# Supplementary material for: A collection of forcefield precursors for metal–organic frameworks
Source: RSC Adv. 2019 Nov 13;9(63):36492–507. doi: 10.1039/c9ra07327b (PMC9075174; doi:10.1039/c9ra07327b)
Supplement: RA-009-C9RA07327B-s6029 [file RA-009-C9RA07327B-s6029.xyz]

  260
jmolscript: load "" {1 1 1} spacegroup "x,y,z" unitcell [{     12.253800     0.000000     0.000000 }, {      4.883936    11.238451     0.000000 }, {      1.248366     0.818644    23.029164 }]
Cd    10.782570    10.859261     6.167901     0.832456
Cd     3.504900     6.086767     5.346681     0.832456
Cd     7.603532     1.197834    16.861263     0.832456
Cd    14.881202     5.970328    17.682483     0.832456
H      8.963546     7.348578     3.249415     0.110303
H      8.864909     6.174968     1.280422     0.098023
H     10.748916     5.136343     0.421434     0.102319
H     12.761187     5.303615     1.554469     0.108150
H      8.651369     9.847071     3.634002     0.100917
H      4.149945     2.239277     4.790066     0.122239
H      2.344159     3.334017     3.212568     0.133184
H      3.059485     2.872574     1.897603     0.126110
H     12.462515     3.560078     4.387056     0.172567
H     11.528660     2.333754     4.665709     0.156896
H     13.080705     2.131723     4.578198     0.162390
H      3.772518     3.623018    22.534037     0.175160
H      2.980247     1.520435     0.280956     0.167654
H      3.349233     2.204370    22.018184     0.158995
H     10.386971     3.475064    22.987712     0.168065
H     10.784492     2.069143    22.418891     0.161543
H      8.886768     1.366274     0.812929     0.162140
H      9.058755     2.981734     2.344369     0.126177
H      9.937031     3.257148     3.610973     0.134491
H     13.407617     9.785556     4.179793     0.107806
H      7.761172     2.259387     4.849942     0.119802
H     12.352616     1.615692    21.518451     0.110567
H      1.662218     1.585036    21.414820     0.116772
H      2.599221     3.261816    19.676118     0.110287
H     11.847791     5.611063    19.339892     0.105782
H      7.449688     6.355832     8.265167     0.110304
H      8.565366     5.978536    10.234160     0.098023
H      8.767031     3.836678    11.093148     0.102319
H      7.811598     2.057813     9.960113     0.108150
H      5.282643     7.637954     7.880580     0.100917
H     14.054166     8.734189     6.724516     0.122239
H     13.769859    10.826674     8.302014     0.133184
H     13.907963     9.986704     9.616979     0.126110
H      9.529706     1.636824     7.127526     0.172567
H     11.026619     2.004530     6.848873     0.156896
H     10.593319     0.500565     6.936384     0.162390
H     14.183876    10.450497    12.009709     0.175160
H     15.179645     9.520461    11.233626     0.167654
H     15.653683    10.273286    12.525562     0.158995
H     11.683281     4.325148    11.556034     0.168065
H     12.814270     3.400215    12.124855     0.161544
H     12.966900     4.041911    10.701653     0.162140
H     11.416748     4.528041     9.170213     0.126177
H     10.814105     3.832309     7.903609     0.134491
H      3.443386     3.251290     7.334789     0.107806
H     12.596413     5.430204     6.664640     0.119802
H     12.605149     1.781295    13.025295     0.110567
H     16.894084    11.573670    13.128926     0.116772
H     14.982784    11.382613    14.867628     0.110287
H      9.142040     3.836706    15.203854     0.105782
H      9.422556     4.708517    19.779749     0.110303
H      9.521193     5.882127    21.748742     0.098023
H      7.637186     6.920752    22.607730     0.102319
H      5.624915     6.753480    21.474695     0.108150
H      9.734733     2.210024    19.395162     0.100917
H     14.236157     9.817818    18.239098     0.122239
H     16.041943     8.723078    19.816596     0.133184
H     15.326617     9.184521    21.131561     0.126110
H      5.923587     8.497017    18.642108     0.172567
H      6.857442     9.723341    18.363455     0.156896
H      5.305397     9.925372    18.450966     0.162390
H     14.613584     8.434077     0.495127     0.175160
H     15.405855    10.536660    22.748208     0.167653
H     15.036869     9.852725     1.010980     0.158995
H      7.999131     8.582031     0.041452     0.168065
H      7.601610     9.987952     0.610273     0.161543
H      9.499334    10.690821    22.216235     0.162139
H      9.327347     9.075361    20.684795     0.126177
H      8.449071     8.799947    19.418191     0.134491
H      4.978485     2.271539    18.849371     0.107806
H     10.624930     9.797708    18.179222     0.119802
H      6.033486    10.441403     1.510713     0.110567
H     16.723884    10.472059     1.614344     0.116772
H     15.786881     8.795279     3.353046     0.110287
H      6.538311     6.446032     3.689272     0.105783
H     10.936414     5.701263    14.763997     0.110304
H      9.820736     6.078559    12.795004     0.098023
H      9.619071     8.220417    11.936016     0.102319
H     10.574504     9.999282    13.069051     0.108150
H     13.103459     4.419141    15.148584     0.100917
H      4.331936     3.322906    16.304648     0.122239
H      4.616243     1.230421    14.727150     0.133184
H      4.478139     2.070391    13.412185     0.126110
H      8.856396    10.420271    15.901638     0.172567
H      7.359483    10.052565    16.180291     0.156896
H      7.792783    11.556530    16.092780     0.162390
H      4.202226     1.606598    11.019455     0.175160
H      3.206457     2.536634    11.795538     0.167653
H      2.732419     1.783809    10.503602     0.158995
H      6.702821     7.731947    11.473130     0.168065
H      5.571832     8.656880    10.904309     0.161543
H      5.419202     8.015184    12.327511     0.162139
H      6.969354     7.529054    13.858951     0.126177
H      7.571997     8.224786    15.125555     0.134491
H     14.942716     8.805805    15.694375     0.107806
H      5.789689     6.626891    16.364524     0.119802
H      5.780953    10.275800    10.003869     0.110567
H      1.492018     0.483425     9.900238     0.116772
H      3.403318     0.674482     8.161536     0.110287
H      9.244062     8.220389     7.825310     0.105783
C     10.925155     7.767091     4.937453     0.603549
C     10.936711     7.019313     3.629396    -0.007799
C      9.727258     6.933329     2.917795    -0.133587
C      9.670497     6.233965     1.738702    -0.087814
C     10.799495     5.613083     1.218243    -0.123721
C     12.003747     5.714942     1.902209    -0.114777
C     12.101448     6.421867     3.104331    -0.076641
C     13.414752     6.482739     3.836659     0.577867
C      8.550853    10.769546     3.691575     0.125272
C      3.886481     1.470255     4.338694     0.070007
C      2.449070     2.592817     2.595387    -0.171587
C      1.101592     2.282927     1.971296    -0.037817
C     12.219165     2.378355     2.758894     0.112420
C     12.332086     2.622762     4.228155    -0.516621
C     10.959033     2.251102     2.150924    -0.053549
C     10.849797     1.925539     0.801415     0.103968
C     12.010409     1.760924     0.027635    -0.041983
C      1.012167     1.983213     0.621787     0.099244
C      3.517348     2.735686    22.801175    -0.519046
C      9.478162     1.787844     0.184233    -0.520856
C      9.709704     2.587360     2.947733    -0.160817
C     13.435044    10.714790     4.142947     0.128584
C      8.124754     1.474065     4.509110     0.084634
C     13.155868     2.148870    21.626688    -0.185554
C     14.023303     3.662709    19.793566     0.075172
C     12.394844     4.915521    19.627756     0.129891
C      6.284024     4.723566     6.577129     0.603549
C      6.965236     4.414930     7.885186    -0.007799
C      7.526140     5.489897     8.596787    -0.133587
C      8.190178     5.263213     9.775880    -0.087814
C      8.309635     3.980302    10.296339    -0.123721
C      7.736243     2.916431     9.612373    -0.114777
C      7.048953     3.108582     8.410251    -0.076641
C      6.469688     1.928360     7.677923     0.577867
C      4.476666     8.097808     7.823007     0.125272
C     14.864474     8.669318     7.175888     0.070007
C     14.407829    10.435038     8.919195    -0.171587
C     10.345163     0.308902     9.543286    -0.037817
C     10.710502     1.389016     8.755688     0.112420
C     10.441341     1.382864     7.286427    -0.516621
C     11.329456     2.494015     9.363658    -0.053549
C     11.671580     2.464442    10.713167     0.103968
C     11.359976     1.334388    11.486947    -0.041983
C     15.539620    11.509914    10.892795     0.099244
C     15.099386    10.330864    11.742571    -0.519046
C     12.344552     3.667543    11.330349    -0.520857
C     11.518999     3.773845     8.566849    -0.160817
C      2.580218     3.596496     7.371635     0.128584
C     13.171752     4.783746     7.005472     0.084634
C     11.796001     1.257107    12.917058    -0.185554
C     10.061870     1.064911    14.750180     0.075172
C      9.561913     3.057763    14.915990     0.129891
C      7.460947     4.290004    18.091711     0.603549
C      7.449391     5.037782    19.399768    -0.007799
C      8.658844     5.123766    20.111369    -0.133587
C      8.715605     5.823130    21.290462    -0.087813
C      7.586607     6.444012    21.810921    -0.123721
C      6.382355     6.342153    21.126955    -0.114777
C      6.284654     5.635228    19.924833    -0.076641
C      4.971350     5.574356    19.192505     0.577867
C      9.835249     1.287549    19.337589     0.125273
C     14.499621    10.586840    18.690470     0.070007
C     15.937032     9.464278    20.433777    -0.171587
C      5.030710     9.774168    21.057868    -0.037817
C      6.166937     9.678740    20.270270     0.112420
C      6.054016     9.434333    18.801009    -0.516621
C      7.427069     9.805993    20.878240    -0.053549
C      7.536305    10.131556    22.227749     0.103968
C      5.127327     9.477527    -0.027635    -0.041983
C     17.373935    10.073882    22.407377     0.099244
C     14.868754     9.321409     0.227989    -0.519046
C      8.907940    10.269251    22.844931    -0.520856
C      8.676398     9.469735    20.081431    -0.160817
C      4.951058     1.342305    18.886217     0.128584
C     10.261348    10.583030    18.520054     0.084634
C      5.230234     9.908225     1.402476    -0.185554
C      4.362799     8.394386     3.235598     0.075173
C      5.991258     7.141574     3.401408     0.129891
C     12.102078     7.333529    16.452035     0.603549
C     11.420866     7.642165    15.143978    -0.007799
C     10.859962     6.567198    14.432377    -0.133587
C     10.195924     6.793882    13.253284    -0.087813
C     10.076467     8.076793    12.732825    -0.123721
C     10.649859     9.140664    13.416791    -0.114777
C     11.337149     8.948513    14.618913    -0.076641
C     11.916414    10.128735    15.351241     0.577867
C     13.909436     3.959287    15.206157     0.125273
C      3.521628     3.387777    15.853276     0.070007
C      3.978273     1.622057    14.109969    -0.171587
C      3.157003     0.509742    13.485878    -0.037817
C      7.675600    10.668079    14.273476     0.112420
C      7.944761    10.674231    15.742737    -0.516621
C      7.056646     9.563080    13.665506    -0.053549
C      6.714522     9.592653    12.315997     0.103968
C      7.026126    10.722707    11.542217    -0.041983
C      2.846482     0.547181    12.136369     0.099244
C      3.286716     1.726231    11.286593    -0.519046
C      6.041550     8.389552    11.698815    -0.520857
C      6.867103     8.283250    14.462315    -0.160817
C     15.805884     8.460599    15.657529     0.128584
C      5.214350     7.273349    16.023692     0.084634
C      6.590101    10.799988    10.112106    -0.185554
C      8.324232    10.992184     8.278984     0.075173
C      8.824189     8.999332     8.113174     0.129891
N      4.304810     0.269229     4.633468    -0.284501
N      2.903437     0.198817     2.874040    -0.256369
N      3.043090     1.462003     3.316200     0.177171
N      7.732072     0.268343     4.861457    -0.302089
N      9.399424     0.148355     3.382984    -0.300363
N      9.074660     1.439667     3.636305     0.193909
N     13.116255     3.255927    20.680189     0.200020
N     12.027736     4.064068    20.588073    -0.267835
N     13.605453     4.690478    19.114206    -0.290507
N     15.799252     7.806965     6.881114    -0.284501
N     16.422367     9.064156     8.640542    -0.256369
N     15.208188     9.439536     8.198382     0.177171
N     14.434078     4.663332     6.653125    -0.302089
N      1.625775     3.086314     8.131598    -0.300363
N     12.824700     3.898839     7.878277     0.193909
N     10.796464     1.734673    13.863557     0.200020
N     10.489130     3.055094    13.955673    -0.267834
N      9.285803     1.857771    15.429540    -0.290507
N     14.081292    11.787866    18.395696    -0.284501
N     15.482665    11.858278    20.155124    -0.256369
N     15.343012    10.595092    19.712964     0.177171
N     10.654030    11.788752    18.167707    -0.302089
N      4.102742     0.670289    19.646180    -0.300363
N      9.311442    10.617428    19.392859     0.193909
N      5.269847     8.801168     2.348975     0.200020
N      6.358366     7.993027     2.441091    -0.267835
N      4.780649     7.366617     3.914958    -0.290507
N      2.586850     4.250130    16.148050    -0.284501
N      1.963735     2.992939    14.388622    -0.256369
N      3.177914     2.617559    14.830782     0.177171
N      3.952024     7.393763    16.376039    -0.302089
N      4.506527     8.970781    14.897566    -0.300363
N      5.561402     8.158256    15.150887     0.193909
N      7.589638    10.322422     9.165607     0.200020
N      7.896972     9.002001     9.073491    -0.267834
N      9.100299    10.199324     7.599624    -0.290507
O     10.892207     9.015125     4.826913    -0.591034
O     10.872669     7.102673     6.006006    -0.620753
O     13.595842     7.327921     4.723282    -0.568774
O     14.298898     5.633790     3.539583    -0.598112
O      5.152534     5.251207     6.687669    -0.591035
O      6.914308     4.506889     5.508576    -0.620753
O      5.622362     2.099134     6.791300    -0.568774
O      6.895903     0.779112     7.974999    -0.598112
O      7.493895     3.041970    18.202251    -0.591034
O      7.513433     4.954422    17.023158    -0.620753
O      4.790260     4.729174    18.305882    -0.568774
O      4.087204     6.423305    19.489581    -0.598112
O     13.233568     6.805888    16.341495    -0.591035
O     11.471794     7.550206    17.520588    -0.620753
O     12.763740     9.957961    16.237864    -0.568774
O     11.490199    11.277983    15.054165    -0.598112

The following XYZ coordinates are in angstroms. Other properties are in atomic units.
The sperically averaged electron density of each atom fit to a function of the form exp(a - br)
eigen_1, eigen_2 and eigen_3 are the three eigenvalues of traceless quadrupole moment tensor
  atom number  atomic symbol              X              Y              Z     net charge C6 coefficient C8 coefficient C10 coefficient fluctuating dipole atomic polarizability isotropic forcefield polarizability              a              b squared Pearson coefficient          <r^3>          <r^4>         wp_QDO          m_QDO          q_QDO       dipole_x       dipole_y       dipole_z         dipole            Qxy            Qxz            Qyz     Q(x^2-y^2)  Q(3z^2 - R^2)        eigen_1        eigen_2        eigen_3 static polarizability      alpha(xx)      alpha(xy)      alpha(xz)      alpha(yy)      alpha(yz)      alpha(zz) atomic spin moment
            1             Cd      10.782570      10.859261       6.167901       0.832456     187.456432 0.45047764E+04  0.17267536E+06                                24.451325                           20.587610       1.245950       2.070598                    0.998259      80.249377     215.514536       0.452876       0.352834      -1.220582       0.038649      -0.038056       0.004560       0.054432      -0.057702       0.054440       0.024970      -0.166505       0.000426      -0.128793       0.026888       0.101905             28.341093      31.986377       4.095183      -4.560891      25.231182       4.390469      27.805721           0.000001
            2             Cd       3.504900       6.086767       5.346681       0.832456     187.456455 0.45047765E+04  0.17267536E+06                                24.451327                           20.587611       1.245950       2.070598                    0.998259      80.249377     215.514536       0.452876       0.352834      -1.220582       0.019499      -0.050614      -0.004560       0.054432      -0.100234       0.044599       0.039976       0.029236       0.000426      -0.128793       0.026888       0.101905             28.341098      29.298183       5.263411       2.208856      27.919388      -5.932871      27.805721           0.000001
            3             Cd       7.603532       1.197834      16.861263       0.832456     187.456431 0.45047764E+04  0.17267535E+06                                24.451324                           20.587610       1.245950       2.070598                    0.998259      80.249377     215.514536       0.452876       0.352834      -1.220582      -0.038649       0.038056      -0.004560       0.054432      -0.057702       0.054440       0.024970      -0.166505       0.000426      -0.128793       0.026888       0.101905             28.341093      31.986376       4.095183      -4.560891      25.231182       4.390469      27.805721           0.000001
            4             Cd      14.881202       5.970328      17.682483       0.832456     187.456447 0.45047763E+04  0.17267535E+06                                24.451326                           20.587610       1.245950       2.070598                    0.998259      80.249376     215.514531       0.452876       0.352834      -1.220582      -0.019499       0.050614       0.004560       0.054432      -0.100234       0.044599       0.039976       0.029236       0.000426      -0.128793       0.026888       0.101905             28.341096      29.298182       5.263410       2.208856      27.919387      -5.932871      27.805720           0.000001
            5              H       8.963546       7.348578       3.249415       0.110303       1.070513 0.76135136E+01  0.74691968E+02                                 1.798686                            1.664642      -1.199257       2.310264                    0.994434       3.740214      10.874584       0.457435       1.364860      -0.689499      -0.027797       0.014617       0.015745       0.035131      -0.000900      -0.003530       0.012785       0.009866       0.013679      -0.015475       0.001652       0.013823              1.868239       2.326253      -0.458535      -0.195668       1.723627       0.203156       1.554837           0.000000
            6              H       8.864909       6.174968       1.280422       0.098023       1.074505 0.75031292E+01  0.72585517E+02                                 1.739823                            1.604767      -0.874895       2.454219                    0.998518       3.525964       9.841672       0.491910       1.287101      -0.706965      -0.031978      -0.002172      -0.017387       0.036464      -0.001197       0.006211       0.010914       0.019725       0.013063      -0.018087       0.004018       0.014069              1.813361       2.240873      -0.058465       0.538965       1.444088       0.055712       1.755122           0.000000
            7              H      10.748916       5.136343       0.421434       0.102319       1.143464 0.83012478E+01  0.82309066E+02                                 1.802409                            1.680864      -1.012833       2.388620                    0.996944       3.640041      10.264457       0.484004       1.276301      -0.708911      -0.001031      -0.019848      -0.028607       0.034834      -0.004916       0.001288       0.011752       0.025225      -0.000139      -0.020361       0.006706       0.013656              1.852174       1.498493       0.006153       0.105350       1.812605       0.505971       2.245424          -0.000001
            8              H      12.761187       5.303615       1.554469       0.108150       1.108992 0.83896380E+01  0.83207906E+02                                 1.753432                            1.682366      -1.077644       2.362832                    0.996981       3.558102       9.957097       0.488153       1.265112      -0.712165       0.031077      -0.018497      -0.015367       0.039294      -0.006635      -0.006241       0.012650       0.017856       0.016200      -0.018742       0.000363       0.018379              1.771286       2.005737      -0.309371      -0.208512       1.722292       0.174770       1.585828          -0.000000
            9              H       8.651369       9.847071       3.634002       0.100917       1.154274 0.79986252E+01  0.79034986E+02                                 1.852075                            1.677156      -1.274882       2.277611                    0.994356       3.722799      10.681175       0.470045       1.318751      -0.699049       0.008890      -0.049009      -0.002860       0.049890      -0.003110       0.005790      -0.001247      -0.027185       0.006878      -0.016755       0.003592       0.013163              1.918231       1.532347      -0.257574       0.080617       2.773174       0.087442       1.449172           0.000000
           10              H       4.149945       2.239277       4.790066       0.122239       1.083172 0.75228760E+01  0.73371429E+02                                 1.800266                            1.647456      -1.093337       2.373215                    0.997125       3.561922      10.229625       0.464182       1.352929      -0.692999       0.020637       0.038252       0.028281       0.051855      -0.001131       0.008928       0.005132      -0.022609      -0.010247      -0.016481       0.001903       0.014578              1.863998       1.649021       0.264050       0.319256       2.089568       0.508980       1.853405          -0.000000
           11              H       2.344159       3.334017       3.212568       0.133184       1.002086 0.73992645E+01  0.72401703E+02                                 1.752715                            1.661432      -1.308501       2.262373                    0.993314       3.797690      11.192016       0.447443       1.398968      -0.682155      -0.008546       0.028844       0.016405       0.034265       0.000338       0.002182       0.003231       0.003590       0.011569      -0.004958      -0.000876       0.005834              1.796997       1.525238      -0.119418      -0.065377       2.100870       0.436178       1.764883           0.000000
           12              H       3.059485       2.872574       1.897603       0.126110       1.028719 0.78071642E+01  0.75572565E+02                                 1.649566                            1.606073      -0.667664       2.566785                    0.999937       3.252527       8.808790       0.510701       1.238992      -0.720417       0.016410       0.015826      -0.027303       0.035570       0.000948      -0.005371      -0.007915       0.009385      -0.010292      -0.011724       0.001371       0.010352              1.655741       1.636588       0.133026      -0.268931       1.442881      -0.101772       1.887753          -0.000001
           13              H      12.462515       3.560078       4.387056       0.172567       0.875764 0.65460071E+01  0.62309356E+02                                 1.630433                            1.586734      -1.195736       2.335527                    0.995387       3.558941      10.447882       0.446135       1.442326      -0.674916       0.001313       0.017286      -0.003779       0.017743      -0.000297      -0.001181       0.000524      -0.009508      -0.008902      -0.004311      -0.001970       0.006282              1.648611       1.337505       0.151249       0.042320       2.157062       0.199585       1.451266           0.000000
           14              H      11.528660       2.333754       4.665709       0.156896       0.860224 0.61532052E+01  0.57128034E+02                                 1.555506                            1.494315      -1.019399       2.407628                    0.998077       3.380882       9.503802       0.484779       1.360862      -0.691309      -0.015163      -0.007842       0.001350       0.017124       0.001531      -0.003121      -0.000103       0.003384      -0.005648      -0.003616      -0.000985       0.004602              1.577519       1.845098       0.223555      -0.302979       1.266601      -0.136292       1.620857          -0.000000
           15              H      13.080705       2.131723       4.578198       0.162390       0.974030 0.74470567E+01  0.72167308E+02                                 1.664926                            1.627414      -0.975003       2.431009                    0.998863       3.380002       9.554033       0.473923       1.333653      -0.698197       0.009803      -0.011027       0.000542       0.014764      -0.002026       0.001579      -0.002477      -0.006721       0.000607      -0.004238      -0.001135       0.005373              1.667653       1.925807      -0.329391       0.201514       1.488580      -0.129715       1.588570          -0.000001
           16              H       3.772518       3.623018      22.534037       0.175160       0.853945 0.61174053E+01  0.55773662E+02                                 1.461018                            1.424854      -0.697439       2.570775                    0.999995       2.986989       7.878946       0.539808       1.244528      -0.718831       0.001483       0.015798      -0.002252       0.016026      -0.001179      -0.003244      -0.000447      -0.010712      -0.012353      -0.007063      -0.000481       0.007544              1.465703       1.273457       0.234969      -0.093008       1.777772      -0.222067       1.345879          -0.000000
           17              H       2.980247       1.520435       0.280956       0.167654       1.006748 0.75575556E+01  0.72757661E+02                                 1.639295                            1.590672      -0.968334       2.438806                    0.998787       3.212163       8.751397       0.506754       1.255484      -0.716133       0.009277      -0.008092       0.009132       0.015328      -0.003153       0.000778       0.000559       0.013664      -0.003441      -0.007038      -0.001104       0.008142              1.640784       1.743702      -0.215790       0.312120       1.474737      -0.132268       1.703911          -0.000001
           18              H       3.349233       2.204370      22.018184       0.158995       0.946269 0.69177157E+01  0.66548891E+02                                 1.685509                            1.605745      -1.321678       2.263201                    0.995043       3.677872      10.741063       0.455519       1.397725      -0.682426      -0.004866      -0.008953      -0.006637       0.012161       0.003306      -0.000493      -0.004641       0.003883      -0.006650      -0.006578       0.000513       0.006065              1.714251       1.482771       0.084069       0.147819       1.594547       0.403107       2.065435          -0.000000
           19              H      10.386971       3.475064      22.987712       0.168065       0.961677 0.71226852E+01  0.68466092E+02                                 1.665177                            1.600582      -1.118502       2.367369                    0.997050       3.427400       9.744408       0.472423       1.348788      -0.694131      -0.004617       0.013851      -0.003084       0.014922      -0.001381       0.005325       0.003026      -0.005820      -0.025579      -0.011444       0.003676       0.007768              1.686423       1.502568      -0.347294       0.131612       2.057543      -0.210094       1.499158          -0.000000
           20              H      10.784492       2.069143      22.418891       0.161543       1.016189 0.73786539E+01  0.71992718E+02                                 1.755047                            1.647729      -1.390957       2.230869                    0.994907       3.700852      10.813748       0.454955       1.379831      -0.686001       0.003642      -0.007498      -0.010153       0.013136      -0.004020       0.001249      -0.002162       0.015366      -0.007137      -0.008069      -0.002035       0.010104              1.800971       1.501652      -0.054856      -0.098457       1.690965       0.495313       2.210296           0.000000
           21              H       8.886768       1.366274       0.812929       0.162140       0.997058 0.73781832E+01  0.70518485E+02                                 1.621165                            1.565018      -0.947835       2.444432                    0.998821       3.195318       8.639162       0.514792       1.244860      -0.718542      -0.008460      -0.008068       0.010399       0.015646       0.004193      -0.001647      -0.000830       0.014112       0.000315      -0.008277      -0.000267       0.008544              1.631353       1.611546       0.198540      -0.334583       1.457532      -0.197909       1.824983          -0.000001
           22              H       9.058755       2.981734       2.344369       0.126177       1.102269 0.86699374E+01  0.86720130E+02                                 1.769072                            1.725817      -0.846712       2.481634                    0.998709       3.453829       9.714717       0.475332       1.288264      -0.708757      -0.019738       0.016820      -0.025804       0.036583      -0.004499       0.005586      -0.006141       0.016513      -0.003332      -0.011435      -0.002040       0.013475              1.777707       1.769002      -0.208732       0.253871       1.653124      -0.192201       1.910996           0.000000
           23              H       9.937031       3.257148       3.610973       0.134491       0.964841 0.73194816E+01  0.70643519E+02                                 1.656911                            1.615698      -0.818917       2.506322                    0.998779       3.400549       9.600714       0.474507       1.337430      -0.697523       0.012920       0.031417       0.020491       0.039671       0.008357      -0.000146       0.009344      -0.006267       0.006438      -0.012505      -0.001039       0.013544              1.670396       1.530294       0.125929       0.113104       1.752607       0.297103       1.728287           0.000000
           24              H      13.407617       9.785556       4.179793       0.107806       1.120966 0.75683724E+01  0.74240932E+02                                 1.861108                            1.664176      -1.260920       2.280379                    0.995348       3.782048      11.045160       0.455028       1.372231      -0.687624      -0.006584      -0.047876       0.000606       0.048331      -0.002415      -0.011265       0.003694      -0.011245       0.001200      -0.014404       0.002456       0.011947              1.951140       1.510892       0.096914      -0.052224       2.896079      -0.077658       1.446450          -0.000000
           25              H       7.761172       2.259387       4.849942       0.119802       1.078062 0.75038991E+01  0.73274166E+02                                 1.797381                            1.645489      -1.251639       2.289415                    0.996000       3.689356      10.665551       0.463562       1.353113      -0.691708      -0.023009       0.036621       0.019565       0.047469       0.000769      -0.010332      -0.003618      -0.008345      -0.005707      -0.013122       0.003180       0.009942              1.866064       1.755589      -0.462171      -0.325594       2.161680       0.423956       1.680925          -0.000000
           26              H      12.352616       1.615692      21.518451       0.110567       1.132708 0.88451998E+01  0.90825691E+02                                 1.901675                            1.811033      -1.701169       2.042300                    0.992876       4.418575      13.497105       0.428972       1.390518      -0.680738      -0.020956      -0.012519       0.007582       0.025561      -0.000127      -0.007315      -0.009096      -0.001411       0.009643      -0.011131      -0.001616       0.012747              1.945715       2.212748       0.423668       0.080406       1.930588       0.109385       1.693809           0.000000
           27              H       1.662218       1.585036      21.414820       0.116772       1.088156 0.85800789E+01  0.87458828E+02                                 1.868901                            1.801104      -1.574165       2.124606                    0.989907       4.177719      12.725657       0.423815       1.417808      -0.677258       0.020378      -0.019804       0.000331       0.028418      -0.004290       0.003437      -0.002098      -0.002373       0.007032      -0.005940      -0.000729       0.006669              1.900552       2.085181      -0.372575      -0.086540       1.959667       0.101780       1.656807          -0.000000
           28              H       2.599221       3.261816      19.676118       0.110287       1.036602 0.74272255E+01  0.72496662E+02                                 1.766254                            1.650924      -1.248564       2.294073                    0.994681       3.713338      10.809110       0.455990       1.376129      -0.687304       0.046400      -0.014192      -0.010322       0.049607      -0.008986      -0.004055      -0.007703       0.020832      -0.013847      -0.017328       0.001195       0.016133              1.793088       2.247975      -0.396813      -0.223259       1.616790       0.012288       1.514498          -0.000001
           29              H      11.847791       5.611063      19.339892       0.105782       1.260135 0.86908401E+01  0.87240989E+02                                 1.932136                            1.725608      -1.243102       2.292296                    0.995062       3.671121      10.445527       0.474890       1.284854      -0.707117      -0.030990       0.037196      -0.017121       0.051352      -0.011363      -0.006129      -0.002755       0.015281      -0.011764      -0.014539      -0.001985       0.016524              2.035080       2.068175      -0.633282       0.249818       2.320739      -0.470824       1.716325          -0.000001
           30              H       7.449688       6.355832       8.265167       0.110304       1.070516 0.76135344E+01  0.74692207E+02                                 1.798687                            1.664643      -1.199276       2.310259                    0.994434       3.740212      10.874573       0.457435       1.364858      -0.689500      -0.002326       0.031318      -0.015744       0.035130       0.002993       0.010318      -0.008333      -0.008047       0.013681      -0.015476       0.001653       0.013823              1.868240       1.484131      -0.092570       0.108336       2.565752      -0.260427       1.554837           0.000000
           31              H       8.565366       5.978536      10.234160       0.098023       1.074505 0.75031293E+01  0.72585523E+02                                 1.739823                            1.604767      -0.874895       2.454219                    0.998518       3.525964       9.841674       0.491910       1.287101      -0.706965       0.014737       0.028462       0.017387       0.036464       0.006393       0.012485       0.001347      -0.015209       0.013063      -0.018087       0.004018       0.014069              1.813362       1.527919       0.251367       0.265909       2.157044       0.472101       1.755122           0.000000
           32              H       8.767031       3.836678      11.093148       0.102319       1.143464 0.83012473E+01  0.82309057E+02                                 1.802408                            1.680864      -1.012833       2.388620                    0.996944       3.640041      10.264455       0.484004       1.276300      -0.708911       0.018614      -0.006965       0.028607       0.034834       0.005867       0.011291      -0.003503      -0.024399      -0.000139      -0.020361       0.006706       0.013656              1.852174       1.767205      -0.110622       0.506035       1.543892      -0.105042       2.245423          -0.000001
           33              H       7.811598       2.057813       9.960113       0.108150       1.108991 0.83896263E+01  0.83207769E+02                                 1.753431                            1.682366      -1.077644       2.362832                    0.996981       3.558101       9.957096       0.488152       1.265113      -0.712165       0.004578      -0.035874       0.015367       0.039294       0.002000       0.009115      -0.010765      -0.021885       0.016200      -0.018742       0.000363       0.018379              1.771285       1.541144      -0.107470       0.077183       2.186884      -0.260892       1.585827          -0.000000
           34              H       5.282643       7.637954       7.880580       0.100917       1.154269 0.79985864E+01  0.79034445E+02                                 1.852065                            1.677147      -1.274877       2.277614                    0.994356       3.722782      10.681088       0.470048       1.318744      -0.699050       0.041405      -0.027686       0.002860       0.049891      -0.012059       0.001164       0.005807       0.014002       0.006877      -0.016755       0.003592       0.013163              1.918220       2.387741      -0.629307       0.112326       1.917754       0.039085       1.449165           0.000000
           35              H      14.054166       8.734189       6.724516       0.122239       1.083172 0.75228713E+01  0.73371376E+02                                 1.800266                            1.647456      -1.093337       2.373215                    0.997125       3.561922      10.229626       0.464182       1.352930      -0.692999      -0.043308      -0.003681      -0.028281       0.051855      -0.009037       0.008266       0.006142       0.013772      -0.010247      -0.016481       0.001903       0.014578              1.863998       2.212627       0.019122       0.594050       1.525962       0.089942       1.853405           0.000000
           36              H      13.769859      10.826674       8.302014       0.133184       1.002086 0.73992659E+01  0.72401721E+02                                 1.752715                            1.661432      -1.308501       2.262373                    0.993314       3.797690      11.192017       0.447443       1.398969      -0.682155      -0.023047       0.019334      -0.016405       0.034265       0.001543       0.003833       0.000713      -0.001956       0.011569      -0.004958      -0.000876       0.005834              1.796997       1.922124      -0.291895       0.373979       1.703985      -0.233805       1.764883           0.000000
           37              H      13.907963       9.986704       9.616979       0.126110       1.028719 0.78071609E+01  0.75572527E+02                                 1.649566                            1.606072      -0.667664       2.566785                    0.999937       3.252527       8.808790       0.510701       1.238992      -0.720417      -0.021055      -0.008743       0.027303       0.035570       0.004077      -0.009400      -0.001771      -0.005017      -0.010292      -0.011724       0.001371       0.010352              1.655740       1.570904       0.161570      -0.200526       1.508564      -0.206085       1.887753          -0.000001
           38              H       9.529706       1.636824       7.127526       0.172567       0.875765 0.65460145E+01  0.62309439E+02                                 1.630433                            1.586735      -1.195736       2.335527                    0.995387       3.558942      10.447883       0.446135       1.442325      -0.674916      -0.016377       0.005686       0.003779       0.017743      -0.003678       0.000010      -0.001292       0.006053      -0.008902      -0.004311      -0.001970       0.006282              1.648611       2.137448      -0.196385       0.199915       1.357120      -0.040735       1.451266           0.000000
           39              H      11.026619       2.004530       6.848873       0.156896       0.860224 0.61532048E+01  0.57128033E+02                                 1.555506                            1.494315      -1.019400       2.407628                    0.998077       3.380882       9.503804       0.484779       1.360863      -0.691309       0.013235       0.010781      -0.001350       0.017124       0.002281      -0.001338      -0.002821      -0.000071      -0.005648      -0.003616      -0.000985       0.004602              1.577519       1.521934       0.363994      -0.245755       1.589765      -0.223553       1.620858          -0.000000
           40              H      10.593319       0.500565       6.936384       0.162390       0.974029 0.74470508E+01  0.72167240E+02                                 1.664926                            1.627414      -0.975003       2.431009                    0.998863       3.380001       9.554031       0.473922       1.333653      -0.698197       0.006206      -0.013386      -0.000542       0.014764      -0.003839      -0.001642       0.002435       0.001623       0.000607      -0.004238      -0.001135       0.005373              1.667652       1.317225      -0.064916      -0.038651       2.097162       0.236516       1.588570          -0.000001
           41              H      14.183876      10.450497      12.009709       0.175160       0.853945 0.61174079E+01  0.55773693E+02                                 1.461019                            1.424854      -0.697439       2.570775                    0.999995       2.986989       7.878947       0.539808       1.244528      -0.718831      -0.015079       0.004937       0.002252       0.016026      -0.004720      -0.001703      -0.002797       0.005585      -0.012353      -0.007063      -0.000481       0.007544              1.465703       1.869442      -0.024030      -0.240736       1.181789       0.003206       1.345880          -0.000000
           42              H      15.179645       9.520461      11.233626       0.167654       1.006747 0.75575536E+01  0.72757645E+02                                 1.639295                            1.590673      -0.968334       2.438807                    0.998787       3.212163       8.751400       0.506754       1.255485      -0.716132       0.003724      -0.011734      -0.009132       0.015328       0.002843       0.000823       0.000491      -0.013933      -0.003441      -0.007038      -0.001104       0.008142              1.640784       1.359704      -0.048914       0.003092       1.858736       0.338975       1.703911          -0.000001
           43              H      15.653683      10.273286      12.525562       0.158995       0.946269 0.69177166E+01  0.66548905E+02                                 1.685509                            1.605746      -1.321678       2.263201                    0.995043       3.677872      10.741065       0.455518       1.397726      -0.682426       0.010151       0.000895       0.006637       0.012161       0.003675      -0.004453       0.001397       0.002185      -0.006650      -0.006578       0.000513       0.006065              1.714251       1.638253       0.016502       0.428621       1.439066      -0.025093       2.065434          -0.000000
           44              H      11.683281       4.325148      11.556034       0.168065       0.961677 0.71226840E+01  0.68466086E+02                                 1.665177                            1.600583      -1.118503       2.367368                    0.997050       3.427400       9.744412       0.472422       1.348789      -0.694131      -0.010863       0.009755       0.003084       0.014922      -0.003070       0.004898       0.003677       0.001952      -0.025579      -0.011444       0.003676       0.007768              1.686423       1.715485      -0.439821      -0.140229       1.844627       0.204443       1.499158          -0.000000
           45              H      12.814270       3.400215      12.124855       0.161544       1.016189 0.73786588E+01  0.71992777E+02                                 1.755047                            1.647730      -1.390957       2.230869                    0.994907       3.700853      10.813751       0.454955       1.379830      -0.686001       0.005425      -0.006329       0.010153       0.013136       0.002874      -0.001485       0.002008      -0.016362      -0.007137      -0.008069      -0.002035       0.010104              1.800971       1.620788      -0.106629       0.415030       1.571829      -0.287713       2.210296           0.000000
           46              H      12.966900       4.041911      10.701653       0.162140       0.997058 0.73781879E+01  0.70518545E+02                                 1.621166                            1.565019      -0.947836       2.444432                    0.998821       3.195319       8.639167       0.514792       1.244861      -0.718542       0.010771       0.004543      -0.010399       0.015646       0.008020      -0.001418      -0.001180      -0.003497       0.000315      -0.008277      -0.000267       0.008544              1.631354       1.627148       0.191761      -0.314864       1.441932      -0.227980       1.824983          -0.000001
           47              H      11.416748       4.528041       9.170213       0.126177       1.102269 0.86699408E+01  0.86720175E+02                                 1.769073                            1.725818      -0.846712       2.481634                    0.998709       3.453829       9.714719       0.475332       1.288264      -0.708756      -0.007560       0.024806       0.025804       0.036583       0.002967      -0.003406       0.007570      -0.017844      -0.003332      -0.011435      -0.002040       0.013475              1.777708       1.518932      -0.100059      -0.075091       1.903195       0.309440       1.910996           0.000000
           48              H      10.814105       3.832309       7.903609       0.134491       0.964841 0.73194820E+01  0.70643527E+02                                 1.656912                            1.615698      -0.818918       2.506322                    0.998779       3.400549       9.600716       0.474507       1.337431      -0.697523      -0.033963       0.000672      -0.020492       0.039671       0.003411       0.008512      -0.003858       0.016496       0.006438      -0.012505      -0.001039       0.013544              1.670396       1.809356       0.004656       0.317564       1.473546      -0.014683       1.728287           0.000000
           49              H       3.443386       3.251290       7.334789       0.107806       1.120965 0.75683654E+01  0.74240848E+02                                 1.861107                            1.664175      -1.260920       2.280379                    0.995348       3.782048      11.045160       0.455028       1.372231      -0.687624       0.046534      -0.013043      -0.000606       0.048331      -0.005758      -0.001102      -0.011804       0.004142       0.001200      -0.014404       0.002456       0.011947              1.951139       2.746886      -0.440217      -0.092038       1.660082      -0.016945       1.446449          -0.000000
           50              H      12.596413       5.430204       6.664640       0.119802       1.078062 0.75038994E+01  0.73274171E+02                                 1.797382                            1.645489      -1.251639       2.289415                    0.996000       3.689356      10.665552       0.463562       1.353113      -0.691708      -0.024416       0.035698      -0.019565       0.047469      -0.002526      -0.007436      -0.008034       0.006819      -0.005707      -0.013122       0.003180       0.009942              1.866064       1.759286      -0.463777       0.259056       2.157982      -0.467589       1.680925          -0.000000
           51              H      12.605149       1.781295      13.025295       0.110567       1.132709 0.88452096E+01  0.90825810E+02                                 1.901675                            1.811034      -1.701169       2.042300                    0.992876       4.418576      13.497106       0.428972       1.390517      -0.680738       0.019834       0.014230      -0.007582       0.025561      -0.000602      -0.011258      -0.003083       0.000777       0.009643      -0.011131      -0.001616       0.012747              1.945715       2.285147       0.392206       0.132368       1.858190       0.030147       1.693809           0.000000
           52              H      16.894084      11.573670      13.128926       0.116772       1.088156 0.85800802E+01  0.87458846E+02                                 1.868901                            1.801104      -1.574165       2.124606                    0.989907       4.177720      12.725661       0.423815       1.417808      -0.677258       0.010041      -0.026583      -0.000331       0.028418      -0.003794      -0.000555       0.003988      -0.004654       0.007032      -0.005940      -0.000729       0.006669              1.900552       1.707224      -0.208325       0.058855       2.337625      -0.119936       1.656807          -0.000000
           53              H      14.982784      11.382613      14.867628       0.110287       1.036602 0.74272223E+01  0.72496623E+02                                 1.766254                            1.650924      -1.248564       2.294073                    0.994681       3.713338      10.809109       0.455990       1.376128      -0.687304      -0.005477      -0.048212       0.010322       0.049607       0.001484      -0.008681      -0.000649      -0.027353      -0.013847      -0.017328       0.001195       0.016133              1.793087       1.426954      -0.040018      -0.077713       2.437810      -0.209657       1.514498          -0.000001
           54              H       9.142040       3.836706      15.203854       0.105782       1.260135 0.86908421E+01  0.87241010E+02                                 1.932136                            1.725608      -1.243103       2.292295                    0.995062       3.671121      10.445525       0.474891       1.284853      -0.707117      -0.021762       0.043248       0.017121       0.051352      -0.002167      -0.004969      -0.004523      -0.027041      -0.011764      -0.014539      -0.001985       0.016524              2.035080       1.817638      -0.524406      -0.332243       2.571276       0.416772       1.716325          -0.000001
           55              H       9.422556       4.708517      19.779749       0.110303       1.070513 0.76135136E+01  0.74691968E+02                                 1.798686                            1.664642      -1.199257       2.310264                    0.994434       3.740214      10.874584       0.457435       1.364860      -0.689499       0.027797      -0.014617      -0.015745       0.035131      -0.000900      -0.003530       0.012785       0.009866       0.013679      -0.015475       0.001652       0.013823              1.868239       2.326253      -0.458535      -0.195668       1.723627       0.203156       1.554837           0.000000
           56              H       9.521193       5.882127      21.748742       0.098023       1.074505 0.75031292E+01  0.72585517E+02                                 1.739823                            1.604767      -0.874895       2.454219                    0.998518       3.525964       9.841672       0.491910       1.287101      -0.706965       0.031978       0.002172       0.017387       0.036464      -0.001197       0.006211       0.010914       0.019725       0.013063      -0.018087       0.004018       0.014069              1.813361       2.240873      -0.058465       0.538965       1.444088       0.055712       1.755122           0.000000
           57              H       7.637186       6.920752      22.607730       0.102319       1.143464 0.83012474E+01  0.82309057E+02                                 1.802408                            1.680864      -1.012833       2.388620                    0.996944       3.640041      10.264455       0.484004       1.276300      -0.708911       0.001031       0.019848       0.028607       0.034834      -0.004916       0.001288       0.011752       0.025225      -0.000139      -0.020361       0.006706       0.013656              1.852174       1.498493       0.006153       0.105350       1.812605       0.505971       2.245424          -0.000001
           58              H       5.624915       6.753480      21.474695       0.108150       1.108991 0.83896334E+01  0.83207853E+02                                 1.753432                            1.682366      -1.077644       2.362832                    0.996981       3.558101       9.957095       0.488152       1.265113      -0.712165      -0.031077       0.018497       0.015367       0.039294      -0.006635      -0.006241       0.012650       0.017856       0.016200      -0.018742       0.000363       0.018379              1.771286       2.005737      -0.309371      -0.208512       1.722292       0.174770       1.585828          -0.000000
           59              H       9.734733       2.210024      19.395162       0.100917       1.154274 0.79986251E+01  0.79034990E+02                                 1.852076                            1.677156      -1.274883       2.277611                    0.994356       3.722799      10.681177       0.470045       1.318751      -0.699049      -0.008890       0.049009       0.002860       0.049890      -0.003110       0.005790      -0.001247      -0.027185       0.006878      -0.016755       0.003592       0.013163              1.918231       1.532347      -0.257574       0.080617       2.773175       0.087442       1.449172           0.000000
           60              H      14.236157       9.817818      18.239098       0.122239       1.083172 0.75228754E+01  0.73371424E+02                                 1.800266                            1.647456      -1.093337       2.373215                    0.997125       3.561922      10.229626       0.464181       1.352930      -0.692999      -0.020637      -0.038252      -0.028281       0.051855      -0.001131       0.008928       0.005132      -0.022609      -0.010247      -0.016481       0.001903       0.014578              1.863998       1.649021       0.264050       0.319256       2.089569       0.508980       1.853405           0.000000
           61              H      16.041943       8.723078      19.816596       0.133184       1.002086 0.73992636E+01  0.72401694E+02                                 1.752715                            1.661432      -1.308501       2.262373                    0.993314       3.797690      11.192017       0.447443       1.398969      -0.682155       0.008546      -0.028844      -0.016405       0.034265       0.000338       0.002182       0.003231       0.003590       0.011569      -0.004958      -0.000876       0.005834              1.796997       1.525238      -0.119418      -0.065377       2.100870       0.436178       1.764884           0.000000
           62              H      15.326617       9.184521      21.131561       0.126110       1.028719 0.78071600E+01  0.75572518E+02                                 1.649566                            1.606073      -0.667664       2.566785                    0.999937       3.252526       8.808788       0.510701       1.238992      -0.720416      -0.016410      -0.015826       0.027303       0.035570       0.000948      -0.005371      -0.007915       0.009385      -0.010292      -0.011724       0.001371       0.010352              1.655741       1.636588       0.133026      -0.268931       1.442881      -0.101772       1.887753          -0.000001
           63              H       5.923587       8.497017      18.642108       0.172567       0.875764 0.65460067E+01  0.62309350E+02                                 1.630432                            1.586734      -1.195736       2.335527                    0.995387       3.558941      10.447881       0.446135       1.442325      -0.674916      -0.001313      -0.017286       0.003779       0.017743      -0.000297      -0.001181       0.000524      -0.009508      -0.008902      -0.004311      -0.001970       0.006282              1.648611       1.337504       0.151249       0.042320       2.157062       0.199585       1.451266           0.000000
           64              H       6.857442       9.723341      18.363455       0.156896       0.860224 0.61532052E+01  0.57128034E+02                                 1.555506                            1.494315      -1.019399       2.407628                    0.998077       3.380882       9.503802       0.484779       1.360862      -0.691309       0.015163       0.007842      -0.001350       0.017124       0.001531      -0.003121      -0.000103       0.003384      -0.005648      -0.003616      -0.000985       0.004602              1.577519       1.845098       0.223555      -0.302979       1.266601      -0.136292       1.620857          -0.000000
           65              H       5.305397       9.925372      18.450966       0.162390       0.974030 0.74470567E+01  0.72167308E+02                                 1.664926                            1.627414      -0.975003       2.431009                    0.998863       3.380002       9.554033       0.473923       1.333653      -0.698197      -0.009803       0.011027      -0.000542       0.014764      -0.002026       0.001579      -0.002477      -0.006721       0.000607      -0.004238      -0.001135       0.005373              1.667653       1.925807      -0.329391       0.201514       1.488580      -0.129715       1.588570          -0.000001
           66              H      14.613584       8.434077       0.495127       0.175160       0.853945 0.61174065E+01  0.55773675E+02                                 1.461019                            1.424854      -0.697439       2.570775                    0.999995       2.986989       7.878946       0.539808       1.244528      -0.718831      -0.001483      -0.015798       0.002252       0.016026      -0.001179      -0.003244      -0.000447      -0.010712      -0.012353      -0.007063      -0.000481       0.007544              1.465703       1.273458       0.234969      -0.093008       1.777772      -0.222067       1.345880          -0.000000
           67              H      15.405855      10.536660      22.748208       0.167653       1.006748 0.75575606E+01  0.72757725E+02                                 1.639296                            1.590673      -0.968334       2.438806                    0.998787       3.212164       8.751402       0.506754       1.255485      -0.716132      -0.009277       0.008092      -0.009132       0.015328      -0.003153       0.000778       0.000559       0.013664      -0.003441      -0.007038      -0.001104       0.008142              1.640785       1.743704      -0.215790       0.312120       1.474738      -0.132268       1.703912          -0.000001
           68              H      15.036869       9.852725       1.010980       0.158995       0.946269 0.69177149E+01  0.66548883E+02                                 1.685509                            1.605745      -1.321678       2.263201                    0.995043       3.677872      10.741064       0.455518       1.397726      -0.682426       0.004866       0.008953       0.006637       0.012161       0.003306      -0.000493      -0.004641       0.003883      -0.006650      -0.006578       0.000513       0.006065              1.714251       1.482771       0.084069       0.147819       1.594547       0.403107       2.065435          -0.000000
           69              H       7.999131       8.582031       0.041452       0.168065       0.961677 0.71226847E+01  0.68466088E+02                                 1.665177                            1.600583      -1.118502       2.367369                    0.997050       3.427400       9.744409       0.472422       1.348788      -0.694131       0.004617      -0.013851       0.003084       0.014922      -0.001381       0.005325       0.003026      -0.005820      -0.025579      -0.011444       0.003676       0.007768              1.686423       1.502568      -0.347294       0.131612       2.057543      -0.210094       1.499158          -0.000000
           70              H       7.601610       9.987952       0.610273       0.161543       1.016189 0.73786584E+01  0.71992772E+02                                 1.755047                            1.647730      -1.390958       2.230869                    0.994907       3.700853      10.813751       0.454955       1.379831      -0.686001      -0.003642       0.007498       0.010153       0.013136      -0.004020       0.001249      -0.002162       0.015366      -0.007137      -0.008069      -0.002035       0.010104              1.800972       1.501653      -0.054856      -0.098457       1.690966       0.495313       2.210297           0.000000
           71              H       9.499334      10.690821      22.216235       0.162139       0.997058 0.73781882E+01  0.70518547E+02                                 1.621166                            1.565019      -0.947836       2.444432                    0.998821       3.195319       8.639166       0.514792       1.244861      -0.718542       0.008460       0.008068      -0.010399       0.015646       0.004194      -0.001647      -0.000830       0.014112       0.000315      -0.008277      -0.000267       0.008544              1.631354       1.611547       0.198541      -0.334584       1.457533      -0.197909       1.824984          -0.000001
           72              H       9.327347       9.075361      20.684795       0.126177       1.102269 0.86699361E+01  0.86720112E+02                                 1.769072                            1.725817      -0.846711       2.481634                    0.998709       3.453829       9.714716       0.475332       1.288263      -0.708757       0.019738      -0.016820       0.025804       0.036583      -0.004499       0.005586      -0.006141       0.016513      -0.003332      -0.011435      -0.002040       0.013475              1.777707       1.769001      -0.208732       0.253871       1.653123      -0.192201       1.910996           0.000000
           73              H       8.449071       8.799947      19.418191       0.134491       0.964841 0.73194815E+01  0.70643518E+02                                 1.656911                            1.615698      -0.818918       2.506322                    0.998779       3.400549       9.600714       0.474507       1.337430      -0.697523      -0.012920      -0.031417      -0.020491       0.039671       0.008357      -0.000146       0.009344      -0.006267       0.006438      -0.012505      -0.001039       0.013544              1.670396       1.530294       0.125929       0.113104       1.752607       0.297103       1.728287           0.000000
           74              H       4.978485       2.271539      18.849371       0.107806       1.120966 0.75683716E+01  0.74240924E+02                                 1.861108                            1.664176      -1.260920       2.280379                    0.995348       3.782048      11.045161       0.455028       1.372231      -0.687624       0.006584       0.047876      -0.000606       0.048331      -0.002415      -0.011265       0.003694      -0.011245       0.001200      -0.014404       0.002456       0.011947              1.951140       1.510892       0.096914      -0.052224       2.896079      -0.077658       1.446450          -0.000000
           75              H      10.624930       9.797708      18.179222       0.119802       1.078062 0.75038991E+01  0.73274166E+02                                 1.797381                            1.645489      -1.251639       2.289415                    0.996000       3.689356      10.665551       0.463562       1.353113      -0.691708       0.023009      -0.036621      -0.019565       0.047469       0.000769      -0.010332      -0.003618      -0.008345      -0.005707      -0.013122       0.003180       0.009942              1.866064       1.755589      -0.462171      -0.325594       2.161680       0.423956       1.680925          -0.000000
           76              H       6.033486      10.441403       1.510713       0.110567       1.132708 0.88451998E+01  0.90825690E+02                                 1.901675                            1.811033      -1.701169       2.042300                    0.992876       4.418575      13.497105       0.428972       1.390518      -0.680738       0.020956       0.012519      -0.007582       0.025561      -0.000127      -0.007315      -0.009096      -0.001411       0.009643      -0.011131      -0.001616       0.012747              1.945715       2.212748       0.423668       0.080406       1.930588       0.109385       1.693809           0.000000
           77              H      16.723884      10.472059       1.614344       0.116772       1.088156 0.85800780E+01  0.87458817E+02                                 1.868901                            1.801104      -1.574165       2.124606                    0.989907       4.177719      12.725658       0.423815       1.417808      -0.677258      -0.020378       0.019804      -0.000331       0.028418      -0.004290       0.003437      -0.002098      -0.002373       0.007032      -0.005940      -0.000729       0.006669              1.900552       2.085181      -0.372575      -0.086541       1.959667       0.101780       1.656807          -0.000000
           78              H      15.786881       8.795279       3.353046       0.110287       1.036602 0.74272255E+01  0.72496662E+02                                 1.766254                            1.650924      -1.248564       2.294073                    0.994681       3.713338      10.809110       0.455990       1.376129      -0.687304      -0.046400       0.014192       0.010322       0.049607      -0.008986      -0.004055      -0.007703       0.020832      -0.013847      -0.017328       0.001195       0.016133              1.793088       2.247975      -0.396813      -0.223259       1.616790       0.012288       1.514498          -0.000001
           79              H       6.538311       6.446032       3.689272       0.105783       1.260135 0.86908411E+01  0.87241000E+02                                 1.932135                            1.725608      -1.243102       2.292296                    0.995062       3.671121      10.445526       0.474891       1.284853      -0.707117       0.030990      -0.037196       0.017121       0.051352      -0.011363      -0.006129      -0.002755       0.015281      -0.011764      -0.014539      -0.001985       0.016524              2.035079       2.068175      -0.633282       0.249818       2.320739      -0.470824       1.716325          -0.000001
           80              H      10.936414       5.701263      14.763997       0.110304       1.070516 0.76135351E+01  0.74692214E+02                                 1.798687                            1.664643      -1.199276       2.310259                    0.994434       3.740212      10.874572       0.457435       1.364857      -0.689500       0.002326      -0.031318       0.015744       0.035130       0.002993       0.010318      -0.008333      -0.008047       0.013681      -0.015476       0.001653       0.013823              1.868240       1.484131      -0.092570       0.108336       2.565752      -0.260426       1.554837           0.000000
           81              H       9.820736       6.078559      12.795004       0.098023       1.074505 0.75031305E+01  0.72585537E+02                                 1.739823                            1.604767      -0.874895       2.454219                    0.998518       3.525964       9.841674       0.491910       1.287101      -0.706965      -0.014737      -0.028462      -0.017387       0.036464       0.006393       0.012485       0.001347      -0.015209       0.013063      -0.018087       0.004018       0.014069              1.813362       1.527919       0.251367       0.265909       2.157044       0.472102       1.755123           0.000000
           82              H       9.619071       8.220417      11.936016       0.102319       1.143464 0.83012469E+01  0.82309053E+02                                 1.802408                            1.680864      -1.012833       2.388620                    0.996944       3.640041      10.264456       0.484004       1.276300      -0.708911      -0.018614       0.006965      -0.028607       0.034834       0.005867       0.011291      -0.003503      -0.024399      -0.000139      -0.020361       0.006706       0.013656              1.852174       1.767205      -0.110622       0.506035       1.543893      -0.105042       2.245424          -0.000001
           83              H      10.574504       9.999282      13.069051       0.108150       1.108991 0.83896256E+01  0.83207756E+02                                 1.753431                            1.682365      -1.077644       2.362832                    0.996981       3.558101       9.957094       0.488153       1.265113      -0.712165      -0.004578       0.035874      -0.015367       0.039294       0.002000       0.009115      -0.010765      -0.021885       0.016200      -0.018742       0.000363       0.018379              1.771285       1.541143      -0.107470       0.077183       2.186883      -0.260891       1.585827          -0.000000
           84              H      13.103459       4.419141      15.148584       0.100917       1.154270 0.79985928E+01  0.79034517E+02                                 1.852065                            1.677147      -1.274877       2.277614                    0.994356       3.722783      10.681088       0.470049       1.318743      -0.699050      -0.041405       0.027686      -0.002860       0.049891      -0.012059       0.001164       0.005807       0.014002       0.006877      -0.016755       0.003592       0.013163              1.918220       2.387741      -0.629307       0.112326       1.917754       0.039085       1.449165           0.000000
           85              H       4.331936       3.322906      16.304648       0.122239       1.083172 0.75228719E+01  0.73371381E+02                                 1.800266                            1.647456      -1.093337       2.373215                    0.997125       3.561922      10.229625       0.464182       1.352929      -0.692999       0.043308       0.003681       0.028281       0.051855      -0.009037       0.008266       0.006142       0.013772      -0.010247      -0.016481       0.001903       0.014578              1.863998       2.212627       0.019122       0.594050       1.525962       0.089942       1.853405           0.000000
           86              H       4.616243       1.230421      14.727150       0.133184       1.002086 0.73992668E+01  0.72401730E+02                                 1.752715                            1.661432      -1.308501       2.262373                    0.993314       3.797690      11.192016       0.447443       1.398968      -0.682155       0.023047      -0.019334       0.016405       0.034265       0.001543       0.003833       0.000713      -0.001956       0.011569      -0.004958      -0.000876       0.005834              1.796997       1.922124      -0.291895       0.373979       1.703985      -0.233805       1.764883           0.000000
           87              H       4.478139       2.070391      13.412185       0.126110       1.028719 0.78071568E+01  0.75572478E+02                                 1.649566                            1.606072      -0.667664       2.566785                    0.999937       3.252526       8.808787       0.510701       1.238992      -0.720416       0.021055       0.008743      -0.027303       0.035570       0.004077      -0.009400      -0.001771      -0.005017      -0.010292      -0.011724       0.001371       0.010352              1.655740       1.570904       0.161570      -0.200526       1.508564      -0.206085       1.887753          -0.000001
           88              H       8.856396      10.420271      15.901638       0.172567       0.875765 0.65460145E+01  0.62309439E+02                                 1.630433                            1.586735      -1.195737       2.335527                    0.995387       3.558942      10.447883       0.446135       1.442325      -0.674916       0.016377      -0.005686      -0.003779       0.017743      -0.003678       0.000010      -0.001292       0.006053      -0.008902      -0.004311      -0.001970       0.006282              1.648611       2.137448      -0.196385       0.199915       1.357120      -0.040735       1.451266           0.000000
           89              H       7.359483      10.052565      16.180291       0.156896       0.860224 0.61532048E+01  0.57128033E+02                                 1.555506                            1.494315      -1.019400       2.407628                    0.998077       3.380882       9.503804       0.484779       1.360863      -0.691309      -0.013235      -0.010781       0.001350       0.017124       0.002281      -0.001338      -0.002821      -0.000071      -0.005648      -0.003616      -0.000985       0.004602              1.577519       1.521934       0.363994      -0.245755       1.589765      -0.223553       1.620858          -0.000000
           90              H       7.792783      11.556530      16.092780       0.162390       0.974029 0.74470508E+01  0.72167240E+02                                 1.664926                            1.627414      -0.975003       2.431009                    0.998863       3.380001       9.554031       0.473922       1.333653      -0.698197      -0.006206       0.013386       0.000542       0.014764      -0.003839      -0.001642       0.002435       0.001623       0.000607      -0.004238      -0.001135       0.005373              1.667652       1.317225      -0.064916      -0.038651       2.097162       0.236516       1.588570          -0.000001
           91              H       4.202226       1.606598      11.019455       0.175160       0.853945 0.61174071E+01  0.55773680E+02                                 1.461018                            1.424854      -0.697439       2.570775                    0.999995       2.986989       7.878945       0.539808       1.244528      -0.718831       0.015079      -0.004937      -0.002252       0.016026      -0.004720      -0.001703      -0.002797       0.005585      -0.012353      -0.007063      -0.000481       0.007544              1.465703       1.869441      -0.024030      -0.240736       1.181789       0.003206       1.345879          -0.000000
           92              H       3.206457       2.536634      11.795538       0.167653       1.006748 0.75575576E+01  0.72757687E+02                                 1.639295                            1.590673      -0.968334       2.438806                    0.998787       3.212164       8.751401       0.506754       1.255485      -0.716132      -0.003724       0.011734       0.009132       0.015328       0.002843       0.000823       0.000491      -0.013933      -0.003441      -0.007038      -0.001104       0.008142              1.640784       1.359704      -0.048914       0.003092       1.858736       0.338975       1.703912          -0.000001
           93              H       2.732419       1.783809      10.503602       0.158995       0.946269 0.69177174E+01  0.66548914E+02                                 1.685509                            1.605746      -1.321678       2.263201                    0.995043       3.677872      10.741064       0.455518       1.397726      -0.682426      -0.010151      -0.000895      -0.006637       0.012161       0.003675      -0.004453       0.001397       0.002185      -0.006650      -0.006578       0.000513       0.006065              1.714251       1.638253       0.016502       0.428621       1.439066      -0.025093       2.065434          -0.000000
           94              H       6.702821       7.731947      11.473130       0.168065       0.961677 0.71226853E+01  0.68466101E+02                                 1.665177                            1.600583      -1.118502       2.367368                    0.997050       3.427400       9.744412       0.472422       1.348789      -0.694131       0.010863      -0.009755      -0.003084       0.014922      -0.003070       0.004898       0.003677       0.001952      -0.025579      -0.011444       0.003676       0.007768              1.686424       1.715485      -0.439821      -0.140229       1.844627       0.204443       1.499159          -0.000000
           95              H       5.571832       8.656880      10.904309       0.161543       1.016190 0.73786617E+01  0.71992810E+02                                 1.755047                            1.647730      -1.390957       2.230869                    0.994907       3.700854      10.813753       0.454955       1.379830      -0.686001      -0.005425       0.006329      -0.010153       0.013136       0.002874      -0.001485       0.002008      -0.016362      -0.007137      -0.008069      -0.002035       0.010104              1.800972       1.620789      -0.106629       0.415030       1.571830      -0.287713       2.210297           0.000000
           96              H       5.419202       8.015184      12.327511       0.162139       0.997058 0.73781889E+01  0.70518559E+02                                 1.621166                            1.565019      -0.947836       2.444432                    0.998821       3.195319       8.639168       0.514792       1.244861      -0.718541      -0.010771      -0.004543       0.010399       0.015646       0.008020      -0.001418      -0.001180      -0.003497       0.000315      -0.008277      -0.000267       0.008544              1.631355       1.627148       0.191761      -0.314864       1.441932      -0.227980       1.824984          -0.000001
           97              H       6.969354       7.529054      13.858951       0.126177       1.102270 0.86699413E+01  0.86720175E+02                                 1.769072                            1.725817      -0.846711       2.481634                    0.998709       3.453829       9.714716       0.475332       1.288263      -0.708757       0.007560      -0.024806      -0.025804       0.036583       0.002967      -0.003406       0.007570      -0.017844      -0.003332      -0.011435      -0.002040       0.013475              1.777707       1.518931      -0.100059      -0.075091       1.903195       0.309440       1.910996           0.000000
           98              H       7.571997       8.224786      15.125555       0.134491       0.964841 0.73194820E+01  0.70643527E+02                                 1.656912                            1.615698      -0.818918       2.506322                    0.998779       3.400549       9.600716       0.474507       1.337431      -0.697523       0.033963      -0.000672       0.020492       0.039671       0.003411       0.008512      -0.003858       0.016496       0.006438      -0.012505      -0.001039       0.013544              1.670396       1.809356       0.004656       0.317564       1.473546      -0.014683       1.728287           0.000000
           99              H      14.942716       8.805805      15.694375       0.107806       1.120966 0.75683706E+01  0.74240909E+02                                 1.861108                            1.664175      -1.260920       2.280379                    0.995348       3.782049      11.045162       0.455028       1.372230      -0.687624      -0.046534       0.013043       0.000606       0.048331      -0.005758      -0.001102      -0.011804       0.004142       0.001200      -0.014404       0.002456       0.011947              1.951140       2.746887      -0.440217      -0.092038       1.660083      -0.016945       1.446449          -0.000000
          100              H       5.789689       6.626891      16.364524       0.119802       1.078062 0.75038994E+01  0.73274171E+02                                 1.797382                            1.645489      -1.251639       2.289415                    0.996000       3.689356      10.665552       0.463562       1.353113      -0.691708       0.024416      -0.035698       0.019565       0.047469      -0.002526      -0.007436      -0.008034       0.006819      -0.005707      -0.013122       0.003180       0.009942              1.866064       1.759286      -0.463777       0.259056       2.157982      -0.467589       1.680925          -0.000000
          101              H       5.780953      10.275800      10.003869       0.110567       1.132709 0.88452108E+01  0.90825823E+02                                 1.901675                            1.811034      -1.701169       2.042300                    0.992876       4.418576      13.497105       0.428972       1.390517      -0.680738      -0.019834      -0.014230       0.007582       0.025561      -0.000602      -0.011258      -0.003083       0.000777       0.009643      -0.011131      -0.001616       0.012747              1.945715       2.285147       0.392206       0.132368       1.858190       0.030147       1.693809           0.000000
          102              H       1.492018       0.483425       9.900238       0.116772       1.088156 0.85800803E+01  0.87458846E+02                                 1.868901                            1.801104      -1.574165       2.124606                    0.989907       4.177720      12.725661       0.423815       1.417808      -0.677258      -0.010041       0.026583       0.000331       0.028418      -0.003794      -0.000555       0.003988      -0.004654       0.007032      -0.005940      -0.000729       0.006669              1.900552       1.707224      -0.208325       0.058855       2.337625      -0.119936       1.656807          -0.000000
          103              H       3.403318       0.674482       8.161536       0.110287       1.036602 0.74272208E+01  0.72496609E+02                                 1.766254                            1.650924      -1.248564       2.294073                    0.994681       3.713338      10.809111       0.455990       1.376129      -0.687304       0.005477       0.048212      -0.010322       0.049607       0.001484      -0.008681      -0.000649      -0.027353      -0.013847      -0.017328       0.001195       0.016133              1.793087       1.426954      -0.040018      -0.077713       2.437810      -0.209657       1.514498          -0.000001
          104              H       9.244062       8.220389       7.825310       0.105783       1.260135 0.86908428E+01  0.87241018E+02                                 1.932136                            1.725608      -1.243103       2.292295                    0.995062       3.671121      10.445525       0.474891       1.284853      -0.707117       0.021762      -0.043248      -0.017121       0.051352      -0.002167      -0.004969      -0.004523      -0.027041      -0.011764      -0.014539      -0.001985       0.016524              2.035080       1.817638      -0.524406      -0.332243       2.571276       0.416772       1.716325          -0.000001
          105              C      10.925155       7.767091       4.937453       0.603549      23.952531 0.26510867E+03  0.55938377E+04                                 7.704360                            5.835345      -0.296152       1.945323                    0.998585      23.226380      66.546060       0.602670       0.481660      -1.010376      -0.003043       0.040964       0.040136       0.057430      -0.005608       0.010293       0.004975       0.186049      -0.195220      -0.068962      -0.057306       0.126268              8.743362       4.768478      -0.485233      -0.158681      11.802638       0.866788       9.658971           0.000000
          106              C      10.936711       7.019313       3.629396      -0.007799      37.982689 0.47572314E+03  0.11392768E+05                                 9.842947                            7.319666      -0.241301       1.919029                    0.998700      28.032247      80.269278       0.605580       0.422337      -1.064748      -0.004493      -0.023204      -0.037757       0.044544       0.010861      -0.004064      -0.024143      -0.048572      -0.025517      -0.022723      -0.019851       0.042574             11.389598      12.957671      -1.753898       1.442282       9.192877       4.710205      12.018247           0.000001
          107              C       9.727258       6.933329       2.917795      -0.133587      34.229905 0.45715241E+03  0.10948686E+05                                 9.317807                            7.260337      -0.031666       1.963110                    0.998677      30.207994      89.378561       0.591454       0.432398      -1.047952       0.020579      -0.012566      -0.005858       0.024814      -0.008204      -0.022727       0.001511       0.010624      -0.018122      -0.023352      -0.003578       0.026930             10.384417      12.531346      -1.279049       2.208110       7.906123       3.517018      10.715781           0.000001
          108              C       9.670497       6.233965       1.738702      -0.087814      31.038925 0.41642208E+03  0.97018387E+04                                 8.582042                            6.809588       0.250373       2.055342                    0.999809      28.917542      83.222966       0.629574       0.417579      -1.061638       0.028540       0.001816       0.018263       0.033932       0.004446       0.018744       0.001316       0.034659      -0.023930      -0.017285      -0.013646       0.030932              9.429994      11.063445      -1.956311       1.214146       7.570114       3.036588       9.656423           0.000002
          109              C      10.799495       5.613083       1.218243      -0.123721      31.129620 0.43527292E+03  0.10267773E+05                                 8.629522                            6.992691       0.089613       1.999204                    0.999285      29.699535      86.386748       0.616358       0.421268      -1.057875       0.005598       0.008629       0.032994       0.034560      -0.004672       0.001327       0.030376       0.010654       0.045404      -0.033036      -0.001591       0.034627              9.376100      11.182508      -1.436490       1.437441       7.570940       2.829872       9.374853           0.000000
          110              C      12.003747       5.714942       1.902209      -0.114777      31.974926 0.45376753E+03  0.10837631E+05                                 8.847231                            7.202059      -0.108444       1.929315                    0.999561      30.266458      89.163859       0.598266       0.428658      -1.051182      -0.023620       0.005987       0.013315       0.027767      -0.017960      -0.025857       0.004815       0.013199      -0.018231      -0.027715      -0.008715       0.036429              9.621303      10.957099      -0.291288       2.372963       7.665547       3.208363      10.241261           0.000000
          111              C      12.101448       6.421867       3.104331      -0.076641      38.673857 0.48929303E+03  0.11790928E+05                                 9.916164                            7.389756       0.063644       2.013140                    0.999462      28.577923      81.871329       0.607302       0.418526      -1.068024      -0.031832      -0.004443      -0.023951       0.040083      -0.003136       0.004266       0.007308      -0.015531      -0.022001      -0.012808      -0.001281       0.014088             11.512091      14.906313      -1.065047       2.979316       8.341616       3.711057      11.288345           0.000000
          112              C      13.414752       6.482739       3.836659       0.577867      22.538207 0.25735133E+03  0.53879595E+04                                 7.409254                            5.728144      -0.080264       2.021690                    0.999637      23.046973      65.694067       0.611893       0.478115      -1.012625       0.046328      -0.005277       0.022512       0.051778       0.026499      -0.050832      -0.052261      -0.038820       0.090313      -0.062495      -0.033131       0.095626              8.374400      10.195849      -0.384262       2.688633       7.675010       2.152129       7.252340           0.000000
          113              C       8.550853      10.769546       3.691575       0.125272      24.958579 0.30481048E+03  0.65857475E+04                                 7.464614                            5.837626       0.122447       2.050376                    0.999801      25.763961      72.013808       0.676172       0.419251      -1.057821       0.022328       0.028406       0.022456       0.042541       0.007735      -0.041384       0.004657       0.009395      -0.007065      -0.041784      -0.001711       0.043495              8.219733       6.741338      -1.449564       2.819058      10.984299       0.191503       6.933563           0.000000
          114              C       3.886481       1.470255       4.338694       0.070007      25.187620 0.30362833E+03  0.65327668E+04                                 7.465147                            5.800583       0.648988       2.235094                    0.999851      25.374531      70.036284       0.685045       0.415559      -1.063582       0.022815      -0.046427       0.005167       0.051988       0.021331      -0.021917       0.008013       0.015905       0.028858      -0.036155       0.005756       0.030399              8.401054       7.743550      -0.466805       4.016907       8.974738       0.913355       8.484874           0.000000
          115              C       2.449070       2.592817       2.595387      -0.171587      29.361297 0.41776971E+03  0.97936349E+04                                 8.463936                            6.932149      -0.400900       1.875099                    0.996841      29.260860      85.969072       0.605716       0.431350      -1.047413      -0.029398      -0.058930      -0.008016       0.066342      -0.013923       0.020086      -0.030319      -0.020603      -0.053168      -0.038500      -0.008073       0.046573              9.459415      10.550220      -1.624670       2.714018       8.896964      -0.870631       8.931062          -0.000000
          116              C       1.101592       2.282927       1.971296      -0.037817      36.427904 0.47325447E+03  0.11328751E+05                                 9.563485                            7.295546      -0.139033       1.957292                    0.998643      28.100944      80.677193       0.606690       0.421747      -1.064196       0.073485       0.023219       0.031159       0.083127       0.021763       0.020322       0.004170       0.050619      -0.038316      -0.028086      -0.018749       0.046834             11.105989      13.249456      -0.071326       1.218637       5.600019       2.041764      14.468491           0.000002
          117              C      12.219165       2.378355       2.758894       0.112420      31.714240 0.42643626E+03  0.99885196E+04                                 8.913292                            7.062334      -0.071607       1.988899                    0.999613      26.875807      77.406777       0.596191       0.438605      -1.049292       0.006458       0.019635       0.093224       0.095488      -0.000808       0.004936       0.007447      -0.032793       0.106016      -0.034470      -0.002635       0.037105             10.029671      11.949717       0.112168       0.179511       5.098499       1.818462      13.040798           0.000001
          118              C      12.332086       2.622762       4.228155      -0.516621      27.721173 0.46379888E+03  0.11126794E+05                                 7.820461                            6.994751       0.024220       1.966571                    0.997376      32.776943      96.459604       0.645386       0.395591      -1.073566      -0.008550      -0.017695      -0.075553       0.078067      -0.004536      -0.003437      -0.008557      -0.008679       0.057730      -0.017175      -0.004864       0.022039              8.265224       7.307126       0.285464       0.297963       6.608818       0.938382      10.879727          -0.000000
          119              C      10.959033       2.251102       2.150924      -0.053549      37.896065 0.49945628E+03  0.12126962E+05                                 9.858906                            7.529546      -0.224882       1.919266                    0.998866      28.846365      83.606202       0.592625       0.425668      -1.060963      -0.070077       0.023886       0.043660       0.085951      -0.011141      -0.029949       0.012632       0.071376       0.009486      -0.041003      -0.014151       0.055155             11.490679      13.803781       0.232332      -1.322470       5.739300       1.948337      14.928956           0.000002
          120              C      10.849797       1.925539       0.801415       0.103968      33.126692 0.44384333E+03  0.10511410E+05                                 9.209128                            7.240648      -0.103309       1.976016                    0.999486      27.309759      79.353483       0.583873       0.442952      -1.045648      -0.080378      -0.008586      -0.041461       0.090848       0.007429       0.027725       0.011046       0.032686      -0.061224      -0.035014      -0.007108       0.042122             10.495270      11.502740      -0.140230      -0.548644       5.268863       1.881007      14.714207           0.000001
          121              C      12.010409       1.760924       0.027635      -0.041983      35.750173 0.47900897E+03  0.11518638E+05                                 9.522174                            7.388240       0.026851       2.010560                    0.999051      28.260335      81.722456       0.596045       0.427336      -1.059093      -0.010115      -0.024372      -0.076565       0.080984       0.003795       0.007682       0.015897      -0.002499       0.079210      -0.018104      -0.015539       0.033643             11.120669      11.040852       0.004422       0.156887       5.525704       1.842813      16.795450           0.000001
          122              C       1.012167       1.983213       0.621787       0.099244      32.254822 0.42936182E+03  0.10042676E+05                                 8.913651                            7.026718       0.066284       2.031047                    0.999705      26.736859      76.166536       0.607250       0.431234      -1.057061       0.071298      -0.008407      -0.051519       0.088365      -0.003997      -0.035491       0.005362       0.013306      -0.041365      -0.038275      -0.000673       0.038948             10.101274      10.984099       0.336662       0.380448       5.062130       1.699094      14.257593           0.000000
          123              C       3.517348       2.735686      22.801175      -0.519046      27.129562 0.45488196E+03  0.10841868E+05                                 7.678923                            6.937799       0.074066       1.983076                    0.997351      32.559355      94.986090       0.647627       0.396804      -1.074542      -0.058659      -0.002898       0.035967       0.068869      -0.004374      -0.033168      -0.000585       0.041830      -0.050369      -0.034429      -0.012442       0.046870              7.932234       8.170309       0.156644      -1.155117       6.435975       0.159418       9.190418          -0.000001
          124              C       9.478162       1.787844       0.184233      -0.520856      27.896125 0.46233033E+03  0.11108805E+05                                 7.904987                            7.041382      -0.148808       1.907467                    0.997230      33.329503      98.917158       0.633864       0.402156      -1.066652       0.058159      -0.000196       0.023478       0.062719       0.005964       0.025218       0.011413       0.097262      -0.086259      -0.044638      -0.025559       0.070197              8.218336       8.732857      -0.100335       0.888887       6.761590       0.354754       9.160560           0.000001
          125              C       9.709704       2.587360       2.947733      -0.160817      29.216772 0.41642792E+03  0.97555598E+04                                 8.447602                            6.920669      -0.326430       1.900598                    0.997057      29.140694      85.622191       0.606186       0.431308      -1.047307       0.021993      -0.066116      -0.005625       0.069905       0.018257      -0.022855      -0.010003      -0.016122      -0.041483      -0.031460      -0.004809       0.036268              9.537649      10.391617       1.660203      -3.261614       8.530602      -1.502121       9.690728           0.000001
          126              C      13.435044      10.714790       4.142947       0.128584      25.851555 0.31810410E+03  0.69613546E+04                                 7.728580                            6.020449       0.015900       2.015968                    0.999539      26.130422      74.013559       0.655031       0.427287      -1.050597      -0.033669       0.030331       0.001044       0.045328      -0.005686       0.032537       0.012843      -0.004929       0.010309      -0.037465       0.003963       0.033503              8.573786       7.109022       0.677293      -2.534289      12.308553      -0.595362       6.303784          -0.000000
          127              C       8.124754       1.474065       4.509110       0.084634      24.376654 0.29618789E+03  0.63538131E+04                                 7.407739                            5.805874       0.457723       2.186472                    0.998856      25.141840      70.027880       0.669021       0.426775      -1.053109      -0.014584      -0.046645       0.009868       0.049858      -0.010502       0.025050       0.007303       0.004399       0.032277      -0.029623      -0.000176       0.029799              8.326479       8.452425      -0.278992      -3.931272       8.987958       0.497818       7.539054           0.000000
          128              C      13.155868       2.148870      21.626688      -0.185554      30.937433 0.43252794E+03  0.10296075E+05                                 8.857329                            7.095211      -0.626041       1.793082                    0.996523      30.584648      92.532752       0.589523       0.436463      -1.037427      -0.002830       0.081591       0.023729       0.085019      -0.014811      -0.007465      -0.032902      -0.020098       0.044647      -0.037738      -0.004723       0.042462             10.282711       7.088872      -0.000442       0.456351       9.661321      -1.939746      14.097939          -0.000001
          129              C      14.023303       3.662709      19.793566       0.075172      24.759318 0.31242884E+03  0.67895654E+04                                 7.467956                            5.953360       0.479004       2.182080                    0.998810      25.675333      71.885167       0.662538       0.425407      -1.054373      -0.015159       0.046668      -0.020779       0.053286       0.007154       0.012721       0.029381       0.025035      -0.003789      -0.036586       0.003118       0.033468              8.263473       8.816614      -1.077321      -2.100899       7.672457      -3.041308       8.301346          -0.000001
          130              C      12.394844       4.915521      19.627756       0.129891      25.231301 0.30542606E+03  0.66047977E+04                                 7.548427                            5.852874       0.126303       2.052669                    0.999720      25.779164      72.174053       0.673425       0.420595      -1.056588       0.035292      -0.016819      -0.010610       0.040509      -0.003734       0.028137       0.025490       0.005719       0.002969      -0.039645       0.002926       0.036719              8.422919       8.940304      -2.390983      -0.403478       8.892004      -3.415470       7.436449          -0.000001
          131              C       6.284024       4.723566       6.577129       0.603549      23.952530 0.26510871E+03  0.55938377E+04                                 7.704354                            5.835342      -0.296153       1.945322                    0.998585      23.226371      66.545989       0.602671       0.481659      -1.010377      -0.036357       0.019118      -0.040136       0.057431       0.064182       0.008665       0.007457      -0.135139      -0.195220      -0.068962      -0.057306       0.126268              8.743355      10.330483      -2.902335       0.731720       6.240622      -0.491001       9.658961           0.000000
          132              C       6.965236       4.414930       7.885186      -0.007799      37.982679 0.47572291E+03  0.11392761E+05                                 9.842944                            7.319664      -0.241303       1.919029                    0.998700      28.032247      80.269271       0.605580       0.422337      -1.064748       0.023072      -0.005127       0.037757       0.044544      -0.010345      -0.023762       0.005895       0.049021      -0.025517      -0.022723      -0.019851       0.042573             11.389595       8.508686       0.179520       4.894758      13.641857      -0.554538      12.018242           0.000001
          133              C       7.526140       5.489897       8.596787      -0.133587      34.229859 0.45715136E+03  0.10948655E+05                                 9.317798                            7.260329      -0.031663       1.963111                    0.998677      30.207964      89.378440       0.591455       0.432398      -1.047952       0.003322      -0.023882       0.005858       0.024814      -0.001715      -0.007672      -0.021447      -0.019245      -0.018124      -0.023353      -0.003578       0.026931             10.384408       7.705763       0.818022       4.105669      12.731690       0.623390      10.715770           0.000001
          134              C       8.190178       5.263213       9.775880      -0.087814      31.038941 0.41642234E+03  0.97018462E+04                                 8.582044                            6.809589       0.250372       2.055342                    0.999809      28.917548      83.222984       0.629574       0.417579      -1.061638      -0.013041      -0.025451      -0.018263       0.033932       0.015703       0.008678       0.016667      -0.017147      -0.023930      -0.017285      -0.013647       0.030932              9.429996       6.694828      -0.057823       3.268895      11.938735      -0.096735       9.656427           0.000002
          135              C       8.309635       3.980302      10.296339      -0.123721      31.129616 0.43527299E+03  0.10267775E+05                                 8.629522                            6.992693       0.089613       1.999204                    0.999285      29.699534      86.386747       0.616358       0.421268      -1.057875      -0.010145      -0.001695      -0.032994       0.034560       0.000707       0.028388      -0.010890      -0.014101       0.045404      -0.033036      -0.001591       0.034627              9.376099       7.094463       0.340065       3.168301      11.658985       0.190444       9.374851           0.000000
          136              C       7.736243       2.916431       9.612373      -0.114777      31.974903 0.45376738E+03  0.10837627E+05                                 8.847227                            7.202057      -0.108443       1.929315                    0.999561      30.266456      89.163850       0.598266       0.428658      -1.051182       0.003923       0.024049      -0.013315       0.027767      -0.007429      -0.005889      -0.025634      -0.035266      -0.018231      -0.027715      -0.008715       0.036429              9.621297       7.975466       1.004448       3.888294      10.647172       0.897593      10.241254           0.000000
          137              C       7.048953       3.108582       8.410251      -0.076641      38.673862 0.48929308E+03  0.11790930E+05                                 9.916165                            7.389756       0.063644       2.013140                    0.999462      28.577923      81.871329       0.607302       0.418526      -1.068024       0.016762       0.027424       0.023951       0.040083      -0.007817       0.008403       0.001000       0.006012      -0.022001      -0.012808      -0.001281       0.014088             11.512093       8.605811       1.672991       4.591009      14.642124       1.253353      11.288342           0.000000
          138              C       6.469688       1.928360       7.677923       0.577867      22.538210 0.25735134E+03  0.53879596E+04                                 7.409255                            5.728144      -0.080264       2.021690                    0.999637      23.046973      65.694068       0.611893       0.478115      -1.012625      -0.013625      -0.044593      -0.022512       0.051778       0.003889      -0.068191      -0.025791       0.065232       0.090313      -0.062495      -0.033131       0.095626              8.374401       7.794529       0.659296       3.045401      10.076333       1.608095       7.252343           0.000000
          139              C       4.476666       8.097808       7.823007       0.125272      24.958580 0.30481055E+03  0.65857490E+04                                 7.464614                            5.837629       0.122446       2.050376                    0.999801      25.763955      72.013779       0.676171       0.419251      -1.057821      -0.034951      -0.009156      -0.022456       0.042541       0.008712      -0.012223      -0.039811       0.004900      -0.007065      -0.041784      -0.001711       0.043495              8.219733       9.250536      -2.539995       1.299211       8.475096       2.509147       6.933566           0.000000
          140              C      14.864474       8.669318       7.175888       0.070007      25.187613 0.30362816E+03  0.65327625E+04                                 7.465146                            5.800581       0.648988       2.235094                    0.999851      25.374533      70.036293       0.685045       0.415559      -1.063582       0.033487      -0.039429      -0.005167       0.051988       0.020368      -0.001387      -0.023294       0.020337       0.028858      -0.036155       0.005756       0.030399              8.401053       8.437883      -0.768541       2.438675       8.280397       3.320037       8.484878           0.000000
          141              C      14.407829      10.435038       8.919195      -0.171587      29.361300 0.41776964E+03  0.97936329E+04                                 8.463936                            6.932149      -0.400900       1.875099                    0.996841      29.260862      85.969077       0.605716       0.431350      -1.047413       0.065764       0.003474       0.008016       0.066342      -0.017031      -0.019801       0.030506      -0.006301      -0.053168      -0.038500      -0.008073       0.046573              9.459416       7.971823      -0.504173       0.283218      11.475361       2.836139       8.931064          -0.000000
          142              C      10.345163       0.308902       9.543286      -0.037817      36.427910 0.47325455E+03  0.11328754E+05                                 9.563485                            7.295546      -0.139033       1.957292                    0.998643      28.100945      80.677195       0.606690       0.421747      -1.064196      -0.050584      -0.058142      -0.031159       0.083127       0.033352       0.011924       0.016976      -0.002716      -0.038316      -0.028086      -0.018749       0.046834             11.105990       6.763018       2.747511       2.358291      12.086460       0.303893      14.468493           0.000002
          143              C      10.710502       1.389016       8.755688       0.112420      31.714242 0.42643637E+03  0.99885228E+04                                 8.913292                            7.062335      -0.071607       1.988899                    0.999613      26.875807      77.406778       0.596191       0.438605      -1.049292      -0.020582       0.001903      -0.093224       0.095488      -0.012539       0.008798       0.001559       0.021192       0.106016      -0.034470      -0.002635       0.037105             10.029671       6.268846       2.580924       1.739331      10.779369      -0.560142      13.040800           0.000001
          144              C      10.441341       1.382864       7.286427      -0.516621      27.721171 0.46379883E+03  0.11126792E+05                                 7.820461                            6.994751       0.024220       1.966571                    0.997376      32.776942      96.459602       0.645386       0.395591      -1.073566       0.019637       0.000788       0.075553       0.078067      -0.006267      -0.009218       0.000258      -0.000711       0.057730      -0.017175      -0.004864       0.022039              8.265223       6.928442       0.450029       0.979384       6.987500      -0.100733      10.879727          -0.000000
          145              C      11.329456       2.494015       9.363658      -0.053549      37.896062 0.49945621E+03  0.12126960E+05                                 9.858905                            7.529546      -0.224882       1.919266                    0.998866      28.846364      83.606198       0.592625       0.425668      -1.060963       0.006024       0.073791      -0.043660       0.085951       0.018490      -0.000351      -0.032502      -0.064989       0.009486      -0.041003      -0.014151       0.055155             11.490678       7.190228       3.106408       1.259805      12.352849      -1.989432      14.928958           0.000002
          146              C      11.671580       2.464442      10.713167       0.103968      33.126695 0.44384343E+03  0.10511413E+05                                 9.209129                            7.240649      -0.103309       1.976016                    0.999486      27.309759      79.353483       0.583873       0.442952      -1.045648       0.039911       0.070296       0.041461       0.090848       0.017017       0.021181       0.021026      -0.011440      -0.061224      -0.035014      -0.007108       0.042122             10.495271       6.156621       2.183053       1.506476      10.614984      -1.252887      14.714208           0.000001
          147              C      11.359976       1.334388      11.486947      -0.041983      35.750177 0.47900888E+03  0.11518636E+05                                 9.522174                            7.388239       0.026851       2.010560                    0.999051      28.260336      81.722458       0.596045       0.427336      -1.059093       0.026384      -0.000437       0.076565       0.080984       0.001675       0.017641       0.000710       0.007253       0.079210      -0.018104      -0.015539       0.033643             11.120670       6.405041       2.019024       1.752649      10.161515      -0.590591      16.795454           0.000001
          148              C      15.539620      11.509914      10.892795       0.099244      32.254821 0.42936177E+03  0.10042675E+05                                 8.913651                            7.026717       0.066284       2.031047                    0.999705      26.736859      76.166536       0.607250       0.431234      -1.057061      -0.020706      -0.068741       0.051519       0.088365       0.002137      -0.009228      -0.034687      -0.014923      -0.041365      -0.038275      -0.000673       0.038948             10.101274       6.248986       2.394419       1.709944       9.797243      -0.328267      14.257594           0.000000
          149              C      15.099386      10.330864      11.742571      -0.519046      27.129573 0.45488240E+03  0.10841881E+05                                 7.678925                            6.937802       0.074066       1.983077                    0.997351      32.559356      94.986094       0.647627       0.396804      -1.074542       0.026038       0.052644      -0.035967       0.068869       0.012306      -0.013756      -0.030187      -0.034937      -0.050369      -0.034429      -0.012442       0.046870              7.932235       6.826004       0.740845      -0.314179       7.780285      -1.122938       9.190416          -0.000001
          150              C      12.344552       3.667543      11.330349      -0.520857      27.896132 0.46233056E+03  0.11108813E+05                                 7.904989                            7.041385      -0.148809       1.907467                    0.997230      33.329507      98.917181       0.633864       0.402156      -1.066652      -0.023001      -0.053418      -0.023478       0.062720       0.039622       0.020518       0.018579      -0.057641      -0.086259      -0.044638      -0.025559       0.070197              8.218337       7.001386       0.652119       0.679638       8.493064       0.673841       9.160562           0.000001
          151              C      11.518999       3.773845       8.566849      -0.160817      29.216785 0.41642800E+03  0.97555622E+04                                 8.447604                            6.920670      -0.326430       1.900598                    0.997057      29.140694      85.622193       0.606186       0.431308      -1.047307       0.051872      -0.046523       0.005625       0.069905       0.006564      -0.018283      -0.016975       0.037694      -0.041483      -0.031460      -0.004809       0.036268              9.537652      10.039976       1.813018      -2.677623       8.882249      -2.392667       9.690731           0.000001
          152              C       2.580218       3.596496       7.371635       0.128584      25.851549 0.31810408E+03  0.69613541E+04                                 7.728580                            6.020449       0.015900       2.015967                    0.999539      26.130423      74.013564       0.655031       0.427287      -1.050597      -0.014399       0.042968      -0.001044       0.045328      -0.005681       0.024747       0.024723      -0.004951       0.010309      -0.037465       0.003963       0.033503              8.573785      11.977741      -1.438527      -1.556108       7.439832      -2.087005       6.303782          -0.000000
          153              C      13.171752       4.783746       7.005472       0.084634      24.376671 0.29618820E+03  0.63538211E+04                                 7.407742                            5.805877       0.457723       2.186472                    0.998856      25.141841      70.027882       0.669021       0.426775      -1.053109       0.048593      -0.005216      -0.009868       0.049858      -0.005558       0.016682       0.020063      -0.018357       0.032277      -0.029623      -0.000176       0.029799              8.326483       8.698925      -0.386109      -1.110302       8.741467      -3.803942       7.539059           0.000000
          154              C      11.796001       1.257107      12.917058      -0.185554      30.937443 0.43252794E+03  0.10296075E+05                                 8.857331                            7.095211      -0.626041       1.793082                    0.996523      30.584649      92.532754       0.589523       0.436463      -1.037427      -0.073703       0.035115      -0.023729       0.085019      -0.017452      -0.033151       0.006267      -0.007944       0.044647      -0.037738      -0.004723       0.042462             10.282714       9.252356      -0.940640      -1.597134       7.497839       1.191657      14.097946          -0.000001
          155              C      10.061870       1.064911      14.750180       0.075172      24.759305 0.31242876E+03  0.67895632E+04                                 7.467954                            5.953360       0.479004       2.182080                    0.998810      25.675333      71.885166       0.662538       0.425407      -1.054373      -0.036759       0.032503       0.020779       0.053286       0.014033       0.032017      -0.000043      -0.006620      -0.003789      -0.036586       0.003118       0.033468              8.263468       7.066597      -0.316812      -3.626646       9.422468      -0.714658       8.301340          -0.000001
          156              C       9.561913       3.057763      14.915990       0.129891      25.231286 0.30542571E+03  0.66047882E+04                                 7.548423                            5.852870       0.126302       2.052669                    0.999720      25.779160      72.174031       0.673425       0.420594      -1.056588       0.001359      -0.039071       0.010610       0.040509      -0.000457       0.034592       0.015647      -0.009362       0.002969      -0.039645       0.002926       0.036719              8.422915       7.151671      -1.613690      -3.293275      10.680627       0.991238       7.436448          -0.000001
          157              C       7.460947       4.290004      18.091711       0.603549      23.952531 0.26510868E+03  0.55938377E+04                                 7.704360                            5.835345      -0.296152       1.945323                    0.998585      23.226380      66.546059       0.602670       0.481660      -1.010377       0.003043      -0.040964      -0.040136       0.057430      -0.005608       0.010293       0.004975       0.186049      -0.195220      -0.068961      -0.057306       0.126268              8.743362       4.768477      -0.485233      -0.158681      11.802638       0.866788       9.658970           0.000000
          158              C       7.449391       5.037782      19.399768      -0.007799      37.982689 0.47572314E+03  0.11392768E+05                                 9.842947                            7.319666      -0.241301       1.919029                    0.998700      28.032247      80.269276       0.605580       0.422337      -1.064748       0.004493       0.023204       0.037757       0.044544       0.010861      -0.004064      -0.024143      -0.048572      -0.025517      -0.022723      -0.019851       0.042574             11.389598      12.957671      -1.753898       1.442282       9.192877       4.710205      12.018246           0.000001
          159              C       8.658844       5.123766      20.111369      -0.133587      34.229907 0.45715244E+03  0.10948687E+05                                 9.317807                            7.260338      -0.031666       1.963110                    0.998677      30.207995      89.378565       0.591454       0.432398      -1.047952      -0.020579       0.012566       0.005858       0.024814      -0.008204      -0.022727       0.001511       0.010624      -0.018122      -0.023352      -0.003578       0.026930             10.384417      12.531347      -1.279049       2.208111       7.906124       3.517018      10.715782           0.000001
          160              C       8.715605       5.823130      21.290462      -0.087813      31.038922 0.41642203E+03  0.97018372E+04                                 8.582041                            6.809587       0.250373       2.055342                    0.999809      28.917540      83.222956       0.629574       0.417579      -1.061638      -0.028540      -0.001816      -0.018263       0.033932       0.004446       0.018744       0.001316       0.034659      -0.023931      -0.017285      -0.013646       0.030932              9.429993      11.063443      -1.956310       1.214146       7.570113       3.036588       9.656421           0.000002
          161              C       7.586607       6.444012      21.810921      -0.123721      31.129618 0.43527287E+03  0.10267772E+05                                 8.629521                            6.992691       0.089614       1.999204                    0.999285      29.699533      86.386738       0.616358       0.421268      -1.057875      -0.005598      -0.008629      -0.032994       0.034560      -0.004672       0.001327       0.030376       0.010654       0.045404      -0.033036      -0.001591       0.034627              9.376100      11.182508      -1.436490       1.437441       7.570939       2.829872       9.374852           0.000000
          162              C       6.382355       6.342153      21.126955      -0.114777      31.974925 0.45376752E+03  0.10837631E+05                                 8.847230                            7.202058      -0.108443       1.929315                    0.999561      30.266457      89.163851       0.598266       0.428658      -1.051182       0.023620      -0.005987      -0.013315       0.027767      -0.017960      -0.025857       0.004815       0.013199      -0.018231      -0.027715      -0.008715       0.036429              9.621302      10.957098      -0.291289       2.372963       7.665546       3.208362      10.241260           0.000000
          163              C       6.284654       5.635228      19.924833      -0.076641      38.673857 0.48929303E+03  0.11790928E+05                                 9.916164                            7.389756       0.063644       2.013140                    0.999462      28.577923      81.871328       0.607302       0.418526      -1.068024       0.031832       0.004443       0.023951       0.040083      -0.003136       0.004266       0.007308      -0.015531      -0.022001      -0.012808      -0.001281       0.014088             11.512091      14.906313      -1.065047       2.979316       8.341615       3.711056      11.288345           0.000000
          164              C       4.971350       5.574356      19.192505       0.577867      22.538209 0.25735135E+03  0.53879599E+04                                 7.409254                            5.728144      -0.080264       2.021690                    0.999637      23.046974      65.694069       0.611893       0.478115      -1.012625      -0.046328       0.005277      -0.022512       0.051778       0.026499      -0.050832      -0.052261      -0.038820       0.090313      -0.062495      -0.033131       0.095626              8.374400      10.195849      -0.384263       2.688633       7.675010       2.152129       7.252340           0.000000
          165              C       9.835249       1.287549      19.337589       0.125273      24.958578 0.30481046E+03  0.65857470E+04                                 7.464613                            5.837625       0.122447       2.050376                    0.999801      25.763960      72.013804       0.676172       0.419251      -1.057821      -0.022328      -0.028406      -0.022456       0.042541       0.007735      -0.041384       0.004657       0.009395      -0.007065      -0.041784      -0.001711       0.043495              8.219733       6.741337      -1.449564       2.819058      10.984299       0.191503       6.933563          -0.000000
          166              C      14.499621      10.586840      18.690470       0.070007      25.187621 0.30362836E+03  0.65327675E+04                                 7.465148                            5.800583       0.648988       2.235094                    0.999851      25.374532      70.036288       0.685045       0.415559      -1.063582      -0.022815       0.046427      -0.005167       0.051988       0.021331      -0.021917       0.008013       0.015905       0.028858      -0.036155       0.005756       0.030399              8.401054       7.743550      -0.466805       4.016907       8.974738       0.913355       8.484874           0.000000
          167              C      15.937032       9.464278      20.433777      -0.171587      29.361298 0.41776973E+03  0.97936355E+04                                 8.463936                            6.932149      -0.400900       1.875099                    0.996841      29.260860      85.969070       0.605716       0.431350      -1.047413       0.029398       0.058930       0.008016       0.066342      -0.013923       0.020086      -0.030319      -0.020603      -0.053168      -0.038500      -0.008073       0.046573              9.459415      10.550219      -1.624670       2.714018       8.896964      -0.870630       8.931061          -0.000000
          168              C       5.030710       9.774168      21.057868      -0.037817      36.427906 0.47325450E+03  0.11328752E+05                                 9.563485                            7.295546      -0.139033       1.957292                    0.998643      28.100945      80.677196       0.606690       0.421747      -1.064196      -0.073485      -0.023219      -0.031159       0.083127       0.021763       0.020322       0.004170       0.050619      -0.038316      -0.028086      -0.018749       0.046834             11.105989      13.249457      -0.071326       1.218637       5.600019       2.041764      14.468491           0.000002
          169              C       6.166937       9.678740      20.270270       0.112420      31.714240 0.42643625E+03  0.99885195E+04                                 8.913292                            7.062334      -0.071607       1.988899                    0.999613      26.875807      77.406778       0.596191       0.438605      -1.049292      -0.006458      -0.019635      -0.093224       0.095488      -0.000808       0.004936       0.007447      -0.032793       0.106016      -0.034470      -0.002635       0.037105             10.029671      11.949717       0.112168       0.179511       5.098499       1.818462      13.040798           0.000001
          170              C       6.054016       9.434333      18.801009      -0.516621      27.721175 0.46379891E+03  0.11126794E+05                                 7.820462                            6.994752       0.024219       1.966571                    0.997376      32.776944      96.459612       0.645386       0.395591      -1.073566       0.008550       0.017695       0.075553       0.078067      -0.004536      -0.003437      -0.008557      -0.008679       0.057730      -0.017175      -0.004864       0.022039              8.265224       7.307126       0.285464       0.297964       6.608819       0.938382      10.879728          -0.000000
          171              C       7.427069       9.805993      20.878240      -0.053549      37.896061 0.49945621E+03  0.12126960E+05                                 9.858906                            7.529546      -0.224882       1.919266                    0.998866      28.846363      83.606197       0.592625       0.425668      -1.060963       0.070077      -0.023886      -0.043660       0.085951      -0.011141      -0.029949       0.012632       0.071376       0.009486      -0.041003      -0.014151       0.055155             11.490679      13.803780       0.232332      -1.322470       5.739300       1.948337      14.928956           0.000002
          172              C       7.536305      10.131556      22.227749       0.103968      33.126692 0.44384334E+03  0.10511411E+05                                 9.209129                            7.240648      -0.103309       1.976016                    0.999486      27.309759      79.353483       0.583873       0.442952      -1.045648       0.080378       0.008586       0.041461       0.090848       0.007429       0.027725       0.011046       0.032686      -0.061224      -0.035014      -0.007108       0.042122             10.495270      11.502741      -0.140230      -0.548644       5.268863       1.881007      14.714207           0.000001
          173              C       5.127327       9.477527      -0.027635      -0.041983      35.750175 0.47900900E+03  0.11518639E+05                                 9.522174                            7.388240       0.026851       2.010560                    0.999051      28.260336      81.722459       0.596045       0.427336      -1.059093       0.010115       0.024372       0.076565       0.080984       0.003795       0.007682       0.015897      -0.002499       0.079210      -0.018104      -0.015539       0.033643             11.120669      11.040853       0.004422       0.156887       5.525704       1.842813      16.795451           0.000001
          174              C      17.373935      10.073882      22.407377       0.099244      32.254822 0.42936182E+03  0.10042676E+05                                 8.913651                            7.026718       0.066284       2.031047                    0.999705      26.736859      76.166536       0.607250       0.431234      -1.057061      -0.071298       0.008407       0.051519       0.088364      -0.003997      -0.035491       0.005362       0.013306      -0.041365      -0.038275      -0.000673       0.038948             10.101274      10.984100       0.336662       0.380448       5.062130       1.699094      14.257592           0.000000
          175              C      14.868754       9.321409       0.227989      -0.519046      27.129560 0.45488191E+03  0.10841866E+05                                 7.678923                            6.937798       0.074065       1.983076                    0.997351      32.559354      94.986086       0.647627       0.396804      -1.074542       0.058659       0.002898      -0.035967       0.068869      -0.004374      -0.033168      -0.000585       0.041830      -0.050369      -0.034429      -0.012442       0.046870              7.932233       8.170308       0.156644      -1.155116       6.435974       0.159417       9.190417          -0.000001
          176              C       8.907940      10.269251      22.844931      -0.520856      27.896119 0.46233017E+03  0.11108801E+05                                 7.904986                            7.041381      -0.148808       1.907467                    0.997230      33.329499      98.917143       0.633865       0.402156      -1.066652      -0.058159       0.000196      -0.023478       0.062719       0.005964       0.025218       0.011413       0.097262      -0.086259      -0.044638      -0.025559       0.070197              8.218334       8.732855      -0.100335       0.888886       6.761589       0.354753       9.160559           0.000001
          177              C       8.676398       9.469735      20.081431      -0.160817      29.216774 0.41642795E+03  0.97555608E+04                                 8.447603                            6.920670      -0.326430       1.900598                    0.997057      29.140695      85.622195       0.606186       0.431308      -1.047307      -0.021993       0.066116       0.005625       0.069905       0.018257      -0.022855      -0.010003      -0.016122      -0.041483      -0.031460      -0.004809       0.036269              9.537650      10.391617       1.660203      -3.261614       8.530603      -1.502121       9.690728           0.000001
          178              C       4.951058       1.342305      18.886217       0.128584      25.851555 0.31810410E+03  0.69613547E+04                                 7.728580                            6.020449       0.015900       2.015968                    0.999539      26.130422      74.013558       0.655031       0.427287      -1.050597       0.033669      -0.030331      -0.001044       0.045328      -0.005686       0.032537       0.012843      -0.004929       0.010309      -0.037465       0.003963       0.033503              8.573786       7.109022       0.677293      -2.534289      12.308553      -0.595362       6.303784          -0.000000
          179              C      10.261348      10.583030      18.520054       0.084634      24.376654 0.29618790E+03  0.63538131E+04                                 7.407739                            5.805874       0.457723       2.186472                    0.998856      25.141840      70.027879       0.669021       0.426775      -1.053109       0.014584       0.046645      -0.009868       0.049858      -0.010502       0.025050       0.007303       0.004399       0.032277      -0.029623      -0.000176       0.029799              8.326479       8.452425      -0.278992      -3.931272       8.987958       0.497818       7.539054          -0.000000
          180              C       5.230234       9.908225       1.402476      -0.185554      30.937434 0.43252795E+03  0.10296075E+05                                 8.857329                            7.095211      -0.626041       1.793082                    0.996523      30.584648      92.532750       0.589523       0.436463      -1.037427       0.002830      -0.081591      -0.023729       0.085019      -0.014811      -0.007465      -0.032902      -0.020098       0.044647      -0.037738      -0.004723       0.042462             10.282710       7.088872      -0.000442       0.456351       9.661321      -1.939746      14.097938          -0.000001
          181              C       4.362799       8.394386       3.235598       0.075173      24.759316 0.31242880E+03  0.67895641E+04                                 7.467955                            5.953360       0.479004       2.182080                    0.998810      25.675331      71.885157       0.662538       0.425407      -1.054373       0.015159      -0.046668       0.020779       0.053286       0.007154       0.012721       0.029381       0.025035      -0.003789      -0.036586       0.003118       0.033468              8.263471       8.816613      -1.077321      -2.100898       7.672456      -3.041308       8.301345          -0.000001
          182              C       5.991258       7.141574       3.401408       0.129891      25.231303 0.30542607E+03  0.66047981E+04                                 7.548427                            5.852875       0.126303       2.052669                    0.999720      25.779165      72.174055       0.673425       0.420595      -1.056588      -0.035292       0.016819       0.010610       0.040509      -0.003734       0.028137       0.025490       0.005719       0.002969      -0.039645       0.002926       0.036719              8.422919       8.940304      -2.390983      -0.403479       8.892004      -3.415470       7.436449          -0.000001
          183              C      12.102078       7.333529      16.452035       0.603549      23.952529 0.26510869E+03  0.55938371E+04                                 7.704354                            5.835342      -0.296153       1.945322                    0.998585      23.226370      66.545988       0.602671       0.481659      -1.010377       0.036357      -0.019118       0.040136       0.057431       0.064182       0.008665       0.007457      -0.135139      -0.195220      -0.068962      -0.057306       0.126268              8.743355      10.330483      -2.902335       0.731720       6.240622      -0.491002       9.658961           0.000000
          184              C      11.420866       7.642165      15.143978      -0.007799      37.982681 0.47572294E+03  0.11392762E+05                                 9.842945                            7.319664      -0.241303       1.919029                    0.998700      28.032248      80.269275       0.605580       0.422337      -1.064748      -0.023072       0.005127      -0.037757       0.044544      -0.010345      -0.023762       0.005895       0.049021      -0.025517      -0.022723      -0.019851       0.042573             11.389595       8.508686       0.179521       4.894758      13.641858      -0.554538      12.018243           0.000001
          185              C      10.859962       6.567198      14.432377      -0.133587      34.229862 0.45715141E+03  0.10948656E+05                                 9.317798                            7.260329      -0.031663       1.963111                    0.998677      30.207966      89.378448       0.591455       0.432398      -1.047952      -0.003322       0.023882      -0.005858       0.024814      -0.001715      -0.007672      -0.021446      -0.019246      -0.018124      -0.023353      -0.003578       0.026931             10.384409       7.705763       0.818022       4.105669      12.731691       0.623390      10.715771           0.000001
          186              C      10.195924       6.793882      13.253284      -0.087813      31.038938 0.41642229E+03  0.97018448E+04                                 8.582044                            6.809589       0.250372       2.055342                    0.999809      28.917546      83.222980       0.629574       0.417579      -1.061638       0.013040       0.025451       0.018263       0.033932       0.015703       0.008678       0.016667      -0.017147      -0.023930      -0.017285      -0.013647       0.030932              9.429996       6.694828      -0.057823       3.268895      11.938735      -0.096735       9.656426           0.000002
          187              C      10.076467       8.076793      12.732825      -0.123721      31.129617 0.43527301E+03  0.10267776E+05                                 8.629521                            6.992692       0.089613       1.999204                    0.999285      29.699535      86.386749       0.616358       0.421268      -1.057875       0.010145       0.001695       0.032994       0.034560       0.000707       0.028388      -0.010890      -0.014101       0.045404      -0.033036      -0.001591       0.034627              9.376099       7.094463       0.340065       3.168301      11.658984       0.190444       9.374851           0.000000
          188              C      10.649859       9.140664      13.416791      -0.114777      31.974908 0.45376747E+03  0.10837629E+05                                 8.847228                            7.202058      -0.108444       1.929315                    0.999561      30.266459      89.163860       0.598266       0.428658      -1.051182      -0.003923      -0.024049       0.013315       0.027767      -0.007429      -0.005889      -0.025634      -0.035265      -0.018231      -0.027714      -0.008715       0.036429              9.621298       7.975467       1.004448       3.888295      10.647172       0.897594      10.241255           0.000000
          189              C      11.337149       8.948513      14.618913      -0.076641      38.673864 0.48929310E+03  0.11790930E+05                                 9.916165                            7.389756       0.063644       2.013140                    0.999462      28.577924      81.871333       0.607302       0.418526      -1.068024      -0.016762      -0.027424      -0.023951       0.040083      -0.007817       0.008403       0.001000       0.006012      -0.022001      -0.012808      -0.001281       0.014088             11.512093       8.605811       1.672991       4.591009      14.642125       1.253353      11.288343           0.000000
          190              C      11.916414      10.128735      15.351241       0.577867      22.538211 0.25735136E+03  0.53879601E+04                                 7.409255                            5.728144      -0.080264       2.021690                    0.999637      23.046974      65.694069       0.611893       0.478115      -1.012625       0.013625       0.044593       0.022512       0.051778       0.003890      -0.068191      -0.025791       0.065232       0.090313      -0.062495      -0.033131       0.095626              8.374401       7.794529       0.659296       3.045401      10.076333       1.608095       7.252343           0.000000
          191              C      13.909436       3.959287      15.206157       0.125273      24.958577 0.30481048E+03  0.65857473E+04                                 7.464613                            5.837628       0.122446       2.050376                    0.999801      25.763953      72.013769       0.676171       0.419251      -1.057821       0.034951       0.009156       0.022456       0.042541       0.008711      -0.012223      -0.039811       0.004900      -0.007065      -0.041784      -0.001711       0.043495              8.219732       9.250535      -2.539995       1.299210       8.475094       2.509147       6.933565          -0.000000
          192              C       3.521628       3.387777      15.853276       0.070007      25.187612 0.30362814E+03  0.65327618E+04                                 7.465145                            5.800581       0.648988       2.235094                    0.999851      25.374532      70.036289       0.685045       0.415559      -1.063582      -0.033487       0.039429       0.005167       0.051988       0.020368      -0.001387      -0.023294       0.020337       0.028858      -0.036155       0.005756       0.030399              8.401052       8.437882      -0.768541       2.438674       8.280397       3.320037       8.484878           0.000000
          193              C       3.978273       1.622057      14.109969      -0.171587      29.361299 0.41776963E+03  0.97936326E+04                                 8.463936                            6.932148      -0.400900       1.875099                    0.996841      29.260861      85.969072       0.605716       0.431350      -1.047413      -0.065764      -0.003474      -0.008016       0.066342      -0.017031      -0.019801       0.030506      -0.006301      -0.053168      -0.038500      -0.008073       0.046573              9.459416       7.971822      -0.504173       0.283218      11.475361       2.836139       8.931063          -0.000000
          194              C       3.157003       0.509742      13.485878      -0.037817      36.427910 0.47325455E+03  0.11328754E+05                                 9.563485                            7.295546      -0.139032       1.957292                    0.998643      28.100945      80.677194       0.606690       0.421747      -1.064196       0.050584       0.058142       0.031159       0.083127       0.033352       0.011924       0.016976      -0.002716      -0.038316      -0.028086      -0.018749       0.046834             11.105990       6.763018       2.747511       2.358291      12.086459       0.303892      14.468493           0.000002
          195              C       7.675600      10.668079      14.273476       0.112420      31.714242 0.42643637E+03  0.99885228E+04                                 8.913292                            7.062335      -0.071607       1.988899                    0.999613      26.875807      77.406778       0.596191       0.438605      -1.049292       0.020582      -0.001903       0.093224       0.095488      -0.012539       0.008798       0.001559       0.021192       0.106016      -0.034470      -0.002635       0.037105             10.029671       6.268846       2.580924       1.739331      10.779368      -0.560142      13.040800           0.000001
          196              C       7.944761      10.674231      15.742737      -0.516621      27.721172 0.46379885E+03  0.11126793E+05                                 7.820461                            6.994751       0.024219       1.966571                    0.997376      32.776943      96.459607       0.645386       0.395591      -1.073566      -0.019637      -0.000788      -0.075553       0.078067      -0.006267      -0.009218       0.000258      -0.000711       0.057730      -0.017175      -0.004864       0.022039              8.265223       6.928442       0.450029       0.979384       6.987500      -0.100733      10.879727          -0.000000
          197              C       7.056646       9.563080      13.665506      -0.053549      37.896060 0.49945618E+03  0.12126959E+05                                 9.858905                            7.529546      -0.224882       1.919266                    0.998866      28.846363      83.606196       0.592625       0.425668      -1.060963      -0.006024      -0.073791       0.043660       0.085951       0.018489      -0.000351      -0.032502      -0.064989       0.009486      -0.041003      -0.014151       0.055155             11.490678       7.190228       3.106408       1.259805      12.352849      -1.989432      14.928958           0.000002
          198              C       6.714522       9.592653      12.315997       0.103968      33.126693 0.44384341E+03  0.10511413E+05                                 9.209129                            7.240649      -0.103309       1.976016                    0.999486      27.309758      79.353479       0.583873       0.442952      -1.045648      -0.039911      -0.070296      -0.041461       0.090848       0.017017       0.021181       0.021026      -0.011440      -0.061224      -0.035014      -0.007108       0.042122             10.495270       6.156620       2.183053       1.506476      10.614983      -1.252887      14.714207           0.000001
          199              C       7.026126      10.722707      11.542217      -0.041983      35.750177 0.47900888E+03  0.11518636E+05                                 9.522174                            7.388239       0.026851       2.010560                    0.999051      28.260336      81.722457       0.596045       0.427336      -1.059094      -0.026384       0.000437      -0.076565       0.080984       0.001675       0.017642       0.000710       0.007253       0.079210      -0.018104      -0.015539       0.033643             11.120670       6.405041       2.019024       1.752649      10.161515      -0.590591      16.795454           0.000001
          200              C       2.846482       0.547181      12.136369       0.099244      32.254823 0.42936180E+03  0.10042676E+05                                 8.913651                            7.026717       0.066284       2.031047                    0.999705      26.736860      76.166537       0.607250       0.431234      -1.057061       0.020706       0.068741      -0.051519       0.088365       0.002137      -0.009228      -0.034687      -0.014923      -0.041365      -0.038275      -0.000673       0.038948             10.101274       6.248986       2.394419       1.709944       9.797243      -0.328267      14.257594           0.000000
          201              C       3.286716       1.726231      11.286593      -0.519046      27.129572 0.45488236E+03  0.10841880E+05                                 7.678925                            6.937802       0.074066       1.983076                    0.997351      32.559355      94.986089       0.647627       0.396804      -1.074542      -0.026038      -0.052644       0.035967       0.068869       0.012306      -0.013756      -0.030187      -0.034937      -0.050369      -0.034429      -0.012442       0.046870              7.932235       6.826004       0.740845      -0.314179       7.780285      -1.122938       9.190416          -0.000001
          202              C       6.041550       8.389552      11.698815      -0.520857      27.896129 0.46233047E+03  0.11108810E+05                                 7.904988                            7.041383      -0.148808       1.907467                    0.997230      33.329505      98.917169       0.633864       0.402156      -1.066652       0.023001       0.053418       0.023478       0.062719       0.039622       0.020518       0.018579      -0.057641      -0.086259      -0.044638      -0.025559       0.070197              8.218336       7.001385       0.652119       0.679637       8.493062       0.673841       9.160560           0.000001
          203              C       6.867103       8.283250      14.462315      -0.160817      29.216786 0.41642801E+03  0.97555624E+04                                 8.447604                            6.920669      -0.326430       1.900598                    0.997057      29.140694      85.622188       0.606186       0.431308      -1.047307      -0.051872       0.046523      -0.005625       0.069905       0.006564      -0.018283      -0.016975       0.037694      -0.041483      -0.031460      -0.004809       0.036268              9.537652      10.039976       1.813018      -2.677622       8.882249      -2.392667       9.690730           0.000001
          204              C      15.805884       8.460599      15.657529       0.128584      25.851551 0.31810408E+03  0.69613542E+04                                 7.728580                            6.020449       0.015900       2.015967                    0.999539      26.130424      74.013568       0.655031       0.427287      -1.050597       0.014399      -0.042968       0.001044       0.045328      -0.005681       0.024747       0.024723      -0.004951       0.010309      -0.037465       0.003963       0.033503              8.573785      11.977741      -1.438528      -1.556108       7.439833      -2.087005       6.303782          -0.000000
          205              C       5.214350       7.273349      16.023692       0.084634      24.376670 0.29618818E+03  0.63538207E+04                                 7.407742                            5.805877       0.457723       2.186472                    0.998856      25.141840      70.027879       0.669021       0.426775      -1.053109      -0.048593       0.005216       0.009868       0.049858      -0.005558       0.016682       0.020063      -0.018357       0.032277      -0.029623      -0.000176       0.029799              8.326483       8.698924      -0.386109      -1.110302       8.741467      -3.803942       7.539059           0.000000
          206              C       6.590101      10.799988      10.112106      -0.185554      30.937441 0.43252790E+03  0.10296074E+05                                 8.857331                            7.095210      -0.626041       1.793082                    0.996523      30.584648      92.532752       0.589523       0.436463      -1.037427       0.073703      -0.035115       0.023729       0.085019      -0.017452      -0.033151       0.006267      -0.007944       0.044647      -0.037738      -0.004723       0.042462             10.282714       9.252356      -0.940640      -1.597134       7.497839       1.191657      14.097946          -0.000001
          207              C       8.324232      10.992184       8.278984       0.075173      24.759301 0.31242870E+03  0.67895616E+04                                 7.467953                            5.953359       0.479004       2.182080                    0.998810      25.675330      71.885155       0.662538       0.425407      -1.054373       0.036759      -0.032503      -0.020779       0.053286       0.014033       0.032017      -0.000043      -0.006620      -0.003789      -0.036586       0.003118       0.033468              8.263467       7.066596      -0.316811      -3.626645       9.422467      -0.714658       8.301338          -0.000001
          208              C       8.824189       8.999332       8.113174       0.129891      25.231287 0.30542573E+03  0.66047887E+04                                 7.548423                            5.852871       0.126302       2.052669                    0.999720      25.779161      72.174034       0.673425       0.420594      -1.056588      -0.001359       0.039071      -0.010610       0.040509      -0.000457       0.034592       0.015647      -0.009362       0.002969      -0.039645       0.002926       0.036719              8.422915       7.151671      -1.613690      -3.293275      10.680627       0.991238       7.436448          -0.000001
          209              N       4.304810       0.269229       4.633468      -0.284501      36.789762 0.54047211E+03  0.13170441E+05                                 9.222707                            7.525561      -0.049013       1.996302                    0.998735      28.532534      78.599594       0.639651       0.392949      -1.099969      -0.068355       0.027968      -0.094299       0.119779       0.014914      -0.019802       0.041158      -0.099939      -0.127817      -0.069508      -0.015677       0.085186             10.353747      10.327177      -1.711772       5.023166      10.268947      -0.416629      10.465117          -0.000001
          210              N       2.903437       0.198817       2.874040      -0.256369      31.640659 0.46796520E+03  0.10909001E+05                                 8.155474                            6.851644       0.960492       2.331089                    0.999255      27.071262      70.982320       0.698437       0.376190      -1.121317       0.108808       0.075395       0.154204       0.203230      -0.034963      -0.049577      -0.022557      -0.178619      -0.278550      -0.128768      -0.014326       0.143094              8.887018       8.103809      -1.331843       3.871982      10.008346      -0.043979       8.548900           0.000001
          211              N       3.043090       1.462003       3.316200       0.177171      24.992938 0.27796472E+03  0.56902154E+04                                 6.996826                            5.215018       0.321969       2.215868                    0.999104      21.015410      51.685294       0.815481       0.366905      -1.128024      -0.015975      -0.013725      -0.055267       0.059144      -0.026096       0.059747      -0.017204      -0.097800      -0.066693      -0.090735       0.011693       0.079042              8.253738       7.975724      -2.987863       4.245239       8.926236      -2.055627       7.859252           0.000001
          212              N       7.732072       0.268343       4.861457      -0.302089      36.830308 0.55158904E+03  0.13517471E+05                                 9.251986                            7.609092       0.099758       2.043399                    0.998614      28.773562      79.632636       0.634958       0.393624      -1.098884       0.076946       0.030531      -0.092847       0.124392      -0.017263       0.018516       0.029785      -0.121490      -0.136413      -0.068272      -0.023073       0.091345             10.390964      11.712345       1.207399      -4.559586      10.716013      -0.387057       8.744534          -0.000000
          213              N       9.399424       0.148355       3.382984      -0.300363      32.694259 0.50341502E+03  0.11942877E+05                                 8.264062                            7.057043       1.124530       2.356885                    0.999040      28.125201      74.217812       0.695941       0.370980      -1.126054      -0.165145       0.091565       0.131865       0.230316       0.049122       0.062994      -0.040885      -0.251001      -0.192169      -0.156455      -0.014087       0.170542              8.926746       8.343650       1.046621      -3.703314      10.315293      -0.995586       8.121297           0.000001
          214              N       9.074660       1.439667       3.636305       0.193909      24.567120 0.27080308E+03  0.55160688E+04                                 6.966536                            5.175704       0.318216       2.224782                    0.999310      20.788248      51.257515       0.810613       0.370951      -1.123198       0.033083      -0.016001      -0.042072       0.055862       0.017106      -0.057307      -0.022665      -0.085599      -0.098519      -0.087167       0.011452       0.075715              8.261612       8.250066       2.592341      -4.423827       8.686471      -2.486976       7.848301           0.000001
          215              N      13.116255       3.255927      20.680189       0.200020      25.193060 0.27937615E+03  0.57460585E+04                                 7.161175                            5.297343       0.292883       2.216737                    0.999557      20.987985      52.323108       0.790619       0.376667      -1.116800      -0.047759      -0.006091       0.035927       0.060073      -0.029693      -0.020326      -0.074740      -0.012815      -0.034555      -0.089079       0.011826       0.077253              8.619823       6.024378      -0.258555      -1.102534       9.107469      -5.661493      10.727620           0.000001
          216              N      12.027736       4.064068      20.588073      -0.267835      32.783466 0.50188493E+03  0.11897339E+05                                 8.350721                            7.104135       1.065318       2.360725                    0.999460      27.434434      72.363301       0.685190       0.377094      -1.121479       0.181424      -0.007206      -0.101776       0.208146      -0.075630       0.092317      -0.061821      -0.141483      -0.084438      -0.137522      -0.028596       0.166118              9.069028       8.828067      -1.347637      -0.600912       9.081321      -3.808823       9.297695           0.000002
          217              N      13.605453       4.690478      19.114206      -0.290507      36.352370 0.52507681E+03  0.12710699E+05                                 9.150777                            7.396528       0.007462       2.013319                    0.998758      28.515196      78.443358       0.647583       0.390719      -1.100883      -0.058336      -0.055569       0.085110       0.117196      -0.051394       0.037962       0.015744       0.025830      -0.130245      -0.075242      -0.003181       0.078422             10.365592      10.364089       0.175689      -2.969539       9.839193      -4.567911      10.893494          -0.000001
          218              N      15.799252       7.806965       6.881114      -0.284501      36.789761 0.54047220E+03  0.13170444E+05                                 9.222707                            7.525562      -0.049013       1.996302                    0.998735      28.532536      78.599605       0.639651       0.392949      -1.099969       0.001593       0.073838       0.094299       0.119779      -0.026356       0.029855      -0.034566       0.089994      -0.127817      -0.069508      -0.015677       0.085186             10.353747       9.026752      -1.146643       1.619947      11.569370       4.773003      10.465119          -0.000001
          219              N      16.422367       9.064156       8.640542      -0.256369      31.640650 0.46796498E+03  0.10908995E+05                                 8.155472                            6.851643       0.960492       2.331089                    0.999255      27.071263      70.982325       0.698437       0.376190      -1.121317      -0.112515      -0.069743      -0.154204       0.203230      -0.089147      -0.040448      -0.036479       0.070750      -0.278550      -0.128768      -0.014326       0.143094              8.887016       8.732118      -1.604890       1.502902       9.380029       3.568677       8.548900           0.000001
          220              N      15.208188       9.439536       8.198382       0.177171      24.992935 0.27796452E+03  0.56902106E+04                                 6.996825                            5.215016       0.321969       2.215868                    0.999104      21.015410      51.685297       0.815481       0.366905      -1.128024       0.018955       0.009181       0.055267       0.059144      -0.053555       0.008035       0.061653       0.028571      -0.066693      -0.090735       0.011693       0.079042              8.253738       6.590876      -2.386043      -0.193294      10.311081       4.712782       7.859257           0.000001
          221              N      14.434078       4.663332       6.653125      -0.302089      36.830322 0.55158941E+03  0.13517482E+05                                 9.251989                            7.609095       0.099758       2.043399                    0.998614      28.773562      79.632639       0.634958       0.393624      -1.098884      -0.058669      -0.058402       0.092847       0.124392      -0.056188       0.034697       0.005111       0.057650      -0.136413      -0.068272      -0.023073       0.091345             10.390968      11.756994       1.187998      -2.172276      10.671373      -4.027513       8.744536          -0.000000
          222              N       1.625775       3.086314       8.131598      -0.300363      32.694259 0.50341501E+03  0.11942876E+05                                 8.264062                            7.057043       1.124530       2.356885                    0.999040      28.125197      74.217794       0.695942       0.370980      -1.126054      -0.018157       0.187956      -0.131865       0.230316      -0.058236      -0.012391       0.074070       0.243079      -0.192169      -0.156455      -0.014087       0.170542              8.926746      10.767262      -0.006615      -2.389105       7.891683      -2.999647       8.121294           0.000001
          223              N      12.824700       3.898839       7.878277       0.193909      24.567124 0.27080308E+03  0.55160688E+04                                 6.966536                            5.175704       0.318216       2.224782                    0.999310      20.788248      51.257515       0.810613       0.370951      -1.123198       0.001489      -0.036719       0.042072       0.055862      -0.019618      -0.043628      -0.043525       0.083415      -0.098519      -0.087167       0.011452       0.075715              8.261613      10.512358       1.609211      -4.044090       6.424181      -3.066047       7.848301           0.000001
          224              N      10.796464       1.734673      13.863557       0.200020      25.193068 0.27937624E+03  0.57460608E+04                                 7.161178                            5.297344       0.292883       2.216737                    0.999557      20.987984      52.323107       0.790619       0.376668      -1.116800       0.024621       0.041374      -0.035927       0.060073      -0.024944      -0.076648       0.011146      -0.034673      -0.034555      -0.089079       0.011826       0.077253              8.619826       8.428686      -1.303408      -5.631815       6.703168       1.245301      10.727623           0.000000
          225              N      10.489130       3.055094      13.955673      -0.267834      32.783433 0.50188415E+03  0.11897315E+05                                 8.350714                            7.104128       1.065349       2.360735                    0.999460      27.434422      72.363247       0.685190       0.377094      -1.121479      -0.065701      -0.169263       0.101776       0.208146      -0.103319      -0.019904       0.109307      -0.014051      -0.084438      -0.137522      -0.028596       0.166118              9.069020       8.055852      -1.012056      -3.732723       9.853519       0.966940       9.297690           0.000002
          226              N       9.285803       1.857771      15.429540      -0.290507      36.352359 0.52507659E+03  0.12710693E+05                                 9.150775                            7.396526       0.007462       2.013319                    0.998758      28.515196      78.443359       0.647583       0.390719      -1.100883       0.074215       0.031355      -0.085110       0.117196      -0.025623       0.029570       0.028541      -0.092770      -0.130245      -0.075242      -0.003181       0.078422             10.365589      10.051009       0.311740      -5.372964      10.152267      -0.902873      10.893491          -0.000001
          227              N      14.081292      11.787866      18.395696      -0.284501      36.789763 0.54047211E+03  0.13170441E+05                                 9.222707                            7.525561      -0.049013       1.996302                    0.998735      28.532534      78.599595       0.639651       0.392949      -1.099969       0.068355      -0.027968       0.094299       0.119779       0.014914      -0.019802       0.041158      -0.099939      -0.127817      -0.069508      -0.015677       0.085186             10.353747      10.327177      -1.711772       5.023166      10.268947      -0.416629      10.465117          -0.000001
          228              N      15.482665      11.858278      20.155124      -0.256369      31.640657 0.46796515E+03  0.10909000E+05                                 8.155473                            6.851644       0.960493       2.331090                    0.999255      27.071261      70.982315       0.698437       0.376190      -1.121317      -0.108808      -0.075395      -0.154204       0.203230      -0.034963      -0.049577      -0.022557      -0.178619      -0.278550      -0.128768      -0.014326       0.143094              8.887018       8.103808      -1.331843       3.871982      10.008346      -0.043979       8.548899           0.000001
          229              N      15.343012      10.595092      19.712964       0.177171      24.992936 0.27796469E+03  0.56902149E+04                                 6.996826                            5.215018       0.321970       2.215868                    0.999104      21.015409      51.685292       0.815481       0.366905      -1.128024       0.015975       0.013725       0.055267       0.059144      -0.026096       0.059747      -0.017204      -0.097800      -0.066693      -0.090735       0.011693       0.079042              8.253738       7.975724      -2.987862       4.245239       8.926236      -2.055627       7.859252           0.000001
          230              N      10.654030      11.788752      18.167707      -0.302089      36.830306 0.55158901E+03  0.13517470E+05                                 9.251986                            7.609092       0.099758       2.043399                    0.998614      28.773561      79.632632       0.634958       0.393624      -1.098884      -0.076946      -0.030531       0.092847       0.124392      -0.017263       0.018516       0.029785      -0.121490      -0.136413      -0.068272      -0.023073       0.091345             10.390964      11.712345       1.207399      -4.559585      10.716013      -0.387057       8.744533          -0.000000
          231              N       4.102742       0.670289      19.646180      -0.300363      32.694253 0.50341491E+03  0.11942873E+05                                 8.264061                            7.057042       1.124530       2.356886                    0.999040      28.125198      74.217802       0.695941       0.370980      -1.126054       0.165145      -0.091565      -0.131865       0.230316       0.049122       0.062994      -0.040885      -0.251001      -0.192169      -0.156455      -0.014087       0.170542              8.926745       8.343649       1.046621      -3.703313      10.315292      -0.995586       8.121296           0.000001
          232              N       9.311442      10.617428      19.392859       0.193909      24.567119 0.27080305E+03  0.55160683E+04                                 6.966536                            5.175704       0.318216       2.224782                    0.999310      20.788247      51.257514       0.810613       0.370951      -1.123198      -0.033083       0.016001       0.042072       0.055862       0.017106      -0.057307      -0.022665      -0.085599      -0.098519      -0.087167       0.011452       0.075715              8.261613       8.250066       2.592341      -4.423827       8.686471      -2.486976       7.848301           0.000001
          233              N       5.269847       8.801168       2.348975       0.200020      25.193060 0.27937615E+03  0.57460586E+04                                 7.161176                            5.297343       0.292883       2.216737                    0.999557      20.987985      52.323110       0.790619       0.376668      -1.116800       0.047759       0.006091      -0.035927       0.060073      -0.029693      -0.020326      -0.074740      -0.012815      -0.034555      -0.089079       0.011826       0.077253              8.619823       6.024379      -0.258555      -1.102534       9.107470      -5.661493      10.727621           0.000001
          234              N       6.358366       7.993027       2.441091      -0.267835      32.783468 0.50188496E+03  0.11897340E+05                                 8.350722                            7.104135       1.065318       2.360724                    0.999460      27.434435      72.363305       0.685190       0.377094      -1.121479      -0.181424       0.007206       0.101776       0.208146      -0.075630       0.092317      -0.061821      -0.141483      -0.084438      -0.137522      -0.028596       0.166118              9.069028       8.828067      -1.347637      -0.600912       9.081322      -3.808823       9.297695           0.000002
          235              N       4.780649       7.366617       3.914958      -0.290507      36.352371 0.52507681E+03  0.12710699E+05                                 9.150777                            7.396528       0.007462       2.013319                    0.998758      28.515196      78.443358       0.647583       0.390719      -1.100883       0.058336       0.055569      -0.085110       0.117196      -0.051394       0.037962       0.015744       0.025830      -0.130245      -0.075242      -0.003181       0.078422             10.365592      10.364089       0.175689      -2.969539       9.839193      -4.567911      10.893494          -0.000001
          236              N       2.586850       4.250130      16.148050      -0.284501      36.789761 0.54047220E+03  0.13170444E+05                                 9.222707                            7.525561      -0.049013       1.996302                    0.998735      28.532536      78.599602       0.639651       0.392949      -1.099969      -0.001593      -0.073838      -0.094299       0.119779      -0.026356       0.029855      -0.034566       0.089994      -0.127817      -0.069508      -0.015677       0.085186             10.353746       9.026751      -1.146643       1.619947      11.569369       4.773003      10.465118          -0.000001
          237              N       1.963735       2.992939      14.388622      -0.256369      31.640648 0.46796493E+03  0.10908994E+05                                 8.155471                            6.851642       0.960492       2.331089                    0.999255      27.071262      70.982320       0.698437       0.376190      -1.121317       0.112515       0.069743       0.154204       0.203230      -0.089147      -0.040448      -0.036479       0.070749      -0.278550      -0.128768      -0.014326       0.143094              8.887015       8.732117      -1.604889       1.502902       9.380029       3.568676       8.548899           0.000001
          238              N       3.177914       2.617559      14.830782       0.177171      24.992933 0.27796450E+03  0.56902100E+04                                 6.996825                            5.215016       0.321970       2.215868                    0.999104      21.015409      51.685294       0.815481       0.366905      -1.128024      -0.018955      -0.009181      -0.055267       0.059144      -0.053555       0.008035       0.061653       0.028571      -0.066693      -0.090735       0.011693       0.079042              8.253737       6.590875      -2.386043      -0.193294      10.311080       4.712782       7.859256           0.000001
          239              N       3.952024       7.393763      16.376039      -0.302089      36.830320 0.55158937E+03  0.13517481E+05                                 9.251989                            7.609094       0.099758       2.043399                    0.998614      28.773561      79.632633       0.634958       0.393624      -1.098885       0.058669       0.058402      -0.092847       0.124392      -0.056188       0.034697       0.005111       0.057650      -0.136413      -0.068272      -0.023073       0.091345             10.390967      11.756993       1.187998      -2.172276      10.671372      -4.027512       8.744535          -0.000000
          240              N       4.506527       8.970781      14.897566      -0.300363      32.694257 0.50341495E+03  0.11942874E+05                                 8.264062                            7.057042       1.124530       2.356886                    0.999040      28.125195      74.217789       0.695941       0.370980      -1.126054       0.018157      -0.187956       0.131865       0.230316      -0.058236      -0.012391       0.074070       0.243079      -0.192169      -0.156455      -0.014087       0.170542              8.926746      10.767262      -0.006615      -2.389105       7.891682      -2.999647       8.121294           0.000001
          241              N       5.561402       8.158256      15.150887       0.193909      24.567122 0.27080305E+03  0.55160682E+04                                 6.966536                            5.175704       0.318217       2.224782                    0.999310      20.788247      51.257513       0.810613       0.370951      -1.123198      -0.001489       0.036719      -0.042072       0.055862      -0.019618      -0.043628      -0.043525       0.083415      -0.098519      -0.087167       0.011452       0.075715              8.261613      10.512358       1.609211      -4.044090       6.424181      -3.066047       7.848300           0.000001
          242              N       7.589638      10.322422       9.165607       0.200020      25.193070 0.27937626E+03  0.57460614E+04                                 7.161178                            5.297345       0.292883       2.216737                    0.999557      20.987985      52.323110       0.790619       0.376668      -1.116800      -0.024621      -0.041374       0.035927       0.060073      -0.024944      -0.076648       0.011146      -0.034673      -0.034555      -0.089079       0.011826       0.077253              8.619826       8.428686      -1.303408      -5.631815       6.703168       1.245301      10.727624           0.000000
          243              N       7.896972       9.002001       9.073491      -0.267834      32.783434 0.50188417E+03  0.11897316E+05                                 8.350715                            7.104128       1.065349       2.360735                    0.999460      27.434422      72.363250       0.685190       0.377094      -1.121479       0.065701       0.169263      -0.101776       0.208146      -0.103319      -0.019904       0.109307      -0.014051      -0.084438      -0.137522      -0.028596       0.166118              9.069021       8.055852      -1.012056      -3.732724       9.853520       0.966940       9.297690           0.000002
          244              N       9.100299      10.199324       7.599624      -0.290507      36.352359 0.52507660E+03  0.12710693E+05                                 9.150775                            7.396526       0.007462       2.013319                    0.998758      28.515196      78.443359       0.647583       0.390719      -1.100883      -0.074215      -0.031355       0.085110       0.117196      -0.025623       0.029570       0.028541      -0.092770      -0.130245      -0.075242      -0.003181       0.078422             10.365589      10.051009       0.311740      -5.372964      10.152267      -0.902874      10.893491          -0.000001
          245              O      10.892207       9.015125       4.826913      -0.591034      44.203073 0.61700477E+03  0.15374163E+05                                 9.988155                            7.754808       0.207092       2.106335                    0.994620      28.617849      76.947249       0.672540       0.365498      -1.132260      -0.000593      -0.018950       0.027461       0.033370       0.004022       0.001688       0.009633      -0.012620      -0.280624      -0.094187       0.039296       0.054890             11.608617       7.258672      -1.140837      -0.185995      20.590978       1.951148       6.976201           0.000002
          246              O      10.872669       7.102673       6.006006      -0.620753      34.076499 0.54596841E+03  0.13134254E+05                                 8.146357                            7.113290       0.875939       2.291552                    0.999504      28.825785      75.027653       0.732594       0.347540      -1.151864       0.000149       0.018887      -0.016153       0.024853      -0.023048      -0.011583      -0.098433       0.139984      -0.013152      -0.142524       0.065519       0.077005              8.626190       6.136452      -0.577628      -0.570432       8.910312      -3.139418      10.831805           0.000000
          247              O      13.595842       7.327921       4.723282      -0.568774      38.615487 0.59807995E+03  0.14727519E+05                                 9.071848                            7.593824       0.395390       2.187184                    0.992303      27.619839      72.860744       0.687928       0.361571      -1.139907      -0.017215      -0.022576      -0.006103       0.029039       0.028847      -0.013420       0.009613      -0.069356       0.101757      -0.064635       0.026245       0.038390             10.129705       8.962588       1.557100       2.507083      11.315126       3.814670      10.111401           0.000001
          248              O      14.298898       5.633790       3.539583      -0.598112      33.865458 0.55964620E+03  0.13578268E+05                                 8.218326                            7.287444       0.460453       2.182509                    0.996992      28.304772      74.547610       0.709426       0.355851      -1.142428      -0.017227       0.028010       0.007523       0.033733      -0.039614      -0.011348      -0.008905      -0.004289      -0.068760      -0.040178      -0.010978       0.051157              8.688171       9.607314      -2.120299       0.342928       9.982724       1.257045       6.474475           0.000001
          249              O       5.152534       5.251207       6.687669      -0.591035      44.203073 0.61700484E+03  0.15374165E+05                                 9.988155                            7.754810       0.207092       2.106335                    0.994620      28.617850      76.947253       0.672540       0.365498      -1.132260       0.017616      -0.007009      -0.027461       0.033370      -0.001869       0.009508      -0.002291       0.014491      -0.280624      -0.094187       0.039296       0.054890             11.608617      17.639044      -5.651874       1.715345      10.210606      -0.948243       6.976201           0.000002
          250              O       6.914308       4.506889       5.508576      -0.620753      34.076509 0.54596866E+03  0.13134261E+05                                 8.146359                            7.113292       0.875939       2.291552                    0.999504      28.825787      75.027661       0.732594       0.347540      -1.151864      -0.017381       0.007391       0.016153       0.024853       0.035445      -0.094894       0.028609      -0.129210      -0.013152      -0.142524       0.065519       0.077005              8.626192       8.047384      -1.408069      -3.106641       6.999386       0.728098      10.831805           0.000000
          251              O       5.622362       2.099134       6.791300      -0.568774      38.615477 0.59807972E+03  0.14727512E+05                                 9.071846                            7.593822       0.395390       2.187184                    0.992303      27.619840      72.860745       0.687928       0.361571      -1.139907       0.027566       0.006790       0.006103       0.029039      -0.005670       0.003468      -0.016140       0.089500       0.101757      -0.064635       0.026245       0.038390             10.129703      12.079776       0.202454       4.497822       8.197932       0.778956      10.111402           0.000001
          252              O       6.895903       0.779112       7.974999      -0.598112      33.865464 0.55964654E+03  0.13578278E+05                                 8.218328                            7.287446       0.460452       2.182509                    0.996992      28.304773      74.547614       0.709426       0.355851      -1.142428      -0.018823       0.026963      -0.007523       0.033733      -0.028596      -0.012690      -0.006859      -0.054995      -0.068760      -0.040178      -0.010978       0.051157              8.688171       8.372979      -1.583886       1.289564      11.217059      -0.186501       6.474476           0.000001
          253              O       7.493895       3.041970      18.202251      -0.591034      44.203072 0.61700476E+03  0.15374163E+05                                 9.988154                            7.754808       0.207092       2.106335                    0.994620      28.617849      76.947248       0.672540       0.365498      -1.132260       0.000593       0.018950      -0.027461       0.033370       0.004022       0.001688       0.009633      -0.012620      -0.280624      -0.094187       0.039296       0.054890             11.608617       7.258672      -1.140837      -0.185995      20.590978       1.951148       6.976200           0.000002
          254              O       7.513433       4.954422      17.023158      -0.620753      34.076500 0.54596843E+03  0.13134255E+05                                 8.146357                            7.113290       0.875939       2.291552                    0.999504      28.825785      75.027654       0.732594       0.347540      -1.151864      -0.000149      -0.018887       0.016153       0.024853      -0.023048      -0.011583      -0.098433       0.139984      -0.013152      -0.142524       0.065519       0.077005              8.626190       6.136452      -0.577628      -0.570432       8.910312      -3.139418      10.831805           0.000000
          255              O       4.790260       4.729174      18.305882      -0.568774      38.615487 0.59807995E+03  0.14727519E+05                                 9.071848                            7.593824       0.395390       2.187184                    0.992303      27.619839      72.860744       0.687928       0.361571      -1.139907       0.017215       0.022576       0.006103       0.029039       0.028847      -0.013420       0.009613      -0.069356       0.101757      -0.064635       0.026245       0.038390             10.129705       8.962588       1.557099       2.507082      11.315126       3.814670      10.111401           0.000001
          256              O       4.087204       6.423305      19.489581      -0.598112      33.865461 0.55964627E+03  0.13578270E+05                                 8.218327                            7.287444       0.460452       2.182509                    0.996992      28.304773      74.547615       0.709426       0.355851      -1.142428       0.017227      -0.028010      -0.007523       0.033733      -0.039614      -0.011348      -0.008905      -0.004289      -0.068760      -0.040178      -0.010978       0.051157              8.688172       9.607315      -2.120299       0.342928       9.982725       1.257045       6.474475           0.000001
          257              O      13.233568       6.805888      16.341495      -0.591035      44.203071 0.61700480E+03  0.15374164E+05                                 9.988155                            7.754809       0.207092       2.106335                    0.994620      28.617849      76.947250       0.672540       0.365498      -1.132260      -0.017616       0.007009       0.027461       0.033370      -0.001869       0.009508      -0.002291       0.014491      -0.280624      -0.094187       0.039296       0.054890             11.608617      17.639044      -5.651873       1.715345      10.210606      -0.948243       6.976201           0.000002
          258              O      11.471794       7.550206      17.520588      -0.620753      34.076508 0.54596863E+03  0.13134261E+05                                 8.146359                            7.113292       0.875939       2.291552                    0.999504      28.825786      75.027658       0.732594       0.347540      -1.151864       0.017381      -0.007391      -0.016153       0.024853       0.035445      -0.094894       0.028609      -0.129210      -0.013152      -0.142524       0.065519       0.077005              8.626192       8.047384      -1.408069      -3.106641       6.999386       0.728098      10.831805           0.000000
          259              O      12.763740       9.957961      16.237864      -0.568774      38.615478 0.59807972E+03  0.14727512E+05                                 9.071846                            7.593822       0.395390       2.187184                    0.992303      27.619840      72.860745       0.687928       0.361571      -1.139907      -0.027566      -0.006790      -0.006103       0.029039      -0.005670       0.003468      -0.016140       0.089500       0.101757      -0.064635       0.026245       0.038390             10.129703      12.079776       0.202454       4.497823       8.197932       0.778956      10.111402           0.000001
          260              O      11.490199      11.277983      15.054165      -0.598112      33.865463 0.55964651E+03  0.13578277E+05                                 8.218328                            7.287446       0.460453       2.182509                    0.996992      28.304772      74.547612       0.709426       0.355851      -1.142428       0.018823      -0.026963       0.007523       0.033733      -0.028596      -0.012690      -0.006859      -0.054995      -0.068760      -0.040178      -0.010979       0.051157              8.688172       8.372979      -1.583886       1.289564      11.217059      -0.186501       6.474476           0.000001

******************************************************
Auxiliary information for the entire system
The total spin magnetic moment of the unit cell is   0.000057
The total net atomic charge of the unit cell is   -0.000007
Accuracy of reproducing the electrostatic potential in the unit cell:
  The inner radius (bohr) =    5.0000
  The outer radius (bohr) =   12.0000
  Valid grid points have density less than (e/(bohr^3)) =    0.0001
  The number of valid grid points were=        31498
  The rms potential error without charges in kcal/mol is=      4.26413
  The rms potential error with partial charges in kcal/mol is=      1.27788
  The RRMSE value at monopole order=      0.29968
  The rms potential error with partial charges and cloud penetration in kcal/mol is=      1.26108
  The RRMSE value at monopole order with cloud penetration is=      0.29574
  The rms potential error with partial charges and atomic dipoles in kcal/mol is=      0.47347
  The RRMSE value at dipole order=      0.11104
  The rms potential error with partial charges, atomic dipoles and cloud penetration in kcal/mol is=      0.45259
  The RRMSE value at dipole order with cloud penetration=      0.10614

******************************************************
The electron densities and ab initio electrostatic potential were computed in VASP using the PBE functional and
projector augmented wave method. See the main text of the journal article for a description of computational details.
The atomic charges, dipoles, and quadrupoles were computed with the DDEC6 method as described in
(a) T. A. Manz and N. Gabaldon Limas, RSC Adv. 6 (2016) 47771-47801 DOI: 10.1039/c6ra04656h
(b) N. Gabaldon Limas and T. A. Manz, RSC Adv. 8 (2018) 2678-2707 DOI: 10.1039/c7ra11829e.
For each atom in the material, the electron cloud parameters were fit to the spherically averaged atom-in-material
electron density using radial positions for which this density was between 10^-4 and 10^-2 electrons per cubic bohr.
The polarizabilities, dispersion coefficients, and quantum Drude oscillator (QDO) parameters were fit using the MCLF method.
The magnetic structure of the system was optimized in VASP from the default ferromagnetic initial guess using spin polarization.
The atomic spin moments (ASMs) were computed on this optimized magnetic structure using the DDEC6 partition as inputs
to the method of T. A. Manz and D. S. Sholl, J. Chem. Theory Comput. 7 (2011) 4146-4164 DOI: 10.1021/ct200539n.
The RMSE and RRMSE were computed using a uniform grid with Ewald summation.
