# Supplementary material for: A collection of forcefield precursors for metal–organic frameworks
Source: RSC Adv. 2019 Nov 13;9(63):36492–507. doi: 10.1039/c9ra07327b (PMC9075174; doi:10.1039/c9ra07327b)
Supplement: RA-009-C9RA07327B-s6030 [file RA-009-C9RA07327B-s6030.xyz]

  166
jmolscript: load "" {1 1 1} spacegroup "x,y,z" unitcell [{     14.595000     0.000000     0.000000 }, {     -7.297500    12.639641     0.000000 }, {      0.000000     0.000000    15.267000 }]
Y      0.000000     8.426343     3.816750     1.671037
Y      7.297500     4.213298     3.816750     1.671036
Y      7.297500     4.213298    11.450250     1.671034
Y      0.000000     8.426343    11.450250     1.671035
Cu     3.648750     6.319821     0.000000     0.979038
Cu    -3.648750     6.319821     0.000000     0.979045
Cu     7.297500     0.000000     0.000000     0.979043
Cu    -3.648750     6.319821     7.633500     0.979039
Cu     3.648750     6.319821     7.633500     0.979044
Cu     7.297500     0.000000     7.633500     0.979042
H     10.440533     2.051414    12.818173     0.119998
H      9.824624     1.103441    11.725056     0.105637
H      3.853810     2.572167    12.818173     0.120002
H      3.340795     3.579546    11.725056     0.105636
H      7.598157     8.016060    12.818173     0.120004
H      8.727080     7.956654    11.725056     0.105641
H     -3.143033    10.588227    12.818173     0.119997
H     -2.527124    11.536200    11.725056     0.105637
H      3.443690    10.067474    12.818173     0.120001
H      3.956704     9.060095    11.725056     0.105636
H     -0.300657     4.623581    12.818173     0.120003
H     -1.429580     4.682987    11.725056     0.105641
H      3.143033    10.588227    10.082327     0.119997
H      2.527124    11.536200    11.175444     0.105636
H     -3.443690    10.067474    10.082327     0.120002
H     -3.956705     9.060095    11.175444     0.105635
H      0.300657     4.623581    10.082327     0.120004
H      1.429580     4.682987    11.175444     0.105641
H      4.154467     2.051414    10.082327     0.119996
H      4.770376     1.103441    11.175444     0.105636
H     10.741190     2.572167    10.082327     0.120002
H     11.254205     3.579546    11.175444     0.105635
H      6.996843     8.016060    10.082327     0.120003
H      5.867920     7.956654    11.175444     0.105641
H     -3.143033    10.588227     2.448827     0.120000
H     -2.527124    11.536200     3.541944     0.105637
H      3.443690    10.067474     2.448827     0.120003
H      3.956704     9.060095     3.541944     0.105636
H     -0.300657     4.623581     2.448827     0.120005
H     -1.429580     4.682987     3.541944     0.105641
H     10.440533     2.051414     2.448827     0.119999
H      9.824624     1.103441     3.541944     0.105637
H      3.853810     2.572167     2.448827     0.120003
H      3.340795     3.579546     3.541944     0.105637
H      7.598157     8.016060     2.448827     0.120005
H      8.727080     7.956654     3.541944     0.105641
H      4.154467     2.051414     5.184673     0.119998
H      4.770376     1.103441     4.091556     0.105636
H     10.741190     2.572167     5.184673     0.120003
H     11.254205     3.579546     4.091556     0.105635
H      6.996843     8.016060     5.184673     0.120005
H      5.867920     7.956654     4.091556     0.105641
H      3.143033    10.588227     5.184673     0.119998
H      2.527124    11.536200     4.091556     0.105636
H     -3.443690    10.067474     5.184673     0.120003
H     -3.956705     9.060095     4.091556     0.105635
H      0.300657     4.623581     5.184673     0.120004
H      1.429580     4.682987     4.091556     0.105641
C     -2.792024     8.150041     5.512914     0.660775
C     10.490156     3.330545    10.631939    -0.160191
C      1.156654    10.982584     5.512914     0.660759
C      4.936759     1.889626    10.631939    -0.160186
C      1.635370     6.146657     5.512914     0.660766
C      6.465585     7.419469    10.631939    -0.160180
C     10.089524     4.489600     5.512914     0.660775
C     -3.192656     9.309096    10.631939    -0.160191
C      6.140846     1.657057     5.512914     0.660759
C      2.360741    10.750015    10.631939    -0.160186
C      5.662130     6.492984     5.512914     0.660766
C      0.831915     5.220172    10.631939    -0.160181
C      4.505477     4.489600     2.120586     0.660773
C      3.192656     9.309096    12.268561    -0.160190
C      8.454154     1.657057     2.120586     0.660761
C     -2.360741    10.750015    12.268561    -0.160187
C      8.932870     6.492984     2.120586     0.660765
C     -0.831915     5.220172    12.268561    -0.160181
C      2.792024     8.150041     2.120586     0.660773
C      4.104844     3.330545    12.268561    -0.160191
C     -1.156654    10.982584     2.120586     0.660761
C      9.658241     1.889626    12.268561    -0.160187
C     -1.635370     6.146657     2.120586     0.660765
C      8.129415     7.419469    12.268561    -0.160181
C     10.089524     4.489600     9.754086     0.660775
C     -3.192656     9.309096     4.635061    -0.160191
C      6.140846     1.657057     9.754086     0.660759
C      2.360741    10.750015     4.635061    -0.160187
C      5.662130     6.492984     9.754086     0.660766
C      0.831915     5.220172     4.635061    -0.160181
C     -2.792024     8.150041     9.754086     0.660775
C     10.490156     3.330545     4.635061    -0.160192
C      1.156654    10.982584     9.754086     0.660759
C      4.936759     1.889626     4.635061    -0.160187
C      1.635370     6.146657     9.754086     0.660766
C      6.465585     7.419469     4.635061    -0.160181
C      2.792024     8.150041    13.146414     0.660773
C      4.104844     3.330545     2.998439    -0.160191
C     -1.156654    10.982584    13.146414     0.660760
C      9.658241     1.889626     2.998439    -0.160188
C     -1.635370     6.146657    13.146414     0.660765
C      8.129415     7.419469     2.998439    -0.160181
C      4.505477     4.489600    13.146414     0.660773
C      3.192656     9.309096     2.998439    -0.160191
C      8.454154     1.657057    13.146414     0.660760
C     -2.360741    10.750015     2.998439    -0.160188
C      8.932870     6.492984    13.146414     0.660765
C     -0.831915     5.220172     2.998439    -0.160181
O     -1.607639     7.739252     5.419022    -0.592157
O     -3.672832     7.716501     6.267104    -0.564035
O      0.208708    10.162271     5.419022    -0.592137
O      1.221602    11.962156     6.267104    -0.564036
O      1.398931     7.377758     5.419022    -0.592145
O      2.451230     5.600625     6.267104    -0.564032
O      8.905139     4.900389     5.419022    -0.592157
O     10.970332     4.923140     6.267104    -0.564035
O      7.088792     2.477370     5.419022    -0.592137
O      6.075899     0.677485     6.267104    -0.564036
O      5.898569     5.261883     5.419022    -0.592145
O      4.846270     7.039016     6.267104    -0.564032
O      5.689861     4.900389     2.214478    -0.592157
O      3.624668     4.923140     1.366396    -0.564036
O      7.506209     2.477370     2.214478    -0.592137
O      8.519102     0.677485     1.366396    -0.564037
O      8.696431     5.261883     2.214478    -0.592145
O      9.748730     7.039016     1.366396    -0.564030
O      1.607639     7.739252     2.214478    -0.592157
O      3.672832     7.716501     1.366396    -0.564036
O     -0.208709    10.162271     2.214478    -0.592137
O     -1.221601    11.962156     1.366396    -0.564037
O     -1.398931     7.377758     2.214478    -0.592145
O     -2.451230     5.600625     1.366396    -0.564030
O      8.905139     4.900389     9.847978    -0.592157
O     10.970332     4.923140     8.999897    -0.564035
O      7.088792     2.477370     9.847978    -0.592137
O      6.075899     0.677485     8.999897    -0.564035
O      5.898569     5.261883     9.847978    -0.592145
O      4.846270     7.039016     8.999897    -0.564031
O     -1.607639     7.739252     9.847978    -0.592157
O     -3.672832     7.716501     8.999897    -0.564035
O      0.208708    10.162271     9.847978    -0.592137
O      1.221602    11.962156     8.999897    -0.564035
O      1.398931     7.377758     9.847978    -0.592145
O      2.451230     5.600625     8.999897    -0.564031
O      1.607639     7.739252    13.052522    -0.592157
O      3.672832     7.716501    13.900603    -0.564035
O     -0.208709    10.162271    13.052522    -0.592137
O     -1.221601    11.962156    13.900603    -0.564036
O     -1.398931     7.377758    13.052522    -0.592145
O     -2.451230     5.600625    13.900603    -0.564029
O      5.689861     4.900389    13.052522    -0.592157
O      3.624668     4.923140    13.900603    -0.564035
O      7.506209     2.477370    13.052522    -0.592137
O      8.519102     0.677485    13.900603    -0.564036
O      8.696431     5.261883    13.052522    -0.592145
O      9.748730     7.039016    13.900603    -0.564029
O      9.423992     2.985483    11.450250    -0.186600
O      5.171008     2.985483    11.450250    -0.186601
O      7.297500     6.668675    11.450250    -0.186632
O     -2.126492     9.654158    11.450250    -0.186600
O      2.126491     9.654158    11.450250    -0.186601
O     -0.000000     5.970966    11.450250    -0.186632
O     -2.126492     9.654158     3.816750    -0.186600
O      2.126491     9.654158     3.816750    -0.186600
O     -0.000000     5.970966     3.816750    -0.186632
O      9.423992     2.985483     3.816750    -0.186600
O      5.171008     2.985483     3.816750    -0.186600
O      7.297500     6.668675     3.816750    -0.186632

The following XYZ coordinates are in angstroms. Other properties are in atomic units.
The sperically averaged electron density of each atom fit to a function of the form exp(a - br)
eigen_1, eigen_2 and eigen_3 are the three eigenvalues of traceless quadrupole moment tensor
  atom number  atomic symbol              X              Y              Z     net charge C6 coefficient C8 coefficient C10 coefficient fluctuating dipole atomic polarizability isotropic forcefield polarizability              a              b squared Pearson coefficient          <r^3>          <r^4>         wp_QDO          m_QDO          q_QDO       dipole_x       dipole_y       dipole_z         dipole            Qxy            Qxz            Qyz     Q(x^2-y^2)  Q(3z^2 - R^2)        eigen_1        eigen_2        eigen_3 static polarizability      alpha(xx)      alpha(xy)      alpha(xz)      alpha(yy)      alpha(yz)      alpha(zz) atomic spin moment
            1              Y       0.000000       8.426343       3.816750       1.671037     132.026792 0.33038261E+04  0.12138230E+06                                21.700544                           19.375651       0.648579       1.872108                    0.999729      76.810504     226.487152       0.391238       0.426115      -1.124172      -0.000000      -0.000068       0.000000       0.000068      -0.000000      -0.000016      -0.000000      -0.000002       0.599538      -0.099924      -0.099922       0.199846             23.820839      25.698164      -0.000096      -0.000234      25.697954      -0.000145      20.066398          -0.001723
            2              Y       7.297500       4.213298       3.816750       1.671036     132.026838 0.33038280E+04  0.12138238E+06                                21.700548                           19.375657       0.648580       1.872108                    0.999729      76.810531     226.487251       0.391238       0.426115      -1.124172       0.000000       0.000068       0.000000       0.000068       0.000000       0.000016      -0.000000      -0.000002       0.599537      -0.099924      -0.099922       0.199846             23.820843      25.698168      -0.000100       0.000234      25.697959       0.000145      20.066403          -0.001700
            3              Y       7.297500       4.213298      11.450250       1.671034     132.026872 0.33038287E+04  0.12138242E+06                                21.700555                           19.375661       0.648579       1.872107                    0.999729      76.810559     226.487374       0.391238       0.426115      -1.124172       0.000000       0.000068       0.000000       0.000068       0.000000      -0.000016       0.000000      -0.000002       0.599537      -0.099924      -0.099922       0.199846             23.820852      25.698178      -0.000100      -0.000234      25.697969      -0.000145      20.066410          -0.001703
            4              Y       0.000000       8.426343      11.450250       1.671035     132.026822 0.33038268E+04  0.12138233E+06                                21.700550                           19.375656       0.648579       1.872107                    0.999729      76.810529     226.487266       0.391238       0.426115      -1.124172       0.000000      -0.000068      -0.000000       0.000068       0.000000       0.000016      -0.000000      -0.000003       0.599538      -0.099924      -0.099922       0.199846             23.820847      25.698174      -0.000096       0.000234      25.697963       0.000145      20.066404          -0.001719
            5             Cu       3.648750       6.319821       0.000000       0.979038      52.848590 0.72264331E+03  0.17991111E+05                                12.186882                            9.243557       1.094805       2.308956                    0.996976      37.636629      88.660097       0.554864       0.443390      -1.123308      -0.000000       0.000000       0.000000       0.000000       0.044511       0.000000       0.000000      -0.203890       0.123281      -0.131785       0.041094       0.090692             15.571197       8.537614      -4.431746      -0.000000      15.093915       0.000001      23.082061           0.745509
            6             Cu      -3.648750       6.319821       0.000000       0.979045      52.842661 0.72256215E+03  0.17988540E+05                                12.185863                            9.242947       1.094905       2.308997                    0.996977      37.635577      88.655531       0.554892       0.443381      -1.123316       0.000000      -0.000000       0.000000       0.000000      -0.110529      -0.000000       0.000000       0.024799       0.123232      -0.131761       0.041077       0.090684             15.569708      17.291239      -0.623079       0.000000       6.338256       0.000000      23.079630           0.745505
            7             Cu       7.297500       0.000000       0.000000       0.979043      52.848504 0.72264331E+03  0.17991123E+05                                12.186900                            9.243588       1.094808       2.308962                    0.996976      37.636509      88.660027       0.554860       0.443393      -1.123305      -0.000000       0.000000      -0.000000       0.000000       0.066012      -0.000000      -0.000000       0.179068       0.123266      -0.131783       0.041089       0.090694             15.571170       9.616887       5.054845      -0.000000      14.014670      -0.000000      23.081954           0.745500
            8             Cu      -3.648750       6.319821       7.633500       0.979039      52.848403 0.72264309E+03  0.17991112E+05                                12.186876                            9.243582       1.094827       2.308967                    0.996976      37.636511      88.659957       0.554861       0.443392      -1.123306      -0.000000       0.000000      -0.000000       0.000000      -0.044534      -0.000000      -0.000000      -0.203871       0.123258      -0.131782       0.041086       0.090696             15.571134       8.537607       4.431711       0.000000      15.093868      -0.000000      23.081928           0.745494
            9             Cu       3.648750       6.319821       7.633500       0.979044      52.847265 0.72262326E+03  0.17990474E+05                                12.186646                            9.243400       1.094868       2.308978                    0.996977      37.636375      88.658948       0.554872       0.443387      -1.123311       0.000000      -0.000000       0.000000       0.000000       0.110541      -0.000000       0.000000       0.024844       0.123280      -0.131784       0.041093       0.090690             15.570877      17.292512       0.623095       0.000000       6.338583      -0.000000      23.081536           0.745514
           10             Cu       7.297500       0.000000       7.633500       0.979042      52.844127 0.72258292E+03  0.17989204E+05                                12.186133                            9.243118       1.094820       2.308968                    0.996976      37.635823      88.656763       0.554883       0.443385      -1.123313       0.000000       0.000000       0.000000       0.000000      -0.066005      -0.000000      -0.000000       0.179040       0.123240      -0.131763       0.041080       0.090683             15.570077       9.616324      -5.054466      -0.000001      14.013705       0.000001      23.080202           0.745507
           11              H      10.440533       2.051414      12.818173       0.119998       1.251116 0.10047651E+02  0.10293229E+03                                 1.851408                            1.801818      -0.757180       2.519354                    0.999577       3.337522       9.106637       0.493435       1.211682      -0.729088       0.021038       0.011484       0.020454       0.031509       0.004105       0.006251      -0.001964      -0.012214       0.004968      -0.011459       0.004928       0.006532              1.854344       2.050389       0.229364       0.381919       1.633541       0.048715       1.879102          -0.000213
           12              H       9.824624       1.103441      11.725056       0.105637       1.132774 0.85768246E+01  0.85491007E+02                                 1.786334                            1.698150      -0.916863       2.429823                    0.997812       3.600349      10.083605       0.487366       1.260830      -0.713135      -0.003235      -0.020617      -0.020884       0.029524       0.002034       0.003565      -0.001221      -0.011593       0.024177      -0.010903       0.002062       0.008841              1.835502       1.397913      -0.019632      -0.074654       2.418528       0.425477       1.690065          -0.000172
           13              H       3.853810       2.572167      12.818173       0.120002       1.251107 0.10047561E+02  0.10293118E+03                                 1.851401                            1.801813      -0.757187       2.519354                    0.999577       3.337506       9.106596       0.493435       1.211686      -0.729087      -0.000575      -0.023963       0.020453       0.031510      -0.007339      -0.004831      -0.004430      -0.000999       0.004957      -0.011459       0.004927       0.006532              1.854337       1.539114       0.065821      -0.148772       2.144804      -0.355107       1.879094          -0.000213
           14              H       3.340795       3.579546      11.725056       0.105636       1.132750 0.85765733E+01  0.85487446E+02                                 1.786270                            1.698094      -0.916861       2.429822                    0.997812       3.600279      10.083181       0.487390       1.260785      -0.713145      -0.016238       0.013108      -0.020885       0.029524      -0.006036      -0.002839      -0.002477       0.002274       0.024176      -0.010902       0.002061       0.008841              1.835433       2.180284      -0.432096       0.405778       1.636008      -0.148078       1.690006          -0.000172
           15              H       7.598157       8.016060      12.818173       0.120004       1.251025 0.10046697E+02  0.10291981E+03                                 1.851296                            1.801715      -0.757151       2.519374                    0.999577       3.337404       9.106120       0.493458       1.211659      -0.729094      -0.020465       0.012480       0.020454       0.031511       0.003235      -0.001421       0.006401       0.013210       0.004959      -0.011460       0.004930       0.006530              1.854231       1.936263      -0.295153      -0.233128       1.747442       0.306367       1.878988          -0.000213
           16              H       8.727080       7.956654      11.725056       0.105641       1.132738 0.85764687E+01  0.85486339E+02                                 1.786274                            1.698098      -0.916851       2.429831                    0.997812       3.600271      10.083230       0.487382       1.260806      -0.713141       0.019471       0.007508      -0.020885       0.029524       0.004003      -0.000725       0.003698       0.009318       0.024177      -0.010902       0.002061       0.008841              1.835438       2.146289       0.451733      -0.331126       1.670019      -0.277375       1.690006          -0.000172
           17              H      -3.143033      10.588227      12.818173       0.119997       1.251117 0.10047664E+02  0.10293246E+03                                 1.851410                            1.801821      -0.757181       2.519354                    0.999577       3.337523       9.106644       0.493435       1.211684      -0.729088      -0.021038      -0.011484       0.020454       0.031509       0.004105      -0.006251       0.001964      -0.012214       0.004968      -0.011459       0.004928       0.006532              1.854346       2.050391       0.229364      -0.381920       1.633543      -0.048715       1.879105          -0.000213
           18              H      -2.527124      11.536200      11.725056       0.105637       1.132774 0.85768247E+01  0.85491008E+02                                 1.786334                            1.698150      -0.916863       2.429823                    0.997812       3.600349      10.083605       0.487366       1.260830      -0.713135       0.003235       0.020617      -0.020884       0.029524       0.002034      -0.003565       0.001221      -0.011593       0.024177      -0.010903       0.002062       0.008841              1.835502       1.397913      -0.019632       0.074654       2.418528      -0.425477       1.690065          -0.000172
           19              H       3.443690      10.067474      12.818173       0.120001       1.251109 0.10047583E+02  0.10293147E+03                                 1.851405                            1.801816      -0.757188       2.519354                    0.999577       3.337508       9.106608       0.493434       1.211688      -0.729087       0.000575       0.023963       0.020453       0.031510      -0.007339       0.004831       0.004430      -0.000999       0.004957      -0.011459       0.004927       0.006532              1.854341       1.539116       0.065821       0.148772       2.144809       0.355108       1.879098          -0.000213
           20              H       3.956704       9.060095      11.725056       0.105636       1.132750 0.85765730E+01  0.85487447E+02                                 1.786270                            1.698094      -0.916861       2.429822                    0.997812       3.600280      10.083186       0.487390       1.260785      -0.713145       0.016238      -0.013108      -0.020885       0.029524      -0.006036       0.002840       0.002477       0.002274       0.024176      -0.010902       0.002061       0.008841              1.835433       2.180284      -0.432096      -0.405779       1.636008       0.148078       1.690007          -0.000172
           21              H      -0.300657       4.623581      12.818173       0.120003       1.251026 0.10046701E+02  0.10291985E+03                                 1.851296                            1.801715      -0.757152       2.519373                    0.999577       3.337405       9.106120       0.493458       1.211658      -0.729094       0.020465      -0.012480       0.020454       0.031511       0.003235       0.001421      -0.006401       0.013210       0.004959      -0.011460       0.004930       0.006530              1.854231       1.936263      -0.295153       0.233128       1.747442      -0.306367       1.878988          -0.000212
           22              H      -1.429580       4.682987      11.725056       0.105641       1.132738 0.85764688E+01  0.85486339E+02                                 1.786274                            1.698098      -0.916851       2.429831                    0.997812       3.600271      10.083230       0.487382       1.260806      -0.713141      -0.019471      -0.007508      -0.020885       0.029524       0.004003       0.000725      -0.003698       0.009318       0.024177      -0.010902       0.002061       0.008841              1.835438       2.146290       0.451733       0.331126       1.670019       0.277375       1.690006          -0.000172
           23              H       3.143033      10.588227      10.082327       0.119997       1.251087 0.10047319E+02  0.10292775E+03                                 1.851354                            1.801768      -0.757194       2.519347                    0.999577       3.337490       9.106418       0.493452       1.211655      -0.729094       0.021039      -0.011483      -0.020454       0.031510      -0.004103      -0.006253      -0.001969      -0.012209       0.004960      -0.011460       0.004929       0.006531              1.854289       2.050325      -0.229353      -0.381903       1.633496       0.048714       1.879047          -0.000212
           24              H       2.527124      11.536200      11.175444       0.105636       1.132766 0.85767317E+01  0.85489669E+02                                 1.786308                            1.698127      -0.916869       2.429819                    0.997812       3.600325      10.083444       0.487376       1.260811      -0.713139      -0.003234       0.020617       0.020884       0.029524      -0.002034      -0.003565      -0.001221      -0.011592       0.024177      -0.010903       0.002062       0.008841              1.835475       1.397897       0.019633       0.074653       2.418488       0.425467       1.690041          -0.000172
           25              H      -3.443690      10.067474      10.082327       0.120002       1.251094 0.10047429E+02  0.10292949E+03                                 1.851389                            1.801802      -0.757174       2.519361                    0.999577       3.337488       9.106530       0.493436       1.211686      -0.729087      -0.000573       0.023963      -0.020454       0.031510       0.007341       0.004826      -0.004431      -0.001003       0.004967      -0.011459       0.004927       0.006532              1.854326       1.539104      -0.065818       0.148769       2.144789      -0.355105       1.879084          -0.000213
           26              H      -3.956705       9.060095      11.175444       0.105635       1.132778 0.85768656E+01  0.85491416E+02                                 1.786328                            1.698146      -0.916866       2.429819                    0.997812       3.600352      10.083574       0.487371       1.260819      -0.713138      -0.016237      -0.013108       0.020885       0.029523       0.006037       0.002839      -0.002477       0.002274       0.024176      -0.010903       0.002062       0.008841              1.835495       2.180368       0.432120      -0.405798       1.636060      -0.148084       1.690058          -0.000172
           27              H       0.300657       4.623581      10.082327       0.120004       1.251067 0.10047150E+02  0.10292588E+03                                 1.851360                            1.801775      -0.757150       2.519374                    0.999577       3.337453       9.106396       0.493440       1.211685      -0.729088      -0.020465      -0.012480      -0.020454       0.031510      -0.003237       0.001421       0.006400       0.013210       0.004956      -0.011459       0.004928       0.006531              1.854296       1.936333       0.295170       0.233137       1.747503       0.306383       1.879051          -0.000213
           28              H       1.429580       4.682987      11.175444       0.105641       1.132721 0.85763012E+01  0.85484100E+02                                 1.786245                            1.698072      -0.916844       2.429835                    0.997812       3.600228      10.083018       0.487391       1.260792      -0.713144       0.019471      -0.007509       0.020885       0.029524      -0.004003       0.000725       0.003698       0.009316       0.024176      -0.010902       0.002061       0.008841              1.835406       2.146248      -0.451718       0.331120       1.669990      -0.277369       1.689982          -0.000172
           29              H       4.154467       2.051414      10.082327       0.119996       1.251090 0.10047352E+02  0.10292818E+03                                 1.851357                            1.801772      -0.757196       2.519346                    0.999577       3.337494       9.106434       0.493451       1.211656      -0.729094      -0.021039       0.011483      -0.020454       0.031510      -0.004103       0.006253       0.001969      -0.012210       0.004960      -0.011460       0.004929       0.006531              1.854293       2.050329      -0.229353       0.381905       1.633499      -0.048714       1.879051          -0.000212
           30              H       4.770376       1.103441      11.175444       0.105636       1.132767 0.85767419E+01  0.85489796E+02                                 1.786310                            1.698128      -0.916869       2.429819                    0.997812       3.600327      10.083451       0.487376       1.260810      -0.713139       0.003234      -0.020617       0.020884       0.029524      -0.002034       0.003565       0.001221      -0.011592       0.024177      -0.010903       0.002062       0.008841              1.835476       1.397897       0.019633      -0.074653       2.418490      -0.425467       1.690042          -0.000172
           31              H      10.741190       2.572167      10.082327       0.120002       1.251096 0.10047449E+02  0.10292975E+03                                 1.851392                            1.801804      -0.757175       2.519361                    0.999577       3.337490       9.106541       0.493436       1.211687      -0.729087       0.000573      -0.023963      -0.020454       0.031510       0.007341      -0.004826       0.004431      -0.001003       0.004967      -0.011459       0.004927       0.006532              1.854328       1.539106      -0.065819      -0.148769       2.144792       0.355106       1.879087          -0.000213
           32              H      11.254205       3.579546      11.175444       0.105635       1.132778 0.85768658E+01  0.85491425E+02                                 1.786329                            1.698146      -0.916866       2.429819                    0.997812       3.600352      10.083577       0.487370       1.260820      -0.713137       0.016237       0.013108       0.020885       0.029523       0.006037      -0.002839       0.002477       0.002274       0.024176      -0.010903       0.002062       0.008841              1.835496       2.180369       0.432120       0.405798       1.636060       0.148084       1.690059          -0.000172
           33              H       6.996843       8.016060      10.082327       0.120003       1.251069 0.10047170E+02  0.10292614E+03                                 1.851362                            1.801777      -0.757151       2.519374                    0.999577       3.337456       9.106406       0.493440       1.211685      -0.729088       0.020464       0.012480      -0.020454       0.031510      -0.003237      -0.001421      -0.006400       0.013210       0.004956      -0.011459       0.004928       0.006531              1.854298       1.936335       0.295171      -0.233137       1.747505      -0.306384       1.879053          -0.000213
           34              H       5.867920       7.956654      11.175444       0.105641       1.132722 0.85763045E+01  0.85484141E+02                                 1.786245                            1.698072      -0.916843       2.429835                    0.997812       3.600229      10.083021       0.487391       1.260791      -0.713144      -0.019471       0.007509       0.020885       0.029524      -0.004003      -0.000725      -0.003698       0.009316       0.024176      -0.010902       0.002061       0.008841              1.835407       2.146248      -0.451718      -0.331120       1.669990       0.277369       1.689982          -0.000172
           35              H      -3.143033      10.588227       2.448827       0.120000       1.251113 0.10047622E+02  0.10293193E+03                                 1.851405                            1.801816      -0.757178       2.519355                    0.999577       3.337518       9.106625       0.493436       1.211683      -0.729088      -0.021038      -0.011484      -0.020454       0.031509       0.004105       0.006251      -0.001964      -0.012214       0.004968      -0.011459       0.004927       0.006532              1.854341       2.050385       0.229363       0.381918       1.633539       0.048715       1.879100          -0.000213
           36              H      -2.527124      11.536200       3.541944       0.105637       1.132773 0.85768171E+01  0.85490916E+02                                 1.786333                            1.698149      -0.916863       2.429823                    0.997812       3.600348      10.083602       0.487366       1.260831      -0.713135       0.003235       0.020617       0.020884       0.029524       0.002034       0.003565      -0.001221      -0.011593       0.024176      -0.010903       0.002062       0.008841              1.835501       1.397913      -0.019632      -0.074654       2.418527       0.425476       1.690064          -0.000172
           37              H       3.443690      10.067474       2.448827       0.120003       1.251105 0.10047537E+02  0.10293087E+03                                 1.851399                            1.801811      -0.757185       2.519356                    0.999577       3.337503       9.106586       0.493435       1.211686      -0.729087       0.000575       0.023963      -0.020453       0.031510      -0.007339      -0.004831      -0.004430      -0.000999       0.004956      -0.011459       0.004927       0.006532              1.854335       1.539112       0.065821      -0.148771       2.144801      -0.355106       1.879092          -0.000213
           38              H       3.956704       9.060095       3.541944       0.105636       1.132749 0.85765672E+01  0.85487375E+02                                 1.786269                            1.698094      -0.916861       2.429822                    0.997812       3.600279      10.083182       0.487390       1.260785      -0.713145       0.016238      -0.013108       0.020885       0.029524      -0.006036      -0.002840      -0.002477       0.002274       0.024176      -0.010902       0.002061       0.008841              1.835432       2.180283      -0.432095       0.405778       1.636007      -0.148078       1.690007          -0.000172
           39              H      -0.300657       4.623581       2.448827       0.120005       1.251022 0.10046662E+02  0.10291935E+03                                 1.851291                            1.801711      -0.757149       2.519375                    0.999577       3.337401       9.106102       0.493459       1.211657      -0.729094       0.020465      -0.012480      -0.020454       0.031511       0.003235      -0.001421       0.006401       0.013210       0.004959      -0.011460       0.004930       0.006530              1.854226       1.936258      -0.295152      -0.233127       1.747437       0.306366       1.878983          -0.000213
           40              H      -1.429580       4.682987       3.541944       0.105641       1.132738 0.85764680E+01  0.85486325E+02                                 1.786274                            1.698097      -0.916851       2.429831                    0.997812       3.600271      10.083228       0.487382       1.260805      -0.713141      -0.019471      -0.007508       0.020885       0.029524       0.004003      -0.000725       0.003698       0.009318       0.024177      -0.010902       0.002061       0.008841              1.835438       2.146289       0.451732      -0.331126       1.670019      -0.277375       1.690005          -0.000172
           41              H      10.440533       2.051414       2.448827       0.119999       1.251115 0.10047635E+02  0.10293209E+03                                 1.851406                            1.801817      -0.757180       2.519355                    0.999577       3.337520       9.106630       0.493436       1.211682      -0.729088       0.021038       0.011484      -0.020454       0.031509       0.004105      -0.006251       0.001964      -0.012214       0.004968      -0.011459       0.004927       0.006532              1.854342       2.050387       0.229363      -0.381919       1.633540      -0.048715       1.879101          -0.000213
           42              H       9.824624       1.103441       3.541944       0.105637       1.132774 0.85768195E+01  0.85490947E+02                                 1.786334                            1.698149      -0.916864       2.429823                    0.997812       3.600348      10.083603       0.487366       1.260831      -0.713135      -0.003235      -0.020617       0.020884       0.029524       0.002034      -0.003565       0.001221      -0.011593       0.024177      -0.010903       0.002062       0.008841              1.835502       1.397913      -0.019632       0.074654       2.418528      -0.425477       1.690065          -0.000172
           43              H       3.853810       2.572167       2.448827       0.120003       1.251104 0.10047530E+02  0.10293078E+03                                 1.851398                            1.801810      -0.757186       2.519356                    0.999577       3.337502       9.106582       0.493435       1.211686      -0.729087      -0.000575      -0.023963      -0.020453       0.031510      -0.007339       0.004831       0.004430      -0.000999       0.004957      -0.011459       0.004927       0.006532              1.854334       1.539112       0.065821       0.148771       2.144800       0.355106       1.879091          -0.000213
           44              H       3.340795       3.579546       3.541944       0.105637       1.132749 0.85765692E+01  0.85487396E+02                                 1.786269                            1.698094      -0.916861       2.429822                    0.997812       3.600278      10.083178       0.487390       1.260785      -0.713145      -0.016238       0.013108       0.020885       0.029524      -0.006036       0.002840       0.002477       0.002274       0.024176      -0.010902       0.002061       0.008841              1.835432       2.180283      -0.432095      -0.405778       1.636007       0.148078       1.690006          -0.000172
           45              H       7.598157       8.016060       2.448827       0.120005       1.251025 0.10046687E+02  0.10291968E+03                                 1.851294                            1.801713      -0.757151       2.519374                    0.999577       3.337404       9.106115       0.493459       1.211657      -0.729094      -0.020465       0.012480      -0.020454       0.031511       0.003235       0.001421      -0.006401       0.013210       0.004959      -0.011460       0.004930       0.006530              1.854229       1.936261      -0.295152       0.233127       1.747440      -0.306367       1.878986          -0.000212
           46              H       8.727080       7.956654       3.541944       0.105641       1.132738 0.85764673E+01  0.85486321E+02                                 1.786274                            1.698098      -0.916851       2.429831                    0.997812       3.600271      10.083230       0.487382       1.260806      -0.713141       0.019471       0.007508       0.020885       0.029524       0.004003       0.000725      -0.003698       0.009318       0.024177      -0.010902       0.002061       0.008841              1.835438       2.146289       0.451733       0.331126       1.670019       0.277375       1.690006          -0.000172
           47              H       4.154467       2.051414       5.184673       0.119998       1.251085 0.10047301E+02  0.10292753E+03                                 1.851352                            1.801767      -0.757193       2.519348                    0.999577       3.337488       9.106411       0.493452       1.211655      -0.729094      -0.021039       0.011483       0.020454       0.031510      -0.004103      -0.006253      -0.001969      -0.012210       0.004960      -0.011460       0.004929       0.006531              1.854287       2.050322      -0.229352      -0.381903       1.633494       0.048714       1.879046          -0.000212
           48              H       4.770376       1.103441       4.091556       0.105636       1.132766 0.85767306E+01  0.85489654E+02                                 1.786308                            1.698127      -0.916869       2.429819                    0.997812       3.600325      10.083443       0.487376       1.260810      -0.713139       0.003234      -0.020617      -0.020884       0.029524      -0.002034      -0.003565      -0.001221      -0.011592       0.024177      -0.010903       0.002062       0.008841              1.835475       1.397896       0.019633       0.074653       2.418487       0.425467       1.690040          -0.000172
           49              H      10.741190       2.572167       5.184673       0.120003       1.251092 0.10047409E+02  0.10292922E+03                                 1.851388                            1.801800      -0.757172       2.519362                    0.999577       3.337485       9.106521       0.493436       1.211687      -0.729087       0.000573      -0.023963       0.020454       0.031510       0.007341       0.004826      -0.004431      -0.001003       0.004967      -0.011459       0.004927       0.006532              1.854324       1.539103      -0.065818       0.148769       2.144786      -0.355104       1.879082          -0.000213
           50              H      11.254205       3.579546       4.091556       0.105635       1.132778 0.85768609E+01  0.85491358E+02                                 1.786328                            1.698146      -0.916866       2.429820                    0.997812       3.600351      10.083571       0.487371       1.260819      -0.713138       0.016237       0.013108      -0.020885       0.029523       0.006037       0.002839      -0.002477       0.002274       0.024176      -0.010903       0.002062       0.008841              1.835495       2.180367       0.432119      -0.405797       1.636059      -0.148084       1.690058          -0.000172
           51              H       6.996843       8.016060       5.184673       0.120005       1.251065 0.10047132E+02  0.10292566E+03                                 1.851358                            1.801773      -0.757149       2.519375                    0.999577       3.337451       9.106389       0.493441       1.211684      -0.729088       0.020464       0.012480       0.020453       0.031510      -0.003237       0.001421       0.006400       0.013210       0.004956      -0.011459       0.004928       0.006531              1.854294       1.936331       0.295170       0.233136       1.747501       0.306383       1.879050          -0.000213
           52              H       5.867920       7.956654       4.091556       0.105641       1.132721 0.85762984E+01  0.85484074E+02                                 1.786245                            1.698072      -0.916844       2.429835                    0.997812       3.600228      10.083021       0.487391       1.260792      -0.713144      -0.019471       0.007509      -0.020885       0.029524      -0.004003       0.000725       0.003698       0.009316       0.024176      -0.010902       0.002061       0.008841              1.835407       2.146248      -0.451718       0.331120       1.669990      -0.277369       1.689982          -0.000172
           53              H       3.143033      10.588227       5.184673       0.119998       1.251086 0.10047313E+02  0.10292768E+03                                 1.851352                            1.801767      -0.757194       2.519347                    0.999577       3.337490       9.106416       0.493452       1.211654      -0.729095       0.021039      -0.011483       0.020454       0.031510      -0.004103       0.006253       0.001969      -0.012210       0.004960      -0.011460       0.004929       0.006531              1.854288       2.050323      -0.229352       0.381903       1.633495      -0.048714       1.879046          -0.000212
           54              H       2.527124      11.536200       4.091556       0.105636       1.132766 0.85767312E+01  0.85489665E+02                                 1.786309                            1.698127      -0.916869       2.429819                    0.997812       3.600325      10.083445       0.487376       1.260811      -0.713139      -0.003234       0.020617      -0.020884       0.029524      -0.002034       0.003565       0.001221      -0.011592       0.024177      -0.010903       0.002062       0.008841              1.835475       1.397897       0.019633      -0.074653       2.418488      -0.425467       1.690041          -0.000172
           55              H      -3.443690      10.067474       5.184673       0.120003       1.251093 0.10047420E+02  0.10292937E+03                                 1.851389                            1.801801      -0.757173       2.519362                    0.999577       3.337486       9.106527       0.493436       1.211687      -0.729087      -0.000573       0.023963       0.020454       0.031510       0.007341      -0.004826       0.004431      -0.001003       0.004967      -0.011459       0.004927       0.006532              1.854325       1.539104      -0.065818      -0.148769       2.144788       0.355105       1.879084          -0.000213
           56              H      -3.956705       9.060095       4.091556       0.105635       1.132778 0.85768651E+01  0.85491412E+02                                 1.786328                            1.698146      -0.916866       2.429819                    0.997812       3.600352      10.083575       0.487371       1.260819      -0.713138      -0.016237      -0.013108      -0.020885       0.029523       0.006037      -0.002839       0.002477       0.002274       0.024176      -0.010903       0.002062       0.008841              1.835496       2.180368       0.432120       0.405798       1.636060       0.148084       1.690058          -0.000172
           57              H       0.300657       4.623581       5.184673       0.120004       1.251066 0.10047141E+02  0.10292577E+03                                 1.851360                            1.801775      -0.757149       2.519375                    0.999577       3.337452       9.106393       0.493440       1.211685      -0.729088      -0.020465      -0.012480       0.020454       0.031510      -0.003237      -0.001421      -0.006400       0.013210       0.004956      -0.011459       0.004928       0.006531              1.854295       1.936332       0.295170      -0.233137       1.747503      -0.306383       1.879051          -0.000213
           58              H       1.429580       4.682987       4.091556       0.105641       1.132721 0.85762998E+01  0.85484083E+02                                 1.786244                            1.698072      -0.916844       2.429835                    0.997812       3.600228      10.083018       0.487391       1.260792      -0.713144       0.019471      -0.007509      -0.020885       0.029524      -0.004003      -0.000725      -0.003698       0.009316       0.024176      -0.010902       0.002061       0.008841              1.835406       2.146248      -0.451718      -0.331120       1.669989       0.277369       1.689982          -0.000172
           59              C      -2.792024       8.150041       5.512914       0.660775      21.194520 0.22748070E+03  0.46026516E+04                                 7.126741                            5.407115       0.037490       2.093550                    0.999551      21.097303      58.481965       0.628094       0.481968      -1.013950       0.010044      -0.032512       0.038802       0.051610       0.034049       0.041409       0.085247      -0.062891       0.079772      -0.066072      -0.058540       0.124612              8.356658       8.992339       1.134005      -2.814148       7.614871      -3.669126       8.462764           0.000358
           60              C      10.490156       3.330545      10.631939      -0.160191      25.329506 0.35969833E+03  0.80899161E+04                                 7.461180                            6.217434       0.109172       2.039435                    0.998817      28.112659      79.842556       0.675749       0.403009      -1.069667      -0.073786      -0.030585       0.056772       0.097994       0.043319      -0.033157       0.005864       0.029149       0.065325      -0.063857       0.009123       0.054733              8.418461       7.515857       1.705088      -1.263084       9.050880      -2.706584       8.688647           0.008132
           61              C       1.156654      10.982584       5.512914       0.660759      21.195178 0.22748986E+03  0.46028891E+04                                 7.126921                            5.407253       0.037494       2.093547                    0.999551      21.097734      58.483727       0.628080       0.481973      -1.013946      -0.033176       0.007567       0.038796       0.051605      -0.044255       0.053119      -0.078479      -0.027520       0.079768      -0.066068      -0.058535       0.124603              8.356864       6.977307       0.029424      -1.770561       9.630302       4.271791       8.462981           0.000359
           62              C       4.936759       1.889626      10.631939      -0.160186      25.329572 0.35969890E+03  0.80899309E+04                                 7.461195                            6.217443       0.109138       2.039423                    0.998817      28.112685      79.842599       0.675748       0.403010      -1.069667       0.010408       0.079189       0.056773       0.097992      -0.009038       0.021663       0.025791      -0.089601       0.065319      -0.063858       0.009118       0.054740              8.418479       7.190454      -1.517237      -1.712434       9.376311       2.447165       8.688671           0.008133
           63              C       1.635370       6.146657       5.512914       0.660766      21.194918 0.22748600E+03  0.46027972E+04                                 7.126891                            5.407221       0.037498       2.093552                    0.999552      21.097641      58.483623       0.628079       0.481975      -1.013943       0.023140       0.024953       0.038800       0.051609       0.010210      -0.094525      -0.006759       0.090408       0.079768      -0.066070      -0.058532       0.124602              8.356846       8.941579      -1.163515       4.584787       7.665971      -0.602600       8.462988           0.000358
           64              C       6.465585       7.419469      10.631939      -0.160180      25.329474 0.35969778E+03  0.80899089E+04                                 7.461229                            6.217477       0.109079       2.039410                    0.998816      28.112603      79.842682       0.675738       0.403016      -1.069662       0.063379      -0.048606       0.056776       0.097995      -0.034281       0.011506      -0.031656       0.060449       0.065312      -0.063856       0.009114       0.054742              8.418518      10.143842      -0.187883       2.975578       6.423002       0.259391       8.688709           0.008132
           65              C      10.089524       4.489600       5.512914       0.660775      21.194517 0.22748067E+03  0.46026510E+04                                 7.126741                            5.407115       0.037489       2.093550                    0.999551      21.097302      58.481965       0.628094       0.481968      -1.013950      -0.010044       0.032512       0.038802       0.051610       0.034049      -0.041409      -0.085247      -0.062891       0.079772      -0.066072      -0.058540       0.124612              8.356658       8.992339       1.134005       2.814147       7.614871       3.669126       8.462763           0.000358
           66              C      -3.192656       9.309096      10.631939      -0.160191      25.329511 0.35969841E+03  0.80899183E+04                                 7.461181                            6.217435       0.109172       2.039435                    0.998817      28.112660      79.842558       0.675749       0.403010      -1.069667       0.073786       0.030585       0.056772       0.097994       0.043319       0.033157      -0.005864       0.029149       0.065325      -0.063856       0.009123       0.054733              8.418463       7.515858       1.705088       1.263085       9.050881       2.706586       8.688649           0.008132
           67              C       6.140846       1.657057       5.512914       0.660759      21.195179 0.22748984E+03  0.46028885E+04                                 7.126921                            5.407252       0.037495       2.093548                    0.999551      21.097733      58.483720       0.628080       0.481973      -1.013946       0.033176      -0.007567       0.038796       0.051605      -0.044255      -0.053119       0.078479      -0.027520       0.079768      -0.066068      -0.058535       0.124603              8.356864       6.977308       0.029420       1.770564       9.630301      -4.271792       8.462983           0.000359
           68              C       2.360741      10.750015      10.631939      -0.160186      25.329581 0.35969918E+03  0.80899387E+04                                 7.461197                            6.217445       0.109138       2.039423                    0.998817      28.112691      79.842618       0.675748       0.403010      -1.069667      -0.010408      -0.079189       0.056773       0.097992      -0.009038      -0.021663      -0.025791      -0.089601       0.065319      -0.063858       0.009118       0.054740              8.418480       7.190454      -1.517235       1.712434       9.376313      -2.447166       8.688673           0.008133
           69              C       5.662130       6.492984       5.512914       0.660766      21.194921 0.22748601E+03  0.46027976E+04                                 7.126892                            5.407222       0.037497       2.093552                    0.999552      21.097642      58.483632       0.628079       0.481975      -1.013943      -0.023140      -0.024953       0.038800       0.051609       0.010210       0.094525       0.006759       0.090408       0.079768      -0.066070      -0.058532       0.124602              8.356848       8.941581      -1.163515      -4.584789       7.665972       0.602600       8.462990           0.000358
           70              C       0.831915       5.220172      10.631939      -0.160181      25.329481 0.35969793E+03  0.80899131E+04                                 7.461231                            6.217478       0.109079       2.039410                    0.998816      28.112607      79.842696       0.675738       0.403016      -1.069662      -0.063379       0.048606       0.056776       0.097995      -0.034281      -0.011506       0.031656       0.060449       0.065312      -0.063856       0.009114       0.054742              8.418520      10.143845      -0.187883      -2.975580       6.423004      -0.259391       8.688711           0.008132
           71              C       4.505477       4.489600       2.120586       0.660773      21.194887 0.22748516E+03  0.46027789E+04                                 7.126905                            5.407226       0.037461       2.093540                    0.999552      21.097612      58.483658       0.628075       0.481978      -1.013941       0.010044       0.032514      -0.038801       0.051610      -0.034045      -0.041408       0.085241      -0.062885       0.079768      -0.066068      -0.058535       0.124603              8.356864       8.992536      -1.134066       2.814244       7.615069      -3.669239       8.462987           0.000358
           72              C       3.192656       9.309096      12.268561      -0.160190      25.329523 0.35969881E+03  0.80899284E+04                                 7.461180                            6.217437       0.109168       2.039433                    0.998817      28.112690      79.842609       0.675749       0.403009      -1.069667      -0.073784       0.030585      -0.056773       0.097993      -0.043315       0.033162       0.005863       0.029154       0.065306      -0.063852       0.009114       0.054737              8.418459       7.515816      -1.705073       1.263095       9.050903      -2.706591       8.688658           0.008132
           73              C       8.454154       1.657057       2.120586       0.660761      21.194710 0.22748358E+03  0.46027222E+04                                 7.126757                            5.407131       0.037538       2.093563                    0.999551      21.097474      58.482419       0.628097       0.481964      -1.013952      -0.033176      -0.007566      -0.038798       0.051606       0.044259      -0.053122      -0.078485      -0.027525       0.079776      -0.066072      -0.058541       0.124613              8.356672       6.977176      -0.029432       1.770520       9.630060       4.271679       8.462780           0.000358
           74              C      -2.360741      10.750015      12.268561      -0.160187      25.329541 0.35969776E+03  0.80899015E+04                                 7.461187                            6.217427       0.109155       2.039428                    0.998817      28.112666      79.842607       0.675749       0.403009      -1.069667       0.010409      -0.079190      -0.056772       0.097993       0.009041      -0.021661       0.025785      -0.089608       0.065331      -0.063862       0.009125       0.054737              8.418480       7.190468       1.517240       1.712436       9.376302       2.447169       8.688669           0.008132
           75              C       8.932870       6.492984       2.120586       0.660765      21.195008 0.22748769E+03  0.46028336E+04                                 7.126889                            5.407231       0.037483       2.093546                    0.999552      21.097595      58.483250       0.628081       0.481973      -1.013945       0.023139      -0.024952      -0.038799       0.051608      -0.010211       0.094524      -0.006761       0.090407       0.079764      -0.066070      -0.058531       0.124601              8.356829       8.941544       1.163532      -4.584754       7.665984      -0.602595       8.462958           0.000359
           76              C      -0.831915       5.220172      12.268561      -0.160181      25.329508 0.35969897E+03  0.80899412E+04                                 7.461242                            6.217495       0.109065       2.039405                    0.998816      28.112610      79.842694       0.675736       0.403017      -1.069661       0.063380       0.048607      -0.056775       0.097995       0.034279      -0.011505      -0.031657       0.060452       0.065318      -0.063857       0.009115       0.054741              8.418524      10.143853       0.187927      -2.975565       6.423013       0.259398       8.688706           0.008132
           77              C       2.792024       8.150041       2.120586       0.660773      21.194896 0.22748520E+03  0.46027801E+04                                 7.126907                            5.407227       0.037461       2.093540                    0.999552      21.097614      58.483669       0.628075       0.481978      -1.013941      -0.010044      -0.032514      -0.038801       0.051610      -0.034045       0.041408      -0.085241      -0.062886       0.079768      -0.066068      -0.058535       0.124603              8.356868       8.992534      -1.134071      -2.814247       7.615074       3.669245       8.462996           0.000358
           78              C       4.104844       3.330545      12.268561      -0.160191      25.329540 0.35969907E+03  0.80899356E+04                                 7.461184                            6.217440       0.109168       2.039433                    0.998817      28.112694      79.842621       0.675749       0.403009      -1.069667       0.073784      -0.030585      -0.056773       0.097993      -0.043314      -0.033162      -0.005863       0.029155       0.065306      -0.063852       0.009114       0.054737              8.418463       7.515822      -1.705074      -1.263097       9.050906       2.706595       8.688662           0.008132
           79              C      -1.156654      10.982584       2.120586       0.660761      21.194715 0.22748360E+03  0.46027227E+04                                 7.126758                            5.407131       0.037537       2.093563                    0.999551      21.097476      58.482427       0.628097       0.481964      -1.013952       0.033176       0.007566      -0.038798       0.051605       0.044259       0.053122       0.078485      -0.027525       0.079776      -0.066072      -0.058541       0.124613              8.356674       6.977177      -0.029428      -1.770523       9.630061      -4.271680       8.462783           0.000358
           80              C       9.658241       1.889626      12.268561      -0.160187      25.329546 0.35969787E+03  0.80899046E+04                                 7.461189                            6.217428       0.109155       2.039428                    0.998817      28.112669      79.842618       0.675749       0.403009      -1.069667      -0.010409       0.079190      -0.056772       0.097993       0.009041       0.021661      -0.025785      -0.089608       0.065331      -0.063862       0.009125       0.054737              8.418482       7.190469       1.517241      -1.712437       9.376305      -2.447171       8.688672           0.008132
           81              C      -1.635370       6.146657       2.120586       0.660765      21.195007 0.22748769E+03  0.46028335E+04                                 7.126889                            5.407230       0.037483       2.093546                    0.999552      21.097595      58.483249       0.628081       0.481973      -1.013945      -0.023139       0.024952      -0.038799       0.051608      -0.010211      -0.094524       0.006761       0.090407       0.079764      -0.066070      -0.058531       0.124601              8.356828       8.941544       1.163532       4.584753       7.665983       0.602595       8.462957           0.000358
           82              C       8.129415       7.419469      12.268561      -0.160181      25.329511 0.35969902E+03  0.80899425E+04                                 7.461242                            6.217496       0.109066       2.039405                    0.998816      28.112612      79.842704       0.675736       0.403017      -1.069661      -0.063380      -0.048607      -0.056775       0.097995       0.034279       0.011505       0.031657       0.060452       0.065318      -0.063857       0.009115       0.054741              8.418525      10.143854       0.187927       2.975565       6.423013      -0.259398       8.688707           0.008132
           83              C      10.089524       4.489600       9.754086       0.660775      21.194516 0.22748064E+03  0.46026502E+04                                 7.126740                            5.407114       0.037489       2.093550                    0.999551      21.097306      58.481975       0.628094       0.481968      -1.013950      -0.010044       0.032512      -0.038802       0.051610       0.034049       0.041409       0.085247      -0.062891       0.079772      -0.066072      -0.058540       0.124612              8.356656       8.992341       1.134005      -2.814146       7.614870      -3.669124       8.462758           0.000358
           84              C      -3.192656       9.309096       4.635061      -0.160191      25.329524 0.35969864E+03  0.80899248E+04                                 7.461184                            6.217437       0.109171       2.039434                    0.998817      28.112669      79.842593       0.675749       0.403010      -1.069667       0.073786       0.030585      -0.056772       0.097994       0.043319      -0.033156       0.005864       0.029149       0.065325      -0.063857       0.009123       0.054733              8.418466       7.515862       1.705089      -1.263086       9.050884      -2.706588       8.688653           0.008132
           85              C       6.140846       1.657057       9.754086       0.660759      21.195178 0.22748981E+03  0.46028877E+04                                 7.126921                            5.407252       0.037495       2.093548                    0.999551      21.097737      58.483735       0.628080       0.481973      -1.013946       0.033176      -0.007567      -0.038796       0.051605      -0.044255       0.053119      -0.078479      -0.027520       0.079768      -0.066068      -0.058535       0.124603              8.356863       6.977308       0.029421      -1.770563       9.630304       4.271791       8.462979           0.000359
           86              C       2.360741      10.750015       4.635061      -0.160187      25.329588 0.35969930E+03  0.80899423E+04                                 7.461200                            6.217448       0.109137       2.039422                    0.998817      28.112696      79.842645       0.675747       0.403010      -1.069666      -0.010408      -0.079189      -0.056773       0.097992      -0.009038       0.021663       0.025791      -0.089601       0.065319      -0.063858       0.009118       0.054740              8.418484       7.190456      -1.517235      -1.712436       9.376318       2.447168       8.688677           0.008133
           87              C       5.662130       6.492984       9.754086       0.660766      21.194916 0.22748593E+03  0.46027954E+04                                 7.126890                            5.407220       0.037498       2.093552                    0.999552      21.097643      58.483630       0.628079       0.481975      -1.013943      -0.023140      -0.024953      -0.038800       0.051609       0.010210      -0.094525      -0.006759       0.090408       0.079768      -0.066070      -0.058532       0.124602              8.356845       8.941580      -1.163516       4.584786       7.665972      -0.602600       8.462984           0.000358
           88              C       0.831915       5.220172       4.635061      -0.160181      25.329491 0.35969811E+03  0.80899182E+04                                 7.461234                            6.217481       0.109078       2.039410                    0.998816      28.112614      79.842727       0.675738       0.403016      -1.069661      -0.063379       0.048606      -0.056776       0.097995      -0.034281       0.011506      -0.031656       0.060449       0.065312      -0.063856       0.009114       0.054742              8.418524      10.143849      -0.187884       2.975582       6.423007       0.259391       8.688715           0.008132
           89              C      -2.792024       8.150041       9.754086       0.660775      21.194519 0.22748065E+03  0.46026506E+04                                 7.126741                            5.407115       0.037489       2.093550                    0.999551      21.097307      58.481981       0.628094       0.481968      -1.013950       0.010044      -0.032512      -0.038802       0.051610       0.034049      -0.041409      -0.085247      -0.062891       0.079772      -0.066072      -0.058540       0.124612              8.356658       8.992342       1.134006       2.814148       7.614871       3.669125       8.462761           0.000358
           90              C      10.490156       3.330545       4.635061      -0.160192      25.329529 0.35969874E+03  0.80899278E+04                                 7.461186                            6.217439       0.109171       2.039434                    0.998817      28.112672      79.842603       0.675748       0.403010      -1.069667      -0.073786      -0.030585      -0.056772       0.097994       0.043319       0.033156      -0.005864       0.029149       0.065325      -0.063856       0.009123       0.054733              8.418468       7.515863       1.705090       1.263086       9.050886       2.706589       8.688655           0.008132
           91              C       1.156654      10.982584       9.754086       0.660759      21.195176 0.22748982E+03  0.46028879E+04                                 7.126921                            5.407252       0.037495       2.093548                    0.999551      21.097737      58.483736       0.628080       0.481973      -1.013946      -0.033176       0.007567      -0.038796       0.051605      -0.044255      -0.053119       0.078479      -0.027520       0.079768      -0.066068      -0.058535       0.124603              8.356862       6.977306       0.029424       1.770559       9.630304      -4.271790       8.462977           0.000359
           92              C       4.936759       1.889626       4.635061      -0.160187      25.329601 0.35969942E+03  0.80899458E+04                                 7.461203                            6.217449       0.109137       2.039422                    0.998817      28.112701      79.842663       0.675747       0.403010      -1.069666       0.010408       0.079189      -0.056773       0.097992      -0.009038      -0.021663      -0.025791      -0.089601       0.065319      -0.063858       0.009118       0.054740              8.418488       7.190460      -1.517239       1.712439       9.376323      -2.447171       8.688681           0.008132
           93              C       1.635370       6.146657       9.754086       0.660766      21.194915 0.22748593E+03  0.46027955E+04                                 7.126890                            5.407220       0.037498       2.093552                    0.999552      21.097643      58.483629       0.628079       0.481975      -1.013943       0.023140       0.024953      -0.038800       0.051609       0.010210       0.094525       0.006759       0.090408       0.079768      -0.066070      -0.058532       0.124602              8.356845       8.941579      -1.163516      -4.584786       7.665972       0.602600       8.462983           0.000358
           94              C       6.465585       7.419469       4.635061      -0.160181      25.329503 0.35969831E+03  0.80899239E+04                                 7.461236                            6.217483       0.109078       2.039409                    0.998816      28.112622      79.842761       0.675737       0.403016      -1.069661       0.063379      -0.048606      -0.056776       0.097995      -0.034281      -0.011506       0.031656       0.060449       0.065312      -0.063856       0.009114       0.054742              8.418527      10.143853      -0.187884      -2.975585       6.423008      -0.259392       8.688720           0.008132
           95              C       2.792024       8.150041      13.146414       0.660773      21.194893 0.22748514E+03  0.46027784E+04                                 7.126905                            5.407225       0.037462       2.093541                    0.999552      21.097616      58.483669       0.628076       0.481978      -1.013941      -0.010044      -0.032514       0.038801       0.051610      -0.034045      -0.041408       0.085241      -0.062886       0.079768      -0.066068      -0.058535       0.124603              8.356865       8.992535      -1.134071       2.814246       7.615072      -3.669242       8.462990           0.000358
           96              C       4.104844       3.330545       2.998439      -0.160191      25.329557 0.35969938E+03  0.80899442E+04                                 7.461188                            6.217443       0.109167       2.039433                    0.998817      28.112703      79.842658       0.675748       0.403009      -1.069667       0.073784      -0.030585       0.056773       0.097993      -0.043314       0.033162       0.005863       0.029155       0.065306      -0.063852       0.009114       0.054737              8.418469       7.515827      -1.705076       1.263098       9.050911      -2.706599       8.688668           0.008132
           97              C      -1.156654      10.982584      13.146414       0.660760      21.194712 0.22748354E+03  0.46027212E+04                                 7.126757                            5.407130       0.037538       2.093563                    0.999551      21.097478      58.482431       0.628097       0.481964      -1.013952       0.033176       0.007566       0.038798       0.051606       0.044259      -0.053122      -0.078485      -0.027525       0.079776      -0.066072      -0.058541       0.124613              8.356672       6.977176      -0.029429       1.770522       9.630062       4.271679       8.462778           0.000358
           98              C       9.658241       1.889626       2.998439      -0.160188      25.329558 0.35969808E+03  0.80899105E+04                                 7.461192                            6.217431       0.109155       2.039428                    0.998817      28.112676      79.842645       0.675749       0.403009      -1.069667      -0.010409       0.079190       0.056772       0.097993       0.009041      -0.021661       0.025784      -0.089608       0.065331      -0.063862       0.009125       0.054737              8.418485       7.190471       1.517241       1.712439       9.376309       2.447173       8.688676           0.008132
           99              C      -1.635370       6.146657      13.146414       0.660765      21.195002 0.22748759E+03  0.46028312E+04                                 7.126887                            5.407229       0.037483       2.093546                    0.999552      21.097596      58.483253       0.628081       0.481973      -1.013945      -0.023139       0.024952       0.038799       0.051608      -0.010211       0.094524      -0.006761       0.090407       0.079764      -0.066070      -0.058531       0.124601              8.356826       8.941544       1.163533      -4.584751       7.665984      -0.602595       8.462951           0.000358
          100              C       8.129415       7.419469       2.998439      -0.160181      25.329523 0.35969921E+03  0.80899480E+04                                 7.461246                            6.217498       0.109065       2.039405                    0.998816      28.112619      79.842733       0.675735       0.403017      -1.069661      -0.063380      -0.048607       0.056775       0.097995       0.034279      -0.011505      -0.031656       0.060452       0.065318      -0.063857       0.009115       0.054741              8.418529      10.143859       0.187928      -2.975569       6.423016       0.259399       8.688712           0.008132
          101              C       4.505477       4.489600      13.146414       0.660773      21.194889 0.22748516E+03  0.46027789E+04                                 7.126906                            5.407226       0.037460       2.093540                    0.999552      21.097618      58.483682       0.628075       0.481978      -1.013941       0.010044       0.032514       0.038801       0.051610      -0.034045       0.041408      -0.085241      -0.062886       0.079768      -0.066068      -0.058535       0.124603              8.356865       8.992539      -1.134067      -2.814244       7.615070       3.669238       8.462985           0.000358
          102              C       3.192656       9.309096       2.998439      -0.160191      25.329548 0.35969926E+03  0.80899412E+04                                 7.461187                            6.217442       0.109167       2.039433                    0.998817      28.112704      79.842666       0.675748       0.403009      -1.069667      -0.073784       0.030585       0.056773       0.097993      -0.043315      -0.033162      -0.005863       0.029155       0.065305      -0.063852       0.009114       0.054737              8.418467       7.515824      -1.705076      -1.263098       9.050911       2.706598       8.688668           0.008132
          103              C       8.454154       1.657057      13.146414       0.660760      21.194709 0.22748354E+03  0.46027212E+04                                 7.126756                            5.407130       0.037538       2.093563                    0.999551      21.097478      58.482429       0.628097       0.481964      -1.013952      -0.033176      -0.007566       0.038798       0.051606       0.044259       0.053122       0.078485      -0.027525       0.079776      -0.066072      -0.058541       0.124613              8.356671       6.977175      -0.029432      -1.770518       9.630061      -4.271677       8.462776           0.000358
          104              C      -2.360741      10.750015       2.998439      -0.160188      25.329569 0.35969828E+03  0.80899161E+04                                 7.461194                            6.217433       0.109154       2.039428                    0.998817      28.112683      79.842674       0.675749       0.403009      -1.069667       0.010409      -0.079190       0.056772       0.097993       0.009041       0.021661      -0.025784      -0.089608       0.065331      -0.063862       0.009125       0.054737              8.418489       7.190474       1.517242      -1.712441       9.376312      -2.447174       8.688679           0.008132
          105              C       8.932870       6.492984      13.146414       0.660765      21.195005 0.22748762E+03  0.46028321E+04                                 7.126888                            5.407230       0.037483       2.093546                    0.999552      21.097598      58.483261       0.628081       0.481973      -1.013945       0.023139      -0.024952       0.038799       0.051608      -0.010211      -0.094524       0.006761       0.090407       0.079764      -0.066070      -0.058531       0.124601              8.356827       8.941545       1.163534       4.584752       7.665984       0.602596       8.462953           0.000358
          106              C      -0.831915       5.220172       2.998439      -0.160181      25.329530 0.35969935E+03  0.80899519E+04                                 7.461247                            6.217500       0.109065       2.039405                    0.998816      28.112622      79.842741       0.675735       0.403017      -1.069661       0.063380       0.048607       0.056775       0.097995       0.034279       0.011505       0.031656       0.060452       0.065318      -0.063857       0.009115       0.054741              8.418531      10.143862       0.187929       2.975571       6.423017      -0.259400       8.688714           0.008133
          107              O      -1.607639       7.739252       5.419022      -0.592157      35.211588 0.57790113E+03  0.14141591E+05                                 8.487643                            7.470934       0.238288       2.122538                    0.997102      28.077289      74.393332       0.691089       0.362183      -1.136803      -0.013300       0.005301       0.039919       0.042409      -0.003923       0.022356       0.090998       0.084195      -0.109331      -0.123353       0.049341       0.074012              9.041474      13.454791      -0.799901      -2.461816       6.532173      -0.429652       7.137459           0.001177
          108              O      -3.672832       7.716501       6.267104      -0.564035      38.769753 0.50848238E+03  0.12059692E+05                                 9.127278                            6.948457       0.387391       2.161815                    0.998903      27.700290      72.424165       0.725293       0.356067      -1.140838       0.037395       0.000680      -0.011123       0.039020       0.048174      -0.015479       0.023856      -0.044152       0.115120      -0.078009       0.026468       0.051541             11.150835      10.160082       4.048480      -5.071537       9.484431      -5.165975      13.807992           0.053625
          109              O       0.208708      10.162271       5.419022      -0.592137      35.210507 0.57788367E+03  0.14141046E+05                                 8.487431                            7.470794       0.238227       2.122510                    0.997107      28.077098      74.392309       0.691100       0.362180      -1.136806       0.011235       0.008866       0.039894       0.042384       0.038427       0.067621      -0.064837      -0.035304      -0.109336      -0.123337       0.049346       0.073991              9.041195       8.955369       3.397351       0.858684      11.031059       2.346564       7.137158           0.001177
          110              O       1.221602      11.962156       6.267104      -0.564036      38.767984 0.50845781E+03  0.12058943E+05                                 9.126923                            6.948224       0.387403       2.161817                    0.998904      27.700033      72.422585       0.725317       0.356061      -1.140845      -0.018110      -0.032725      -0.011125       0.039021      -0.043203       0.028401       0.001481      -0.061345       0.115119      -0.078002       0.026464       0.051539             11.150355       6.147034      -1.731605      -1.937994      13.496691       6.974696      13.807338           0.053622
          111              O       1.398931       7.377758       5.419022      -0.592145      35.211479 0.57790364E+03  0.14141685E+05                                 8.487665                            7.470986       0.238257       2.122528                    0.997101      28.077232      74.393563       0.691081       0.362186      -1.136798       0.002067      -0.014159       0.039922       0.042409      -0.034503      -0.089983      -0.026137      -0.048899      -0.109332      -0.123354       0.049341       0.074013              9.041474       7.570213      -2.597597       1.603046      12.416698      -1.917107       7.137511           0.001177
          112              O       2.451230       5.600625       6.267104      -0.564032      38.769637 0.50847913E+03  0.12059596E+05                                 9.127261                            6.948429       0.387392       2.161817                    0.998903      27.700243      72.423983       0.725296       0.356067      -1.140838      -0.019285       0.032044      -0.011125       0.039019      -0.004965      -0.012921      -0.025333       0.105501       0.115119      -0.078001       0.026461       0.051540             11.150831      13.159450      -2.316808       7.009643       6.485054      -1.809101      13.807990           0.053623
          113              O       8.905139       4.900389       5.419022      -0.592157      35.211584 0.57790106E+03  0.14141589E+05                                 8.487642                            7.470934       0.238287       2.122538                    0.997102      28.077288      74.393327       0.691089       0.362183      -1.136803       0.013300      -0.005301       0.039919       0.042409      -0.003923      -0.022356      -0.090998       0.084195      -0.109331      -0.123353       0.049341       0.074011              9.041473      13.454790      -0.799901       2.461815       6.532172       0.429652       7.137458           0.001176
          114              O      10.970332       4.923140       6.267104      -0.564035      38.769755 0.50848247E+03  0.12059695E+05                                 9.127279                            6.948458       0.387391       2.161815                    0.998903      27.700290      72.424168       0.725293       0.356067      -1.140838      -0.037395      -0.000680      -0.011123       0.039020       0.048174       0.015479      -0.023856      -0.044152       0.115120      -0.078009       0.026468       0.051541             11.150835      10.160084       4.048481       5.071537       9.484432       5.165974      13.807990           0.053625
          115              O       7.088792       2.477370       5.419022      -0.592137      35.210494 0.57788344E+03  0.14141038E+05                                 8.487428                            7.470793       0.238227       2.122510                    0.997107      28.077093      74.392290       0.691100       0.362180      -1.136806      -0.011235      -0.008866       0.039894       0.042384       0.038427      -0.067621       0.064837      -0.035304      -0.109336      -0.123337       0.049346       0.073991              9.041193       8.955365       3.397350      -0.858685      11.031056      -2.346563       7.137156           0.001177
          116              O       6.075899       0.677485       6.267104      -0.564036      38.767994 0.50845779E+03  0.12058942E+05                                 9.126925                            6.948224       0.387404       2.161818                    0.998904      27.700033      72.422586       0.725317       0.356061      -1.140845       0.018110       0.032725      -0.011125       0.039021      -0.043202      -0.028401      -0.001481      -0.061345       0.115119      -0.078002       0.026463       0.051539             11.150358       6.147035      -1.731609       1.937998      13.496694      -6.974699      13.807344           0.053622
          117              O       5.898569       5.261883       5.419022      -0.592145      35.211469 0.57790343E+03  0.14141679E+05                                 8.487664                            7.470985       0.238257       2.122528                    0.997101      28.077227      74.393546       0.691081       0.362186      -1.136798      -0.002067       0.014159       0.039922       0.042409      -0.034503       0.089983       0.026137      -0.048899      -0.109332      -0.123354       0.049341       0.074013              9.041472       7.570212      -2.597596      -1.603046      12.416695       1.917107       7.137510           0.001176
          118              O       4.846270       7.039016       6.267104      -0.564032      38.769647 0.50847917E+03  0.12059597E+05                                 9.127262                            6.948429       0.387391       2.161817                    0.998903      27.700243      72.423986       0.725296       0.356067      -1.140838       0.019285      -0.032044      -0.011125       0.039019      -0.004965       0.012921       0.025333       0.105500       0.115119      -0.078001       0.026461       0.051540             11.150835      13.159453      -2.316808      -7.009647       6.485055       1.809101      13.807996           0.053623
          119              O       5.689861       4.900389       2.214478      -0.592157      35.212112 0.57791228E+03  0.14141949E+05                                 8.487767                            7.471039       0.238299       2.122543                    0.997102      28.077395      74.394116       0.691078       0.362186      -1.136799      -0.013300      -0.005300      -0.039920       0.042410       0.003922      -0.022358       0.090991       0.084199      -0.109321      -0.123346       0.049336       0.074010              9.041606      13.454967       0.799891       2.461880       6.532267      -0.429657       7.137585           0.001176
          120              O       3.624668       4.923140       1.366396      -0.564036      38.770080 0.50848659E+03  0.12059820E+05                                 9.127337                            6.948485       0.387371       2.161808                    0.998903      27.700379      72.424549       0.725292       0.356067      -1.140838       0.037395      -0.000681       0.011123       0.039020      -0.048166       0.015478       0.023857      -0.044154       0.115121      -0.078002       0.026461       0.051541             11.150927      10.160155      -4.048528       5.071595       9.484508      -5.166027      13.808118           0.053623
          121              O       7.506209       2.477370       2.214478      -0.592137      35.211160 0.57789549E+03  0.14141415E+05                                 8.487571                            7.470898       0.238198       2.122500                    0.997107      28.077226      74.392989       0.691091       0.362183      -1.136803       0.011239      -0.008866      -0.039893       0.042384      -0.038426      -0.067636      -0.064840      -0.035308      -0.109341      -0.123351       0.049355       0.073996              9.041372       8.955500      -3.397444      -0.858725      11.031317       2.346687       7.137300           0.001177
          122              O       8.519102       0.677485       1.366396      -0.564037      38.770152 0.50848886E+03  0.12059889E+05                                 9.127353                            6.948514       0.387375       2.161808                    0.998903      27.700406      72.424698       0.725288       0.356069      -1.140836      -0.018111       0.032725       0.011127       0.039022       0.043207      -0.028398       0.001477      -0.061364       0.115128      -0.078011       0.026468       0.051543             11.150927       6.147316       1.731719       1.938141      13.497359       6.975123      13.808105           0.053625
          123              O       8.696431       5.261883       2.214478      -0.592145      35.210267 0.57787949E+03  0.14140924E+05                                 8.487395                            7.470770       0.238273       2.122533                    0.997102      28.076987      74.392068       0.691100       0.362180      -1.136805       0.002069       0.014157      -0.039922       0.042408       0.034500       0.089977      -0.026131      -0.048902      -0.109338      -0.123347       0.049338       0.074009              9.041160       7.569939       2.597455      -1.602924      12.416303      -1.916955       7.137238           0.001177
          124              O       9.748730       7.039016       1.366396      -0.564030      38.767169 0.50844438E+03  0.12058536E+05                                 9.126777                            6.948115       0.387439       2.161833                    0.998904      27.699780      72.421494       0.725326       0.356059      -1.140847      -0.019285      -0.032043       0.011123       0.039018       0.004964       0.012918      -0.025338       0.105496       0.115109      -0.077999       0.026463       0.051536             11.150175      13.158674       2.316681      -7.009128       6.484749      -1.808994      13.807103           0.053623
          125              O       1.607639       7.739252       2.214478      -0.592157      35.212122 0.57791268E+03  0.14141961E+05                                 8.487769                            7.471042       0.238299       2.122543                    0.997102      28.077394      74.394112       0.691078       0.362186      -1.136799       0.013300       0.005300      -0.039920       0.042410       0.003922       0.022358      -0.090991       0.084199      -0.109321      -0.123346       0.049336       0.074010              9.041608      13.454969       0.799889      -2.461882       6.532267       0.429657       7.137588           0.001177
          126              O       3.672832       7.716501       1.366396      -0.564036      38.770096 0.50848655E+03  0.12059820E+05                                 9.127340                            6.948485       0.387370       2.161808                    0.998903      27.700384      72.424572       0.725292       0.356067      -1.140837      -0.037395       0.000681       0.011123       0.039020      -0.048166      -0.015478      -0.023857      -0.044154       0.115121      -0.078002       0.026461       0.051541             11.150932      10.160154      -4.048529      -5.071598       9.484512       5.166033      13.808129           0.053623
          127              O      -0.208709      10.162271       2.214478      -0.592137      35.211161 0.57789554E+03  0.14141416E+05                                 8.487571                            7.470899       0.238198       2.122500                    0.997107      28.077227      74.392993       0.691090       0.362183      -1.136803      -0.011239       0.008866      -0.039893       0.042384      -0.038426       0.067636       0.064840      -0.035308      -0.109341      -0.123351       0.049355       0.073996              9.041372       8.955499      -3.397443       0.858726      11.031317      -2.346688       7.137301           0.001177
          128              O      -1.221601      11.962156       1.366396      -0.564037      38.770164 0.50848886E+03  0.12059890E+05                                 9.127355                            6.948514       0.387375       2.161808                    0.998903      27.700409      72.424706       0.725288       0.356069      -1.140836       0.018112      -0.032725       0.011127       0.039022       0.043207       0.028398      -0.001477      -0.061364       0.115128      -0.078011       0.026468       0.051543             11.150930       6.147317       1.731723      -1.938145      13.497363      -6.975127      13.808111           0.053625
          129              O      -1.398931       7.377758       2.214478      -0.592145      35.210271 0.57787958E+03  0.14140926E+05                                 8.487396                            7.470770       0.238273       2.122533                    0.997102      28.076990      74.392076       0.691100       0.362180      -1.136805      -0.002069      -0.014157      -0.039922       0.042408       0.034500      -0.089978       0.026131      -0.048902      -0.109338      -0.123347       0.049338       0.074010              9.041161       7.569940       2.597455       1.602924      12.416304       1.916955       7.137239           0.001177
          130              O      -2.451230       5.600625       1.366396      -0.564030      38.767161 0.50844433E+03  0.12058535E+05                                 9.126776                            6.948115       0.387439       2.161833                    0.998904      27.699779      72.421490       0.725326       0.356059      -1.140847       0.019285       0.032043       0.011123       0.039018       0.004964      -0.012918       0.025337       0.105496       0.115109      -0.077999       0.026463       0.051536             11.150173      13.158671       2.316680       7.009126       6.484748       1.808994      13.807099           0.053623
          131              O       8.905139       4.900389       9.847978      -0.592157      35.211587 0.57790102E+03  0.14141588E+05                                 8.487643                            7.470934       0.238287       2.122538                    0.997102      28.077286      74.393323       0.691089       0.362183      -1.136803       0.013300      -0.005301      -0.039919       0.042409      -0.003923       0.022356       0.090998       0.084195      -0.109331      -0.123353       0.049341       0.074011              9.041475      13.454793      -0.799901      -2.461815       6.532172      -0.429652       7.137459           0.001177
          132              O      10.970332       4.923140       8.999897      -0.564035      38.769737 0.50848214E+03  0.12059685E+05                                 9.127275                            6.948456       0.387391       2.161815                    0.998903      27.700289      72.424160       0.725293       0.356067      -1.140838      -0.037395      -0.000680       0.011123       0.039020       0.048174      -0.015479       0.023856      -0.044152       0.115121      -0.078009       0.026468       0.051541             11.150831      10.160085       4.048481      -5.071535       9.484429      -5.165971      13.807978           0.053625
          133              O       7.088792       2.477370       9.847978      -0.592137      35.210501 0.57788348E+03  0.14141040E+05                                 8.487430                            7.470793       0.238227       2.122510                    0.997107      28.077093      74.392293       0.691100       0.362180      -1.136806      -0.011235      -0.008866      -0.039894       0.042384       0.038427       0.067621      -0.064837      -0.035304      -0.109336      -0.123337       0.049346       0.073991              9.041195       8.955367       3.397352       0.858685      11.031060       2.346564       7.137157           0.001177
          134              O       6.075899       0.677485       8.999897      -0.564035      38.767981 0.50845751E+03  0.12058934E+05                                 9.126922                            6.948222       0.387404       2.161817                    0.998904      27.700032      72.422582       0.725317       0.356061      -1.140845       0.018110       0.032725       0.011125       0.039021      -0.043203       0.028401       0.001481      -0.061345       0.115119      -0.078002       0.026464       0.051539             11.150354       6.147033      -1.731607      -1.937996      13.496696       6.974696      13.807334           0.053622
          135              O       5.898569       5.261883       9.847978      -0.592145      35.211477 0.57790351E+03  0.14141682E+05                                 8.487665                            7.470985       0.238257       2.122528                    0.997101      28.077228      74.393552       0.691081       0.362186      -1.136798      -0.002067       0.014159      -0.039922       0.042409      -0.034503      -0.089983      -0.026137      -0.048899      -0.109332      -0.123354       0.049341       0.074013              9.041475       7.570214      -2.597598       1.603046      12.416699      -1.917107       7.137511           0.001176
          136              O       4.846270       7.039016       8.999897      -0.564031      38.769631 0.50847887E+03  0.12059588E+05                                 9.127259                            6.948427       0.387392       2.161817                    0.998903      27.700243      72.423982       0.725296       0.356067      -1.140838       0.019285      -0.032044       0.011125       0.039019      -0.004965      -0.012921      -0.025333       0.105501       0.115120      -0.078001       0.026461       0.051540             11.150830      13.159451      -2.316810       7.009642       6.485055      -1.809101      13.807985           0.053623
          137              O      -1.607639       7.739252       9.847978      -0.592157      35.211597 0.57790123E+03  0.14141594E+05                                 8.487645                            7.470935       0.238287       2.122537                    0.997102      28.077291      74.393340       0.691089       0.362183      -1.136803      -0.013300       0.005301      -0.039919       0.042409      -0.003923      -0.022356      -0.090998       0.084195      -0.109331      -0.123353       0.049341       0.074011              9.041476      13.454796      -0.799901       2.461816       6.532173       0.429652       7.137460           0.001177
          138              O      -3.672832       7.716501       8.999897      -0.564035      38.769734 0.50848200E+03  0.12059681E+05                                 9.127275                            6.948455       0.387392       2.161815                    0.998903      27.700286      72.424151       0.725293       0.356067      -1.140838       0.037395       0.000680       0.011123       0.039020       0.048174       0.015479      -0.023856      -0.044152       0.115120      -0.078009       0.026468       0.051541             11.150831      10.160084       4.048481       5.071535       9.484427       5.165972      13.807981           0.053625
          139              O       0.208708      10.162271       9.847978      -0.592137      35.210508 0.57788360E+03  0.14141043E+05                                 8.487431                            7.470794       0.238227       2.122510                    0.997107      28.077096      74.392302       0.691100       0.362180      -1.136806       0.011235       0.008866      -0.039894       0.042384       0.038427      -0.067621       0.064837      -0.035304      -0.109336      -0.123337       0.049346       0.073991              9.041196       8.955369       3.397352      -0.858684      11.031060      -2.346564       7.137158           0.001177
          140              O       1.221602      11.962156       8.999897      -0.564035      38.767953 0.50845726E+03  0.12058927E+05                                 9.126917                            6.948220       0.387405       2.161818                    0.998904      27.700027      72.422558       0.725317       0.356061      -1.140845      -0.018110      -0.032725       0.011125       0.039021      -0.043202      -0.028401      -0.001481      -0.061345       0.115119      -0.078002       0.026463       0.051539             11.150347       6.147030      -1.731602       1.937991      13.496687      -6.974690      13.807323           0.053622
          141              O       1.398931       7.377758       9.847978      -0.592145      35.211481 0.57790359E+03  0.14141684E+05                                 8.487666                            7.470986       0.238256       2.122528                    0.997101      28.077230      74.393558       0.691081       0.362186      -1.136798       0.002067      -0.014159      -0.039922       0.042409      -0.034503       0.089983       0.026137      -0.048899      -0.109332      -0.123354       0.049341       0.074013              9.041475       7.570214      -2.597598      -1.603046      12.416700       1.917107       7.137511           0.001176
          142              O       2.451230       5.600625       8.999897      -0.564031      38.769609 0.50847862E+03  0.12059581E+05                                 9.127256                            6.948425       0.387392       2.161817                    0.998903      27.700237      72.423959       0.725296       0.356067      -1.140838      -0.019285       0.032044       0.011125       0.039019      -0.004965       0.012921       0.025333       0.105500       0.115119      -0.078001       0.026461       0.051540             11.150825      13.159445      -2.316809      -7.009637       6.485053       1.809100      13.807977           0.053623
          143              O       1.607639       7.739252      13.052522      -0.592157      35.212128 0.57791271E+03  0.14141961E+05                                 8.487770                            7.471042       0.238299       2.122543                    0.997102      28.077395      74.394114       0.691078       0.362186      -1.136799       0.013300       0.005300       0.039920       0.042410       0.003922      -0.022358       0.090991       0.084199      -0.109321      -0.123346       0.049336       0.074010              9.041609      13.454973       0.799889       2.461882       6.532268      -0.429657       7.137588           0.001177
          144              O       3.672832       7.716501      13.900603      -0.564035      38.770071 0.50848611E+03  0.12059807E+05                                 9.127335                            6.948482       0.387371       2.161808                    0.998903      27.700379      72.424553       0.725292       0.356067      -1.140837      -0.037395       0.000681      -0.011123       0.039020      -0.048166       0.015478       0.023857      -0.044153       0.115121      -0.078002       0.026461       0.051541             11.150926      10.160154      -4.048529       5.071595       9.484507      -5.166029      13.808116           0.053623
          145              O      -0.208709      10.162271      13.052522      -0.592137      35.211163 0.57789551E+03  0.14141415E+05                                 8.487571                            7.470899       0.238198       2.122500                    0.997107      28.077226      74.392990       0.691090       0.362183      -1.136803      -0.011239       0.008866       0.039893       0.042384      -0.038426      -0.067636      -0.064840      -0.035308      -0.109341      -0.123351       0.049355       0.073996              9.041373       8.955500      -3.397444      -0.858726      11.031319       2.346688       7.137300           0.001177
          146              O      -1.221601      11.962156      13.900603      -0.564036      38.770130 0.50848829E+03  0.12059873E+05                                 9.127349                            6.948510       0.387376       2.161809                    0.998903      27.700402      72.424677       0.725288       0.356069      -1.140836       0.018112      -0.032725      -0.011127       0.039022       0.043207      -0.028398       0.001477      -0.061364       0.115128      -0.078011       0.026468       0.051543             11.150922       6.147312       1.731720       1.938143      13.497358       6.975121      13.808095           0.053625
          147              O      -1.398931       7.377758      13.052522      -0.592145      35.210278 0.57787964E+03  0.14140928E+05                                 8.487397                            7.470771       0.238272       2.122533                    0.997102      28.076990      74.392079       0.691100       0.362180      -1.136805      -0.002068      -0.014157       0.039922       0.042408       0.034500       0.089977      -0.026131      -0.048902      -0.109338      -0.123347       0.049338       0.074009              9.041163       7.569942       2.597457      -1.602924      12.416307      -1.916956       7.137239           0.001177
          148              O      -2.451230       5.600625      13.900603      -0.564029      38.767144 0.50844402E+03  0.12058526E+05                                 9.126773                            6.948112       0.387440       2.161833                    0.998904      27.699778      72.421483       0.725326       0.356059      -1.140847       0.019285       0.032043      -0.011123       0.039018       0.004964       0.012918      -0.025338       0.105496       0.115110      -0.077999       0.026463       0.051536             11.150168      13.158669       2.316682      -7.009121       6.484748      -1.808993      13.807087           0.053623
          149              O       5.689861       4.900389      13.052522      -0.592157      35.212115 0.57791223E+03  0.14141947E+05                                 8.487768                            7.471039       0.238299       2.122542                    0.997102      28.077394      74.394112       0.691078       0.362186      -1.136799      -0.013300      -0.005300       0.039920       0.042410       0.003922       0.022358      -0.090991       0.084199      -0.109321      -0.123346       0.049336       0.074010              9.041607      13.454970       0.799891      -2.461880       6.532267       0.429657       7.137584           0.001176
          150              O       3.624668       4.923140      13.900603      -0.564035      38.770065 0.50848628E+03  0.12059811E+05                                 9.127334                            6.948483       0.387371       2.161808                    0.998903      27.700378      72.424543       0.725292       0.356067      -1.140838       0.037395      -0.000681      -0.011123       0.039020      -0.048166      -0.015478      -0.023857      -0.044154       0.115121      -0.078002       0.026461       0.051541             11.150923      10.160157      -4.048529      -5.071593       9.484505       5.166024      13.808107           0.053623
          151              O       7.506209       2.477370      13.052522      -0.592137      35.211167 0.57789554E+03  0.14141416E+05                                 8.487572                            7.470899       0.238198       2.122500                    0.997107      28.077226      74.392992       0.691090       0.362183      -1.136803       0.011239      -0.008866       0.039893       0.042384      -0.038426       0.067636       0.064840      -0.035308      -0.109341      -0.123351       0.049355       0.073996              9.041374       8.955501      -3.397445       0.858726      11.031320      -2.346687       7.137301           0.001177
          152              O       8.519102       0.677485      13.900603      -0.564036      38.770131 0.50848845E+03  0.12059877E+05                                 9.127349                            6.948511       0.387376       2.161809                    0.998903      27.700404      72.424685       0.725288       0.356069      -1.140836      -0.018112       0.032725      -0.011127       0.039022       0.043207       0.028398      -0.001477      -0.061364       0.115128      -0.078011       0.026468       0.051543             11.150921       6.147313       1.731717      -1.938139      13.497358      -6.975119      13.808093           0.053625
          153              O       8.696431       5.261883      13.052522      -0.592145      35.210275 0.57787957E+03  0.14140926E+05                                 8.487397                            7.470771       0.238273       2.122533                    0.997102      28.076988      74.392074       0.691100       0.362180      -1.136805       0.002068       0.014157       0.039922       0.042408       0.034500      -0.089977       0.026131      -0.048902      -0.109338      -0.123347       0.049338       0.074009              9.041163       7.569941       2.597457       1.602924      12.416307       1.916956       7.137239           0.001177
          154              O       9.748730       7.039016      13.900603      -0.564029      38.767153 0.50844405E+03  0.12058527E+05                                 9.126774                            6.948113       0.387440       2.161833                    0.998904      27.699778      72.421485       0.725326       0.356059      -1.140847      -0.019285      -0.032043      -0.011123       0.039018       0.004964      -0.012918       0.025338       0.105496       0.115109      -0.077999       0.026463       0.051536             11.150171      13.158672       2.316683       7.009125       6.484748       1.808994      13.807092           0.053623
          155              O       9.423992       2.985483      11.450250      -0.186600      32.059745 0.43188741E+03  0.98605993E+04                                 8.231223                            6.521743      -0.216001       2.027392                    0.998920      23.658559      61.240613       0.726416       0.369308      -1.127356       0.185236      -0.106949      -0.000002       0.213893       0.024819      -0.072502      -0.125577      -0.028669       0.063874      -0.125360      -0.039307       0.164667              9.802982       8.340858       2.134540      -3.104103      10.805754      -5.376513      10.262335           0.001850
          156              O       5.171008       2.985483      11.450250      -0.186601      32.059999 0.43189158E+03  0.98607285E+04                                 8.231300                            6.521801      -0.216008       2.027391                    0.998920      23.658648      61.241155       0.726407       0.369310      -1.127353      -0.185236      -0.106949       0.000002       0.213893      -0.024819      -0.072502       0.125578      -0.028668       0.063868      -0.125361      -0.039306       0.164666              9.803075       8.340904      -2.134574      -3.104141      10.805867       5.376569      10.262455           0.001851
          157              O       7.297500       6.668675      11.450250      -0.186632      32.061163 0.43191111E+03  0.98612821E+04                                 8.231427                            6.521890      -0.215683       2.027469                    0.998922      23.659316      61.243140       0.726412       0.369304      -1.127358       0.000000       0.213905       0.000000       0.213905      -0.000000       0.144994       0.000000       0.057370       0.063879      -0.125337      -0.039331       0.164668              9.803225      12.038346       0.000009       6.208374       7.108778      -0.000007      10.262552           0.001850
          158              O      -2.126492       9.654158      11.450250      -0.186600      32.059753 0.43188752E+03  0.98606024E+04                                 8.231224                            6.521744      -0.216001       2.027392                    0.998920      23.658562      61.240621       0.726416       0.369307      -1.127356      -0.185236       0.106949      -0.000002       0.213893       0.024819       0.072502       0.125577      -0.028669       0.063875      -0.125360      -0.039307       0.164667              9.802984       8.340859       2.134540       3.104103      10.805756       5.376515      10.262336           0.001850
          159              O       2.126491       9.654158      11.450250      -0.186601      32.060004 0.43189187E+03  0.98607366E+04                                 8.231300                            6.521803      -0.216007       2.027391                    0.998920      23.658650      61.241161       0.726407       0.369310      -1.127353       0.185236       0.106949       0.000002       0.213893      -0.024819       0.072502      -0.125578      -0.028668       0.063868      -0.125361      -0.039306       0.164666              9.803075       8.340908      -2.134571       3.104139      10.805865      -5.376565      10.262452           0.001850
          160              O      -0.000000       5.970966      11.450250      -0.186632      32.061160 0.43191107E+03  0.98612810E+04                                 8.231426                            6.521890      -0.215683       2.027469                    0.998922      23.659315      61.243137       0.726412       0.369304      -1.127358       0.000000      -0.213905       0.000000       0.213905      -0.000000      -0.144994      -0.000000       0.057370       0.063879      -0.125337      -0.039331       0.164668              9.803225      12.038345       0.000010      -6.208374       7.108778       0.000007      10.262551           0.001850
          161              O      -2.126492       9.654158       3.816750      -0.186600      32.059743 0.43188735E+03  0.98605976E+04                                 8.231223                            6.521743      -0.216002       2.027392                    0.998920      23.658558      61.240610       0.726416       0.369308      -1.127356      -0.185236       0.106949       0.000002       0.213893       0.024819      -0.072502      -0.125577      -0.028669       0.063875      -0.125360      -0.039307       0.164667              9.802982       8.340858       2.134541      -3.104103      10.805754      -5.376514      10.262335           0.001850
          162              O       2.126491       9.654158       3.816750      -0.186600      32.059999 0.43189178E+03  0.98607343E+04                                 8.231300                            6.521803      -0.216008       2.027391                    0.998920      23.658648      61.241159       0.726407       0.369310      -1.127353       0.185236       0.106949      -0.000002       0.213893      -0.024819      -0.072502       0.125578      -0.028668       0.063868      -0.125361      -0.039306       0.164666              9.803075       8.340907      -2.134572      -3.104139      10.805866       5.376566      10.262452           0.001850
          163              O      -0.000000       5.970966       3.816750      -0.186632      32.061157 0.43191101E+03  0.98612794E+04                                 8.231426                            6.521889      -0.215683       2.027469                    0.998922      23.659314      61.243134       0.726412       0.369304      -1.127358       0.000000      -0.213905      -0.000000       0.213905      -0.000000       0.144994       0.000000       0.057370       0.063879      -0.125337      -0.039332       0.164669              9.803224      12.038346       0.000009       6.208374       7.108777      -0.000008      10.262550           0.001850
          164              O       9.423992       2.985483       3.816750      -0.186600      32.059744 0.43188738E+03  0.98605984E+04                                 8.231222                            6.521743      -0.216002       2.027392                    0.998920      23.658559      61.240611       0.726416       0.369307      -1.127356       0.185236      -0.106949       0.000002       0.213893       0.024819       0.072502       0.125577      -0.028669       0.063875      -0.125360      -0.039307       0.164667              9.802982       8.340857       2.134540       3.104102      10.805754       5.376514      10.262335           0.001850
          165              O       5.171008       2.985483       3.816750      -0.186600      32.059995 0.43189150E+03  0.98607265E+04                                 8.231299                            6.521800      -0.216008       2.027391                    0.998920      23.658647      61.241154       0.726407       0.369310      -1.127353      -0.185236      -0.106949      -0.000002       0.213893      -0.024819       0.072502      -0.125578      -0.028668       0.063868      -0.125361      -0.039306       0.164666              9.803075       8.340904      -2.134575       3.104142      10.805866      -5.376568      10.262454           0.001850
          166              O       7.297500       6.668675       3.816750      -0.186632      32.061160 0.43191105E+03  0.98612806E+04                                 8.231427                            6.521890      -0.215684       2.027469                    0.998922      23.659315      61.243139       0.726412       0.369304      -1.127358      -0.000000       0.213905      -0.000000       0.213905      -0.000000      -0.144994      -0.000000       0.057370       0.063879      -0.125337      -0.039331       0.164668              9.803225      12.038347       0.000009      -6.208375       7.108778       0.000007      10.262552           0.001850

******************************************************
Auxiliary information for the entire system
The total spin magnetic moment of the unit cell is   5.998137
The total net atomic charge of the unit cell is   -0.000000
Accuracy of reproducing the electrostatic potential in the unit cell:
  The inner radius (bohr) =    5.0000
  The outer radius (bohr) =   12.0000
  Valid grid points have density less than (e/(bohr^3)) =    0.0001
  The number of valid grid points were=       111268
  The rms potential error without charges in kcal/mol is=      5.77123
  The rms potential error with partial charges in kcal/mol is=      0.42477
  The RRMSE value at monopole order=      0.07360
  The rms potential error with partial charges and cloud penetration in kcal/mol is=      0.41059
  The RRMSE value at monopole order with cloud penetration is=      0.07114
  The rms potential error with partial charges and atomic dipoles in kcal/mol is=      0.64157
  The RRMSE value at dipole order=      0.11117
  The rms potential error with partial charges, atomic dipoles and cloud penetration in kcal/mol is=      0.62894
  The RRMSE value at dipole order with cloud penetration=      0.10898

******************************************************
The electron densities and ab initio electrostatic potential were computed in VASP using the PBE functional and
projector augmented wave method. See the main text of the journal article for a description of computational details.
The atomic charges, dipoles, and quadrupoles were computed with the DDEC6 method as described in
(a) T. A. Manz and N. Gabaldon Limas, RSC Adv. 6 (2016) 47771-47801 DOI: 10.1039/c6ra04656h
(b) N. Gabaldon Limas and T. A. Manz, RSC Adv. 8 (2018) 2678-2707 DOI: 10.1039/c7ra11829e.
For each atom in the material, the electron cloud parameters were fit to the spherically averaged atom-in-material
electron density using radial positions for which this density was between 10^-4 and 10^-2 electrons per cubic bohr.
The polarizabilities, dispersion coefficients, and quantum Drude oscillator (QDO) parameters were fit using the MCLF method.
The magnetic structure of the system was optimized in VASP from the default ferromagnetic initial guess using spin polarization.
The atomic spin moments (ASMs) were computed on this optimized magnetic structure using the DDEC6 partition as inputs
to the method of T. A. Manz and D. S. Sholl, J. Chem. Theory Comput. 7 (2011) 4146-4164 DOI: 10.1021/ct200539n.
The RMSE and RRMSE were computed using a uniform grid with Ewald summation.
