# Supplementary material for: A collection of forcefield precursors for metal–organic frameworks
Source: RSC Adv. 2019 Nov 13;9(63):36492–507. doi: 10.1039/c9ra07327b (PMC9075174; doi:10.1039/c9ra07327b)
Supplement: RA-009-C9RA07327B-s6031 [file RA-009-C9RA07327B-s6031.xyz]

  166
jmolscript: load "" {1 1 1} spacegroup "x,y,z" unitcell [{     14.717000     0.000000     0.000000 }, {     -7.358500    12.745296     0.000000 }, {      0.000000     0.000000    15.169000 }]
Gd     0.000000     8.496779     3.792250     1.925327
Gd     7.358500     4.248517     3.792250     1.925327
Gd     7.358500     4.248517    11.376750     1.925324
Gd     0.000000     8.496779    11.376750     1.925324
Cu     3.679250     6.372648     0.000000     0.982105
Cu    -3.679250     6.372648     0.000000     0.982115
Cu     7.358500     0.000000     0.000000     0.982113
Cu    -3.679250     6.372648     7.584500     0.982110
Cu     3.679250     6.372648     7.584500     0.982110
Cu     7.358500     0.000000     7.584500     0.982112
H     10.521183     2.023953    12.735892     0.121525
H      9.889824     1.101194    11.630072     0.105741
H      3.850703     2.621707    12.735892     0.121529
H      3.367250     3.629860    11.630072     0.105740
H      7.703614     8.099636    12.735892     0.121529
H      8.818426     8.014242    11.630072     0.105743
H     -3.162683    10.721343    12.735892     0.121524
H     -2.531324    11.644102    11.630072     0.105741
H      3.507797    10.123589    12.735892     0.121529
H      3.991250     9.115436    11.630072     0.105740
H     -0.345114     4.645660    12.735892     0.121529
H     -1.459926     4.731054    11.630072     0.105742
H      3.162683    10.721343    10.017608     0.121524
H      2.531324    11.644102    11.123428     0.105740
H     -3.507797    10.123589    10.017608     0.121529
H     -3.991250     9.115436    11.123428     0.105739
H      0.345114     4.645660    10.017608     0.121529
H      1.459926     4.731054    11.123428     0.105742
H      4.195817     2.023953    10.017608     0.121523
H      4.827176     1.101194    11.123428     0.105740
H     10.866297     2.621707    10.017608     0.121529
H     11.349750     3.629860    11.123428     0.105739
H      7.013386     8.099636    10.017608     0.121528
H      5.898574     8.014242    11.123428     0.105742
H     -3.162683    10.721343     2.433108     0.121526
H     -2.531324    11.644102     3.538928     0.105741
H      3.507797    10.123589     2.433108     0.121531
H      3.991250     9.115436     3.538928     0.105740
H     -0.345114     4.645660     2.433108     0.121531
H     -1.459926     4.731054     3.538928     0.105743
H     10.521183     2.023953     2.433108     0.121525
H      9.889824     1.101194     3.538928     0.105741
H      3.850703     2.621707     2.433108     0.121530
H      3.367250     3.629860     3.538928     0.105740
H      7.703614     8.099636     2.433108     0.121530
H      8.818426     8.014242     3.538928     0.105743
H      4.195817     2.023953     5.151392     0.121525
H      4.827176     1.101194     4.045572     0.105740
H     10.866297     2.621707     5.151392     0.121530
H     11.349750     3.629860     4.045572     0.105739
H      7.013386     8.099636     5.151392     0.121530
H      5.898574     8.014242     4.045572     0.105742
H      3.162683    10.721343     5.151392     0.121525
H      2.531324    11.644102     4.045572     0.105740
H     -3.507797    10.123589     5.151392     0.121530
H     -3.991250     9.115436     4.045572     0.105739
H      0.345114     4.645660     5.151392     0.121530
H      1.459926     4.731054     4.045572     0.105742
C     -2.836702     8.216892     5.476009     0.668332
C     10.596976     3.373680    10.568242    -0.155072
C      1.175888    11.093506     5.476009     0.668330
C      4.981705     1.881206    10.568242    -0.155065
C      1.660813     6.180194     5.476009     0.668317
C      6.496820     7.490410    10.568242    -0.155059
C     10.195202     4.528404     5.476009     0.668332
C     -3.238476     9.371616    10.568242    -0.155072
C      6.182612     1.651790     5.476009     0.668330
C      2.376795    10.864090    10.568242    -0.155065
C      5.697687     6.565102     5.476009     0.668317
C      0.861680     5.254886    10.568242    -0.155059
C      4.521798     4.528404     2.108491     0.668329
C      3.238476     9.371616    12.185258    -0.155072
C      8.534388     1.651790     2.108491     0.668332
C     -2.376796    10.864090    12.185258    -0.155065
C      9.019313     6.565102     2.108491     0.668317
C     -0.861680     5.254886    12.185258    -0.155059
C      2.836702     8.216892     2.108491     0.668329
C      4.120024     3.373680    12.185258    -0.155072
C     -1.175888    11.093506     2.108491     0.668332
C      9.735295     1.881206    12.185258    -0.155065
C     -1.660813     6.180194     2.108491     0.668317
C      8.220180     7.490410    12.185258    -0.155059
C     10.195202     4.528404     9.692991     0.668332
C     -3.238476     9.371616     4.600758    -0.155072
C      6.182612     1.651790     9.692991     0.668330
C      2.376795    10.864090     4.600758    -0.155065
C      5.697687     6.565102     9.692991     0.668317
C      0.861680     5.254886     4.600758    -0.155059
C     -2.836702     8.216892     9.692991     0.668331
C     10.596976     3.373680     4.600758    -0.155073
C      1.175888    11.093506     9.692991     0.668330
C      4.981705     1.881206     4.600758    -0.155066
C      1.660813     6.180194     9.692991     0.668317
C      6.496820     7.490410     4.600758    -0.155059
C      2.836702     8.216892    13.060509     0.668329
C      4.120024     3.373680     2.983742    -0.155073
C     -1.175888    11.093506    13.060509     0.668332
C      9.735295     1.881206     2.983742    -0.155066
C     -1.660813     6.180194    13.060509     0.668317
C      8.220180     7.490410     2.983742    -0.155060
C      4.521798     4.528404    13.060509     0.668329
C      3.238476     9.371616     2.983742    -0.155073
C      8.534388     1.651790    13.060509     0.668332
C     -2.376796    10.864090     2.983742    -0.155066
C      9.019313     6.565102    13.060509     0.668317
C     -0.861680     5.254886     2.983742    -0.155060
O     -1.654485     7.813376     5.408962    -0.628490
O     -3.734439     7.770807     6.219290    -0.566427
O      0.235325    10.271434     5.408962    -0.628511
O      1.238436    12.094011     6.219290    -0.566428
O      1.419160     7.405782     5.408962    -0.628470
O      2.496003     5.625774     6.219290    -0.566421
O      9.012985     4.931920     5.408962    -0.628490
O     11.092939     4.974489     6.219290    -0.566427
O      7.123175     2.473862     5.408962    -0.628511
O      6.120064     0.651285     6.219290    -0.566428
O      5.939340     5.339514     5.408962    -0.628470
O      4.862497     7.119522     6.219290    -0.566421
O      5.704015     4.931920     2.175538    -0.628490
O      3.624061     4.974489     1.365210    -0.566427
O      7.593825     2.473862     2.175538    -0.628510
O      8.596936     0.651285     1.365210    -0.566429
O      8.777660     5.339514     2.175538    -0.628471
O      9.854503     7.119522     1.365210    -0.566422
O      1.654485     7.813376     2.175538    -0.628490
O      3.734439     7.770807     1.365210    -0.566427
O     -0.235325    10.271434     2.175538    -0.628510
O     -1.238436    12.094011     1.365210    -0.566429
O     -1.419160     7.405782     2.175538    -0.628471
O     -2.496003     5.625774     1.365210    -0.566422
O      9.012985     4.931920     9.760038    -0.628490
O     11.092939     4.974489     8.949710    -0.566427
O      7.123175     2.473862     9.760038    -0.628510
O      6.120064     0.651285     8.949710    -0.566428
O      5.939340     5.339514     9.760038    -0.628470
O      4.862497     7.119522     8.949710    -0.566420
O     -1.654485     7.813376     9.760038    -0.628490
O     -3.734439     7.770807     8.949710    -0.566427
O      0.235325    10.271434     9.760038    -0.628510
O      1.238436    12.094011     8.949710    -0.566428
O      1.419160     7.405782     9.760038    -0.628470
O      2.496003     5.625774     8.949710    -0.566420
O      1.654485     7.813376    12.993462    -0.628490
O      3.734439     7.770807    13.803790    -0.566426
O     -0.235325    10.271434    12.993462    -0.628510
O     -1.238436    12.094011    13.803790    -0.566429
O     -1.419160     7.405782    12.993462    -0.628471
O     -2.496003     5.625774    13.803790    -0.566421
O      5.704015     4.931920    12.993462    -0.628490
O      3.624061     4.974489    13.803790    -0.566426
O      7.593825     2.473862    12.993462    -0.628510
O      8.596936     0.651285    13.803790    -0.566429
O      8.777660     5.339514    12.993462    -0.628471
O      9.854503     7.119522    13.803790    -0.566421
O      9.509390     3.006615    11.376750    -0.224046
O      5.207610     3.006615    11.376750    -0.224047
O      7.358500     6.732065    11.376750    -0.224078
O     -2.150890     9.738681    11.376750    -0.224047
O      2.150890     9.738681    11.376750    -0.224047
O     -0.000000     6.013231    11.376750    -0.224078
O     -2.150890     9.738681     3.792250    -0.224046
O      2.150890     9.738681     3.792250    -0.224047
O     -0.000000     6.013231     3.792250    -0.224078
O      9.509390     3.006615     3.792250    -0.224046
O      5.207610     3.006615     3.792250    -0.224047
O      7.358500     6.732065     3.792250    -0.224078

The following XYZ coordinates are in angstroms. Other properties are in atomic units.
The sperically averaged electron density of each atom fit to a function of the form exp(a - br)
eigen_1, eigen_2 and eigen_3 are the three eigenvalues of traceless quadrupole moment tensor
  atom number  atomic symbol              X              Y              Z     net charge C6 coefficient C8 coefficient C10 coefficient fluctuating dipole atomic polarizability isotropic forcefield polarizability              a              b squared Pearson coefficient          <r^3>          <r^4>         wp_QDO          m_QDO          q_QDO       dipole_x       dipole_y       dipole_z         dipole            Qxy            Qxz            Qyz     Q(x^2-y^2)  Q(3z^2 - R^2)        eigen_1        eigen_2        eigen_3 static polarizability      alpha(xx)      alpha(xy)      alpha(xz)      alpha(yy)      alpha(yz)      alpha(zz) atomic spin moment
            1             Gd       0.000000       8.496779       3.792250       1.925327     164.093598 0.42424682E+04  0.15694884E+06                                20.765242                           18.709613       2.054579       2.331116                    0.997285      82.187723     202.790931       0.535087       0.309416      -1.287443       0.000002      -0.000014       0.000000       0.000014      -0.000000      -0.000006       0.000000      -0.000093       0.562233      -0.093752      -0.093659       0.187411             22.663391      24.584180      -0.000084      -0.000123      24.584131      -0.000131      18.821863          -0.001262
            2             Gd       7.358500       4.248517       3.792250       1.925327     164.093591 0.42424681E+04  0.15694883E+06                                20.765242                           18.709613       2.054579       2.331116                    0.997285      82.187725     202.790940       0.535087       0.309416      -1.287443      -0.000002       0.000014       0.000000       0.000014      -0.000000       0.000006      -0.000000      -0.000093       0.562233      -0.093752      -0.093659       0.187411             22.663391      24.584179      -0.000084       0.000123      24.584132       0.000131      18.821863          -0.001262
            3             Gd       7.358500       4.248517      11.376750       1.925324     164.093495 0.42424655E+04  0.15694875E+06                                20.765256                           18.709625       2.054565       2.331112                    0.997285      82.187798     202.791286       0.535086       0.309416      -1.287442      -0.000002       0.000014      -0.000000       0.000014      -0.000000      -0.000006       0.000000      -0.000092       0.562233      -0.093752      -0.093659       0.187411             22.663407      24.584197      -0.000084      -0.000123      24.584148      -0.000130      18.821876          -0.001262
            4             Gd       0.000000       8.496779      11.376750       1.925324     164.093495 0.42424653E+04  0.15694874E+06                                20.765257                           18.709626       2.054564       2.331111                    0.997285      82.187801     202.791299       0.535086       0.309416      -1.287442       0.000002      -0.000014      -0.000000       0.000014      -0.000000       0.000006      -0.000000      -0.000092       0.562233      -0.093752      -0.093659       0.187411             22.663408      24.584198      -0.000084       0.000124      24.584150       0.000131      18.821877          -0.001262
            5             Cu       3.679250       6.372648       0.000000       0.982105      51.655565 0.71536917E+03  0.17756708E+05                                11.994475                            9.186295       1.112441       2.317652                    0.996962      37.461653      87.981101       0.557817       0.442366      -1.124484      -0.000000       0.000000       0.000000       0.000000       0.046893      -0.000000      -0.000000      -0.193165       0.121381      -0.127595       0.040460       0.087134             15.218464       8.261433      -4.212979       0.000000      14.933900      -0.000000      22.460058           0.745940
            6             Cu      -3.679250       6.372648       0.000000       0.982115      51.649872 0.71529045E+03  0.17754221E+05                                11.993491                            9.185703       1.112531       2.317690                    0.996962      37.460577      87.976531       0.557845       0.442358      -1.124492      -0.000000       0.000000       0.000000       0.000000      -0.107073      -0.000000      -0.000000       0.015293       0.121320      -0.127566       0.040440       0.087126             15.217026      16.912761      -0.782731      -0.000000       6.280586       0.000000      22.457731           0.745906
            7             Cu       7.358500       0.000000       0.000000       0.982113      51.655284 0.71536674E+03  0.17756637E+05                                11.994452                            9.186300       1.112483       2.317671                    0.996962      37.461448      87.980666       0.557815       0.442368      -1.124482       0.000000      -0.000000       0.000000       0.000000       0.060175      -0.000000       0.000000       0.177832       0.121367      -0.127592       0.040456       0.087136             15.218389       9.617227       4.995728      -0.000000      13.578044      -0.000000      22.459897           0.745945
            8             Cu      -3.679250       6.372648       7.584500       0.982110      51.655197 0.71536533E+03  0.17756601E+05                                11.994463                            9.186311       1.112443       2.317659                    0.996961      37.461368      87.980595       0.557813       0.442370      -1.124480      -0.000000      -0.000000       0.000000       0.000000      -0.046918       0.000000       0.000000      -0.193131       0.121345      -0.127584       0.040448       0.087136             15.218397       8.261416       4.212939       0.000000      14.933847      -0.000000      22.459926           0.745943
            9             Cu       3.679250       6.372648       7.584500       0.982110      51.654089 0.71534753E+03  0.17756038E+05                                11.994286                            9.186186       1.112402       2.317647                    0.996962      37.461020      87.979307       0.557818       0.442369      -1.124482      -0.000000      -0.000000      -0.000000       0.000000       0.107069      -0.000000      -0.000000       0.015326       0.121335      -0.127565       0.040445       0.087120             15.218187      16.914033       0.782754      -0.000001       6.280923      -0.000000      22.459604           0.745923
           10             Cu       7.358500       0.000000       7.584500       0.982112      51.651224 0.71531024E+03  0.17754839E+05                                11.993699                            9.185829       1.112528       2.317686                    0.996962      37.460965      87.977825       0.557841       0.442358      -1.124492       0.000000      -0.000000      -0.000000       0.000000      -0.060173      -0.000000      -0.000000       0.177814       0.121353      -0.127581       0.040451       0.087130             15.217328       9.616663      -4.995351       0.000000      13.577114      -0.000001      22.458208           0.745910
           11              H      10.521183       2.023953      12.735892       0.121525       1.227387 0.98018719E+01  0.99721539E+02                                 1.822930                            1.775847      -0.744342       2.527245                    0.999665       3.299212       8.949545       0.498991       1.206517      -0.730402       0.021742       0.011485       0.020811       0.032214       0.003390       0.006914      -0.002005      -0.010947       0.005053      -0.011278       0.005586       0.005692              1.824892       2.021371       0.213053       0.370764       1.607667       0.038856       1.845640          -0.000220
           12              H       9.889824       1.101194      11.630072       0.105741       1.115891 0.84102934E+01  0.83430979E+02                                 1.770203                            1.683194      -0.897546       2.440405                    0.997929       3.572870       9.986576       0.488767       1.263247      -0.712710      -0.001835      -0.021147      -0.022357       0.030829       0.002170       0.003839      -0.000999      -0.012177       0.022998      -0.011128       0.002613       0.008515              1.818926       1.387712      -0.009386      -0.069034       2.378256       0.432036       1.690810          -0.000161
           13              H       3.850703       2.621707      12.735892       0.121529       1.227368 0.98016812E+01  0.99719133E+02                                 1.822913                            1.775832      -0.744352       2.527245                    0.999665       3.299183       8.949451       0.498992       1.206519      -0.730402      -0.000926      -0.024573       0.020810       0.032215      -0.006432      -0.005198      -0.004984      -0.000393       0.005041      -0.011278       0.005582       0.005695              1.824875       1.526571       0.072613      -0.151730       2.102433      -0.340513       1.845620          -0.000220
           14              H       3.367250       3.629860      11.630072       0.105740       1.115876 0.84101316E+01  0.83428555E+02                                 1.770148                            1.683146      -0.897551       2.440402                    0.997929       3.572824       9.986235       0.488790       1.263200      -0.712720      -0.017397       0.012161      -0.022357       0.030828      -0.006357      -0.002784      -0.002825       0.002331       0.022998      -0.011127       0.002612       0.008515              1.818865       2.138669      -0.424201       0.408651       1.627169      -0.156225       1.690759          -0.000161
           15              H       7.703614       8.099636      12.735892       0.121529       1.227293 0.98008823E+01  0.99708654E+02                                 1.822812                            1.775738      -0.744330       2.527257                    0.999665       3.299085       8.948986       0.499016       1.206490      -0.730409      -0.020817       0.013091       0.020812       0.032216       0.003044      -0.001718       0.006997       0.011337       0.005044      -0.011279       0.005581       0.005698              1.824773       1.895472      -0.285636      -0.219011       1.733328       0.301633       1.845518          -0.000220
           16              H       8.818426       8.014242      11.630072       0.105743       1.115861 0.84100016E+01  0.83427070E+02                                 1.770145                            1.683143      -0.897542       2.440409                    0.997929       3.572801       9.986209       0.488785       1.263215      -0.712717       0.019231       0.008987      -0.022357       0.030829       0.004188      -0.001054       0.003824       0.009845       0.022997      -0.011128       0.002613       0.008515              1.818863       2.122409       0.433589      -0.339616       1.643429      -0.275788       1.690752          -0.000161
           17              H      -3.162683      10.721343      12.735892       0.121524       1.227387 0.98018722E+01  0.99721549E+02                                 1.822931                            1.775848      -0.744342       2.527245                    0.999665       3.299212       8.949547       0.498991       1.206518      -0.730402      -0.021742      -0.011485       0.020811       0.032214       0.003390      -0.006914       0.002005      -0.010947       0.005053      -0.011278       0.005586       0.005692              1.824893       2.021372       0.213053      -0.370764       1.607667      -0.038856       1.845641          -0.000220
           18              H      -2.531324      11.644102      11.630072       0.105741       1.115891 0.84102934E+01  0.83430974E+02                                 1.770203                            1.683193      -0.897546       2.440405                    0.997929       3.572870       9.986574       0.488767       1.263247      -0.712710       0.001835       0.021147      -0.022357       0.030829       0.002170      -0.003839       0.000999      -0.012177       0.022998      -0.011128       0.002613       0.008515              1.818925       1.387711      -0.009386       0.069034       2.378255      -0.432036       1.690809          -0.000161
           19              H       3.507797      10.123589      12.735892       0.121529       1.227369 0.98016916E+01  0.99719261E+02                                 1.822914                            1.775832      -0.744353       2.527245                    0.999665       3.299185       8.949456       0.498992       1.206519      -0.730402       0.000926       0.024573       0.020810       0.032215      -0.006432       0.005198       0.004984      -0.000393       0.005041      -0.011278       0.005582       0.005695              1.824875       1.526571       0.072613       0.151730       2.102434       0.340513       1.845621          -0.000220
           20              H       3.991250       9.115436      11.630072       0.105740       1.115877 0.84101374E+01  0.83428618E+02                                 1.770148                            1.683146      -0.897551       2.440402                    0.997929       3.572825       9.986235       0.488790       1.263199      -0.712720       0.017397      -0.012161      -0.022357       0.030828      -0.006357       0.002784       0.002825       0.002331       0.022998      -0.011127       0.002612       0.008515              1.818865       2.138669      -0.424201      -0.408651       1.627169       0.156225       1.690758          -0.000161
           21              H      -0.345114       4.645660      12.735892       0.121529       1.227295 0.98009014E+01  0.99708904E+02                                 1.822815                            1.775740      -0.744331       2.527256                    0.999665       3.299087       8.948996       0.499016       1.206491      -0.730409       0.020817      -0.013091       0.020812       0.032216       0.003044       0.001718      -0.006997       0.011337       0.005044      -0.011279       0.005581       0.005698              1.824776       1.895475      -0.285636       0.219012       1.733331      -0.301634       1.845521          -0.000220
           22              H      -1.459926       4.731054      11.630072       0.105742       1.115862 0.84100104E+01  0.83427176E+02                                 1.770146                            1.683144      -0.897543       2.440409                    0.997929       3.572803       9.986214       0.488785       1.263215      -0.712717      -0.019231      -0.008987      -0.022357       0.030829       0.004188       0.001054      -0.003824       0.009845       0.022997      -0.011128       0.002613       0.008515              1.818864       2.122410       0.433590       0.339617       1.643429       0.275789       1.690752          -0.000161
           23              H       3.162683      10.721343      10.017608       0.121524       1.227346 0.98014265E+01  0.99715595E+02                                 1.822866                            1.775787      -0.744357       2.527238                    0.999665       3.299161       8.949261       0.499009       1.206490      -0.730409       0.021744      -0.011484      -0.020811       0.032215      -0.003388      -0.006917      -0.002010      -0.010942       0.005045      -0.011279       0.005582       0.005697              1.824827       2.021294      -0.213040      -0.370744       1.607613       0.038855       1.845574          -0.000220
           24              H       2.531324      11.644102      11.123428       0.105740       1.115882 0.84102000E+01  0.83429628E+02                                 1.770176                            1.683170      -0.897554       2.440401                    0.997929       3.572846       9.986408       0.488778       1.263225      -0.712715      -0.001835       0.021147       0.022357       0.030828      -0.002170      -0.003839      -0.000999      -0.012176       0.022998      -0.011128       0.002613       0.008515              1.818896       1.387694       0.009388       0.069033       2.378213       0.432025       1.690783          -0.000161
           25              H      -3.507797      10.123589      10.017608       0.121529       1.227367 0.98016713E+01  0.99719053E+02                                 1.822917                            1.775835      -0.744341       2.527251                    0.999665       3.299177       8.949449       0.498990       1.206525      -0.730401      -0.000924       0.024573      -0.020811       0.032215       0.006435       0.005193      -0.004985      -0.000397       0.005052      -0.011278       0.005586       0.005692              1.824879       1.526573      -0.072612       0.151729       2.102438      -0.340516       1.845626          -0.000219
           26              H      -3.991250       9.115436      11.123428       0.105739       1.115896 0.84103488E+01  0.83431644E+02                                 1.770206                            1.683197      -0.897553       2.440401                    0.997929       3.572882       9.986608       0.488767       1.263244      -0.712710      -0.017396      -0.012161       0.022357       0.030828       0.006358       0.002784      -0.002825       0.002331       0.022999      -0.011128       0.002613       0.008515              1.818928       2.138750       0.424225      -0.408671       1.627222      -0.156232       1.690811          -0.000161
           27              H       0.345114       4.645660      10.017608       0.121529       1.227340 0.98013844E+01  0.99715289E+02                                 1.822879                            1.775800      -0.744328       2.527258                    0.999665       3.299147       8.949296       0.498999       1.206513      -0.730403      -0.020817      -0.013091      -0.020811       0.032215      -0.003046       0.001717       0.006995       0.011337       0.005041      -0.011278       0.005582       0.005697              1.824840       1.895544       0.285653       0.219021       1.733393       0.301650       1.845584          -0.000220
           28              H       1.459926       4.731054      11.123428       0.105742       1.115854 0.84099147E+01  0.83425782E+02                                 1.770118                            1.683119      -0.897536       2.440412                    0.997929       3.572775       9.986028       0.488796       1.263192      -0.712722       0.019231      -0.008987       0.022357       0.030829      -0.004188       0.001054       0.003824       0.009844       0.022997      -0.011127       0.002612       0.008515              1.818834       2.122372      -0.433576       0.339611       1.643401      -0.275782       1.690729          -0.000161
           29              H       4.195817       2.023953      10.017608       0.121523       1.227346 0.98014287E+01  0.99715622E+02                                 1.822866                            1.775788      -0.744357       2.527238                    0.999665       3.299161       8.949261       0.499009       1.206491      -0.730408      -0.021744       0.011484      -0.020811       0.032215      -0.003388       0.006917       0.002010      -0.010942       0.005045      -0.011279       0.005582       0.005697              1.824828       2.021294      -0.213040       0.370744       1.607613      -0.038855       1.845575          -0.000220
           30              H       4.827176       1.101194      11.123428       0.105740       1.115882 0.84101969E+01  0.83429590E+02                                 1.770176                            1.683170      -0.897553       2.440402                    0.997929       3.572845       9.986405       0.488778       1.263225      -0.712715       0.001835      -0.021147       0.022357       0.030828      -0.002170       0.003839       0.000999      -0.012176       0.022998      -0.011128       0.002613       0.008515              1.818896       1.387694       0.009388      -0.069033       2.378213      -0.432025       1.690782          -0.000161
           31              H      10.866297       2.621707      10.017608       0.121529       1.227367 0.98016737E+01  0.99719085E+02                                 1.822918                            1.775835      -0.744341       2.527251                    0.999665       3.299177       8.949450       0.498990       1.206525      -0.730401       0.000924      -0.024573      -0.020811       0.032215       0.006435      -0.005193       0.004985      -0.000397       0.005052      -0.011278       0.005586       0.005692              1.824880       1.526573      -0.072612      -0.151730       2.102439       0.340516       1.845627          -0.000219
           32              H      11.349750       3.629860      11.123428       0.105739       1.115896 0.84103480E+01  0.83431639E+02                                 1.770207                            1.683198      -0.897552       2.440401                    0.997929       3.572882       9.986610       0.488767       1.263245      -0.712710       0.017396       0.012161       0.022357       0.030828       0.006358      -0.002784       0.002825       0.002331       0.022999      -0.011128       0.002613       0.008515              1.818928       2.138751       0.424225       0.408671       1.627222       0.156232       1.690812          -0.000161
           33              H       7.013386       8.099636      10.017608       0.121528       1.227341 0.98013945E+01  0.99715418E+02                                 1.822881                            1.775802      -0.744328       2.527258                    0.999665       3.299148       8.949300       0.498999       1.206514      -0.730403       0.020817       0.013091      -0.020811       0.032215      -0.003046      -0.001717      -0.006995       0.011336       0.005041      -0.011278       0.005582       0.005697              1.824842       1.895546       0.285654      -0.219021       1.733394      -0.301651       1.845586          -0.000220
           34              H       5.898574       8.014242      11.123428       0.105742       1.115854 0.84099170E+01  0.83425804E+02                                 1.770118                            1.683119      -0.897536       2.440412                    0.997929       3.572775       9.986026       0.488797       1.263191      -0.712722      -0.019231       0.008987       0.022357       0.030829      -0.004188      -0.001054      -0.003824       0.009844       0.022997      -0.011127       0.002612       0.008515              1.818834       2.122372      -0.433576      -0.339611       1.643401       0.275782       1.690729          -0.000161
           35              H      -3.162683      10.721343       2.433108       0.121526       1.227385 0.98018503E+01  0.99721270E+02                                 1.822929                            1.775845      -0.744341       2.527246                    0.999665       3.299210       8.949539       0.498991       1.206517      -0.730402      -0.021742      -0.011485      -0.020811       0.032214       0.003390       0.006914      -0.002005      -0.010947       0.005053      -0.011278       0.005586       0.005692              1.824891       2.021368       0.213053       0.370763       1.607665       0.038856       1.845638          -0.000220
           36              H      -2.531324      11.644102       3.538928       0.105741       1.115891 0.84102918E+01  0.83430955E+02                                 1.770203                            1.683193      -0.897547       2.440405                    0.997929       3.572870       9.986574       0.488767       1.263247      -0.712710       0.001835       0.021147       0.022357       0.030829       0.002170       0.003839      -0.000999      -0.012177       0.022998      -0.011128       0.002613       0.008515              1.818925       1.387711      -0.009386      -0.069034       2.378255       0.432036       1.690809          -0.000161
           37              H       3.507797      10.123589       2.433108       0.121531       1.227364 0.98016449E+01  0.99718662E+02                                 1.822908                            1.775827      -0.744351       2.527246                    0.999665       3.299179       8.949433       0.498993       1.206518      -0.730402       0.000926       0.024573      -0.020810       0.032215      -0.006432      -0.005198      -0.004984      -0.000393       0.005041      -0.011278       0.005582       0.005695              1.824870       1.526567       0.072613      -0.151729       2.102427      -0.340511       1.845615          -0.000220
           38              H       3.991250       9.115436       3.538928       0.105740       1.115875 0.84101271E+01  0.83428492E+02                                 1.770147                            1.683145      -0.897551       2.440402                    0.997929       3.572823       9.986228       0.488790       1.263199      -0.712720       0.017397      -0.012161       0.022357       0.030828      -0.006357      -0.002784      -0.002825       0.002331       0.022998      -0.011127       0.002612       0.008515              1.818864       2.138667      -0.424200       0.408650       1.627168      -0.156225       1.690757          -0.000161
           39              H      -0.345114       4.645660       2.433108       0.121531       1.227292 0.98008715E+01  0.99708516E+02                                 1.822811                            1.775736      -0.744330       2.527257                    0.999665       3.299084       8.948982       0.499017       1.206490      -0.730409       0.020817      -0.013091      -0.020812       0.032216       0.003044      -0.001718       0.006997       0.011337       0.005044      -0.011279       0.005581       0.005698              1.824771       1.895471      -0.285635      -0.219011       1.733327       0.301633       1.845517          -0.000220
           40              H      -1.459926       4.731054       3.538928       0.105743       1.115862 0.84100054E+01  0.83427112E+02                                 1.770145                            1.683143      -0.897543       2.440409                    0.997929       3.572802       9.986210       0.488785       1.263214      -0.712717      -0.019231      -0.008987       0.022357       0.030829       0.004188      -0.001054       0.003824       0.009845       0.022998      -0.011128       0.002613       0.008515              1.818863       2.122409       0.433589      -0.339616       1.643429      -0.275788       1.690751          -0.000161
           41              H      10.521183       2.023953       2.433108       0.121525       1.227386 0.98018575E+01  0.99721353E+02                                 1.822929                            1.775846      -0.744342       2.527245                    0.999665       3.299210       8.949537       0.498991       1.206517      -0.730402       0.021742       0.011485      -0.020811       0.032214       0.003390      -0.006914       0.002005      -0.010947       0.005053      -0.011278       0.005586       0.005692              1.824891       2.021369       0.213053      -0.370763       1.607665      -0.038855       1.845638          -0.000220
           42              H       9.889824       1.101194       3.538928       0.105741       1.115891 0.84102936E+01  0.83430973E+02                                 1.770203                            1.683193      -0.897547       2.440405                    0.997929       3.572870       9.986572       0.488767       1.263246      -0.712710      -0.001835      -0.021147       0.022357       0.030829       0.002170      -0.003839       0.000999      -0.012177       0.022998      -0.011128       0.002613       0.008515              1.818925       1.387711      -0.009386       0.069034       2.378254      -0.432036       1.690809          -0.000161
           43              H       3.850703       2.621707       2.433108       0.121530       1.227366 0.98016591E+01  0.99718843E+02                                 1.822910                            1.775829      -0.744352       2.527246                    0.999665       3.299181       8.949440       0.498993       1.206518      -0.730402      -0.000926      -0.024573      -0.020810       0.032215      -0.006432       0.005198       0.004984      -0.000393       0.005041      -0.011278       0.005582       0.005695              1.824872       1.526569       0.072613       0.151729       2.102429       0.340512       1.845617          -0.000220
           44              H       3.367250       3.629860       3.538928       0.105740       1.115876 0.84101277E+01  0.83428503E+02                                 1.770147                            1.683145      -0.897551       2.440402                    0.997929       3.572823       9.986230       0.488790       1.263199      -0.712720      -0.017397       0.012161       0.022357       0.030828      -0.006357       0.002784       0.002825       0.002331       0.022998      -0.011127       0.002612       0.008515              1.818865       2.138668      -0.424200      -0.408650       1.627168       0.156225       1.690758          -0.000161
           45              H       7.703614       8.099636       2.433108       0.121530       1.227293 0.98008840E+01  0.99708684E+02                                 1.822813                            1.775739      -0.744330       2.527257                    0.999665       3.299085       8.948989       0.499016       1.206491      -0.730409      -0.020818       0.013091      -0.020812       0.032216       0.003044       0.001718      -0.006997       0.011337       0.005044      -0.011279       0.005581       0.005698              1.824774       1.895473      -0.285636       0.219011       1.733329      -0.301633       1.845519          -0.000220
           46              H       8.818426       8.014242       3.538928       0.105743       1.115862 0.84100092E+01  0.83427163E+02                                 1.770146                            1.683144      -0.897543       2.440409                    0.997929       3.572803       9.986215       0.488785       1.263215      -0.712717       0.019231       0.008987       0.022357       0.030829       0.004188       0.001054      -0.003824       0.009845       0.022997      -0.011128       0.002613       0.008515              1.818864       2.122410       0.433590       0.339617       1.643429       0.275788       1.690752          -0.000161
           47              H       4.195817       2.023953       5.151392       0.121525       1.227342 0.98013853E+01  0.99715062E+02                                 1.822861                            1.775783      -0.744355       2.527239                    0.999665       3.299156       8.949240       0.499010       1.206489      -0.730409      -0.021744       0.011484       0.020811       0.032215      -0.003388      -0.006917      -0.002010      -0.010942       0.005045      -0.011279       0.005582       0.005697              1.824822       2.021288      -0.213039      -0.370742       1.607609       0.038854       1.845569          -0.000220
           48              H       4.827176       1.101194       4.045572       0.105740       1.115881 0.84101911E+01  0.83429518E+02                                 1.770175                            1.683169      -0.897553       2.440402                    0.997929       3.572844       9.986401       0.488778       1.263225      -0.712715       0.001835      -0.021147      -0.022357       0.030828      -0.002170      -0.003839      -0.000999      -0.012176       0.022998      -0.011128       0.002613       0.008515              1.818895       1.387693       0.009388       0.069033       2.378211       0.432024       1.690782          -0.000161
           49              H      10.866297       2.621707       5.151392       0.121530       1.227363 0.98016293E+01  0.99718508E+02                                 1.822912                            1.775830      -0.744339       2.527251                    0.999665       3.299172       8.949427       0.498991       1.206524      -0.730401       0.000924      -0.024573       0.020811       0.032215       0.006435       0.005193      -0.004985      -0.000397       0.005052      -0.011278       0.005586       0.005692              1.824874       1.526569      -0.072611       0.151729       2.102432      -0.340514       1.845621          -0.000219
           50              H      11.349750       3.629860       4.045572       0.105739       1.115895 0.84103427E+01  0.83431570E+02                                 1.770206                            1.683197      -0.897553       2.440401                    0.997929       3.572881       9.986605       0.488767       1.263244      -0.712710       0.017396       0.012161      -0.022357       0.030828       0.006358       0.002784      -0.002825       0.002331       0.022999      -0.011128       0.002613       0.008515              1.818927       2.138750       0.424224      -0.408670       1.627221      -0.156232       1.690811          -0.000161
           51              H       7.013386       8.099636       5.151392       0.121530       1.227337 0.98013598E+01  0.99714974E+02                                 1.822876                            1.775798      -0.744327       2.527258                    0.999665       3.299144       8.949284       0.499000       1.206513      -0.730403       0.020817       0.013091       0.020811       0.032215      -0.003046       0.001717       0.006995       0.011336       0.005041      -0.011278       0.005581       0.005697              1.824838       1.895541       0.285653       0.219020       1.733390       0.301650       1.845582          -0.000220
           52              H       5.898574       8.014242       4.045572       0.105742       1.115853 0.84099052E+01  0.83425668E+02                                 1.770117                            1.683119      -0.897536       2.440413                    0.997929       3.572773       9.986023       0.488796       1.263193      -0.712722      -0.019231       0.008987      -0.022357       0.030829      -0.004188       0.001054       0.003824       0.009844       0.022997      -0.011127       0.002612       0.008515              1.818833       2.122371      -0.433576       0.339611       1.643401      -0.275782       1.690729          -0.000161
           53              H       3.162683      10.721343       5.151392       0.121525       1.227343 0.98013980E+01  0.99715222E+02                                 1.822862                            1.775784      -0.744356       2.527239                    0.999665       3.299158       8.949246       0.499010       1.206489      -0.730409       0.021744      -0.011484       0.020811       0.032215      -0.003388       0.006917       0.002010      -0.010942       0.005045      -0.011279       0.005582       0.005697              1.824823       2.021289      -0.213040       0.370743       1.607610      -0.038854       1.845570          -0.000220
           54              H       2.531324      11.644102       4.045572       0.105740       1.115881 0.84101867E+01  0.83429464E+02                                 1.770175                            1.683169      -0.897553       2.440402                    0.997929       3.572843       9.986398       0.488778       1.263226      -0.712715      -0.001835       0.021147      -0.022357       0.030828      -0.002170       0.003839       0.000999      -0.012176       0.022998      -0.011128       0.002613       0.008515              1.818895       1.387693       0.009388      -0.069033       2.378211      -0.432024       1.690781          -0.000161
           55              H      -3.507797      10.123589       5.151392       0.121530       1.227364 0.98016469E+01  0.99718731E+02                                 1.822913                            1.775832      -0.744340       2.527251                    0.999665       3.299175       8.949437       0.498991       1.206523      -0.730401      -0.000924       0.024573       0.020811       0.032215       0.006435      -0.005193       0.004985      -0.000397       0.005052      -0.011278       0.005586       0.005692              1.824875       1.526570      -0.072611      -0.151729       2.102434       0.340514       1.845622          -0.000219
           56              H      -3.991250       9.115436       4.045572       0.105739       1.115895 0.84103415E+01  0.83431563E+02                                 1.770206                            1.683197      -0.897552       2.440401                    0.997929       3.572881       9.986608       0.488767       1.263245      -0.712710      -0.017396      -0.012161      -0.022357       0.030828       0.006358      -0.002784       0.002825       0.002331       0.022999      -0.011128       0.002613       0.008515              1.818928       2.138750       0.424225       0.408670       1.627222       0.156232       1.690811          -0.000161
           57              H       0.345114       4.645660       5.151392       0.121530       1.227336 0.98013519E+01  0.99714866E+02                                 1.822875                            1.775796      -0.744326       2.527259                    0.999665       3.299143       8.949278       0.499000       1.206512      -0.730404      -0.020817      -0.013091       0.020811       0.032215      -0.003046      -0.001717      -0.006995       0.011336       0.005040      -0.011278       0.005582       0.005697              1.824836       1.895540       0.285652      -0.219020       1.733389      -0.301649       1.845580          -0.000220
           58              H       1.459926       4.731054       4.045572       0.105742       1.115854 0.84099105E+01  0.83425728E+02                                 1.770117                            1.683119      -0.897536       2.440413                    0.997929       3.572774       9.986024       0.488797       1.263192      -0.712722       0.019231      -0.008987      -0.022357       0.030829      -0.004188      -0.001054      -0.003824       0.009844       0.022997      -0.011127       0.002612       0.008515              1.818833       2.122371      -0.433576      -0.339611       1.643401       0.275782       1.690729          -0.000161
           59              C      -2.836702       8.216892       5.476009       0.668332      21.043382 0.22795061E+03  0.46173402E+04                                 7.107183                            5.420938       0.015451       2.084403                    0.999494      21.143924      58.760452       0.625483       0.483436      -1.012564       0.012518      -0.034308       0.038925       0.053375       0.031272       0.047092       0.088915      -0.071377       0.089928      -0.075244      -0.056202       0.131445              8.307186       8.952550       1.121267      -2.648572       7.660366      -3.664410       8.308641           0.000246
           60              C      10.596976       3.373680      10.568242      -0.155072      25.488565 0.36319849E+03  0.81874084E+04                                 7.507588                            6.259069       0.082598       2.031050                    0.998728      28.122626      79.929758       0.671733       0.404489      -1.068821      -0.070952      -0.031855       0.058325       0.097215       0.045725      -0.026831       0.011668       0.026213       0.062795      -0.065697       0.018354       0.047344              8.473107       7.565665       1.746275      -1.223891       9.183939      -2.732941       8.669717           0.007719
           61              C       1.175888      11.093506       5.476009       0.668330      21.043677 0.22795505E+03  0.46174656E+04                                 7.107329                            5.421050       0.015438       2.084400                    0.999494      21.144197      58.761985       0.625465       0.483447      -1.012556      -0.035976       0.006319       0.038917       0.053374      -0.046541       0.053455      -0.085233      -0.018462       0.089933      -0.075242      -0.056195       0.131437              8.307354       7.012478      -0.001140      -1.849251       9.600758       4.126021       8.308825           0.000246
           62              C       4.981705       1.881206      10.568242      -0.155065      25.488418 0.36319538E+03  0.81873248E+04                                 7.507597                            6.259077       0.082552       2.031037                    0.998727      28.122465      79.929359       0.671727       0.404493      -1.068818       0.007894       0.077371       0.058329       0.097215      -0.011508       0.023530       0.017413      -0.092289       0.062781      -0.065694       0.018345       0.047349              8.473116       7.267038      -1.573873      -1.754863       9.482580       2.426402       8.669730           0.007719
           63              C       1.660813       6.180194       5.476009       0.668317      21.043860 0.22795726E+03  0.46175223E+04                                 7.107367                            5.421071       0.015574       2.084442                    0.999494      21.144326      58.762451       0.625464       0.483446      -1.012556       0.023459       0.027992       0.038922       0.053374       0.015270      -0.100539      -0.003673       0.089836       0.089918      -0.075238      -0.056192       0.131430              8.307411       8.954757      -1.120225       4.497926       7.658584      -0.461568       8.308892           0.000246
           64              C       6.496820       7.490410      10.568242      -0.155059      25.488546 0.36319869E+03  0.81874144E+04                                 7.507614                            6.259102       0.082614       2.031059                    0.998728      28.122552      79.929564       0.671727       0.404493      -1.068819       0.063063      -0.045518       0.058331       0.097218      -0.034217       0.003322      -0.029082       0.066078       0.062774      -0.065696       0.018337       0.047359              8.473128      10.291702      -0.172419       2.978778       6.457948       0.306518       8.669735           0.007719
           65              C      10.195202       4.528404       5.476009       0.668332      21.043382 0.22795061E+03  0.46173402E+04                                 7.107183                            5.420938       0.015450       2.084403                    0.999494      21.143924      58.760453       0.625483       0.483436      -1.012564      -0.012518       0.034308       0.038925       0.053375       0.031272      -0.047092      -0.088915      -0.071377       0.089928      -0.075244      -0.056202       0.131445              8.307186       8.952551       1.121267       2.648572       7.660366       3.664410       8.308641           0.000246
           66              C      -3.238476       9.371616      10.568242      -0.155072      25.488568 0.36319858E+03  0.81874109E+04                                 7.507588                            6.259070       0.082598       2.031050                    0.998728      28.122630      79.929770       0.671733       0.404489      -1.068821       0.070952       0.031855       0.058325       0.097215       0.045725       0.026831      -0.011668       0.026213       0.062795      -0.065697       0.018354       0.047344              8.473107       7.565664       1.746275       1.223891       9.183940       2.732941       8.669717           0.007719
           67              C       6.182612       1.651790       5.476009       0.668330      21.043676 0.22795504E+03  0.46174654E+04                                 7.107329                            5.421050       0.015438       2.084400                    0.999494      21.144197      58.761987       0.625465       0.483447      -1.012556       0.035976      -0.006319       0.038917       0.053373      -0.046541      -0.053455       0.085233      -0.018462       0.089933      -0.075242      -0.056195       0.131437              8.307354       7.012478      -0.001140       1.849251       9.600758      -4.126021       8.308826           0.000246
           68              C       2.376795      10.864090      10.568242      -0.155065      25.488428 0.36319555E+03  0.81873297E+04                                 7.507600                            6.259079       0.082552       2.031036                    0.998727      28.122473      79.929396       0.671727       0.404494      -1.068818      -0.007894      -0.077371       0.058329       0.097215      -0.011508      -0.023529      -0.017413      -0.092289       0.062781      -0.065694       0.018344       0.047349              8.473119       7.267041      -1.573874       1.754865       9.482584      -2.426404       8.669734           0.007719
           69              C       5.697687       6.565102       5.476009       0.668317      21.043864 0.22795730E+03  0.46175234E+04                                 7.107368                            5.421072       0.015573       2.084442                    0.999494      21.144329      58.762460       0.625464       0.483446      -1.012556      -0.023459      -0.027992       0.038922       0.053374       0.015270       0.100539       0.003673       0.089836       0.089918      -0.075238      -0.056192       0.131430              8.307411       8.954757      -1.120225      -4.497927       7.658584       0.461568       8.308892           0.000246
           70              C       0.861680       5.254886      10.568242      -0.155059      25.488554 0.36319884E+03  0.81874187E+04                                 7.507616                            6.259103       0.082614       2.031059                    0.998728      28.122557      79.929585       0.671727       0.404493      -1.068819      -0.063063       0.045518       0.058331       0.097218      -0.034217      -0.003322       0.029082       0.066078       0.062774      -0.065696       0.018337       0.047359              8.473131      10.291705      -0.172419      -2.978780       6.457950      -0.306518       8.669738           0.007719
           71              C       4.521798       4.528404       2.108491       0.668329      21.043803 0.22795572E+03  0.46174850E+04                                 7.107365                            5.421061       0.015417       2.084391                    0.999494      21.144273      58.762331       0.625463       0.483447      -1.012555       0.012517       0.034310      -0.038924       0.053376      -0.031268      -0.047090       0.088908      -0.071370       0.089924      -0.075240      -0.056195       0.131435              8.307416       8.952767      -1.121340       2.648677       7.660590      -3.664541       8.308891           0.000245
           72              C       3.238476       9.371616      12.185258      -0.155072      25.488726 0.36320134E+03  0.81874839E+04                                 7.507602                            6.259082       0.082589       2.031047                    0.998727      28.122754      79.930025       0.671735       0.404488      -1.068823      -0.070949       0.031855      -0.058326       0.097213      -0.045720       0.026838       0.011666       0.026220       0.062775      -0.065692       0.018343       0.047349              8.473123       7.565644      -1.746270       1.223909       9.183980      -2.732967       8.669745           0.007719
           73              C       8.534388       1.651790       2.108491       0.668332      21.043190 0.22794857E+03  0.46172928E+04                                 7.107156                            5.420924       0.015485       2.084417                    0.999494      21.143916      58.760571       0.625482       0.483438      -1.012562      -0.035974      -0.006318      -0.038919       0.053374       0.046545      -0.053458      -0.085240      -0.018468       0.089941      -0.075246      -0.056201       0.131447              8.307150       7.012340       0.001132       1.849205       9.600498       4.125903       8.308612           0.000246
           74              C      -2.376796      10.864090      12.185258      -0.155065      25.488433 0.36319536E+03  0.81873205E+04                                 7.507562                            6.259042       0.082567       2.031041                    0.998727      28.122512      79.929352       0.671735       0.404489      -1.068822       0.007895      -0.077373      -0.058328       0.097216       0.011511      -0.023527       0.017406      -0.092298       0.062795      -0.065698       0.018353       0.047345              8.473081       7.267026       1.573867       1.754841       9.482528       2.426382       8.669690           0.007719
           75              C       9.019313       6.565102       2.108491       0.668317      21.043932 0.22795864E+03  0.46175515E+04                                 7.107361                            5.421076       0.015560       2.084436                    0.999494      21.144278      58.762082       0.625467       0.483444      -1.012558       0.023459      -0.027992      -0.038922       0.053374      -0.015272       0.100539      -0.003675       0.089837       0.089915      -0.075238      -0.056193       0.131431              8.307389       8.954717       1.120240      -4.497890       7.658594      -0.461562       8.308858           0.000246
           76              C      -0.861680       5.254886      12.185258      -0.155059      25.488388 0.36319631E+03  0.81873558E+04                                 7.507639                            6.259128       0.082610       2.031058                    0.998728      28.122397      79.929368       0.671717       0.404499      -1.068814       0.063064       0.045518      -0.058330       0.097219       0.034215      -0.003322      -0.029083       0.066081       0.062779      -0.065697       0.018339       0.047358              8.473151      10.291736       0.172462      -2.978779       6.457966       0.306527       8.669751           0.007719
           77              C       2.836702       8.216892       2.108491       0.668329      21.043805 0.22795574E+03  0.46174855E+04                                 7.107365                            5.421060       0.015417       2.084391                    0.999494      21.144274      58.762331       0.625463       0.483447      -1.012555      -0.012517      -0.034310      -0.038924       0.053375      -0.031268       0.047090      -0.088908      -0.071370       0.089924      -0.075240      -0.056195       0.131435              8.307416       8.952767      -1.121340      -2.648677       7.660589       3.664540       8.308891           0.000245
           78              C       4.120024       3.373680      12.185258      -0.155072      25.488729 0.36320140E+03  0.81874858E+04                                 7.507602                            6.259083       0.082589       2.031047                    0.998727      28.122755      79.930031       0.671735       0.404488      -1.068823       0.070949      -0.031855      -0.058326       0.097213      -0.045720      -0.026838      -0.011666       0.026220       0.062775      -0.065692       0.018343       0.047349              8.473124       7.565645      -1.746270      -1.223909       9.183981       2.732967       8.669745           0.007719
           79              C      -1.175888      11.093506       2.108491       0.668332      21.043191 0.22794865E+03  0.46172949E+04                                 7.107157                            5.420925       0.015485       2.084417                    0.999494      21.143917      58.760579       0.625481       0.483438      -1.012562       0.035974       0.006318      -0.038919       0.053374       0.046545       0.053458       0.085240      -0.018468       0.089941      -0.075246      -0.056201       0.131447              8.307150       7.012340       0.001131      -1.849204       9.600501      -4.125903       8.308611           0.000245
           80              C       9.735295       1.881206      12.185258      -0.155065      25.488461 0.36319568E+03  0.81873294E+04                                 7.507568                            6.259045       0.082567       2.031041                    0.998727      28.122519      79.929383       0.671735       0.404489      -1.068821      -0.007895       0.077373      -0.058328       0.097216       0.011511       0.023527      -0.017406      -0.092298       0.062796      -0.065698       0.018353       0.047345              8.473090       7.267034       1.573870      -1.754851       9.482536      -2.426388       8.669700           0.007719
           81              C      -1.660813       6.180194       2.108491       0.668317      21.043929 0.22795860E+03  0.46175506E+04                                 7.107361                            5.421076       0.015560       2.084436                    0.999494      21.144276      58.762076       0.625467       0.483444      -1.012558      -0.023459       0.027992      -0.038922       0.053374      -0.015272      -0.100539       0.003675       0.089837       0.089915      -0.075238      -0.056193       0.131431              8.307389       8.954716       1.120241       4.497890       7.658593       0.461563       8.308858           0.000246
           82              C       8.220180       7.490410      12.185258      -0.155059      25.488395 0.36319645E+03  0.81873595E+04                                 7.507640                            6.259129       0.082611       2.031058                    0.998728      28.122399      79.929369       0.671717       0.404499      -1.068814      -0.063064      -0.045518      -0.058330       0.097219       0.034215       0.003322       0.029083       0.066081       0.062779      -0.065697       0.018339       0.047358              8.473152      10.291738       0.172463       2.978781       6.457966      -0.306528       8.669753           0.007719
           83              C      10.195202       4.528404       9.692991       0.668332      21.043389 0.22795071E+03  0.46173425E+04                                 7.107184                            5.420939       0.015451       2.084403                    0.999494      21.143928      58.760463       0.625483       0.483436      -1.012564      -0.012518       0.034308      -0.038925       0.053375       0.031272       0.047092       0.088915      -0.071377       0.089928      -0.075244      -0.056202       0.131445              8.307187       8.952552       1.121267      -2.648572       7.660368      -3.664410       8.308641           0.000246
           84              C      -3.238476       9.371616       4.600758      -0.155072      25.488587 0.36319890E+03  0.81874202E+04                                 7.507593                            6.259074       0.082597       2.031049                    0.998728      28.122640      79.929812       0.671733       0.404489      -1.068821       0.070952       0.031855      -0.058325       0.097215       0.045725      -0.026831       0.011668       0.026213       0.062795      -0.065697       0.018354       0.047344              8.473114       7.565670       1.746278      -1.223893       9.183946      -2.732947       8.669724           0.007719
           85              C       6.182612       1.651790       9.692991       0.668330      21.043683 0.22795514E+03  0.46174679E+04                                 7.107331                            5.421051       0.015438       2.084400                    0.999494      21.144201      58.761998       0.625465       0.483447      -1.012556       0.035976      -0.006319      -0.038917       0.053374      -0.046541       0.053455      -0.085233      -0.018462       0.089933      -0.075242      -0.056195       0.131437              8.307355       7.012480      -0.001140      -1.849251       9.600759       4.126021       8.308826           0.000246
           86              C       2.376795      10.864090       4.600758      -0.155065      25.488442 0.36319580E+03  0.81873366E+04                                 7.507603                            6.259082       0.082552       2.031036                    0.998727      28.122478      79.929410       0.671727       0.404494      -1.068818      -0.007894      -0.077371      -0.058329       0.097215      -0.011508       0.023529       0.017413      -0.092289       0.062781      -0.065693       0.018344       0.047349              8.473124       7.267043      -1.573875      -1.754868       9.482590       2.426408       8.669738           0.007719
           87              C       5.697687       6.565102       9.692991       0.668317      21.043866 0.22795735E+03  0.46175246E+04                                 7.107368                            5.421072       0.015574       2.084442                    0.999494      21.144330      58.762460       0.625464       0.483446      -1.012556      -0.023459      -0.027992      -0.038922       0.053375       0.015270      -0.100539      -0.003673       0.089836       0.089918      -0.075238      -0.056192       0.131430              8.307411       8.954757      -1.120225       4.497926       7.658585      -0.461568       8.308891           0.000246
           88              C       0.861680       5.254886       4.600758      -0.155059      25.488566 0.36319905E+03  0.81874244E+04                                 7.507619                            6.259105       0.082614       2.031059                    0.998728      28.122561      79.929595       0.671726       0.404493      -1.068819      -0.063063       0.045518      -0.058331       0.097218      -0.034217       0.003322      -0.029082       0.066078       0.062774      -0.065696       0.018337       0.047359              8.473134      10.291710      -0.172420       2.978784       6.457951       0.306519       8.669742           0.007719
           89              C      -2.836702       8.216892       9.692991       0.668331      21.043388 0.22795070E+03  0.46173424E+04                                 7.107184                            5.420939       0.015451       2.084403                    0.999494      21.143928      58.760465       0.625483       0.483436      -1.012564       0.012518      -0.034308      -0.038925       0.053375       0.031272      -0.047092      -0.088915      -0.071377       0.089928      -0.075244      -0.056202       0.131445              8.307187       8.952552       1.121267       2.648572       7.660368       3.664410       8.308641           0.000246
           90              C      10.596976       3.373680       4.600758      -0.155073      25.488595 0.36319902E+03  0.81874232E+04                                 7.507595                            6.259075       0.082597       2.031049                    0.998728      28.122643      79.929819       0.671733       0.404489      -1.068821      -0.070952      -0.031855      -0.058325       0.097215       0.045725       0.026831      -0.011668       0.026213       0.062795      -0.065697       0.018354       0.047344              8.473116       7.565672       1.746279       1.223894       9.183948       2.732948       8.669726           0.007719
           91              C       1.175888      11.093506       9.692991       0.668330      21.043686 0.22795517E+03  0.46174687E+04                                 7.107331                            5.421051       0.015438       2.084400                    0.999494      21.144203      58.762004       0.625465       0.483447      -1.012556      -0.035976       0.006319      -0.038917       0.053374      -0.046541      -0.053455       0.085233      -0.018462       0.089933      -0.075242      -0.056195       0.131437              8.307355       7.012480      -0.001140       1.849251       9.600759      -4.126022       8.308826           0.000246
           92              C       4.981705       1.881206       4.600758      -0.155066      25.488453 0.36319599E+03  0.81873422E+04                                 7.507605                            6.259084       0.082551       2.031036                    0.998727      28.122486      79.929441       0.671727       0.404494      -1.068818       0.007894       0.077371      -0.058329       0.097215      -0.011508      -0.023529      -0.017413      -0.092289       0.062781      -0.065694       0.018344       0.047349              8.473127       7.267045      -1.573876       1.754869       9.482594      -2.426410       8.669742           0.007719
           93              C       1.660813       6.180194       9.692991       0.668317      21.043867 0.22795736E+03  0.46175249E+04                                 7.107368                            5.421072       0.015574       2.084442                    0.999494      21.144331      58.762465       0.625464       0.483446      -1.012556       0.023459       0.027992      -0.038922       0.053375       0.015270       0.100539       0.003673       0.089836       0.089918      -0.075238      -0.056192       0.131430              8.307412       8.954758      -1.120225      -4.497927       7.658585       0.461568       8.308892           0.000246
           94              C       6.496820       7.490410       4.600758      -0.155059      25.488571 0.36319914E+03  0.81874271E+04                                 7.507620                            6.259106       0.082613       2.031059                    0.998728      28.122566      79.929617       0.671726       0.404493      -1.068819       0.063063      -0.045518      -0.058331       0.097218      -0.034217      -0.003322       0.029082       0.066078       0.062774      -0.065696       0.018337       0.047359              8.473136      10.291712      -0.172419      -2.978785       6.457952      -0.306519       8.669743           0.007719
           95              C       2.836702       8.216892      13.060509       0.668329      21.043812 0.22795583E+03  0.46174879E+04                                 7.107367                            5.421062       0.015417       2.084391                    0.999494      21.144278      58.762346       0.625463       0.483447      -1.012555      -0.012517      -0.034310       0.038924       0.053376      -0.031268      -0.047090       0.088908      -0.071370       0.089924      -0.075240      -0.056195       0.131435              8.307418       8.952769      -1.121340       2.648677       7.660592      -3.664541       8.308892           0.000245
           96              C       4.120024       3.373680       2.983742      -0.155073      25.488748 0.36320171E+03  0.81874944E+04                                 7.507607                            6.259086       0.082588       2.031047                    0.998727      28.122765      79.930068       0.671735       0.404488      -1.068823       0.070949      -0.031855       0.058326       0.097213      -0.045720       0.026838       0.011666       0.026219       0.062775      -0.065692       0.018343       0.047349              8.473130       7.565650      -1.746273       1.223911       9.183987      -2.732972       8.669752           0.007719
           97              C      -1.175888      11.093506      13.060509       0.668332      21.043197 0.22794874E+03  0.46172970E+04                                 7.107158                            5.420926       0.015485       2.084417                    0.999494      21.143920      58.760585       0.625482       0.483438      -1.012562       0.035974       0.006318       0.038919       0.053374       0.046545      -0.053458      -0.085240      -0.018468       0.089941      -0.075246      -0.056201       0.131447              8.307151       7.012341       0.001130       1.849203       9.600501       4.125903       8.308611           0.000246
           98              C       9.735295       1.881206       2.983742      -0.155066      25.488475 0.36319590E+03  0.81873355E+04                                 7.507571                            6.259047       0.082565       2.031041                    0.998727      28.122527      79.929409       0.671735       0.404489      -1.068821      -0.007895       0.077373       0.058328       0.097216       0.011511      -0.023527       0.017405      -0.092298       0.062796      -0.065698       0.018353       0.047345              8.473094       7.267037       1.573871       1.754853       9.482541       2.426392       8.669704           0.007719
           99              C      -1.660813       6.180194      13.060509       0.668317      21.043936 0.22795870E+03  0.46175530E+04                                 7.107362                            5.421077       0.015560       2.084436                    0.999494      21.144280      58.762086       0.625467       0.483444      -1.012558      -0.023459       0.027992       0.038922       0.053374      -0.015272       0.100539      -0.003675       0.089837       0.089915      -0.075238      -0.056193       0.131431              8.307390       8.954717       1.120240      -4.497890       7.658594      -0.461563       8.308858           0.000246
          100              C       8.220180       7.490410       2.983742      -0.155060      25.488407 0.36319662E+03  0.81873647E+04                                 7.507643                            6.259132       0.082609       2.031057                    0.998728      28.122409      79.929418       0.671717       0.404499      -1.068814      -0.063064      -0.045518       0.058330       0.097219       0.034215      -0.003322      -0.029083       0.066081       0.062779      -0.065697       0.018339       0.047358              8.473157      10.291745       0.172463      -2.978784       6.457970       0.306528       8.669758           0.007719
          101              C       4.521798       4.528404      13.060509       0.668329      21.043811 0.22795583E+03  0.46174878E+04                                 7.107366                            5.421062       0.015417       2.084391                    0.999494      21.144278      58.762346       0.625463       0.483447      -1.012555       0.012517       0.034310       0.038924       0.053376      -0.031268       0.047090      -0.088908      -0.071370       0.089924      -0.075240      -0.056196       0.131435              8.307418       8.952769      -1.121340      -2.648677       7.660591       3.664541       8.308892           0.000245
          102              C       3.238476       9.371616       2.983742      -0.155073      25.488757 0.36320189E+03  0.81874995E+04                                 7.507610                            6.259088       0.082588       2.031046                    0.998727      28.122771      79.930091       0.671734       0.404488      -1.068823      -0.070949       0.031855       0.058326       0.097213      -0.045720      -0.026838      -0.011666       0.026219       0.062775      -0.065692       0.018343       0.047349              8.473133       7.565653      -1.746274      -1.223912       9.183990       2.732974       8.669755           0.007719
          103              C       8.534388       1.651790      13.060509       0.668332      21.043197 0.22794866E+03  0.46172951E+04                                 7.107157                            5.420924       0.015485       2.084417                    0.999494      21.143920      58.760583       0.625482       0.483438      -1.012562      -0.035974      -0.006318       0.038919       0.053374       0.046545       0.053458       0.085240      -0.018468       0.089941      -0.075246      -0.056201       0.131447              8.307151       7.012341       0.001132      -1.849206       9.600499      -4.125903       8.308613           0.000245
          104              C      -2.376796      10.864090       2.983742      -0.155066      25.488462 0.36319585E+03  0.81873344E+04                                 7.507569                            6.259047       0.082565       2.031041                    0.998727      28.122531      79.929432       0.671734       0.404489      -1.068821       0.007895      -0.077373       0.058328       0.097216       0.011511       0.023527      -0.017406      -0.092298       0.062795      -0.065698       0.018353       0.047345              8.473091       7.267032       1.573870      -1.754846       9.482540      -2.426388       8.669700           0.007719
          105              C       9.019313       6.565102      13.060509       0.668317      21.043936 0.22795869E+03  0.46175529E+04                                 7.107362                            5.421077       0.015560       2.084436                    0.999494      21.144280      58.762089       0.625467       0.483444      -1.012558       0.023459      -0.027992       0.038922       0.053374      -0.015272      -0.100539       0.003675       0.089837       0.089915      -0.075238      -0.056193       0.131431              8.307390       8.954717       1.120241       4.497890       7.658595       0.461563       8.308859           0.000246
          106              C      -0.861680       5.254886       2.983742      -0.155060      25.488412 0.36319673E+03  0.81873676E+04                                 7.507645                            6.259133       0.082609       2.031057                    0.998728      28.122411      79.929421       0.671717       0.404499      -1.068814       0.063064       0.045518       0.058330       0.097219       0.034215       0.003322       0.029083       0.066081       0.062780      -0.065697       0.018339       0.047358              8.473159      10.291747       0.172463       2.978786       6.457970      -0.306528       8.669759           0.007719
          107              O      -1.654485       7.813376       5.408962      -0.628490      36.164435 0.60154883E+03  0.14868618E+05                                 8.622741                            7.618142       0.317743       2.131598                    0.997815      28.785136      76.652562       0.684933       0.361792      -1.137108      -0.021979      -0.007016       0.059052       0.063399      -0.002234       0.033040       0.091558       0.060420      -0.093036      -0.118905       0.036879       0.082027              9.156204      13.612568      -0.777279      -2.315810       6.643266      -0.494884       7.212779           0.000824
          108              O      -3.734439       7.770807       6.219290      -0.566427      38.244734 0.50867925E+03  0.12057983E+05                                 9.026605                            6.935784       0.418954       2.172025                    0.998936      27.685997      72.219915       0.728613       0.354632      -1.142705       0.037446      -0.000813      -0.010006       0.038769       0.048993      -0.017357       0.020726      -0.041555       0.107184      -0.077062       0.030394       0.046668             10.971655      10.059297       4.002123      -4.853040       9.445442      -5.045540      13.410226           0.054301
          109              O       0.235325      10.271434       5.408962      -0.628511      36.165749 0.60158189E+03  0.14869652E+05                                 8.622970                            7.618373       0.318250       2.131751                    0.997820      28.785758      76.654992       0.684919       0.361794      -1.137105       0.004901       0.022576       0.059052       0.063410       0.027265       0.062747      -0.074418      -0.026283      -0.092973      -0.118891       0.036856       0.082035              9.156414       9.058979       3.406437       0.729245      11.197367       2.252928       7.212897           0.000825
          110              O       1.238436      12.094011       6.219290      -0.566428      38.242856 0.50865223E+03  0.12057157E+05                                 9.026218                            6.935519       0.418970       2.172027                    0.998936      27.685745      72.218211       0.728642       0.354624      -1.142714      -0.019432      -0.032023      -0.010007       0.038771      -0.042485       0.026632       0.004672      -0.064064       0.107177      -0.077055       0.030389       0.046666             10.971144       6.132709      -1.735151      -1.942910      13.371186       6.725250      13.409537           0.054308
          111              O       1.419160       7.405782       5.408962      -0.628470      36.164770 0.60156077E+03  0.14869021E+05                                 8.622896                            7.618302       0.317785       2.131620                    0.997817      28.785046      76.653187       0.684912       0.361800      -1.137099       0.017066      -0.015520       0.059046       0.063392      -0.025049      -0.095786      -0.017154      -0.034052      -0.093029      -0.118872       0.036859       0.082013              9.156352       7.712672      -2.629180       1.586568      12.543435      -1.758103       7.212949           0.000825
          112              O       2.496003       5.625774       6.219290      -0.566421      38.243886 0.50866529E+03  0.12057562E+05                                 9.026449                            6.935661       0.418961       2.172030                    0.998936      27.685786      72.218949       0.728625       0.354629      -1.142708      -0.018018       0.032834      -0.010008       0.038767      -0.006498      -0.009270      -0.025393       0.105618       0.107180      -0.077052       0.030387       0.046665             10.971466      13.064638      -2.266846       6.795954       6.439785      -1.680075      13.409976           0.054304
          113              O       9.012985       4.931920       5.408962      -0.628490      36.164441 0.60154897E+03  0.14868622E+05                                 8.622742                            7.618142       0.317743       2.131598                    0.997815      28.785139      76.652573       0.684933       0.361792      -1.137108       0.021979       0.007016       0.059052       0.063399      -0.002234      -0.033040      -0.091558       0.060420      -0.093036      -0.118906       0.036879       0.082027              9.156205      13.612569      -0.777279       2.315811       6.643267       0.494884       7.212780           0.000824
          114              O      11.092939       4.974489       6.219290      -0.566427      38.244724 0.50867909E+03  0.12057978E+05                                 9.026604                            6.935783       0.418954       2.172025                    0.998936      27.685994      72.219903       0.728613       0.354632      -1.142705      -0.037446       0.000813      -0.010006       0.038769       0.048993       0.017357      -0.020726      -0.041554       0.107184      -0.077062       0.030394       0.046668             10.971653      10.059295       4.002122       4.853040       9.445440       5.045539      13.410224           0.054301
          115              O       7.123175       2.473862       5.408962      -0.628511      36.165745 0.60158181E+03  0.14869649E+05                                 8.622970                            7.618373       0.318250       2.131751                    0.997820      28.785756      76.654986       0.684919       0.361794      -1.137105      -0.004901      -0.022576       0.059052       0.063410       0.027265      -0.062747       0.074418      -0.026283      -0.092973      -0.118891       0.036856       0.082035              9.156414       9.058978       3.406437      -0.729245      11.197367      -2.252927       7.212896           0.000825
          116              O       6.120064       0.651285       6.219290      -0.566428      38.242867 0.50865240E+03  0.12057162E+05                                 9.026220                            6.935520       0.418969       2.172027                    0.998936      27.685748      72.218224       0.728641       0.354624      -1.142714       0.019432       0.032023      -0.010007       0.038771      -0.042485      -0.026632      -0.004672      -0.064064       0.107178      -0.077055       0.030389       0.046666             10.971147       6.132711      -1.735151       1.942911      13.371189      -6.725252      13.409541           0.054308
          117              O       5.939340       5.339514       5.408962      -0.628470      36.164772 0.60156080E+03  0.14869022E+05                                 8.622896                            7.618302       0.317785       2.131620                    0.997817      28.785047      76.653190       0.684912       0.361800      -1.137099      -0.017066       0.015520       0.059046       0.063392      -0.025049       0.095786       0.017154      -0.034052      -0.093029      -0.118872       0.036859       0.082013              9.156353       7.712672      -2.629180      -1.586569      12.543436       1.758103       7.212949           0.000825
          118              O       4.862497       7.119522       6.219290      -0.566421      38.243899 0.50866548E+03  0.12057567E+05                                 9.026451                            6.935662       0.418960       2.172030                    0.998936      27.685789      72.218963       0.728625       0.354630      -1.142708       0.018018      -0.032834      -0.010008       0.038767      -0.006498       0.009270       0.025393       0.105618       0.107180      -0.077052       0.030387       0.046665             10.971470      13.064642      -2.266847      -6.795957       6.439787       1.680076      13.409980           0.054304
          119              O       5.704015       4.931920       2.175538      -0.628490      36.165069 0.60156281E+03  0.14869068E+05                                 8.622887                            7.618267       0.317762       2.131606                    0.997815      28.785265      76.653479       0.684921       0.361795      -1.137104      -0.021979       0.007019      -0.059053       0.063400       0.002234      -0.033042       0.091549       0.060425      -0.093027      -0.118897       0.036876       0.082021              9.156358      13.612776       0.777268       2.315876       6.643378      -0.494893       7.212922           0.000824
          120              O       3.624061       4.974489       1.365210      -0.566427      38.244886 0.50868051E+03  0.12058021E+05                                 9.026626                            6.935783       0.418928       2.172015                    0.998936      27.686069      72.220149       0.728615       0.354631      -1.142705       0.037447       0.000813       0.010005       0.038769      -0.048984       0.017356       0.020728      -0.041558       0.107183      -0.077055       0.030385       0.046670             10.971700      10.059331      -4.002154       4.853077       9.445480      -5.045569      13.410291           0.054302
          121              O       7.593825       2.473862       2.175538      -0.628510      36.166440 0.60159497E+03  0.14870064E+05                                 8.623118                            7.618487       0.318220       2.131741                    0.997820      28.785882      76.655685       0.684909       0.361797      -1.137102       0.004905      -0.022574      -0.059051       0.063409      -0.027263      -0.062764      -0.074422      -0.026289      -0.092975      -0.118906       0.036860       0.082046              9.156598       9.059117      -3.406529      -0.729285      11.197635       2.253051       7.213042           0.000824
          122              O       8.596936       0.651285       1.365210      -0.566429      38.244966 0.50868318E+03  0.12058101E+05                                 9.026646                            6.935814       0.418955       2.172024                    0.998936      27.686071      72.220220       0.728611       0.354633      -1.142704      -0.019433       0.032023       0.010009       0.038772       0.042488      -0.026628       0.004670      -0.064082       0.107186      -0.077062       0.030394       0.046668             10.971707       6.132994       1.735266       1.943059      13.371847       6.725661      13.410280           0.054301
          123              O       8.777660       5.339514       2.175538      -0.628471      36.163559 0.60153592E+03  0.14868229E+05                                 8.622625                            7.618081       0.317786       2.131620                    0.997817      28.784825      76.651732       0.684932       0.361794      -1.137105       0.017068       0.015519      -0.059046       0.063392       0.025046       0.095781      -0.017147      -0.034055      -0.093037      -0.118867       0.036858       0.082009              9.156041       7.712398       2.629044      -1.586450      12.543048      -1.757963       7.212678           0.000825
          124              O       9.854503       7.119522       1.365210      -0.566422      38.242022 0.50863908E+03  0.12056760E+05                                 9.026069                            6.935414       0.418985       2.172035                    0.998936      27.685509      72.217196       0.728650       0.354623      -1.142716      -0.018017      -0.032833       0.010006       0.038766       0.006498       0.009269      -0.025399       0.105618       0.107175      -0.077054       0.030389       0.046665             10.970949      13.064021       2.266748      -6.795546       6.439545      -1.679996      13.409282           0.054308
          125              O       1.654485       7.813376       2.175538      -0.628490      36.165066 0.60156277E+03  0.14869066E+05                                 8.622886                            7.618266       0.317762       2.131606                    0.997815      28.785265      76.653476       0.684921       0.361795      -1.137104       0.021979      -0.007019      -0.059053       0.063400       0.002234       0.033042      -0.091549       0.060425      -0.093026      -0.118897       0.036876       0.082021              9.156358      13.612775       0.777268      -2.315876       6.643377       0.494893       7.212921           0.000824
          126              O       3.734439       7.770807       1.365210      -0.566427      38.244878 0.50868037E+03  0.12058017E+05                                 9.026625                            6.935782       0.418928       2.172016                    0.998936      27.686066      72.220138       0.728615       0.354631      -1.142706      -0.037447      -0.000812       0.010005       0.038769      -0.048984      -0.017356      -0.020728      -0.041558       0.107183      -0.077055       0.030385       0.046670             10.971699      10.059329      -4.002153      -4.853077       9.445478       5.045568      13.410288           0.054302
          127              O      -0.235325      10.271434       2.175538      -0.628510      36.166443 0.60159504E+03  0.14870066E+05                                 8.623119                            7.618487       0.318220       2.131741                    0.997820      28.785884      76.655691       0.684909       0.361797      -1.137102      -0.004905       0.022574      -0.059051       0.063409      -0.027263       0.062764       0.074422      -0.026289      -0.092975      -0.118906       0.036860       0.082046              9.156598       9.059116      -3.406529       0.729286      11.197637      -2.253053       7.213042           0.000824
          128              O      -1.238436      12.094011       1.365210      -0.566429      38.244971 0.50868332E+03  0.12058105E+05                                 9.026648                            6.935815       0.418955       2.172024                    0.998936      27.686072      72.220229       0.728611       0.354633      -1.142704       0.019433      -0.032023       0.010009       0.038772       0.042488       0.026628      -0.004670      -0.064082       0.107186      -0.077062       0.030394       0.046668             10.971708       6.132995       1.735266      -1.943059      13.371849      -6.725661      13.410280           0.054301
          129              O      -1.419160       7.405782       2.175538      -0.628471      36.163563 0.60153600E+03  0.14868232E+05                                 8.622626                            7.618082       0.317786       2.131620                    0.997817      28.784826      76.651737       0.684932       0.361794      -1.137105      -0.017068      -0.015519      -0.059046       0.063392       0.025046      -0.095781       0.017147      -0.034055      -0.093038      -0.118867       0.036858       0.082009              9.156042       7.712398       2.629045       1.586450      12.543049       1.757963       7.212679           0.000825
          130              O      -2.496003       5.625774       1.365210      -0.566422      38.242011 0.50863890E+03  0.12056755E+05                                 9.026067                            6.935413       0.418985       2.172035                    0.998936      27.685505      72.217182       0.728650       0.354623      -1.142716       0.018017       0.032833       0.010006       0.038766       0.006497      -0.009269       0.025399       0.105618       0.107175      -0.077054       0.030389       0.046665             10.970947      13.064018       2.266748       6.795544       6.439544       1.679996      13.409279           0.054307
          131              O       9.012985       4.931920       9.760038      -0.628490      36.164432 0.60154878E+03  0.14868616E+05                                 8.622741                            7.618142       0.317742       2.131598                    0.997815      28.785134      76.652559       0.684933       0.361792      -1.137108       0.021979       0.007016      -0.059052       0.063399      -0.002234       0.033040       0.091558       0.060420      -0.093036      -0.118905       0.036879       0.082027              9.156205      13.612568      -0.777279      -2.315811       6.643267      -0.494884       7.212779           0.000824
          132              O      11.092939       4.974489       8.949710      -0.566427      38.244719 0.50867903E+03  0.12057976E+05                                 9.026602                            6.935783       0.418955       2.172025                    0.998936      27.685993      72.219898       0.728613       0.354632      -1.142705      -0.037446       0.000813       0.010006       0.038769       0.048993      -0.017357       0.020726      -0.041554       0.107184      -0.077062       0.030394       0.046668             10.971651      10.059294       4.002122      -4.853038       9.445439      -5.045538      13.410221           0.054301
          133              O       7.123175       2.473862       9.760038      -0.628510      36.165741 0.60158172E+03  0.14869647E+05                                 8.622969                            7.618372       0.318249       2.131751                    0.997820      28.785754      76.654981       0.684919       0.361794      -1.137105      -0.004901      -0.022576      -0.059052       0.063410       0.027266       0.062747      -0.074418      -0.026283      -0.092973      -0.118892       0.036856       0.082035              9.156413       9.058978       3.406436       0.729245      11.197366       2.252927       7.212896           0.000825
          134              O       6.120064       0.651285       8.949710      -0.566428      38.242853 0.50865220E+03  0.12057156E+05                                 9.026217                            6.935518       0.418970       2.172027                    0.998936      27.685745      72.218209       0.728642       0.354624      -1.142714       0.019432       0.032023       0.010007       0.038772      -0.042485       0.026632       0.004672      -0.064065       0.107177      -0.077055       0.030389       0.046666             10.971143       6.132709      -1.735150      -1.942910      13.371184       6.725248      13.409535           0.054308
          135              O       5.939340       5.339514       9.760038      -0.628470      36.164763 0.60156060E+03  0.14869016E+05                                 8.622895                            7.618301       0.317785       2.131620                    0.997817      28.785043      76.653176       0.684912       0.361800      -1.137099      -0.017066       0.015520      -0.059046       0.063392      -0.025049      -0.095786      -0.017154      -0.034052      -0.093029      -0.118872       0.036859       0.082013              9.156351       7.712670      -2.629179       1.586568      12.543434      -1.758102       7.212948           0.000825
          136              O       4.862497       7.119522       8.949710      -0.566420      38.243877 0.50866518E+03  0.12057558E+05                                 9.026447                            6.935660       0.418962       2.172030                    0.998936      27.685783      72.218938       0.728625       0.354629      -1.142708       0.018018      -0.032834       0.010008       0.038767      -0.006498      -0.009270      -0.025393       0.105618       0.107180      -0.077052       0.030387       0.046665             10.971464      13.064635      -2.266846       6.795952       6.439784      -1.680075      13.409973           0.054304
          137              O      -1.654485       7.813376       9.760038      -0.628490      36.164431 0.60154874E+03  0.14868615E+05                                 8.622741                            7.618141       0.317742       2.131598                    0.997815      28.785133      76.652556       0.684933       0.361792      -1.137108      -0.021979      -0.007016      -0.059052       0.063399      -0.002234      -0.033040      -0.091558       0.060420      -0.093036      -0.118905       0.036879       0.082027              9.156204      13.612568      -0.777279       2.315811       6.643266       0.494884       7.212779           0.000824
          138              O      -3.734439       7.770807       8.949710      -0.566427      38.244718 0.50867901E+03  0.12057976E+05                                 9.026602                            6.935783       0.418955       2.172025                    0.998936      27.685992      72.219895       0.728613       0.354632      -1.142705       0.037446      -0.000813       0.010006       0.038769       0.048993       0.017357      -0.020726      -0.041555       0.107184      -0.077062       0.030394       0.046668             10.971651      10.059294       4.002121       4.853038       9.445439       5.045538      13.410221           0.054301
          139              O       0.235325      10.271434       9.760038      -0.628510      36.165743 0.60158174E+03  0.14869647E+05                                 8.622969                            7.618372       0.318249       2.131751                    0.997820      28.785755      76.654983       0.684919       0.361794      -1.137105       0.004901       0.022576      -0.059052       0.063410       0.027266      -0.062747       0.074418      -0.026283      -0.092973      -0.118891       0.036856       0.082035              9.156413       9.058978       3.406437      -0.729245      11.197366      -2.252927       7.212896           0.000825
          140              O       1.238436      12.094011       8.949710      -0.566428      38.242854 0.50865220E+03  0.12057156E+05                                 9.026218                            6.935519       0.418970       2.172027                    0.998936      27.685744      72.218208       0.728642       0.354624      -1.142714      -0.019432      -0.032023       0.010007       0.038771      -0.042485      -0.026632      -0.004672      -0.064065       0.107178      -0.077055       0.030389       0.046666             10.971144       6.132709      -1.735151       1.942910      13.371185      -6.725249      13.409537           0.054308
          141              O       1.419160       7.405782       9.760038      -0.628470      36.164770 0.60156074E+03  0.14869020E+05                                 8.622896                            7.618302       0.317785       2.131620                    0.997817      28.785046      76.653187       0.684912       0.361800      -1.137099       0.017066      -0.015520      -0.059046       0.063392      -0.025049       0.095786       0.017154      -0.034052      -0.093029      -0.118872       0.036859       0.082013              9.156352       7.712671      -2.629179      -1.586568      12.543436       1.758103       7.212949           0.000824
          142              O       2.496003       5.625774       8.949710      -0.566420      38.243877 0.50866516E+03  0.12057558E+05                                 9.026447                            6.935659       0.418961       2.172030                    0.998936      27.685784      72.218939       0.728625       0.354629      -1.142708      -0.018018       0.032834       0.010008       0.038767      -0.006498       0.009270       0.025393       0.105618       0.107180      -0.077052       0.030387       0.046665             10.971464      13.064635      -2.266846      -6.795952       6.439784       1.680075      13.409972           0.054304
          143              O       1.654485       7.813376      12.993462      -0.628490      36.165064 0.60156271E+03  0.14869065E+05                                 8.622886                            7.618266       0.317762       2.131606                    0.997815      28.785263      76.653473       0.684921       0.361795      -1.137104       0.021979      -0.007018       0.059053       0.063400       0.002234      -0.033042       0.091549       0.060425      -0.093026      -0.118897       0.036876       0.082021              9.156358      13.612775       0.777268       2.315876       6.643377      -0.494893       7.212921           0.000824
          144              O       3.734439       7.770807      13.803790      -0.566426      38.244869 0.50868026E+03  0.12058013E+05                                 9.026623                            6.935781       0.418929       2.172016                    0.998936      27.686065      72.220131       0.728615       0.354631      -1.142706      -0.037447      -0.000813      -0.010005       0.038769      -0.048984       0.017356       0.020728      -0.041558       0.107183      -0.077055       0.030385       0.046670             10.971696      10.059327      -4.002152       4.853075       9.445476      -5.045567      13.410285           0.054302
          145              O      -0.235325      10.271434      12.993462      -0.628510      36.166438 0.60159492E+03  0.14870062E+05                                 8.623118                            7.618486       0.318220       2.131741                    0.997820      28.785881      76.655683       0.684909       0.361797      -1.137102      -0.004905       0.022574       0.059051       0.063409      -0.027263      -0.062764      -0.074422      -0.026289      -0.092975      -0.118906       0.036860       0.082046              9.156598       9.059115      -3.406529      -0.729286      11.197636       2.253052       7.213042           0.000824
          146              O      -1.238436      12.094011      13.803790      -0.566429      38.244953 0.50868307E+03  0.12058098E+05                                 9.026644                            6.935813       0.418956       2.172024                    0.998936      27.686069      72.220211       0.728611       0.354633      -1.142704       0.019433      -0.032023      -0.010009       0.038772       0.042488      -0.026628       0.004670      -0.064082       0.107186      -0.077062       0.030394       0.046668             10.971703       6.132992       1.735265       1.943058      13.371842       6.725656      13.410273           0.054301
          147              O      -1.419160       7.405782      12.993462      -0.628471      36.163557 0.60153587E+03  0.14868228E+05                                 8.622625                            7.618081       0.317785       2.131620                    0.997817      28.784823      76.651729       0.684932       0.361794      -1.137105      -0.017068      -0.015519       0.059046       0.063392       0.025046       0.095781      -0.017147      -0.034055      -0.093038      -0.118867       0.036858       0.082009              9.156042       7.712398       2.629044      -1.586449      12.543049      -1.757963       7.212679           0.000825
          148              O      -2.496003       5.625774      13.803790      -0.566421      38.241998 0.50863873E+03  0.12056749E+05                                 9.026064                            6.935411       0.418985       2.172035                    0.998936      27.685504      72.217171       0.728650       0.354622      -1.142716       0.018017       0.032833      -0.010006       0.038766       0.006498       0.009269      -0.025399       0.105618       0.107175      -0.077054       0.030389       0.046665             10.970943      13.064013       2.266747      -6.795541       6.439542      -1.679995      13.409274           0.054308
          149              O       5.704015       4.931920      12.993462      -0.628490      36.165063 0.60156269E+03  0.14869064E+05                                 8.622886                            7.618266       0.317762       2.131606                    0.997815      28.785263      76.653472       0.684921       0.361795      -1.137104      -0.021979       0.007018       0.059053       0.063400       0.002234       0.033042      -0.091549       0.060425      -0.093027      -0.118897       0.036876       0.082021              9.156357      13.612775       0.777268      -2.315876       6.643377       0.494893       7.212921           0.000824
          150              O       3.624061       4.974489      13.803790      -0.566426      38.244874 0.50868033E+03  0.12058016E+05                                 9.026624                            6.935781       0.418928       2.172016                    0.998936      27.686066      72.220135       0.728615       0.354631      -1.142706       0.037447       0.000812      -0.010005       0.038769      -0.048984      -0.017356      -0.020728      -0.041558       0.107183      -0.077055       0.030385       0.046670             10.971697      10.059327      -4.002152      -4.853075       9.445476       5.045567      13.410286           0.054302
          151              O       7.593825       2.473862      12.993462      -0.628510      36.166437 0.60159491E+03  0.14870062E+05                                 8.623118                            7.618486       0.318220       2.131741                    0.997820      28.785881      76.655682       0.684909       0.361797      -1.137102       0.004905      -0.022574       0.059051       0.063409      -0.027263       0.062764       0.074422      -0.026289      -0.092975      -0.118906       0.036860       0.082046              9.156597       9.059117      -3.406529       0.729285      11.197634      -2.253051       7.213041           0.000824
          152              O       8.596936       0.651285      13.803790      -0.566429      38.244950 0.50868293E+03  0.12058093E+05                                 9.026643                            6.935812       0.418956       2.172024                    0.998936      27.686066      72.220199       0.728611       0.354633      -1.142704      -0.019433       0.032023      -0.010009       0.038772       0.042488       0.026628      -0.004670      -0.064082       0.107186      -0.077062       0.030394       0.046668             10.971703       6.132992       1.735265      -1.943059      13.371842      -6.725658      13.410275           0.054301
          153              O       8.777660       5.339514      12.993462      -0.628471      36.163556 0.60153586E+03  0.14868228E+05                                 8.622625                            7.618081       0.317785       2.131620                    0.997817      28.784823      76.651728       0.684932       0.361794      -1.137105       0.017068       0.015519       0.059046       0.063392       0.025046      -0.095781       0.017147      -0.034055      -0.093037      -0.118867       0.036858       0.082009              9.156041       7.712397       2.629044       1.586450      12.543048       1.757963       7.212678           0.000825
          154              O       9.854503       7.119522      13.803790      -0.566421      38.242002 0.50863877E+03  0.12056751E+05                                 9.026065                            6.935411       0.418985       2.172035                    0.998936      27.685504      72.217174       0.728650       0.354622      -1.142716      -0.018017      -0.032833      -0.010006       0.038766       0.006498      -0.009269       0.025399       0.105618       0.107175      -0.077054       0.030389       0.046665             10.970944      13.064014       2.266747       6.795541       6.439543       1.679996      13.409275           0.054308
          155              O       9.509390       3.006615      11.376750      -0.224046      33.573081 0.45882242E+03  0.10623008E+05                                 8.468597                            6.705154      -0.103528       2.049319                    0.999243      24.283620      63.062565       0.719945       0.367455      -1.130070       0.201400      -0.116290      -0.000003       0.232563       0.032449      -0.075447      -0.130681      -0.037445       0.054252      -0.127733      -0.046505       0.174237             10.117112       8.597566       2.406277      -3.226697      11.376194      -5.588833      10.377576           0.001926
          156              O       5.207610       3.006615      11.376750      -0.224047      33.573443 0.45882820E+03  0.10623187E+05                                 8.468697                            6.705225      -0.103533       2.049317                    0.999243      24.283735      63.063241       0.719935       0.367458      -1.130067      -0.201400      -0.116290       0.000003       0.232563      -0.032449      -0.075447       0.130681      -0.037444       0.054244      -0.127734      -0.046503       0.174237             10.117236       8.597636      -2.406329      -3.226748      11.376350       5.588911      10.377724           0.001926
          157              O       7.358500       6.732065      11.376750      -0.224078      33.573121 0.45882401E+03  0.10623053E+05                                 8.468582                            6.705145      -0.103501       2.049331                    0.999246      24.283703      63.062781       0.719948       0.367453      -1.130072      -0.000000       0.232583       0.000000       0.232583      -0.000000       0.150894       0.000000       0.074924       0.054283      -0.127728      -0.046509       0.174237             10.117075      12.765318       0.000010       6.453337       7.208416      -0.000007      10.377491           0.001926
          158              O      -2.150890       9.738681      11.376750      -0.224047      33.573080 0.45882255E+03  0.10623012E+05                                 8.468597                            6.705155      -0.103528       2.049319                    0.999243      24.283622      63.062572       0.719944       0.367455      -1.130070      -0.201400       0.116290      -0.000003       0.232563       0.032449       0.075447       0.130681      -0.037445       0.054252      -0.127732      -0.046505       0.174237             10.117111       8.597566       2.406274       3.226695      11.376192       5.588831      10.377575           0.001926
          159              O       2.150890       9.738681      11.376750      -0.224047      33.573445 0.45882820E+03  0.10623188E+05                                 8.468697                            6.705226      -0.103534       2.049317                    0.999243      24.283735      63.063244       0.719935       0.367458      -1.130067       0.201400       0.116290       0.000003       0.232563      -0.032449       0.075447      -0.130681      -0.037444       0.054244      -0.127734      -0.046503       0.174237             10.117237       8.597637      -2.406329       3.226748      11.376351      -5.588912      10.377725           0.001926
          160              O      -0.000000       6.013231      11.376750      -0.224078      33.573121 0.45882401E+03  0.10623052E+05                                 8.468582                            6.705145      -0.103501       2.049331                    0.999246      24.283703      63.062780       0.719948       0.367453      -1.130072       0.000000      -0.232583       0.000000       0.232583      -0.000000      -0.150894      -0.000000       0.074924       0.054283      -0.127728      -0.046509       0.174237             10.117075      12.765317       0.000010      -6.453337       7.208416       0.000006      10.377491           0.001926
          161              O      -2.150890       9.738681       3.792250      -0.224046      33.573080 0.45882250E+03  0.10623010E+05                                 8.468598                            6.705155      -0.103529       2.049319                    0.999243      24.283621      63.062573       0.719944       0.367455      -1.130070      -0.201400       0.116290       0.000003       0.232563       0.032449      -0.075447      -0.130681      -0.037445       0.054252      -0.127732      -0.046505       0.174237             10.117112       8.597566       2.406276      -3.226696      11.376195      -5.588832      10.377576           0.001926
          162              O       2.150890       9.738681       3.792250      -0.224047      33.573444 0.45882817E+03  0.10623187E+05                                 8.468697                            6.705225      -0.103534       2.049317                    0.999243      24.283735      63.063244       0.719935       0.367458      -1.130067       0.201400       0.116290      -0.000003       0.232563      -0.032449      -0.075447       0.130681      -0.037444       0.054244      -0.127733      -0.046503       0.174237             10.117238       8.597637      -2.406331      -3.226749      11.376352       5.588912      10.377724           0.001926
          163              O      -0.000000       6.013231       3.792250      -0.224078      33.573124 0.45882403E+03  0.10623053E+05                                 8.468583                            6.705146      -0.103502       2.049331                    0.999246      24.283704      63.062786       0.719948       0.367453      -1.130072       0.000000      -0.232583      -0.000000       0.232583      -0.000000       0.150894       0.000000       0.074924       0.054283      -0.127728      -0.046509       0.174237             10.117076      12.765322       0.000010       6.453339       7.208416      -0.000006      10.377492           0.001926
          164              O       9.509390       3.006615       3.792250      -0.224046      33.573087 0.45882248E+03  0.10623010E+05                                 8.468599                            6.705155      -0.103529       2.049319                    0.999243      24.283622      63.062576       0.719944       0.367455      -1.130070       0.201400      -0.116290       0.000003       0.232563       0.032449       0.075447       0.130681      -0.037445       0.054252      -0.127732      -0.046505       0.174237             10.117115       8.597567       2.406279       3.226698      11.376198       5.588835      10.377579           0.001926
          165              O       5.207610       3.006615       3.792250      -0.224047      33.573445 0.45882817E+03  0.10623187E+05                                 8.468697                            6.705225      -0.103534       2.049317                    0.999243      24.283735      63.063244       0.719935       0.367458      -1.130067      -0.201400      -0.116290      -0.000003       0.232563      -0.032449       0.075447      -0.130681      -0.037444       0.054244      -0.127733      -0.046503       0.174237             10.117238       8.597637      -2.406331       3.226749      11.376353      -5.588912      10.377724           0.001926
          166              O       7.358500       6.732065       3.792250      -0.224078      33.573127 0.45882407E+03  0.10623055E+05                                 8.468583                            6.705146      -0.103502       2.049331                    0.999246      24.283705      63.062790       0.719948       0.367453      -1.130072      -0.000000       0.232583      -0.000000       0.232583      -0.000000      -0.150894      -0.000000       0.074924       0.054283      -0.127728      -0.046509       0.174237             10.117077      12.765322       0.000011      -6.453339       7.208417       0.000006      10.377493           0.001926

******************************************************
Auxiliary information for the entire system
The total spin magnetic moment of the unit cell is   5.998717
The total net atomic charge of the unit cell is   0.000006
Accuracy of reproducing the electrostatic potential in the unit cell:
  The inner radius (bohr) =    5.0000
  The outer radius (bohr) =   12.0000
  Valid grid points have density less than (e/(bohr^3)) =    0.0001
  The number of valid grid points were=       112132
  The rms potential error without charges in kcal/mol is=      5.96870
  The rms potential error with partial charges in kcal/mol is=      0.41829
  The RRMSE value at monopole order=      0.07008
  The rms potential error with partial charges and cloud penetration in kcal/mol is=      0.40374
  The RRMSE value at monopole order with cloud penetration is=      0.06764
  The rms potential error with partial charges and atomic dipoles in kcal/mol is=      0.66339
  The RRMSE value at dipole order=      0.11114
  The rms potential error with partial charges, atomic dipoles and cloud penetration in kcal/mol is=      0.64976
  The RRMSE value at dipole order with cloud penetration=      0.10886

******************************************************
The electron densities and ab initio electrostatic potential were computed in VASP using the PBE functional and
projector augmented wave method. See the main text of the journal article for a description of computational details.
The atomic charges, dipoles, and quadrupoles were computed with the DDEC6 method as described in
(a) T. A. Manz and N. Gabaldon Limas, RSC Adv. 6 (2016) 47771-47801 DOI: 10.1039/c6ra04656h
(b) N. Gabaldon Limas and T. A. Manz, RSC Adv. 8 (2018) 2678-2707 DOI: 10.1039/c7ra11829e.
For each atom in the material, the electron cloud parameters were fit to the spherically averaged atom-in-material
electron density using radial positions for which this density was between 10^-4 and 10^-2 electrons per cubic bohr.
The polarizabilities, dispersion coefficients, and quantum Drude oscillator (QDO) parameters were fit using the MCLF method.
The magnetic structure of the system was optimized in VASP from the default ferromagnetic initial guess using spin polarization.
The atomic spin moments (ASMs) were computed on this optimized magnetic structure using the DDEC6 partition as inputs
to the method of T. A. Manz and D. S. Sholl, J. Chem. Theory Comput. 7 (2011) 4146-4164 DOI: 10.1021/ct200539n.
The RMSE and RRMSE were computed using a uniform grid with Ewald summation.
