# Supplementary material for: A collection of forcefield precursors for metal–organic frameworks
Source: RSC Adv. 2019 Nov 13;9(63):36492–507. doi: 10.1039/c9ra07327b (PMC9075174; doi:10.1039/c9ra07327b)
Supplement: RA-009-C9RA07327B-s6032 [file RA-009-C9RA07327B-s6032.xyz]

  166
jmolscript: load "" {1 1 1} spacegroup "x,y,z" unitcell [{     14.872000     0.000000     0.000000 }, {     -7.436000    12.879530     0.000000 }, {      0.000000     0.000000    15.019000 }]
Eu     0.000000     8.586267     3.754750     1.216546
Eu     7.436000     4.293263     3.754750     1.216546
Eu     7.436000     4.293263    11.264250     1.216546
Eu     0.000000     8.586267    11.264250     1.216546
Cu     3.718000     6.439765     0.000000     1.031610
Cu    -3.718000     6.439765     0.000000     1.031444
Cu     7.436000     0.000000     0.000000     1.031156
Cu    -3.718000     6.439765     7.509500     1.031613
Cu     3.718000     6.439765     7.509500     1.031441
Cu     7.436000     0.000000     7.509500     1.031504
H     10.605967     2.036254    12.599439     0.113929
H      9.967214     1.138550    11.477520     0.105176
H      3.896464     2.676366    12.599439     0.114384
H      3.438406     3.678394    11.477520     0.105698
H      7.805569     8.166910    12.599439     0.113731
H      8.902379     8.062586    11.477520     0.105365
H     -3.169967    10.843276    12.599439     0.113929
H     -2.531214    11.740980    11.477520     0.105176
H      3.539536    10.203164    12.599439     0.114384
H      3.997594     9.201136    11.477520     0.105698
H     -0.369569     4.712620    12.599439     0.113731
H     -1.466379     4.816944    11.477520     0.105365
H      3.169967    10.843276     9.929061     0.114030
H      2.531214    11.740980    11.050980     0.105292
H     -3.539536    10.203164     9.929061     0.113943
H     -3.997594     9.201136    11.050980     0.105221
H      0.369569     4.712620     9.929061     0.114109
H      1.466379     4.816944    11.050980     0.104878
H      4.266033     2.036254     9.929061     0.114030
H      4.904786     1.138550    11.050980     0.105292
H     10.975536     2.676366     9.929061     0.113943
H     11.433594     3.678394    11.050980     0.105221
H      7.066431     8.166910     9.929061     0.114109
H      5.969621     8.062586    11.050980     0.104878
H     -3.169967    10.843276     2.419561     0.113929
H     -2.531214    11.740980     3.541480     0.105176
H      3.539536    10.203164     2.419561     0.114384
H      3.997594     9.201136     3.541480     0.105698
H     -0.369569     4.712620     2.419561     0.113731
H     -1.466379     4.816944     3.541480     0.105365
H     10.605967     2.036254     2.419561     0.113930
H      9.967214     1.138550     3.541480     0.105176
H      3.896464     2.676366     2.419561     0.114384
H      3.438406     3.678394     3.541480     0.105698
H      7.805569     8.166910     2.419561     0.113731
H      8.902379     8.062586     3.541480     0.105365
H      4.266033     2.036254     5.089939     0.114030
H      4.904786     1.138550     3.968020     0.105292
H     10.975536     2.676366     5.089939     0.113944
H     11.433594     3.678394     3.968020     0.105221
H      7.066431     8.166910     5.089939     0.114110
H      5.969621     8.062586     3.968020     0.104878
H      3.169967    10.843276     5.089939     0.114030
H      2.531214    11.740980     3.968020     0.105292
H     -3.539536    10.203164     5.089939     0.113943
H     -3.997594     9.201136     3.968020     0.105221
H      0.369569     4.712620     5.089939     0.114110
H      1.466379     4.816944     3.968020     0.104878
C     -2.859886     8.299569     5.411346     0.646616
C     10.692224     3.422091    10.480258    -0.147896
C      1.181580    11.206479     5.411346     0.646493
C      5.053506     1.908746    10.480258    -0.147697
C      1.678305     6.253012     5.411346     0.646401
C      6.562270     7.548693    10.480258    -0.148051
C     10.295886     4.579961     5.411346     0.646616
C     -3.256224     9.457439    10.480258    -0.147896
C      6.254420     1.673051     5.411346     0.646493
C      2.382494    10.970784    10.480258    -0.147697
C      5.757695     6.626518     5.411346     0.646401
C      0.873730     5.330837    10.480258    -0.148051
C      4.576114     4.579961     2.098154     0.646415
C      3.256224     9.457439    12.048242    -0.146903
C      8.617580     1.673051     2.098154     0.646792
C     -2.382494    10.970784    12.048242    -0.148000
C      9.114305     6.626518     2.098154     0.646481
C     -0.873730     5.330837    12.048242    -0.148010
C      2.859886     8.299569     2.098154     0.646415
C      4.179776     3.422091    12.048242    -0.146903
C     -1.181580    11.206479     2.098154     0.646792
C      9.818494     1.908746    12.048242    -0.148000
C     -1.678305     6.253012     2.098154     0.646481
C      8.309730     7.548693    12.048242    -0.148011
C     10.295886     4.579961     9.607654     0.646616
C     -3.256224     9.457439     4.538742    -0.147896
C      6.254420     1.673051     9.607654     0.646493
C      2.382494    10.970784     4.538742    -0.147698
C      5.757695     6.626518     9.607654     0.646401
C      0.873730     5.330837     4.538742    -0.148051
C     -2.859886     8.299569     9.607654     0.646615
C     10.692224     3.422091     4.538742    -0.147897
C      1.181580    11.206479     9.607654     0.646493
C      5.053506     1.908746     4.538742    -0.147698
C      1.678305     6.253012     9.607654     0.646401
C      6.562270     7.548693     4.538742    -0.148051
C      2.859886     8.299569    12.920846     0.646415
C      4.179776     3.422091     2.970758    -0.146903
C     -1.181580    11.206479    12.920846     0.646792
C      9.818494     1.908746     2.970758    -0.148000
C     -1.678305     6.253012    12.920846     0.646481
C      8.309730     7.548693     2.970758    -0.148011
C      4.576114     4.579961    12.920846     0.646415
C      3.256224     9.457439     2.970758    -0.146903
C      8.617580     1.673051    12.920846     0.646792
C     -2.382494    10.970784     2.970758    -0.148000
C      9.114305     6.626518    12.920846     0.646481
C     -0.873730     5.330837     2.970758    -0.148011
O     -1.677562     7.902880     5.364787    -0.548527
O     -3.764103     7.830754     6.144273    -0.543397
O      0.246875    10.380901     5.364787    -0.548289
O      1.227684    12.223962     6.144273    -0.543388
O      1.430686     7.475279     5.364787    -0.548761
O      2.536420     5.704344     6.144273    -0.543855
O      9.113562     4.976650     5.364787    -0.548527
O     11.200103     5.048776     6.144273    -0.543397
O      7.189125     2.498629     5.364787    -0.548289
O      6.208316     0.655568     6.144273    -0.543388
O      6.005314     5.404251     5.364787    -0.548761
O      4.899580     7.175186     6.144273    -0.543855
O      5.758438     4.976650     2.144713    -0.546034
O      3.671897     5.048776     1.365227    -0.540030
O      7.682875     2.498629     2.144713    -0.549076
O      8.663684     0.655568     1.365227    -0.543809
O      8.866686     5.404251     2.144713    -0.548711
O      9.972420     7.175186     1.365227    -0.543576
O      1.677562     7.902880     2.144713    -0.546034
O      3.764103     7.830754     1.365227    -0.540030
O     -0.246875    10.380901     2.144713    -0.549076
O     -1.227684    12.223962     1.365227    -0.543809
O     -1.430686     7.475279     2.144713    -0.548711
O     -2.536420     5.704344     1.365227    -0.543576
O      9.113562     4.976650     9.654213    -0.548527
O     11.200103     5.048776     8.874727    -0.543397
O      7.189125     2.498629     9.654213    -0.548289
O      6.208316     0.655568     8.874727    -0.543388
O      6.005314     5.404251     9.654213    -0.548761
O      4.899580     7.175186     8.874727    -0.543855
O     -1.677562     7.902880     9.654213    -0.548527
O     -3.764103     7.830754     8.874727    -0.543397
O      0.246875    10.380901     9.654213    -0.548289
O      1.227684    12.223962     8.874727    -0.543388
O      1.430686     7.475279     9.654213    -0.548761
O      2.536420     5.704344     8.874727    -0.543855
O      1.677562     7.902880    12.874287    -0.546034
O      3.764103     7.830754    13.653773    -0.540030
O     -0.246875    10.380901    12.874287    -0.549076
O     -1.227684    12.223962    13.653773    -0.543809
O     -1.430686     7.475279    12.874287    -0.548711
O     -2.536420     5.704344    13.653773    -0.543576
O      5.758438     4.976650    12.874287    -0.546034
O      3.671897     5.048776    13.653773    -0.540030
O      7.682875     2.498629    12.874287    -0.549076
O      8.663684     0.655568    13.653773    -0.543809
O      8.866686     5.404251    12.874287    -0.548711
O      9.972420     7.175186    13.653773    -0.543576
O      9.593927     3.047297    11.264250    -0.174860
O      5.278073     3.047297    11.264250    -0.174755
O      7.436000     6.784936    11.264250    -0.175066
O     -2.157927     9.832233    11.264250    -0.174860
O      2.157927     9.832233    11.264250    -0.174755
O     -0.000000     6.094594    11.264250    -0.175066
O     -2.157927     9.832233     3.754750    -0.174860
O      2.157927     9.832233     3.754750    -0.174755
O     -0.000000     6.094594     3.754750    -0.175066
O      9.593927     3.047297     3.754750    -0.174860
O      5.278073     3.047297     3.754750    -0.174755
O      7.436000     6.784936     3.754750    -0.175066

The following XYZ coordinates are in angstroms. Other properties are in atomic units.
The sperically averaged electron density of each atom fit to a function of the form exp(a - br)
eigen_1, eigen_2 and eigen_3 are the three eigenvalues of traceless quadrupole moment tensor
  atom number  atomic symbol              X              Y              Z     net charge C6 coefficient C8 coefficient C10 coefficient fluctuating dipole atomic polarizability isotropic forcefield polarizability              a              b squared Pearson coefficient          <r^3>          <r^4>         wp_QDO          m_QDO          q_QDO       dipole_x       dipole_y       dipole_z         dipole            Qxy            Qxz            Qyz     Q(x^2-y^2)  Q(3z^2 - R^2)        eigen_1        eigen_2        eigen_3 static polarizability      alpha(xx)      alpha(xy)      alpha(xz)      alpha(yy)      alpha(yz)      alpha(zz) atomic spin moment
            1             Eu       0.000000       8.586267       3.754750       1.216546     179.067949 0.48611133E+04  0.19063993E+06                                24.197485                           21.810277       0.682116       1.863696                    0.999731      98.577520     271.131857       0.425608       0.366959      -1.204064      -0.000588      -0.000088       0.000397       0.000715       0.000062      -0.000254      -0.000007       0.000361       0.600283      -0.100238      -0.099857       0.200095             26.356989      28.810105       0.001418       0.007676      28.821211      -0.004741      21.439651           0.000045
            2             Eu       7.436000       4.293263       3.754750       1.216546     179.067946 0.48611132E+04  0.19063992E+06                                24.197484                           21.810276       0.682116       1.863696                    0.999731      98.577516     271.131842       0.425608       0.366959      -1.204064       0.000589       0.000088       0.000397       0.000716       0.000062       0.000254       0.000007       0.000361       0.600283      -0.100238      -0.099857       0.200095             26.356989      28.810105       0.001418      -0.007676      28.821210       0.004740      21.439651           0.000045
            3             Eu       7.436000       4.293263      11.264250       1.216546     179.067948 0.48611132E+04  0.19063993E+06                                24.197485                           21.810277       0.682115       1.863696                    0.999731      98.577520     271.131860       0.425608       0.366959      -1.204064       0.000588       0.000089      -0.000397       0.000715       0.000062      -0.000254      -0.000007       0.000360       0.600283      -0.100238      -0.099857       0.200095             26.356990      28.810106       0.001418       0.007675      28.821212      -0.004741      21.439652           0.000045
            4             Eu       0.000000       8.586267      11.264250       1.216546     179.067944 0.48611130E+04  0.19063992E+06                                24.197485                           21.810276       0.682115       1.863696                    0.999731      98.577519     271.131855       0.425608       0.366959      -1.204064      -0.000588      -0.000088      -0.000397       0.000715       0.000062       0.000254       0.000007       0.000361       0.600283      -0.100238      -0.099857       0.200095             26.356989      28.810105       0.001418      -0.007675      28.821211       0.004741      21.439652           0.000045
            5             Cu       3.718000       6.439765       0.000000       1.031610      50.495425 0.69295002E+03  0.17064267E+05                                11.821378                            9.042166       0.972949       2.282130                    0.996212      37.002081      86.564502       0.562142       0.442460      -1.124396       0.000000      -0.000000      -0.000000       0.000000       0.047060      -0.000000      -0.000000      -0.165596       0.092761      -0.110698       0.030920       0.079777             14.999438       8.155123      -4.192081      -0.000000      14.848516       0.000000      21.994676           0.033209
            6             Cu      -3.718000       6.439765       0.000000       1.031444      50.612116 0.69407980E+03  0.17099692E+05                                11.841000                            9.050315       0.976224       2.282946                    0.996211      37.015760      86.626373       0.561795       0.442537      -1.124306      -0.000000       0.000000       0.000000       0.000000      -0.096392       0.000000       0.000000       0.002340       0.095430      -0.112304       0.031810       0.080494             15.032879      16.841725      -0.804576      -0.000000       6.205649      -0.000000      22.051264           0.277840
            7             Cu       7.436000       0.000000       0.000000       1.031156      50.675468 0.69492927E+03  0.17126371E+05                                11.852160                            9.056895       0.973885       2.282068                    0.996194      37.027971      86.678014       0.561477       0.442639      -1.124207       0.000000       0.000000      -0.000000       0.000000       0.049542      -0.000000       0.000000       0.165873       0.095688      -0.112555       0.031896       0.080659             15.049445       9.570634       5.015007      -0.000000      13.501215      -0.000000      22.076486          -0.271811
            8             Cu      -3.718000       6.439765       7.509500       1.031613      50.610800 0.69411395E+03  0.17100818E+05                                11.841030                            9.050795       0.975268       2.282660                    0.996206      37.015652      86.628084       0.561754       0.442562      -1.124285      -0.000000      -0.000000       0.000000       0.000000      -0.047114       0.000000      -0.000000      -0.168101       0.095066      -0.112199       0.031689       0.080510             15.032094       8.167672       4.203252       0.000000      14.880168      -0.000000      22.048442          -0.268325
            9             Cu       3.718000       6.439765       7.509500       1.031441      50.624147 0.69421598E+03  0.17103999E+05                                11.843197                            9.051484       0.975816       2.282826                    0.996206      37.016679      86.632814       0.561729       0.442564      -1.124281       0.000000      -0.000000       0.000000       0.000000       0.096473       0.000000      -0.000000       0.002781       0.095043      -0.112323       0.031681       0.080642             15.035860      16.848545       0.804668       0.000000       6.206427       0.000000      22.052609           0.279752
           10             Cu       7.436000       0.000000       7.509500       1.031504      50.593412 0.69392101E+03  0.17094768E+05                                11.837988                            9.049343       0.975835       2.282869                    0.996211      37.012808      86.616347       0.561820       0.442543      -1.124304      -0.000000       0.000000       0.000000       0.000000      -0.049218       0.000000      -0.000000       0.165615       0.095121      -0.112184       0.031707       0.080477             15.026496       9.558597      -5.005536      -0.000000      13.480931       0.000000      22.039960          -0.256996
           11              H      10.605967       2.036254      12.599439       0.113929       1.279155 0.10327489E+02  0.10639750E+03                                 1.869159                            1.818881      -0.755404       2.515142                    0.999584       3.368701       9.180796       0.494908       1.201282      -0.731558       0.022030       0.012394       0.020709       0.032677       0.004174       0.005672      -0.001336      -0.010387       0.004024      -0.010238       0.004079       0.006159              1.870942       2.076495       0.210229       0.387264       1.640563       0.028158       1.895769           0.000062
           12              H       9.967214       1.138550      11.477520       0.105176       1.149584 0.87522360E+01  0.87725773E+02                                 1.807197                            1.718113      -0.932797       2.421397                    0.997727       3.628521      10.207375       0.483150       1.264783      -0.712223      -0.003163      -0.018498      -0.022568       0.029351       0.002493       0.002893       0.000577      -0.011064       0.024097      -0.010482       0.001850       0.008632              1.856820       1.413763      -0.000481      -0.068914       2.416266       0.450109       1.740430           0.000046
           13              H       3.896464       2.676366      12.599439       0.114384       1.275130 0.10285088E+02  0.10584582E+03                                 1.864959                            1.814951      -0.752611       2.516880                    0.999603       3.362095       9.156152       0.495550       1.201028      -0.731638      -0.000378      -0.025507       0.020597       0.032787      -0.006479      -0.003983      -0.004225      -0.002079       0.003799      -0.010126       0.004026       0.006100              1.866687       1.564274       0.083493      -0.168709       2.144348      -0.348466       1.891438          -0.000011
           14              H       3.438406       3.678394      11.477520       0.105698       1.146799 0.87251276E+01  0.87384135E+02                                 1.804273                            1.715477      -0.931038       2.422697                    0.997748       3.622404      10.185283       0.483522       1.264821      -0.712235      -0.014555       0.011823      -0.022746       0.029479      -0.005925      -0.000906      -0.002742       0.001169       0.024080      -0.010349       0.001742       0.008607              1.853733       2.162445      -0.432794       0.423333       1.661243      -0.164993       1.737510           0.000018
           15              H       7.805569       8.166910      12.599439       0.113731       1.279603 0.10331548E+02  0.10644351E+03                                 1.869007                            1.818746      -0.755961       2.514666                    0.999580       3.369798       9.182198       0.495156       1.200632      -0.731701      -0.021646       0.012905       0.020672       0.032595       0.002430      -0.001669       0.005596       0.012414       0.003987      -0.010250       0.004093       0.006157              1.870783       1.931387      -0.293797      -0.217937       1.785354       0.321260       1.895608          -0.000048
           16              H       8.902379       8.062586      11.477520       0.105365       1.148605 0.87432306E+01  0.87616333E+02                                 1.806525                            1.717519      -0.932377       2.421790                    0.997730       3.626956      10.203140       0.483093       1.265209      -0.712135       0.017650       0.006529      -0.022579       0.029393       0.003541      -0.001930       0.002231       0.009822       0.024111      -0.010474       0.001841       0.008632              1.856117       2.164347       0.434110      -0.355125       1.664253      -0.284559       1.739752          -0.000087
           17              H      -3.169967      10.843276      12.599439       0.113929       1.279155 0.10327486E+02  0.10639746E+03                                 1.869159                            1.818881      -0.755404       2.515142                    0.999584       3.368700       9.180794       0.494908       1.201282      -0.731558      -0.022030      -0.012394       0.020709       0.032677       0.004174      -0.005672       0.001336      -0.010387       0.004024      -0.010238       0.004079       0.006159              1.870942       2.076495       0.210229      -0.387264       1.640563      -0.028158       1.895769           0.000062
           18              H      -2.531214      11.740980      11.477520       0.105176       1.149584 0.87522370E+01  0.87725787E+02                                 1.807198                            1.718114      -0.932797       2.421397                    0.997727       3.628521      10.207376       0.483150       1.264783      -0.712223       0.003163       0.018498      -0.022568       0.029351       0.002493      -0.002893      -0.000577      -0.011064       0.024097      -0.010482       0.001850       0.008633              1.856820       1.413764      -0.000481       0.068914       2.416266      -0.450109       1.740430           0.000046
           19              H       3.539536      10.203164      12.599439       0.114384       1.275130 0.10285089E+02  0.10584584E+03                                 1.864959                            1.814951      -0.752611       2.516880                    0.999603       3.362095       9.156153       0.495550       1.201028      -0.731638       0.000378       0.025507       0.020597       0.032787      -0.006479       0.003983       0.004225      -0.002079       0.003799      -0.010126       0.004026       0.006100              1.866687       1.564274       0.083493       0.168709       2.144348       0.348467       1.891438          -0.000011
           20              H       3.997594       9.201136      11.477520       0.105698       1.146799 0.87251276E+01  0.87384136E+02                                 1.804273                            1.715477      -0.931038       2.422697                    0.997748       3.622404      10.185283       0.483522       1.264821      -0.712235       0.014555      -0.011823      -0.022746       0.029479      -0.005925       0.000906       0.002742       0.001169       0.024080      -0.010349       0.001742       0.008607              1.853733       2.162445      -0.432794      -0.423333       1.661243       0.164993       1.737510           0.000018
           21              H      -0.369569       4.712620      12.599439       0.113731       1.279605 0.10331563E+02  0.10644370E+03                                 1.869008                            1.818747      -0.755961       2.514666                    0.999580       3.369800       9.182206       0.495156       1.200632      -0.731701       0.021646      -0.012905       0.020672       0.032595       0.002430       0.001669      -0.005596       0.012414       0.003987      -0.010250       0.004093       0.006157              1.870785       1.931388      -0.293797       0.217937       1.785356      -0.321261       1.895610          -0.000048
           22              H      -1.466379       4.816944      11.477520       0.105365       1.148605 0.87432303E+01  0.87616332E+02                                 1.806525                            1.717519      -0.932377       2.421790                    0.997730       3.626956      10.203141       0.483093       1.265209      -0.712135      -0.017650      -0.006529      -0.022579       0.029393       0.003541       0.001930      -0.002231       0.009822       0.024111      -0.010474       0.001841       0.008632              1.856118       2.164348       0.434110       0.355125       1.664253       0.284559       1.739752          -0.000087
           23              H       3.169967      10.843276       9.929061       0.114030       1.277110 0.10305729E+02  0.10611258E+03                                 1.866867                            1.816733      -0.753253       2.516274                    0.999595       3.365614       9.168412       0.495317       1.200977      -0.731638       0.022062      -0.012310      -0.020786       0.032716      -0.004160      -0.005704      -0.001379      -0.010331       0.003969      -0.010246       0.004118       0.006128              1.868620       2.073888      -0.209825      -0.386627       1.638637       0.028195       1.893337           0.000053
           24              H       2.531214      11.740980      11.050980       0.105292       1.148724 0.87436251E+01  0.87615535E+02                                 1.806149                            1.717161      -0.931883       2.421934                    0.997737       3.626462      10.199291       0.483342       1.264625      -0.712264      -0.003168       0.018597       0.022514       0.029373      -0.002484      -0.002887       0.000558      -0.011055       0.024059      -0.010468       0.001855       0.008613              1.855712       1.413051       0.000611       0.068890       2.414695       0.449793       1.739389           0.000036
           25              H      -3.539536      10.203164       9.929061       0.113943       1.278865 0.10324376E+02  0.10635633E+03                                 1.868803                            1.818550      -0.755134       2.515286                    0.999586       3.368228       9.178808       0.494981       1.201207      -0.731577      -0.000304       0.025270      -0.020718       0.032679       0.006583       0.004005      -0.004247      -0.002024       0.004010      -0.010244       0.004089       0.006155              1.870579       1.567218      -0.083635       0.169211       2.149102      -0.349379       1.895417           0.000048
           26              H      -3.997594       9.201136      11.050980       0.105221       1.149240 0.87489965E+01  0.87685918E+02                                 1.806925                            1.717866      -0.932498       2.421583                    0.997731       3.627946      10.205606       0.483151       1.264886      -0.712202      -0.014462      -0.011998       0.022561       0.029362       0.006038       0.000959      -0.002795       0.001222       0.024099      -0.010486       0.001853       0.008633              1.856541       2.165761       0.433784      -0.424168       1.663729      -0.165340       1.740132           0.000091
           27              H       0.369569       4.712620       9.929061       0.114109       1.277826 0.10313867E+02  0.10622222E+03                                 1.867934                            1.817748      -0.754722       2.515664                    0.999588       3.366625       9.173658       0.495034       1.201371      -0.731544      -0.021769      -0.012900      -0.020764       0.032733      -0.002418       0.001680       0.005595       0.012400       0.003997      -0.010242       0.004089       0.006153              1.869702       1.930289       0.293559       0.217805       1.784306       0.320979       1.894510          -0.000067
           28              H       1.466379       4.816944      11.050980       0.104878       1.150420 0.87597141E+01  0.87812022E+02                                 1.807375                            1.718291      -0.932351       2.421324                    0.997736       3.629563      10.208132       0.483401       1.263964      -0.712399       0.017548      -0.006535       0.022465       0.029246      -0.003572       0.001942       0.002243       0.009815       0.024135      -0.010497       0.001852       0.008645              1.856994       2.165419      -0.434427       0.355293       1.665045      -0.284756       1.740518          -0.000061
           29              H       4.266033       2.036254       9.929061       0.114030       1.277110 0.10305724E+02  0.10611251E+03                                 1.866866                            1.816732      -0.753253       2.516274                    0.999595       3.365614       9.168410       0.495317       1.200977      -0.731638      -0.022062       0.012310      -0.020786       0.032716      -0.004160       0.005704       0.001379      -0.010331       0.003969      -0.010246       0.004118       0.006128              1.868619       2.073887      -0.209825       0.386627       1.638636      -0.028195       1.893336           0.000053
           30              H       4.904786       1.138550      11.050980       0.105292       1.148724 0.87436304E+01  0.87615596E+02                                 1.806149                            1.717161      -0.931884       2.421934                    0.997737       3.626463      10.199292       0.483342       1.264624      -0.712264       0.003168      -0.018597       0.022514       0.029373      -0.002484       0.002887      -0.000558      -0.011055       0.024059      -0.010468       0.001855       0.008613              1.855712       1.413051       0.000611      -0.068890       2.414695      -0.449793       1.739389           0.000036
           31              H      10.975536       2.676366       9.929061       0.113943       1.278865 0.10324378E+02  0.10635636E+03                                 1.868804                            1.818550      -0.755134       2.515286                    0.999586       3.368228       9.178809       0.494981       1.201208      -0.731577       0.000304      -0.025270      -0.020718       0.032679       0.006583      -0.004005       0.004247      -0.002024       0.004010      -0.010244       0.004089       0.006155              1.870579       1.567218      -0.083635      -0.169211       2.149103       0.349379       1.895417           0.000048
           32              H      11.433594       3.678394      11.050980       0.105221       1.149241 0.87490010E+01  0.87685974E+02                                 1.806925                            1.717866      -0.932498       2.421583                    0.997731       3.627947      10.205609       0.483151       1.264886      -0.712202       0.014462       0.011998       0.022561       0.029362       0.006038      -0.000959       0.002795       0.001222       0.024099      -0.010486       0.001853       0.008633              1.856541       2.165762       0.433784       0.424168       1.663729       0.165340       1.740132           0.000091
           33              H       7.066431       8.166910       9.929061       0.114109       1.277827 0.10313875E+02  0.10622231E+03                                 1.867934                            1.817748      -0.754723       2.515664                    0.999588       3.366627       9.173662       0.495034       1.201370      -0.731544       0.021769       0.012900      -0.020764       0.032733      -0.002418      -0.001679      -0.005595       0.012400       0.003997      -0.010242       0.004089       0.006153              1.869702       1.930289       0.293559      -0.217805       1.784306      -0.320979       1.894510          -0.000067
           34              H       5.969621       8.062586      11.050980       0.104878       1.150420 0.87597145E+01  0.87812024E+02                                 1.807375                            1.718291      -0.932351       2.421324                    0.997736       3.629563      10.208131       0.483401       1.263963      -0.712399      -0.017548       0.006535       0.022465       0.029246      -0.003572      -0.001942      -0.002243       0.009815       0.024135      -0.010497       0.001852       0.008645              1.856994       2.165419      -0.434427      -0.355293       1.665045       0.284756       1.740517          -0.000061
           35              H      -3.169967      10.843276       2.419561       0.113929       1.279154 0.10327477E+02  0.10639735E+03                                 1.869157                            1.818879      -0.755403       2.515142                    0.999584       3.368700       9.180790       0.494908       1.201281      -0.731559      -0.022030      -0.012394      -0.020709       0.032677       0.004174       0.005672      -0.001336      -0.010387       0.004024      -0.010238       0.004079       0.006159              1.870941       2.076493       0.210229       0.387264       1.640562       0.028158       1.895767           0.000062
           36              H      -2.531214      11.740980       3.541480       0.105176       1.149584 0.87522356E+01  0.87725770E+02                                 1.807197                            1.718113      -0.932797       2.421397                    0.997727       3.628521      10.207376       0.483150       1.264783      -0.712223       0.003163       0.018498       0.022568       0.029351       0.002493       0.002893       0.000577      -0.011064       0.024097      -0.010482       0.001850       0.008632              1.856820       1.413764      -0.000481      -0.068914       2.416266       0.450109       1.740430           0.000046
           37              H       3.539536      10.203164       2.419561       0.114384       1.275129 0.10285074E+02  0.10584564E+03                                 1.864957                            1.814949      -0.752611       2.516880                    0.999603       3.362094       9.156145       0.495550       1.201027      -0.731638       0.000378       0.025507      -0.020597       0.032787      -0.006479      -0.003983      -0.004225      -0.002079       0.003799      -0.010126       0.004026       0.006100              1.866685       1.564272       0.083492      -0.168708       2.144345      -0.348466       1.891436          -0.000011
           38              H       3.997594       9.201136       3.541480       0.105698       1.146800 0.87251287E+01  0.87384141E+02                                 1.804273                            1.715476      -0.931039       2.422696                    0.997748       3.622404      10.185280       0.483522       1.264820      -0.712235       0.014555      -0.011823       0.022746       0.029479      -0.005925      -0.000906      -0.002742       0.001169       0.024080      -0.010349       0.001742       0.008607              1.853732       2.162445      -0.432794       0.423333       1.661243      -0.164993       1.737509           0.000018
           39              H      -0.369569       4.712620       2.419561       0.113731       1.279603 0.10331549E+02  0.10644352E+03                                 1.869007                            1.818746      -0.755960       2.514666                    0.999580       3.369798       9.182199       0.495156       1.200632      -0.731701       0.021646      -0.012905      -0.020672       0.032595       0.002430      -0.001669       0.005596       0.012414       0.003987      -0.010250       0.004093       0.006157              1.870783       1.931387      -0.293797      -0.217937       1.785355       0.321261       1.895609          -0.000048
           40              H      -1.466379       4.816944       3.541480       0.105365       1.148605 0.87432343E+01  0.87616384E+02                                 1.806526                            1.717519      -0.932377       2.421790                    0.997730       3.626957      10.203145       0.483093       1.265209      -0.712135      -0.017650      -0.006529       0.022579       0.029393       0.003541      -0.001930       0.002231       0.009822       0.024111      -0.010474       0.001841       0.008632              1.856118       2.164348       0.434110      -0.355125       1.664253      -0.284559       1.739753          -0.000087
           41              H      10.605967       2.036254       2.419561       0.113930       1.279154 0.10327477E+02  0.10639735E+03                                 1.869158                            1.818880      -0.755403       2.515142                    0.999584       3.368699       9.180790       0.494908       1.201282      -0.731558       0.022030       0.012394      -0.020709       0.032677       0.004174      -0.005672       0.001336      -0.010387       0.004024      -0.010238       0.004079       0.006159              1.870941       2.076493       0.210229      -0.387264       1.640562      -0.028158       1.895768           0.000062
           42              H       9.967214       1.138550       3.541480       0.105176       1.149583 0.87522320E+01  0.87725728E+02                                 1.807197                            1.718113      -0.932797       2.421397                    0.997727       3.628520      10.207374       0.483150       1.264783      -0.712223      -0.003163      -0.018498       0.022568       0.029351       0.002493      -0.002893      -0.000577      -0.011064       0.024097      -0.010482       0.001850       0.008632              1.856820       1.413764      -0.000481       0.068914       2.416266      -0.450109       1.740430           0.000046
           43              H       3.896464       2.676366       2.419561       0.114384       1.275128 0.10285065E+02  0.10584553E+03                                 1.864957                            1.814949      -0.752611       2.516880                    0.999603       3.362092       9.156140       0.495550       1.201028      -0.731638      -0.000378      -0.025507      -0.020597       0.032787      -0.006479       0.003983       0.004225      -0.002079       0.003799      -0.010126       0.004026       0.006100              1.866684       1.564272       0.083492       0.168708       2.144345       0.348466       1.891436          -0.000011
           44              H       3.438406       3.678394       3.541480       0.105698       1.146799 0.87251247E+01  0.87384097E+02                                 1.804273                            1.715476      -0.931038       2.422696                    0.997748       3.622403      10.185279       0.483522       1.264821      -0.712235      -0.014555       0.011823       0.022746       0.029479      -0.005925       0.000906       0.002742       0.001169       0.024080      -0.010349       0.001742       0.008607              1.853732       2.162445      -0.432794      -0.423333       1.661243       0.164993       1.737509           0.000018
           45              H       7.805569       8.166910       2.419561       0.113731       1.279604 0.10331554E+02  0.10644358E+03                                 1.869007                            1.818746      -0.755960       2.514666                    0.999580       3.369799       9.182201       0.495156       1.200632      -0.731701      -0.021646       0.012905      -0.020672       0.032595       0.002430       0.001669      -0.005596       0.012414       0.003987      -0.010250       0.004093       0.006157              1.870784       1.931387      -0.293797       0.217937       1.785355      -0.321261       1.895609          -0.000048
           46              H       8.902379       8.062586       3.541480       0.105365       1.148605 0.87432342E+01  0.87616376E+02                                 1.806525                            1.717519      -0.932377       2.421790                    0.997730       3.626957      10.203142       0.483093       1.265208      -0.712135       0.017650       0.006529       0.022579       0.029393       0.003541       0.001930      -0.002231       0.009822       0.024111      -0.010474       0.001841       0.008632              1.856117       2.164348       0.434110       0.355125       1.664253       0.284559       1.739752          -0.000087
           47              H       4.266033       2.036254       5.089939       0.114030       1.277108 0.10305704E+02  0.10611225E+03                                 1.866864                            1.816730      -0.753252       2.516274                    0.999595       3.365611       9.168399       0.495317       1.200977      -0.731638      -0.022062       0.012310       0.020786       0.032716      -0.004160      -0.005704      -0.001379      -0.010331       0.003969      -0.010246       0.004118       0.006128              1.868617       2.073884      -0.209824      -0.386626       1.638634       0.028195       1.893334           0.000053
           48              H       4.904786       1.138550       3.968020       0.105292       1.148724 0.87436261E+01  0.87615541E+02                                 1.806148                            1.717161      -0.931884       2.421934                    0.997737       3.626462      10.199288       0.483343       1.264624      -0.712264       0.003168      -0.018597      -0.022514       0.029373      -0.002484      -0.002887       0.000558      -0.011055       0.024059      -0.010468       0.001855       0.008613              1.855711       1.413051       0.000611       0.068890       2.414694       0.449792       1.739389           0.000036
           49              H      10.975536       2.676366       5.089939       0.113944       1.278864 0.10324370E+02  0.10635626E+03                                 1.868803                            1.818550      -0.755134       2.515286                    0.999586       3.368227       9.178806       0.494981       1.201207      -0.731577       0.000304      -0.025270       0.020718       0.032679       0.006583       0.004005      -0.004247      -0.002024       0.004010      -0.010244       0.004089       0.006155              1.870578       1.567218      -0.083635       0.169211       2.149102      -0.349378       1.895416           0.000048
           50              H      11.433594       3.678394       3.968020       0.105221       1.149241 0.87489992E+01  0.87685954E+02                                 1.806925                            1.717866      -0.932498       2.421583                    0.997731       3.627947      10.205610       0.483151       1.264886      -0.712202       0.014462       0.011998      -0.022561       0.029362       0.006038       0.000959      -0.002795       0.001222       0.024099      -0.010486       0.001853       0.008633              1.856541       2.165762       0.433784      -0.424168       1.663729      -0.165340       1.740132           0.000091
           51              H       7.066431       8.166910       5.089939       0.114110       1.277825 0.10313855E+02  0.10622205E+03                                 1.867932                            1.817746      -0.754722       2.515665                    0.999588       3.366624       9.173652       0.495035       1.201370      -0.731544       0.021769       0.012900       0.020764       0.032733      -0.002418       0.001680       0.005595       0.012400       0.003997      -0.010242       0.004089       0.006153              1.869700       1.930287       0.293558       0.217804       1.784304       0.320978       1.894508          -0.000067
           52              H       5.969621       8.062586       3.968020       0.104878       1.150420 0.87597139E+01  0.87812012E+02                                 1.807375                            1.718290      -0.932350       2.421324                    0.997736       3.629563      10.208129       0.483401       1.263963      -0.712399      -0.017548       0.006535      -0.022465       0.029246      -0.003572       0.001942       0.002243       0.009814       0.024135      -0.010497       0.001852       0.008645              1.856993       2.165418      -0.434427       0.355293       1.665045      -0.284756       1.740517          -0.000061
           53              H       3.169967      10.843276       5.089939       0.114030       1.277108 0.10305703E+02  0.10611223E+03                                 1.866863                            1.816729      -0.753253       2.516274                    0.999595       3.365612       9.168398       0.495318       1.200975      -0.731638       0.022062      -0.012310       0.020786       0.032716      -0.004160       0.005704       0.001379      -0.010331       0.003969      -0.010246       0.004118       0.006128              1.868616       2.073883      -0.209824       0.386626       1.638633      -0.028195       1.893333           0.000053
           54              H       2.531214      11.740980       3.968020       0.105292       1.148723 0.87436212E+01  0.87615482E+02                                 1.806148                            1.717160      -0.931884       2.421934                    0.997737       3.626461      10.199286       0.483342       1.264625      -0.712264      -0.003168       0.018597      -0.022514       0.029373      -0.002484       0.002887      -0.000558      -0.011055       0.024059      -0.010468       0.001855       0.008613              1.855711       1.413051       0.000611      -0.068890       2.414694      -0.449792       1.739388           0.000036
           55              H      -3.539536      10.203164       5.089939       0.113943       1.278865 0.10324385E+02  0.10635645E+03                                 1.868804                            1.818551      -0.755134       2.515286                    0.999586       3.368230       9.178814       0.494981       1.201207      -0.731577      -0.000304       0.025270       0.020718       0.032678       0.006583      -0.004005       0.004247      -0.002024       0.004010      -0.010244       0.004089       0.006155              1.870579       1.567218      -0.083635      -0.169211       2.149103       0.349379       1.895417           0.000048
           56              H      -3.997594       9.201136       3.968020       0.105221       1.149241 0.87489992E+01  0.87685955E+02                                 1.806925                            1.717866      -0.932498       2.421583                    0.997731       3.627947      10.205610       0.483151       1.264886      -0.712202      -0.014462      -0.011998      -0.022561       0.029362       0.006038      -0.000959       0.002795       0.001222       0.024099      -0.010486       0.001853       0.008633              1.856541       2.165762       0.433784       0.424168       1.663730       0.165340       1.740132           0.000091
           57              H       0.369569       4.712620       5.089939       0.114110       1.277826 0.10313864E+02  0.10622217E+03                                 1.867933                            1.817747      -0.754722       2.515664                    0.999588       3.366625       9.173657       0.495034       1.201370      -0.731544      -0.021769      -0.012900       0.020764       0.032733      -0.002418      -0.001680      -0.005595       0.012400       0.003997      -0.010242       0.004089       0.006153              1.869701       1.930288       0.293558      -0.217805       1.784305      -0.320978       1.894509          -0.000067
           58              H       1.466379       4.816944       3.968020       0.104878       1.150420 0.87597145E+01  0.87812024E+02                                 1.807375                            1.718291      -0.932351       2.421324                    0.997736       3.629563      10.208131       0.483401       1.263963      -0.712399       0.017548      -0.006535      -0.022465       0.029246      -0.003572      -0.001942      -0.002243       0.009814       0.024135      -0.010497       0.001852       0.008645              1.856994       2.165419      -0.434427      -0.355293       1.665045       0.284756       1.740517          -0.000061
           59              C      -2.859886       8.299569       5.411346       0.646616      21.431096 0.23350962E+03  0.47559852E+04                                 7.187994                            5.482205       0.043202       2.091408                    0.999569      21.317393      59.302100       0.623065       0.482655      -1.013513      -0.001761      -0.024582       0.031916       0.040324       0.038494       0.033386       0.082620      -0.063791       0.098272      -0.067480      -0.054744       0.122224              8.412275       9.061356       1.198925      -2.608219       7.859688      -3.762825       8.315780          -0.000554
           60              C      10.692224       3.422091      10.480258      -0.147896      25.222306 0.35805574E+03  0.80423044E+04                                 7.441984                            6.201358       0.129075       2.047472                    0.998741      27.977044      79.357704       0.677052       0.402767      -1.070022      -0.080378      -0.025083       0.049627       0.097738       0.035619      -0.031565       0.010788       0.024008       0.047828      -0.056417       0.010072       0.046345              8.408146       7.511618       1.762906      -1.203519       9.178490      -2.689011       8.534329          -0.002198
           61              C       1.181580      11.206479       5.411346       0.646493      21.431150 0.23352441E+03  0.47563363E+04                                 7.187890                            5.482358       0.043696       2.091596                    0.999571      21.317429      59.301481       0.623063       0.482652      -1.013521      -0.020345       0.013874       0.031877       0.040281      -0.046830       0.054773      -0.070207      -0.034636       0.098129      -0.067356      -0.054763       0.122119              8.411592       7.120982      -0.077934      -1.953398       9.799138       4.139464       8.314656          -0.000530
           62              C       5.053506       1.908746      10.480258      -0.147697      25.213484 0.35794009E+03  0.80388853E+04                                 7.440298                            6.200627       0.129295       2.047695                    0.998735      27.968249      79.323153       0.677062       0.402803      -1.070021       0.018561       0.082165       0.049571       0.097739      -0.007264       0.025248       0.022145      -0.073926       0.047444      -0.056533       0.009896       0.046637              8.405161       7.232926      -1.601446      -1.725534       9.452069       2.384256       8.530487          -0.001987
           63              C       1.678305       6.253012       5.411346       0.646401      21.437649 0.23357463E+03  0.47576771E+04                                 7.189302                            5.482799       0.043115       2.091276                    0.999569      21.322513      59.320139       0.623055       0.482625      -1.013521       0.021905       0.010774       0.032214       0.040418       0.008378      -0.088210      -0.012337       0.098614       0.098151      -0.067457      -0.054728       0.122185              8.414279       9.201109      -1.120476       4.564499       7.724021      -0.377742       8.317708           0.000595
           64              C       6.562270       7.548693      10.480258      -0.148051      25.229254 0.35815131E+03  0.80449593E+04                                 7.443210                            6.202078       0.129186       2.047371                    0.998750      27.982082      79.373583       0.677033       0.402753      -1.070035       0.062068      -0.056944       0.049464       0.097682      -0.028405       0.006411      -0.032612       0.049692       0.047793      -0.056453       0.010088       0.046364              8.409892      10.290875      -0.160078       2.932390       6.402782       0.302511       8.536020           0.002328
           65              C      10.295886       4.579961       5.411346       0.646616      21.431095 0.23350961E+03  0.47559848E+04                                 7.187994                            5.482205       0.043202       2.091408                    0.999569      21.317392      59.302097       0.623065       0.482655      -1.013513       0.001761       0.024582       0.031916       0.040324       0.038494      -0.033386      -0.082620      -0.063791       0.098272      -0.067480      -0.054744       0.122224              8.412275       9.061356       1.198925       2.608219       7.859687       3.762825       8.315780          -0.000554
           66              C      -3.256224       9.457439      10.480258      -0.147896      25.222308 0.35805578E+03  0.80423054E+04                                 7.441985                            6.201358       0.129075       2.047472                    0.998741      27.977045      79.357708       0.677052       0.402767      -1.070022       0.080378       0.025083       0.049627       0.097738       0.035619       0.031565      -0.010788       0.024008       0.047828      -0.056417       0.010072       0.046345              8.408146       7.511618       1.762907       1.203519       9.178490       2.689012       8.534330          -0.002198
           67              C       6.254420       1.673051       5.411346       0.646493      21.431148 0.23352438E+03  0.47563356E+04                                 7.187890                            5.482358       0.043696       2.091597                    0.999571      21.317428      59.301477       0.623063       0.482652      -1.013521       0.020345      -0.013874       0.031877       0.040281      -0.046830      -0.054773       0.070207      -0.034636       0.098129      -0.067356      -0.054763       0.122119              8.411592       7.120982      -0.077934       1.953398       9.799138      -4.139464       8.314656          -0.000530
           68              C       2.382494      10.970784      10.480258      -0.147697      25.213481 0.35794006E+03  0.80388845E+04                                 7.440297                            6.200627       0.129295       2.047695                    0.998735      27.968248      79.323151       0.677062       0.402802      -1.070021      -0.018561      -0.082165       0.049571       0.097739      -0.007263      -0.025248      -0.022146      -0.073926       0.047444      -0.056533       0.009896       0.046637              8.405160       7.232926      -1.601446       1.725533       9.452068      -2.384255       8.530486          -0.001987
           69              C       5.757695       6.626518       5.411346       0.646401      21.437645 0.23357459E+03  0.47576760E+04                                 7.189301                            5.482798       0.043115       2.091276                    0.999569      21.322510      59.320125       0.623055       0.482625      -1.013521      -0.021905      -0.010774       0.032214       0.040418       0.008378       0.088210       0.012337       0.098614       0.098151      -0.067457      -0.054728       0.122185              8.414278       9.201107      -1.120476      -4.564498       7.724019       0.377742       8.317707           0.000595
           70              C       0.873730       5.330837      10.480258      -0.148051      25.229253 0.35815131E+03  0.80449591E+04                                 7.443209                            6.202078       0.129186       2.047371                    0.998750      27.982081      79.373578       0.677033       0.402753      -1.070035      -0.062068       0.056944       0.049464       0.097682      -0.028405      -0.006411       0.032612       0.049692       0.047793      -0.056453       0.010088       0.046364              8.409891      10.290874      -0.160078      -2.932390       6.402781      -0.302511       8.536019           0.002328
           71              C       4.576114       4.579961       2.098154       0.646415      21.432149 0.23356913E+03  0.47572834E+04                                 7.188237                            5.483144       0.043513       2.091611                    0.999568      21.311400      59.277140       0.622999       0.482698      -1.013537      -0.002100       0.024394      -0.031735       0.040082      -0.038548      -0.033192       0.082493      -0.063498       0.098067      -0.067494      -0.054489       0.121983              8.411524       9.063427      -1.198979       2.608293       7.857257      -3.760584       8.313887           0.000096
           72              C       3.256224       9.457439      12.048242      -0.146903      25.190867 0.35759047E+03  0.80286168E+04                                 7.435080                            6.197188       0.131778       2.048837                    0.998723      27.946322      79.234382       0.677355       0.402749      -1.070117      -0.080552       0.024918      -0.049592       0.097820      -0.034849       0.031128       0.010287       0.023415       0.046930      -0.055178       0.009523       0.045655              8.398481       7.505271      -1.760208       1.200811       9.166879      -2.682879       8.523294           0.000131
           73              C       8.617580       1.673051       2.098154       0.646792      21.429625 0.23347803E+03  0.47553576E+04                                 7.188487                            5.482327       0.042138       2.091082                    0.999571      21.318484      59.312432       0.622951       0.482742      -1.013430      -0.020456      -0.013758      -0.031913       0.040326       0.046932      -0.054933      -0.070235      -0.034858       0.098369      -0.067591      -0.054731       0.122322              8.413219       7.122170       0.079902       1.955111       9.800142       4.141292       8.317346          -0.000550
           74              C      -2.382494      10.970784      12.048242      -0.148000      25.225550 0.35809683E+03  0.80435343E+04                                 7.442751                            6.201753       0.128792       2.047345                    0.998741      27.979990      79.370034       0.677018       0.402772      -1.070008       0.018430      -0.082196      -0.049656       0.097783       0.007436      -0.025107       0.021879      -0.073683       0.047875      -0.056403       0.010127       0.046276              8.409275       7.236048       1.603735       1.727597       9.456067       2.387481       8.535710          -0.002280
           75              C       9.114305       6.626518       2.098154       0.646481      21.435458 0.23355438E+03  0.47571648E+04                                 7.188951                            5.482681       0.042963       2.091268                    0.999569      21.320874      59.315087       0.623041       0.482647      -1.013509       0.022385      -0.010822      -0.031718       0.040302      -0.008441       0.088217      -0.012401       0.098447       0.098317      -0.067417      -0.054762       0.122179              8.413704       9.199729       1.120053      -4.563884       7.723902      -0.377646       8.317480           0.000598
           76              C      -0.873730       5.330837      12.048242      -0.148010      25.229139 0.35816179E+03  0.80454010E+04                                 7.443791                            6.202633       0.128107       2.047080                    0.998741      27.982431      79.380349       0.676914       0.402814      -1.069975       0.061772       0.056988      -0.049755       0.097667       0.028144      -0.006503      -0.032886       0.049573       0.047850      -0.056435       0.009986       0.046449              8.410468      10.291142       0.159601      -2.932373       6.403391       0.302206       8.536870           0.002292
           77              C       2.859886       8.299569       2.098154       0.646415      21.432147 0.23356910E+03  0.47572827E+04                                 7.188236                            5.483143       0.043514       2.091611                    0.999568      21.311398      59.277131       0.622999       0.482698      -1.013537       0.002100      -0.024394      -0.031735       0.040082      -0.038548       0.033192      -0.082493      -0.063498       0.098067      -0.067494      -0.054489       0.121983              8.411523       9.063426      -1.198979      -2.608293       7.857257       3.760584       8.313886           0.000096
           78              C       4.179776       3.422091      12.048242      -0.146903      25.190874 0.35759059E+03  0.80286202E+04                                 7.435082                            6.197189       0.131778       2.048837                    0.998723      27.946327      79.234399       0.677355       0.402749      -1.070117       0.080552      -0.024918      -0.049592       0.097820      -0.034849      -0.031128      -0.010287       0.023414       0.046931      -0.055178       0.009524       0.045654              8.398483       7.505272      -1.760208      -1.200812       9.166881       2.682880       8.523296           0.000131
           79              C      -1.181580      11.206479       2.098154       0.646792      21.429624 0.23347802E+03  0.47553574E+04                                 7.188487                            5.482327       0.042138       2.091082                    0.999571      21.318483      59.312430       0.622951       0.482742      -1.013430       0.020456       0.013758      -0.031913       0.040326       0.046932       0.054933       0.070235      -0.034858       0.098369      -0.067591      -0.054731       0.122322              8.413219       7.122170       0.079902      -1.955111       9.800142      -4.141293       8.317346          -0.000550
           80              C       9.818494       1.908746      12.048242      -0.148000      25.225554 0.35809689E+03  0.80435361E+04                                 7.442752                            6.201754       0.128792       2.047345                    0.998741      27.979993      79.370045       0.677017       0.402772      -1.070008      -0.018430       0.082196      -0.049656       0.097783       0.007436       0.025107      -0.021879      -0.073683       0.047875      -0.056403       0.010127       0.046276              8.409276       7.236049       1.603736      -1.727597       9.456068      -2.387482       8.535711          -0.002280
           81              C      -1.678305       6.253012       2.098154       0.646481      21.435457 0.23355436E+03  0.47571643E+04                                 7.188951                            5.482681       0.042963       2.091268                    0.999569      21.320873      59.315086       0.623041       0.482647      -1.013509      -0.022385       0.010822      -0.031718       0.040302      -0.008441      -0.088217       0.012401       0.098447       0.098317      -0.067417      -0.054762       0.122179              8.413704       9.199729       1.120053       4.563884       7.723902       0.377646       8.317480           0.000598
           82              C       8.309730       7.548693      12.048242      -0.148011      25.229143 0.35816187E+03  0.80454033E+04                                 7.443792                            6.202634       0.128107       2.047080                    0.998741      27.982433      79.380353       0.676914       0.402814      -1.069975      -0.061772      -0.056988      -0.049755       0.097667       0.028144       0.006503       0.032886       0.049573       0.047850      -0.056435       0.009986       0.046449              8.410469      10.291144       0.159601       2.932374       6.403392      -0.302206       8.536871           0.002292
           83              C      10.295886       4.579961       9.607654       0.646616      21.431095 0.23350961E+03  0.47559849E+04                                 7.187994                            5.482205       0.043202       2.091408                    0.999569      21.317392      59.302097       0.623065       0.482655      -1.013513       0.001761       0.024582      -0.031916       0.040324       0.038494       0.033386       0.082620      -0.063791       0.098272      -0.067480      -0.054744       0.122224              8.412275       9.061356       1.198925      -2.608219       7.859687      -3.762824       8.315780          -0.000553
           84              C      -3.256224       9.457439       4.538742      -0.147896      25.222312 0.35805585E+03  0.80423077E+04                                 7.441987                            6.201359       0.129074       2.047471                    0.998741      27.977050      79.357733       0.677052       0.402767      -1.070021       0.080378       0.025083      -0.049627       0.097738       0.035619      -0.031565       0.010788       0.024008       0.047828      -0.056417       0.010072       0.046345              8.408148       7.511620       1.762907      -1.203520       9.178493      -2.689013       8.534332          -0.002198
           85              C       6.254420       1.673051       9.607654       0.646493      21.431150 0.23352441E+03  0.47563362E+04                                 7.187890                            5.482358       0.043696       2.091597                    0.999571      21.317429      59.301477       0.623063       0.482652      -1.013521       0.020345      -0.013874      -0.031877       0.040281      -0.046830       0.054773      -0.070207      -0.034636       0.098129      -0.067356      -0.054763       0.122119              8.411591       7.120982      -0.077934      -1.953398       9.799137       4.139463       8.314655          -0.000530
           86              C       2.382494      10.970784       4.538742      -0.147698      25.213492 0.35794024E+03  0.80388895E+04                                 7.440300                            6.200629       0.129295       2.047695                    0.998735      27.968252      79.323164       0.677062       0.402803      -1.070021      -0.018561      -0.082165      -0.049571       0.097739      -0.007263       0.025248       0.022146      -0.073926       0.047444      -0.056533       0.009896       0.046637              8.405164       7.232928      -1.601447      -1.725536       9.452073       2.384258       8.530490          -0.001987
           87              C       5.757695       6.626518       9.607654       0.646401      21.437642 0.23357455E+03  0.47576750E+04                                 7.189301                            5.482798       0.043116       2.091276                    0.999569      21.322508      59.320119       0.623055       0.482625      -1.013521      -0.021905      -0.010774      -0.032214       0.040418       0.008378      -0.088210      -0.012337       0.098614       0.098151      -0.067457      -0.054728       0.122185              8.414277       9.201107      -1.120475       4.564498       7.724019      -0.377742       8.317706           0.000595
           88              C       0.873730       5.330837       4.538742      -0.148051      25.229254 0.35815131E+03  0.80449592E+04                                 7.443210                            6.202078       0.129186       2.047371                    0.998750      27.982081      79.373580       0.677033       0.402753      -1.070035      -0.062068       0.056944      -0.049464       0.097682      -0.028405       0.006411      -0.032612       0.049692       0.047793      -0.056453       0.010088       0.046364              8.409892      10.290875      -0.160078       2.932391       6.402781       0.302511       8.536020           0.002328
           89              C      -2.859886       8.299569       9.607654       0.646615      21.431097 0.23350964E+03  0.47559856E+04                                 7.187995                            5.482205       0.043202       2.091408                    0.999569      21.317394      59.302104       0.623065       0.482655      -1.013513      -0.001761      -0.024582      -0.031916       0.040324       0.038494      -0.033386      -0.082620      -0.063791       0.098272      -0.067480      -0.054744       0.122224              8.412275       9.061357       1.198925       2.608219       7.859688       3.762825       8.315781          -0.000554
           90              C      10.692224       3.422091       4.538742      -0.147897      25.222315 0.35805591E+03  0.80423092E+04                                 7.441987                            6.201360       0.129075       2.047471                    0.998741      27.977051      79.357736       0.677052       0.402767      -1.070021      -0.080378      -0.025083      -0.049627       0.097738       0.035619       0.031565      -0.010788       0.024008       0.047828      -0.056417       0.010072       0.046345              8.408149       7.511621       1.762908       1.203520       9.178494       2.689014       8.534333          -0.002198
           91              C       1.181580      11.206479       9.607654       0.646493      21.431153 0.23352445E+03  0.47563373E+04                                 7.187890                            5.482358       0.043696       2.091597                    0.999571      21.317431      59.301483       0.623063       0.482652      -1.013521      -0.020345       0.013874      -0.031877       0.040281      -0.046830      -0.054773       0.070207      -0.034636       0.098129      -0.067356      -0.054763       0.122119              8.411592       7.120983      -0.077934       1.953398       9.799138      -4.139464       8.314656          -0.000530
           92              C       5.053506       1.908746       4.538742      -0.147698      25.213493 0.35794024E+03  0.80388895E+04                                 7.440300                            6.200629       0.129295       2.047695                    0.998735      27.968253      79.323167       0.677062       0.402803      -1.070021       0.018561       0.082165      -0.049571       0.097739      -0.007263      -0.025248      -0.022146      -0.073926       0.047444      -0.056533       0.009896       0.046637              8.405163       7.232928      -1.601447       1.725535       9.452073      -2.384258       8.530489          -0.001987
           93              C       1.678305       6.253012       9.607654       0.646401      21.437645 0.23357457E+03  0.47576758E+04                                 7.189301                            5.482798       0.043115       2.091276                    0.999569      21.322510      59.320129       0.623055       0.482625      -1.013521       0.021905       0.010774      -0.032214       0.040418       0.008378       0.088210       0.012337       0.098614       0.098151      -0.067457      -0.054728       0.122185              8.414278       9.201108      -1.120475      -4.564498       7.724020       0.377742       8.317707           0.000595
           94              C       6.562270       7.548693       4.538742      -0.148051      25.229255 0.35815133E+03  0.80449596E+04                                 7.443210                            6.202079       0.129186       2.047371                    0.998750      27.982080      79.373574       0.677033       0.402753      -1.070035       0.062068      -0.056944      -0.049464       0.097682      -0.028405      -0.006411       0.032612       0.049692       0.047793      -0.056453       0.010088       0.046364              8.409892      10.290875      -0.160078      -2.932391       6.402782      -0.302511       8.536020           0.002328
           95              C       2.859886       8.299569      12.920846       0.646415      21.432150 0.23356915E+03  0.47572838E+04                                 7.188236                            5.483144       0.043514       2.091611                    0.999568      21.311400      59.277135       0.622999       0.482697      -1.013537       0.002100      -0.024394       0.031735       0.040082      -0.038548      -0.033192       0.082493      -0.063498       0.098067      -0.067494      -0.054489       0.121983              8.411523       9.063426      -1.198979       2.608292       7.857257      -3.760584       8.313886           0.000096
           96              C       4.179776       3.422091       2.970758      -0.146903      25.190881 0.35759073E+03  0.80286240E+04                                 7.435083                            6.197191       0.131778       2.048837                    0.998723      27.946330      79.234409       0.677355       0.402749      -1.070117       0.080552      -0.024918       0.049592       0.097820      -0.034849       0.031128       0.010287       0.023415       0.046930      -0.055178       0.009524       0.045654              8.398485       7.505275      -1.760209       1.200813       9.166883      -2.682882       8.523298           0.000131
           97              C      -1.181580      11.206479      12.920846       0.646792      21.429624 0.23347803E+03  0.47553575E+04                                 7.188487                            5.482327       0.042138       2.091082                    0.999571      21.318483      59.312427       0.622951       0.482742      -1.013430       0.020456       0.013758       0.031913       0.040326       0.046932      -0.054933      -0.070235      -0.034858       0.098369      -0.067591      -0.054731       0.122322              8.413219       7.122169       0.079902       1.955111       9.800142       4.141292       8.317345          -0.000550
           98              C       9.818494       1.908746       2.970758      -0.148000      25.225557 0.35809695E+03  0.80435378E+04                                 7.442753                            6.201754       0.128792       2.047345                    0.998741      27.979994      79.370051       0.677017       0.402772      -1.070008      -0.018430       0.082196       0.049656       0.097783       0.007436      -0.025107       0.021879      -0.073683       0.047875      -0.056403       0.010127       0.046276              8.409278       7.236050       1.603736       1.727598       9.456070       2.387483       8.535713          -0.002280
           99              C      -1.678305       6.253012      12.920846       0.646481      21.435459 0.23355438E+03  0.47571648E+04                                 7.188951                            5.482681       0.042963       2.091268                    0.999569      21.320874      59.315089       0.623041       0.482647      -1.013509      -0.022385       0.010822       0.031718       0.040302      -0.008441       0.088217      -0.012401       0.098447       0.098317      -0.067417      -0.054762       0.122179              8.413704       9.199730       1.120053      -4.563885       7.723903      -0.377646       8.317480           0.000598
          100              C       8.309730       7.548693       2.970758      -0.148011      25.229140 0.35816180E+03  0.80454013E+04                                 7.443792                            6.202633       0.128108       2.047080                    0.998741      27.982431      79.380348       0.676914       0.402814      -1.069975      -0.061772      -0.056988       0.049755       0.097667       0.028144      -0.006503      -0.032886       0.049573       0.047850      -0.056435       0.009986       0.046449              8.410469      10.291144       0.159601      -2.932373       6.403392       0.302206       8.536871           0.002292
          101              C       4.576114       4.579961      12.920846       0.646415      21.432150 0.23356913E+03  0.47572835E+04                                 7.188236                            5.483144       0.043514       2.091611                    0.999568      21.311400      59.277138       0.622999       0.482698      -1.013537      -0.002100       0.024394       0.031735       0.040082      -0.038548       0.033192      -0.082493      -0.063498       0.098067      -0.067494      -0.054489       0.121983              8.411523       9.063426      -1.198979      -2.608293       7.857257       3.760584       8.313886           0.000096
          102              C       3.256224       9.457439       2.970758      -0.146903      25.190884 0.35759076E+03  0.80286251E+04                                 7.435084                            6.197191       0.131777       2.048837                    0.998723      27.946333      79.234422       0.677355       0.402749      -1.070117      -0.080552       0.024918       0.049592       0.097820      -0.034849      -0.031128      -0.010287       0.023415       0.046931      -0.055178       0.009524       0.045655              8.398486       7.505276      -1.760210      -1.200813       9.166885       2.682883       8.523299           0.000131
          103              C       8.617580       1.673051      12.920846       0.646792      21.429623 0.23347801E+03  0.47553572E+04                                 7.188487                            5.482327       0.042138       2.091082                    0.999571      21.318483      59.312430       0.622951       0.482742      -1.013430      -0.020456      -0.013758       0.031913       0.040326       0.046932       0.054933       0.070235      -0.034858       0.098369      -0.067591      -0.054731       0.122322              8.413219       7.122170       0.079902      -1.955111       9.800142      -4.141292       8.317345          -0.000550
          104              C      -2.382494      10.970784       2.970758      -0.148000      25.225557 0.35809695E+03  0.80435376E+04                                 7.442753                            6.201755       0.128792       2.047345                    0.998741      27.979994      79.370051       0.677017       0.402772      -1.070008       0.018430      -0.082196       0.049656       0.097783       0.007436       0.025107      -0.021879      -0.073683       0.047875      -0.056403       0.010127       0.046276              8.409278       7.236050       1.603736      -1.727599       9.456070      -2.387483       8.535713          -0.002280
          105              C       9.114305       6.626518      12.920846       0.646481      21.435459 0.23355438E+03  0.47571648E+04                                 7.188951                            5.482681       0.042963       2.091268                    0.999569      21.320874      59.315088       0.623041       0.482647      -1.013509       0.022385      -0.010822       0.031718       0.040302      -0.008441      -0.088217       0.012401       0.098447       0.098317      -0.067417      -0.054762       0.122179              8.413704       9.199730       1.120053       4.563885       7.723903       0.377646       8.317480           0.000598
          106              C      -0.873730       5.330837       2.970758      -0.148011      25.229144 0.35816187E+03  0.80454033E+04                                 7.443792                            6.202634       0.128107       2.047080                    0.998741      27.982434      79.380361       0.676914       0.402814      -1.069975       0.061772       0.056988       0.049755       0.097668       0.028144       0.006503       0.032886       0.049573       0.047850      -0.056435       0.009986       0.046449              8.410470      10.291145       0.159601       2.932374       6.403392      -0.302206       8.536872           0.002292
          107              O      -1.677562       7.902880       5.364787      -0.548527      33.217641 0.54220242E+03  0.13060176E+05                                 8.163569                            7.239997       0.344566       2.165462                    0.997404      27.449285      72.193213       0.701410       0.362532      -1.136356       0.009229       0.011821       0.013905       0.020451      -0.002507       0.024057       0.094137       0.089356      -0.101334      -0.126900       0.048588       0.078312              8.643898      12.854324      -0.731997      -2.033036       6.289501      -0.466567       6.787869           0.002160
          108              O      -3.764103       7.830754       6.144273      -0.543397      38.551405 0.51465334E+03  0.12241639E+05                                 9.105895                            7.000267       0.351704       2.149173                    0.998798      27.683615      72.461341       0.721167       0.357064      -1.140160       0.044500       0.007588      -0.020783       0.049697       0.034500      -0.011501      -0.002049      -0.054936       0.092362      -0.060481       0.023268       0.037214             11.081808      10.177753       4.162185      -4.837778       9.691497      -5.139325      13.376175          -0.023415
          109              O       0.246875      10.380901       5.364787      -0.548289      33.211032 0.54205531E+03  0.13055752E+05                                 8.162671                            7.239136       0.344442       2.165497                    0.997404      27.445513      72.180968       0.701434       0.362544      -1.136346       0.005481      -0.013918       0.013935       0.020443       0.039942       0.069447      -0.067852      -0.040391      -0.101250      -0.126823       0.048542       0.078281              8.643013       8.563625       3.208893       0.613027      10.578515       1.993550       6.786898           0.001572
          110              O       1.227684      12.223962       6.144273      -0.543388      38.541244 0.51452921E+03  0.12237874E+05                                 9.104007                            6.999252       0.352008       2.149297                    0.998799      27.681618      72.452272       0.721250       0.357046      -1.140181      -0.015721      -0.042302      -0.020783       0.049684      -0.041016       0.003989       0.011011      -0.032373       0.092360      -0.060481       0.023248       0.037233             11.078547       6.206804      -1.868863      -2.030312      13.657098       6.756481      13.371739          -0.022767
          111              O       1.430686       7.475279       5.364787      -0.548761      33.234965 0.54251882E+03  0.13069847E+05                                 8.166726                            7.242291       0.344203       2.165204                    0.997409      27.456224      72.219733       0.701265       0.362550      -1.136329      -0.015147       0.001963       0.014299       0.020923      -0.037465      -0.093459      -0.026256      -0.048986      -0.101224      -0.126813       0.048567       0.078246              8.647820       7.300635      -2.478970       1.422290      11.852307      -1.528907       6.790517          -0.001669
          112              O       2.536420       5.704344       6.144273      -0.543855      38.578066 0.51502351E+03  0.12252762E+05                                 9.110210                            7.002855       0.350968       2.148774                    0.998799      27.692697      72.494217       0.721015       0.357071      -1.140143      -0.028965       0.034786      -0.020502       0.049693       0.006490       0.007456      -0.009082       0.087526       0.092195      -0.060623       0.023431       0.037192             11.087944      13.426124      -2.293547       6.874576       6.454759      -1.621340      13.382949           0.024422
          113              O       9.113562       4.976650       5.364787      -0.548527      33.217631 0.54220222E+03  0.13060170E+05                                 8.163568                            7.239995       0.344567       2.165463                    0.997404      27.449280      72.193197       0.701410       0.362532      -1.136356      -0.009229      -0.011821       0.013905       0.020451      -0.002507      -0.024057      -0.094137       0.089356      -0.101334      -0.126900       0.048588       0.078312              8.643897      12.854322      -0.731997       2.033036       6.289500       0.466567       6.787868           0.002160
          114              O      11.200103       5.048776       6.144273      -0.543397      38.551408 0.51465339E+03  0.12241641E+05                                 9.105896                            7.000267       0.351704       2.149173                    0.998798      27.683617      72.461346       0.721167       0.357064      -1.140160      -0.044500      -0.007588      -0.020783       0.049697       0.034500       0.011501       0.002049      -0.054936       0.092362      -0.060481       0.023268       0.037214             11.081808      10.177753       4.162185       4.837779       9.691497       5.139325      13.376175          -0.023415
          115              O       7.189125       2.498629       5.364787      -0.548289      33.211032 0.54205529E+03  0.13055752E+05                                 8.162671                            7.239136       0.344442       2.165497                    0.997404      27.445513      72.180967       0.701434       0.362544      -1.136346      -0.005481       0.013918       0.013935       0.020444       0.039942      -0.069447       0.067852      -0.040391      -0.101250      -0.126824       0.048542       0.078281              8.643013       8.563625       3.208893      -0.613027      10.578514      -1.993550       6.786898           0.001572
          116              O       6.208316       0.655568       6.144273      -0.543388      38.541255 0.51452938E+03  0.12237879E+05                                 9.104009                            6.999253       0.352008       2.149297                    0.998799      27.681620      72.452283       0.721250       0.357046      -1.140181       0.015721       0.042302      -0.020783       0.049684      -0.041016      -0.003988      -0.011011      -0.032373       0.092360      -0.060481       0.023248       0.037233             11.078550       6.206805      -1.868864       2.030313      13.657101      -6.756483      13.371743          -0.022767
          117              O       6.005314       5.404251       5.364787      -0.548761      33.234958 0.54251869E+03  0.13069843E+05                                 8.166724                            7.242290       0.344203       2.165204                    0.997409      27.456222      72.219722       0.701265       0.362550      -1.136329       0.015147      -0.001963       0.014299       0.020923      -0.037465       0.093459       0.026256      -0.048986      -0.101224      -0.126813       0.048567       0.078246              8.647818       7.300633      -2.478970      -1.422290      11.852305       1.528906       6.790515          -0.001669
          118              O       4.899580       7.175186       6.144273      -0.543855      38.578055 0.51502334E+03  0.12252757E+05                                 9.110208                            7.002854       0.350968       2.148774                    0.998799      27.692694      72.494204       0.721016       0.357071      -1.140143       0.028965      -0.034786      -0.020502       0.049693       0.006490      -0.007455       0.009082       0.087526       0.092195      -0.060623       0.023431       0.037192             11.087941      13.426120      -2.293546      -6.874574       6.454757       1.621339      13.382945           0.024422
          119              O       5.758438       4.976650       2.144713      -0.546034      33.145511 0.54076741E+03  0.13017036E+05                                 8.152911                            7.231397       0.342526       2.165467                    0.997395      27.413153      72.075417       0.701680       0.362631      -1.136274       0.010090      -0.011686      -0.013652       0.020610       0.002800      -0.024478       0.093873       0.088973      -0.101572      -0.126677       0.048416       0.078261              8.631723      12.835034       0.732640       2.027099       6.281915      -0.464727       6.778219          -0.000029
          120              O       3.671897       5.048776       1.365227      -0.540030      38.367707 0.51189932E+03  0.12159008E+05                                 9.075949                            6.980453       0.355452       2.151316                    0.998799      27.622757      72.235634       0.722401       0.356955      -1.140322       0.044356      -0.007920       0.021216       0.049802      -0.033273       0.011054      -0.003247      -0.054834       0.090378      -0.059015       0.021754       0.037262             11.041243      10.145481      -4.145010       4.817433       9.655574      -5.114631      13.322673           0.003501
          121              O       7.682875       2.498629       2.144713      -0.549076      33.248746 0.54283918E+03  0.13079608E+05                                 8.169154                            7.244592       0.343582       2.164903                    0.997407      27.462706      72.244464       0.701124       0.362567      -1.136307       0.005974       0.013821      -0.013699       0.020356      -0.039889      -0.069677      -0.067802      -0.040695      -0.101257      -0.126966       0.048606       0.078360              8.650208       8.568992      -3.210403      -0.613495      10.588108       1.997414       6.793524           0.001709
          122              O       8.663684       0.655568       1.365227      -0.543809      38.592335 0.51523653E+03  0.12259299E+05                                 9.113166                            7.004823       0.350442       2.148620                    0.998796      27.694660      72.507582       0.720822       0.357124      -1.140082      -0.015753       0.042386       0.020725       0.049742       0.041215      -0.004129       0.010922      -0.032386       0.092761      -0.060745       0.023532       0.037213             11.091991       6.213335       1.873167       2.034696      13.672736       6.767115      13.389903          -0.023759
          123              O       8.866686       5.404251       2.144713      -0.548711      33.229487 0.54242270E+03  0.13066872E+05                                 8.165594                            7.241475       0.344527       2.165328                    0.997411      27.454450      72.211790       0.701334       0.362533      -1.136350      -0.014454      -0.002104      -0.013700       0.020026       0.037428       0.093441      -0.026185      -0.048987      -0.101421      -0.126776       0.048532       0.078244              8.646416       7.298230       2.477767      -1.421505      11.850965      -1.528429       6.790053          -0.001872
          124              O       9.972420       7.175186       1.365227      -0.543576      38.563897 0.51482036E+03  0.12246684E+05                                 9.108079                            7.001558       0.351482       2.149063                    0.998797      27.686898      72.474617       0.721072       0.357079      -1.140140      -0.028648      -0.034755       0.020865       0.049639      -0.006462      -0.007489      -0.009040       0.087248       0.092613      -0.060542       0.023317       0.037225             11.085042      13.420914       2.292632      -6.872159       6.453366      -1.620794      13.380844           0.024271
          125              O       1.677562       7.902880       2.144713      -0.546034      33.145502 0.54076723E+03  0.13017031E+05                                 8.152909                            7.231395       0.342527       2.165468                    0.997395      27.413150      72.075403       0.701680       0.362631      -1.136274      -0.010090       0.011686      -0.013653       0.020610       0.002800       0.024478      -0.093873       0.088973      -0.101572      -0.126677       0.048415       0.078261              8.631721      12.835031       0.732640      -2.027099       6.281914       0.464727       6.778217          -0.000029
          126              O       3.764103       7.830754       1.365227      -0.540030      38.367701 0.51189923E+03  0.12159005E+05                                 9.075948                            6.980452       0.355453       2.151317                    0.998799      27.622755      72.235626       0.722401       0.356955      -1.140322      -0.044356       0.007920       0.021216       0.049802      -0.033273      -0.011054       0.003247      -0.054835       0.090378      -0.059015       0.021754       0.037261             11.041242      10.145480      -4.145010      -4.817432       9.655574       5.114631      13.322671           0.003501
          127              O      -0.246875      10.380901       2.144713      -0.549076      33.248740 0.54283905E+03  0.13079604E+05                                 8.169152                            7.244590       0.343583       2.164903                    0.997407      27.462705      72.244455       0.701124       0.362567      -1.136307      -0.005974      -0.013821      -0.013699       0.020356      -0.039889       0.069677       0.067803      -0.040695      -0.101257      -0.126966       0.048606       0.078360              8.650206       8.568991      -3.210402       0.613495      10.588105      -1.997413       6.793523           0.001709
          128              O      -1.227684      12.223962       1.365227      -0.543809      38.592329 0.51523645E+03  0.12259296E+05                                 9.113164                            7.004822       0.350443       2.148620                    0.998796      27.694660      72.507578       0.720822       0.357124      -1.140082       0.015753      -0.042386       0.020725       0.049742       0.041215       0.004129      -0.010922      -0.032386       0.092761      -0.060745       0.023532       0.037213             11.091990       6.213334       1.873166      -2.034696      13.672734      -6.767114      13.389900          -0.023759
          129              O      -1.430686       7.475279       2.144713      -0.548711      33.229480 0.54242257E+03  0.13066868E+05                                 8.165592                            7.241473       0.344527       2.165328                    0.997411      27.454448      72.211780       0.701334       0.362533      -1.136350       0.014454       0.002104      -0.013700       0.020026       0.037428      -0.093441       0.026185      -0.048986      -0.101421      -0.126776       0.048532       0.078244              8.646415       7.298229       2.477767       1.421504      11.850963       1.528429       6.790052          -0.001872
          130              O      -2.536420       5.704344       1.365227      -0.543576      38.563904 0.51482047E+03  0.12246687E+05                                 9.108080                            7.001559       0.351481       2.149063                    0.998797      27.686900      72.474625       0.721072       0.357079      -1.140140       0.028648       0.034755       0.020865       0.049639      -0.006462       0.007489       0.009040       0.087248       0.092613      -0.060542       0.023317       0.037225             11.085043      13.420916       2.292632       6.872161       6.453367       1.620794      13.380847           0.024271
          131              O       9.113562       4.976650       9.654213      -0.548527      33.217634 0.54220229E+03  0.13060172E+05                                 8.163569                            7.239996       0.344567       2.165463                    0.997404      27.449282      72.193203       0.701410       0.362532      -1.136356      -0.009229      -0.011821      -0.013905       0.020451      -0.002507       0.024057       0.094137       0.089356      -0.101334      -0.126900       0.048588       0.078312              8.643897      12.854323      -0.731997      -2.033036       6.289500      -0.466567       6.787869           0.002160
          132              O      11.200103       5.048776       8.874727      -0.543397      38.551404 0.51465334E+03  0.12241639E+05                                 9.105895                            7.000267       0.351704       2.149173                    0.998798      27.683616      72.461342       0.721167       0.357064      -1.140160      -0.044500      -0.007588       0.020783       0.049697       0.034500      -0.011501      -0.002049      -0.054936       0.092362      -0.060481       0.023268       0.037214             11.081807      10.177753       4.162185      -4.837778       9.691496      -5.139324      13.376174          -0.023415
          133              O       7.189125       2.498629       9.654213      -0.548289      33.211034 0.54205533E+03  0.13055753E+05                                 8.162671                            7.239136       0.344442       2.165497                    0.997404      27.445515      72.180971       0.701434       0.362544      -1.136346      -0.005481       0.013918      -0.013935       0.020444       0.039942       0.069447      -0.067851      -0.040391      -0.101250      -0.126824       0.048542       0.078281              8.643013       8.563625       3.208893       0.613027      10.578514       1.993550       6.786898           0.001572
          134              O       6.208316       0.655568       8.874727      -0.543388      38.541252 0.51452934E+03  0.12237878E+05                                 9.104008                            6.999253       0.352008       2.149297                    0.998799      27.681620      72.452281       0.721250       0.357046      -1.140181       0.015721       0.042302       0.020783       0.049684      -0.041016       0.003989       0.011011      -0.032373       0.092360      -0.060481       0.023248       0.037233             11.078549       6.206805      -1.868864      -2.030312      13.657100       6.756482      13.371741          -0.022767
          135              O       6.005314       5.404251       9.654213      -0.548761      33.234961 0.54251873E+03  0.13069844E+05                                 8.166725                            7.242291       0.344202       2.165204                    0.997409      27.456222      72.219725       0.701265       0.362550      -1.136329       0.015147      -0.001963      -0.014299       0.020923      -0.037465      -0.093459      -0.026256      -0.048987      -0.101224      -0.126813       0.048567       0.078246              8.647819       7.300634      -2.478970       1.422290      11.852306      -1.528907       6.790516          -0.001669
          136              O       4.899580       7.175186       8.874727      -0.543855      38.578055 0.51502334E+03  0.12252757E+05                                 9.110207                            7.002854       0.350969       2.148775                    0.998799      27.692694      72.494203       0.721016       0.357071      -1.140143       0.028965      -0.034786       0.020502       0.049693       0.006490       0.007455      -0.009082       0.087526       0.092195      -0.060623       0.023431       0.037192             11.087941      13.426120      -2.293546       6.874574       6.454757      -1.621339      13.382945           0.024422
          137              O      -1.677562       7.902880       9.654213      -0.548527      33.217644 0.54220248E+03  0.13060177E+05                                 8.163570                            7.239997       0.344566       2.165463                    0.997404      27.449286      72.193218       0.701410       0.362532      -1.136356       0.009229       0.011821      -0.013905       0.020451      -0.002507      -0.024057      -0.094137       0.089356      -0.101334      -0.126901       0.048588       0.078312              8.643899      12.854325      -0.731997       2.033037       6.289501       0.466567       6.787870           0.002160
          138              O      -3.764103       7.830754       8.874727      -0.543397      38.551400 0.51465327E+03  0.12241637E+05                                 9.105894                            7.000266       0.351704       2.149173                    0.998798      27.683615      72.461337       0.721167       0.357064      -1.140160       0.044500       0.007588       0.020783       0.049697       0.034500       0.011501       0.002049      -0.054936       0.092362      -0.060481       0.023268       0.037214             11.081806      10.177752       4.162184       4.837778       9.691495       5.139324      13.376172          -0.023415
          139              O       0.246875      10.380901       9.654213      -0.548289      33.211038 0.54205542E+03  0.13055756E+05                                 8.162672                            7.239137       0.344442       2.165497                    0.997404      27.445516      72.180978       0.701434       0.362544      -1.136346       0.005481      -0.013918      -0.013935       0.020444       0.039942      -0.069447       0.067852      -0.040391      -0.101250      -0.126824       0.048542       0.078281              8.643014       8.563626       3.208893      -0.613027      10.578516      -1.993550       6.786899           0.001572
          140              O       1.227684      12.223962       8.874727      -0.543388      38.541236 0.51452908E+03  0.12237870E+05                                 9.104005                            6.999251       0.352009       2.149297                    0.998799      27.681615      72.452261       0.721250       0.357046      -1.140181      -0.015721      -0.042302       0.020783       0.049684      -0.041016      -0.003989      -0.011011      -0.032373       0.092360      -0.060480       0.023248       0.037233             11.078545       6.206803      -1.868863       2.030312      13.657096      -6.756480      13.371736          -0.022767
          141              O       1.430686       7.475279       9.654213      -0.548761      33.234967 0.54251887E+03  0.13069849E+05                                 8.166726                            7.242292       0.344203       2.165204                    0.997409      27.456225      72.219736       0.701265       0.362550      -1.136329      -0.015147       0.001963      -0.014299       0.020923      -0.037465       0.093459       0.026256      -0.048986      -0.101224      -0.126813       0.048567       0.078246              8.647820       7.300635      -2.478970      -1.422290      11.852308       1.528907       6.790517          -0.001669
          142              O       2.536420       5.704344       8.874727      -0.543855      38.578062 0.51502346E+03  0.12252761E+05                                 9.110209                            7.002855       0.350968       2.148774                    0.998799      27.692696      72.494212       0.721016       0.357071      -1.140143      -0.028965       0.034786       0.020502       0.049693       0.006490      -0.007456       0.009082       0.087526       0.092195      -0.060623       0.023431       0.037192             11.087943      13.426122      -2.293546      -6.874575       6.454758       1.621339      13.382948           0.024422
          143              O       1.677562       7.902880      12.874287      -0.546034      33.145507 0.54076733E+03  0.13017034E+05                                 8.152910                            7.231396       0.342527       2.165468                    0.997395      27.413152      72.075412       0.701680       0.362631      -1.136274      -0.010090       0.011686       0.013652       0.020610       0.002800      -0.024478       0.093873       0.088973      -0.101572      -0.126677       0.048416       0.078261              8.631722      12.835033       0.732640       2.027099       6.281915      -0.464727       6.778218          -0.000029
          144              O       3.764103       7.830754      13.653773      -0.540030      38.367696 0.51189916E+03  0.12159003E+05                                 9.075947                            6.980451       0.355453       2.151317                    0.998799      27.622754      72.235621       0.722402       0.356955      -1.140322      -0.044356       0.007920      -0.021216       0.049802      -0.033273       0.011054      -0.003247      -0.054834       0.090378      -0.059015       0.021754       0.037261             11.041240      10.145479      -4.145009       4.817431       9.655572      -5.114630      13.322669           0.003501
          145              O      -0.246875      10.380901      12.874287      -0.549076      33.248745 0.54283917E+03  0.13079608E+05                                 8.169154                            7.244591       0.343582       2.164903                    0.997407      27.462707      72.244464       0.701124       0.362567      -1.136307      -0.005974      -0.013821       0.013699       0.020356      -0.039889      -0.069677      -0.067802      -0.040695      -0.101257      -0.126966       0.048606       0.078360              8.650208       8.568992      -3.210402      -0.613495      10.588107       1.997414       6.793524           0.001709
          146              O      -1.227684      12.223962      13.653773      -0.543809      38.592323 0.51523635E+03  0.12259293E+05                                 9.113163                            7.004822       0.350443       2.148620                    0.998796      27.694658      72.507569       0.720822       0.357124      -1.140082       0.015753      -0.042386      -0.020725       0.049742       0.041215      -0.004129       0.010922      -0.032386       0.092761      -0.060745       0.023532       0.037213             11.091988       6.213333       1.873166       2.034695      13.672732       6.767112      13.389898          -0.023759
          147              O      -1.430686       7.475279      12.874287      -0.548711      33.229485 0.54242265E+03  0.13066870E+05                                 8.165593                            7.241474       0.344527       2.165328                    0.997411      27.454450      72.211787       0.701334       0.362533      -1.136350       0.014454       0.002104       0.013700       0.020026       0.037428       0.093441      -0.026185      -0.048986      -0.101421      -0.126776       0.048532       0.078244              8.646415       7.298230       2.477767      -1.421505      11.850964      -1.528429       6.790053          -0.001872
          148              O      -2.536420       5.704344      13.653773      -0.543576      38.563897 0.51482037E+03  0.12246684E+05                                 9.108079                            7.001558       0.351482       2.149063                    0.998797      27.686898      72.474617       0.721072       0.357079      -1.140140       0.028648       0.034755      -0.020865       0.049639      -0.006462      -0.007489      -0.009040       0.087248       0.092613      -0.060542       0.023317       0.037225             11.085042      13.420914       2.292632      -6.872160       6.453366      -1.620794      13.380845           0.024271
          149              O       5.758438       4.976650      12.874287      -0.546034      33.145509 0.54076737E+03  0.13017035E+05                                 8.152911                            7.231397       0.342527       2.165467                    0.997395      27.413152      72.075414       0.701680       0.362631      -1.136274       0.010090      -0.011686       0.013652       0.020610       0.002800       0.024478      -0.093873       0.088973      -0.101572      -0.126677       0.048416       0.078261              8.631723      12.835034       0.732640      -2.027099       6.281915       0.464727       6.778218          -0.000029
          150              O       3.671897       5.048776      13.653773      -0.540030      38.367706 0.51189931E+03  0.12159008E+05                                 9.075949                            6.980453       0.355452       2.151317                    0.998799      27.622756      72.235632       0.722401       0.356955      -1.140322       0.044356      -0.007920      -0.021216       0.049803      -0.033273      -0.011054       0.003247      -0.054835       0.090378      -0.059015       0.021754       0.037261             11.041243      10.145481      -4.145010      -4.817432       9.655575       5.114631      13.322673           0.003501
          151              O       7.682875       2.498629      12.874287      -0.549076      33.248750 0.54283926E+03  0.13079611E+05                                 8.169155                            7.244592       0.343582       2.164903                    0.997407      27.462708      72.244471       0.701124       0.362567      -1.136307       0.005974       0.013821       0.013699       0.020356      -0.039889       0.069677       0.067802      -0.040695      -0.101257      -0.126966       0.048606       0.078360              8.650209       8.568993      -3.210403       0.613495      10.588109      -1.997414       6.793525           0.001709
          152              O       8.663684       0.655568      13.653773      -0.543809      38.592334 0.51523653E+03  0.12259299E+05                                 9.113165                            7.004823       0.350443       2.148620                    0.998796      27.694662      72.507584       0.720822       0.357124      -1.140082      -0.015753       0.042386      -0.020725       0.049742       0.041215       0.004129      -0.010922      -0.032386       0.092761      -0.060745       0.023532       0.037213             11.091990       6.213334       1.873166      -2.034696      13.672735      -6.767114      13.389901          -0.023759
          153              O       8.866686       5.404251      12.874287      -0.548711      33.229488 0.54242272E+03  0.13066873E+05                                 8.165594                            7.241475       0.344526       2.165328                    0.997411      27.454451      72.211792       0.701334       0.362533      -1.136350      -0.014454      -0.002104       0.013700       0.020026       0.037428      -0.093441       0.026185      -0.048987      -0.101421      -0.126776       0.048532       0.078244              8.646416       7.298230       2.477767       1.421505      11.850965       1.528429       6.790053          -0.001872
          154              O       9.972420       7.175186      13.653773      -0.543576      38.563891 0.51482028E+03  0.12246681E+05                                 9.108077                            7.001557       0.351481       2.149063                    0.998797      27.686897      72.474611       0.721072       0.357079      -1.140140      -0.028648      -0.034755      -0.020865       0.049639      -0.006462       0.007489       0.009040       0.087248       0.092613      -0.060542       0.023317       0.037225             11.085040      13.420912       2.292632       6.872158       6.453365       1.620794      13.380843           0.024271
          155              O       9.593927       3.047297      11.264250      -0.174860      31.432352 0.42254661E+03  0.95842138E+04                                 8.135034                            6.451202      -0.171199       2.051826                    0.998863      23.315495      59.939426       0.731116       0.369350      -1.128562       0.171059      -0.098748       0.000017       0.197515       0.021472      -0.079583      -0.137820      -0.024807       0.001610      -0.147066      -0.025065       0.172131              9.728261       8.345705       2.385338      -3.076211      11.100496      -5.328551       9.738580          -0.000641
          156              O       5.278073       3.047297      11.264250      -0.174755      31.421143 0.42246263E+03  0.95817282E+04                                 8.132781                            6.450577      -0.171797       2.051673                    0.998860      23.312753      59.928421       0.731157       0.369352      -1.128573      -0.170866      -0.098933      -0.000226       0.197441      -0.021470      -0.079757       0.137849      -0.024271       0.001263      -0.147276      -0.024872       0.172148              9.723624       8.342632      -2.382896      -3.072991      11.095883       5.323894       9.732356          -0.000246
          157              O       7.436000       6.784936      11.264250      -0.175066      31.441343 0.42266536E+03  0.95875630E+04                                 8.136266                            6.451827      -0.170721       2.051847                    0.998868      23.319754      59.952065       0.731130       0.369318      -1.128589       0.000281       0.197554      -0.000278       0.197555      -0.000035       0.159142       0.000018       0.049652       0.001724      -0.147036      -0.025113       0.172149              9.730069      12.479772      -0.000238       6.154376       6.970140       0.000105       9.740294           0.000677
          158              O      -2.157927       9.832233      11.264250      -0.174860      31.432356 0.42254668E+03  0.95842156E+04                                 8.135034                            6.451202      -0.171199       2.051826                    0.998863      23.315497      59.939432       0.731116       0.369350      -1.128562      -0.171059       0.098748       0.000017       0.197515       0.021472       0.079583       0.137820      -0.024807       0.001610      -0.147066      -0.025065       0.172131              9.728261       8.345706       2.385338       3.076211      11.100497       5.328551       9.738581          -0.000641
          159              O       2.157927       9.832233      11.264250      -0.174755      31.421148 0.42246271E+03  0.95817304E+04                                 8.132782                            6.450578      -0.171797       2.051673                    0.998860      23.312755      59.928428       0.731157       0.369352      -1.128573       0.170866       0.098933      -0.000226       0.197441      -0.021470       0.079757      -0.137849      -0.024271       0.001263      -0.147276      -0.024872       0.172148              9.723624       8.342632      -2.382896       3.072991      11.095884      -5.323894       9.732357          -0.000246
          160              O      -0.000000       6.094594      11.264250      -0.175066      31.441344 0.42266536E+03  0.95875632E+04                                 8.136267                            6.451827      -0.170720       2.051847                    0.998868      23.319754      59.952066       0.731130       0.369318      -1.128589      -0.000281      -0.197554      -0.000278       0.197555      -0.000035      -0.159142      -0.000018       0.049652       0.001724      -0.147036      -0.025113       0.172149              9.730069      12.479772      -0.000238      -6.154376       6.970140      -0.000106       9.740295           0.000677
          161              O      -2.157927       9.832233       3.754750      -0.174860      31.432354 0.42254664E+03  0.95842147E+04                                 8.135034                            6.451202      -0.171199       2.051826                    0.998863      23.315496      59.939430       0.731116       0.369350      -1.128562      -0.171059       0.098748      -0.000017       0.197515       0.021472      -0.079583      -0.137820      -0.024807       0.001610      -0.147066      -0.025065       0.172131              9.728261       8.345706       2.385338      -3.076211      11.100497      -5.328551       9.738581          -0.000641
          162              O       2.157927       9.832233       3.754750      -0.174755      31.421144 0.42246263E+03  0.95817280E+04                                 8.132781                            6.450577      -0.171797       2.051673                    0.998860      23.312753      59.928423       0.731157       0.369352      -1.128573       0.170866       0.098933       0.000226       0.197441      -0.021470      -0.079757       0.137849      -0.024271       0.001263      -0.147276      -0.024872       0.172148              9.723624       8.342632      -2.382897      -3.072991      11.095884       5.323894       9.732356          -0.000246
          163              O      -0.000000       6.094594       3.754750      -0.175066      31.441346 0.42266539E+03  0.95875639E+04                                 8.136267                            6.451827      -0.170721       2.051847                    0.998868      23.319755      59.952068       0.731130       0.369318      -1.128589      -0.000281      -0.197554       0.000278       0.197555      -0.000035       0.159142       0.000018       0.049652       0.001724      -0.147036      -0.025113       0.172149              9.730069      12.479773      -0.000238       6.154377       6.970140       0.000106       9.740295           0.000677
          164              O       9.593927       3.047297       3.754750      -0.174860      31.432355 0.42254664E+03  0.95842147E+04                                 8.135035                            6.451202      -0.171199       2.051826                    0.998863      23.315496      59.939432       0.731116       0.369350      -1.128562       0.171059      -0.098748      -0.000017       0.197515       0.021472       0.079583       0.137820      -0.024807       0.001610      -0.147066      -0.025065       0.172131              9.728262       8.345706       2.385339       3.076211      11.100498       5.328551       9.738582          -0.000641
          165              O       5.278073       3.047297       3.754750      -0.174755      31.421146 0.42246266E+03  0.95817289E+04                                 8.132781                            6.450577      -0.171797       2.051673                    0.998860      23.312754      59.928424       0.731157       0.369352      -1.128573      -0.170866      -0.098933       0.000226       0.197441      -0.021470       0.079757      -0.137849      -0.024271       0.001263      -0.147276      -0.024872       0.172148              9.723624       8.342632      -2.382897       3.072991      11.095884      -5.323895       9.732357          -0.000246
          166              O       7.436000       6.784936       3.754750      -0.175066      31.441343 0.42266536E+03  0.95875631E+04                                 8.136267                            6.451827      -0.170721       2.051847                    0.998868      23.319754      59.952066       0.731130       0.369318      -1.128589       0.000281       0.197554       0.000278       0.197555      -0.000035      -0.159142      -0.000018       0.049652       0.001724      -0.147036      -0.025113       0.172149              9.730069      12.479773      -0.000238      -6.154376       6.970140      -0.000106       9.740294           0.000677

******************************************************
Auxiliary information for the entire system
The total spin magnetic moment of the unit cell is   -0.278402
The total net atomic charge of the unit cell is   0.000001
Accuracy of reproducing the electrostatic potential in the unit cell:
  The inner radius (bohr) =    5.0000
  The outer radius (bohr) =   12.0000
  Valid grid points have density less than (e/(bohr^3)) =    0.0001
  The number of valid grid points were=       119062
  The rms potential error without charges in kcal/mol is=      5.59432
  The rms potential error with partial charges in kcal/mol is=      0.34473
  The RRMSE value at monopole order=      0.06162
  The rms potential error with partial charges and cloud penetration in kcal/mol is=      0.33507
  The RRMSE value at monopole order with cloud penetration is=      0.05989
  The rms potential error with partial charges and atomic dipoles in kcal/mol is=      0.53063
  The RRMSE value at dipole order=      0.09485
  The rms potential error with partial charges, atomic dipoles and cloud penetration in kcal/mol is=      0.51808
  The RRMSE value at dipole order with cloud penetration=      0.09261

******************************************************
The electron densities and ab initio electrostatic potential were computed in VASP using the PBE functional and
projector augmented wave method. See the main text of the journal article for a description of computational details.
The atomic charges, dipoles, and quadrupoles were computed with the DDEC6 method as described in
(a) T. A. Manz and N. Gabaldon Limas, RSC Adv. 6 (2016) 47771-47801 DOI: 10.1039/c6ra04656h
(b) N. Gabaldon Limas and T. A. Manz, RSC Adv. 8 (2018) 2678-2707 DOI: 10.1039/c7ra11829e.
For each atom in the material, the electron cloud parameters were fit to the spherically averaged atom-in-material
electron density using radial positions for which this density was between 10^-4 and 10^-2 electrons per cubic bohr.
The polarizabilities, dispersion coefficients, and quantum Drude oscillator (QDO) parameters were fit using the MCLF method.
The magnetic structure of the system was optimized in VASP from the default ferromagnetic initial guess using spin polarization.
The atomic spin moments (ASMs) were computed on this optimized magnetic structure using the DDEC6 partition as inputs
to the method of T. A. Manz and D. S. Sholl, J. Chem. Theory Comput. 7 (2011) 4146-4164 DOI: 10.1021/ct200539n.
The RMSE and RRMSE were computed using a uniform grid with Ewald summation.
