# Supplementary material for: A collection of forcefield precursors for metal–organic frameworks
Source: RSC Adv. 2019 Nov 13;9(63):36492–507. doi: 10.1039/c9ra07327b (PMC9075174; doi:10.1039/c9ra07327b)
Supplement: RA-009-C9RA07327B-s6033 [file RA-009-C9RA07327B-s6033.xyz]

  166
jmolscript: load "" {1 1 1} spacegroup "x,y,z" unitcell [{     14.584000     0.000000     0.000000 }, {      0.000000    15.199000     0.000000 }, {      0.000000    -7.599500    13.162720 }]
Pr     3.646000     0.000000     8.775059     2.002057
Pr     3.646000     7.599500     4.387661     2.002056
Pr    10.938000     7.599500     4.387661     2.002055
Pr    10.938000     0.000000     8.775059     2.002055
Cu     0.000000     3.799750     6.581360     0.979045
Cu     0.000000    -3.799750     6.581360     0.979056
Cu     0.000000     7.599500     0.000000     0.979054
Cu     7.292000    -3.799750     6.581360     0.979050
Cu     7.292000     3.799750     6.581360     0.979047
Cu     7.292000     7.599500     0.000000     0.979057
H     12.203891    10.802689     1.983622     0.119924
H     11.045922    10.113415     1.174115     0.112938
H     12.203891     3.916022     2.815506     0.119928
H     11.045922     3.559606     3.817189     0.112938
H     12.203891     8.079788     8.363592     0.119931
H     11.045922     9.125480     8.171417     0.112942
H     12.203891    -3.203189    11.179098     0.119924
H     11.045922    -2.513915    11.988605     0.112938
H     12.203891     3.683478    10.347214     0.119928
H     11.045922     4.039894     9.345531     0.112938
H     12.203891    -0.480288     4.799128     0.119931
H     11.045922    -1.525980     4.991303     0.112942
H      9.672109     3.203189    11.179098     0.119924
H     10.830078     2.513915    11.988605     0.112938
H      9.672109    -3.683478    10.347214     0.119928
H     10.830078    -4.039894     9.345531     0.112937
H      9.672109     0.480288     4.799128     0.119930
H     10.830078     1.525980     4.991303     0.112943
H      9.672109     4.396311     1.983622     0.119924
H     10.830078     5.085585     1.174115     0.112938
H      9.672109    11.282978     2.815506     0.119928
H     10.830078    11.639394     3.817189     0.112937
H      9.672109     7.119212     8.363592     0.119930
H     10.830078     6.073520     8.171417     0.112942
H      2.380109    -3.203189    11.179098     0.119924
H      3.538078    -2.513915    11.988605     0.112938
H      2.380109     3.683478    10.347214     0.119929
H      3.538078     4.039894     9.345531     0.112938
H      2.380109    -0.480288     4.799128     0.119932
H      3.538078    -1.525980     4.991303     0.112942
H      2.380109    10.802689     1.983622     0.119924
H      3.538078    10.113415     1.174115     0.112938
H      2.380109     3.916022     2.815506     0.119929
H      3.538078     3.559606     3.817189     0.112938
H      2.380109     8.079788     8.363592     0.119931
H      3.538078     9.125480     8.171417     0.112942
H      4.911891     4.396311     1.983622     0.119924
H      3.753922     5.085585     1.174115     0.112938
H      4.911891    11.282978     2.815506     0.119929
H      3.753922    11.639394     3.817189     0.112937
H      4.911891     7.119212     8.363592     0.119931
H      3.753922     6.073520     8.171417     0.112943
H      4.911891     3.203189    11.179098     0.119924
H      3.753922     2.513915    11.988605     0.112938
H      4.911891    -3.683478    10.347214     0.119929
H      3.753922    -4.039894     9.345531     0.112937
H      4.911891     0.480288     4.799128     0.119931
H      3.753922     1.525980     4.991303     0.112943
C      5.247323    -2.948606     8.463629     0.670990
C     10.216092    10.941000     3.542088    -0.163669
C      5.247323     1.204521    11.484473     0.670989
C     10.216092     5.196538     1.916492    -0.163664
C      5.247323     1.744085     6.377338     0.670983
C     10.216092     6.660962     7.704140    -0.163660
C      5.247323    10.548106     4.699091     0.670989
C     10.216092    -3.341500     9.620632    -0.163669
C      5.247323     6.394979     1.678247     0.670989
C     10.216092     2.402962    11.246228    -0.163664
C      5.247323     5.855415     6.785382     0.670983
C     10.216092     0.938538     5.458580    -0.163660
C      2.044677     4.650894     4.699091     0.670987
C     11.659908     3.341500     9.620632    -0.163670
C      2.044677     8.804021     1.678247     0.670991
C     11.659908    -2.402962    11.246228    -0.163663
C      2.044677     9.343585     6.785382     0.670983
C     11.659908    -0.938538     5.458580    -0.163661
C      2.044677     2.948606     8.463629     0.670988
C     11.659908     4.258000     3.542088    -0.163670
C      2.044677    -1.204521    11.484473     0.670991
C     11.659908    10.002462     1.916492    -0.163663
C      2.044677    -1.744085     6.377338     0.670983
C     11.659908     8.538038     7.704140    -0.163661
C      9.336677    10.548106     4.699091     0.670989
C      4.367908    -3.341500     9.620632    -0.163669
C      9.336677     6.394979     1.678247     0.670989
C      4.367908     2.402962    11.246228    -0.163664
C      9.336677     5.855415     6.785382     0.670983
C      4.367908     0.938538     5.458580    -0.163660
C      9.336677    -2.948606     8.463629     0.670989
C      4.367908    10.941000     3.542088    -0.163669
C      9.336677     1.204521    11.484473     0.670989
C      4.367908     5.196538     1.916492    -0.163664
C      9.336677     1.744085     6.377338     0.670983
C      4.367908     6.660962     7.704140    -0.163660
C     12.539323     2.948606     8.463629     0.670987
C      2.924092     4.258000     3.542088    -0.163670
C     12.539323    -1.204521    11.484473     0.670991
C      2.924092    10.002462     1.916492    -0.163663
C     12.539323    -1.744085     6.377338     0.670983
C      2.924092     8.538038     7.704140    -0.163661
C     12.539323     4.650894     4.699091     0.670987
C      2.924092     3.341500     9.620632    -0.163670
C     12.539323     8.804021     1.678247     0.670991
C      2.924092    -2.402962    11.246228    -0.163663
C     12.539323     9.343585     6.785382     0.670983
C      2.924092    -0.938538     5.458580    -0.163661
O      5.240031    -1.754725     8.093757    -0.638783
O      5.926938    -3.873465     7.980557    -0.565852
O      5.240031     0.287261    10.635478    -0.638814
O      5.926938     1.248598    12.526961    -0.565851
O      5.240031     1.467463     7.596206    -0.638779
O      5.926938     2.624867     5.817922    -0.565845
O      5.240031     9.354225     5.068963    -0.638783
O      5.926938    11.472965     5.182163    -0.565852
O      5.240031     7.312239     2.527242    -0.638814
O      5.926938     6.350902     0.635759    -0.565851
O      5.240031     6.132037     5.566514    -0.638779
O      5.926938     4.974633     7.344798    -0.565845
O      2.051969     5.844775     5.068963    -0.638782
O      1.365062     3.726035     5.182163    -0.565852
O      2.051969     7.886761     2.527242    -0.638815
O      1.365062     8.848098     0.635759    -0.565851
O      2.051969     9.066963     5.566514    -0.638779
O      1.365062    10.224367     7.344798    -0.565845
O      2.051969     1.754725     8.093757    -0.638782
O      1.365062     3.873465     7.980557    -0.565852
O      2.051969    -0.287261    10.635478    -0.638815
O      1.365062    -1.248598    12.526961    -0.565851
O      2.051969    -1.467463     7.596206    -0.638780
O      1.365062    -2.624867     5.817922    -0.565845
O      9.343969     9.354225     5.068963    -0.638783
O      8.657062    11.472965     5.182163    -0.565852
O      9.343969     7.312239     2.527242    -0.638814
O      8.657062     6.350902     0.635759    -0.565851
O      9.343969     6.132037     5.566514    -0.638779
O      8.657062     4.974633     7.344798    -0.565845
O      9.343969    -1.754725     8.093757    -0.638783
O      8.657062    -3.873465     7.980557    -0.565852
O      9.343969     0.287261    10.635478    -0.638814
O      8.657062     1.248598    12.526961    -0.565851
O      9.343969     1.467463     7.596206    -0.638779
O      8.657062     2.624867     5.817922    -0.565845
O     12.532031     1.754725     8.093757    -0.638782
O     13.218938     3.873465     7.980557    -0.565851
O     12.532031    -0.287261    10.635478    -0.638815
O     13.218938    -1.248598    12.526961    -0.565851
O     12.532031    -1.467463     7.596206    -0.638779
O     13.218938    -2.624867     5.817922    -0.565845
O     12.532031     5.844775     5.068963    -0.638782
O     13.218938     3.726035     5.182163    -0.565851
O     12.532031     7.886761     2.527242    -0.638815
O     13.218938     8.848098     0.635759    -0.565851
O     12.532031     9.066963     5.566514    -0.638780
O     13.218938    10.224367     7.344798    -0.565845
O     10.938000     9.813994     3.109034    -0.227966
O     10.938000     5.385006     3.109034    -0.227967
O     10.938000     7.599500     6.944651    -0.227990
O     10.938000    -2.214494    10.053686    -0.227966
O     10.938000     2.214494    10.053686    -0.227967
O     10.938000     0.000000     6.218069    -0.227990
O      3.646000    -2.214494    10.053686    -0.227966
O      3.646000     2.214494    10.053686    -0.227967
O      3.646000     0.000000     6.218069    -0.227990
O      3.646000     9.813994     3.109034    -0.227966
O      3.646000     5.385006     3.109034    -0.227967
O      3.646000     7.599500     6.944651    -0.227990

The following XYZ coordinates are in angstroms. Other properties are in atomic units.
The sperically averaged electron density of each atom fit to a function of the form exp(a - br)
eigen_1, eigen_2 and eigen_3 are the three eigenvalues of traceless quadrupole moment tensor
  atom number  atomic symbol              X              Y              Z     net charge C6 coefficient C8 coefficient C10 coefficient fluctuating dipole atomic polarizability isotropic forcefield polarizability              a              b squared Pearson coefficient          <r^3>          <r^4>         wp_QDO          m_QDO          q_QDO       dipole_x       dipole_y       dipole_z         dipole            Qxy            Qxz            Qyz     Q(x^2-y^2)  Q(3z^2 - R^2)        eigen_1        eigen_2        eigen_3 static polarizability      alpha(xx)      alpha(xy)      alpha(xz)      alpha(yy)      alpha(yz)      alpha(zz) atomic spin moment
            1             Pr       3.646000       0.000000       8.775059       2.002057     200.785313 0.55867689E+04  0.21985202E+06                                21.650351                           19.622817       2.861239       2.498196                    0.999343      90.648009     225.442115       0.602203       0.258460      -1.356189       0.000000       0.000001       0.000112       0.000112       0.000006      -0.000000       0.000001       0.341014      -0.340401      -0.113773      -0.113467       0.227240             23.524729      18.679841      -0.000108      -0.000146      25.947267      -0.000076      25.947079          -0.001265
            2             Pr       3.646000       7.599500       4.387661       2.002056     200.785392 0.55867717E+04  0.21985217E+06                                21.650360                           19.622824       2.861239       2.498196                    0.999343      90.648020     225.442171       0.602203       0.258460      -1.356189       0.000000      -0.000001      -0.000112       0.000112      -0.000006       0.000001       0.000001       0.341014      -0.340401      -0.113773      -0.113467       0.227240             23.524738      18.679848       0.000109       0.000145      25.947277      -0.000076      25.947090          -0.001270
            3             Pr      10.938000       7.599500       4.387661       2.002055     200.785589 0.55867785E+04  0.21985251E+06                                21.650382                           19.622844       2.861238       2.498196                    0.999343      90.648040     225.442293       0.602202       0.258460      -1.356189      -0.000000      -0.000001      -0.000112       0.000112       0.000006      -0.000000       0.000001       0.341014      -0.340401      -0.113774      -0.113467       0.227241             23.524763      18.679867      -0.000109      -0.000145      25.947305      -0.000076      25.947118          -0.001255
            4             Pr      10.938000       0.000000       8.775059       2.002055     200.785778 0.55867852E+04  0.21985285E+06                                21.650401                           19.622861       2.861238       2.498196                    0.999343      90.648072     225.442435       0.602202       0.258460      -1.356189      -0.000000       0.000001       0.000112       0.000112      -0.000006       0.000001       0.000000       0.341014      -0.340401      -0.113774      -0.113467       0.227241             23.524784      18.679883       0.000109       0.000146      25.947329      -0.000076      25.947140          -0.001262
            5             Cu       0.000000       3.799750       6.581360       0.979045      51.827283 0.72788151E+03  0.18147953E+05                                12.038340                            9.279674       1.080610       2.308715                    0.996463      37.542080      88.401240       0.553736       0.443645      -1.123537       0.000000       0.000000      -0.000000       0.000000       0.000000      -0.000000       0.046847       0.152912       0.214779      -0.123501       0.040659       0.082842             15.219561      21.937827      -0.000000       0.000000       8.297811      -4.351273      15.423045           0.745057
            6             Cu       0.000000      -3.799750       6.581360       0.979056      51.821791 0.72780426E+03  0.18145483E+05                                12.037314                            9.279036       1.080851       2.308796                    0.996465      37.541351      88.397203       0.553770       0.443631      -1.123550      -0.000000      -0.000000      -0.000000       0.000000       0.000000       0.000000      -0.103031       0.055606      -0.077105      -0.123498       0.040654       0.082844             15.218094      21.935530       0.000000       0.000000      17.408382      -0.909631       6.310369           0.745058
            7             Cu       0.000000       7.599500       0.000000       0.979054      51.826494 0.72787096E+03  0.18147618E+05                                12.038205                            9.279596       1.080727       2.308757                    0.996463      37.541880      88.400498       0.553740       0.443644      -1.123538      -0.000000      -0.000000       0.000000       0.000000       0.000000      -0.000000       0.056171      -0.025553      -0.320607      -0.123500       0.040658       0.082843             15.219343      21.937448      -0.000000      -0.000000       9.873338       5.260881      13.847244           0.745060
            8             Cu       7.292000      -3.799750       6.581360       0.979050      51.827205 0.72788130E+03  0.18147950E+05                                12.038335                            9.279682       1.080674       2.308739                    0.996463      37.542025      88.401176       0.553735       0.443646      -1.123536      -0.000000      -0.000000       0.000000       0.000000      -0.000000       0.000000      -0.046865       0.152901       0.214772      -0.123504       0.040655       0.082848             15.219521      21.937749       0.000000       0.000000       8.297801       4.351247      15.423013           0.745065
            9             Cu       7.292000       3.799750       6.581360       0.979047      51.826101 0.72786440E+03  0.18147396E+05                                12.038082                            9.279502       1.080736       2.308754                    0.996464      37.542057      88.400492       0.553748       0.443639      -1.123543      -0.000000       0.000000      -0.000000       0.000000      -0.000000       0.000000       0.103036       0.055604      -0.077182      -0.123510       0.040666       0.082845             15.219212      21.937276      -0.000000      -0.000000      17.409668       0.909669       6.310692           0.745054
           10             Cu       7.292000       7.599500       0.000000       0.979057      51.822129 0.72780890E+03  0.18145645E+05                                12.037440                            9.279124       1.080753       2.308769                    0.996464      37.541108      88.397025       0.553762       0.443637      -1.123545       0.000000       0.000000       0.000000       0.000000      -0.000000      -0.000000      -0.056159      -0.025559      -0.320554      -0.123478       0.040646       0.082832             15.218260      21.935774       0.000000      -0.000000       9.872742      -5.260464      13.846265           0.745054
           11              H      12.203891      10.802689       1.983622       0.119924       1.217185 0.97172914E+01  0.98456551E+02                                 1.797920                            1.756286      -0.749108       2.523723                    0.999635       3.281084       8.826230       0.507844       1.190355      -0.734287       0.020467       0.022902       0.008772       0.031943       0.007116      -0.001168       0.003740       0.006510       0.014816      -0.011184       0.004554       0.006629              1.795477       1.811078       0.358451      -0.010000       1.996442       0.156758       1.578910          -0.000231
           12              H      11.045922      10.113415       1.174115       0.112938       1.122048 0.85303394E+01  0.85064742E+02                                 1.788418                            1.704748      -0.964037       2.415819                    0.997269       3.591104      10.119053       0.480770       1.277572      -0.709513      -0.024710      -0.003481      -0.018915       0.031313       0.002806      -0.000633       0.002147       0.016754       0.007001      -0.010389       0.002706       0.007683              1.836195       1.763490      -0.045631       0.461410       1.402849       0.037084       2.342245          -0.000129
           13              H      12.203891       3.916022       2.815506       0.119928       1.217176 0.97171986E+01  0.98455375E+02                                 1.797913                            1.756279      -0.749114       2.523726                    0.999635       3.281059       8.826152       0.507844       1.190356      -0.734287       0.020466      -0.003856      -0.024221       0.031944      -0.004573      -0.005577      -0.006484       0.001745       0.000541      -0.011183       0.004558       0.006625              1.795469       1.811070      -0.187885      -0.305427       1.547531       0.102420       2.027808          -0.000230
           14              H      11.045922       3.559606       3.817189       0.112938       1.122037 0.85302131E+01  0.85062862E+02                                 1.788379                            1.704713      -0.964047       2.415813                    0.997269       3.591061      10.118776       0.480786       1.277539      -0.709520      -0.024711      -0.014640       0.012470       0.031312      -0.001951      -0.002114      -0.006215       0.009705      -0.014145      -0.010388       0.002705       0.007683              1.836153       1.763453       0.422396      -0.191183       2.075228      -0.425296       1.669777          -0.000129
           15              H      12.203891       8.079788       8.363592       0.119931       1.217085 0.97162370E+01  0.98442888E+02                                 1.797796                            1.756170      -0.749081       2.523743                    0.999635       3.280948       8.825640       0.507871       1.190327      -0.734294       0.020467      -0.019048       0.015451       0.031945      -0.002543       0.006752       0.002746      -0.004727      -0.018879      -0.011185       0.004560       0.006625              1.795352       1.810953      -0.170551       0.315395       1.818920      -0.259147       1.756183          -0.000230
           16              H      11.045922       9.125480       8.171417       0.112942       1.122025 0.85301235E+01  0.85061995E+02                                 1.788390                            1.704724      -0.964036       2.415823                    0.997269       3.591055      10.118858       0.480775       1.277568      -0.709514      -0.024710       0.018120       0.006444       0.031313      -0.000855       0.002747       0.004069       0.005987      -0.025300      -0.010389       0.002706       0.007683              1.836164       1.763457      -0.376765      -0.270217       2.139472       0.388222       1.605563          -0.000128
           17              H      12.203891      -3.203189      11.179098       0.119924       1.217185 0.97172923E+01  0.98456565E+02                                 1.797920                            1.756286      -0.749108       2.523723                    0.999635       3.281084       8.826231       0.507844       1.190355      -0.734287       0.020467      -0.022902      -0.008772       0.031943      -0.007116       0.001168       0.003740       0.006510       0.014817      -0.011184       0.004554       0.006629              1.795477       1.811079      -0.358451       0.010000       1.996442       0.156758       1.578910          -0.000231
           18              H      11.045922      -2.513915      11.988605       0.112938       1.122047 0.85303358E+01  0.85064700E+02                                 1.788418                            1.704748      -0.964037       2.415819                    0.997269       3.591103      10.119051       0.480770       1.277573      -0.709513      -0.024710       0.003481       0.018915       0.031313      -0.002806       0.000633       0.002147       0.016754       0.007000      -0.010389       0.002706       0.007683              1.836195       1.763490       0.045631      -0.461410       1.402849       0.037084       2.342245          -0.000129
           19              H      12.203891       3.683478      10.347214       0.119928       1.217176 0.97171978E+01  0.98455370E+02                                 1.797913                            1.756279      -0.749114       2.523726                    0.999635       3.281058       8.826151       0.507844       1.190357      -0.734287       0.020466       0.003856       0.024221       0.031944       0.004573       0.005577      -0.006484       0.001745       0.000541      -0.011183       0.004558       0.006625              1.795470       1.811070       0.187885       0.305427       1.547531       0.102420       2.027808          -0.000230
           20              H      11.045922       4.039894       9.345531       0.112938       1.122037 0.85302135E+01  0.85062865E+02                                 1.788379                            1.704713      -0.964048       2.415813                    0.997269       3.591061      10.118775       0.480786       1.277539      -0.709520      -0.024711       0.014640      -0.012470       0.031312       0.001951       0.002114      -0.006215       0.009705      -0.014145      -0.010388       0.002705       0.007683              1.836152       1.763452      -0.422396       0.191183       2.075228      -0.425296       1.669777          -0.000129
           21              H      12.203891      -0.480288       4.799128       0.119931       1.217085 0.97162306E+01  0.98442805E+02                                 1.797795                            1.756169      -0.749080       2.523743                    0.999635       3.280947       8.825636       0.507871       1.190327      -0.734294       0.020467       0.019048      -0.015451       0.031945       0.002543      -0.006752       0.002746      -0.004727      -0.018879      -0.011185       0.004560       0.006625              1.795352       1.810953       0.170551      -0.315395       1.818919      -0.259147       1.756183          -0.000230
           22              H      11.045922      -1.525980       4.991303       0.112942       1.122025 0.85301233E+01  0.85061987E+02                                 1.788389                            1.704723      -0.964036       2.415823                    0.997269       3.591055      10.118855       0.480775       1.277567      -0.709514      -0.024710      -0.018120      -0.006444       0.031313       0.000855      -0.002747       0.004069       0.005987      -0.025300      -0.010389       0.002706       0.007683              1.836163       1.763457       0.376765       0.270216       2.139471       0.388221       1.605563          -0.000128
           23              H       9.672109       3.203189      11.179098       0.119924       1.217134 0.97167339E+01  0.98449172E+02                                 1.797841                            1.756212      -0.749114       2.523721                    0.999635       3.281027       8.825906       0.507867       1.190323      -0.734295      -0.020467       0.022903      -0.008770       0.031944      -0.007118      -0.001172      -0.003738       0.006505       0.014812      -0.011184       0.004559       0.006625              1.795397       1.810999      -0.358428      -0.009997       1.996347      -0.156746       1.578845          -0.000231
           24              H      10.830078       2.513915      11.988605       0.112938       1.122040 0.85302659E+01  0.85063755E+02                                 1.788403                            1.704736      -0.964038       2.415819                    0.997269       3.591090      10.118971       0.480774       1.277564      -0.709514       0.024711      -0.003481       0.018915       0.031313      -0.002807      -0.000633      -0.002147       0.016753       0.006999      -0.010389       0.002706       0.007683              1.836179       1.763473       0.045631       0.461402       1.402840      -0.037081       2.342224          -0.000129
           25              H       9.672109      -3.683478      10.347214       0.119928       1.217177 0.97172091E+01  0.98455558E+02                                 1.797919                            1.756284      -0.749110       2.523727                    0.999635       3.281055       8.826159       0.507842       1.190362      -0.734286      -0.020467      -0.003854       0.024221       0.031944       0.004569      -0.005579       0.006487       0.001751       0.000542      -0.011183       0.004554       0.006629              1.795476       1.811077       0.187886      -0.305430       1.547534      -0.102419       2.027815          -0.000230
           26              H      10.830078      -4.039894       9.345531       0.112937       1.122056 0.85304146E+01  0.85065612E+02                                 1.788421                            1.704751      -0.964047       2.415813                    0.997269       3.591110      10.119051       0.480772       1.277565      -0.709514       0.024711      -0.014640      -0.012470       0.031312       0.001951      -0.002114       0.006217       0.009706      -0.014145      -0.010389       0.002706       0.007683              1.836197       1.763493      -0.422411      -0.191189       2.075284       0.425314       1.669816          -0.000128
           27              H       9.672109       0.480288       4.799128       0.119930       1.217137 0.97167900E+01  0.98450162E+02                                 1.797870                            1.756239      -0.749078       2.523745                    0.999635       3.281009       8.825958       0.507851       1.190353      -0.734288      -0.020467      -0.019047      -0.015451       0.031944       0.002543       0.006751      -0.002747      -0.004728      -0.018876      -0.011184       0.004559       0.006624              1.795427       1.811026       0.170559       0.315415       1.818996       0.259165       1.756257          -0.000230
           28              H      10.830078       1.525980       4.991303       0.112943       1.122014 0.85300018E+01  0.85060306E+02                                 1.788363                            1.704699      -0.964037       2.415823                    0.997269       3.591021      10.118667       0.480785       1.277549      -0.709518       0.024711       0.018120      -0.006445       0.031313       0.000855       0.002747      -0.004069       0.005987      -0.025297      -0.010388       0.002705       0.007683              1.836135       1.763434       0.376760      -0.270210       2.139434      -0.388210       1.605538          -0.000128
           29              H       9.672109       4.396311       1.983622       0.119924       1.217134 0.97167386E+01  0.98449228E+02                                 1.797841                            1.756212      -0.749114       2.523720                    0.999635       3.281028       8.825908       0.507867       1.190322      -0.734295      -0.020467      -0.022903       0.008770       0.031944       0.007118       0.001172      -0.003738       0.006505       0.014812      -0.011184       0.004559       0.006625              1.795397       1.810999       0.358428       0.009997       1.996347      -0.156746       1.578845          -0.000231
           30              H      10.830078       5.085585       1.174115       0.112938       1.122040 0.85302669E+01  0.85063769E+02                                 1.788404                            1.704736      -0.964038       2.415819                    0.997269       3.591090      10.118972       0.480774       1.277564      -0.709514       0.024711       0.003481      -0.018915       0.031313       0.002807       0.000633      -0.002147       0.016753       0.006999      -0.010389       0.002706       0.007683              1.836179       1.763473      -0.045631      -0.461403       1.402840      -0.037081       2.342224          -0.000129
           31              H       9.672109      11.282978       2.815506       0.119928       1.217177 0.97172125E+01  0.98455604E+02                                 1.797919                            1.756285      -0.749111       2.523727                    0.999635       3.281055       8.826161       0.507841       1.190363      -0.734286      -0.020467       0.003854      -0.024221       0.031944      -0.004569       0.005579       0.006487       0.001751       0.000542      -0.011183       0.004554       0.006629              1.795477       1.811078      -0.187886       0.305430       1.547535      -0.102419       2.027816          -0.000230
           32              H      10.830078      11.639394       3.817189       0.112937       1.122057 0.85304200E+01  0.85065673E+02                                 1.788421                            1.704751      -0.964047       2.415813                    0.997269       3.591111      10.119052       0.480772       1.277564      -0.709515       0.024711       0.014640       0.012470       0.031312      -0.001951       0.002114       0.006217       0.009706      -0.014145      -0.010389       0.002706       0.007683              1.836197       1.763493       0.422411       0.191189       2.075284       0.425314       1.669816          -0.000129
           33              H       9.672109       7.119212       8.363592       0.119930       1.217138 0.97168022E+01  0.98450324E+02                                 1.797872                            1.756241      -0.749079       2.523744                    0.999635       3.281010       8.825965       0.507851       1.190354      -0.734288      -0.020467       0.019047       0.015451       0.031944      -0.002543      -0.006751      -0.002747      -0.004728      -0.018876      -0.011184       0.004559       0.006624              1.795428       1.811028      -0.170559      -0.315415       1.818998       0.259165       1.756259          -0.000230
           34              H      10.830078       6.073520       8.171417       0.112942       1.122014 0.85300048E+01  0.85060341E+02                                 1.788363                            1.704700      -0.964037       2.415823                    0.997269       3.591022      10.118669       0.480785       1.277549      -0.709518       0.024711      -0.018120       0.006445       0.031313      -0.000855      -0.002747      -0.004069       0.005987      -0.025297      -0.010388       0.002705       0.007683              1.836136       1.763435      -0.376760       0.270210       2.139435      -0.388210       1.605538          -0.000128
           35              H       2.380109      -3.203189      11.179098       0.119924       1.217184 0.97172819E+01  0.98456431E+02                                 1.797919                            1.756285      -0.749108       2.523724                    0.999635       3.281083       8.826226       0.507844       1.190354      -0.734287      -0.020467      -0.022902      -0.008772       0.031943       0.007116      -0.001168       0.003740       0.006510       0.014817      -0.011184       0.004554       0.006629              1.795476       1.811077       0.358451      -0.010000       1.996441       0.156758       1.578909          -0.000231
           36              H       3.538078      -2.513915      11.988605       0.112938       1.122048 0.85303401E+01  0.85064746E+02                                 1.788418                            1.704748      -0.964038       2.415819                    0.997269       3.591104      10.119051       0.480770       1.277572      -0.709513       0.024710       0.003481       0.018915       0.031313       0.002806      -0.000633       0.002147       0.016754       0.007001      -0.010389       0.002706       0.007683              1.836194       1.763489      -0.045631       0.461410       1.402849       0.037084       2.342244          -0.000129
           37              H       2.380109       3.683478      10.347214       0.119929       1.217175 0.97171876E+01  0.98455241E+02                                 1.797912                            1.756278      -0.749113       2.523726                    0.999635       3.281057       8.826147       0.507844       1.190357      -0.734287      -0.020466       0.003856       0.024221       0.031944      -0.004573      -0.005577      -0.006485       0.001745       0.000541      -0.011183       0.004558       0.006625              1.795469       1.811069      -0.187885      -0.305427       1.547530       0.102419       2.027807          -0.000230
           38              H       3.538078       4.039894       9.345531       0.112938       1.122037 0.85302130E+01  0.85062861E+02                                 1.788379                            1.704713      -0.964048       2.415813                    0.997269       3.591061      10.118776       0.480786       1.277539      -0.709520       0.024711       0.014640      -0.012470       0.031312      -0.001951      -0.002114      -0.006215       0.009705      -0.014145      -0.010388       0.002705       0.007683              1.836153       1.763453       0.422396      -0.191183       2.075228      -0.425296       1.669777          -0.000129
           39              H       2.380109      -0.480288       4.799128       0.119932       1.217083 0.97162171E+01  0.98442629E+02                                 1.797793                            1.756167      -0.749080       2.523743                    0.999635       3.280946       8.825630       0.507872       1.190326      -0.734294      -0.020467       0.019048      -0.015451       0.031945      -0.002543       0.006752       0.002746      -0.004727      -0.018879      -0.011185       0.004560       0.006625              1.795349       1.810951      -0.170550       0.315394       1.818917      -0.259147       1.756181          -0.000230
           40              H       3.538078      -1.525980       4.991303       0.112942       1.122025 0.85301219E+01  0.85061969E+02                                 1.788389                            1.704723      -0.964036       2.415823                    0.997269       3.591055      10.118855       0.480775       1.277567      -0.709514       0.024710      -0.018120      -0.006444       0.031313      -0.000855       0.002747       0.004069       0.005987      -0.025300      -0.010389       0.002706       0.007683              1.836163       1.763456      -0.376765      -0.270216       2.139471       0.388221       1.605563          -0.000128
           41              H       2.380109      10.802689       1.983622       0.119924       1.217184 0.97172834E+01  0.98456449E+02                                 1.797919                            1.756285      -0.749108       2.523723                    0.999635       3.281083       8.826226       0.507844       1.190354      -0.734287      -0.020467       0.022902       0.008772       0.031943      -0.007116       0.001168       0.003740       0.006510       0.014817      -0.011184       0.004554       0.006629              1.795476       1.811078      -0.358451       0.009999       1.996441       0.156758       1.578909          -0.000231
           42              H       3.538078      10.113415       1.174115       0.112938       1.122047 0.85303362E+01  0.85064702E+02                                 1.788418                            1.704748      -0.964037       2.415819                    0.997269       3.591103      10.119050       0.480770       1.277572      -0.709513       0.024710      -0.003481      -0.018915       0.031313      -0.002806       0.000633       0.002147       0.016754       0.007001      -0.010389       0.002706       0.007683              1.836194       1.763489       0.045631      -0.461410       1.402849       0.037084       2.342244          -0.000129
           43              H       2.380109       3.916022       2.815506       0.119929       1.217175 0.97171826E+01  0.98455167E+02                                 1.797910                            1.756277      -0.749113       2.523726                    0.999635       3.281057       8.826143       0.507845       1.190356      -0.734287      -0.020466      -0.003856      -0.024221       0.031944       0.004573       0.005577      -0.006484       0.001745       0.000541      -0.011183       0.004558       0.006625              1.795467       1.811067       0.187884       0.305427       1.547529       0.102419       2.027805          -0.000230
           44              H       3.538078       3.559606       3.817189       0.112938       1.122037 0.85302143E+01  0.85062869E+02                                 1.788378                            1.704713      -0.964048       2.415813                    0.997269       3.591061      10.118773       0.480786       1.277538      -0.709520       0.024711      -0.014640       0.012470       0.031312       0.001951       0.002114      -0.006215       0.009705      -0.014145      -0.010388       0.002705       0.007683              1.836152       1.763452      -0.422396       0.191183       2.075228      -0.425296       1.669776          -0.000129
           45              H       2.380109       8.079788       8.363592       0.119931       1.217084 0.97162259E+01  0.98442749E+02                                 1.797795                            1.756169      -0.749080       2.523743                    0.999635       3.280946       8.825634       0.507871       1.190327      -0.734294      -0.020467      -0.019048       0.015451       0.031945       0.002543      -0.006752       0.002746      -0.004727      -0.018879      -0.011185       0.004560       0.006625              1.795351       1.810953       0.170551      -0.315395       1.818919      -0.259147       1.756183          -0.000230
           46              H       3.538078       9.125480       8.171417       0.112942       1.122025 0.85301229E+01  0.85061983E+02                                 1.788389                            1.704723      -0.964036       2.415823                    0.997269       3.591055      10.118856       0.480775       1.277567      -0.709514       0.024710       0.018120       0.006444       0.031313       0.000855      -0.002747       0.004069       0.005987      -0.025300      -0.010389       0.002706       0.007683              1.836164       1.763457       0.376765       0.270216       2.139471       0.388221       1.605563          -0.000128
           47              H       4.911891       4.396311       1.983622       0.119924       1.217133 0.97167236E+01  0.98449038E+02                                 1.797839                            1.756211      -0.749114       2.523721                    0.999635       3.281026       8.825901       0.507867       1.190322      -0.734295       0.020467      -0.022903       0.008770       0.031944      -0.007118      -0.001172      -0.003738       0.006505       0.014812      -0.011184       0.004559       0.006625              1.795396       1.810998      -0.358427      -0.009997       1.996346      -0.156746       1.578844          -0.000231
           48              H       3.753922       5.085585       1.174115       0.112938       1.122040 0.85302659E+01  0.85063755E+02                                 1.788403                            1.704736      -0.964038       2.415819                    0.997269       3.591090      10.118971       0.480774       1.277564      -0.709514      -0.024711       0.003481      -0.018915       0.031313      -0.002807      -0.000633      -0.002147       0.016753       0.006999      -0.010389       0.002706       0.007683              1.836179       1.763473       0.045631       0.461402       1.402840      -0.037081       2.342224          -0.000129
           49              H       4.911891      11.282978       2.815506       0.119929       1.217177 0.97172036E+01  0.98455484E+02                                 1.797917                            1.756283      -0.749110       2.523727                    0.999635       3.281055       8.826157       0.507842       1.190361      -0.734286       0.020467       0.003854      -0.024221       0.031944       0.004569      -0.005579       0.006487       0.001751       0.000542      -0.011183       0.004554       0.006629              1.795475       1.811076       0.187886      -0.305430       1.547534      -0.102419       2.027814          -0.000230
           50              H       3.753922      11.639394       3.817189       0.112937       1.122056 0.85304149E+01  0.85065614E+02                                 1.788421                            1.704751      -0.964047       2.415813                    0.997269       3.591110      10.119050       0.480772       1.277565      -0.709514      -0.024711       0.014640       0.012470       0.031312       0.001951      -0.002114       0.006217       0.009706      -0.014145      -0.010389       0.002706       0.007683              1.836197       1.763492      -0.422411      -0.191189       2.075283       0.425313       1.669816          -0.000128
           51              H       4.911891       7.119212       8.363592       0.119931       1.217136 0.97167846E+01  0.98450097E+02                                 1.797870                            1.756239      -0.749078       2.523745                    0.999635       3.281008       8.825956       0.507851       1.190353      -0.734288       0.020467       0.019047       0.015451       0.031944       0.002543       0.006751      -0.002747      -0.004728      -0.018876      -0.011184       0.004559       0.006624              1.795426       1.811026       0.170559       0.315414       1.818996       0.259164       1.756257          -0.000230
           52              H       3.753922       6.073520       8.171417       0.112943       1.122014 0.85300000E+01  0.85060286E+02                                 1.788363                            1.704699      -0.964037       2.415823                    0.997269       3.591021      10.118668       0.480785       1.277550      -0.709518      -0.024711      -0.018120       0.006445       0.031313       0.000855       0.002747      -0.004069       0.005987      -0.025297      -0.010388       0.002705       0.007683              1.836135       1.763434       0.376760      -0.270210       2.139434      -0.388210       1.605538          -0.000128
           53              H       4.911891       3.203189      11.179098       0.119924       1.217133 0.97167259E+01  0.98449070E+02                                 1.797840                            1.756211      -0.749114       2.523721                    0.999635       3.281026       8.825902       0.507867       1.190323      -0.734295       0.020467       0.022903      -0.008770       0.031944       0.007118       0.001172      -0.003738       0.006505       0.014812      -0.011184       0.004559       0.006625              1.795396       1.810998       0.358427       0.009997       1.996346      -0.156746       1.578844          -0.000231
           54              H       3.753922       2.513915      11.988605       0.112938       1.122040 0.85302609E+01  0.85063697E+02                                 1.788403                            1.704735      -0.964038       2.415819                    0.997269       3.591089      10.118969       0.480774       1.277565      -0.709514      -0.024711      -0.003481       0.018915       0.031313       0.002806       0.000633      -0.002147       0.016753       0.006999      -0.010389       0.002706       0.007683              1.836179       1.763473      -0.045631      -0.461402       1.402840      -0.037081       2.342223          -0.000129
           55              H       4.911891      -3.683478      10.347214       0.119929       1.217176 0.97171972E+01  0.98455401E+02                                 1.797917                            1.756282      -0.749110       2.523727                    0.999635       3.281054       8.826153       0.507842       1.190361      -0.734286       0.020467      -0.003854       0.024221       0.031944      -0.004569       0.005579       0.006487       0.001751       0.000542      -0.011183       0.004554       0.006629              1.795474       1.811076      -0.187885       0.305430       1.547533      -0.102419       2.027813          -0.000230
           56              H       3.753922      -4.039894       9.345531       0.112937       1.122056 0.85304149E+01  0.85065614E+02                                 1.788421                            1.704751      -0.964047       2.415813                    0.997269       3.591110      10.119050       0.480772       1.277565      -0.709514      -0.024711      -0.014640      -0.012470       0.031312      -0.001951       0.002114       0.006217       0.009706      -0.014145      -0.010389       0.002706       0.007683              1.836197       1.763492       0.422411       0.191189       2.075283       0.425313       1.669816          -0.000128
           57              H       4.911891       0.480288       4.799128       0.119931       1.217137 0.97167902E+01  0.98450167E+02                                 1.797870                            1.756239      -0.749078       2.523745                    0.999635       3.281009       8.825959       0.507851       1.190353      -0.734288       0.020467      -0.019047      -0.015451       0.031944      -0.002543      -0.006751      -0.002747      -0.004728      -0.018876      -0.011184       0.004559       0.006624              1.795427       1.811026      -0.170559      -0.315415       1.818996       0.259165       1.756257          -0.000230
           58              H       3.753922       1.525980       4.991303       0.112943       1.122014 0.85300008E+01  0.85060292E+02                                 1.788362                            1.704699      -0.964037       2.415823                    0.997269       3.591021      10.118666       0.480785       1.277549      -0.709518      -0.024711       0.018120      -0.006445       0.031313      -0.000855      -0.002747      -0.004069       0.005987      -0.025297      -0.010388       0.002705       0.007683              1.836135       1.763434      -0.376760       0.270210       2.139434      -0.388210       1.605537          -0.000128
           59              C       5.247323      -2.948606       8.463629       0.670990      20.836876 0.22741977E+03  0.46069518E+04                                 7.077511                            5.425181       0.008614       2.081881                    0.999499      21.167130      58.954610       0.623002       0.485324      -1.010909       0.037795       0.011767      -0.035057       0.052876       0.040465       0.088454       0.023749       0.090789       0.060876      -0.074069      -0.053963       0.128031              8.273452       7.955530      -2.404207      -3.691741       9.025429       1.344861       7.839396           0.000132
           60              C      10.216092      10.941000       3.542088      -0.163669      25.830172 0.36743261E+03  0.83043331E+04                                 7.571256                            6.289819       0.081601       2.028294                    0.998759      28.249978      80.314892       0.671196       0.403766      -1.069629       0.050772      -0.076510      -0.039455       0.099941      -0.033014       0.010667       0.045750       0.015122      -0.049817      -0.065482       0.014170       0.051312              8.606554       8.505226      -1.219831      -2.826584       7.697208       2.022778       9.617228           0.007754
           61              C       5.247323       1.204521      11.484473       0.670989      20.837089 0.22742347E+03  0.46070525E+04                                 7.077607                            5.425261       0.008514       2.081849                    0.999500      21.167314      58.955581       0.622990       0.485330      -1.010904       0.037790      -0.036248       0.007344       0.052876       0.056367      -0.079271      -0.044712       0.054479      -0.048071      -0.074075      -0.053955       0.128029              8.273553       7.955643      -1.995089       3.928010       6.971286      -0.158901       9.893730           0.000132
           62              C      10.216092       5.196538       1.916492      -0.163664      25.830472 0.36743793E+03  0.83044965E+04                                 7.571385                            6.289926       0.081546       2.028278                    0.998758      28.250183      80.316097       0.671179       0.403774      -1.069622       0.050775       0.004090       0.085985       0.099941       0.025751       0.023266      -0.015361       0.067743       0.108069      -0.065481       0.014164       0.051317              8.606701       8.505366      -1.838036       2.469759       7.385532      -1.842818       9.929204           0.007754
           63              C       5.247323       1.744085       6.377338       0.670983      20.837185 0.22742429E+03  0.46070782E+04                                 7.077648                            5.425282       0.008562       2.081864                    0.999500      21.167412      58.956111       0.622986       0.485332      -1.010902       0.037792       0.024483       0.027719       0.052877      -0.096830      -0.009181       0.020965       0.013356      -0.171427      -0.074069      -0.053953       0.128022              8.273618       7.955714       4.399371      -0.236264       9.300828      -1.186047       7.564312           0.000132
           64              C      10.216092       6.660962       7.704140      -0.163660      25.830284 0.36743502E+03  0.83044124E+04                                 7.571344                            6.289897       0.081536       2.028278                    0.998758      28.250025      80.315497       0.671181       0.403774      -1.069623       0.050777       0.072425      -0.046530       0.099944       0.007279      -0.033933      -0.030387      -0.011493      -0.129621      -0.065479       0.014156       0.051323              8.606652       8.505310       3.057877       0.356869      10.889133      -0.180033       6.425512           0.007754
           65              C       5.247323      10.548106       4.699091       0.670989      20.836875 0.22741976E+03  0.46069517E+04                                 7.077512                            5.425181       0.008615       2.081881                    0.999499      21.167130      58.954610       0.623002       0.485324      -1.010909       0.037795      -0.011767       0.035057       0.052876      -0.040465      -0.088454       0.023749       0.090789       0.060876      -0.074069      -0.053963       0.128031              8.273452       7.955530       2.404207       3.691741       9.025429       1.344861       7.839396           0.000132
           66              C      10.216092      -3.341500       9.620632      -0.163669      25.830176 0.36743269E+03  0.83043353E+04                                 7.571257                            6.289819       0.081602       2.028294                    0.998759      28.249980      80.314897       0.671196       0.403766      -1.069629       0.050772       0.076510       0.039455       0.099941       0.033014      -0.010667       0.045750       0.015122      -0.049817      -0.065482       0.014170       0.051312              8.606555       8.505227       1.219831       2.826584       7.697209       2.022778       9.617229           0.007754
           67              C       5.247323       6.394979       1.678247       0.670989      20.837088 0.22742345E+03  0.46070522E+04                                 7.077607                            5.425261       0.008514       2.081849                    0.999500      21.167313      58.955579       0.622990       0.485330      -1.010904       0.037790       0.036248      -0.007344       0.052876      -0.056367       0.079271      -0.044712       0.054479      -0.048071      -0.074075      -0.053955       0.128029              8.273553       7.955643       1.995088      -3.928010       6.971285      -0.158901       9.893730           0.000132
           68              C      10.216092       2.402962      11.246228      -0.163664      25.830476 0.36743799E+03  0.83044982E+04                                 7.571386                            6.289927       0.081546       2.028278                    0.998758      28.250185      80.316107       0.671179       0.403774      -1.069622       0.050775      -0.004090      -0.085985       0.099941      -0.025751      -0.023266      -0.015361       0.067743       0.108069      -0.065481       0.014164       0.051317              8.606702       8.505367       1.838037      -2.469760       7.385533      -1.842818       9.929206           0.007754
           69              C       5.247323       5.855415       6.785382       0.670983      20.837186 0.22742430E+03  0.46070783E+04                                 7.077648                            5.425282       0.008563       2.081864                    0.999500      21.167412      58.956109       0.622986       0.485332      -1.010902       0.037792      -0.024483      -0.027719       0.052877       0.096830       0.009181       0.020965       0.013356      -0.171427      -0.074069      -0.053953       0.128022              8.273618       7.955714      -4.399371       0.236264       9.300827      -1.186047       7.564312           0.000132
           70              C      10.216092       0.938538       5.458580      -0.163660      25.830288 0.36743510E+03  0.83044145E+04                                 7.571346                            6.289898       0.081536       2.028278                    0.998758      28.250026      80.315499       0.671181       0.403774      -1.069623       0.050777      -0.072425       0.046530       0.099944      -0.007279       0.033933      -0.030387      -0.011493      -0.129621      -0.065479       0.014156       0.051323              8.606653       8.505311      -3.057879      -0.356870      10.889136      -0.180034       6.425513           0.007754
           71              C       2.044677       4.650894       4.699091       0.670987      20.837169 0.22742345E+03  0.46070563E+04                                 7.077643                            5.425271       0.008594       2.081874                    0.999499      21.167373      58.955943       0.622987       0.485332      -1.010902      -0.037794       0.011766       0.035059       0.052876      -0.040463       0.088449      -0.023745       0.090786       0.060868      -0.074066      -0.053958       0.128023              8.273616       7.955702       2.404277      -3.691835       9.025582      -1.344919       7.839563           0.000131
           72              C      11.659908       3.341500       9.620632      -0.163670      25.830270 0.36743445E+03  0.83043861E+04                                 7.571283                            6.289842       0.081597       2.028292                    0.998759      28.250065      80.315233       0.671193       0.403767      -1.069628      -0.050774      -0.076507       0.039455       0.099940       0.033020       0.010664      -0.045745       0.015110      -0.049816      -0.065476       0.014160       0.051316              8.606583       8.505256       1.219844      -2.826605       7.697215      -2.022783       9.617277           0.007754
           73              C       2.044677       8.804021       1.678247       0.670991      20.836731 0.22741850E+03  0.46069223E+04                                 7.077486                            5.425169       0.008548       2.081861                    0.999500      21.167132      58.954694       0.623001       0.485324      -1.010908      -0.037791      -0.036248      -0.007342       0.052877      -0.056369      -0.079276       0.044716       0.054483      -0.048067      -0.074078      -0.053959       0.128037              8.273415       7.955503       1.995058       3.927938       6.971198       0.158897       9.893543           0.000132
           74              C      11.659908      -2.402962      11.246228      -0.163663      25.830353 0.36743514E+03  0.83044196E+04                                 7.571355                            6.289892       0.081559       2.028283                    0.998758      28.250120      80.315918       0.671182       0.403773      -1.069623      -0.050774       0.004091      -0.085986       0.099942      -0.025750       0.023259       0.015364       0.067754       0.108074      -0.065485       0.014171       0.051314              8.606676       8.505345       1.838023       2.469757       7.385536       1.842815       9.929148           0.007754
           75              C       2.044677       9.343585       6.785382       0.670983      20.837249 0.22742553E+03  0.46071033E+04                                 7.077639                            5.425285       0.008547       2.081858                    0.999500      21.167354      58.955686       0.622989       0.485330      -1.010904      -0.037791       0.024483      -0.027719       0.052876       0.096830      -0.009183      -0.020966       0.013354      -0.171425      -0.074068      -0.053954       0.128022              8.273594       7.955683      -4.399334      -0.236261       9.300781       1.186065       7.564316           0.000132
           76              C      11.659908      -0.938538       5.458580      -0.163661      25.830328 0.36743637E+03  0.83044471E+04                                 7.571352                            6.289912       0.081528       2.028275                    0.998758      28.250011      80.315372       0.671180       0.403774      -1.069623      -0.050777       0.072425       0.046531       0.099944      -0.007278      -0.033934       0.030386      -0.011491      -0.129629      -0.065481       0.014159       0.051323              8.606654       8.505308      -3.057868       0.356882      10.889145       0.180074       6.425511           0.007754
           77              C       2.044677       2.948606       8.463629       0.670988      20.837170 0.22742346E+03  0.46070565E+04                                 7.077643                            5.425271       0.008594       2.081874                    0.999499      21.167374      58.955947       0.622987       0.485332      -1.010902      -0.037794      -0.011766      -0.035059       0.052876       0.040463      -0.088449      -0.023745       0.090786       0.060868      -0.074066      -0.053958       0.128023              8.273616       7.955702      -2.404276       3.691835       9.025581      -1.344919       7.839563           0.000131
           78              C      11.659908       4.258000       3.542088      -0.163670      25.830267 0.36743440E+03  0.83043849E+04                                 7.571282                            6.289842       0.081597       2.028292                    0.998759      28.250063      80.315225       0.671193       0.403767      -1.069628      -0.050774       0.076507      -0.039455       0.099940      -0.033019      -0.010664      -0.045745       0.015110      -0.049816      -0.065476       0.014160       0.051316              8.606582       8.505255      -1.219843       2.826604       7.697215      -2.022783       9.617276           0.007754
           79              C       2.044677      -1.204521      11.484473       0.670991      20.836732 0.22741852E+03  0.46069226E+04                                 7.077486                            5.425169       0.008548       2.081861                    0.999500      21.167133      58.954697       0.623001       0.485324      -1.010908      -0.037791       0.036248       0.007342       0.052877       0.056369       0.079276       0.044716       0.054483      -0.048067      -0.074078      -0.053959       0.128037              8.273415       7.955503      -1.995058      -3.927938       6.971198       0.158897       9.893544           0.000132
           80              C      11.659908      10.002462       1.916492      -0.163663      25.830353 0.36743513E+03  0.83044194E+04                                 7.571356                            6.289892       0.081559       2.028283                    0.998758      28.250120      80.315920       0.671182       0.403773      -1.069623      -0.050774      -0.004091       0.085987       0.099942       0.025750      -0.023259       0.015364       0.067754       0.108074      -0.065485       0.014171       0.051314              8.606677       8.505346      -1.838023      -2.469758       7.385536       1.842815       9.929148           0.007754
           81              C       2.044677      -1.744085       6.377338       0.670983      20.837250 0.22742554E+03  0.46071036E+04                                 7.077639                            5.425285       0.008547       2.081858                    0.999500      21.167355      58.955689       0.622989       0.485330      -1.010904      -0.037791      -0.024483       0.027719       0.052876      -0.096830       0.009183      -0.020966       0.013354      -0.171425      -0.074068      -0.053954       0.128022              8.273594       7.955684       4.399334       0.236261       9.300782       1.186065       7.564316           0.000132
           82              C      11.659908       8.538038       7.704140      -0.163661      25.830326 0.36743635E+03  0.83044464E+04                                 7.571352                            6.289912       0.081528       2.028275                    0.998758      28.250011      80.315373       0.671180       0.403774      -1.069623      -0.050777      -0.072425      -0.046531       0.099944       0.007278       0.033934       0.030386      -0.011491      -0.129629      -0.065481       0.014159       0.051323              8.606654       8.505307       3.057867      -0.356882      10.889144       0.180074       6.425510           0.007754
           83              C       9.336677      10.548106       4.699091       0.670989      20.836877 0.22741979E+03  0.46069523E+04                                 7.077511                            5.425181       0.008615       2.081881                    0.999499      21.167131      58.954610       0.623002       0.485324      -1.010909      -0.037795      -0.011767       0.035057       0.052876       0.040465       0.088454       0.023749       0.090789       0.060876      -0.074069      -0.053963       0.128031              8.273451       7.955530      -2.404207      -3.691741       9.025429       1.344860       7.839396           0.000132
           84              C       4.367908      -3.341500       9.620632      -0.163669      25.830182 0.36743277E+03  0.83043376E+04                                 7.571258                            6.289821       0.081601       2.028294                    0.998759      28.249982      80.314906       0.671196       0.403766      -1.069629      -0.050772       0.076510       0.039455       0.099941      -0.033014       0.010667       0.045750       0.015122      -0.049817      -0.065482       0.014170       0.051312              8.606557       8.505229      -1.219832      -2.826586       7.697211       2.022779       9.617232           0.007754
           85              C       9.336677       6.394979       1.678247       0.670989      20.837089 0.22742347E+03  0.46070527E+04                                 7.077607                            5.425261       0.008514       2.081849                    0.999500      21.167314      58.955582       0.622990       0.485330      -1.010904      -0.037790       0.036248      -0.007344       0.052876       0.056367      -0.079271      -0.044712       0.054479      -0.048071      -0.074075      -0.053955       0.128029              8.273553       7.955643      -1.995089       3.928010       6.971286      -0.158901       9.893730           0.000132
           86              C       4.367908       2.402962      11.246228      -0.163664      25.830483 0.36743811E+03  0.83045017E+04                                 7.571387                            6.289928       0.081546       2.028278                    0.998758      28.250189      80.316123       0.671179       0.403774      -1.069622      -0.050775      -0.004090      -0.085985       0.099941       0.025751       0.023266      -0.015361       0.067743       0.108069      -0.065481       0.014164       0.051317              8.606704       8.505369      -1.838038       2.469762       7.385534      -1.842819       9.929208           0.007754
           87              C       9.336677       5.855415       6.785382       0.670983      20.837188 0.22742432E+03  0.46070789E+04                                 7.077649                            5.425283       0.008563       2.081864                    0.999500      21.167413      58.956113       0.622986       0.485332      -1.010902      -0.037792      -0.024483      -0.027719       0.052877      -0.096830      -0.009181       0.020965       0.013356      -0.171427      -0.074069      -0.053953       0.128022              8.273618       7.955713       4.399371      -0.236264       9.300828      -1.186047       7.564313           0.000131
           88              C       4.367908       0.938538       5.458580      -0.163660      25.830292 0.36743517E+03  0.83044165E+04                                 7.571347                            6.289899       0.081535       2.028277                    0.998758      28.250029      80.315514       0.671181       0.403774      -1.069623      -0.050777      -0.072425       0.046530       0.099944       0.007279      -0.033933      -0.030387      -0.011493      -0.129621      -0.065479       0.014156       0.051323              8.606655       8.505313       3.057880       0.356870      10.889138      -0.180034       6.425514           0.007754
           89              C       9.336677      -2.948606       8.463629       0.670989      20.836877 0.22741979E+03  0.46069523E+04                                 7.077512                            5.425181       0.008615       2.081881                    0.999499      21.167131      58.954612       0.623002       0.485324      -1.010909      -0.037795       0.011767      -0.035057       0.052876      -0.040465      -0.088454       0.023749       0.090789       0.060876      -0.074069      -0.053963       0.128031              8.273452       7.955530       2.404207       3.691741       9.025429       1.344861       7.839396           0.000132
           90              C       4.367908      10.941000       3.542088      -0.163669      25.830182 0.36743277E+03  0.83043377E+04                                 7.571259                            6.289821       0.081601       2.028294                    0.998759      28.249983      80.314912       0.671196       0.403766      -1.069629      -0.050772      -0.076510      -0.039455       0.099941       0.033014      -0.010667       0.045750       0.015122      -0.049817      -0.065482       0.014170       0.051312              8.606557       8.505230       1.219832       2.826586       7.697211       2.022779       9.617232           0.007754
           91              C       9.336677       1.204521      11.484473       0.670989      20.837089 0.22742347E+03  0.46070527E+04                                 7.077607                            5.425261       0.008514       2.081849                    0.999500      21.167314      58.955581       0.622990       0.485330      -1.010904      -0.037789      -0.036248       0.007344       0.052876      -0.056367       0.079271      -0.044712       0.054479      -0.048071      -0.074075      -0.053955       0.128029              8.273553       7.955642       1.995088      -3.928010       6.971286      -0.158901       9.893730           0.000132
           92              C       4.367908       5.196538       1.916492      -0.163664      25.830480 0.36743807E+03  0.83045003E+04                                 7.571387                            6.289927       0.081546       2.028278                    0.998758      28.250187      80.316114       0.671179       0.403774      -1.069622      -0.050775       0.004090       0.085985       0.099941      -0.025751      -0.023266      -0.015361       0.067743       0.108069      -0.065481       0.014164       0.051317              8.606703       8.505369       1.838037      -2.469761       7.385533      -1.842819       9.929208           0.007754
           93              C       9.336677       1.744085       6.377338       0.670983      20.837187 0.22742431E+03  0.46070788E+04                                 7.077649                            5.425283       0.008562       2.081864                    0.999500      21.167413      58.956115       0.622986       0.485332      -1.010902      -0.037792       0.024483       0.027719       0.052877       0.096830       0.009181       0.020965       0.013356      -0.171427      -0.074069      -0.053953       0.128022              8.273618       7.955714      -4.399372       0.236264       9.300828      -1.186047       7.564313           0.000132
           94              C       4.367908       6.660962       7.704140      -0.163660      25.830296 0.36743523E+03  0.83044183E+04                                 7.571347                            6.289900       0.081535       2.028277                    0.998758      28.250031      80.315520       0.671181       0.403774      -1.069623      -0.050777       0.072425      -0.046530       0.099944      -0.007279       0.033933      -0.030387      -0.011493      -0.129621      -0.065479       0.014156       0.051323              8.606655       8.505314      -3.057881      -0.356870      10.889139      -0.180034       6.425514           0.007754
           95              C      12.539323       2.948606       8.463629       0.670987      20.837171 0.22742347E+03  0.46070567E+04                                 7.077643                            5.425271       0.008594       2.081874                    0.999499      21.167374      58.955946       0.622987       0.485332      -1.010902       0.037794      -0.011766      -0.035059       0.052876      -0.040463       0.088449      -0.023745       0.090786       0.060868      -0.074066      -0.053958       0.128023              8.273616       7.955702       2.404276      -3.691835       9.025582      -1.344919       7.839563           0.000132
           96              C       2.924092       4.258000       3.542088      -0.163670      25.830274 0.36743450E+03  0.83043876E+04                                 7.571284                            6.289843       0.081596       2.028292                    0.998759      28.250065      80.315228       0.671193       0.403767      -1.069628       0.050774       0.076507      -0.039455       0.099940       0.033019       0.010664      -0.045745       0.015110      -0.049816      -0.065476       0.014160       0.051316              8.606584       8.505257       1.219844      -2.826606       7.697216      -2.022784       9.617278           0.007754
           97              C      12.539323      -1.204521      11.484473       0.670991      20.836733 0.22741853E+03  0.46069229E+04                                 7.077486                            5.425169       0.008549       2.081861                    0.999500      21.167133      58.954697       0.623001       0.485324      -1.010908       0.037791       0.036248       0.007342       0.052877      -0.056369      -0.079276       0.044716       0.054483      -0.048067      -0.074078      -0.053959       0.128037              8.273415       7.955503       1.995058       3.927938       6.971198       0.158896       9.893544           0.000132
           98              C       2.924092      10.002462       1.916492      -0.163663      25.830359 0.36743523E+03  0.83044222E+04                                 7.571357                            6.289893       0.081559       2.028282                    0.998758      28.250123      80.315928       0.671182       0.403773      -1.069623       0.050774      -0.004091       0.085987       0.099942      -0.025750       0.023259       0.015364       0.067754       0.108074      -0.065485       0.014171       0.051314              8.606678       8.505347       1.838024       2.469759       7.385537       1.842815       9.929150           0.007754
           99              C      12.539323      -1.744085       6.377338       0.670983      20.837251 0.22742555E+03  0.46071038E+04                                 7.077640                            5.425285       0.008547       2.081858                    0.999500      21.167355      58.955690       0.622989       0.485330      -1.010904       0.037791      -0.024483       0.027719       0.052876       0.096830      -0.009183      -0.020966       0.013354      -0.171425      -0.074068      -0.053954       0.128022              8.273594       7.955683      -4.399334      -0.236261       9.300782       1.186065       7.564317           0.000132
          100              C       2.924092       8.538038       7.704140      -0.163661      25.830336 0.36743651E+03  0.83044512E+04                                 7.571354                            6.289913       0.081527       2.028274                    0.998758      28.250017      80.315394       0.671180       0.403774      -1.069623       0.050777      -0.072425      -0.046531       0.099944      -0.007278      -0.033934       0.030386      -0.011491      -0.129629      -0.065481       0.014159       0.051323              8.606656       8.505310      -3.057869       0.356882      10.889148       0.180074       6.425512           0.007754
          101              C      12.539323       4.650894       4.699091       0.670987      20.837171 0.22742348E+03  0.46070569E+04                                 7.077643                            5.425271       0.008595       2.081874                    0.999499      21.167374      58.955944       0.622987       0.485332      -1.010902       0.037794       0.011766       0.035059       0.052876       0.040463      -0.088449      -0.023745       0.090786       0.060868      -0.074066      -0.053958       0.128023              8.273615       7.955702      -2.404276       3.691835       9.025582      -1.344919       7.839563           0.000131
          102              C       2.924092       3.341500       9.620632      -0.163670      25.830282 0.36743466E+03  0.83043921E+04                                 7.571285                            6.289844       0.081596       2.028292                    0.998759      28.250073      80.315263       0.671193       0.403767      -1.069628       0.050774      -0.076507       0.039455       0.099940      -0.033019      -0.010664      -0.045745       0.015110      -0.049815      -0.065476       0.014160       0.051316              8.606586       8.505259      -1.219844       2.826607       7.697218      -2.022784       9.617281           0.007754
          103              C      12.539323       8.804021       1.678247       0.670991      20.836733 0.22741853E+03  0.46069229E+04                                 7.077486                            5.425169       0.008549       2.081861                    0.999500      21.167133      58.954695       0.623001       0.485324      -1.010908       0.037791      -0.036248      -0.007342       0.052877       0.056369       0.079276       0.044716       0.054483      -0.048067      -0.074078      -0.053959       0.128037              8.273415       7.955503      -1.995058      -3.927938       6.971198       0.158896       9.893543           0.000132
          104              C       2.924092      -2.402962      11.246228      -0.163663      25.830362 0.36743528E+03  0.83044239E+04                                 7.571358                            6.289894       0.081558       2.028282                    0.998758      28.250126      80.315942       0.671182       0.403773      -1.069623       0.050774       0.004091      -0.085986       0.099942       0.025750      -0.023259       0.015364       0.067754       0.108074      -0.065485       0.014171       0.051314              8.606680       8.505349      -1.838025      -2.469759       7.385538       1.842816       9.929152           0.007754
          105              C      12.539323       9.343585       6.785382       0.670983      20.837250 0.22742555E+03  0.46071038E+04                                 7.077640                            5.425285       0.008548       2.081858                    0.999500      21.167355      58.955690       0.622989       0.485330      -1.010904       0.037791       0.024483      -0.027719       0.052876      -0.096830       0.009183      -0.020966       0.013354      -0.171425      -0.074068      -0.053954       0.128022              8.273594       7.955683       4.399334       0.236261       9.300782       1.186065       7.564317           0.000132
          106              C       2.924092      -0.938538       5.458580      -0.163661      25.830337 0.36743653E+03  0.83044516E+04                                 7.571355                            6.289914       0.081527       2.028274                    0.998758      28.250016      80.315389       0.671180       0.403774      -1.069623       0.050777       0.072425       0.046531       0.099944       0.007278       0.033934       0.030386      -0.011491      -0.129629      -0.065481       0.014159       0.051323              8.606657       8.505311       3.057871      -0.356882      10.889149       0.180074       6.425512           0.007754
          107              O       5.240031      -1.754725       8.093757      -0.638783      36.027599 0.60592437E+03  0.15006598E+05                                 8.599440                            7.649983       0.312907       2.127672                    0.997704      28.943342      77.195396       0.682823       0.362188      -1.136595       0.051283      -0.025950      -0.007151       0.057918       0.032635       0.093715      -0.005996      -0.070403      -0.062474      -0.121132       0.039515       0.081617              9.098916       7.155916      -1.912338      -0.583919      13.547699      -0.574433       6.593134           0.000813
          108              O       5.926938      -3.873465       7.980557      -0.565852      37.778873 0.50810075E+03  0.12044655E+05                                 8.958081                            6.938456       0.426227       2.175925                    0.998904      27.668465      72.249982       0.727201       0.355310      -1.141798      -0.009777       0.037498      -0.000921       0.038762      -0.018588       0.023261       0.048835       0.070479       0.010361      -0.076947       0.029443       0.047504             10.862499      12.630613      -4.545101      -4.960245      10.242846       4.251429       9.714039           0.054561
          109              O       5.240031       0.287261      10.635478      -0.638814      36.028942 0.60595903E+03  0.15007668E+05                                 8.599610                            7.650171       0.312809       2.127618                    0.997704      28.944269      77.198365       0.682819       0.362185      -1.136597       0.051324       0.006766       0.026058       0.057956       0.064810      -0.075159       0.031766      -0.025851       0.071543      -0.121151       0.039513       0.081638              9.099055       7.155998       0.450384       1.947978       8.829436       3.298595      11.311733           0.000814
          110              O       5.926938       1.248598      12.526961      -0.565851      37.776295 0.50806269E+03  0.12043495E+05                                 8.957567                            6.938103       0.426275       2.175941                    0.998905      27.667984      72.247314       0.727236       0.355300      -1.141809      -0.009779      -0.019551      -0.032015       0.038766       0.029441       0.004470      -0.041915       0.082446       0.046285      -0.076941       0.029440       0.047501             10.861823      12.629751      -2.022971       6.415809       6.164055      -1.896591      13.791664           0.054563
          111              O       5.240031       1.467463       7.596206      -0.638779      36.028090 0.60593956E+03  0.15007088E+05                                 8.599568                            7.650121       0.312956       2.127686                    0.997704      28.943484      77.196408       0.682811       0.362192      -1.136590       0.051286       0.019185      -0.018885       0.057922      -0.097473      -0.018581      -0.025774      -0.015351       0.102622      -0.121129       0.039519       0.081610              9.099033       7.156063       1.461929      -1.364155       7.834508      -2.724211      12.306528           0.000814
          112              O       5.926938       2.624867       5.817922      -0.565845      37.778198 0.50808935E+03  0.12044311E+05                                 8.957955                            6.938355       0.426238       2.175931                    0.998904      27.668288      72.249172       0.727210       0.355307      -1.141801      -0.009778      -0.017949       0.032934       0.038761      -0.010852      -0.027729      -0.006913      -0.002125      -0.207440      -0.076941       0.029437       0.047504             10.862350      12.630426       6.568145      -1.456043      13.527916      -2.354672       6.428707           0.054563
          113              O       5.240031       9.354225       5.068963      -0.638783      36.027595 0.60592428E+03  0.15006595E+05                                 8.599440                            7.649983       0.312908       2.127672                    0.997704      28.943340      77.195390       0.682823       0.362188      -1.136595       0.051283       0.025950       0.007151       0.057918      -0.032635      -0.093715      -0.005996      -0.070403      -0.062474      -0.121132       0.039515       0.081617              9.098916       7.155916       1.912338       0.583919      13.547698      -0.574433       6.593134           0.000813
          114              O       5.926938      11.472965       5.182163      -0.565852      37.778874 0.50810077E+03  0.12044655E+05                                 8.958081                            6.938456       0.426227       2.175925                    0.998904      27.668464      72.249981       0.727201       0.355310      -1.141798      -0.009777      -0.037498       0.000921       0.038762       0.018588      -0.023261       0.048835       0.070479       0.010361      -0.076947       0.029443       0.047504             10.862500      12.630613       4.545101       4.960246      10.242847       4.251429       9.714040           0.054561
          115              O       5.240031       7.312239       2.527242      -0.638814      36.028935 0.60595889E+03  0.15007664E+05                                 8.599609                            7.650170       0.312809       2.127619                    0.997704      28.944267      77.198355       0.682820       0.362185      -1.136597       0.051324      -0.006766      -0.026058       0.057956      -0.064810       0.075159       0.031766      -0.025851       0.071543      -0.121151       0.039513       0.081638              9.099054       7.155996      -0.450384      -1.947977       8.829434       3.298594      11.311731           0.000814
          116              O       5.926938       6.350902       0.635759      -0.565851      37.776295 0.50806271E+03  0.12043495E+05                                 8.957568                            6.938103       0.426275       2.175941                    0.998905      27.667983      72.247314       0.727236       0.355300      -1.141809      -0.009779       0.019551       0.032015       0.038766      -0.029441      -0.004470      -0.041915       0.082446       0.046285      -0.076941       0.029440       0.047501             10.861824      12.629751       2.022971      -6.415809       6.164055      -1.896591      13.791665           0.054563
          117              O       5.240031       6.132037       5.566514      -0.638779      36.028082 0.60593938E+03  0.15007083E+05                                 8.599566                            7.650120       0.312956       2.127687                    0.997704      28.943481      77.196395       0.682811       0.362192      -1.136590       0.051286      -0.019185       0.018885       0.057922       0.097473       0.018581      -0.025774      -0.015351       0.102622      -0.121129       0.039519       0.081610              9.099032       7.156062      -1.461928       1.364154       7.834506      -2.724210      12.306526           0.000814
          118              O       5.926938       4.974633       7.344798      -0.565845      37.778198 0.50808936E+03  0.12044311E+05                                 8.957955                            6.938355       0.426238       2.175931                    0.998904      27.668289      72.249173       0.727210       0.355307      -1.141801      -0.009778       0.017950      -0.032934       0.038761       0.010852       0.027729      -0.006913      -0.002125      -0.207440      -0.076941       0.029437       0.047504             10.862349      12.630425      -6.568145       1.456043      13.527916      -2.354672       6.428707           0.054563
          119              O       2.051969       5.844775       5.068963      -0.638782      36.027935 0.60593236E+03  0.15006858E+05                                 8.599524                            7.650060       0.312920       2.127678                    0.997704      28.943392      77.195899       0.682816       0.362190      -1.136592      -0.051284      -0.025950       0.007153       0.057919      -0.032636       0.093708       0.005995      -0.070400      -0.062484      -0.121125       0.039512       0.081614              9.099000       7.156002       1.912365      -0.583921      13.547795       0.574424       6.593203           0.000813
          120              O       1.365062       3.726035       5.182163      -0.565852      37.778671 0.50809700E+03  0.12044541E+05                                 8.958037                            6.938414       0.426217       2.175922                    0.998904      27.668444      72.249807       0.727206       0.355308      -1.141800       0.009777       0.037498       0.000920       0.038763       0.018587       0.023262      -0.048830       0.070480       0.010366      -0.076943       0.029438       0.047505             10.862454      12.630564       4.545088      -4.960224      10.242796      -4.251418       9.714002           0.054562
          121              O       2.051969       7.886761       2.527242      -0.638815      36.029669 0.60597308E+03  0.15008111E+05                                 8.599762                            7.650288       0.312776       2.127607                    0.997704      28.944421      77.199158       0.682810       0.362188      -1.136594      -0.051323       0.006769      -0.026057       0.057956      -0.064824      -0.075162      -0.031765      -0.025850       0.071552      -0.121164       0.039517       0.081647              9.099243       7.156137      -0.450422       1.948101       8.829570      -3.298686      11.312020           0.000814
          122              O       1.365062       8.848098       0.635759      -0.565851      37.778637 0.50809768E+03  0.12044561E+05                                 8.958040                            6.938430       0.426248       2.175933                    0.998904      27.668394      72.249682       0.727203       0.355309      -1.141799       0.009780      -0.019553       0.032014       0.038767      -0.029438       0.004467       0.041918       0.082458       0.046300      -0.076947       0.029443       0.047503             10.862445      12.630527       2.023142       6.416251       6.164374       1.896734      13.792434           0.054562
          123              O       2.051969       9.066963       5.566514      -0.638779      36.027038 0.60591770E+03  0.15006391E+05                                 8.599335                            7.649930       0.312974       2.127691                    0.997704      28.943282      77.195123       0.682827       0.362187      -1.136596      -0.051286       0.019187       0.018883       0.057922       0.097468      -0.018575       0.025770      -0.015352       0.102630      -0.121123       0.039519       0.081604              9.098766       7.155840      -1.461826      -1.364040       7.834258       2.724085      12.306201           0.000814
          124              O       1.365062      10.224367       7.344798      -0.565845      37.776166 0.50805976E+03  0.12043407E+05                                 8.957545                            6.938083       0.426270       2.175940                    0.998905      27.667931      72.247113       0.727237       0.355300      -1.141809       0.009777      -0.017950      -0.032933       0.038760       0.010850      -0.027733       0.006912      -0.002127      -0.207431      -0.076940       0.029439       0.047501             10.861798      12.629727      -6.567719      -1.455975      13.527218       2.354565       6.428449           0.054562
          125              O       2.051969       1.754725       8.093757      -0.638782      36.027940 0.60593249E+03  0.15006862E+05                                 8.599525                            7.650061       0.312919       2.127677                    0.997704      28.943394      77.195908       0.682816       0.362190      -1.136592      -0.051284       0.025950      -0.007153       0.057919       0.032636      -0.093708       0.005995      -0.070400      -0.062483      -0.121125       0.039512       0.081614              9.099001       7.156003      -1.912366       0.583922      13.547797       0.574424       6.593203           0.000813
          126              O       1.365062       3.873465       7.980557      -0.565852      37.778677 0.50809710E+03  0.12044544E+05                                 8.958038                            6.938415       0.426217       2.175922                    0.998904      27.668446      72.249814       0.727206       0.355308      -1.141800       0.009777      -0.037498      -0.000920       0.038763      -0.018587      -0.023262      -0.048830       0.070480       0.010366      -0.076943       0.029438       0.047505             10.862456      12.630566      -4.545089       4.960226      10.242798      -4.251418       9.714003           0.054562
          127              O       2.051969      -0.287261      10.635478      -0.638815      36.029679 0.60597329E+03  0.15008118E+05                                 8.599763                            7.650289       0.312776       2.127607                    0.997704      28.944425      77.199173       0.682810       0.362188      -1.136594      -0.051323      -0.006769       0.026058       0.057956       0.064824       0.075162      -0.031765      -0.025850       0.071552      -0.121164       0.039517       0.081647              9.099244       7.156138       0.450422      -1.948101       8.829572      -3.298686      11.312022           0.000814
          128              O       1.365062      -1.248598      12.526961      -0.565851      37.778635 0.50809763E+03  0.12044560E+05                                 8.958040                            6.938429       0.426248       2.175933                    0.998904      27.668393      72.249678       0.727203       0.355309      -1.141799       0.009780       0.019553      -0.032014       0.038767       0.029438      -0.004467       0.041918       0.082458       0.046301      -0.076947       0.029443       0.047504             10.862445      12.630527      -2.023142      -6.416251       6.164374       1.896734      13.792433           0.054562
          129              O       2.051969      -1.467463       7.596206      -0.638780      36.027049 0.60591795E+03  0.15006399E+05                                 8.599337                            7.649932       0.312973       2.127691                    0.997704      28.943287      77.195141       0.682827       0.362187      -1.136595      -0.051286      -0.019187      -0.018883       0.057922      -0.097468       0.018575       0.025770      -0.015352       0.102630      -0.121123       0.039519       0.081604              9.098769       7.155842       1.461827       1.364041       7.834261       2.724086      12.306203           0.000814
          130              O       1.365062      -2.624867       5.817922      -0.565845      37.776161 0.50805968E+03  0.12043405E+05                                 8.957544                            6.938082       0.426270       2.175940                    0.998905      27.667929      72.247107       0.727237       0.355300      -1.141809       0.009777       0.017950       0.032933       0.038760      -0.010850       0.027734       0.006912      -0.002127      -0.207431      -0.076940       0.029439       0.047501             10.861797      12.629727       6.567719       1.455975      13.527217       2.354565       6.428448           0.054562
          131              O       9.343969       9.354225       5.068963      -0.638783      36.027595 0.60592429E+03  0.15006595E+05                                 8.599439                            7.649983       0.312907       2.127672                    0.997704      28.943341      77.195391       0.682824       0.362188      -1.136595      -0.051283       0.025950       0.007151       0.057918       0.032635       0.093715      -0.005996      -0.070403      -0.062474      -0.121132       0.039515       0.081617              9.098916       7.155915      -1.912338      -0.583918      13.547698      -0.574433       6.593134           0.000813
          132              O       8.657062      11.472965       5.182163      -0.565852      37.778872 0.50810075E+03  0.12044655E+05                                 8.958081                            6.938456       0.426227       2.175925                    0.998904      27.668464      72.249980       0.727201       0.355310      -1.141798       0.009777      -0.037498       0.000921       0.038762      -0.018588       0.023261       0.048835       0.070479       0.010361      -0.076947       0.029443       0.047504             10.862499      12.630612      -4.545100      -4.960245      10.242846       4.251429       9.714039           0.054561
          133              O       9.343969       7.312239       2.527242      -0.638814      36.028940 0.60595897E+03  0.15007666E+05                                 8.599610                            7.650170       0.312808       2.127618                    0.997704      28.944268      77.198361       0.682819       0.362185      -1.136597      -0.051324      -0.006766      -0.026058       0.057956       0.064810      -0.075159       0.031766      -0.025851       0.071543      -0.121151       0.039513       0.081638              9.099055       7.155997       0.450385       1.947978       8.829435       3.298595      11.311732           0.000814
          134              O       8.657062       6.350902       0.635759      -0.565851      37.776294 0.50806270E+03  0.12043495E+05                                 8.957567                            6.938103       0.426275       2.175941                    0.998905      27.667984      72.247314       0.727236       0.355300      -1.141809       0.009779       0.019551       0.032015       0.038766       0.029441       0.004470      -0.041915       0.082446       0.046285      -0.076941       0.029440       0.047501             10.861823      12.629750      -2.022971       6.415808       6.164054      -1.896591      13.791664           0.054563
          135              O       9.343969       6.132037       5.566514      -0.638779      36.028085 0.60593944E+03  0.15007085E+05                                 8.599567                            7.650120       0.312956       2.127686                    0.997704      28.943482      77.196400       0.682811       0.362192      -1.136590      -0.051286      -0.019185       0.018885       0.057922      -0.097473      -0.018581      -0.025774      -0.015351       0.102622      -0.121129       0.039519       0.081610              9.099032       7.156063       1.461929      -1.364155       7.834507      -2.724210      12.306528           0.000814
          136              O       8.657062       4.974633       7.344798      -0.565845      37.778194 0.50808930E+03  0.12044309E+05                                 8.957954                            6.938354       0.426238       2.175931                    0.998904      27.668288      72.249169       0.727210       0.355307      -1.141801       0.009778       0.017950      -0.032934       0.038761      -0.010852      -0.027729      -0.006913      -0.002125      -0.207440      -0.076941       0.029437       0.047504             10.862348      12.630424       6.568144      -1.456043      13.527915      -2.354672       6.428707           0.054563
          137              O       9.343969      -1.754725       8.093757      -0.638783      36.027600 0.60592439E+03  0.15006599E+05                                 8.599441                            7.649984       0.312907       2.127672                    0.997704      28.943342      77.195398       0.682823       0.362188      -1.136595      -0.051283      -0.025950      -0.007151       0.057918      -0.032635      -0.093715      -0.005996      -0.070403      -0.062474      -0.121132       0.039515       0.081617              9.098917       7.155916       1.912339       0.583919      13.547700      -0.574433       6.593134           0.000813
          138              O       8.657062      -3.873465       7.980557      -0.565852      37.778869 0.50810069E+03  0.12044653E+05                                 8.958080                            6.938455       0.426227       2.175925                    0.998904      27.668464      72.249977       0.727201       0.355310      -1.141798       0.009777       0.037497      -0.000921       0.038762       0.018588      -0.023261       0.048835       0.070479       0.010361      -0.076947       0.029443       0.047504             10.862498      12.630611       4.545100       4.960245      10.242845       4.251428       9.714038           0.054561
          139              O       9.343969       0.287261      10.635478      -0.638814      36.028937 0.60595891E+03  0.15007664E+05                                 8.599609                            7.650170       0.312809       2.127618                    0.997704      28.944267      77.198356       0.682819       0.362185      -1.136597      -0.051324       0.006766       0.026058       0.057956      -0.064810       0.075159       0.031766      -0.025851       0.071543      -0.121151       0.039513       0.081638              9.099054       7.155997      -0.450385      -1.947978       8.829435       3.298594      11.311731           0.000814
          140              O       8.657062       1.248598      12.526961      -0.565851      37.776295 0.50806270E+03  0.12043495E+05                                 8.957567                            6.938103       0.426275       2.175941                    0.998905      27.667983      72.247313       0.727236       0.355300      -1.141809       0.009779      -0.019551      -0.032015       0.038766      -0.029441      -0.004470      -0.041915       0.082446       0.046285      -0.076941       0.029440       0.047501             10.861823      12.629751       2.022971      -6.415809       6.164055      -1.896591      13.791665           0.054563
          141              O       9.343969       1.467463       7.596206      -0.638779      36.028085 0.60593943E+03  0.15007084E+05                                 8.599566                            7.650120       0.312956       2.127686                    0.997704      28.943482      77.196399       0.682811       0.362192      -1.136590      -0.051286       0.019185      -0.018885       0.057922       0.097473       0.018581      -0.025774      -0.015351       0.102623      -0.121129       0.039519       0.081610              9.099032       7.156062      -1.461929       1.364155       7.834507      -2.724211      12.306527           0.000814
          142              O       8.657062       2.624867       5.817922      -0.565845      37.778198 0.50808935E+03  0.12044311E+05                                 8.957955                            6.938355       0.426238       2.175931                    0.998904      27.668288      72.249172       0.727210       0.355307      -1.141801       0.009778      -0.017949       0.032934       0.038761       0.010852       0.027729      -0.006913      -0.002125      -0.207441      -0.076941       0.029437       0.047504             10.862350      12.630426      -6.568145       1.456043      13.527916      -2.354672       6.428707           0.054563
          143              O      12.532031       1.754725       8.093757      -0.638782      36.027934 0.60593233E+03  0.15006857E+05                                 8.599524                            7.650059       0.312920       2.127677                    0.997704      28.943391      77.195896       0.682816       0.362190      -1.136592       0.051284       0.025950      -0.007153       0.057919      -0.032636       0.093708       0.005995      -0.070400      -0.062484      -0.121125       0.039512       0.081613              9.099000       7.156001       1.912366      -0.583921      13.547796       0.574424       6.593202           0.000813
          144              O      13.218938       3.873465       7.980557      -0.565851      37.778674 0.50809706E+03  0.12044543E+05                                 8.958038                            6.938415       0.426217       2.175922                    0.998904      27.668445      72.249811       0.727206       0.355308      -1.141800      -0.009777      -0.037498      -0.000920       0.038763       0.018587       0.023262      -0.048830       0.070480       0.010366      -0.076943       0.029438       0.047505             10.862455      12.630565       4.545088      -4.960225      10.242797      -4.251418       9.714002           0.054562
          145              O      12.532031      -0.287261      10.635478      -0.638815      36.029672 0.60597314E+03  0.15008113E+05                                 8.599762                            7.650288       0.312776       2.127607                    0.997704      28.944422      77.199162       0.682810       0.362188      -1.136594       0.051323      -0.006769       0.026057       0.057956      -0.064824      -0.075162      -0.031765      -0.025850       0.071552      -0.121164       0.039517       0.081647              9.099243       7.156137      -0.450422       1.948101       8.829571      -3.298686      11.312021           0.000814
          146              O      13.218938      -1.248598      12.526961      -0.565851      37.778631 0.50809757E+03  0.12044558E+05                                 8.958039                            6.938429       0.426248       2.175933                    0.998904      27.668392      72.249673       0.727203       0.355309      -1.141799      -0.009780       0.019553      -0.032014       0.038767      -0.029438       0.004467       0.041918       0.082458       0.046301      -0.076947       0.029443       0.047503             10.862443      12.630525       2.023142       6.416250       6.164374       1.896733      13.792431           0.054562
          147              O      12.532031      -1.467463       7.596206      -0.638779      36.027043 0.60591781E+03  0.15006394E+05                                 8.599336                            7.649931       0.312973       2.127691                    0.997704      28.943284      77.195131       0.682827       0.362187      -1.136595       0.051286      -0.019187      -0.018883       0.057922       0.097468      -0.018575       0.025770      -0.015352       0.102631      -0.121123       0.039519       0.081604              9.098767       7.155841      -1.461827      -1.364041       7.834259       2.724086      12.306202           0.000814
          148              O      13.218938      -2.624867       5.817922      -0.565845      37.776158 0.50805963E+03  0.12043403E+05                                 8.957543                            6.938081       0.426270       2.175940                    0.998905      27.667929      72.247104       0.727237       0.355300      -1.141809      -0.009777       0.017950       0.032933       0.038760       0.010850      -0.027734       0.006912      -0.002127      -0.207431      -0.076940       0.029439       0.047501             10.861796      12.629725      -6.567718      -1.455975      13.527216       2.354565       6.428448           0.054562
          149              O      12.532031       5.844775       5.068963      -0.638782      36.027934 0.60593234E+03  0.15006857E+05                                 8.599524                            7.650060       0.312920       2.127677                    0.997704      28.943391      77.195897       0.682816       0.362190      -1.136592       0.051284      -0.025950       0.007153       0.057919       0.032636      -0.093708       0.005995      -0.070400      -0.062484      -0.121125       0.039512       0.081614              9.099000       7.156002      -1.912365       0.583921      13.547796       0.574424       6.593203           0.000813
          150              O      13.218938       3.726035       5.182163      -0.565851      37.778667 0.50809695E+03  0.12044540E+05                                 8.958037                            6.938414       0.426217       2.175922                    0.998904      27.668443      72.249803       0.727206       0.355308      -1.141800      -0.009777       0.037498       0.000920       0.038763      -0.018587      -0.023262      -0.048830       0.070480       0.010366      -0.076943       0.029438       0.047505             10.862453      12.630563      -4.545087       4.960224      10.242795      -4.251417       9.714001           0.054562
          151              O      12.532031       7.886761       2.527242      -0.638815      36.029669 0.60597307E+03  0.15008111E+05                                 8.599762                            7.650288       0.312776       2.127607                    0.997704      28.944421      77.199157       0.682810       0.362188      -1.136594       0.051323       0.006769      -0.026058       0.057956       0.064824       0.075162      -0.031765      -0.025850       0.071552      -0.121164       0.039517       0.081647              9.099242       7.156137       0.450422      -1.948101       8.829570      -3.298686      11.312020           0.000814
          152              O      13.218938       8.848098       0.635759      -0.565851      37.778635 0.50809764E+03  0.12044560E+05                                 8.958040                            6.938429       0.426248       2.175933                    0.998904      27.668393      72.249678       0.727203       0.355309      -1.141799      -0.009780      -0.019553       0.032014       0.038767       0.029438      -0.004467       0.041918       0.082458       0.046300      -0.076947       0.029443       0.047504             10.862444      12.630527      -2.023142      -6.416250       6.164374       1.896734      13.792433           0.054562
          153              O      12.532031       9.066963       5.566514      -0.638780      36.027042 0.60591777E+03  0.15006393E+05                                 8.599336                            7.649931       0.312974       2.127691                    0.997704      28.943283      77.195128       0.682827       0.362187      -1.136595       0.051286       0.019187       0.018883       0.057922      -0.097468       0.018575       0.025770      -0.015352       0.102630      -0.121123       0.039519       0.081604              9.098767       7.155841       1.461827       1.364041       7.834259       2.724086      12.306202           0.000814
          154              O      13.218938      10.224367       7.344798      -0.565845      37.776165 0.50805974E+03  0.12043407E+05                                 8.957544                            6.938082       0.426270       2.175940                    0.998905      27.667931      72.247112       0.727237       0.355300      -1.141809      -0.009777      -0.017950      -0.032933       0.038760      -0.010850       0.027733       0.006912      -0.002127      -0.207431      -0.076940       0.029439       0.047501             10.861798      12.629727       6.567719       1.455975      13.527218       2.354565       6.428448           0.054562
          155              O      10.938000       9.813994       3.109034      -0.227966      33.646187 0.45141610E+03  0.10402972E+05                                 8.483354                            6.641745      -0.048701       2.068622                    0.999176      24.195323      62.566748       0.725282       0.366453      -1.131508      -0.000001       0.204052      -0.117815       0.235621      -0.074970      -0.129850       0.046196       0.005739       0.100964      -0.131287      -0.046366       0.177652             10.281930       9.559542      -3.264708      -5.654678       8.842077       3.119403      12.444171           0.002013
          156              O      10.938000       5.385006       3.109034      -0.227967      33.646651 0.45142341E+03  0.10403198E+05                                 8.483479                            6.641836      -0.048710       2.068619                    0.999176      24.195459      62.567569       0.725270       0.366457      -1.131503       0.000001      -0.204052      -0.117815       0.235622      -0.074970       0.129850      -0.046196       0.005733       0.100968      -0.131289      -0.046364       0.177653             10.282083       9.559682      -3.264767       5.654761       8.842190      -3.119477      12.444377           0.002013
          157              O      10.938000       7.599500       6.944651      -0.227990      33.646969 0.45142952E+03  0.10403361E+05                                 8.483456                            6.641821      -0.048626       2.068636                    0.999181      24.195743      62.568102       0.725282       0.366451      -1.131509       0.000000       0.000000       0.235625       0.235625       0.149933       0.000000      -0.000000      -0.074290      -0.139090      -0.131284      -0.046363       0.177647             10.282041       9.559593       6.529475      -0.000011      14.245240       0.000002       7.041291           0.002012
          158              O      10.938000      -2.214494      10.053686      -0.227966      33.646185 0.45141606E+03  0.10402971E+05                                 8.483354                            6.641745      -0.048701       2.068622                    0.999176      24.195322      62.566745       0.725282       0.366453      -1.131508      -0.000002      -0.204052       0.117815       0.235621       0.074970       0.129850       0.046196       0.005738       0.100964      -0.131287      -0.046365       0.177652             10.281930       9.559542       3.264708       5.654678       8.842077       3.119403      12.444171           0.002013
          159              O      10.938000       2.214494      10.053686      -0.227967      33.646649 0.45142337E+03  0.10403197E+05                                 8.483478                            6.641836      -0.048710       2.068619                    0.999176      24.195458      62.567565       0.725270       0.366457      -1.131503       0.000001       0.204052       0.117815       0.235622       0.074970      -0.129850      -0.046196       0.005733       0.100969      -0.131289      -0.046364       0.177653             10.282082       9.559681       3.264767      -5.654760       8.842190      -3.119476      12.444376           0.002012
          160              O      10.938000       0.000000       6.218069      -0.227990      33.646965 0.45142946E+03  0.10403359E+05                                 8.483455                            6.641821      -0.048626       2.068636                    0.999181      24.195741      62.568098       0.725282       0.366451      -1.131509       0.000000      -0.000000      -0.235625       0.235625      -0.149933      -0.000000      -0.000000      -0.074290      -0.139090      -0.131284      -0.046363       0.177647             10.282041       9.559593      -6.529475       0.000011      14.245240       0.000002       7.041291           0.002012
          161              O       3.646000      -2.214494      10.053686      -0.227966      33.646189 0.45141610E+03  0.10402973E+05                                 8.483355                            6.641746      -0.048702       2.068622                    0.999176      24.195323      62.566752       0.725282       0.366453      -1.131508       0.000002      -0.204052       0.117815       0.235621      -0.074970      -0.129850       0.046196       0.005739       0.100964      -0.131287      -0.046366       0.177652             10.281932       9.559543      -3.264709      -5.654680       8.842078       3.119404      12.444174           0.002013
          162              O       3.646000       2.214494      10.053686      -0.227967      33.646654 0.45142344E+03  0.10403199E+05                                 8.483479                            6.641836      -0.048710       2.068619                    0.999176      24.195460      62.567573       0.725270       0.366457      -1.131503      -0.000001       0.204052       0.117815       0.235622      -0.074970       0.129850      -0.046196       0.005733       0.100968      -0.131289      -0.046364       0.177653             10.282084       9.559683      -3.264768       5.654762       8.842191      -3.119478      12.444378           0.002013
          163              O       3.646000       0.000000       6.218069      -0.227990      33.646969 0.45142951E+03  0.10403360E+05                                 8.483456                            6.641821      -0.048626       2.068636                    0.999181      24.195743      62.568103       0.725282       0.366451      -1.131509      -0.000000      -0.000000      -0.235626       0.235626       0.149933       0.000000      -0.000000      -0.074290      -0.139090      -0.131284      -0.046363       0.177647             10.282042       9.559593       6.529476      -0.000011      14.245242       0.000002       7.041290           0.002012
          164              O       3.646000       9.813994       3.109034      -0.227966      33.646188 0.45141610E+03  0.10402972E+05                                 8.483354                            6.641746      -0.048702       2.068622                    0.999176      24.195323      62.566749       0.725282       0.366453      -1.131508       0.000001       0.204052      -0.117815       0.235621       0.074970       0.129850       0.046196       0.005739       0.100964      -0.131287      -0.046366       0.177652             10.281931       9.559543       3.264708       5.654679       8.842077       3.119404      12.444173           0.002013
          165              O       3.646000       5.385006       3.109034      -0.227967      33.646652 0.45142341E+03  0.10403198E+05                                 8.483479                            6.641836      -0.048710       2.068619                    0.999176      24.195459      62.567570       0.725270       0.366457      -1.131503      -0.000001      -0.204052      -0.117815       0.235622       0.074970      -0.129850      -0.046196       0.005733       0.100968      -0.131289      -0.046364       0.177653             10.282083       9.559682       3.264767      -5.654761       8.842190      -3.119477      12.444378           0.002013
          166              O       3.646000       7.599500       6.944651      -0.227990      33.646968 0.45142949E+03  0.10403360E+05                                 8.483456                            6.641821      -0.048626       2.068636                    0.999181      24.195742      62.568103       0.725282       0.366451      -1.131509      -0.000000       0.000000       0.235625       0.235625      -0.149933      -0.000000      -0.000000      -0.074290      -0.139090      -0.131284      -0.046363       0.177647             10.282042       9.559594      -6.529476       0.000011      14.245242       0.000002       7.041291           0.002013

******************************************************
Auxiliary information for the entire system
The total spin magnetic moment of the unit cell is   5.999117
The total net atomic charge of the unit cell is   0.000000
Accuracy of reproducing the electrostatic potential in the unit cell:
  The inner radius (bohr) =    5.0000
  The outer radius (bohr) =   12.0000
  Valid grid points have density less than (e/(bohr^3)) =    0.0001
  The number of valid grid points were=       126864
  The rms potential error without charges in kcal/mol is=      5.69423
  The rms potential error with partial charges in kcal/mol is=      0.32979
  The RRMSE value at monopole order=      0.05792
  The rms potential error with partial charges and cloud penetration in kcal/mol is=      0.31816
  The RRMSE value at monopole order with cloud penetration is=      0.05587
  The rms potential error with partial charges and atomic dipoles in kcal/mol is=      0.61972
  The RRMSE value at dipole order=      0.10883
  The rms potential error with partial charges, atomic dipoles and cloud penetration in kcal/mol is=      0.60521
  The RRMSE value at dipole order with cloud penetration=      0.10628

******************************************************
The electron densities and ab initio electrostatic potential were computed in VASP using the PBE functional and
projector augmented wave method. See the main text of the journal article for a description of computational details.
The atomic charges, dipoles, and quadrupoles were computed with the DDEC6 method as described in
(a) T. A. Manz and N. Gabaldon Limas, RSC Adv. 6 (2016) 47771-47801 DOI: 10.1039/c6ra04656h
(b) N. Gabaldon Limas and T. A. Manz, RSC Adv. 8 (2018) 2678-2707 DOI: 10.1039/c7ra11829e.
For each atom in the material, the electron cloud parameters were fit to the spherically averaged atom-in-material
electron density using radial positions for which this density was between 10^-4 and 10^-2 electrons per cubic bohr.
The polarizabilities, dispersion coefficients, and quantum Drude oscillator (QDO) parameters were fit using the MCLF method.
The magnetic structure of the system was optimized in VASP from the default ferromagnetic initial guess using spin polarization.
The atomic spin moments (ASMs) were computed on this optimized magnetic structure using the DDEC6 partition as inputs
to the method of T. A. Manz and D. S. Sholl, J. Chem. Theory Comput. 7 (2011) 4146-4164 DOI: 10.1021/ct200539n.
The RMSE and RRMSE were computed using a uniform grid with Ewald summation.
