# Supplementary material for: A collection of forcefield precursors for metal–organic frameworks
Source: RSC Adv. 2019 Nov 13;9(63):36492–507. doi: 10.1039/c9ra07327b (PMC9075174; doi:10.1039/c9ra07327b)
Supplement: RA-009-C9RA07327B-s6034 [file RA-009-C9RA07327B-s6034.xyz]

  400
jmolscript: load "" {1 1 1} spacegroup "x,y,z" unitcell [{     14.333900     0.000000     0.000000 }, {      6.293429    19.783082     0.000000 }, {      6.232735     5.739261    19.767775 }]
La    17.429227    20.896172    11.624835     2.072595
La    19.661655    13.745893    12.114483     2.060587
La    18.876930    23.389327    18.501056     2.062345
La    10.486985    11.618295     2.615474     2.093671
La     9.430837     4.626171     8.142940     2.072596
La     7.198409    11.776450     7.653292     2.060588
La     7.983134     2.133016     1.266719     2.062344
La    16.373079    13.904048    17.152301     2.093671
P     18.390230    22.870537    14.731341     1.347918
P     15.778425    23.170575    16.353485     1.294608
P     11.006316    20.084693     1.189427     1.320665
P     11.696358     7.285955    18.295471     1.285733
P     12.634363     4.320101    10.180206     1.321350
P     18.531652    21.915579     8.132660     1.285940
P      8.723789    12.317845    11.113838     1.317152
P      7.998836    14.849596     9.699652     1.289832
P     11.197150    15.240400     1.322266     1.361161
P     13.647211    13.565659     1.928346     1.280364
P     19.115501    12.029656    15.397911     1.343063
P     16.556085    12.334943    13.831512     1.270225
P     18.347747    17.208200    11.192119     1.360544
P     20.764995    19.106418    11.372796     1.309065
P     18.558145    16.294000    19.205184     1.344654
P     12.505300     8.593398     1.810531     1.321706
P      8.469834     2.651806     5.036434     1.347918
P     11.081639     2.351768     3.414290     1.294608
P     15.853748     5.437650    18.578348     1.320665
P     15.163706    18.236388     1.472304     1.285733
P     14.225701    21.202242     9.587569     1.321350
P      8.328412     3.606764    11.635115     1.285940
P     18.136275    13.204498     8.653937     1.317152
P     18.861228    10.672747    10.068123     1.289832
P     15.662914    10.281943    18.445509     1.361161
P     13.212853    11.956684    17.839429     1.280364
P      7.744563    13.492687     4.369864     1.343063
P     10.303979    13.187400     5.936263     1.270225
P      8.512317     8.314143     8.575656     1.360544
P      6.095069     6.415925     8.394979     1.309065
P      8.301919     9.228343     0.562591     1.344654
P     14.354764    16.928945    17.957244     1.321707
H     10.111422     5.685548    15.780615     0.316999
H     11.533034     5.458190    15.685729     0.323409
H      9.558610     6.119792    17.998559     0.325050
H     15.543429    25.224945    19.234045     0.328209
H     20.601321    21.522042     9.450973     0.325991
H     21.018143    22.682639    10.198195     0.313140
H     10.316597    14.449351     9.075386     0.330196
H     10.512997    13.072944     9.445043     0.327812
H     11.670354    14.782244     3.864600     0.315555
H     13.079781    14.669293     4.143326     0.339933
H     19.048389    10.412223    13.451971     0.315410
H     17.729565    10.358548    12.878705     0.325020
H     20.142275    19.164125     8.988407     0.320256
H     18.745305    18.861405     9.172248     0.321717
H     20.333865    13.898700    19.457421     0.338462
H     20.813021    15.142917    18.911830     0.321157
H     16.288531    23.709436    14.130006     0.187623
H     10.617202     5.251587    12.534746     0.134155
H     10.698467     7.014634    11.077861     0.114116
H     10.979323     9.205660    11.892293     0.118492
H     11.147576     9.530962    14.143843     0.092200
H      3.785956     2.107142     0.055350     0.161615
H      1.782788     2.606149     0.227329     0.134399
H     13.875682     3.026238    -0.001977     0.119162
H     18.779102     7.484734    18.427520     0.121026
H     19.669554     5.776358    17.279012     0.093133
H     13.714688     3.941922     8.160138     0.164620
H     15.628444     4.136527     7.426753     0.139933
H      3.436811     3.954827     6.596507     0.112881
H      4.886582     2.307044     7.401055     0.126576
H     10.440403    20.667578     8.974570     0.092075
H      9.533767    14.482608    11.431704     0.160152
H     11.588323    14.478042    12.192764     0.133812
H     13.853034    14.799732    12.530793     0.121570
H     15.357792    14.779106    10.797159     0.128454
H     14.639846    14.382032     8.741310     0.087343
H     13.317867    15.862974     2.067709     0.170659
H     12.767951    17.727688     2.971097     0.136404
H     12.742312    19.558666     4.364725     0.112137
H     12.420427    19.317208     6.653833     0.117352
H     11.977101    17.228127     7.491987     0.099945
H     17.255969    10.647823    15.292351     0.140377
H     17.747162     8.592331    15.735149     0.126602
H     17.855824     6.302158    15.703520     0.094938
H     18.390261     5.154523    13.726743     0.118295
H     18.741273     6.382688    11.844851     0.090203
H     20.470167    17.099340    10.210056     0.186343
H     19.818983    15.895699     8.415142     0.133781
H     19.757351    15.038779     6.288129     0.114729
H     19.454044    16.458192     4.451703     0.119072
H     19.176192    18.712359     4.843105     0.096997
H     13.846551    10.366404     1.172229     0.179591
H     22.647371    13.516961    18.510545     0.137433
H     10.435471    13.095020    19.346721     0.115760
H      4.752960     8.016948     1.733634     0.128898
H     17.514454     9.098099     3.052144     0.110224
H     12.806718     3.852501    13.017080     0.431901
H     15.980301    21.201249    16.577256     0.452474
H      3.342971     0.976627     2.484809     0.452055
H     13.765523     5.962404    10.295057     0.459661
H      9.968243    12.000400    12.653353     0.448530
H     10.631389    17.146610     1.617004     0.434179
H     15.515500    14.134381     2.362249     0.443946
H     19.746606    10.992453    16.990403     0.451010
H     17.723776    15.741186     9.974819     0.433737
H     21.447850    18.804893    13.222665     0.448159
H     19.062871    17.839729    18.034141     0.467368
H     10.951738     8.107929     0.636522     0.423739
H     16.748642    19.836795     3.987160     0.316999
H     15.327030    20.064153     4.082046     0.323409
H     17.301454    19.402551     1.769216     0.325050
H     11.316635     0.297398     0.533730     0.328209
H      6.258743     4.000301    10.316802     0.325991
H      5.841921     2.839704     9.569580     0.313140
H     16.543467    11.072992    10.692389     0.330196
H     16.347067    12.449399    10.322732     0.327812
H     15.189710    10.740099    15.903175     0.315555
H     13.780283    10.853050    15.624449     0.339933
H      7.811675    15.110120     6.315804     0.315411
H      9.130499    15.163795     6.889070     0.325020
H      6.717789     6.358218    10.779368     0.320256
H      8.114759     6.660938    10.595527     0.321717
H      6.526199    11.623643     0.310354     0.338462
H      6.047043    10.379426     0.855945     0.321156
H     10.571533     1.812907     5.637769     0.187623
H     16.242862    20.270756     7.233029     0.134155
H     16.161597    18.507709     8.689914     0.114116
H     15.880741    16.316683     7.875482     0.118492
H     15.712488    15.991381     5.623932     0.092200
H     23.074108    23.415201    19.712425     0.161615
H     25.077276    22.916194    19.540446     0.134399
H      6.751647    16.756844     0.001977     0.119162
H      8.080962    18.037609     1.340255     0.121026
H      7.190510    19.745985     2.488763     0.093133
H     13.145376    21.580421    11.607637     0.164620
H     11.231620    21.385816    12.341022     0.139933
H     23.423253    21.567516    13.171268     0.112881
H     21.973482    23.215299    12.366720     0.126576
H     16.419661     4.854765    10.793205     0.092075
H     17.326297    11.039735     8.336071     0.160152
H     15.271741    11.044301     7.575011     0.133812
H     13.007030    10.722611     7.236982     0.121570
H     11.502272    10.743237     8.970616     0.128454
H     12.220218    11.140311    11.026465     0.087343
H     13.542197     9.659369    17.700066     0.170659
H     14.092113     7.794655    16.796678     0.136404
H     14.117752     5.963677    15.403050     0.112137
H     14.439637     6.205135    13.113942     0.117352
H     14.882963     8.294216    12.275788     0.099945
H      9.604095    14.874520     4.475424     0.140377
H      9.112902    16.930012     4.032626     0.126602
H      9.004240    19.220185     4.064255     0.094938
H      8.469803    20.367820     6.041032     0.118295
H      8.118791    19.139655     7.922924     0.090203
H      6.389897     8.423003     9.557719     0.186343
H      7.041081     9.626644    11.352633     0.133781
H      7.102713    10.483564    13.479646     0.114729
H      7.406020     9.064151    15.316072     0.119072
H      7.683872     6.809984    14.924670     0.096997
H     13.013513    15.155939    18.595546     0.179591
H      4.212693    12.005382     1.257230     0.137433
H     16.424593    12.427323     0.421054     0.115760
H     22.107104    17.505395    18.034141     0.128898
H      9.345610    16.424244    16.715631     0.110224
H     14.053346    21.669842     6.750695     0.431901
H     10.879763     4.321094     3.190519     0.452474
H     23.517093    24.545716    17.282966     0.452055
H     13.094541    19.559939     9.472718     0.459661
H     16.891821    13.521943     7.114422     0.448530
H     16.228675     8.375733    18.150771     0.434179
H     11.344564    11.387962    17.405526     0.443946
H      7.113458    14.529890     2.777372     0.451010
H      9.136288     9.781157     9.792956     0.433737
H      5.412214     6.717450     6.545110     0.448159
H      7.797193     7.682614     1.733634     0.467368
H     15.908326    17.414414    19.131253     0.423739
C     16.809303    23.785138    14.956299    -0.465226
C     10.847207     6.349182    14.250589     0.326722
C     10.727106     6.116103    12.854984    -0.197038
C     10.775667     7.165620    11.993109    -0.031680
C     10.943676     8.485303    12.477420    -0.134394
C     11.048097     8.668364    13.809768     0.084595
C     10.366905     6.983926    19.516724    -0.479159
C      8.033359     6.676810    18.765549     0.326101
C      7.482456     7.802128    19.459398    -0.231599
C     20.486262     8.050151    19.305209     0.002481
C     19.684520     7.289503    18.504614    -0.136453
C     20.209138     6.278792    17.844370     0.097785
C     13.413360     3.333729     8.865847    -0.473890
C     15.768634     2.564193     8.743287     0.330637
C     16.202036     3.477172     7.745014    -0.202915
C      3.146361     3.364513     7.254773     0.006649
C      4.020060     2.376598     7.729200    -0.141831
C      9.869055    21.326359     8.654332     0.076828
C      9.316068    13.971483    10.625179    -0.476826
C     11.747059    14.190153    10.158660     0.328694
C     12.186820    14.447498    11.481124    -0.238811
C     13.541889    14.646438    11.668918     0.017786
C     14.453878    14.631725    10.637040    -0.119235
C     14.023631    14.402624     9.439113     0.067560
C     12.740341    15.106891     2.304923    -0.472627
C     12.418055    16.341985     4.439842     0.321043
C     12.624303    17.622899     3.884368    -0.198263
C     12.607689    18.710407     4.720545    -0.021400
C     12.395062    18.576547     6.092428    -0.137314
C     12.151286    17.334639     6.584646     0.088796
C     17.739095    11.140188    14.596525    -0.464924
C     18.195112     8.836850    13.756395     0.334340
C     17.950541     8.138381    14.948391    -0.231336
C     18.018584     6.779735    14.922693    -0.035166
C     18.327306     6.081006    13.742557    -0.132737
C     18.527101     6.815194    12.639515     0.103906
C     19.865039    17.853232    10.374128    -0.455451
C     19.541236    17.848846     7.899203     0.327095
C     19.693430    16.464522     7.689664    -0.195252
C     19.656492    15.953623     6.420573    -0.050540
C     19.470108    16.797191     5.319508    -0.135605
C     19.312507    18.134732     5.558698     0.093654
C     13.402280     9.678705     0.636522    -0.457432
C     15.693787     8.691325     0.397332     0.334337
C     22.868244    13.781614    19.374396    -0.251411
C      3.573305     7.790491     0.108723     0.006403
C      3.902026     8.185048     1.399558    -0.138963
C     17.293581     8.833445     2.188293     0.082585
C     10.050761     1.737205     4.811476    -0.465226
C     16.012857    19.173161     5.517186     0.326722
C     16.132958    19.406240     6.912791    -0.197038
C     16.084397    18.356723     7.774666    -0.031680
C     15.916388    17.037040     7.290355    -0.134394
C     15.811967    16.853979     5.958007     0.084595
C     16.493159    18.538417     0.251051    -0.479159
C     18.826705    18.845533     1.002226     0.326101
C     19.377608    17.720215     0.308377    -0.231599
C      6.373802    17.472192     0.462566     0.002481
C      7.175544    18.232840     1.263161    -0.136453
C      6.650926    19.243551     1.923405     0.097785
C     13.446704    22.188614    10.901928    -0.473890
C      4.798001     3.175068    11.024488     0.330637
C     10.658028    22.045171    12.022761    -0.202915
C     23.713703    22.157830    12.513002     0.006649
C     22.840004    23.145745    12.038575    -0.141831
C     16.991009     4.195984    11.113443     0.076828
C     17.543996    11.550860     9.142596    -0.476826
C     15.113005    11.332190     9.609115     0.328694
C     14.673244    11.074845     8.286651    -0.238811
C     13.318175    10.875905     8.098857     0.017785
C     12.406186    10.890618     9.130735    -0.119235
C     12.836433    11.119719    10.328662     0.067560
C     14.119723    10.415452    17.462852    -0.472627
C     14.442009     9.180358    15.327933     0.321043
C     14.235761     7.899444    15.883407    -0.198263
C     14.252375     6.811936    15.047230    -0.021400
C     14.465002     6.945796    13.675347    -0.137314
C     14.708778     8.187704    13.183129     0.088796
C      9.120969    14.382155     5.171250    -0.464924
C      8.664952    16.685493     6.011380     0.334340
C      8.909523    17.383962     4.819384    -0.231336
C      8.841480    18.742608     4.845082    -0.035166
C      8.532758    19.441337     6.025218    -0.132737
C      8.332963    18.707149     7.128260     0.103906
C      6.995025     7.669111     9.393647    -0.455451
C      7.318828     7.673497    11.868572     0.327095
C      7.166634     9.057821    12.078111    -0.195252
C      7.203572     9.568720    13.347202    -0.050540
C      7.389956     8.725152    14.448267    -0.135605
C      7.547557     7.387611    14.209077     0.093654
C     13.457784    15.843638    19.131253    -0.457432
C     11.166277    16.831018    19.370443     0.334337
C      3.991820    11.740729     0.393379    -0.251411
C     23.286759    17.731852    19.659052     0.006403
C     22.958038    17.337295    18.368217    -0.138963
C      9.566483    16.688898    17.579482     0.082585
N     10.761889     5.414320    15.221187    -0.244877
N     11.010648     7.625356    14.673619    -0.288296
N      9.284765     6.255221    18.846597    -0.242658
N      7.208974     5.952088    17.972861    -0.281484
N     20.863807    22.379689     9.365972    -0.238740
N     22.935315    21.399513     9.158410    -0.281560
N     10.489817    13.910082     9.773188    -0.237644
N     12.679264    14.189093     9.146549    -0.284552
N     12.464569    15.186675     3.738086    -0.243953
N     12.151710    16.238191     5.772190    -0.296426
N     18.196476    10.186913    13.629881    -0.240279
N     18.431301     8.139256    12.641492    -0.262160
N     19.558451    18.486248     9.079339    -0.238719
N     19.351166    18.633700     6.813952    -0.274973
N     20.689377    14.696101    19.682774    -0.243446
N     16.022508     9.085882     1.688168    -0.290083
N     16.098175    20.108023     4.546588    -0.244877
N     15.849416    17.896987     5.094156    -0.288296
N     17.575299    19.267122     0.921178    -0.242658
N     19.651090    19.570255     1.794914    -0.281484
N      5.996257     3.142654    10.401803    -0.238740
N      3.924749     4.122830    10.609365    -0.281560
N     16.370247    11.612261     9.994587    -0.237644
N     14.180800    11.333250    10.621226    -0.284551
N     14.395495    10.335668    16.029689    -0.243953
N     14.708354     9.284152    13.995585    -0.296426
N      8.663588    15.335430     6.137894    -0.240280
N      8.428763    17.383087     7.126283    -0.262160
N      7.301613     7.036095    10.688436    -0.238719
N      7.508898     6.888643    12.953823    -0.274974
N      6.170687    10.826242     0.085001    -0.243446
N     10.837556    16.436461    18.079607    -0.290083
O     12.969466     4.021115    13.802256    -0.692785
O     18.119656    21.568163    14.025236    -0.808178
O     19.068371    22.805299    16.071794    -0.827191
O     14.453864    23.883827    16.318298    -0.761554
O     15.560886    21.656439    16.039573    -0.645080
O     16.536473    23.374304    17.636413    -0.860858
O     11.257239    18.671043     0.718756    -0.790851
O      9.761477    20.021743     2.150734    -0.670697
O      5.831889     1.053702     1.837217    -0.798652
O     11.098210     8.179013    17.221093    -0.794793
O     12.829447     7.950538    19.043879    -0.837603
O     12.032815     5.905447    17.752253    -0.839341
O     12.318087     3.362296    11.306179    -0.804768
O     11.495571     5.062388     9.550010    -0.803452
O     13.744994     5.274726    10.740623    -0.672597
O     11.059036     2.917626     7.611186    -0.830862
O     18.177629    20.960983     9.262191    -0.852219
O     19.317759    21.208785     7.033770    -0.769654
O      9.914356    11.657992    11.910084    -0.669599
O      7.515061    12.501232    11.961481    -0.799331
O      8.576461    11.507494     9.846329    -0.801533
O      7.822412    14.038346     8.427002    -0.845494
O      8.551142    16.224246     9.399577    -0.773336
O     21.101474    14.884624    10.569829    -0.842685
O     10.403669    16.442767     1.972824    -0.705848
O     10.407004    13.984124     1.561259    -0.809933
O     17.795786    21.348948    19.681390    -0.803665
O     12.874896    12.406759     2.498647    -0.798895
O     14.983979    13.646039     2.751674    -0.683821
O     13.921463    13.542866     0.447542    -0.764192
O     18.528795    13.011801    16.361787    -0.836528
O     19.997332    12.578031    14.315823    -0.815404
O     19.947427    10.958161    16.197715    -0.687643
O     17.371246    13.389777    13.111965    -0.852482
O     15.697188    11.516371    12.866845    -0.795281
O     15.752130    12.834041    15.013625    -0.833406
O     17.508973    16.529688    10.040053    -0.696428
O     17.550681    18.396419    11.659034    -0.823937
O     18.741299    16.164549    12.198892    -0.799120
O     19.886367    20.299638    11.550311    -0.858898
O     21.003494    18.339461    12.716610    -0.678580
O     22.082515    19.423235    10.712157    -0.782289
O     11.203912    11.178388     0.228120    -0.806255
O     19.488013    17.406362    18.585662    -0.668000
O     18.171318    15.335300    18.123096    -0.846704
O     11.686277     9.509605     2.670626    -0.817924
O     11.576695     7.667214     0.931062    -0.696004
O     13.492614     7.713914     2.488763    -0.757646
O      7.597169     1.718146     5.965519    -0.692785
O      8.740408     3.954180     5.742539    -0.808178
O      7.791693     2.717044     3.695981    -0.827191
O     12.406200     1.638516     3.449477    -0.761555
O     11.299178     3.865904     3.728202    -0.645080
O     10.323591     2.148039     2.131362    -0.860858
O     15.602825     6.851300    19.049019    -0.790851
O     17.098587     5.500600    17.617041    -0.670697
O     21.028175    24.468641    17.930558    -0.798652
O     15.761854    17.343330     2.546682    -0.794793
O     14.030617    17.571805     0.723896    -0.837603
O     14.827249    19.616896     2.015522    -0.839341
O     14.541977    22.160047     8.461596    -0.804768
O     15.364493    20.459955    10.217765    -0.803452
O     13.115070    20.247617     9.027152    -0.672597
O     15.801028    22.604717    12.156589    -0.830862
O      8.682435     4.561360    10.505584    -0.852219
O      7.542305     4.313558    12.734005    -0.769654
O     16.945708    13.864351     7.857691    -0.669599
O     19.345003    13.021111     7.806294    -0.799331
O     18.283603    14.014849     9.921446    -0.801533
O     19.037652    11.483997    11.340773    -0.845494
O     18.308922     9.298097    10.368198    -0.773336
O      5.758590    10.637719     9.197946    -0.842685
O     16.456395     9.079576    17.794951    -0.705848
O     16.453060    11.538219    18.206516    -0.809933
O      9.064278     4.173395     0.086385    -0.803665
O     13.985168    13.115584    17.269128    -0.798895
O     11.876085    11.876304    17.016101    -0.683821
O     12.938601    11.979477    19.320233    -0.764192
O      8.331269    12.510542     3.405988    -0.836528
O      6.862732    12.944312     5.451952    -0.815404
O      6.912637    14.564182     3.570060    -0.687643
O      9.488818    12.132566     6.655810    -0.852482
O     11.162876    14.005972     6.900930    -0.795281
O     11.107934    12.688302     4.754150    -0.833406
O      9.351091     8.992655     9.727722    -0.696428
O      9.309383     7.125924     8.108741    -0.823937
O      8.118765     9.357794     7.568883    -0.799120
O      6.973697     5.222705     8.217464    -0.858898
O      5.856570     7.182882     7.051165    -0.678580
O      4.777549     6.099108     9.055618    -0.782289
O     15.656152    14.343955    19.539655    -0.806255
O      7.372051     8.115981     1.182113    -0.668000
O      8.688746    10.187043     1.644679    -0.846704
O     15.173787    16.012738    17.097149    -0.817924
O     15.283369    17.855129    18.836713    -0.696004
O     13.367450    17.808429    17.279012    -0.757646

The following XYZ coordinates are in angstroms. Other properties are in atomic units.
The sperically averaged electron density of each atom fit to a function of the form exp(a - br)
eigen_1, eigen_2 and eigen_3 are the three eigenvalues of traceless quadrupole moment tensor
  atom number  atomic symbol              X              Y              Z     net charge C6 coefficient C8 coefficient C10 coefficient fluctuating dipole atomic polarizability isotropic forcefield polarizability              a              b squared Pearson coefficient          <r^3>          <r^4>         wp_QDO          m_QDO          q_QDO       dipole_x       dipole_y       dipole_z         dipole            Qxy            Qxz            Qyz     Q(x^2-y^2)  Q(3z^2 - R^2)        eigen_1        eigen_2        eigen_3 static polarizability      alpha(xx)      alpha(xy)      alpha(xz)      alpha(yy)      alpha(yz)      alpha(zz) atomic spin moment
            1             La      17.429227      20.896172      11.624835       2.072595     198.103287 0.51261273E+04  0.20209753E+06                                24.015737                           20.796222       1.366080       2.059080                    0.999723      97.913294     263.061109       0.491048       0.316381      -1.259567       0.009679       0.000373       0.008892       0.013149       0.081387      -0.011174      -0.039251       0.019993       0.099372      -0.102327       0.014300       0.088027             27.815528      26.823415      -7.680390      -0.592834      32.604450       8.036848      24.018718           0.000065
            2             La      19.661655      13.745893      12.114483       2.060587     199.167194 0.51021439E+04  0.20112878E+06                                24.153797                           20.774163       1.350592       2.051568                    0.999757      98.481881     265.488588       0.489845       0.317194      -1.257429      -0.009553      -0.009818      -0.003613       0.014167      -0.031594       0.059712       0.049119      -0.005515       0.007874      -0.094494       0.030146       0.064347             28.322794      27.435361       3.007369      -7.587974      30.067884      -9.931065      27.465138           0.000055
            3             La      18.876930      23.389327      18.501056       2.062345     202.139488 0.52361637E+04  0.20766966E+06                                24.386379                           21.060944       1.316623       2.042314                    0.999653      98.572608     266.187305       0.486153       0.317668      -1.257472      -0.000958      -0.002916      -0.014383       0.014707      -0.039299      -0.072017       0.011725      -0.046357      -0.140093      -0.100347       0.011588       0.088759             28.312960      26.953549       2.528012       6.687870      20.976781      -4.664684      37.008550           0.000066
            4             La      10.486985      11.618295       2.615474       2.093671     220.465162 0.52650382E+04  0.20873027E+06                                25.826066                           21.071944       1.262565       2.037749                    0.999232      97.237525     261.006923       0.488521       0.316256      -1.261116      -0.001677      -0.029235      -0.003665       0.029512       0.005277       0.054316      -0.139164       0.115725       0.084073      -0.175698       0.031906       0.143792             31.611565      24.605261      -1.691643      -5.143037      36.692678      15.864110      33.536756           0.000046
            5             La       9.430837       4.626171       8.142940       2.072596     198.103261 0.51261263E+04  0.20209748E+06                                24.015734                           20.796219       1.366081       2.059080                    0.999723      97.913290     263.061084       0.491048       0.316381      -1.259567      -0.009679      -0.000373      -0.008891       0.013148       0.081387      -0.011174      -0.039250       0.019992       0.099371      -0.102327       0.014300       0.088027             27.815524      26.823413      -7.680389      -0.592833      32.604444       8.036848      24.018716           0.000066
            6             La       7.198409      11.776450       7.653292       2.060588     199.167106 0.51021410E+04  0.20112864E+06                                24.153788                           20.774155       1.350593       2.051568                    0.999757      98.481869     265.488521       0.489845       0.317194      -1.257429       0.009553       0.009817       0.003613       0.014167      -0.031594       0.059712       0.049119      -0.005516       0.007873      -0.094494       0.030147       0.064347             28.322784      27.435352       3.007368      -7.587971      30.067872      -9.931061      27.465127           0.000054
            7             La       7.983134       2.133016       1.266719       2.062344     202.139557 0.52361659E+04  0.20766977E+06                                24.386385                           21.060949       1.316622       2.042314                    0.999653      98.572622     266.187362       0.486152       0.317668      -1.257472       0.000957       0.002916       0.014384       0.014707      -0.039299      -0.072017       0.011726      -0.046357      -0.140093      -0.100348       0.011588       0.088760             28.312968      26.953555       2.528013       6.687873      20.976786      -4.664685      37.008562           0.000069
            8             La      16.373079      13.904048      17.152301       2.093671     220.464990 0.52650331E+04  0.20873001E+06                                25.826050                           21.071932       1.262568       2.037750                    0.999232      97.237498     261.006798       0.488521       0.316256      -1.261116       0.001678       0.029235       0.003664       0.029511       0.005276       0.054316      -0.139164       0.115726       0.084072      -0.175698       0.031906       0.143792             31.611546      24.605247      -1.691642      -5.143034      36.692655      15.864099      33.536736           0.000044
            9              P      18.390230      22.870537      14.731341       1.347918      69.605125 0.12989473E+04  0.39489201E+05                                13.468434                           11.255683       0.201543       1.863925                    0.999391      48.024682     148.719498       0.550853       0.365749      -1.117670       0.114334      -0.044674      -0.003059       0.122790       0.035632       0.002620      -0.037841      -0.002636      -0.180648      -0.076018       0.004909       0.071109             15.324794      11.651146      -0.346158       0.267995      14.209721       3.409282      20.113514           0.000002
           10              P      15.778425      23.170575      16.353485       1.294608      67.352195 0.13354546E+04  0.40785810E+05                                13.031297                           11.300098       0.428446       1.921870                    0.999786      48.678198     149.939098       0.559319       0.358564      -1.125859      -0.057713      -0.084715       0.029112       0.106559       0.058483       0.026145       0.024536      -0.087559       0.226710      -0.111695       0.016493       0.095202             14.082914      13.208593      -0.052937      -0.189908      12.858762      -0.682372      16.181386           0.000000
           11              P      11.006316      20.084693       1.189427       1.320665      64.737059 0.12316561E+04  0.36868442E+05                                12.777977                           10.900356       0.579568       1.971477                    0.999862      47.542832     145.056681       0.565611       0.361762      -1.123180       0.020061      -0.079612       0.113154       0.139801       0.013639      -0.042134      -0.034160       0.024191       0.013635      -0.046693      -0.017333       0.064026             14.425602      16.480574       0.872352       1.654638      10.993477      -1.900608      15.802755          -0.000001
           12              P      11.696358       7.285955      18.295471       1.285733      63.249575 0.11830872E+04  0.35393276E+05                                13.154924                           11.152368       0.324763       1.880479                    0.999687      50.536215     158.978985       0.519342       0.394229      -1.088958       0.098401       0.010375      -0.050780       0.111215       0.022964      -0.067565       0.041859       0.048424      -0.008673      -0.090474       0.009209       0.081265             14.871194      17.428680       3.009665       0.175210      11.867590      -1.525035      15.317311          -0.000001
           13              P      12.634363       4.320101      10.180206       1.321350      64.298629 0.12416038E+04  0.37264413E+05                                12.772405                           10.976383       0.501351       1.948679                    0.999906      47.738215     146.144348       0.560826       0.363887      -1.120833      -0.035546       0.067535       0.104178       0.129141       0.033403       0.034400       0.021945       0.023813       0.007746      -0.036973      -0.025128       0.062101             14.359575      15.935131      -2.216633      -0.209391      14.334849       3.368318      12.808744           0.000002
           14              P      18.531652      21.915579       8.132660       1.285940      62.466685 0.11873685E+04  0.35516788E+05                                12.978313                           11.121910       0.339381       1.885923                    0.999703      50.296883     157.683629       0.524147       0.390665      -1.092560      -0.094890      -0.046416      -0.032585       0.110546       0.060576       0.044811      -0.027712      -0.027802      -0.043215      -0.090861       0.020884       0.069977             14.506674      16.999329      -1.050076       2.314660      13.636361       2.486589      12.884332           0.000000
           15              P       8.723789      12.317845      11.113838       1.317152      63.661952 0.12212866E+04  0.36545067E+05                                12.768791                           10.967444       0.511440       1.950783                    0.999909      47.903674     146.973634       0.554205       0.369338      -1.115412      -0.021481      -0.132171       0.028078       0.136817      -0.046884       0.023762      -0.018581       0.003905      -0.080727      -0.038067      -0.031643       0.069710             14.408110      16.590021       0.822225      -1.952897      14.719133      -2.984085      11.915178          -0.000003
           16              P       7.998836      14.849596       9.699652       1.289832      63.640293 0.11766056E+04  0.35124703E+05                                13.094625                           11.028826       0.337332       1.886154                    0.999704      50.173914     157.285840       0.529256       0.387667      -1.094358      -0.097259       0.025742      -0.037125       0.107239      -0.052077       0.030782       0.012762       0.070819       0.097812      -0.085050       0.021350       0.063700             14.945269      17.618485      -2.243536      -1.370723      14.956960      -2.579826      12.260363          -0.000002
           17              P      11.197150      15.240400       1.322266       1.361161      65.104500 0.12253870E+04  0.36779806E+05                                13.021298                           11.071134       0.239796       1.878451                    0.999360      47.661523     147.516389       0.544036       0.375096      -1.108651      -0.096789      -0.002677      -0.061894       0.114918      -0.034139      -0.016152       0.084742       0.041914       0.009521      -0.097540       0.004967       0.092574             14.462048      11.531394       1.029100      -0.465141      17.092070      -2.446139      14.762681          -0.000000
           18              P      13.647211      13.565659       1.928346       1.280364      67.395132 0.13565192E+04  0.41590988E+05                                13.190762                           11.491872       0.468851       1.931453                    0.999849      49.014170     151.261909       0.547200       0.365079      -1.120817       0.051252      -0.081563       0.039948       0.104284      -0.019762       0.083818      -0.003475      -0.028471       0.035066      -0.091226       0.006993       0.084233             14.323031      13.590305      -0.607710      -1.680544      16.713406       2.782495      12.665383          -0.000000
           19              P      19.115501      12.029656      15.397911       1.343063      69.088664 0.12885575E+04  0.39102397E+05                                13.334919                           11.169517       0.253154       1.873303                    0.999746      48.269407     149.437113       0.555917       0.363075      -1.119504       0.105964       0.033847       0.041928       0.118878      -0.057088       0.005085      -0.003428      -0.032067      -0.113004      -0.041553      -0.036869       0.078422             14.909617      13.208827      -0.726919      -2.126937      13.736347       2.202939      17.783677          -0.000002
           20              P      16.556085      12.334943      13.831512       1.270225      69.290420 0.12634085E+04  0.38360417E+05                                13.645299                           11.315440       0.275643       1.858502                    0.999688      51.286619     161.690510       0.530806       0.380041      -1.100746      -0.082145       0.097782      -0.018751       0.129076      -0.061340      -0.002020      -0.042247      -0.007297      -0.165535      -0.080249      -0.014815       0.095064             15.407668      14.221083       0.625771      -2.131207      14.087305      -1.064735      17.914615          -0.000001
           21              P      18.347747      17.208200      11.192119       1.360544      68.679580 0.12710681E+04  0.38420148E+05                                13.361268                           11.144896       0.270890       1.890974                    0.999265      47.351288     146.058379       0.552970       0.366450      -1.117498      -0.107600      -0.024041       0.056807       0.124027       0.013203       0.032692       0.022474       0.120460       0.151616      -0.089644       0.009264       0.080380             15.214551      12.021248      -0.461172      -0.288373      21.052879      -1.462905      12.569526           0.000000
           22              P      20.764995      19.106418      11.372796       1.309065      67.154085 0.13216280E+04  0.40297595E+05                                13.044054                           11.272188       0.420500       1.920381                    0.999861      48.575174     149.972403       0.557183       0.360528      -1.123236       0.013235      -0.006183       0.087077       0.088294      -0.006833       0.013869      -0.012247      -0.152678       0.093290      -0.093625       0.027637       0.065988             14.126758      13.760473       0.277150       0.216605      15.846537       1.152025      12.773263           0.000001
           23              P      18.558145      16.294000      19.205184       1.344654      67.458874 0.12405758E+04  0.37302754E+05                                13.287120                           11.082393       0.299814       1.893304                    0.999587      47.761649     147.341780       0.548673       0.371257      -1.112930      -0.028809       0.082391      -0.039740       0.095904       0.038755       0.026966      -0.011392      -0.005165      -0.107087      -0.057352      -0.000552       0.057904             15.055667      15.564006      -0.590041       0.517775      16.072245       3.189374      13.530749          -0.000000
           24              P      12.505300       8.593398       1.810531       1.321706      66.864853 0.13202380E+04  0.40291742E+05                                13.083256                           11.354421       0.197055       1.860210                    0.998848      48.566487     150.588089       0.548066       0.366192      -1.117558      -0.066207      -0.043009       0.075178       0.109018       0.091947      -0.012162       0.032959      -0.049858       0.011260      -0.105353       0.008001       0.097353             13.981462      15.003983      -1.322389      -0.215685      14.690091       0.816406      12.250313           0.000001
           25              P       8.469834       2.651806       5.036434       1.347918      69.605132 0.12989474E+04  0.39489206E+05                                13.468435                           11.255684       0.201543       1.863925                    0.999391      48.024687     148.719519       0.550853       0.365749      -1.117670      -0.114334       0.044674       0.003059       0.122790       0.035632       0.002620      -0.037841      -0.002636      -0.180648      -0.076018       0.004908       0.071109             15.324795      11.651147      -0.346158       0.267995      14.209723       3.409283      20.113516           0.000002
           26              P      11.081639       2.351768       3.414290       1.294608      67.352183 0.13354542E+04  0.40785797E+05                                13.031296                           11.300097       0.428446       1.921870                    0.999786      48.678193     149.939085       0.559319       0.358564      -1.125859       0.057713       0.084715      -0.029112       0.106559       0.058483       0.026145       0.024536      -0.087559       0.226710      -0.111695       0.016493       0.095202             14.082913      13.208592      -0.052937      -0.189908      12.858763      -0.682371      16.181384           0.000001
           27              P      15.853748       5.437650      18.578348       1.320665      64.737058 0.12316561E+04  0.36868441E+05                                12.777977                           10.900356       0.579568       1.971477                    0.999862      47.542832     145.056682       0.565611       0.361762      -1.123180      -0.020061       0.079612      -0.113154       0.139801       0.013639      -0.042134      -0.034160       0.024191       0.013635      -0.046693      -0.017333       0.064026             14.425602      16.480574       0.872352       1.654638      10.993477      -1.900608      15.802755          -0.000001
           28              P      15.163706      18.236388       1.472304       1.285733      63.249574 0.11830871E+04  0.35393275E+05                                13.154924                           11.152368       0.324763       1.880479                    0.999687      50.536215     158.978985       0.519342       0.394229      -1.088958      -0.098401      -0.010375       0.050780       0.111215       0.022964      -0.067565       0.041859       0.048424      -0.008673      -0.090474       0.009209       0.081265             14.871194      17.428680       3.009665       0.175210      11.867590      -1.525035      15.317311          -0.000000
           29              P      14.225701      21.202242       9.587569       1.321350      64.298631 0.12416039E+04  0.37264415E+05                                12.772405                           10.976383       0.501351       1.948679                    0.999906      47.738215     146.144345       0.560826       0.363887      -1.120834       0.035546      -0.067535      -0.104178       0.129141       0.033402       0.034400       0.021945       0.023813       0.007746      -0.036973      -0.025128       0.062101             14.359574      15.935131      -2.216634      -0.209390      14.334849       3.368317      12.808743           0.000002
           30              P       8.328412       3.606764      11.635115       1.285940      62.466684 0.11873685E+04  0.35516788E+05                                12.978313                           11.121910       0.339380       1.885923                    0.999703      50.296882     157.683626       0.524147       0.390665      -1.092560       0.094890       0.046416       0.032585       0.110546       0.060576       0.044811      -0.027712      -0.027802      -0.043215      -0.090861       0.020884       0.069977             14.506674      16.999328      -1.050076       2.314660      13.636360       2.486589      12.884332           0.000000
           31              P      18.136275      13.204498       8.653937       1.317152      63.661953 0.12212866E+04  0.36545068E+05                                12.768791                           10.967444       0.511440       1.950783                    0.999909      47.903675     146.973639       0.554205       0.369338      -1.115412       0.021481       0.132171      -0.028078       0.136817      -0.046884       0.023762      -0.018581       0.003905      -0.080727      -0.038067      -0.031643       0.069710             14.408111      16.590021       0.822225      -1.952897      14.719133      -2.984086      11.915178          -0.000003
           32              P      18.861228      10.672747      10.068123       1.289832      63.640294 0.11766056E+04  0.35124704E+05                                13.094625                           11.028826       0.337332       1.886154                    0.999704      50.173916     157.285849       0.529255       0.387667      -1.094358       0.097259      -0.025742       0.037125       0.107239      -0.052077       0.030782       0.012762       0.070819       0.097812      -0.085050       0.021350       0.063700             14.945270      17.618486      -2.243536      -1.370723      14.956960      -2.579826      12.260363          -0.000002
           33              P      15.662914      10.281943      18.445509       1.361161      65.104497 0.12253869E+04  0.36779804E+05                                13.021297                           11.071134       0.239796       1.878451                    0.999360      47.661521     147.516380       0.544036       0.375096      -1.108651       0.096789       0.002677       0.061895       0.114918      -0.034139      -0.016152       0.084742       0.041914       0.009521      -0.097541       0.004967       0.092573             14.462048      11.531393       1.029100      -0.465141      17.092069      -2.446139      14.762681          -0.000001
           34              P      13.212853      11.956684      17.839429       1.280364      67.395126 0.13565190E+04  0.41590982E+05                                13.190761                           11.491871       0.468851       1.931453                    0.999849      49.014168     151.261903       0.547200       0.365079      -1.120817      -0.051252       0.081563      -0.039948       0.104284      -0.019762       0.083818      -0.003475      -0.028471       0.035067      -0.091226       0.006993       0.084233             14.323031      13.590305      -0.607710      -1.680544      16.713405       2.782495      12.665383          -0.000000
           35              P       7.744563      13.492687       4.369864       1.343063      69.088666 0.12885575E+04  0.39102399E+05                                13.334920                           11.169517       0.253153       1.873303                    0.999746      48.269408     149.437121       0.555917       0.363075      -1.119504      -0.105964      -0.033847      -0.041928       0.118878      -0.057088       0.005084      -0.003428      -0.032067      -0.113004      -0.041553      -0.036869       0.078421             14.909618      13.208828      -0.726919      -2.126938      13.736348       2.202940      17.783679          -0.000002
           36              P      10.303979      13.187400       5.936263       1.270225      69.290424 0.12634086E+04  0.38360420E+05                                13.645299                           11.315440       0.275643       1.858502                    0.999688      51.286619     161.690509       0.530806       0.380041      -1.100746       0.082145      -0.097782       0.018751       0.129076      -0.061340      -0.002020      -0.042247      -0.007297      -0.165536      -0.080249      -0.014815       0.095064             15.407668      14.221083       0.625771      -2.131207      14.087306      -1.064735      17.914615          -0.000001
           37              P       8.512317       8.314143       8.575656       1.360544      68.679569 0.12710679E+04  0.38420137E+05                                13.361267                           11.144895       0.270890       1.890974                    0.999265      47.351282     146.058352       0.552970       0.366450      -1.117498       0.107600       0.024041      -0.056807       0.124027       0.013203       0.032692       0.022474       0.120460       0.151616      -0.089644       0.009264       0.080380             15.214549      12.021247      -0.461172      -0.288373      21.052875      -1.462904      12.569524           0.000000
           38              P       6.095069       6.415925       8.394979       1.309065      67.154087 0.13216280E+04  0.40297597E+05                                13.044055                           11.272189       0.420499       1.920381                    0.999861      48.575179     149.972434       0.557183       0.360528      -1.123236      -0.013235       0.006183      -0.087077       0.088294      -0.006833       0.013869      -0.012247      -0.152679       0.093291      -0.093625       0.027637       0.065988             14.126759      13.760475       0.277150       0.216605      15.846538       1.152026      12.773265           0.000001
           39              P       8.301919       9.228343       0.562591       1.344654      67.458869 0.12405757E+04  0.37302750E+05                                13.287120                           11.082392       0.299814       1.893304                    0.999587      47.761647     147.341776       0.548673       0.371257      -1.112930       0.028809      -0.082391       0.039740       0.095904       0.038755       0.026966      -0.011392      -0.005165      -0.107087      -0.057352      -0.000552       0.057904             15.055667      15.564006      -0.590041       0.517775      16.072245       3.189374      13.530749          -0.000000
           40              P      14.354764      16.928945      17.957244       1.321707      66.864842 0.13202377E+04  0.40291731E+05                                13.083255                           11.354420       0.197055       1.860210                    0.998848      48.566482     150.588073       0.548066       0.366192      -1.117558       0.066207       0.043009      -0.075178       0.109018       0.091947      -0.012162       0.032959      -0.049858       0.011261      -0.105354       0.008001       0.097353             13.981461      15.003982      -1.322390      -0.215685      14.690089       0.816406      12.250312           0.000001
           41              H      10.111422       5.685548      15.780615       0.316999       0.525144 0.34225605E+01  0.28288110E+02                                 1.268835                            1.236535      -1.339533       2.370338                    0.998060       2.826278       8.278041       0.442344       1.675302      -0.636664      -0.023544       0.011642       0.011292       0.028590      -0.009137      -0.000257       0.008122       0.002589       0.008879      -0.013138       0.001248       0.011890              1.293804       1.369494      -0.064012      -0.278423       1.110913       0.032803       1.401005          -0.000000
           42              H      11.533034       5.458190      15.685729       0.323409       0.477605 0.30405094E+01  0.24495740E+02                                 1.206824                            1.177763      -1.359867       2.359506                    0.998074       2.831185       8.295047       0.444387       1.710807      -0.630798       0.028322       0.000600       0.008066       0.029455       0.003282       0.001627       0.000560       0.011482      -0.026102      -0.008852      -0.002260       0.011112              1.232848       1.403559       0.010903       0.221308       1.040007       0.000859       1.254977           0.000000
           43              H       9.558610       6.119792      17.998559       0.325050       0.530686 0.33903274E+01  0.28085001E+02                                 1.299108                            1.245538      -1.449816       2.318720                    0.997358       2.904031       8.644921       0.430893       1.715946      -0.629941       0.006070       0.000411      -0.027096       0.027770      -0.002030       0.000494       0.000583      -0.004107       0.035775      -0.008872      -0.003084       0.011955              1.345973       1.337556      -0.013603      -0.269680       1.044238       0.047252       1.656123          -0.000000
           44              H      15.543429      25.224945      19.234045       0.328209       0.496114 0.32313928E+01  0.26338029E+02                                 1.226000                            1.204881      -1.358514       2.371966                    0.998363       2.746978       8.000730       0.446050       1.684727      -0.635506      -0.005356      -0.028263       0.012967       0.031554       0.008072      -0.003802      -0.003989      -0.016902      -0.013862      -0.010287      -0.005034       0.015321              1.246044       1.149187      -0.025395       0.018818       1.318543      -0.250696       1.270403          -0.000000
           45              H      20.601321      21.522042       9.450973       0.325991       0.503938 0.32262867E+01  0.26463208E+02                                 1.264330                            1.222337      -1.528575       2.277306                    0.996503       2.941340       8.784627       0.429988       1.736642      -0.626480      -0.007777      -0.025600      -0.000914       0.026770      -0.001105      -0.001231       0.001779      -0.015542      -0.009645      -0.006622      -0.003104       0.009726              1.298686       1.273943       0.227727       0.009516       1.579232       0.042326       1.042883           0.000000
           46              H      21.018143      22.682639      10.198195       0.313140       0.496867 0.31863155E+01  0.25879622E+02                                 1.224671                            1.193808      -1.322480       2.375679                    0.998455       2.812809       8.178157       0.449599       1.677302      -0.636207       0.002092       0.009510       0.026776       0.028492       0.000863       0.001744       0.000211      -0.007506       0.028708      -0.008795      -0.000949       0.009744              1.253177       1.173735       0.032213       0.079592       1.166121       0.276010       1.419675           0.000000
           47              H      10.316597      14.449351       9.075386       0.330196       0.569084 0.36891458E+01  0.31183681E+02                                 1.353718                            1.293138      -1.525402       2.278235                    0.996534       2.950834       8.846567       0.426294       1.699791      -0.632018      -0.002125       0.020085      -0.016379       0.026004       0.006162      -0.000930      -0.005076      -0.007549       0.000963      -0.007813      -0.001850       0.009664              1.407691       1.358583      -0.161463       0.163366       1.345481      -0.344174       1.519009          -0.000001
           48              H      10.512997      13.072944       9.445043       0.327812       0.464601 0.30050372E+01  0.24106494E+02                                 1.183059                            1.169900      -1.383666       2.362341                    0.998281       2.739624       7.974395       0.447036       1.707965      -0.631912       0.001700      -0.028362      -0.011789       0.030762      -0.005599      -0.000244       0.005815      -0.011423      -0.000381      -0.008526      -0.002321       0.010847              1.196854       1.122156       0.007517      -0.003734       1.435738       0.033078       1.032668          -0.000001
           49              H      11.670354      14.782244       3.864600       0.315555       0.493809 0.31392211E+01  0.25531363E+02                                 1.238589                            1.199419      -1.465259       2.300173                    0.996729       2.931961       8.672613       0.438231       1.718507      -0.629164      -0.024496      -0.006355       0.002106       0.025395      -0.002809      -0.003008      -0.000676       0.016853      -0.003433      -0.008502      -0.001680       0.010182              1.266199       1.506484       0.229541      -0.099841       1.184963      -0.026674       1.107151          -0.000000
           50              H      13.079781      14.669293       4.143326       0.339933       0.521136 0.34135561E+01  0.27838276E+02                                 1.216979                            1.202155      -1.210679       2.468764                    0.999462       2.441737       6.814506       0.473071       1.587614      -0.653550       0.027006      -0.017917       0.018503       0.037318      -0.002731       0.010055      -0.011143      -0.000661       0.002830      -0.013413      -0.003222       0.016635              1.222311       1.289788      -0.196363       0.090618       1.225796      -0.051129       1.151350          -0.000001
           51              H      19.048389      10.412223      13.451971       0.315410       0.484287 0.31063472E+01  0.25192500E+02                                 1.222631                            1.193697      -1.366150       2.348947                    0.997927       2.907248       8.581663       0.439052       1.720162      -0.629140       0.025127       0.007134      -0.003344       0.026333       0.000060      -0.002935       0.000081       0.012333      -0.001787      -0.005871      -0.001654       0.007525              1.245773       1.549172       0.098911      -0.097667       1.116579      -0.022503       1.071569          -0.000000
           52              H      17.729565      10.358548      12.878705       0.325020       0.540437 0.35915532E+01  0.30260537E+02                                 1.320233                            1.286099      -1.579390       2.245357                    0.995556       3.052383       9.240109       0.420934       1.727022      -0.627336      -0.014911       0.001144      -0.018798       0.024021       0.006146       0.002795       0.002752      -0.001233       0.016788      -0.008978       0.000420       0.008559              1.348091       1.315295      -0.140906       0.216234       1.236365      -0.178006       1.492612          -0.000000
           53              H      20.142275      19.164125       8.988407       0.320256       0.496329 0.31951259E+01  0.26047173E+02                                 1.237672                            1.207461      -1.376753       2.356293                    0.997874       2.826486       8.314231       0.439080       1.711156      -0.631139       0.022867       0.016760      -0.006289       0.029040       0.003163      -0.005860      -0.004152      -0.005263      -0.022281      -0.010742       0.000541       0.010201              1.260348       1.299132       0.265809       0.008485       1.386271       0.045348       1.095641           0.000000
           54              H      18.745305      18.861405       9.172248       0.321717       0.481259 0.30869647E+01  0.24976186E+02                                 1.214248                            1.187755      -1.379362       2.349157                    0.997691       2.858671       8.406321       0.441731       1.713773      -0.630229      -0.028573       0.005281       0.001280       0.029085      -0.001715       0.002843      -0.001788       0.019178      -0.008346      -0.008773      -0.002979       0.011752              1.237119       1.455407      -0.187411      -0.056483       1.190437       0.047821       1.065514           0.000000
           55              H      20.333865      13.898700      19.457421       0.338462       0.532136 0.34406751E+01  0.28017318E+02                                 1.221690                            1.196805      -1.169718       2.491604                    0.999260       2.384465       6.574502       0.481825       1.561112      -0.658594      -0.016856      -0.035197      -0.006155       0.039508       0.003939       0.001496       0.009008      -0.021740      -0.016010      -0.008996      -0.008833       0.017829              1.235871       1.252880       0.191810       0.046072       1.403428       0.115085       1.051304          -0.000000
           56              H      20.813021      15.142917      18.911830       0.321157       0.558411 0.37271660E+01  0.30968338E+02                                 1.254471                            1.239364      -1.157601       2.472801                    0.999654       2.532128       7.056226       0.476998       1.545434      -0.660148       0.005909       0.019446      -0.027604       0.034279       0.003128      -0.006309       0.001205      -0.010108       0.041484      -0.014313      -0.000988       0.015301              1.251892       1.199164      -0.011446      -0.028191       1.234564      -0.195317       1.321947           0.000000
           57              H      16.288531      23.709436      14.130006       0.187623       0.789725 0.58698775E+01  0.55102570E+02                                 1.592144                            1.558424      -1.547990       2.181470                    0.991530       3.766223      11.469685       0.420523       1.551577      -0.653912      -0.026642      -0.001774      -0.028561       0.039098       0.003602       0.003190       0.000771      -0.015068      -0.021437      -0.009201      -0.002836       0.012037              1.622569       1.504084       0.086602       0.276893       1.446207       0.097927       1.917417           0.000000
           58              H      10.617202       5.251587      12.534746       0.134155       0.812734 0.58185300E+01  0.54160819E+02                                 1.578880                            1.520143      -1.384216       2.236450                    0.993558       3.777061      11.222490       0.441822       1.489316      -0.664788      -0.008260      -0.031562      -0.018584       0.037547       0.001911       0.000475       0.000592      -0.016526       0.015295      -0.011040       0.004757       0.006283              1.611005       1.354127       0.070716       0.049127       1.991182       0.250264       1.487706           0.000000
           59              H      10.698467       7.014634      11.077861       0.114116       0.971427 0.71349853E+01  0.68879597E+02                                 1.686664                            1.614291      -1.061350       2.376985                    0.996634       3.645189      10.517826       0.463241       1.369625      -0.688809      -0.003726      -0.006171      -0.041403       0.042026       0.007094      -0.000255      -0.002960      -0.013071       0.039202      -0.016211       0.002375       0.013836              1.706854       1.448543      -0.035827       0.123861       1.507124       0.131577       2.164894           0.000000
           60              H      10.979323       9.205660      11.892293       0.118492       0.933765 0.64253264E+01  0.60508682E+02                                 1.651232                            1.535738      -1.105517       2.357341                    0.996683       3.605430      10.321281       0.472512       1.376482      -0.687000       0.001047       0.026307      -0.024135       0.035716       0.003936       0.000161      -0.004207      -0.021599       0.027231      -0.016066       0.003782       0.012284              1.724079       1.382455       0.053460       0.005253       2.041889      -0.574418       1.747894          -0.000001
           61              H      11.147576       9.530962      14.143843       0.092200       1.044278 0.75621078E+01  0.72620740E+02                                 1.652764                            1.572811      -0.727938       2.528753                    0.999806       3.326272       8.973417       0.519933       1.226708      -0.722197       0.003890       0.039192       0.015163       0.042203       0.003667       0.000508      -0.001750      -0.030888       0.021810      -0.019527       0.006773       0.012754              1.661693       1.401781       0.130403       0.105781       2.087313       0.233864       1.495984          -0.000002
           62              H       3.785956       2.107142       0.055350       0.161615       1.122418 0.94678397E+01  0.97614069E+02                                 1.849940                            1.852523      -1.185794       2.341639                    0.994467       3.587937      10.527091       0.437056       1.359276      -0.693542      -0.008369       0.039272       0.006408       0.040662       0.004022       0.007161       0.016120      -0.014416      -0.022339      -0.018118      -0.004157       0.022275              1.836920       1.920064      -0.106732      -0.028426       1.911731       0.087798       1.678964          -0.000000
           63              H       1.782788       2.606149       0.227329       0.134399       0.966854 0.69980112E+01  0.65289781E+02                                 1.514717                            1.471438      -0.780621       2.516938                    0.999906       3.049263       7.860140       0.565842       1.160220      -0.739326       0.013258       0.026645       0.021128       0.036498       0.001324       0.003167       0.014174       0.003416      -0.013465      -0.016495       0.003084       0.013411              1.505467       1.662042       0.163590       0.225114       1.428099       0.178684       1.426261           0.000000
           64              H      13.875682       3.026238      -0.001977       0.119162       0.971860 0.68007606E+01  0.62870619E+02                                 1.512938                            1.443306      -0.701024       2.556598                    0.999809       3.001650       7.651449       0.576800       1.148658      -0.742677      -0.020595       0.031150       0.025115       0.045003      -0.006779       0.001787       0.014686       0.007271      -0.022315      -0.019995       0.005561       0.014434              1.519403       1.461431      -0.280129      -0.167489       1.677338       0.255206       1.419441          -0.000000
           65              H      18.779102       7.484734      18.427520       0.121026       0.912970 0.61737999E+01  0.57302915E+02                                 1.604271                            1.488859      -0.854285       2.478330                    0.999250       3.430327       9.606206       0.490113       1.346437      -0.693930      -0.033925       0.010534      -0.003119       0.035659      -0.004397       0.002753       0.010052       0.016318      -0.006744      -0.016026       0.005627       0.010399              1.681741       2.354023      -0.202523       0.111708       1.323110      -0.067010       1.368090          -0.000000
           66              H      19.669554       5.776358      17.279012       0.093133       1.127919 0.82140124E+01  0.80920460E+02                                 1.770325                            1.660995      -0.896080       2.447153                    0.998810       3.497075       9.708011       0.493618       1.259541      -0.713972      -0.021022      -0.024028      -0.031819       0.045074      -0.000946       0.007332       0.018780      -0.000690      -0.014660      -0.021887       0.002814       0.019073              1.803140       1.996617       0.251629       0.415670       1.512080       0.202172       1.900724          -0.000000
           67              H      13.714688       3.941922       8.160138       0.164620       1.093949 0.91282422E+01  0.92837019E+02                                 1.787068                            1.793389      -1.160313       2.356247                    0.995049       3.480448       9.993730       0.455805       1.321275      -0.701637       0.006974       0.021248      -0.036539       0.042839      -0.006697       0.004733      -0.019094      -0.003813       0.006375      -0.017797      -0.005290       0.023087              1.770750       1.835763       0.022288      -0.097807       1.733076      -0.127198       1.743412           0.000002
           68              H      15.628444       4.136527       7.426753       0.139933       0.929282 0.66175900E+01  0.60811782E+02                                 1.470870                            1.427789      -0.762780       2.533284                    0.999909       2.957530       7.536925       0.576977       1.155206      -0.741004      -0.018187       0.027241      -0.019054       0.037893      -0.006317       0.000676      -0.011685       0.001390      -0.010800      -0.013958       0.000576       0.013381              1.463460       1.623626      -0.264094       0.071791       1.492735      -0.125694       1.274020           0.000002
           69              H       3.436811       3.954827       6.596507       0.112881       1.009322 0.70538075E+01  0.65379711E+02                                 1.509593                            1.437441      -0.700965       2.550465                    0.999822       2.996779       7.487463       0.601588       1.098468      -0.755941       0.015012       0.028873      -0.027959       0.042903      -0.004067      -0.008454      -0.014989       0.006987      -0.007109      -0.020483       0.006439       0.014044              1.513152       1.382135       0.191924      -0.193575       1.552755      -0.306911       1.604566           0.000003
           70              H       4.886582       2.307044       7.401055       0.126576       0.938274 0.64066638E+01  0.59687288E+02                                 1.604446                            1.496035      -0.788797       2.515578                    0.999606       3.305260       9.107824       0.501850       1.310034      -0.702564       0.033741      -0.001243      -0.015946       0.037341      -0.003369      -0.007139      -0.008803       0.008218      -0.012526      -0.014741       0.004767       0.009974              1.670061       2.238316      -0.073077      -0.311762       1.327884       0.091484       1.443983           0.000001
           71              H      10.440403      20.667578       8.974570       0.092075       1.092855 0.80712214E+01  0.79143768E+02                                 1.731297                            1.645762      -0.809607       2.485575                    0.999473       3.475033       9.615560       0.496367       1.258421      -0.714330       0.020377      -0.036549       0.013305       0.043910      -0.005367      -0.005821      -0.014555      -0.008843      -0.017082      -0.018711       0.001883       0.016828              1.752672       1.970160      -0.369982       0.175587       1.837262      -0.048363       1.450595           0.000001
           72              H       9.533767      14.482608      11.431704       0.160152       1.134262 0.95545774E+01  0.98355490E+02                                 1.838459                            1.841738      -1.125776       2.368103                    0.995272       3.524987      10.205792       0.446934       1.331299      -0.699834       0.004753       0.029244       0.029318       0.041682       0.001371      -0.010786       0.013368       0.007226       0.032286      -0.018326      -0.002877       0.021203              1.824707       1.845867       0.015479       0.057372       1.727194       0.144527       1.901058          -0.000001
           73              H      11.588323      14.478042      12.192764       0.133812       0.969093 0.69328688E+01  0.64389313E+02                                 1.500565                            1.451056      -0.838401       2.489306                    0.999678       3.043109       7.770530       0.579054       1.138902      -0.744396      -0.016053       0.005101       0.032217       0.036355      -0.000683      -0.002896       0.003929       0.020498       0.034860      -0.016610       0.003437       0.013172              1.497962       1.665431       0.018789      -0.272870       1.223194       0.007567       1.605261          -0.000002
           74              H      13.853034      14.799732      12.530793       0.121570       0.986148 0.68229127E+01  0.63306141E+02                                 1.547708                            1.460832      -0.699287       2.563114                    0.999821       3.012162       7.763927       0.562818       1.172902      -0.736715       0.019215       0.003429       0.042046       0.046356       0.004624       0.003180       0.004630       0.023736       0.034724      -0.019048       0.004818       0.014230              1.571341       1.436018       0.039843       0.305807       1.273706       0.092736       2.004299          -0.000001
           75              H      15.357792      14.779106      10.797159       0.128454       0.928392 0.63043345E+01  0.58772166E+02                                 1.621057                            1.504614      -0.855760       2.486717                    0.999110       3.371601       9.436689       0.487901       1.346611      -0.694489       0.033619       0.006972       0.009835       0.035715       0.003756       0.002113       0.004694       0.022168       0.025178      -0.016644       0.005402       0.011242              1.695659       2.360024       0.189601       0.134053       1.382982      -0.022807       1.343970          -0.000001
           76              H      14.639846      14.382032       8.741310       0.087343       1.086042 0.77936041E+01  0.76323969E+02                                 1.766349                            1.646042      -0.962691       2.407761                    0.998052       3.654923      10.356604       0.479743       1.303691      -0.702776       0.025974       0.003423      -0.030012       0.039838       0.006462       0.001875       0.001064       0.022201       0.042907      -0.020004       0.005214       0.014790              1.820316       2.084833       0.068566      -0.528489       1.486634      -0.152267       1.889481          -0.000002
           77              H      13.317867      15.862974       2.067709       0.170659       0.882752 0.67744297E+01  0.65831055E+02                                 1.697514                            1.657984      -1.683654       2.098611                    0.990548       4.035104      12.451606       0.414218       1.521665      -0.657928       0.023957       0.027588      -0.007601       0.037321       0.004219      -0.002402       0.001892       0.000815       0.029816      -0.009672      -0.000752       0.010425              1.731090       1.668849       0.288382      -0.181379       1.931039      -0.129229       1.593383          -0.000000
           78              H      12.767951      17.727688       2.971097       0.136404       0.817615 0.57989789E+01  0.53921660E+02                                 1.584854                            1.517249      -1.372558       2.243436                    0.993720       3.753053      11.137308       0.442487       1.488654      -0.665007       0.009339       0.010310      -0.034040       0.036773       0.000519      -0.001543      -0.000762      -0.016317       0.014757      -0.010782       0.004521       0.006260              1.629629       1.377852       0.051059      -0.143307       1.384842      -0.078131       2.126193          -0.000000
           79              H      12.742312      19.558666       4.364725       0.112137       0.948957 0.69328988E+01  0.66296237E+02                                 1.648740                            1.582510      -0.990276       2.413611                    0.997347       3.553544      10.128066       0.472849       1.354595      -0.692310       0.005756       0.039106      -0.016525       0.042843      -0.000063      -0.005063      -0.002126      -0.025475       0.000294      -0.014559       0.001497       0.013062              1.664590       1.450187       0.196248      -0.037618       1.991812      -0.241895       1.551770           0.000000
           80              H      12.420427      19.317208       6.653833       0.117352       0.941203 0.65965613E+01  0.62402862E+02                                 1.646829                            1.546777      -1.053303       2.378913                    0.997701       3.587493      10.224421       0.476047       1.360095      -0.690476       0.001129       0.028356       0.019271       0.034303      -0.000342      -0.004771       0.002083      -0.024532       0.016049      -0.016007       0.005365       0.010643              1.699460       1.396450       0.083506       0.020950       1.976775       0.532355       1.725155           0.000000
           81              H      11.977101      17.228127       7.491987       0.099945       1.070048 0.78052322E+01  0.75648510E+02                                 1.691908                            1.607882      -0.749085       2.523955                    0.999748       3.329740       9.062359       0.508789       1.242093      -0.719021      -0.010693      -0.005500       0.043895       0.045512       0.003347      -0.005793       0.004514      -0.024473       0.038118      -0.020278       0.004890       0.015388              1.709213       1.439418       0.065546      -0.172841       1.459713      -0.155233       2.228508          -0.000000
           82              H      17.255969      10.647823      15.292351       0.140377       0.903561 0.70333010E+01  0.68639661E+02                                 1.692803                            1.665936      -1.552301       2.150365                    0.989306       4.021032      12.229422       0.424132       1.479752      -0.665924      -0.018670      -0.020571       0.021398       0.035066       0.000492      -0.008966       0.002165      -0.002062       0.019181      -0.009644      -0.002054       0.011698              1.722615       1.731769       0.111123      -0.318266       1.647301      -0.163737       1.788775          -0.000001
           83              H      17.747162       8.592331      15.735149       0.126602       0.901360 0.66398759E+01  0.63299041E+02                                 1.632336                            1.578414      -1.228391       2.297252                    0.995888       3.722923      10.864989       0.456621       1.407061      -0.680492      -0.006991       0.010368       0.028213       0.030860       0.000425      -0.000914      -0.001700      -0.025882       0.013164      -0.015182       0.003994       0.011188              1.645510       1.420906      -0.127017      -0.220140       1.568375       0.230966       1.947248          -0.000001
           84              H      17.855824       6.302158      15.703520       0.094938       0.958036 0.64789915E+01  0.60494849E+02                                 1.611729                            1.489294      -0.827036       2.468659                    0.998814       3.501115       9.639485       0.510987       1.283763      -0.706550      -0.005940      -0.018735       0.029573       0.035509      -0.003182      -0.001827      -0.000774      -0.031829       0.002817      -0.016900       0.001117       0.015783              1.684976       1.357434       0.089588      -0.169756       1.494533      -0.458977       2.202959          -0.000000
           85              H      18.390261       5.154523      13.726743       0.118295       1.079223 0.79195979E+01  0.77392879E+02                                 1.723877                            1.636494      -0.999514       2.408557                    0.997683       3.439204       9.541717       0.494255       1.268110      -0.712011       0.009452      -0.034493       0.000342       0.035767      -0.003863      -0.005218      -0.003841      -0.021451       0.020843      -0.016341       0.005362       0.010979              1.743888       1.375821      -0.029760      -0.014835       2.373812       0.189552       1.482031           0.000001
           86              H      18.741273       6.382688      11.844851       0.090203       0.999380 0.69528103E+01  0.66789879E+02                                 1.727563                            1.596421      -1.113581       2.342832                    0.995648       3.750633      10.849153       0.463863       1.374566      -0.687142       0.007699      -0.014455      -0.038712       0.042034      -0.003920      -0.002267      -0.005295      -0.011227       0.023473      -0.011539       0.000660       0.010879              1.796441       1.469434      -0.091592      -0.281383       1.792118       0.541958       2.127770           0.000000
           87              H      20.470167      17.099340      10.210056       0.186343       0.802338 0.60073083E+01  0.56758090E+02                                 1.611071                            1.577785      -1.643413       2.135141                    0.991143       3.826722      11.717358       0.417168       1.553986      -0.653219       0.028596      -0.025281      -0.006418       0.038705      -0.003838       0.003274      -0.005187       0.001067       0.029763      -0.009047      -0.003543       0.012590              1.643376       1.594862      -0.328122      -0.002204       1.895857       0.038469       1.439408          -0.000000
           88              H      19.818983      15.895699       8.415142       0.133781       0.812659 0.58193621E+01  0.54144814E+02                                 1.576161                            1.518512      -1.374714       2.241274                    0.993572       3.763705      11.163046       0.443029       1.485909      -0.665484       0.008852      -0.026595       0.024936       0.037516      -0.001684       0.002381      -0.001030      -0.015651       0.017789      -0.011268       0.004237       0.007031              1.612690       1.360448      -0.073067       0.059584       1.700884      -0.369277       1.776737          -0.000000
           89              H      19.757351      15.038779       6.288129       0.114729       1.015139 0.73979034E+01  0.71998694E+02                                 1.731183                            1.638551      -1.059333       2.374750                    0.996976       3.663799      10.581716       0.462432       1.360951      -0.690556       0.001437      -0.040295      -0.006420       0.040829       0.000482       0.006338       0.005512      -0.021061       0.021343      -0.015884       0.002428       0.013456              1.768570       1.505852      -0.156602      -0.077904       2.334750       0.050800       1.465107          -0.000001
           90              H      19.454044      16.458192       4.451703       0.119072       1.050795 0.77780227E+01  0.75566299E+02                                 1.688018                            1.619004      -0.841661       2.480590                    0.999526       3.369901       9.281545       0.498872       1.263741      -0.713579      -0.003617      -0.013615      -0.034109       0.036904       0.001517       0.004110      -0.000934      -0.022847       0.033611      -0.017725       0.005851       0.011874              1.694594       1.408636      -0.070719      -0.006372       1.480310       0.247329       2.194836          -0.000001
           91              H      19.176192      18.712359       4.843105       0.096997       0.971301 0.68232994E+01  0.64895234E+02                                 1.666291                            1.561338      -0.923078       2.439025                    0.998107       3.557474      10.064344       0.480681       1.339772      -0.695218      -0.003924       0.030659      -0.031703       0.044278      -0.001583       0.002276       0.002041      -0.024528       0.020135      -0.015977       0.005848       0.010130              1.712816       1.424865      -0.180009       0.156433       1.673775      -0.498234       2.039807          -0.000000
           92              H      13.846551      10.366404       1.172229       0.179591       0.965353 0.76990971E+01  0.76759640E+02                                 1.767965                            1.741673      -1.667998       2.119960                    0.990705       3.879696      11.877668       0.415804       1.477491      -0.667012       0.015576       0.028075       0.021837       0.038829       0.002772      -0.011106       0.008103      -0.006050       0.007146      -0.015534       0.002372       0.013162              1.797216       1.718423       0.042213       0.051108       2.014369       0.324544       1.658855          -0.000000
           93              H      22.647371      13.516961      18.510545       0.137433       0.953709 0.69215186E+01  0.64655021E+02                                 1.527855                            1.485177      -0.751835       2.536557                    0.999860       3.054241       7.980570       0.548680       1.195050      -0.730973      -0.000812      -0.013521      -0.034054       0.036649      -0.006853       0.002068       0.007919       0.018221       0.018543      -0.017329       0.008037       0.009291              1.523899       1.404519       0.015975       0.131465       1.368505       0.266065       1.798675          -0.000001
           94              H      10.435471      13.095020      19.346721       0.115760       1.023547 0.70206053E+01  0.66895216E+02                                 1.688814                            1.554257      -0.971980       2.416085                    0.998503       3.489557       9.712374       0.498177       1.290334      -0.705498       0.028183      -0.018146      -0.021768       0.039967      -0.001957       0.003373       0.008750       0.012228       0.022223      -0.014077       0.002381       0.011696              1.768431       2.031635      -0.433916      -0.429817       1.646189       0.340306       1.627470          -0.000000
           95              H       4.752960       8.016948       1.733634       0.128898       1.022705 0.71168158E+01  0.67050974E+02                                 1.601694                            1.503016      -0.871531       2.471079                    0.999578       3.188805       8.411935       0.546152       1.190345      -0.730520       0.032452      -0.013626       0.013011       0.037524      -0.010523       0.005848       0.005171       0.007361       0.028256      -0.017976       0.005925       0.012052              1.636379       2.151421      -0.155873       0.235782       1.337071      -0.045724       1.420645           0.000001
           96              H      17.514454       9.098099       3.052144       0.110224       1.050735 0.71814188E+01  0.66746514E+02                                 1.543151                            1.443341      -0.738898       2.536100                    0.999734       2.991839       7.443467       0.605800       1.087824      -0.759089       0.010091       0.009824       0.046950       0.049016      -0.006930       0.005484       0.009305       0.020951       0.026296      -0.020706       0.007115       0.013591              1.574568       1.322689       0.042296       0.193610       1.312150       0.232429       2.088865           0.000000
           97              H      12.806718       3.852501      13.017080       0.431901       0.342706 0.19401048E+01  0.14026957E+02                                 0.969890                            0.943538      -1.301250       2.430573                    0.999730       2.353200       6.619152       0.492315       1.720779      -0.627314       0.002893       0.001066      -0.012335       0.012715       0.003313      -0.002070      -0.001503       0.000956      -0.001752      -0.003086      -0.001752       0.004838              0.987529       0.873586       0.004523       0.004529       0.863267       0.088599       1.225734           0.000000
           98              H      15.980301      21.201249      16.577256       0.452474       0.385370 0.22276145E+01  0.16190037E+02                                 0.953370                            0.938280      -1.246583       2.507123                    0.999940       1.897770       4.863243       0.568646       1.482027      -0.670558       0.008918      -0.023438       0.015809       0.029644      -0.007299       0.008835      -0.008875      -0.015575      -0.002547      -0.013578      -0.004744       0.018322              0.955310       0.865191      -0.074079       0.069920       1.035830      -0.138501       0.964910           0.000000
           99              H       3.342971       0.976627       2.484809       0.452055       0.385785 0.22820203E+01  0.16553445E+02                                 0.927759                            0.929362      -1.219250       2.521715                    0.999974       1.833576       4.573659       0.594916       1.419324      -0.683265      -0.008507       0.021282       0.018013       0.029151      -0.003717      -0.007496       0.010522      -0.018246      -0.011432      -0.013942      -0.004389       0.018331              0.919068       0.875878      -0.030234      -0.041015       0.940168       0.048565       0.941157           0.000000
          100              H      13.765523       5.962404      10.295057       0.459661       0.377668 0.22010631E+01  0.15817851E+02                                 0.913515                            0.911754      -1.255033       2.511652                    0.999957       1.798227       4.460164       0.601779       1.416296      -0.683837       0.005075       0.026712      -0.009145       0.028686       0.005809       0.001897      -0.010552      -0.018556      -0.008335      -0.012982      -0.004193       0.017175              0.906605       0.842411       0.027606      -0.003778       1.036107      -0.044335       0.841297           0.000001
          101              H       9.968243      12.000400      12.653353       0.448530       0.394515 0.23422052E+01  0.17105463E+02                                 0.940627                            0.940514      -1.244132       2.503374                    0.999946       1.867454       4.677995       0.592188       1.416239      -0.683456       0.006516       0.004875       0.027666       0.028838      -0.003418       0.005458       0.008971      -0.000378       0.040051      -0.013958      -0.003488       0.017446              0.931425       0.872645       0.011370       0.043811       0.885834       0.022436       1.035797          -0.000002
          102              H      10.631389      17.146610       1.617004       0.434179       0.333992 0.18795622E+01  0.13459555E+02                                 0.949176                            0.925732      -1.256300       2.457660                    0.999995       2.291157       6.379068       0.500249       1.709801      -0.629364      -0.001564       0.013778      -0.002666       0.014121      -0.002685      -0.002903       0.002405      -0.000245      -0.002734      -0.003278      -0.002103       0.005381              0.963328       0.868041       0.026713      -0.019741       1.111575      -0.143257       0.910368          -0.000000
          103              H      15.515500      14.134381       2.362249       0.443946       0.414917 0.24674114E+01  0.18393957E+02                                 0.997085                            0.983373      -1.333684       2.450978                    0.999797       1.996947       5.179862       0.559044       1.469692      -0.672076       0.022534       0.012888      -0.007598       0.027049       0.007369      -0.003394      -0.005033       0.016186      -0.018781      -0.011013      -0.004245       0.015258              0.995970       1.091693       0.117538      -0.088108       0.989941      -0.023152       0.906276          -0.000001
          104              H      19.746606      10.992453      16.990403       0.451010       0.389177 0.22727050E+01  0.16602387E+02                                 0.957465                            0.946244      -1.300226       2.474845                    0.999887       1.929709       4.959381       0.567524       1.477389      -0.671016      -0.002858      -0.003398       0.027488       0.027844      -0.003158      -0.003765      -0.002167       0.000096       0.051328      -0.012312      -0.005450       0.017762              0.956376       0.851753      -0.009810      -0.020498       0.866486      -0.010072       1.150889          -0.000001
          105              H      17.723776      15.741186       9.974819       0.433737       0.331090 0.18561327E+01  0.13284686E+02                                 0.952271                            0.926538      -1.265892       2.450132                    0.999912       2.327809       6.534699       0.493419       1.734396      -0.625491      -0.002962      -0.011515      -0.004489       0.012709       0.001046       0.003994       0.001128       0.002701       0.002681      -0.003099      -0.002130       0.005229              0.970877       0.870274      -0.024662      -0.002828       1.214064       0.024931       0.828292          -0.000000
          106              H      21.447850      18.804893      13.222665       0.448159       0.402755 0.22978551E+01  0.16620436E+02                                 0.934406                            0.915084      -1.229367       2.510221                    0.999905       1.838783       4.511680       0.619663       1.366567      -0.692949       0.014199       0.009809       0.021870       0.027859       0.006090       0.012581       0.005603      -0.003643       0.024060      -0.013867      -0.004647       0.018514              0.937450       0.891656       0.079550       0.129783       0.899357       0.090889       1.021336           0.000001
          107              H      19.062871      17.839729      18.034141       0.467368       0.365924 0.20724589E+01  0.14684786E+02                                 0.899948                            0.888923      -1.221012       2.541934                    0.999907       1.748056       4.318297       0.604576       1.429795      -0.681584      -0.009505       0.023826      -0.016094       0.030283      -0.002129       0.007897      -0.012464      -0.001946       0.003923      -0.013258      -0.002995       0.016253              0.900320       0.854457      -0.057699       0.071428       0.922660      -0.112176       0.923843           0.000001
          108              H      10.951738       8.107929       0.636522       0.423739       0.357813 0.20585206E+01  0.15076417E+02                                 0.987970                            0.963050      -1.362643       2.396988                    0.998911       2.418220       6.803579       0.494982       1.689561      -0.631394      -0.013439       0.000277      -0.004717       0.014246       0.001674       0.001537       0.001900      -0.006740      -0.002955      -0.003784      -0.001289       0.005073              0.996881       1.157102      -0.092443       0.146495       0.925627      -0.037728       0.907915           0.000000
          109              H      16.748642      19.836795       3.987160       0.316999       0.525144 0.34225598E+01  0.28288104E+02                                 1.268835                            1.236535      -1.339534       2.370338                    0.998060       2.826278       8.278042       0.442344       1.675303      -0.636663       0.023544      -0.011642      -0.011292       0.028590      -0.009137      -0.000257       0.008122       0.002589       0.008879      -0.013138       0.001248       0.011890              1.293804       1.369494      -0.064012      -0.278423       1.110913       0.032803       1.401005           0.000000
          110              H      15.327030      20.064153       4.082046       0.323409       0.477605 0.30405094E+01  0.24495740E+02                                 1.206824                            1.177763      -1.359867       2.359506                    0.998074       2.831185       8.295047       0.444387       1.710807      -0.630798      -0.028322      -0.000600      -0.008066       0.029455       0.003282       0.001627       0.000560       0.011482      -0.026102      -0.008852      -0.002260       0.011112              1.232848       1.403559       0.010903       0.221308       1.040007       0.000859       1.254977           0.000000
          111              H      17.301454      19.402551       1.769216       0.325050       0.530686 0.33903274E+01  0.28085001E+02                                 1.299108                            1.245538      -1.449816       2.318720                    0.997358       2.904031       8.644921       0.430893       1.715946      -0.629941      -0.006070      -0.000411       0.027096       0.027770      -0.002030       0.000494       0.000583      -0.004107       0.035775      -0.008872      -0.003084       0.011955              1.345973       1.337556      -0.013603      -0.269680       1.044238       0.047252       1.656123          -0.000000
          112              H      11.316635       0.297398       0.533730       0.328209       0.496114 0.32313935E+01  0.26338034E+02                                 1.226000                            1.204880      -1.358514       2.371966                    0.998363       2.746978       8.000729       0.446050       1.684726      -0.635506       0.005356       0.028263      -0.012967       0.031554       0.008072      -0.003802      -0.003989      -0.016902      -0.013862      -0.010287      -0.005034       0.015321              1.246044       1.149187      -0.025395       0.018818       1.318543      -0.250696       1.270403          -0.000000
          113              H       6.258743       4.000301      10.316802       0.325991       0.503938 0.32262830E+01  0.26463172E+02                                 1.264330                            1.222337      -1.528575       2.277306                    0.996503       2.941339       8.784626       0.429988       1.736643      -0.626479       0.007777       0.025600       0.000914       0.026770      -0.001105      -0.001231       0.001779      -0.015542      -0.009645      -0.006622      -0.003104       0.009726              1.298686       1.273943       0.227726       0.009516       1.579232       0.042326       1.042883           0.000000
          114              H       5.841921       2.839704       9.569580       0.313140       0.496867 0.31863155E+01  0.25879622E+02                                 1.224671                            1.193808      -1.322480       2.375679                    0.998455       2.812809       8.178157       0.449599       1.677302      -0.636207      -0.002092      -0.009510      -0.026776       0.028492       0.000863       0.001744       0.000211      -0.007506       0.028708      -0.008795      -0.000949       0.009744              1.253177       1.173735       0.032213       0.079592       1.166121       0.276010       1.419675           0.000000
          115              H      16.543467      11.072992      10.692389       0.330196       0.569084 0.36891456E+01  0.31183677E+02                                 1.353718                            1.293138      -1.525402       2.278235                    0.996534       2.950834       8.846566       0.426294       1.699790      -0.632018       0.002125      -0.020085       0.016379       0.026004       0.006162      -0.000930      -0.005076      -0.007549       0.000963      -0.007813      -0.001850       0.009664              1.407691       1.358583      -0.161463       0.163366       1.345481      -0.344174       1.519008          -0.000001
          116              H      16.347067      12.449399      10.322732       0.327812       0.464601 0.30050365E+01  0.24106488E+02                                 1.183059                            1.169900      -1.383666       2.362341                    0.998281       2.739624       7.974396       0.447036       1.707966      -0.631912      -0.001700       0.028362       0.011789       0.030762      -0.005599      -0.000244       0.005815      -0.011423      -0.000381      -0.008526      -0.002321       0.010847              1.196854       1.122156       0.007517      -0.003734       1.435738       0.033078       1.032668          -0.000001
          117              H      15.189710      10.740099      15.903175       0.315555       0.493809 0.31392211E+01  0.25531363E+02                                 1.238589                            1.199419      -1.465258       2.300173                    0.996729       2.931961       8.672613       0.438231       1.718507      -0.629164       0.024496       0.006355      -0.002106       0.025395      -0.002809      -0.003008      -0.000676       0.016853      -0.003433      -0.008502      -0.001680       0.010182              1.266199       1.506484       0.229541      -0.099841       1.184963      -0.026674       1.107151          -0.000000
          118              H      13.780283      10.853050      15.624449       0.339933       0.521136 0.34135556E+01  0.27838272E+02                                 1.216979                            1.202155      -1.210679       2.468764                    0.999462       2.441737       6.814507       0.473070       1.587614      -0.653549      -0.027006       0.017917      -0.018503       0.037318      -0.002731       0.010055      -0.011143      -0.000661       0.002830      -0.013413      -0.003222       0.016635              1.222312       1.289788      -0.196363       0.090618       1.225797      -0.051129       1.151350          -0.000001
          119              H       7.811675      15.110120       6.315804       0.315411       0.484287 0.31063460E+01  0.25192487E+02                                 1.222631                            1.193696      -1.366151       2.348947                    0.997927       2.907247       8.581660       0.439052       1.720161      -0.629140      -0.025127      -0.007134       0.003344       0.026333       0.000060      -0.002935       0.000081       0.012333      -0.001787      -0.005871      -0.001654       0.007525              1.245773       1.549171       0.098911      -0.097667       1.116578      -0.022503       1.071568          -0.000000
          120              H       9.130499      15.163795       6.889070       0.325020       0.540436 0.35915461E+01  0.30260466E+02                                 1.320233                            1.286099      -1.579390       2.245358                    0.995556       3.052381       9.240105       0.420933       1.727024      -0.627335       0.014911      -0.001144       0.018798       0.024021       0.006146       0.002795       0.002752      -0.001233       0.016788      -0.008978       0.000420       0.008559              1.348090       1.315295      -0.140906       0.216234       1.236365      -0.178006       1.492612          -0.000000
          121              H       6.717789       6.358218      10.779368       0.320256       0.496329 0.31951245E+01  0.26047157E+02                                 1.237672                            1.207461      -1.376752       2.356293                    0.997874       2.826485       8.314227       0.439080       1.711156      -0.631139      -0.022867      -0.016760       0.006289       0.029040       0.003163      -0.005860      -0.004152      -0.005263      -0.022281      -0.010742       0.000541       0.010201              1.260348       1.299132       0.265809       0.008485       1.386270       0.045348       1.095641           0.000000
          122              H       8.114759       6.660938      10.595527       0.321717       0.481259 0.30869647E+01  0.24976186E+02                                 1.214248                            1.187755      -1.379362       2.349157                    0.997691       2.858671       8.406321       0.441731       1.713773      -0.630229       0.028573      -0.005281      -0.001280       0.029085      -0.001715       0.002843      -0.001788       0.019178      -0.008346      -0.008773      -0.002979       0.011752              1.237119       1.455407      -0.187411      -0.056483       1.190437       0.047821       1.065514           0.000000
          123              H       6.526199      11.623643       0.310354       0.338462       0.532136 0.34406783E+01  0.28017350E+02                                 1.221690                            1.196805      -1.169718       2.491604                    0.999260       2.384466       6.574504       0.481825       1.561112      -0.658594       0.016856       0.035197       0.006155       0.039508       0.003939       0.001496       0.009008      -0.021740      -0.016011      -0.008996      -0.008833       0.017829              1.235871       1.252881       0.191810       0.046072       1.403428       0.115085       1.051304          -0.000000
          124              H       6.047043      10.379426       0.855945       0.321156       0.558411 0.37271659E+01  0.30968336E+02                                 1.254472                            1.239364      -1.157601       2.472801                    0.999654       2.532128       7.056225       0.476998       1.545434      -0.660148      -0.005909      -0.019446       0.027604       0.034279       0.003128      -0.006309       0.001205      -0.010108       0.041484      -0.014313      -0.000988       0.015301              1.251892       1.199164      -0.011446      -0.028191       1.234564      -0.195317       1.321947           0.000000
          125              H      10.571533       1.812907       5.637769       0.187623       0.789725 0.58698733E+01  0.55102524E+02                                 1.592144                            1.558423      -1.547990       2.181471                    0.991530       3.766222      11.469683       0.420523       1.551578      -0.653912       0.026642       0.001774       0.028561       0.039098       0.003602       0.003190       0.000771      -0.015068      -0.021437      -0.009201      -0.002836       0.012037              1.622569       1.504083       0.086602       0.276893       1.446207       0.097927       1.917417           0.000000
          126              H      16.242862      20.270756       7.233029       0.134155       0.812733 0.58185291E+01  0.54160812E+02                                 1.578880                            1.520143      -1.384216       2.236450                    0.993558       3.777061      11.222492       0.441822       1.489317      -0.664788       0.008260       0.031562       0.018584       0.037547       0.001911       0.000475       0.000592      -0.016526       0.015295      -0.011040       0.004757       0.006283              1.611006       1.354128       0.070716       0.049127       1.991183       0.250264       1.487706           0.000000
          127              H      16.161597      18.507709       8.689914       0.114116       0.971427 0.71349856E+01  0.68879596E+02                                 1.686663                            1.614290      -1.061350       2.376985                    0.996634       3.645189      10.517824       0.463241       1.369624      -0.688809       0.003726       0.006171       0.041403       0.042026       0.007094      -0.000255      -0.002960      -0.013071       0.039202      -0.016211       0.002375       0.013836              1.706853       1.448543      -0.035827       0.123861       1.507124       0.131577       2.164894           0.000000
          128              H      15.880741      16.316683       7.875482       0.118492       0.933765 0.64253264E+01  0.60508682E+02                                 1.651232                            1.535738      -1.105517       2.357341                    0.996683       3.605430      10.321281       0.472512       1.376482      -0.687000      -0.001047      -0.026307       0.024135       0.035716       0.003936       0.000161      -0.004207      -0.021599       0.027231      -0.016066       0.003782       0.012284              1.724079       1.382455       0.053460       0.005253       2.041889      -0.574419       1.747894          -0.000001
          129              H      15.712488      15.991381       5.623932       0.092200       1.044278 0.75621036E+01  0.72620693E+02                                 1.652764                            1.572810      -0.727938       2.528753                    0.999806       3.326271       8.973415       0.519932       1.226709      -0.722197      -0.003890      -0.039192      -0.015163       0.042203       0.003667       0.000508      -0.001750      -0.030888       0.021810      -0.019527       0.006773       0.012754              1.661693       1.401781       0.130402       0.105781       2.087313       0.233864       1.495984          -0.000002
          130              H      23.074108      23.415201      19.712425       0.161615       1.122418 0.94678447E+01  0.97614127E+02                                 1.849940                            1.852523      -1.185795       2.341639                    0.994467       3.587938      10.527092       0.437056       1.359275      -0.693542       0.008369      -0.039272      -0.006408       0.040662       0.004022       0.007161       0.016120      -0.014416      -0.022339      -0.018118      -0.004157       0.022275              1.836920       1.920064      -0.106732      -0.028426       1.911731       0.087798       1.678964          -0.000000
          131              H      25.077276      22.916194      19.540446       0.134399       0.966855 0.69980164E+01  0.65289844E+02                                 1.514717                            1.471438      -0.780621       2.516937                    0.999906       3.049264       7.860144       0.565842       1.160220      -0.739326      -0.013258      -0.026645      -0.021128       0.036498       0.001324       0.003167       0.014174       0.003416      -0.013465      -0.016495       0.003084       0.013411              1.505468       1.662043       0.163590       0.225114       1.428100       0.178684       1.426261           0.000000
          132              H       6.751647      16.756844       0.001977       0.119162       0.971860 0.68007606E+01  0.62870618E+02                                 1.512938                            1.443306      -0.701023       2.556599                    0.999809       3.001650       7.651449       0.576800       1.148658      -0.742677       0.020595      -0.031150      -0.025115       0.045003      -0.006779       0.001787       0.014686       0.007271      -0.022315      -0.019995       0.005561       0.014434              1.519403       1.461431      -0.280129      -0.167489       1.677338       0.255206       1.419441          -0.000000
          133              H       8.080962      18.037609       1.340255       0.121026       0.912969 0.61737988E+01  0.57302903E+02                                 1.604271                            1.488859      -0.854286       2.478330                    0.999250       3.430327       9.606206       0.490113       1.346437      -0.693930       0.033925      -0.010534       0.003119       0.035659      -0.004397       0.002753       0.010052       0.016318      -0.006744      -0.016026       0.005627       0.010399              1.681741       2.354023      -0.202523       0.111707       1.323110      -0.067010       1.368090          -0.000000
          134              H       7.190510      19.745985       2.488763       0.093133       1.127920 0.82140166E+01  0.80920511E+02                                 1.770325                            1.660995      -0.896080       2.447153                    0.998810       3.497076       9.708014       0.493618       1.259541      -0.713972       0.021022       0.024028       0.031819       0.045074      -0.000946       0.007332       0.018780      -0.000690      -0.014660      -0.021887       0.002814       0.019073              1.803141       1.996618       0.251629       0.415671       1.512080       0.202172       1.900724          -0.000000
          135              H      13.145376      21.580421      11.607637       0.164620       1.093949 0.91282412E+01  0.92836997E+02                                 1.787067                            1.793388      -1.160312       2.356247                    0.995049       3.480448       9.993726       0.455805       1.321274      -0.701638      -0.006974      -0.021248       0.036539       0.042839      -0.006697       0.004733      -0.019094      -0.003813       0.006375      -0.017797      -0.005290       0.023087              1.770749       1.835762       0.022288      -0.097807       1.733075      -0.127198       1.743411           0.000002
          136              H      11.231620      21.385816      12.341022       0.139933       0.929282 0.66175895E+01  0.60811775E+02                                 1.470869                            1.427789      -0.762780       2.533284                    0.999909       2.957530       7.536924       0.576977       1.155206      -0.741004       0.018187      -0.027241       0.019054       0.037893      -0.006317       0.000676      -0.011685       0.001390      -0.010800      -0.013957       0.000576       0.013381              1.463460       1.623625      -0.264094       0.071791       1.492735      -0.125694       1.274020           0.000002
          137              H      23.423253      21.567516      13.171268       0.112881       1.009321 0.70537954E+01  0.65379565E+02                                 1.509591                            1.437439      -0.700965       2.550466                    0.999822       2.996777       7.487454       0.601589       1.098468      -0.755941      -0.015012      -0.028873       0.027959       0.042903      -0.004067      -0.008454      -0.014989       0.006987      -0.007109      -0.020483       0.006439       0.014044              1.513150       1.382134       0.191923      -0.193574       1.552753      -0.306911       1.604564           0.000003
          138              H      21.973482      23.215299      12.366720       0.126576       0.938274 0.64066643E+01  0.59687293E+02                                 1.604446                            1.496035      -0.788797       2.515578                    0.999606       3.305260       9.107823       0.501850       1.310034      -0.702564      -0.033741       0.001243       0.015946       0.037341      -0.003369      -0.007139      -0.008803       0.008218      -0.012526      -0.014741       0.004767       0.009974              1.670061       2.238316      -0.073077      -0.311762       1.327884       0.091484       1.443983           0.000001
          139              H      16.419661       4.854765      10.793205       0.092075       1.092854 0.80712126E+01  0.79143665E+02                                 1.731297                            1.645762      -0.809606       2.485576                    0.999473       3.475031       9.615556       0.496366       1.258422      -0.714330      -0.020377       0.036549      -0.013305       0.043910      -0.005367      -0.005821      -0.014555      -0.008843      -0.017082      -0.018711       0.001883       0.016828              1.752672       1.970160      -0.369982       0.175587       1.837261      -0.048363       1.450595           0.000001
          140              H      17.326297      11.039735       8.336071       0.160152       1.134261 0.95545729E+01  0.98355437E+02                                 1.838459                            1.841738      -1.125775       2.368103                    0.995272       3.524986      10.205790       0.446934       1.331300      -0.699834      -0.004753      -0.029244      -0.029318       0.041682       0.001371      -0.010786       0.013368       0.007226       0.032286      -0.018326      -0.002877       0.021203              1.824706       1.845867       0.015479       0.057372       1.727194       0.144527       1.901058          -0.000001
          141              H      15.271741      11.044301       7.575011       0.133812       0.969093 0.69328658E+01  0.64389275E+02                                 1.500564                            1.451055      -0.838401       2.489306                    0.999678       3.043109       7.770528       0.579054       1.138902      -0.744396       0.016053      -0.005101      -0.032217       0.036355      -0.000683      -0.002896       0.003929       0.020498       0.034860      -0.016610       0.003437       0.013172              1.497961       1.665430       0.018789      -0.272870       1.223194       0.007567       1.605260          -0.000002
          142              H      13.007030      10.722611       7.236982       0.121570       0.986147 0.68229075E+01  0.63306080E+02                                 1.547708                            1.460831      -0.699287       2.563114                    0.999821       3.012161       7.763923       0.562819       1.172902      -0.736715      -0.019215      -0.003429      -0.042046       0.046356       0.004624       0.003180       0.004630       0.023736       0.034724      -0.019048       0.004818       0.014230              1.571340       1.436017       0.039843       0.305807       1.273706       0.092736       2.004298          -0.000001
          143              H      11.502272      10.743237       8.970616       0.128454       0.928392 0.63043365E+01  0.58772183E+02                                 1.621057                            1.504613      -0.855760       2.486717                    0.999110       3.371601       9.436686       0.487901       1.346610      -0.694489      -0.033619      -0.006972      -0.009835       0.035715       0.003756       0.002113       0.004694       0.022168       0.025178      -0.016644       0.005402       0.011242              1.695658       2.360023       0.189601       0.134053       1.382982      -0.022806       1.343970          -0.000001
          144              H      12.220218      11.140311      11.026465       0.087343       1.086043 0.77936054E+01  0.76323980E+02                                 1.766349                            1.646041      -0.962691       2.407761                    0.998052       3.654923      10.356602       0.479744       1.303690      -0.702776      -0.025974      -0.003423       0.030012       0.039838       0.006462       0.001875       0.001064       0.022201       0.042907      -0.020004       0.005214       0.014790              1.820316       2.084833       0.068566      -0.528489       1.486634      -0.152267       1.889480          -0.000002
          145              H      13.542197       9.659369      17.700066       0.170659       0.882752 0.67744297E+01  0.65831055E+02                                 1.697514                            1.657984      -1.683654       2.098611                    0.990548       4.035104      12.451606       0.414218       1.521665      -0.657928      -0.023957      -0.027588       0.007601       0.037321       0.004219      -0.002402       0.001892       0.000815       0.029816      -0.009672      -0.000752       0.010425              1.731090       1.668849       0.288382      -0.181379       1.931039      -0.129229       1.593383          -0.000000
          146              H      14.092113       7.794655      16.796678       0.136404       0.817615 0.57989798E+01  0.53921670E+02                                 1.584854                            1.517249      -1.372558       2.243436                    0.993720       3.753053      11.137307       0.442487       1.488654      -0.665007      -0.009339      -0.010310       0.034040       0.036773       0.000519      -0.001543      -0.000762      -0.016317       0.014757      -0.010782       0.004521       0.006260              1.629629       1.377852       0.051059      -0.143307       1.384842      -0.078131       2.126193          -0.000000
          147              H      14.117752       5.963677      15.403050       0.112137       0.948957 0.69329045E+01  0.66296299E+02                                 1.648740                            1.582510      -0.990276       2.413611                    0.997347       3.553545      10.128067       0.472849       1.354594      -0.692310      -0.005756      -0.039106       0.016525       0.042843      -0.000063      -0.005063      -0.002126      -0.025475       0.000294      -0.014559       0.001497       0.013062              1.664590       1.450187       0.196248      -0.037618       1.991812      -0.241895       1.551770           0.000000
          148              H      14.439637       6.205135      13.113942       0.117352       0.941203 0.65965605E+01  0.62402854E+02                                 1.646829                            1.546777      -1.053303       2.378913                    0.997701       3.587493      10.224422       0.476047       1.360095      -0.690476      -0.001129      -0.028356      -0.019271       0.034303      -0.000342      -0.004771       0.002083      -0.024532       0.016049      -0.016007       0.005365       0.010643              1.699460       1.396450       0.083506       0.020950       1.976775       0.532355       1.725155           0.000000
          149              H      14.882963       8.294216      12.275788       0.099945       1.070048 0.78052332E+01  0.75648529E+02                                 1.691909                            1.607883      -0.749085       2.523955                    0.999748       3.329740       9.062362       0.508788       1.242094      -0.719021       0.010693       0.005500      -0.043895       0.045512       0.003347      -0.005793       0.004514      -0.024473       0.038118      -0.020278       0.004890       0.015388              1.709214       1.439419       0.065546      -0.172841       1.459714      -0.155234       2.228509          -0.000000
          150              H       9.604095      14.874520       4.475424       0.140377       0.903561 0.70333000E+01  0.68639651E+02                                 1.692803                            1.665936      -1.552301       2.150365                    0.989306       4.021032      12.229423       0.424132       1.479752      -0.665924       0.018670       0.020571      -0.021398       0.035066       0.000492      -0.008966       0.002165      -0.002062       0.019181      -0.009644      -0.002054       0.011698              1.722615       1.731769       0.111123      -0.318266       1.647302      -0.163738       1.788775          -0.000001
          151              H       9.112902      16.930012       4.032626       0.126602       0.901360 0.66398759E+01  0.63299041E+02                                 1.632336                            1.578414      -1.228391       2.297252                    0.995888       3.722923      10.864989       0.456621       1.407061      -0.680492       0.006991      -0.010368      -0.028213       0.030860       0.000425      -0.000914      -0.001700      -0.025882       0.013164      -0.015182       0.003994       0.011188              1.645510       1.420906      -0.127017      -0.220140       1.568375       0.230966       1.947248          -0.000001
          152              H       9.004240      19.220185       4.064255       0.094938       0.958036 0.64789915E+01  0.60494849E+02                                 1.611729                            1.489294      -0.827036       2.468659                    0.998814       3.501115       9.639485       0.510987       1.283763      -0.706550       0.005940       0.018735      -0.029573       0.035509      -0.003182      -0.001827      -0.000774      -0.031829       0.002817      -0.016900       0.001117       0.015783              1.684976       1.357434       0.089588      -0.169756       1.494533      -0.458977       2.202959          -0.000000
          153              H       8.469803      20.367820       6.041032       0.118295       1.079222 0.79195917E+01  0.77392812E+02                                 1.723877                            1.636494      -0.999513       2.408557                    0.997683       3.439203       9.541717       0.494255       1.268111      -0.712011      -0.009452       0.034493      -0.000342       0.035767      -0.003863      -0.005218      -0.003841      -0.021451       0.020843      -0.016341       0.005362       0.010979              1.743888       1.375821      -0.029760      -0.014835       2.373812       0.189552       1.482031           0.000001
          154              H       8.118791      19.139655       7.922924       0.090203       0.999380 0.69528094E+01  0.66789871E+02                                 1.727563                            1.596421      -1.113581       2.342832                    0.995648       3.750633      10.849154       0.463863       1.374566      -0.687142      -0.007699       0.014455       0.038712       0.042034      -0.003920      -0.002267      -0.005295      -0.011227       0.023473      -0.011539       0.000660       0.010879              1.796441       1.469434      -0.091592      -0.281383       1.792119       0.541958       2.127770           0.000000
          155              H       6.389897       8.423003       9.557719       0.186343       0.802338 0.60073116E+01  0.56758128E+02                                 1.611072                            1.577785      -1.643413       2.135141                    0.991143       3.826723      11.717361       0.417168       1.553985      -0.653219      -0.028596       0.025281       0.006418       0.038705      -0.003838       0.003274      -0.005187       0.001067       0.029763      -0.009047      -0.003543       0.012590              1.643376       1.594863      -0.328122      -0.002204       1.895858       0.038469       1.439409          -0.000000
          156              H       7.041081       9.626644      11.352633       0.133781       0.812660 0.58193662E+01  0.54144859E+02                                 1.576161                            1.518512      -1.374714       2.241274                    0.993572       3.763706      11.163048       0.443029       1.485908      -0.665484      -0.008852       0.026595      -0.024936       0.037516      -0.001684       0.002381      -0.001030      -0.015651       0.017789      -0.011268       0.004237       0.007031              1.612690       1.360448      -0.073067       0.059584       1.700884      -0.369277       1.776738          -0.000000
          157              H       7.102713      10.483564      13.479646       0.114729       1.015138 0.73978983E+01  0.71998636E+02                                 1.731182                            1.638551      -1.059332       2.374750                    0.996976       3.663798      10.581714       0.462432       1.360951      -0.690556      -0.001437       0.040295       0.006420       0.040829       0.000482       0.006338       0.005512      -0.021061       0.021343      -0.015884       0.002428       0.013456              1.768569       1.505852      -0.156602      -0.077904       2.334749       0.050800       1.465107          -0.000001
          158              H       7.406020       9.064151      15.316072       0.119072       1.050795 0.77780172E+01  0.75566236E+02                                 1.688018                            1.619004      -0.841660       2.480591                    0.999526       3.369900       9.281543       0.498872       1.263741      -0.713579       0.003617       0.013615       0.034109       0.036904       0.001517       0.004110      -0.000934      -0.022847       0.033611      -0.017725       0.005851       0.011874              1.694594       1.408636      -0.070719      -0.006372       1.480310       0.247329       2.194836          -0.000001
          159              H       7.683872       6.809984      14.924670       0.096997       0.971301 0.68233009E+01  0.64895248E+02                                 1.666291                            1.561338      -0.923078       2.439026                    0.998107       3.557474      10.064342       0.480681       1.339771      -0.695218       0.003924      -0.030659       0.031703       0.044278      -0.001583       0.002276       0.002041      -0.024528       0.020135      -0.015977       0.005848       0.010130              1.712815       1.424865      -0.180009       0.156433       1.673774      -0.498234       2.039807          -0.000000
          160              H      13.013513      15.155939      18.595546       0.179591       0.965352 0.76990954E+01  0.76759623E+02                                 1.767965                            1.741673      -1.667998       2.119960                    0.990705       3.879696      11.877670       0.415803       1.477491      -0.667012      -0.015576      -0.028075      -0.021837       0.038829       0.002772      -0.011106       0.008103      -0.006050       0.007146      -0.015534       0.002372       0.013162              1.797216       1.718423       0.042213       0.051108       2.014370       0.324544       1.658855          -0.000000
          161              H       4.212693      12.005382       1.257230       0.137433       0.953708 0.69215111E+01  0.64654934E+02                                 1.527855                            1.485176      -0.751835       2.536557                    0.999860       3.054239       7.980564       0.548680       1.195051      -0.730973       0.000812       0.013521       0.034054       0.036649      -0.006853       0.002068       0.007919       0.018221       0.018543      -0.017329       0.008037       0.009291              1.523899       1.404518       0.015975       0.131464       1.368504       0.266065       1.798674          -0.000001
          162              H      16.424593      12.427323       0.421054       0.115760       1.023548 0.70206059E+01  0.66895221E+02                                 1.688814                            1.554257      -0.971980       2.416085                    0.998503       3.489557       9.712373       0.498177       1.290334      -0.705498      -0.028183       0.018145       0.021768       0.039967      -0.001957       0.003373       0.008750       0.012228       0.022223      -0.014077       0.002381       0.011696              1.768431       2.031635      -0.433916      -0.429817       1.646189       0.340306       1.627470          -0.000000
          163              H      22.107104      17.505395      18.034141       0.128898       1.022705 0.71168146E+01  0.67050954E+02                                 1.601694                            1.503016      -0.871531       2.471079                    0.999578       3.188805       8.411932       0.546153       1.190345      -0.730520      -0.032452       0.013626      -0.013011       0.037524      -0.010523       0.005848       0.005171       0.007361       0.028256      -0.017976       0.005925       0.012052              1.636378       2.151420      -0.155873       0.235781       1.337071      -0.045724       1.420644           0.000001
          164              H       9.345610      16.424244      16.715631       0.110224       1.050737 0.71814346E+01  0.66746707E+02                                 1.543154                            1.443343      -0.738898       2.536100                    0.999734       2.991841       7.443478       0.605799       1.087825      -0.759089      -0.010091      -0.009824      -0.046950       0.049016      -0.006930       0.005484       0.009305       0.020951       0.026296      -0.020706       0.007115       0.013591              1.574571       1.322692       0.042296       0.193611       1.312153       0.232430       2.088869           0.000000
          165              H      14.053346      21.669842       6.750695       0.431901       0.342706 0.19401048E+01  0.14026957E+02                                 0.969890                            0.943538      -1.301250       2.430573                    0.999730       2.353200       6.619152       0.492315       1.720779      -0.627314      -0.002893      -0.001066       0.012335       0.012715       0.003313      -0.002070      -0.001503       0.000956      -0.001752      -0.003086      -0.001752       0.004838              0.987529       0.873586       0.004523       0.004529       0.863267       0.088599       1.225734           0.000000
          166              H      10.879763       4.321094       3.190519       0.452474       0.385370 0.22276141E+01  0.16190035E+02                                 0.953371                            0.938280      -1.246584       2.507123                    0.999940       1.897770       4.863245       0.568646       1.482028      -0.670558      -0.008918       0.023438      -0.015809       0.029644      -0.007299       0.008835      -0.008875      -0.015575      -0.002547      -0.013578      -0.004744       0.018322              0.955310       0.865191      -0.074079       0.069920       1.035830      -0.138501       0.964910           0.000000
          167              H      23.517093      24.545716      17.282966       0.452055       0.385785 0.22820225E+01  0.16553461E+02                                 0.927758                            0.929362      -1.219250       2.521715                    0.999974       1.833577       4.573659       0.594917       1.419322      -0.683265       0.008507      -0.021282      -0.018013       0.029151      -0.003717      -0.007496       0.010522      -0.018246      -0.011432      -0.013942      -0.004389       0.018331              0.919067       0.875878      -0.030234      -0.041015       0.940167       0.048565       0.941157           0.000000
          168              H      13.094541      19.559939       9.472718       0.459661       0.377668 0.22010652E+01  0.15817867E+02                                 0.913514                            0.911754      -1.255033       2.511652                    0.999957       1.798228       4.460164       0.601780       1.416294      -0.683838      -0.005075      -0.026712       0.009145       0.028686       0.005809       0.001897      -0.010552      -0.018556      -0.008335      -0.012982      -0.004193       0.017175              0.906605       0.842411       0.027606      -0.003778       1.036106      -0.044335       0.841296           0.000001
          169              H      16.891821      13.521943       7.114422       0.448530       0.394515 0.23422053E+01  0.17105462E+02                                 0.940627                            0.940513      -1.244132       2.503374                    0.999946       1.867454       4.677994       0.592188       1.416238      -0.683456      -0.006516      -0.004875      -0.027666       0.028839      -0.003418       0.005458       0.008971      -0.000378       0.040051      -0.013958      -0.003488       0.017446              0.931425       0.872645       0.011370       0.043811       0.885834       0.022436       1.035797          -0.000002
          170              H      16.228675       8.375733      18.150771       0.434179       0.333992 0.18795628E+01  0.13459559E+02                                 0.949176                            0.925732      -1.256300       2.457660                    0.999995       2.291157       6.379067       0.500250       1.709800      -0.629364       0.001564      -0.013778       0.002666       0.014121      -0.002685      -0.002903       0.002405      -0.000245      -0.002734      -0.003278      -0.002103       0.005381              0.963328       0.868041       0.026713      -0.019741       1.111575      -0.143257       0.910368          -0.000000
          171              H      11.344564      11.387962      17.405526       0.443946       0.414917 0.24674107E+01  0.18393950E+02                                 0.997085                            0.983373      -1.333684       2.450978                    0.999797       1.996947       5.179861       0.559044       1.469692      -0.672076      -0.022534      -0.012888       0.007598       0.027049       0.007369      -0.003394      -0.005033       0.016186      -0.018781      -0.011013      -0.004245       0.015258              0.995970       1.091693       0.117538      -0.088108       0.989940      -0.023152       0.906276          -0.000001
          172              H       7.113458      14.529890       2.777372       0.451010       0.389177 0.22727048E+01  0.16602386E+02                                 0.957465                            0.946244      -1.300226       2.474845                    0.999887       1.929709       4.959382       0.567523       1.477389      -0.671016       0.002858       0.003398      -0.027488       0.027844      -0.003158      -0.003765      -0.002167       0.000096       0.051328      -0.012312      -0.005450       0.017762              0.956376       0.851753      -0.009810      -0.020498       0.866487      -0.010072       1.150889          -0.000001
          173              H       9.136288       9.781157       9.792956       0.433737       0.331090 0.18561300E+01  0.13284663E+02                                 0.952271                            0.926537      -1.265892       2.450132                    0.999912       2.327808       6.534698       0.493418       1.734398      -0.625491       0.002962       0.011515       0.004489       0.012709       0.001046       0.003994       0.001128       0.002701       0.002681      -0.003099      -0.002130       0.005229              0.970877       0.870274      -0.024662      -0.002828       1.214064       0.024931       0.828292          -0.000000
          174              H       5.412214       6.717450       6.545110       0.448159       0.402755 0.22978581E+01  0.16620466E+02                                 0.934407                            0.915085      -1.229367       2.510221                    0.999905       1.838784       4.511686       0.619662       1.366568      -0.692949      -0.014199      -0.009809      -0.021870       0.027859       0.006090       0.012581       0.005603      -0.003643       0.024060      -0.013867      -0.004647       0.018514              0.937451       0.891657       0.079550       0.129784       0.899358       0.090889       1.021338           0.000001
          175              H       7.797193       7.682614       1.733634       0.467368       0.365923 0.20724576E+01  0.14684777E+02                                 0.899948                            0.888924      -1.221012       2.541934                    0.999907       1.748055       4.318297       0.604575       1.429797      -0.681584       0.009505      -0.023826       0.016094       0.030283      -0.002129       0.007897      -0.012464      -0.001946       0.003923      -0.013258      -0.002995       0.016253              0.900320       0.854458      -0.057699       0.071428       0.922660      -0.112176       0.923843           0.000001
          176              H      15.908326      17.414414      19.131253       0.423739       0.357813 0.20585206E+01  0.15076417E+02                                 0.987970                            0.963050      -1.362643       2.396989                    0.998911       2.418220       6.803579       0.494982       1.689561      -0.631394       0.013439      -0.000277       0.004717       0.014246       0.001674       0.001537       0.001900      -0.006740      -0.002955      -0.003784      -0.001289       0.005073              0.996881       1.157102      -0.092443       0.146495       0.925627      -0.037728       0.907915           0.000000
          177              C      16.809303      23.785138      14.956299      -0.465226      35.784966 0.65531342E+03  0.17016295E+05                                 9.640790                            8.698458      -0.453464       1.827119                    0.995096      33.592469     100.439266       0.544783       0.432979      -1.057251      -0.026931       0.169369      -0.026259       0.173495       0.056591       0.062449       0.052801      -0.208753      -0.217930      -0.132847      -0.040844       0.173691             10.376064       8.694239       0.099394      -1.105629      11.622242      -0.301168      10.811711           0.000000
          178              C      10.847207       6.349182      14.250589       0.326722      25.272689 0.32072183E+03  0.70588616E+04                                 7.971867                            6.345345      -0.089582       2.023346                    0.998856      24.223663      69.637827       0.591135       0.470775      -1.021694      -0.012087      -0.054567       0.080219       0.097769       0.016457       0.003547      -0.053203      -0.047903       0.004720      -0.049266      -0.018601       0.067867              8.867356       4.527832       0.651979       0.518667      10.478502      -2.964536      11.595735          -0.000000
          179              C      10.727106       6.116103      12.854984      -0.197038      31.468691 0.49611059E+03  0.12106841E+05                                 8.799854                            7.545413      -0.158086       1.928194                    0.996814      30.564152      90.786513       0.583224       0.430347      -1.050959      -0.021393       0.014120      -0.044320       0.051199       0.008945      -0.006589       0.006769       0.020283      -0.078645      -0.029087       0.002175       0.026912              9.444656       5.307959       0.172785       1.033558      10.926020      -0.897012      12.099990           0.000000
          180              C      10.775667       7.165620      11.993109      -0.031680      27.497503 0.42146061E+03  0.99227534E+04                                 8.203039                            7.082966      -0.241811       1.917945                    0.998107      28.851860      85.535451       0.582809       0.446380      -1.036302      -0.009433      -0.000836       0.026965       0.028580       0.010426      -0.006092       0.002774       0.000788      -0.010385      -0.012910       0.000320       0.012591              8.630562       5.148335       0.355322       0.887760      11.202804      -0.560834       9.540549          -0.000000
          181              C      10.943676       8.485303      12.477420      -0.134394      29.561872 0.45551007E+03  0.10880664E+05                                 8.449404                            7.245380      -0.064741       1.959916                    0.998499      29.660648      87.148760       0.593326       0.432171      -1.049909      -0.011366      -0.022027      -0.012795       0.027895       0.007086      -0.007805      -0.004865       0.003709      -0.035992      -0.015014      -0.001275       0.016289              9.006038       5.408598       0.685064       1.100282      11.163316      -1.413166      10.446201          -0.000001
          182              C      11.048097       8.668364      13.809768       0.084595      24.033272 0.34131483E+03  0.75856383E+04                                 7.304094                            6.251664       0.146742       2.059332                    0.999295      26.422272      74.892859       0.641803       0.429405      -1.051558      -0.002034      -0.039987       0.044724       0.060028       0.001249       0.001004       0.002911       0.009803      -0.030750      -0.011025       0.000749       0.010276              7.669229       4.756986       0.541068       1.036393       8.990294      -1.156819       9.260406          -0.000002
          183              C      10.366905       6.983926      19.516724      -0.479159      40.424314 0.69234457E+03  0.18252601E+05                                10.241520                            8.670217      -0.488459       1.799792                    0.997315      34.627089     104.806988       0.570604       0.407164      -1.072097      -0.148094      -0.011550      -0.085612       0.171449       0.068164       0.098710       0.098796      -0.026537      -0.227918      -0.151958      -0.030497       0.182455             12.125055      16.523838       1.261254       1.329451       7.838351      -1.724072      12.012977          -0.000001
          184              C       8.033359       6.676810      18.765549       0.326101      28.021492 0.32135972E+03  0.70590151E+04                                 8.506340                            6.289710      -0.027819       2.038419                    0.999136      24.153310      68.811774       0.604021       0.461637      -1.029244       0.087128      -0.034119      -0.013089       0.094482      -0.018637       0.006831      -0.009449       0.095353      -0.098101      -0.042151      -0.026103       0.068254             10.367050      18.783819      -2.806655       1.489931       6.223883       0.836057       6.093447          -0.000001
          185              C       7.482456       7.802128      19.459398      -0.231599      31.066934 0.45628758E+03  0.10812897E+05                                 8.475855                            7.070552       0.368692       2.088738                    0.999554      29.836061      84.958715       0.629076       0.410865      -1.072210      -0.037935       0.034698       0.014113       0.053312       0.019736       0.001536       0.017357       0.009757       0.038781      -0.030785       0.003926       0.026859              9.165140      14.474645      -2.159936       0.638952       6.975686       1.246162       6.045090          -0.000003
          186              C      20.486262       8.050151      19.305209       0.002481      25.664134 0.35281563E+03  0.78600214E+04                                 7.536295                            6.269879       0.215993       2.072108                    0.999713      26.538790      73.877326       0.658004       0.417832      -1.065023       0.011358      -0.028015       0.000322       0.030231      -0.003453      -0.004474       0.004754       0.004203       0.039459      -0.010817      -0.004639       0.015456              8.049108      11.762250      -1.100485       1.053437       6.405993       1.346998       5.979081          -0.000002
          187              C      19.684520       7.289503      18.504614      -0.136453      27.212604 0.41039746E+03  0.95407456E+04                                 7.954183                            6.858675       0.169689       2.047454                    0.998931      28.567843      82.523427       0.612945       0.429840      -1.052434       0.010674       0.024865       0.015128       0.031001      -0.008431      -0.003745      -0.008066       0.020116       0.036520      -0.021541       0.006967       0.014574              8.400721      11.969303      -0.950271       0.948994       6.449700       1.325964       6.783160          -0.000003
          188              C      20.209138       6.278792      17.844370       0.097785      24.646808 0.33186599E+03  0.73267044E+04                                 7.466092                            6.170521       0.122173       2.055789                    0.999565      26.089332      73.790538       0.644834       0.430241      -1.050667       0.067941      -0.014297      -0.011890       0.070440       0.000266      -0.004560      -0.005340      -0.017275       0.063383      -0.019717      -0.003072       0.022789              8.173357      12.222595      -1.140681       1.125811       5.674252       1.131658       6.623225          -0.000001
          189              C      13.413360       3.333729       8.865847      -0.473890      40.648894 0.68451135E+03  0.17983658E+05                                10.288331                            8.624975      -0.454279       1.812529                    0.996939      34.382791     103.676894       0.572061       0.407536      -1.072518       0.157977      -0.070741      -0.010914       0.173436      -0.098936       0.047678      -0.121139       0.074488      -0.039147      -0.153595      -0.025951       0.179546             12.250979      16.919041      -2.116036       0.069187      10.629450       2.852380       9.204445           0.000001
          190              C      15.768634       2.564193       8.743287       0.330637      27.520330 0.33156532E+03  0.73492076E+04                                 8.427323                            6.407769      -0.128836       2.002275                    0.999253      24.443974      70.231190       0.595057       0.464383      -1.026479      -0.083509      -0.019476       0.037025       0.093402      -0.005777      -0.033422       0.005105       0.083161      -0.083886      -0.040375      -0.027449       0.067823             10.035654      17.041156      -1.277071      -3.715793       6.437221      -0.447652       6.628586           0.000000
          191              C      16.202036       3.477172       7.745014      -0.202915      29.430029 0.44043858E+03  0.10348882E+05                                 8.191923                            6.974486       0.310317       2.084699                    0.998913      29.188731      82.851606       0.629401       0.414162      -1.069717       0.029747       0.023663      -0.033767       0.050843      -0.005054       0.028060       0.009664      -0.018172      -0.033681      -0.037823       0.015675       0.022148              8.631937      12.601335      -0.266822      -2.519444       6.615545      -1.256365       6.678932           0.000002
          192              C       3.146361       3.364513       7.254773       0.006649      25.833032 0.36752149E+03  0.82660570E+04                                 7.569446                            6.415670       0.089753       2.027973                    0.999692      26.838680      74.903278       0.648422       0.419984      -1.064376      -0.005396      -0.000636       0.032946       0.033391      -0.000024       0.000734      -0.000010      -0.007897      -0.018040      -0.006117      -0.000838       0.006955              7.925416      10.719418      -0.674384      -1.624160       6.798423      -1.282404       6.258408           0.000002
          193              C       4.020060       2.376598       7.729200      -0.141831      27.170730 0.42207369E+03  0.98735613E+04                                 7.922699                            6.945431       0.156570       2.040449                    0.998390      28.839159      83.355109       0.610913       0.428589      -1.054021      -0.011136       0.027515      -0.016255       0.033843       0.006689      -0.006759       0.011738       0.001740      -0.023624      -0.019003       0.007350       0.011654              8.243191      11.177001      -0.659939      -1.435688       7.106019      -0.891128       6.446552           0.000001
          194              C       9.869055      21.326359       8.654332       0.076828      24.413198 0.34531232E+03  0.77199041E+04                                 7.463029                            6.339726      -0.031736       2.001468                    0.998706      26.761768      76.826028       0.627691       0.436476      -1.044147      -0.067623      -0.013628       0.017402       0.071144       0.005862       0.005319       0.006283      -0.030282      -0.032027      -0.015591      -0.007519       0.023110              8.028925      11.491019      -0.540011      -1.401662       6.728441      -0.484281       5.867315           0.000001
          195              C       9.316068      13.971483      10.625179      -0.476826      40.901216 0.68440838E+03  0.17990487E+05                                10.328196                            8.624161      -0.452599       1.811644                    0.997020      34.524591     104.325350       0.571780       0.407521      -1.071919       0.161460       0.056741      -0.064091       0.182747       0.011574      -0.117291       0.081899       0.127144       0.104614      -0.150242      -0.017736       0.167978             12.389963      17.577881       0.306256      -1.405180      10.775807      -2.518209       8.816200          -0.000002
          196              C      11.747059      14.190153      10.158660       0.328694      28.821633 0.32890894E+03  0.72609607E+04                                 8.663311                            6.362929      -0.044287       2.033180                    0.999052      24.204492      68.945244       0.601060       0.461604      -1.030105      -0.083670      -0.008291      -0.048301       0.096966       0.005704       0.022325      -0.002684       0.097124      -0.096872      -0.039377      -0.030467       0.069843             10.621451      18.948232       1.972836       2.115457       4.892578       0.302303       8.023542          -0.000002
          197              C      12.186820      14.447498      11.481124      -0.238811      31.404777 0.45394668E+03  0.10730143E+05                                 8.484511                            7.014141       0.377204       2.088208                    0.999706      29.875812      84.616834       0.637573       0.406420      -1.076478       0.034517       0.008918       0.042778       0.055686      -0.017949      -0.014614      -0.004774       0.021675       0.040822      -0.030829       0.005315       0.025514              9.187936      13.928065       1.234790       1.710382       4.851397       0.541804       8.784347          -0.000005
          198              C      13.541889      14.646438      11.668918       0.017786      26.317944 0.35433924E+03  0.79033860E+04                                 7.700577                            6.305244       0.130251       2.048874                    0.999738      26.458166      73.724653       0.652674       0.420742      -1.063054      -0.008574      -0.025619      -0.020959       0.034193       0.000869       0.005373      -0.007910      -0.004300       0.013034      -0.009516      -0.001804       0.011320              8.310954      11.828682       0.883656       0.385011       4.479864       0.254580       8.624315          -0.000003
          199              C      14.453878      14.631725      10.637040      -0.119235      26.812342 0.38795362E+03  0.89027579E+04                                 7.894709                            6.679867       0.119403       2.039560                    0.998303      28.128178      81.016046       0.618834       0.431308      -1.050393      -0.007135      -0.001071       0.032299       0.033095       0.001328       0.002654      -0.010580      -0.014704      -0.019431      -0.012577      -0.003073       0.015650              8.400904      11.598918       0.986470       0.103446       4.852803       0.004911       8.750991          -0.000003
          200              C      14.023631      14.402624       9.439113       0.067560      25.817507 0.34684426E+03  0.77520579E+04                                 7.720389                            6.317010       0.050629       2.022128                    0.999543      26.813898      76.619923       0.635190       0.431439      -1.048623      -0.059853      -0.004839      -0.017127       0.062443       0.002721      -0.002128      -0.017104      -0.017694      -0.039965      -0.021308      -0.002588       0.023896              8.539666      12.650277       1.107024       0.256121       4.840256      -0.267741       8.128466          -0.000003
          201              C      12.740341      15.106891       2.304923      -0.472627      37.343772 0.65574526E+03  0.17050748E+05                                 9.948375                            8.710023      -0.466165       1.817688                    0.995793      33.956601     101.996017       0.542954       0.433845      -1.055456       0.006760       0.053955       0.153665       0.163003       0.048579      -0.060612       0.007875      -0.015117       0.479331      -0.138154      -0.035729       0.173883             11.096164       8.926014      -1.104528      -0.892587      11.380053       2.322808      12.982424          -0.000002
          202              C      12.418055      16.341985       4.439842       0.321043      25.904745 0.32292480E+03  0.70979890E+04                                 7.990055                            6.284703       0.041852       2.064350                    0.999362      24.046063      68.401627       0.607537       0.458669      -1.031490       0.009350      -0.091861      -0.029487       0.096930      -0.002725      -0.012335       0.051900      -0.053829      -0.019389      -0.046470      -0.021368       0.067837              8.946844       4.673793       0.829246      -0.998864      11.634522       2.685883      10.532217          -0.000002
          203              C      12.624303      17.622899       3.884368      -0.198263      31.667850 0.49691551E+03  0.12119912E+05                                 8.821046                            7.542473      -0.114973       1.942921                    0.997034      30.432094      90.090536       0.584942       0.429315      -1.052587       0.025240       0.050904       0.002967       0.056895      -0.014491      -0.003955       0.000760       0.050934      -0.003966      -0.028643      -0.001827       0.030470              9.456968       5.580364       1.496011      -0.785440      11.515314       0.947721      11.275226          -0.000002
          204              C      12.607689      18.710407       4.720545      -0.021400      27.019424 0.41170231E+03  0.96303411E+04                                 8.095318                            6.993483      -0.185219       1.940206                    0.998158      28.487492      84.008844       0.587777       0.445487      -1.037473       0.005199      -0.028318      -0.000377       0.028794      -0.007919      -0.004291      -0.004248       0.008143       0.001784      -0.011960       0.003027       0.008933              8.522423       5.368487       1.148272      -0.753241       9.286443       1.023225      10.912339          -0.000001
          205              C      12.395062      18.576547       6.092428      -0.137314      29.094713 0.45356364E+03  0.10824400E+05                                 8.348199                            7.229923      -0.067639       1.959328                    0.998339      29.664625      87.169074       0.593855       0.432176      -1.049729       0.010397       0.003293      -0.020620       0.023327      -0.009896      -0.006086       0.004979       0.011162       0.010620      -0.013238      -0.001680       0.014918              8.825549       5.751415       1.556307      -0.863225      10.418772       0.991000      10.306461           0.000000
          206              C      12.151286      17.334639       6.584646       0.088796      23.804887 0.34484811E+03  0.76833237E+04                                 7.270879                            6.295639       0.151347       2.063081                    0.999314      26.381169      74.850684       0.637825       0.431006      -1.050662      -0.006927      -0.052345      -0.028345       0.059929       0.001225      -0.004414       0.001962       0.025304      -0.003395      -0.012585      -0.001897       0.014482              7.559191       4.944708       1.294155      -0.788921       9.084255       0.265520       8.648611          -0.000001
          207              C      17.739095      11.140188      14.596525      -0.464924      35.597358 0.62891739E+03  0.16242935E+05                                 9.884195                            8.760151      -0.499863       1.799522                    0.996805      34.455003     104.390864       0.518292       0.457574      -1.037673       0.011055      -0.156692      -0.101704       0.187132      -0.013054      -0.102173       0.071820      -0.077220       0.133672      -0.128629      -0.015301       0.143929             10.867905       9.708680      -1.309241      -0.545195      13.019128       2.134817       9.875906          -0.000002
          208              C      18.195112       8.836850      13.756395       0.334340      25.683340 0.31663045E+03  0.69564749E+04                                 8.104143                            6.329492      -0.119020       2.015012                    0.998462      24.239947      69.950646       0.587561       0.474478      -1.018230      -0.008882       0.088649      -0.030975       0.094324      -0.008564       0.006193      -0.000107      -0.099662      -0.110390      -0.041065      -0.027898       0.068964              9.206635       4.909288      -0.700720      -1.426877      14.607816      -0.742789       8.102802          -0.000001
          209              C      17.950541       8.138381      14.948391      -0.231336      30.740832 0.48932691E+03  0.11879490E+05                                 8.556881                            7.425089      -0.059273       1.958041                    0.997288      30.716042      90.483416       0.597134       0.422509      -1.057646      -0.012329      -0.046272       0.024367       0.053729      -0.002147       0.003606       0.012047       0.005298      -0.000743      -0.014428       0.003514       0.010914              9.010449       5.551632      -0.413979      -1.696802      11.558680      -1.392681       9.921035          -0.000002
          210              C      18.018584       6.779735      14.922693      -0.035166      28.457557 0.41267405E+03  0.96087836E+04                                 8.236620                            6.894451       0.057021       2.007616                    0.999634      28.300049      81.865296       0.609006       0.431940      -1.050952       0.004302       0.023909      -0.019284       0.031017      -0.012136      -0.005549      -0.003057      -0.006923       0.004121      -0.015624       0.003602       0.012023              8.820961       5.321382      -0.566410      -1.743733       9.949110      -0.105432      11.192391          -0.000001
          211              C      18.327306       6.081006      13.742557      -0.132737      27.818915 0.41905606E+03  0.97842638E+04                                 8.011139                            6.874473       0.159846       2.036172                    0.999251      28.918800      83.473818       0.620315       0.422900      -1.057671       0.018837       0.004462       0.024332       0.031093      -0.019262       0.001716      -0.003865       0.010039      -0.030587      -0.015604      -0.009789       0.025393              8.394223       5.066557      -0.372971      -1.761438      10.032792       1.164499      10.083319           0.000001
          212              C      18.527101       6.815194      12.639515       0.103906      24.354827 0.33135989E+03  0.73402116E+04                                 7.522906                            6.250176      -0.025162       2.019169                    0.998156      26.117104      74.905428       0.625434       0.442095      -1.039646      -0.004413       0.057596      -0.007746       0.058282      -0.010795       0.025596      -0.004752       0.049864       0.015610      -0.029783      -0.012874       0.042657              8.104518       4.898538      -0.510282      -1.686059      10.785759       1.121998       8.629257           0.000000
          213              C      19.865039      17.853232      10.374128      -0.455451      35.915498 0.64768919E+03  0.16752593E+05                                 9.642725                            8.632733      -0.441500       1.837855                    0.994345      33.142181      98.579829       0.548819       0.431481      -1.059215       0.025405       0.030844      -0.162569       0.167408      -0.074305       0.045530      -0.096423      -0.021020       0.329621      -0.134698      -0.044225       0.178922             10.468224       8.746832       1.015083       0.445010      10.949480      -0.144048      11.708359          -0.000001
          214              C      19.541236      17.848846       7.899203       0.327095      24.578295 0.31271135E+03  0.68506691E+04                                 7.877894                            6.322029      -0.166632       1.998212                    0.998478      24.276297      70.010316       0.583333       0.479292      -1.015418       0.008793       0.062407       0.078136       0.100385      -0.002197       0.013867       0.035581       0.001930       0.155939      -0.043507      -0.023753       0.067260              8.673442       4.581674      -0.932785       0.348859       9.559271       2.206414      11.879380           0.000000
          215              C      19.693430      16.464522       7.689664      -0.195252      30.920599 0.49769033E+03  0.12156457E+05                                 8.691303                            7.561322      -0.168423       1.924737                    0.996723      30.582461      90.916683       0.582091       0.430792      -1.050566       0.014415      -0.042822      -0.032179       0.055471       0.003124       0.013173      -0.013684       0.043605       0.000797      -0.029938       0.001788       0.028150              9.205183       5.394339      -1.276791      -0.075697      11.525785       0.527283      10.695426          -0.000002
          216              C      19.656492      15.953623       6.420573      -0.050540      27.583297 0.42276135E+03  0.99611819E+04                                 8.211833                            7.088971      -0.218547       1.925052                    0.997444      29.001453      86.016408       0.583160       0.445761      -1.036647      -0.007531       0.024465       0.015224       0.029783       0.000312       0.011695       0.003418       0.003253       0.013407      -0.010602      -0.003748       0.014350              8.637473       5.373120      -1.388448       0.203819      10.124010      -0.715334      10.415291          -0.000003
          217              C      19.470108      16.797191       5.319508      -0.135605      27.570890 0.43496217E+03  0.10251008E+05                                 7.961214                            7.010106       0.209869       2.046732                    0.999508      29.271456      84.896613       0.613426       0.423671      -1.057155      -0.006679      -0.017130       0.013584       0.022860       0.008179       0.011318       0.001137      -0.000921       0.031785      -0.015941      -0.001522       0.017463              8.231612       5.274991      -1.674460       0.473540       9.429930      -0.635132       9.989914          -0.000003
          218              C      19.312507      18.134732       5.558698       0.093654      24.018226 0.35013241E+03  0.78448548E+04                                 7.400745                            6.400475       0.096642       2.052990                    0.998221      26.374266      75.482504       0.623060       0.438756      -1.044114       0.004154       0.030049       0.052462       0.060601       0.012833      -0.002512      -0.003467       0.013448      -0.036775      -0.013281      -0.007804       0.021085              7.741865       4.985981      -1.433372       0.691929       8.321905      -0.365967       9.917707          -0.000000
          219              C      13.402280       9.678705       0.636522      -0.457432      39.147062 0.67066311E+03  0.17515304E+05                                10.085644                            8.618126      -0.483671       1.816294                    0.995422      33.672540     100.956013       0.564729       0.415291      -1.068373       0.163406      -0.051872      -0.037695       0.175537      -0.080628      -0.080095       0.108815       0.017454      -0.083446      -0.122145      -0.058190       0.180335             11.444838      15.622583      -3.152589      -1.431604      10.129576       0.197505       8.582353           0.000000
          220              C      15.693787       8.691325       0.397332       0.334337      28.769197 0.32750357E+03  0.72081719E+04                                 8.577949                            6.305835      -0.107316       2.008023                    0.999444      24.070956      68.028175       0.611219       0.455303      -1.035662      -0.096539       0.018720       0.013188       0.099218      -0.030502       0.031853      -0.014404       0.084460      -0.087327      -0.042943      -0.034993       0.077936             10.183326      17.211674      -3.559694       1.066999       6.000753       0.969028       7.337549           0.000001
          221              C      22.868244      13.781614      19.374396      -0.251411      32.777004 0.45593809E+03  0.10802165E+05                                 8.759885                            7.018696       0.323554       2.070522                    0.999731      30.028249      85.486424       0.638062       0.405171      -1.075995       0.056236      -0.031030      -0.010236       0.065039       0.014724       0.013212       0.006976       0.004201       0.085524      -0.029353      -0.005516       0.034870              9.767515      14.874277      -3.258453      -0.139362       6.701456       1.708330       7.726811          -0.000001
          222              C       3.573305       7.790491       0.108723       0.006403      28.361550 0.39459464E+03  0.90955135E+04                                 8.298229                            6.800446      -0.088879       1.974614                    0.998934      27.681953      79.961460       0.604610       0.439496      -1.045253      -0.027209       0.007752       0.009358       0.029799       0.004287       0.006868      -0.007486       0.012780       0.007718      -0.014260       0.003274       0.010987              9.026907      12.508022      -2.420777       0.239703       6.354337       1.780511       8.218362          -0.000001
          223              C       3.902026       8.185048       1.399558      -0.138963      28.364868 0.42160163E+03  0.98279042E+04                                 8.066172                            6.886631       0.230178       2.056998                    0.999358      28.807335      82.242920       0.622881       0.421835      -1.061646      -0.010081      -0.026979      -0.013678       0.031883      -0.004882       0.005680      -0.004304       0.023708       0.012157      -0.015391       0.000639       0.014752              8.410521      10.695434      -1.741231       0.093379       5.832274       1.622226       8.703856           0.000001
          224              C      17.293581       8.833445       2.188293       0.082585      25.474396 0.33591855E+03  0.73701210E+04                                 7.418097                            6.079415       0.248838       2.086582                    0.999811      25.864841      70.754417       0.676620       0.412592      -1.071608      -0.060328      -0.012896      -0.001512       0.061709       0.017284       0.003778      -0.004894      -0.007986       0.022609      -0.022702       0.008354       0.014348              7.897026       9.887516      -1.491189       0.823798       5.141838       1.342590       8.661724          -0.000000
          225              C      10.050761       1.737205       4.811476      -0.465226      35.784967 0.65531343E+03  0.17016295E+05                                 9.640789                            8.698458      -0.453464       1.827119                    0.995096      33.592468     100.439260       0.544783       0.432979      -1.057251       0.026931      -0.169369       0.026259       0.173495       0.056591       0.062449       0.052801      -0.208753      -0.217930      -0.132847      -0.040844       0.173691             10.376064       8.694239       0.099394      -1.105629      11.622242      -0.301168      10.811710           0.000000
          226              C      16.012857      19.173161       5.517186       0.326722      25.272687 0.32072179E+03  0.70588607E+04                                 7.971867                            6.345345      -0.089582       2.023346                    0.998856      24.223662      69.637825       0.591135       0.470775      -1.021694       0.012087       0.054567      -0.080219       0.097769       0.016457       0.003547      -0.053203      -0.047903       0.004720      -0.049266      -0.018601       0.067867              8.867356       4.527832       0.651979       0.518667      10.478502      -2.964536      11.595735          -0.000000
          227              C      16.132958      19.406240       6.912791      -0.197038      31.468690 0.49611057E+03  0.12106840E+05                                 8.799853                            7.545412      -0.158086       1.928194                    0.996814      30.564151      90.786510       0.583224       0.430347      -1.050959       0.021393      -0.014120       0.044320       0.051199       0.008945      -0.006589       0.006769       0.020283      -0.078645      -0.029087       0.002174       0.026912              9.444656       5.307958       0.172786       1.033558      10.926020      -0.897012      12.099989           0.000000
          228              C      16.084397      18.356723       7.774666      -0.031680      27.497505 0.42146064E+03  0.99227542E+04                                 8.203039                            7.082967      -0.241812       1.917945                    0.998107      28.851861      85.535454       0.582809       0.446380      -1.036302       0.009433       0.000836      -0.026965       0.028580       0.010426      -0.006092       0.002774       0.000788      -0.010385      -0.012910       0.000320       0.012591              8.630563       5.148335       0.355322       0.887760      11.202805      -0.560834       9.540549           0.000000
          229              C      15.916388      17.037040       7.290355      -0.134394      29.561871 0.45551006E+03  0.10880664E+05                                 8.449404                            7.245380      -0.064741       1.959916                    0.998499      29.660648      87.148762       0.593326       0.432171      -1.049908       0.011366       0.022027       0.012795       0.027895       0.007086      -0.007805      -0.004865       0.003709      -0.035992      -0.015014      -0.001275       0.016289              9.006038       5.408598       0.685064       1.100282      11.163316      -1.413167      10.446201          -0.000001
          230              C      15.811967      16.853979       5.958007       0.084595      24.033274 0.34131486E+03  0.75856394E+04                                 7.304095                            6.251665       0.146741       2.059332                    0.999295      26.422273      74.892866       0.641803       0.429405      -1.051558       0.002034       0.039987      -0.044724       0.060028       0.001249       0.001004       0.002911       0.009803      -0.030750      -0.011025       0.000749       0.010276              7.669229       4.756987       0.541068       1.036393       8.990295      -1.156819       9.260407          -0.000002
          231              C      16.493159      18.538417       0.251051      -0.479159      40.424313 0.69234455E+03  0.18252600E+05                                10.241520                            8.670217      -0.488459       1.799792                    0.997315      34.627089     104.806986       0.570604       0.407164      -1.072097       0.148094       0.011550       0.085612       0.171449       0.068164       0.098710       0.098796      -0.026537      -0.227918      -0.151958      -0.030497       0.182455             12.125055      16.523838       1.261254       1.329451       7.838351      -1.724072      12.012977          -0.000001
          232              C      18.826705      18.845533       1.002226       0.326101      28.021491 0.32135970E+03  0.70590144E+04                                 8.506340                            6.289710      -0.027819       2.038419                    0.999136      24.153309      68.811771       0.604021       0.461637      -1.029244      -0.087129       0.034119       0.013089       0.094482      -0.018637       0.006831      -0.009449       0.095353      -0.098100      -0.042151      -0.026103       0.068254             10.367049      18.783818      -2.806655       1.489931       6.223883       0.836057       6.093446          -0.000001
          233              C      19.377608      17.720215       0.308377      -0.231599      31.066934 0.45628758E+03  0.10812898E+05                                 8.475856                            7.070552       0.368691       2.088738                    0.999554      29.836062      84.958721       0.629076       0.410865      -1.072210       0.037935      -0.034698      -0.014113       0.053312       0.019736       0.001536       0.017356       0.009757       0.038781      -0.030785       0.003926       0.026859              9.165141      14.474646      -2.159935       0.638953       6.975686       1.246163       6.045090          -0.000003
          234              C       6.373802      17.472192       0.462566       0.002481      25.664138 0.35281570E+03  0.78600234E+04                                 7.536296                            6.269879       0.215992       2.072107                    0.999713      26.538793      73.877339       0.658004       0.417832      -1.065023      -0.011357       0.028015      -0.000322       0.030231      -0.003453      -0.004474       0.004754       0.004203       0.039459      -0.010817      -0.004639       0.015456              8.049109      11.762252      -1.100485       1.053438       6.405993       1.346998       5.979082          -0.000002
          235              C       7.175544      18.232840       1.263161      -0.136453      27.212609 0.41039756E+03  0.95407485E+04                                 7.954184                            6.858676       0.169688       2.047454                    0.998931      28.567847      82.523440       0.612945       0.429840      -1.052434      -0.010674      -0.024865      -0.015129       0.031001      -0.008431      -0.003745      -0.008066       0.020116       0.036520      -0.021541       0.006967       0.014574              8.400722      11.969304      -0.950271       0.948994       6.449701       1.325964       6.783161          -0.000003
          236              C       6.650926      19.243551       1.923405       0.097785      24.646809 0.33186602E+03  0.73267052E+04                                 7.466092                            6.170521       0.122172       2.055789                    0.999565      26.089334      73.790547       0.644834       0.430241      -1.050667      -0.067941       0.014297       0.011890       0.070440       0.000266      -0.004560      -0.005340      -0.017275       0.063383      -0.019717      -0.003072       0.022789              8.173358      12.222596      -1.140681       1.125812       5.674253       1.131658       6.623226          -0.000001
          237              C      13.446704      22.188614      10.901928      -0.473890      40.648892 0.68451129E+03  0.17983656E+05                                10.288331                            8.624975      -0.454279       1.812529                    0.996939      34.382789     103.676886       0.572061       0.407536      -1.072518      -0.157977       0.070741       0.010914       0.173436      -0.098936       0.047678      -0.121139       0.074488      -0.039147      -0.153595      -0.025951       0.179546             12.250979      16.919041      -2.116036       0.069188      10.629450       2.852380       9.204445           0.000002
          238              C       4.798001       3.175068      11.024488       0.330637      27.520328 0.33156530E+03  0.73492071E+04                                 8.427322                            6.407769      -0.128836       2.002275                    0.999253      24.443973      70.231187       0.595057       0.464383      -1.026479       0.083509       0.019476      -0.037025       0.093402      -0.005777      -0.033422       0.005105       0.083161      -0.083886      -0.040375      -0.027449       0.067823             10.035654      17.041155      -1.277072      -3.715793       6.437221      -0.447652       6.628586           0.000000
          239              C      10.658028      22.045171      12.022761      -0.202915      29.430025 0.44043853E+03  0.10348880E+05                                 8.191921                            6.974485       0.310317       2.084699                    0.998913      29.188730      82.851593       0.629401       0.414162      -1.069717      -0.029747      -0.023663       0.033767       0.050843      -0.005054       0.028060       0.009664      -0.018172      -0.033681      -0.037823       0.015675       0.022148              8.631935      12.601331      -0.266823      -2.519443       6.615544      -1.256365       6.678931           0.000002
          240              C      23.713703      22.157830      12.513002       0.006649      25.833022 0.36752132E+03  0.82660520E+04                                 7.569443                            6.415668       0.089754       2.027974                    0.999692      26.838672      74.903240       0.648422       0.419984      -1.064376       0.005396       0.000636      -0.032946       0.033391      -0.000024       0.000734      -0.000010      -0.007897      -0.018039      -0.006117      -0.000838       0.006955              7.925413      10.719414      -0.674385      -1.624159       6.798420      -1.282403       6.258405           0.000002
          241              C      22.840004      23.145745      12.038575      -0.141831      27.170732 0.42207373E+03  0.98735624E+04                                 7.922700                            6.945432       0.156570       2.040449                    0.998390      28.839160      83.355113       0.610913       0.428589      -1.054021       0.011136      -0.027515       0.016255       0.033843       0.006689      -0.006759       0.011738       0.001740      -0.023624      -0.019003       0.007350       0.011654              8.243191      11.177002      -0.659939      -1.435688       7.106019      -0.891128       6.446552           0.000001
          242              C      16.991009       4.195984      11.113443       0.076828      24.413197 0.34531231E+03  0.77199037E+04                                 7.463029                            6.339725      -0.031736       2.001468                    0.998706      26.761766      76.826022       0.627691       0.436476      -1.044147       0.067623       0.013628      -0.017402       0.071144       0.005862       0.005319       0.006283      -0.030282      -0.032027      -0.015591      -0.007519       0.023110              8.028925      11.491019      -0.540011      -1.401662       6.728441      -0.484281       5.867315           0.000001
          243              C      17.543996      11.550860       9.142596      -0.476826      40.901217 0.68440837E+03  0.17990486E+05                                10.328196                            8.624161      -0.452599       1.811644                    0.997020      34.524590     104.325343       0.571780       0.407521      -1.071919      -0.161460      -0.056741       0.064091       0.182747       0.011574      -0.117291       0.081899       0.127144       0.104614      -0.150242      -0.017736       0.167978             12.389962      17.577880       0.306256      -1.405180      10.775807      -2.518209       8.816199          -0.000002
          244              C      15.113005      11.332190       9.609115       0.328694      28.821639 0.32890902E+03  0.72609630E+04                                 8.663313                            6.362930      -0.044288       2.033179                    0.999052      24.204496      68.945261       0.601060       0.461604      -1.030105       0.083670       0.008291       0.048301       0.096966       0.005704       0.022325      -0.002684       0.097124      -0.096872      -0.039377      -0.030467       0.069843             10.621453      18.948236       1.972837       2.115457       4.892579       0.302303       8.023543          -0.000002
          245              C      14.673244      11.074845       8.286651      -0.238811      31.404789 0.45394690E+03  0.10730150E+05                                 8.484514                            7.014143       0.377203       2.088208                    0.999706      29.875819      84.616863       0.637573       0.406420      -1.076477      -0.034517      -0.008918      -0.042778       0.055686      -0.017949      -0.014614      -0.004773       0.021675       0.040823      -0.030829       0.005315       0.025515              9.187939      13.928069       1.234791       1.710383       4.851399       0.541804       8.784349          -0.000005
          246              C      13.318175      10.875905       8.098857       0.017785      26.317948 0.35433930E+03  0.79033877E+04                                 7.700578                            6.305244       0.130251       2.048874                    0.999738      26.458168      73.724660       0.652674       0.420742      -1.063054       0.008574       0.025620       0.020959       0.034193       0.000869       0.005373      -0.007910      -0.004300       0.013034      -0.009516      -0.001804       0.011320              8.310955      11.828684       0.883657       0.385011       4.479865       0.254580       8.624316          -0.000003
          247              C      12.406186      10.890618       9.130735      -0.119235      26.812339 0.38795356E+03  0.89027563E+04                                 7.894709                            6.679867       0.119403       2.039560                    0.998303      28.128176      81.016040       0.618834       0.431308      -1.050393       0.007135       0.001071      -0.032299       0.033095       0.001328       0.002654      -0.010580      -0.014704      -0.019431      -0.012576      -0.003073       0.015650              8.400904      11.598918       0.986470       0.103446       4.852803       0.004911       8.750990          -0.000003
          248              C      12.836433      11.119719      10.328662       0.067560      25.817506 0.34684424E+03  0.77520573E+04                                 7.720389                            6.317010       0.050629       2.022128                    0.999543      26.813897      76.619920       0.635190       0.431440      -1.048623       0.059853       0.004839       0.017127       0.062443       0.002721      -0.002128      -0.017104      -0.017694      -0.039965      -0.021308      -0.002588       0.023896              8.539666      12.650277       1.107024       0.256121       4.840256      -0.267741       8.128465          -0.000003
          249              C      14.119723      10.415452      17.462852      -0.472627      37.343773 0.65574529E+03  0.17050749E+05                                 9.948375                            8.710023      -0.466165       1.817688                    0.995793      33.956602     101.996020       0.542954       0.433845      -1.055456      -0.006760      -0.053955      -0.153665       0.163003       0.048579      -0.060612       0.007875      -0.015117       0.479331      -0.138154      -0.035729       0.173883             11.096164       8.926014      -1.104528      -0.892587      11.380053       2.322808      12.982424          -0.000002
          250              C      14.442009       9.180358      15.327933       0.321043      25.904746 0.32292480E+03  0.70979891E+04                                 7.990054                            6.284703       0.041852       2.064350                    0.999362      24.046063      68.401625       0.607537       0.458669      -1.031490      -0.009350       0.091861       0.029487       0.096930      -0.002725      -0.012335       0.051901      -0.053829      -0.019389      -0.046470      -0.021368       0.067837              8.946844       4.673793       0.829245      -0.998865      11.634522       2.685883      10.532217          -0.000002
          251              C      14.235761       7.899444      15.883407      -0.198263      31.667849 0.49691548E+03  0.12119911E+05                                 8.821046                            7.542473      -0.114973       1.942921                    0.997034      30.432093      90.090532       0.584942       0.429315      -1.052587      -0.025240      -0.050904      -0.002967       0.056895      -0.014491      -0.003955       0.000760       0.050934      -0.003966      -0.028643      -0.001827       0.030470              9.456968       5.580364       1.496011      -0.785440      11.515314       0.947721      11.275225          -0.000002
          252              C      14.252375       6.811936      15.047230      -0.021400      27.019423 0.41170229E+03  0.96303403E+04                                 8.095318                            6.993482      -0.185219       1.940206                    0.998158      28.487492      84.008843       0.587777       0.445487      -1.037473      -0.005200       0.028318       0.000377       0.028794      -0.007918      -0.004291      -0.004248       0.008143       0.001784      -0.011960       0.003027       0.008933              8.522423       5.368487       1.148272      -0.753241       9.286443       1.023224      10.912339          -0.000001
          253              C      14.465002       6.945796      13.675347      -0.137314      29.094716 0.45356370E+03  0.10824402E+05                                 8.348200                            7.229924      -0.067639       1.959328                    0.998339      29.664627      87.169081       0.593855       0.432176      -1.049729      -0.010397      -0.003293       0.020620       0.023327      -0.009896      -0.006086       0.004979       0.011162       0.010620      -0.013238      -0.001680       0.014918              8.825550       5.751415       1.556307      -0.863225      10.418773       0.991000      10.306462           0.000000
          254              C      14.708778       8.187704      13.183129       0.088796      23.804888 0.34484812E+03  0.76833240E+04                                 7.270879                            6.295639       0.151346       2.063081                    0.999314      26.381170      74.850689       0.637825       0.431006      -1.050662       0.006927       0.052345       0.028345       0.059929       0.001225      -0.004414       0.001962       0.025304      -0.003395      -0.012585      -0.001897       0.014482              7.559191       4.944708       1.294155      -0.788921       9.084255       0.265520       8.648612          -0.000001
          255              C       9.120969      14.382155       5.171250      -0.464924      35.597351 0.62891723E+03  0.16242930E+05                                 9.884194                            8.760150      -0.499863       1.799522                    0.996805      34.454997     104.390839       0.518292       0.457573      -1.037673      -0.011055       0.156692       0.101704       0.187132      -0.013054      -0.102173       0.071820      -0.077220       0.133672      -0.128629      -0.015301       0.143929             10.867903       9.708678      -1.309240      -0.545195      13.019126       2.134816       9.875905          -0.000002
          256              C       8.664952      16.685493       6.011380       0.334340      25.683336 0.31663039E+03  0.69564736E+04                                 8.104142                            6.329492      -0.119020       2.015012                    0.998462      24.239945      69.950640       0.587561       0.474478      -1.018230       0.008882      -0.088649       0.030975       0.094324      -0.008564       0.006193      -0.000107      -0.099662      -0.110391      -0.041065      -0.027898       0.068964              9.206635       4.909288      -0.700720      -1.426877      14.607815      -0.742789       8.102801          -0.000001
          257              C       8.909523      17.383962       4.819384      -0.231336      30.740834 0.48932697E+03  0.11879492E+05                                 8.556881                            7.425090      -0.059273       1.958041                    0.997288      30.716044      90.483424       0.597134       0.422509      -1.057646       0.012329       0.046272      -0.024367       0.053729      -0.002147       0.003606       0.012047       0.005297      -0.000743      -0.014428       0.003514       0.010914              9.010449       5.551632      -0.413979      -1.696802      11.558681      -1.392681       9.921036          -0.000002
          258              C       8.841480      18.742608       4.845082      -0.035166      28.457557 0.41267404E+03  0.96087835E+04                                 8.236620                            6.894452       0.057021       2.007616                    0.999634      28.300049      81.865297       0.609006       0.431940      -1.050952      -0.004302      -0.023909       0.019284       0.031017      -0.012136      -0.005549      -0.003057      -0.006923       0.004121      -0.015624       0.003602       0.012023              8.820961       5.321382      -0.566410      -1.743733       9.949110      -0.105432      11.192391          -0.000001
          259              C       8.532758      19.441337       6.025218      -0.132737      27.818916 0.41905608E+03  0.97842645E+04                                 8.011139                            6.874473       0.159846       2.036172                    0.999251      28.918800      83.473821       0.620315       0.422900      -1.057671      -0.018837      -0.004462      -0.024332       0.031093      -0.019262       0.001716      -0.003865       0.010039      -0.030587      -0.015604      -0.009789       0.025393              8.394223       5.066557      -0.372971      -1.761438      10.032793       1.164499      10.083319           0.000001
          260              C       8.332963      18.707149       7.128260       0.103906      24.354830 0.33135995E+03  0.73402134E+04                                 7.522907                            6.250176      -0.025163       2.019169                    0.998156      26.117107      74.905441       0.625434       0.442095      -1.039646       0.004413      -0.057596       0.007746       0.058282      -0.010795       0.025596      -0.004752       0.049863       0.015610      -0.029783      -0.012874       0.042657              8.104519       4.898538      -0.510282      -1.686059      10.785760       1.121998       8.629258           0.000000
          261              C       6.995025       7.669111       9.393647      -0.455451      35.915502 0.64768927E+03  0.16752596E+05                                 9.642726                            8.632734      -0.441500       1.837855                    0.994345      33.142184      98.579839       0.548819       0.431481      -1.059215      -0.025405      -0.030844       0.162569       0.167409      -0.074305       0.045530      -0.096423      -0.021020       0.329621      -0.134697      -0.044225       0.178922             10.468224       8.746833       1.015083       0.445010      10.949481      -0.144047      11.708359          -0.000001
          262              C       7.318828       7.673497      11.868572       0.327095      24.578296 0.31271136E+03  0.68506693E+04                                 7.877894                            6.322029      -0.166632       1.998212                    0.998478      24.276297      70.010315       0.583333       0.479292      -1.015418      -0.008793      -0.062407      -0.078136       0.100385      -0.002197       0.013867       0.035581       0.001930       0.155939      -0.043507      -0.023753       0.067260              8.673442       4.581674      -0.932785       0.348859       9.559271       2.206414      11.879380           0.000000
          263              C       7.166634       9.057821      12.078111      -0.195252      30.920598 0.49769029E+03  0.12156456E+05                                 8.691303                            7.561322      -0.168423       1.924737                    0.996723      30.582461      90.916684       0.582091       0.430792      -1.050566      -0.014415       0.042822       0.032179       0.055471       0.003124       0.013173      -0.013684       0.043605       0.000797      -0.029938       0.001788       0.028150              9.205183       5.394339      -1.276791      -0.075697      11.525785       0.527282      10.695426          -0.000002
          264              C       7.203572       9.568720      13.347202      -0.050540      27.583299 0.42276140E+03  0.99611835E+04                                 8.211833                            7.088972      -0.218547       1.925052                    0.997444      29.001454      86.016413       0.583160       0.445761      -1.036647       0.007531      -0.024465      -0.015224       0.029783       0.000312       0.011695       0.003418       0.003253       0.013407      -0.010602      -0.003748       0.014350              8.637474       5.373120      -1.388448       0.203820      10.124010      -0.715334      10.415291          -0.000003
          265              C       7.389956       8.725152      14.448267      -0.135605      27.570887 0.43496213E+03  0.10251007E+05                                 7.961214                            7.010105       0.209869       2.046732                    0.999508      29.271454      84.896606       0.613426       0.423671      -1.057155       0.006679       0.017130      -0.013584       0.022860       0.008179       0.011318       0.001137      -0.000921       0.031785      -0.015941      -0.001522       0.017463              8.231611       5.274991      -1.674460       0.473540       9.429930      -0.635131       9.989913          -0.000003
          266              C       7.547557       7.387611      14.209077       0.093654      24.018229 0.35013246E+03  0.78448560E+04                                 7.400746                            6.400476       0.096642       2.052990                    0.998221      26.374268      75.482511       0.623060       0.438756      -1.044114      -0.004154      -0.030049      -0.052462       0.060601       0.012833      -0.002512      -0.003467       0.013448      -0.036775      -0.013281      -0.007804       0.021085              7.741865       4.985982      -1.433372       0.691929       8.321906      -0.365967       9.917708          -0.000000
          267              C      13.457784      15.843638      19.131253      -0.457432      39.147063 0.67066314E+03  0.17515305E+05                                10.085644                            8.618127      -0.483671       1.816294                    0.995422      33.672541     100.956019       0.564729       0.415291      -1.068373      -0.163406       0.051872       0.037695       0.175537      -0.080628      -0.080095       0.108815       0.017454      -0.083446      -0.122145      -0.058190       0.180335             11.444838      15.622584      -3.152589      -1.431603      10.129577       0.197505       8.582354           0.000000
          268              C      11.166277      16.831018      19.370443       0.334337      28.769202 0.32750362E+03  0.72081733E+04                                 8.577949                            6.305835      -0.107316       2.008023                    0.999444      24.070959      68.028183       0.611219       0.455303      -1.035662       0.096539      -0.018720      -0.013188       0.099218      -0.030502       0.031853      -0.014404       0.084460      -0.087327      -0.042943      -0.034993       0.077936             10.183326      17.211675      -3.559694       1.067000       6.000753       0.969028       7.337550           0.000001
          269              C       3.991820      11.740729       0.393379      -0.251411      32.777011 0.45593821E+03  0.10802168E+05                                 8.759886                            7.018697       0.323554       2.070522                    0.999731      30.028252      85.486435       0.638062       0.405171      -1.075995      -0.056236       0.031030       0.010236       0.065040       0.014724       0.013212       0.006976       0.004201       0.085524      -0.029353      -0.005516       0.034870              9.767516      14.874279      -3.258454      -0.139363       6.701457       1.708330       7.726811          -0.000001
          270              C      23.286759      17.731852      19.659052       0.006403      28.361549 0.39459461E+03  0.90955127E+04                                 8.298229                            6.800446      -0.088879       1.974613                    0.998934      27.681952      79.961457       0.604610       0.439496      -1.045253       0.027209      -0.007752      -0.009358       0.029799       0.004287       0.006868      -0.007486       0.012780       0.007718      -0.014261       0.003274       0.010987              9.026907      12.508022      -2.420777       0.239703       6.354337       1.780511       8.218362          -0.000001
          271              C      22.958038      17.337295      18.368217      -0.138963      28.364865 0.42160156E+03  0.98279022E+04                                 8.066172                            6.886630       0.230179       2.056998                    0.999358      28.807332      82.242909       0.622881       0.421835      -1.061646       0.010081       0.026979       0.013677       0.031883      -0.004882       0.005680      -0.004305       0.023708       0.012157      -0.015391       0.000639       0.014752              8.410521      10.695433      -1.741231       0.093378       5.832274       1.622227       8.703856           0.000001
          272              C       9.566483      16.688898      17.579482       0.082585      25.474399 0.33591856E+03  0.73701215E+04                                 7.418097                            6.079415       0.248838       2.086582                    0.999811      25.864844      70.754433       0.676620       0.412592      -1.071608       0.060328       0.012896       0.001512       0.061709       0.017284       0.003778      -0.004894      -0.007986       0.022609      -0.022702       0.008354       0.014348              7.897027       9.887516      -1.491188       0.823799       5.141838       1.342591       8.661727          -0.000000
          273              N      10.761889       5.414320      15.221187      -0.244877      24.261142 0.33920390E+03  0.75840013E+04                                 7.538442                            6.286309      -0.848836       1.778217                    0.995884      27.480695      80.074311       0.627056       0.436880      -1.039167      -0.037535      -0.091983      -0.114158       0.151333       0.018352       0.025414       0.021884      -0.043523      -0.068287      -0.043288      -0.008660       0.051948              8.323427       5.806289       0.601641      -0.212396      10.267441      -2.539219       8.896552          -0.000001
          274              N      11.010648       7.625356      14.673619      -0.288296      35.048644 0.56581726E+03  0.13922826E+05                                 8.886101                            7.718942       0.078961       2.047566                    0.997282      28.361096      78.065675       0.630354       0.394885      -1.100521      -0.002229       0.036437      -0.143383       0.147957       0.003882      -0.007618      -0.030083      -0.068603      -0.257398      -0.091638       0.008703       0.082936              9.419644       5.828753       1.015461       0.809759      12.881552      -2.385029       9.548627          -0.000002
          275              N       9.284765       6.255221      18.846597      -0.242658      27.643989 0.34080127E+03  0.76265435E+04                                 8.168885                            6.209762      -0.887242       1.767508                    0.995522      27.388946      79.770022       0.645059       0.424307      -1.047073       0.032098       0.126232       0.064777       0.145468       0.026439       0.026165       0.020620      -0.014632      -0.082694      -0.042419      -0.011694       0.054114             10.144369      17.560439      -0.680290       1.763304       5.609829      -0.226724       7.262838          -0.000002
          276              N       7.208974       5.952088      17.972861      -0.281484      37.302296 0.54506269E+03  0.13233700E+05                                 9.218884                            7.488761       0.354400       2.139669                    0.998724      27.742931      74.857561       0.653833       0.385838      -1.111409      -0.107934       0.106587       0.030749       0.154777       0.043042       0.050384      -0.036979       0.126295       0.042006      -0.105910       0.014476       0.091434             10.551110      18.064254      -0.824187       2.535299       5.842985       0.622081       7.746091          -0.000002
          277              N      20.863807      22.379689       9.365972      -0.238740      27.552600 0.34425750E+03  0.77193124E+04                                 8.186759                            6.272995      -0.897614       1.763724                    0.995423      27.401536      79.750337       0.637255       0.428645      -1.044960      -0.051413       0.082413      -0.109558       0.146418      -0.030227       0.007199      -0.034194       0.026409       0.005853      -0.048256       0.000348       0.047908             10.077822      17.098671      -1.651756      -1.520675       6.861637       0.932060       6.273157           0.000001
          278              N      22.935315      21.399513       9.158410      -0.281560      37.941603 0.57546685E+03  0.14227401E+05                                 9.458534                            7.818602      -0.001980       2.028080                    0.995631      28.297708      78.203743       0.621916       0.398354      -1.097566       0.094105       0.048758      -0.109880       0.152666      -0.044399       0.022781       0.061972       0.053416      -0.157360      -0.105921       0.026633       0.079288             10.726711      17.401148      -2.180973      -1.965997       8.329344       0.576130       6.449640          -0.000000
          279              N      10.489817      13.910082       9.773188      -0.237644      27.994170 0.34007615E+03  0.76012760E+04                                 8.216291                            6.172895      -0.894204       1.769565                    0.995228      27.178632      78.941081       0.652173       0.420178      -1.050325      -0.042484       0.042119       0.131369       0.144349       0.006039      -0.036900       0.029110       0.035699       0.012376      -0.050896       0.000267       0.050629             10.329387      18.285243       0.916772      -0.027026       6.140850      -0.786522       6.562069          -0.000003
          280              N      12.679264      14.189093       9.146549      -0.284552      38.668209 0.56227683E+03  0.13763418E+05                                 9.481190                            7.626642       0.310826       2.122099                    0.998369      28.072733      76.151570       0.645033       0.387925      -1.109488       0.085565       0.044276       0.119763       0.153704      -0.003675      -0.030452      -0.040455       0.086073      -0.291392      -0.115501       0.019022       0.096479             11.027431      19.324383       1.563552      -0.225847       5.844181      -0.715999       7.913730          -0.000004
          281              N      12.464569      15.186675       3.738086      -0.243953      25.334854 0.34540483E+03  0.77377021E+04                                 7.641394                            6.230249      -0.821002       1.794442                    0.995406      27.079281      78.318509       0.648797       0.421419      -1.051280       0.043516       0.081822      -0.110856       0.144491       0.007333      -0.014415      -0.013074       0.006701       0.118391      -0.028023      -0.017970       0.045993              8.615064       5.984676      -0.064639      -0.991046       9.156942       3.343622      10.703573          -0.000002
          282              N      12.151710      16.238191       5.772190      -0.296426      34.689525 0.55452943E+03  0.13550176E+05                                 8.761843                            7.588211       0.343013       2.129280                    0.998146      28.276285      77.070901       0.643725       0.389391      -1.106529       0.005663       0.155831       0.000516       0.155934      -0.006241      -0.013780       0.074666       0.096057       0.163561      -0.109316       0.017545       0.091771              9.332711       5.970152       1.023768      -1.211960       9.326769       2.225160      12.701213          -0.000003
          283              N      18.196476      10.186913      13.629881      -0.240279      24.264977 0.32382585E+03  0.71677972E+04                                 7.588752                            6.175714      -0.888469       1.767536                    0.995487      27.365401      79.741998       0.626524       0.441666      -1.034733      -0.069046       0.011052       0.132170       0.149527      -0.003452      -0.029310       0.024334      -0.030141       0.028813      -0.040189      -0.003315       0.043504              8.604720       6.337576      -1.506630      -0.754596      12.855184       0.777722       6.621400          -0.000002
          284              N      18.431301       8.139256      12.641492      -0.262160      34.366151 0.51806212E+03  0.12486046E+05                                 8.817342                            7.400918       0.115353       2.074142                    0.997171      27.548770      75.367191       0.640977       0.396479      -1.097983      -0.036711      -0.116074       0.072059       0.141469      -0.026897       0.036220       0.074292      -0.020281      -0.113148      -0.103816       0.026587       0.077229              9.597960       5.895545      -1.683564      -1.653419      14.455761       2.280208       8.442574          -0.000001
          285              N      19.558451      18.486248       9.079339      -0.238719      23.860614 0.33341857E+03  0.74211561E+04                                 7.474849                            6.260183      -0.859873       1.779158                    0.995609      27.227872      79.106801       0.624322       0.440774      -1.037075       0.051727      -0.133015       0.055988       0.153308      -0.026570       0.017284      -0.033083       0.005719       0.055090      -0.040431      -0.013463       0.053894              8.183835       5.824636      -0.102042       0.552692       7.259842       1.459381      11.467028          -0.000000
          286              N      19.351166      18.633700       6.813952      -0.274973      33.992724 0.55908321E+03  0.13718634E+05                                 8.710453                            7.680686       0.112020       2.064886                    0.996984      28.062060      77.182691       0.630837       0.395690      -1.099751       0.017745      -0.118100      -0.079137       0.143266       0.023023       0.005336      -0.029150       0.095816       0.230047      -0.096555       0.014789       0.081766              9.140705       5.866372      -1.043503       1.132605       7.807453       0.026490      13.748289           0.000000
          287              N      20.689377      14.696101      19.682774      -0.243446      27.269042 0.33729378E+03  0.75047484E+04                                 8.085045                            6.164459      -0.759376       1.820024                    0.994914      26.792194      77.007000       0.651577       0.422487      -1.051524      -0.029761       0.070281       0.134095       0.154294      -0.014903      -0.021229       0.040278      -0.031393       0.020901      -0.034453      -0.023854       0.058307              9.652720      16.058044      -3.205358       0.120286       6.931846       0.300815       5.968271          -0.000001
          288              N      16.022508       9.085882       1.688168      -0.290083      35.157277 0.54743469E+03  0.13306706E+05                                 8.797962                            7.496217       0.421903       2.141766                    0.999441      28.474536      76.894639       0.654613       0.384931      -1.111981       0.139990      -0.131774      -0.057978       0.200806       0.079320       0.118801      -0.079793       0.016357       0.035477      -0.185621       0.059600       0.126021              9.276463      13.366726      -0.979748       3.404757       5.508480       0.501872       8.954182          -0.000001
          289              N      16.098175      20.108023       4.546588      -0.244877      24.261143 0.33920391E+03  0.75840016E+04                                 7.538443                            6.286309      -0.848836       1.778217                    0.995884      27.480696      80.074317       0.627056       0.436880      -1.039167       0.037535       0.091983       0.114158       0.151333       0.018352       0.025414       0.021884      -0.043523      -0.068287      -0.043288      -0.008660       0.051948              8.323428       5.806289       0.601641      -0.212396      10.267442      -2.539219       8.896552          -0.000001
          290              N      15.849416      17.896987       5.094156      -0.288296      35.048646 0.56581730E+03  0.13922828E+05                                 8.886102                            7.718943       0.078961       2.047566                    0.997282      28.361097      78.065680       0.630354       0.394885      -1.100521       0.002229      -0.036437       0.143383       0.147957       0.003882      -0.007618      -0.030083      -0.068603      -0.257398      -0.091638       0.008703       0.082936              9.419645       5.828753       1.015461       0.809759      12.881553      -2.385030       9.548628          -0.000002
          291              N      17.575299      19.267122       0.921178      -0.242658      27.643991 0.34080129E+03  0.76265441E+04                                 8.168885                            6.209762      -0.887242       1.767508                    0.995522      27.388947      79.770025       0.645059       0.424307      -1.047073      -0.032098      -0.126232      -0.064777       0.145468       0.026439       0.026165       0.020620      -0.014632      -0.082694      -0.042419      -0.011694       0.054114             10.144369      17.560440      -0.680290       1.763304       5.609829      -0.226724       7.262838          -0.000002
          292              N      19.651090      19.570255       1.794914      -0.281484      37.302294 0.54506264E+03  0.13233698E+05                                 9.218884                            7.488761       0.354400       2.139669                    0.998724      27.742929      74.857558       0.653833       0.385838      -1.111409       0.107934      -0.106587      -0.030749       0.154777       0.043042       0.050384      -0.036979       0.126295       0.042006      -0.105910       0.014476       0.091434             10.551110      18.064254      -0.824187       2.535299       5.842985       0.622081       7.746092          -0.000002
          293              N       5.996257       3.142654      10.401803      -0.238740      27.552599 0.34425750E+03  0.77193124E+04                                 8.186759                            6.272995      -0.897614       1.763724                    0.995423      27.401535      79.750335       0.637255       0.428645      -1.044960       0.051414      -0.082413       0.109558       0.146418      -0.030227       0.007198      -0.034194       0.026409       0.005853      -0.048256       0.000348       0.047908             10.077822      17.098671      -1.651756      -1.520675       6.861637       0.932060       6.273157           0.000001
          294              N       3.924749       4.122830      10.609365      -0.281560      37.941600 0.57546681E+03  0.14227399E+05                                 9.458533                            7.818602      -0.001980       2.028080                    0.995631      28.297707      78.203737       0.621916       0.398354      -1.097566      -0.094105      -0.048757       0.109881       0.152666      -0.044399       0.022781       0.061972       0.053416      -0.157360      -0.105921       0.026633       0.079288             10.726710      17.401147      -2.180973      -1.965997       8.329344       0.576130       6.449639           0.000000
          295              N      16.370247      11.612261       9.994587      -0.237644      27.994173 0.34007618E+03  0.76012768E+04                                 8.216292                            6.172895      -0.894204       1.769565                    0.995228      27.178633      78.941083       0.652173       0.420177      -1.050325       0.042484      -0.042119      -0.131369       0.144349       0.006039      -0.036900       0.029110       0.035699       0.012376      -0.050896       0.000267       0.050629             10.329388      18.285243       0.916772      -0.027026       6.140851      -0.786522       6.562069          -0.000003
          296              N      14.180800      11.333250      10.621226      -0.284551      38.668206 0.56227679E+03  0.13763417E+05                                 9.481190                            7.626642       0.310826       2.122100                    0.998369      28.072732      76.151567       0.645033       0.387925      -1.109488      -0.085565      -0.044276      -0.119763       0.153704      -0.003675      -0.030452      -0.040455       0.086073      -0.291392      -0.115501       0.019022       0.096479             11.027430      19.324381       1.563552      -0.225847       5.844181      -0.715999       7.913729          -0.000004
          297              N      14.395495      10.335668      16.029689      -0.243953      25.334856 0.34540486E+03  0.77377030E+04                                 7.641394                            6.230249      -0.821002       1.794442                    0.995406      27.079282      78.318511       0.648797       0.421419      -1.051280      -0.043516      -0.081822       0.110856       0.144491       0.007333      -0.014415      -0.013074       0.006701       0.118391      -0.028023      -0.017970       0.045993              8.615064       5.984676      -0.064639      -0.991046       9.156942       3.343622      10.703573          -0.000002
          298              N      14.708354       9.284152      13.995585      -0.296426      34.689529 0.55452949E+03  0.13550178E+05                                 8.761843                            7.588211       0.343013       2.129280                    0.998146      28.276287      77.070907       0.643725       0.389391      -1.106529      -0.005663      -0.155831      -0.000516       0.155934      -0.006241      -0.013780       0.074666       0.096057       0.163561      -0.109316       0.017545       0.091771              9.332712       5.970153       1.023768      -1.211961       9.326769       2.225160      12.701214          -0.000003
          299              N       8.663588      15.335430       6.137894      -0.240280      24.264981 0.32382591E+03  0.71677989E+04                                 7.588753                            6.175715      -0.888469       1.767536                    0.995487      27.365401      79.741999       0.626524       0.441666      -1.034733       0.069046      -0.011052      -0.132170       0.149527      -0.003452      -0.029310       0.024334      -0.030141       0.028813      -0.040189      -0.003315       0.043504              8.604721       6.337576      -1.506631      -0.754596      12.855187       0.777723       6.621401          -0.000002
          300              N       8.428763      17.383087       7.126283      -0.262160      34.366151 0.51806211E+03  0.12486045E+05                                 8.817342                            7.400918       0.115353       2.074142                    0.997171      27.548770      75.367189       0.640977       0.396479      -1.097983       0.036711       0.116074      -0.072059       0.141468      -0.026897       0.036220       0.074292      -0.020281      -0.113148      -0.103816       0.026587       0.077229              9.597960       5.895545      -1.683564      -1.653419      14.455761       2.280208       8.442573          -0.000001
          301              N       7.301613       7.036095      10.688436      -0.238719      23.860614 0.33341857E+03  0.74211560E+04                                 7.474849                            6.260183      -0.859873       1.779158                    0.995609      27.227871      79.106796       0.624322       0.440774      -1.037075      -0.051727       0.133015      -0.055988       0.153308      -0.026570       0.017284      -0.033083       0.005719       0.055090      -0.040431      -0.013463       0.053894              8.183835       5.824636      -0.102043       0.552693       7.259842       1.459381      11.467028          -0.000000
          302              N       7.508898       6.888643      12.953823      -0.274974      33.992724 0.55908320E+03  0.13718634E+05                                 8.710453                            7.680686       0.112020       2.064886                    0.996984      28.062060      77.182691       0.630837       0.395690      -1.099751      -0.017745       0.118100       0.079137       0.143266       0.023023       0.005336      -0.029150       0.095816       0.230047      -0.096555       0.014789       0.081766              9.140705       5.866372      -1.043503       1.132605       7.807453       0.026490      13.748289           0.000000
          303              N       6.170687      10.826242       0.085001      -0.243446      27.269044 0.33729379E+03  0.75047488E+04                                 8.085045                            6.164459      -0.759377       1.820023                    0.994914      26.792196      77.007008       0.651577       0.422487      -1.051524       0.029761      -0.070281      -0.134095       0.154294      -0.014903      -0.021229       0.040278      -0.031393       0.020901      -0.034453      -0.023854       0.058307              9.652721      16.058045      -3.205358       0.120287       6.931846       0.300815       5.968271          -0.000001
          304              N      10.837556      16.436461      18.079607      -0.290083      35.157293 0.54743496E+03  0.13306714E+05                                 8.797965                            7.496219       0.421902       2.141765                    0.999441      28.474541      76.894662       0.654613       0.384931      -1.111981      -0.139990       0.131774       0.057978       0.200806       0.079320       0.118801      -0.079793       0.016357       0.035477      -0.185621       0.059600       0.126021              9.276467      13.366732      -0.979748       3.404759       5.508482       0.501872       8.954186          -0.000001
          305              O      12.969466       4.021115      13.802256      -0.692785      28.814962 0.51704611E+03  0.12363619E+05                                 7.527740                            7.100590      -0.161808       2.026367                    0.993873      27.337594      72.715993       0.700485       0.365671      -1.128734       0.050099       0.032786       0.040604       0.072343       0.018966      -0.020227      -0.024733      -0.005278       0.141348      -0.042722      -0.019670       0.062392              7.820600       6.959430       1.169374      -1.346661       6.792709       0.059561       9.709661           0.000001
          306              O      18.119656      21.568163      14.025236      -0.808178      40.593803 0.67947092E+03  0.17264308E+05                                 9.299328                            8.006686       0.175160       2.069332                    0.996463      30.750848      82.249540       0.681337       0.353807      -1.146756       0.013548      -0.093163       0.023159       0.096950       0.000675       0.008517       0.005142      -0.025255      -0.055420      -0.022747       0.000115       0.022632             10.578585       6.438170       0.432188       0.486547      12.966116       5.566163      12.331469          -0.000000
          307              O      19.068371      22.805299      16.071794      -0.827191      41.666069 0.68473186E+03  0.17436845E+05                                 9.453347                            8.028115       0.229779       2.082251                    0.997116      30.947164      82.949118       0.681429       0.352970      -1.147088       0.077233      -0.031824      -0.001715       0.083550       0.013415       0.008735      -0.003726      -0.035752       0.012444      -0.027276       0.006958       0.020318             10.824170       7.922690       0.024645       3.283174       6.695537       0.622818      17.854284          -0.000002
          308              O      14.453864      23.883827      16.318298      -0.761554      33.485297 0.61558126E+03  0.15224705E+05                                 7.991854                            7.530934       0.851556       2.270823                    0.999448      30.215083      79.140300       0.716802       0.345496      -1.156233      -0.137195       0.016556      -0.010932       0.138622      -0.039784       0.010109      -0.014544       0.050461      -0.034112      -0.043523      -0.013015       0.056538              8.119145      10.459146      -2.533837      -0.638702       6.902962       0.184523       6.995328          -0.000000
          309              O      15.560886      21.656439      16.039573      -0.645080      21.865686 0.35781458E+03  0.77927088E+04                                 6.111754                            5.774506       0.415799       2.240427                    0.997331      25.434365      64.265592       0.804772       0.349464      -1.143225      -0.067334       0.003632      -0.062121       0.091685      -0.034449       0.023996      -0.043004      -0.131685      -0.056254      -0.069634      -0.032816       0.102450              6.188472       4.511259       0.318118       0.322132       8.598960      -0.312636       5.455196           0.000003
          310              O      16.536473      23.374304      17.636413      -0.860858      48.105930 0.88953961E+03  0.24193860E+05                                10.461565                            9.259814      -0.074998       1.967004                    0.996890      32.609962      90.454403       0.623011       0.361469      -1.139809      -0.048008       0.006317       0.074864       0.089159       0.015213      -0.001994       0.001490      -0.027598       0.035615      -0.026627       0.011911       0.014717             11.534272      10.028411       0.181336       4.020076       7.651374       0.180813      16.923030          -0.000005
          311              O      11.257239      18.671043       0.718756      -0.790851      42.924098 0.86763143E+03  0.23388790E+05                                 9.689158                            9.179048      -0.063134       2.002951                    0.992169      30.793150      84.296802       0.623939       0.364159      -1.140740       0.009157      -0.077941       0.025294       0.082452       0.004915       0.012445       0.008767      -0.017874      -0.004742      -0.017824      -0.001057       0.018881              9.970560       8.294428      -1.447661      -0.176762      12.094152      -1.082444       9.523100          -0.000005
          312              O       9.761477      20.021743       2.150734      -0.670697      26.315445 0.43186950E+03  0.98124585E+04                                 6.977666                            6.369281       0.279737       2.201579                    0.993239      25.622881      65.126264       0.765282       0.352257      -1.146295      -0.011897      -0.094339       0.020579       0.097287      -0.020201      -0.052974       0.039295      -0.019027      -0.019374      -0.062453      -0.012989       0.075442              7.569539       8.959057       0.628100      -2.746936       5.240846      -0.916780       8.508713          -0.000001
          313              O       5.831889       1.053702       1.837217      -0.798652      41.267064 0.71680153E+03  0.18460434E+05                                 9.416519                            8.270969       0.091062       2.044931                    0.996987      30.695531      82.693654       0.664535       0.357886      -1.143323       0.048450      -0.004517       0.078987       0.092772      -0.004926       0.021865      -0.000357      -0.024208       0.006954      -0.029051       0.010047       0.019004             10.424896      14.444067       3.260519       3.291632       7.337757       0.398490       9.492864          -0.000004
          314              O      11.098210       8.179013      17.221093      -0.794793      36.859615 0.70188069E+03  0.17922361E+05                                 8.558210                            8.052928       0.831443       2.249747                    0.999293      31.151220      82.671313       0.692307       0.346478      -1.156414       0.011460       0.060377      -0.101277       0.118464       0.003265       0.015282      -0.054424       0.005207       0.019030      -0.057322       0.000754       0.056568              9.018355       7.636522      -0.233278       1.440459       7.519629      -2.636020      11.898914          -0.000005
          315              O      12.829447       7.950538      19.043879      -0.837603      50.044755 0.88004103E+03  0.23894532E+05                                10.876745                            9.263376      -0.182174       1.947204                    0.995500      32.131522      89.333602       0.616941       0.365651      -1.135433       0.021022       0.051098      -0.067077       0.086903       0.010269      -0.016774       0.004017       0.002156      -0.013174      -0.021868       0.003194       0.018674             12.408354      15.961313       4.129216       3.958857       9.181785       0.006144      12.081966          -0.000007
          316              O      12.032815       5.905447      17.752253      -0.839341      44.787398 0.95814518E+03  0.26485824E+05                                 9.921852                            9.613819      -0.212880       1.943176                    0.994101      32.003037      88.806801       0.612537       0.361736      -1.142289       0.029731       0.019584      -0.070911       0.079346       0.013994      -0.010741       0.012992       0.010497      -0.016515      -0.025994       0.008150       0.017845             10.102704       8.986024      -0.514880      -0.098578      10.970297       0.767073      10.351792          -0.000005
          317              O      12.318087       3.362296      11.306179      -0.804768      43.789699 0.89621082E+03  0.24380504E+05                                 9.847669                            9.348806      -0.188245       1.958476                    0.992863      31.188447      86.054230       0.615659       0.365707      -1.138374      -0.011842      -0.007278       0.065353       0.066815      -0.013652       0.002126      -0.010760       0.001824       0.010097      -0.017607      -0.000333       0.017940             10.174609       8.416316       0.566698      -1.683417       9.889473       0.463277      12.218037          -0.000001
          318              O      11.495571       5.062388       9.550010      -0.803452      40.745672 0.72948300E+03  0.18877111E+05                                 9.347759                            8.359037       0.039893       2.026662                    0.996182      30.934109      83.644909       0.658957       0.359194      -1.141825      -0.060407       0.058065       0.014201       0.084984      -0.019946      -0.016114      -0.003489      -0.006037       0.027572      -0.030277       0.007752       0.022526             10.163379      13.698742      -3.639955       2.112500       9.166824       0.523318       7.624570          -0.000001
          319              O      13.744994       5.274726      10.740623      -0.672597      24.103478 0.39811392E+03  0.88537378E+04                                 6.475982                            6.054520       0.642812       2.321489                    0.995323      25.323806      63.455589       0.797634       0.345290      -1.153281       0.020069      -0.030857       0.083212       0.090990       0.051926       0.008427      -0.025392      -0.059424      -0.102572      -0.059880      -0.019883       0.079763              6.852208       7.197031       1.678746       1.085559       7.699845       1.631749       5.659748           0.000002
          320              O      11.059036       2.917626       7.611186      -0.830862      47.817786 0.83574532E+03  0.22382374E+05                                10.506368                            8.993675      -0.032466       1.998491                    0.996121      31.674700      87.226993       0.630147       0.362937      -1.138483      -0.002036      -0.049918      -0.073194       0.088618       0.015095       0.004961      -0.006334      -0.001577       0.026389      -0.021601       0.009657       0.011944             11.867658      15.731596      -4.357450       2.938366      10.522238       0.899492       9.349139          -0.000004
          321              O      18.177629      20.960983       9.262191      -0.852219      44.900626 0.98194047E+03  0.27314091E+05                                 9.927429                            9.731050      -0.196407       1.942107                    0.994367      32.345888      90.077555       0.608890       0.361631      -1.142225      -0.017540      -0.054144      -0.043255       0.071486       0.007854       0.022204      -0.006588      -0.002649      -0.030521      -0.029267       0.008709       0.020558             10.023376       8.954933       0.184715      -0.623250      10.785977      -0.574616      10.329218          -0.000003
          322              O      19.317759      21.208785       7.033770      -0.769654      36.682975 0.69780505E+03  0.17785520E+05                                 8.553237                            8.056085       0.799795       2.254291                    0.998338      30.623510      81.094041       0.689015       0.348775      -1.154950       0.008037      -0.066893      -0.117664       0.135588      -0.018669      -0.013631       0.041828       0.028166       0.099699      -0.053793      -0.006872       0.060665              9.011060       8.222626      -1.655826      -1.129218       9.565092       3.390000       9.245464           0.000001
          323              O       9.914356      11.657992      11.910084      -0.669599      24.563305 0.41319814E+03  0.92800497E+04                                 6.576760                            6.188816       0.558258       2.290846                    0.994832      25.520580      64.377642       0.784560       0.347607      -1.150731       0.021450      -0.077491      -0.049969       0.094667      -0.021854       0.048898       0.019175       0.043626       0.166231      -0.070984      -0.011792       0.082776              6.918708       7.759427      -1.390010       1.442885       6.657064      -1.422502       6.339634          -0.000004
          324              O       7.515061      12.501232      11.961481      -0.799331      44.195400 0.76520667E+03  0.20048745E+05                                 9.932829                            8.603221       0.035794       2.021127                    0.994972      31.022714      84.531751       0.644500       0.362723      -1.138520      -0.064483      -0.050014       0.045698       0.093530       0.017911      -0.013828      -0.002058      -0.023858       0.016372      -0.028165       0.004811       0.023354             11.158301      15.753945      -0.190175      -4.758800       8.563312      -1.459086       9.157646          -0.000006
          325              O       8.576461      11.507494       9.846329      -0.801533      43.273530 0.89101687E+03  0.24189757E+05                                 9.747685                            9.306555      -0.093041       1.989244                    0.993027      31.075849      85.491360       0.618924       0.364522      -1.139970      -0.000820      -0.063414      -0.025950       0.068523      -0.002013      -0.008162       0.009948      -0.004178       0.017931      -0.010908      -0.005108       0.016016             10.059858       8.176365       0.648043       0.685921      12.494865       0.602903       9.508345          -0.000005
          326              O       7.822412      14.038346       8.427002      -0.845494      45.429932 0.97899473E+03  0.27216766E+05                                10.027525                            9.731131      -0.262483       1.925808                    0.994111      32.189938      89.672396       0.607397       0.362725      -1.141150      -0.008642       0.051008      -0.045692       0.069024      -0.016002      -0.005383       0.002656       0.030873       0.047775      -0.030199       0.009050       0.021149             10.248949       8.656305       0.238977      -0.008059      10.292154       0.287648      11.798388          -0.000006
          327              O       8.551142      16.224246       9.399577      -0.773336      36.302546 0.67519317E+03  0.17095292E+05                                 8.530981                            7.945482       0.726115       2.232258                    0.998469      30.605816      81.200390       0.689944       0.350626      -1.151585      -0.011797       0.125128      -0.027966       0.128756       0.001610      -0.015215      -0.011679      -0.063447      -0.138612      -0.052618      -0.003716       0.056334              9.089538       7.242532       0.476157      -0.582381      12.641474      -2.903360       7.384607          -0.000002
          328              O      21.101474      14.884624      10.569829      -0.842685      50.077852 0.87407823E+03  0.23682606E+05                                10.848306                            9.210889      -0.120418       1.964547                    0.996395      32.099019      89.029668       0.621073       0.363985      -1.137197      -0.017684       0.070057      -0.035721       0.080602      -0.008001       0.013059       0.005380      -0.004561      -0.008230      -0.018862       0.006691       0.012172             12.435974      16.803829      -0.456633      -5.216260      10.205726      -2.002031      10.298369          -0.000006
          329              O      10.403669      16.442767       1.972824      -0.705848      29.784349 0.53510061E+03  0.12887561E+05                                 7.674105                            7.203242      -0.069201       2.050448                    0.994872      27.510211      73.103522       0.699389       0.363623      -1.131902      -0.045332      -0.022734       0.031140       0.059510      -0.025431      -0.006603       0.012337      -0.096067      -0.091557      -0.040509      -0.030908       0.071417              7.996779       7.007269      -1.501155      -1.059427       9.759176      -0.180048       7.223892          -0.000002
          330              O      10.407004      13.984124       1.561259      -0.809933      43.804705 0.76809666E+03  0.20102447E+05                                 9.792952                            8.562010       0.144948       2.061192                    0.995571      30.987040      83.828687       0.653892       0.357904      -1.144663      -0.066215      -0.037363      -0.066351       0.100911       0.012105      -0.009845       0.020371      -0.030078       0.036063      -0.032023       0.001050       0.030974             10.815665       8.737777       3.777569      -0.748832      16.101468      -0.866209       7.607751          -0.000004
          331              O      17.795786      21.348948      19.681390      -0.803665      40.881741 0.70300680E+03  0.17984218E+05                                 9.308247                            8.138970       0.319046       2.118844                    0.997304      30.495190      81.387216       0.677584       0.353355      -1.149088      -0.017982      -0.061123      -0.083637       0.105141      -0.000486       0.003042       0.007718       0.000806       0.018254      -0.008416      -0.002415       0.010831             10.380044       6.704630       0.838511      -1.307023       9.708149      -4.205931      14.727354          -0.000003
          332              O      12.874896      12.406759       2.498647      -0.798895      41.449778 0.75686881E+03  0.19795613E+05                                 9.531961                            8.581110      -0.071435       1.998904                    0.994860      31.006233      84.686029       0.641889       0.364836      -1.135745       0.035869      -0.076168       0.035414       0.091336       0.010402      -0.006257      -0.001905      -0.032003       0.050336      -0.028143       0.009156       0.018987             10.177709       9.320733       2.870605      -1.465217      13.629102       0.214458       7.583293          -0.000004
          333              O      14.983979      13.646039       2.751674      -0.683821      21.781686 0.36424398E+03  0.79575111E+04                                 5.994102                            5.747892       0.520416       2.248326                    0.998672      26.074715      65.699592       0.824262       0.340139      -1.152517      -0.023551      -0.057286       0.036318       0.071801       0.057860      -0.011397      -0.009449       0.088780      -0.184028      -0.063150      -0.041696       0.104846              6.012997       7.836473       0.586295       0.552421       5.176786       0.266363       5.025733          -0.000006
          334              O      13.921463      13.542866       0.447542      -0.764192      34.291641 0.64386911E+03  0.16111796E+05                                 8.203036                            7.755380       0.619308       2.207272                    0.997923      30.228905      79.763976       0.698747       0.350300      -1.151705      -0.028872      -0.044920      -0.130248       0.140769      -0.021232       0.005166       0.026286      -0.009210       0.149527      -0.051092      -0.007546       0.058638              8.509763       6.939220      -0.801149      -1.639294       8.173786       2.084543      10.416285          -0.000001
          335              O      18.528795      13.011801      16.361787      -0.836528      49.033694 0.78926147E+03  0.20814906E+05                                10.591985                            8.662139       0.006564       2.001645                    0.997623      31.630811      86.136912       0.651466       0.356501      -1.144814       0.028197       0.075272       0.037718       0.088790       0.003488      -0.006031       0.004321      -0.050241       0.015572      -0.029129       0.005503       0.023625             12.384568       9.672177      -2.818160      -3.633268      12.484079       6.869494      14.997448          -0.000004
          336              O      19.997332      12.578031      14.315823      -0.815404      41.790327 0.71621888E+03  0.18469393E+05                                 9.535159                            8.289754       0.033697       2.026187                    0.995997      31.012295      84.012355       0.660132       0.359806      -1.140081       0.078387       0.007002      -0.011349       0.079513      -0.010833      -0.024238       0.008748      -0.013516       0.008442      -0.027833      -0.001956       0.029789             10.571667       9.813679       1.509731      -4.210646       8.167053      -2.563345      13.734270          -0.000007
          337              O      19.947427      10.958161      16.197715      -0.687643      23.427414 0.40245996E+03  0.90079844E+04                                 6.363003                            6.118861       0.423698       2.231495                    0.996218      26.034431      66.241550       0.784425       0.348859      -1.146071       0.043952      -0.024498      -0.063283       0.080850      -0.020530      -0.010134      -0.036834      -0.017501       0.223310      -0.065995      -0.020356       0.086351              6.414010       5.720038      -1.464811       0.660179       6.247935      -0.800969       7.274057          -0.000004
          338              O      17.371246      13.389777      13.111965      -0.852482      48.272318 0.84820083E+03  0.22790168E+05                                10.491838                            9.005832       0.154279       2.033864                    0.998154      32.506748      89.536707       0.635736       0.358575      -1.142429      -0.063452       0.060596      -0.021630       0.090366      -0.007590      -0.007839      -0.007776      -0.013716      -0.038463      -0.019877       0.002621       0.017255             12.029357      11.141061       3.571395      -3.757894      12.524407      -5.123254      12.422605          -0.000007
          339              O      15.697188      11.516371      12.866845      -0.795281      42.846150 0.83951466E+03  0.22430931E+05                                 9.596926                            8.929011       0.410379       2.117962                    0.998560      31.799441      86.486011       0.643691       0.356131      -1.147847      -0.096036      -0.023445      -0.044214       0.108293       0.001949       0.006058       0.035977      -0.034704      -0.021957      -0.032640      -0.013296       0.045936             10.027836       9.793860       1.603335       3.100831       8.465892       0.240992      11.823756          -0.000006
          340              O      15.752130      12.834041      15.013625      -0.833406      47.412596 0.80380037E+03  0.21304651E+05                                10.387719                            8.771477       0.061482       2.023220                    0.996380      31.682122      86.616956       0.643801       0.358945      -1.142357      -0.099012       0.011508      -0.050649       0.111809       0.000353      -0.018901      -0.006556       0.017103      -0.015817      -0.019735      -0.004353       0.024088             11.767277       9.533654      -1.145082      -4.625678       8.924919       2.941872      16.843259          -0.000005
          341              O      17.508973      16.529688      10.040053      -0.696428      29.537761 0.53293415E+03  0.12830749E+05                                 7.651153                            7.210306      -0.174435       2.022905                    0.993451      27.371191      72.876280       0.695445       0.365818      -1.129463      -0.059861       0.042307      -0.019252       0.075788       0.014909       0.022787       0.042614      -0.046703       0.001139      -0.040418      -0.023124       0.063541              7.986250       7.156951       0.989825       1.433066       9.751442       0.790049       7.050356          -0.000001
          342              O      17.550681      18.396419      11.659034      -0.823937      39.873079 0.66030248E+03  0.16651091E+05                                 9.144949                            7.861647       0.417182       2.146262                    0.997460      30.601127      81.435566       0.691976       0.351007      -1.149491      -0.068936      -0.026117       0.056355       0.092791      -0.011309       0.007947       0.005916      -0.011765       0.053630      -0.024010       0.003761       0.020250             10.323745       8.107563      -3.364299      -1.096585      15.789868       2.198084       7.073805          -0.000001
          343              O      18.741299      16.164549      12.198892      -0.799120      40.862310 0.67623248E+03  0.17162520E+05                                 9.357993                            8.005413       0.179241       2.077121                    0.995802      30.508012      81.569292       0.679076       0.355388      -1.145412      -0.019462      -0.004717       0.095640       0.097715       0.001304      -0.005644      -0.012727       0.007639       0.007955      -0.014884       0.000424       0.014460             10.674519       6.797647      -1.173439       0.575710      15.328271      -4.812635       9.897640          -0.000002
          344              O      19.886367      20.299638      11.550311      -0.858898      47.512513 0.87549642E+03  0.23717989E+05                                10.367139                            9.184500      -0.038397       1.979569                    0.996919      32.492225      89.957574       0.625741       0.361317      -1.139899       0.023427       0.075020       0.023000       0.081889      -0.006627       0.006083      -0.002170      -0.038306       0.029275      -0.026040       0.009108       0.016932             11.375698      11.065212      -4.376947      -1.072488      15.148369       2.155435       7.913513          -0.000001
          345              O      21.003494      18.339461      12.716610      -0.678580      23.115253 0.37658277E+03  0.83063324E+04                                 6.351241                            5.933998       0.228151       2.159750                    0.997133      26.114346      66.388204       0.791939       0.350643      -1.142347      -0.031390      -0.059545      -0.024106       0.071499       0.014838       0.059641       0.017061      -0.013866       0.189780      -0.067084      -0.027634       0.094718              6.452167       4.989908       0.324161       1.479761       6.080053      -0.698992       8.286540           0.000003
          346              O      22.082515      19.423235      10.712157      -0.782289      35.552531 0.66500339E+03  0.16774924E+05                                 8.362424                            7.861389       0.788241       2.245527                    0.998801      30.786027      81.551179       0.696728       0.348503      -1.153230       0.133309       0.007993      -0.053420       0.143836       0.005019      -0.044520       0.027782       0.056636      -0.023892      -0.057687      -0.004813       0.062499              8.555815      10.782484       2.246986      -1.995246       7.865992      -0.354860       7.018971           0.000002
          347              O      11.203912      11.178388       0.228120      -0.806255      48.434938 0.88973611E+03  0.24194088E+05                                10.641901                            9.334235      -0.225702       1.941623                    0.993589      31.424977      87.082349       0.613381       0.367221      -1.135622      -0.058534       0.053835      -0.012904       0.080566      -0.017466       0.006706      -0.012017       0.011617      -0.071595      -0.028094      -0.005015       0.033110             11.902910      13.829032      -3.292903      -2.242265      11.191060       3.547436      10.688638          -0.000002
          348              O      19.488013      17.406362      18.585662      -0.668000      23.749558 0.39561617E+03  0.88022158E+04                                 6.450050                            6.072465       0.415545       2.240557                    0.996547      25.521072      64.390270       0.787591       0.349532      -1.147432       0.058057       0.053857       0.074029       0.108404       0.029592       0.021196      -0.053997      -0.061626      -0.028258      -0.071592      -0.001789       0.073381              6.616013       6.545609       1.158230      -0.008077       7.732917      -0.937911       5.569512           0.000002
          349              O      18.171318      15.335300      18.123096      -0.846704      46.743522 0.76648692E+03  0.20070091E+05                                10.248294                            8.521959       0.101904       2.031496                    0.997295      31.655872      85.942432       0.658349       0.355308      -1.145588       0.002226      -0.028996      -0.062053       0.068529      -0.025173      -0.011353       0.014171      -0.043897       0.040865      -0.040611       0.001668       0.038942             11.979850       9.634653       3.004305       3.146602      13.081052       6.527312      13.223844          -0.000001
          350              O      11.686277       9.509605       2.670626      -0.817924      39.473902 0.68983160E+03  0.17619160E+05                                 9.121852                            8.094667       0.122034       2.051663                    0.996930      30.886176      83.214700       0.673252       0.356194      -1.143195       0.014823      -0.029419       0.087346       0.093351       0.010470      -0.004127       0.010656      -0.005809       0.014485      -0.017748       0.003408       0.014340              9.937634       8.711068      -3.342798      -2.435306      11.903422       3.302814       9.198411          -0.000003
          351              O      11.576695       7.667214       0.931062      -0.696004      28.883563 0.49583286E+03  0.11752003E+05                                 7.540449                            6.926548      -0.041326       2.043958                    0.997645      27.813920      74.050332       0.712197       0.362852      -1.129076      -0.000990      -0.092058       0.026954       0.095928       0.021002       0.052025       0.011929       0.046312      -0.025873      -0.045921      -0.025003       0.070924              7.922417       8.947600       1.406108       2.625731       8.007803       1.326018       6.811848           0.000000
          352              O      13.492614       7.713914       2.488763      -0.757646      31.770274 0.56305555E+03  0.13649886E+05                                 7.732042                            7.194320       0.403388       2.132152                    0.998776      30.093135      78.624481       0.732941       0.344714      -1.154233       0.043843      -0.067833       0.092063       0.122471      -0.012738       0.014553      -0.021552       0.036376      -0.021231      -0.032749      -0.003689       0.036438              7.801971       8.293025      -1.909401       1.234689       8.205367      -1.980397       6.907521           0.000002
          353              O       7.597169       1.718146       5.965519      -0.692785      28.814960 0.51704606E+03  0.12363618E+05                                 7.527740                            7.100590      -0.161808       2.026367                    0.993873      27.337593      72.715988       0.700485       0.365671      -1.128734      -0.050099      -0.032786      -0.040604       0.072343       0.018966      -0.020227      -0.024733      -0.005278       0.141348      -0.042722      -0.019670       0.062392              7.820600       6.959430       1.169374      -1.346660       6.792708       0.059561       9.709660           0.000001
          354              O       8.740408       3.954180       5.742539      -0.808178      40.593824 0.67947133E+03  0.17264322E+05                                 9.299332                            8.006690       0.175158       2.069332                    0.996463      30.750853      82.249565       0.681336       0.353807      -1.146756      -0.013548       0.093163      -0.023159       0.096950       0.000675       0.008517       0.005142      -0.025255      -0.055420      -0.022747       0.000115       0.022632             10.578590       6.438173       0.432188       0.486547      12.966122       5.566167      12.331476           0.000000
          355              O       7.791693       2.717044       3.695981      -0.827191      41.666082 0.68473210E+03  0.17436853E+05                                 9.453349                            8.028117       0.229778       2.082250                    0.997116      30.947167      82.949132       0.681429       0.352970      -1.147088      -0.077233       0.031824       0.001715       0.083550       0.013415       0.008735      -0.003726      -0.035752       0.012444      -0.027276       0.006958       0.020318             10.824173       7.922691       0.024645       3.283175       6.695539       0.622819      17.854289          -0.000002
          356              O      12.406200       1.638516       3.449477      -0.761555      33.485305 0.61558144E+03  0.15224711E+05                                 7.991856                            7.530935       0.851556       2.270823                    0.999448      30.215086      79.140311       0.716802       0.345496      -1.156233       0.137195      -0.016556       0.010932       0.138622      -0.039785       0.010109      -0.014544       0.050461      -0.034112      -0.043523      -0.013015       0.056538              8.119147      10.459148      -2.533838      -0.638703       6.902963       0.184523       6.995329          -0.000000
          357              O      11.299178       3.865904       3.728202      -0.645080      21.865698 0.35781483E+03  0.77927160E+04                                 6.111757                            5.774508       0.415798       2.240427                    0.997331      25.434367      64.265610       0.804772       0.349464      -1.143225       0.067334      -0.003632       0.062121       0.091685      -0.034449       0.023996      -0.043004      -0.131685      -0.056254      -0.069634      -0.032816       0.102450              6.188475       4.511261       0.318118       0.322132       8.598965      -0.312636       5.455199           0.000003
          358              O      10.323591       2.148039       2.131362      -0.860858      48.105928 0.88953956E+03  0.24193858E+05                                10.461565                            9.259814      -0.074997       1.967004                    0.996890      32.609961      90.454399       0.623011       0.361469      -1.139809       0.048008      -0.006317      -0.074864       0.089159       0.015212      -0.001994       0.001490      -0.027598       0.035615      -0.026627       0.011911       0.014717             11.534271      10.028411       0.181337       4.020076       7.651374       0.180814      16.923029          -0.000005
          359              O      15.602825       6.851300      19.049019      -0.790851      42.924096 0.86763137E+03  0.23388788E+05                                 9.689158                            9.179048      -0.063134       2.002951                    0.992169      30.793149      84.296799       0.623939       0.364159      -1.140740      -0.009157       0.077941      -0.025294       0.082452       0.004915       0.012445       0.008767      -0.017874      -0.004742      -0.017824      -0.001057       0.018881              9.970560       8.294428      -1.447661      -0.176762      12.094151      -1.082444       9.523100          -0.000005
          360              O      17.098587       5.500600      17.617041      -0.670697      26.315442 0.43186944E+03  0.98124569E+04                                 6.977667                            6.369281       0.279737       2.201579                    0.993239      25.622880      65.126262       0.765281       0.352257      -1.146294       0.011897       0.094339      -0.020579       0.097287      -0.020201      -0.052974       0.039295      -0.019027      -0.019374      -0.062453      -0.012989       0.075442              7.569539       8.959057       0.628101      -2.746936       5.240846      -0.916780       8.508714          -0.000001
          361              O      21.028175      24.468641      17.930558      -0.798652      41.267070 0.71680166E+03  0.18460438E+05                                 9.416520                            8.270969       0.091062       2.044931                    0.996987      30.695534      82.693664       0.664535       0.357886      -1.143323      -0.048450       0.004517      -0.078987       0.092772      -0.004926       0.021865      -0.000357      -0.024208       0.006955      -0.029051       0.010047       0.019004             10.424897      14.444068       3.260519       3.291632       7.337757       0.398490       9.492865          -0.000004
          362              O      15.761854      17.343330       2.546682      -0.794793      36.859618 0.70188077E+03  0.17922363E+05                                 8.558211                            8.052929       0.831443       2.249747                    0.999293      31.151221      82.671318       0.692307       0.346478      -1.156414      -0.011460      -0.060377       0.101277       0.118464       0.003265       0.015282      -0.054424       0.005207       0.019030      -0.057322       0.000754       0.056568              9.018356       7.636522      -0.233278       1.440459       7.519629      -2.636020      11.898915          -0.000005
          363              O      14.030617      17.571805       0.723896      -0.837603      50.044758 0.88004110E+03  0.23894534E+05                                10.876746                            9.263377      -0.182174       1.947204                    0.995500      32.131523      89.333607       0.616941       0.365651      -1.135433      -0.021022      -0.051098       0.067077       0.086903       0.010269      -0.016773       0.004017       0.002156      -0.013174      -0.021868       0.003194       0.018674             12.408355      15.961314       4.129216       3.958858       9.181786       0.006144      12.081966          -0.000007
          364              O      14.827249      19.616896       2.015522      -0.839341      44.787393 0.95814505E+03  0.26485820E+05                                 9.921851                            9.613818      -0.212880       1.943176                    0.994101      32.003035      88.806794       0.612537       0.361736      -1.142289      -0.029731      -0.019584       0.070911       0.079346       0.013994      -0.010741       0.012992       0.010497      -0.016516      -0.025994       0.008149       0.017845             10.102704       8.986024      -0.514880      -0.098578      10.970296       0.767073      10.351791          -0.000005
          365              O      14.541977      22.160047       8.461596      -0.804768      43.789699 0.89621081E+03  0.24380504E+05                                 9.847669                            9.348806      -0.188246       1.958476                    0.992863      31.188447      86.054229       0.615659       0.365707      -1.138374       0.011842       0.007278      -0.065353       0.066815      -0.013651       0.002126      -0.010760       0.001824       0.010097      -0.017607      -0.000333       0.017940             10.174609       8.416316       0.566697      -1.683417       9.889473       0.463277      12.218037          -0.000001
          366              O      15.364493      20.459955      10.217765      -0.803452      40.745665 0.72948286E+03  0.18877107E+05                                 9.347758                            8.359037       0.039894       2.026662                    0.996182      30.934107      83.644901       0.658957       0.359194      -1.141825       0.060407      -0.058065      -0.014201       0.084984      -0.019946      -0.016114      -0.003489      -0.006037       0.027572      -0.030278       0.007752       0.022526             10.163378      13.698740      -3.639954       2.112499       9.166824       0.523318       7.624569          -0.000001
          367              O      13.115070      20.247617       9.027152      -0.672597      24.103473 0.39811380E+03  0.88537344E+04                                 6.475981                            6.054520       0.642812       2.321489                    0.995323      25.323804      63.455580       0.797634       0.345290      -1.153281      -0.020069       0.030857      -0.083212       0.090990       0.051926       0.008427      -0.025392      -0.059424      -0.102572      -0.059880      -0.019883       0.079763              6.852207       7.197030       1.678745       1.085559       7.699844       1.631749       5.659747           0.000002
          368              O      15.801028      22.604717      12.156589      -0.830862      47.817788 0.83574534E+03  0.22382374E+05                                10.506368                            8.993675      -0.032467       1.998491                    0.996121      31.674701      87.226995       0.630147       0.362937      -1.138483       0.002036       0.049918       0.073194       0.088618       0.015095       0.004961      -0.006334      -0.001577       0.026389      -0.021601       0.009657       0.011944             11.867657      15.731595      -4.357450       2.938366      10.522238       0.899492       9.349139          -0.000004
          369              O       8.682435       4.561360      10.505584      -0.852219      44.900626 0.98194047E+03  0.27314091E+05                                 9.927429                            9.731050      -0.196407       1.942107                    0.994367      32.345888      90.077554       0.608890       0.361631      -1.142225       0.017540       0.054144       0.043255       0.071487       0.007854       0.022204      -0.006588      -0.002649      -0.030522      -0.029267       0.008709       0.020558             10.023376       8.954933       0.184715      -0.623250      10.785977      -0.574616      10.329218          -0.000003
          370              O       7.542305       4.313558      12.734005      -0.769654      36.682974 0.69780503E+03  0.17785519E+05                                 8.553237                            8.056085       0.799795       2.254291                    0.998338      30.623509      81.094040       0.689015       0.348775      -1.154950      -0.008037       0.066893       0.117664       0.135588      -0.018669      -0.013631       0.041828       0.028166       0.099699      -0.053793      -0.006873       0.060665              9.011061       8.222626      -1.655826      -1.129218       9.565092       3.390001       9.245464           0.000001
          371              O      16.945708      13.864351       7.857691      -0.669599      24.563307 0.41319819E+03  0.92800510E+04                                 6.576761                            6.188816       0.558258       2.290846                    0.994832      25.520581      64.377646       0.784560       0.347607      -1.150731      -0.021450       0.077491       0.049969       0.094667      -0.021854       0.048898       0.019175       0.043626       0.166231      -0.070984      -0.011792       0.082776              6.918709       7.759428      -1.390011       1.442885       6.657065      -1.422502       6.339634          -0.000004
          372              O      19.345003      13.021111       7.806294      -0.799331      44.195408 0.76520684E+03  0.20048751E+05                                 9.932831                            8.603222       0.035794       2.021126                    0.994972      31.022717      84.531763       0.644500       0.362723      -1.138520       0.064484       0.050014      -0.045698       0.093530       0.017911      -0.013828      -0.002058      -0.023858       0.016371      -0.028165       0.004811       0.023354             11.158303      15.753947      -0.190175      -4.758800       8.563313      -1.459086       9.157647          -0.000006
          373              O      18.283603      14.014849       9.921446      -0.801533      43.273529 0.89101681E+03  0.24189755E+05                                 9.747685                            9.306555      -0.093041       1.989244                    0.993027      31.075848      85.491358       0.618924       0.364522      -1.139970       0.000820       0.063414       0.025950       0.068523      -0.002013      -0.008162       0.009948      -0.004178       0.017931      -0.010908      -0.005108       0.016016             10.059858       8.176364       0.648042       0.685921      12.494865       0.602903       9.508345          -0.000005
          374              O      19.037652      11.483997      11.340773      -0.845494      45.429935 0.97899479E+03  0.27216767E+05                                10.027525                            9.731131      -0.262483       1.925808                    0.994111      32.189939      89.672398       0.607397       0.362725      -1.141150       0.008642      -0.051008       0.045692       0.069024      -0.016002      -0.005383       0.002656       0.030873       0.047775      -0.030199       0.009050       0.021149             10.248949       8.656305       0.238977      -0.008059      10.292154       0.287648      11.798388          -0.000006
          375              O      18.308922       9.298097      10.368198      -0.773336      36.302547 0.67519320E+03  0.17095293E+05                                 8.530981                            7.945482       0.726115       2.232258                    0.998469      30.605815      81.200389       0.689944       0.350626      -1.151585       0.011797      -0.125128       0.027966       0.128757       0.001610      -0.015215      -0.011679      -0.063448      -0.138612      -0.052618      -0.003716       0.056334              9.089538       7.242533       0.476157      -0.582381      12.641475      -2.903360       7.384608          -0.000003
          376              O       5.758590      10.637719       9.197946      -0.842685      50.077859 0.87407837E+03  0.23682610E+05                                10.848307                            9.210890      -0.120418       1.964547                    0.996395      32.099021      89.029677       0.621073       0.363985      -1.137197       0.017684      -0.070056       0.035721       0.080602      -0.008001       0.013059       0.005380      -0.004561      -0.008230      -0.018862       0.006691       0.012172             12.435976      16.803831      -0.456634      -5.216261      10.205727      -2.002031      10.298370          -0.000006
          377              O      16.456395       9.079576      17.794951      -0.705848      29.784348 0.53510058E+03  0.12887560E+05                                 7.674105                            7.203242      -0.069201       2.050448                    0.994872      27.510211      73.103521       0.699389       0.363623      -1.131902       0.045332       0.022734      -0.031140       0.059510      -0.025431      -0.006603       0.012338      -0.096067      -0.091557      -0.040509      -0.030908       0.071417              7.996779       7.007269      -1.501155      -1.059427       9.759175      -0.180048       7.223892          -0.000002
          378              O      16.453060      11.538219      18.206516      -0.809933      43.804704 0.76809666E+03  0.20102447E+05                                 9.792952                            8.562010       0.144948       2.061193                    0.995571      30.987040      83.828687       0.653892       0.357904      -1.144663       0.066215       0.037363       0.066351       0.100911       0.012105      -0.009845       0.020371      -0.030078       0.036063      -0.032023       0.001050       0.030974             10.815665       8.737777       3.777569      -0.748832      16.101467      -0.866209       7.607751          -0.000004
          379              O       9.064278       4.173395       0.086385      -0.803665      40.881740 0.70300678E+03  0.17984218E+05                                 9.308247                            8.138970       0.319046       2.118844                    0.997304      30.495190      81.387214       0.677584       0.353355      -1.149088       0.017982       0.061123       0.083637       0.105141      -0.000486       0.003042       0.007718       0.000806       0.018254      -0.008416      -0.002415       0.010831             10.380044       6.704630       0.838511      -1.307023       9.708148      -4.205931      14.727354          -0.000002
          380              O      13.985168      13.115584      17.269128      -0.798895      41.449786 0.75686899E+03  0.19795619E+05                                 9.531962                            8.581111      -0.071434       1.998904                    0.994860      31.006236      84.686040       0.641889       0.364836      -1.135745      -0.035870       0.076167      -0.035414       0.091336       0.010402      -0.006257      -0.001905      -0.032003       0.050336      -0.028143       0.009156       0.018987             10.177711       9.320734       2.870605      -1.465217      13.629104       0.214458       7.583294          -0.000004
          381              O      11.876085      11.876304      17.016101      -0.683821      21.781695 0.36424417E+03  0.79575164E+04                                 5.994104                            5.747894       0.520415       2.248326                    0.998672      26.074718      65.699607       0.824261       0.340139      -1.152517       0.023552       0.057286      -0.036318       0.071801       0.057860      -0.011397      -0.009449       0.088779      -0.184028      -0.063150      -0.041696       0.104846              6.013000       7.836476       0.586295       0.552422       5.176787       0.266364       5.025735          -0.000006
          382              O      12.938601      11.979477      19.320233      -0.764192      34.291640 0.64386909E+03  0.16111795E+05                                 8.203036                            7.755379       0.619308       2.207272                    0.997923      30.228905      79.763974       0.698747       0.350300      -1.151705       0.028872       0.044920       0.130248       0.140769      -0.021232       0.005166       0.026286      -0.009210       0.149527      -0.051092      -0.007546       0.058637              8.509763       6.939219      -0.801149      -1.639293       8.173785       2.084542      10.416284          -0.000001
          383              O       8.331269      12.510542       3.405988      -0.836528      49.033695 0.78926147E+03  0.20814906E+05                                10.591985                            8.662138       0.006564       2.001646                    0.997623      31.630812      86.136914       0.651466       0.356501      -1.144814      -0.028197      -0.075272      -0.037718       0.088790       0.003488      -0.006031       0.004321      -0.050241       0.015572      -0.029129       0.005503       0.023625             12.384567       9.672177      -2.818160      -3.633268      12.484078       6.869493      14.997447          -0.000004
          384              O       6.862732      12.944312       5.451952      -0.815404      41.790329 0.71621891E+03  0.18469394E+05                                 9.535159                            8.289754       0.033698       2.026188                    0.995997      31.012297      84.012360       0.660132       0.359806      -1.140081      -0.078387      -0.007001       0.011349       0.079513      -0.010833      -0.024238       0.008748      -0.013516       0.008442      -0.027833      -0.001956       0.029789             10.571667       9.813679       1.509731      -4.210647       8.167053      -2.563345      13.734270          -0.000007
          385              O       6.912637      14.564182       3.570060      -0.687643      23.427415 0.40245998E+03  0.90079849E+04                                 6.363003                            6.118861       0.423699       2.231495                    0.996218      26.034432      66.241552       0.784425       0.348859      -1.146071      -0.043952       0.024498       0.063283       0.080850      -0.020530      -0.010134      -0.036834      -0.017501       0.223310      -0.065995      -0.020356       0.086351              6.414010       5.720037      -1.464811       0.660178       6.247935      -0.800969       7.274057          -0.000003
          386              O       9.488818      12.132566       6.655810      -0.852482      48.272316 0.84820079E+03  0.22790167E+05                                10.491838                            9.005832       0.154279       2.033864                    0.998155      32.506747      89.536705       0.635736       0.358575      -1.142429       0.063452      -0.060596       0.021630       0.090366      -0.007590      -0.007840      -0.007776      -0.013716      -0.038463      -0.019877       0.002621       0.017255             12.029357      11.141061       3.571395      -3.757894      12.524407      -5.123254      12.422605          -0.000007
          387              O      11.162876      14.005972       6.900930      -0.795281      42.846144 0.83951452E+03  0.22430927E+05                                 9.596925                            8.929011       0.410379       2.117962                    0.998560      31.799439      86.486003       0.643691       0.356131      -1.147847       0.096036       0.023445       0.044213       0.108293       0.001949       0.006058       0.035977      -0.034704      -0.021957      -0.032640      -0.013296       0.045936             10.027835       9.793859       1.603335       3.100830       8.465891       0.240992      11.823755          -0.000006
          388              O      11.107934      12.688302       4.754150      -0.833406      47.412586 0.80380017E+03  0.21304644E+05                                10.387717                            8.771475       0.061482       2.023220                    0.996380      31.682120      86.616944       0.643801       0.358945      -1.142357       0.099012      -0.011508       0.050649       0.111809       0.000353      -0.018901      -0.006556       0.017103      -0.015817      -0.019735      -0.004353       0.024088             11.767275       9.533652      -1.145081      -4.625676       8.924917       2.941871      16.843255          -0.000006
          389              O       9.351091       8.992655       9.727722      -0.696428      29.537765 0.53293426E+03  0.12830752E+05                                 7.651154                            7.210306      -0.174435       2.022905                    0.993451      27.371192      72.876283       0.695445       0.365818      -1.129463       0.059861      -0.042307       0.019252       0.075788       0.014909       0.022787       0.042614      -0.046703       0.001139      -0.040418      -0.023124       0.063541              7.986250       7.156952       0.989825       1.433067       9.751443       0.790049       7.050356          -0.000001
          390              O       9.309383       7.125924       8.108741      -0.823937      39.873082 0.66030253E+03  0.16651092E+05                                 9.144949                            7.861647       0.417182       2.146262                    0.997460      30.601128      81.435570       0.691976       0.351007      -1.149491       0.068936       0.026117      -0.056355       0.092791      -0.011309       0.007947       0.005916      -0.011765       0.053630      -0.024010       0.003761       0.020250             10.323746       8.107564      -3.364300      -1.096585      15.789869       2.198085       7.073805          -0.000001
          391              O       8.118765       9.357794       7.568883      -0.799120      40.862307 0.67623240E+03  0.17162517E+05                                 9.357993                            8.005413       0.179241       2.077121                    0.995802      30.508011      81.569288       0.679076       0.355388      -1.145412       0.019462       0.004717      -0.095640       0.097715       0.001304      -0.005644      -0.012727       0.007639       0.007955      -0.014884       0.000424       0.014460             10.674518       6.797647      -1.173439       0.575710      15.328269      -4.812634       9.897639          -0.000002
          392              O       6.973697       5.222705       8.217464      -0.858898      47.512523 0.87549663E+03  0.23717996E+05                                10.367140                            9.184501      -0.038396       1.979569                    0.996919      32.492229      89.957586       0.625741       0.361317      -1.139899      -0.023427      -0.075020      -0.023000       0.081889      -0.006627       0.006083      -0.002170      -0.038306       0.029275      -0.026040       0.009108       0.016932             11.375699      11.065214      -4.376948      -1.072488      15.148370       2.155435       7.913513          -0.000001
          393              O       5.856570       7.182882       7.051165      -0.678580      23.115257 0.37658285E+03  0.83063347E+04                                 6.351242                            5.933999       0.228149       2.159750                    0.997133      26.114347      66.388213       0.791939       0.350643      -1.142347       0.031390       0.059545       0.024106       0.071499       0.014838       0.059640       0.017060      -0.013866       0.189780      -0.067084      -0.027634       0.094718              6.452168       4.989909       0.324162       1.479762       6.080054      -0.698992       8.286541           0.000003
          394              O       4.777549       6.099108       9.055618      -0.782289      35.552551 0.66500388E+03  0.16774940E+05                                 8.362428                            7.861392       0.788239       2.245527                    0.998801      30.786033      81.551208       0.696728       0.348503      -1.153230      -0.133309      -0.007993       0.053420       0.143836       0.005019      -0.044521       0.027782       0.056636      -0.023893      -0.057687      -0.004813       0.062500              8.555820      10.782489       2.246988      -1.995248       7.865995      -0.354860       7.018974           0.000002
          395              O      15.656152      14.343955      19.539655      -0.806255      48.434947 0.88973631E+03  0.24194094E+05                                10.641903                            9.334236      -0.225702       1.941623                    0.993589      31.424980      87.082361       0.613381       0.367221      -1.135622       0.058534      -0.053835       0.012904       0.080566      -0.017466       0.006707      -0.012017       0.011617      -0.071595      -0.028094      -0.005015       0.033110             11.902912      13.829034      -3.292903      -2.242265      11.191061       3.547436      10.688640          -0.000002
          396              O       7.372051       8.115981       1.182113      -0.668000      23.749559 0.39561620E+03  0.88022165E+04                                 6.450049                            6.072464       0.415545       2.240557                    0.996547      25.521073      64.390272       0.787591       0.349532      -1.147432      -0.058057      -0.053857      -0.074029       0.108404       0.029592       0.021196      -0.053997      -0.061626      -0.028258      -0.071592      -0.001789       0.073381              6.616012       6.545608       1.158230      -0.008077       7.732916      -0.937912       5.569512           0.000002
          397              O       8.688746      10.187043       1.644679      -0.846704      46.743520 0.76648686E+03  0.20070089E+05                                10.248293                            8.521959       0.101904       2.031496                    0.997295      31.655871      85.942428       0.658349       0.355308      -1.145588      -0.002226       0.028996       0.062053       0.068529      -0.025173      -0.011353       0.014171      -0.043897       0.040865      -0.040610       0.001668       0.038942             11.979849       9.634653       3.004305       3.146602      13.081052       6.527312      13.223843          -0.000001
          398              O      15.173787      16.012738      17.097149      -0.817924      39.473910 0.68983177E+03  0.17619165E+05                                 9.121853                            8.094668       0.122034       2.051663                    0.996930      30.886179      83.214711       0.673252       0.356194      -1.143195      -0.014823       0.029419      -0.087346       0.093351       0.010470      -0.004127       0.010656      -0.005809       0.014484      -0.017747       0.003407       0.014340              9.937635       8.711069      -3.342799      -2.435307      11.903424       3.302815       9.198412          -0.000003
          399              O      15.283369      17.855129      18.836713      -0.696004      28.883562 0.49583283E+03  0.11752002E+05                                 7.540449                            6.926547      -0.041326       2.043958                    0.997645      27.813920      74.050330       0.712197       0.362852      -1.129076       0.000990       0.092058      -0.026954       0.095928       0.021002       0.052025       0.011929       0.046313      -0.025873      -0.045921      -0.025003       0.070924              7.922417       8.947600       1.406107       2.625731       8.007802       1.326018       6.811848           0.000000
          400              O      13.367450      17.808429      17.279012      -0.757646      31.770283 0.56305576E+03  0.13649892E+05                                 7.732044                            7.194321       0.403388       2.132152                    0.998776      30.093138      78.624494       0.732941       0.344714      -1.154233      -0.043843       0.067833      -0.092063       0.122471      -0.012738       0.014553      -0.021553       0.036376      -0.021231      -0.032749      -0.003689       0.036438              7.801973       8.293027      -1.909402       1.234689       8.205369      -1.980398       6.907522           0.000002

******************************************************
Auxiliary information for the entire system
The total spin magnetic moment of the unit cell is   0.000059
The total net atomic charge of the unit cell is   0.000005
Accuracy of reproducing the electrostatic potential in the unit cell:
  The inner radius (bohr) =    5.0000
  The outer radius (bohr) =   12.0000
  Valid grid points have density less than (e/(bohr^3)) =    0.0001
  The number of valid grid points were=       115294
  The rms potential error without charges in kcal/mol is=     12.06480
  The rms potential error with partial charges in kcal/mol is=      1.89786
  The RRMSE value at monopole order=      0.15731
  The rms potential error with partial charges and cloud penetration in kcal/mol is=      1.90303
  The RRMSE value at monopole order with cloud penetration is=      0.15773
  The rms potential error with partial charges and atomic dipoles in kcal/mol is=      0.58695
  The RRMSE value at dipole order=      0.04865
  The rms potential error with partial charges, atomic dipoles and cloud penetration in kcal/mol is=      0.57307
  The RRMSE value at dipole order with cloud penetration=      0.04750

******************************************************
The electron densities and ab initio electrostatic potential were computed in VASP using the PBE functional and
projector augmented wave method. See the main text of the journal article for a description of computational details.
The atomic charges, dipoles, and quadrupoles were computed with the DDEC6 method as described in
(a) T. A. Manz and N. Gabaldon Limas, RSC Adv. 6 (2016) 47771-47801 DOI: 10.1039/c6ra04656h
(b) N. Gabaldon Limas and T. A. Manz, RSC Adv. 8 (2018) 2678-2707 DOI: 10.1039/c7ra11829e.
For each atom in the material, the electron cloud parameters were fit to the spherically averaged atom-in-material
electron density using radial positions for which this density was between 10^-4 and 10^-2 electrons per cubic bohr.
The polarizabilities, dispersion coefficients, and quantum Drude oscillator (QDO) parameters were fit using the MCLF method.
The magnetic structure of the system was optimized in VASP from the default ferromagnetic initial guess using spin polarization.
The atomic spin moments (ASMs) were computed on this optimized magnetic structure using the DDEC6 partition as inputs
to the method of T. A. Manz and D. S. Sholl, J. Chem. Theory Comput. 7 (2011) 4146-4164 DOI: 10.1021/ct200539n.
The RMSE and RRMSE were computed using a uniform grid with Ewald summation.
