# Supplementary material for: A collection of forcefield precursors for metal–organic frameworks
Source: RSC Adv. 2019 Nov 13;9(63):36492–507. doi: 10.1039/c9ra07327b (PMC9075174; doi:10.1039/c9ra07327b)
Supplement: RA-009-C9RA07327B-s6035 [file RA-009-C9RA07327B-s6035.xyz]

   56
jmolscript: load "" {1 1 1} spacegroup "x,y,z" unitcell [{      7.621000     0.000000     0.000000 }, {     -1.818443     9.460826     0.000000 }, {     -2.765894    -3.552087     9.485911 }]
Ho     2.465656     7.204853     5.200461     2.085921
Ho     0.571007    -1.296114     4.285450     2.085920
H      2.510538     7.401235     0.457221     0.121386
H      2.662588     1.200950     9.142521     0.122040
H      1.237935     3.569138     6.203786     0.119444
H     -1.247508     5.170727     8.323887     0.156852
H     -1.374641     4.366466     6.952224     0.153550
H      3.014358     5.640922     2.048008     0.146449
H      4.287020     4.699795     1.809912     0.156780
H      3.723476     1.147763     6.977836     0.148292
H      3.337489     2.250562     5.882213     0.162310
H      0.526125    -1.492496     9.028690     0.121385
H      0.374075     4.707789     0.343390     0.122039
H      1.798728     2.339601     3.282125     0.119444
H      4.284171     0.738012     1.162024     0.156850
H      4.411304     1.542273     2.533687     0.153551
H      0.022305     0.267817     7.437903     0.146448
H     -1.250357     1.208944     7.675999     0.156780
H     -0.686813     4.760976     2.508075     0.148291
H     -0.300826     3.658177     3.603698     0.162311
C      0.322687     3.868703     8.013698     0.173650
C      0.347153     3.454437     9.324651    -0.245873
C      3.984196     6.037417     0.281732     0.191681
C      2.076522     1.891365     8.855098    -0.248116
C      2.089523     2.291208     7.534659     0.171364
C      1.223580     3.284195     7.108742    -0.237593
C     -0.740359     4.855447     7.533711    -0.404259
C     -0.249532     6.061805     6.780529     0.741927
C      3.952007     5.627820     1.729282    -0.397640
C      4.785880     6.533180     2.608626     0.703938
C      2.966055     1.584471     6.513975    -0.390819
C      2.189557     0.551695     5.747513     0.724543
C      2.713976     2.040036     1.472213     0.173650
C      2.689510     2.454302     0.161260    -0.245873
C     -0.947533    -0.128678     9.204179     0.191681
C      0.960141     4.017374     0.630813    -0.248117
C      0.947140     3.617531     1.951252     0.171364
C      1.813083     2.624544     2.377169    -0.237591
C      3.777022     1.053292     1.952200    -0.404259
C      3.286195    -0.153066     2.705382     0.741927
C     -0.915344     0.280919     7.756629    -0.397639
C     -1.749217    -0.624441     6.877285     0.703937
C      0.070608     4.324268     2.971936    -0.390819
C      0.847106     5.357044     3.738398     0.724543
O      0.977497     6.299299     6.719819    -0.668810
O     -1.161598     6.761924     6.217066    -0.701798
O     -1.811450     7.079627     2.159942    -0.602287
O      4.453031     6.721726     3.833257    -0.779751
O      1.052667     0.818456     5.297881    -0.639532
O      2.682453    -0.605860     5.534080    -0.763648
O      2.059166    -0.390560     2.766092    -0.668811
O      4.198261    -0.853185     3.268845    -0.701798
O      4.848113    -1.170888     7.325969    -0.602287
O     -1.416368    -0.812987     5.652654    -0.779751
O      1.983996     5.090283     4.188030    -0.639532
O      0.354210     6.514599     3.951831    -0.763647

The following XYZ coordinates are in angstroms. Other properties are in atomic units.
The sperically averaged electron density of each atom fit to a function of the form exp(a - br)
eigen_1, eigen_2 and eigen_3 are the three eigenvalues of traceless quadrupole moment tensor
  atom number  atomic symbol              X              Y              Z     net charge C6 coefficient C8 coefficient C10 coefficient fluctuating dipole atomic polarizability isotropic forcefield polarizability              a              b squared Pearson coefficient          <r^3>          <r^4>         wp_QDO          m_QDO          q_QDO       dipole_x       dipole_y       dipole_z         dipole            Qxy            Qxz            Qyz     Q(x^2-y^2)  Q(3z^2 - R^2)        eigen_1        eigen_2        eigen_3 static polarizability      alpha(xx)      alpha(xy)      alpha(xz)      alpha(yy)      alpha(yz)      alpha(zz) atomic spin moment
            1             Ho       2.465656       7.204853       5.200461       2.085921      99.633471 0.22190828E+04  0.69491952E+05                                14.046876                           12.617460       2.359251       2.516830                    0.999907      68.951263     154.171944       0.727015       0.269031      -1.339462       0.017961       0.001932       0.012757       0.022115      -0.107864       0.028262      -0.093932       0.004938      -0.100549      -0.126486      -0.037286       0.163772             15.292786      17.334274       2.383830      -0.157896      14.389330       2.036742      14.154753           0.000002
            2             Ho       0.571007      -1.296114       4.285450       2.085920      99.633476 0.22190829E+04  0.69491957E+05                                14.046877                           12.617461       2.359251       2.516830                    0.999907      68.951255     154.171928       0.727015       0.269031      -1.339461      -0.017960      -0.001931      -0.012758       0.022115      -0.107864       0.028262      -0.093932       0.004938      -0.100549      -0.126486      -0.037286       0.163772             15.292786      17.334274       2.383829      -0.157898      14.389330       2.036741      14.154755           0.000002
            3              H       2.510538       7.401235       0.457221       0.121386       0.968559 0.71574451E+01  0.68672289E+02                                 1.643097                            1.585004      -0.981276       2.412546                    0.997984       3.501359       9.845921       0.485008       1.316236      -0.700537      -0.019522       0.012791       0.023659       0.033233      -0.010260      -0.006271      -0.001919       0.008029       0.018482      -0.015359       0.003686       0.011673              1.656173       1.586893      -0.268128      -0.307385       1.571897       0.188716       1.809727           0.000008
            4              H       2.662588       1.200950       9.142521       0.122040       1.008154 0.75592943E+01  0.73363994E+02                                 1.675430                            1.619714      -0.983017       2.411152                    0.998250       3.497829       9.821906       0.484928       1.301448      -0.704061       0.018598      -0.023442       0.009136       0.031287      -0.011556      -0.001207      -0.001854      -0.007327       0.021904      -0.015958       0.007056       0.008902              1.686423       1.804837      -0.380016       0.133190       1.683214      -0.147021       1.571218           0.000008
            5              H       1.237935       3.569138       6.203786       0.119444       1.004053 0.73537861E+01  0.71929100E+02                                 1.756325                            1.660519      -1.311017       2.255966                    0.993183       3.860280      11.417386       0.445353       1.406073      -0.680504      -0.000342       0.009852      -0.032656       0.034111      -0.013780      -0.001655      -0.003148       0.007028       0.021594      -0.018301       0.007554       0.010748              1.801290       1.389149      -0.088834      -0.059040       1.682317      -0.363200       2.332404           0.000005
            6              H      -1.247508       5.170727       8.323887       0.156852       1.024477 0.78301254E+01  0.76399533E+02                                 1.688542                            1.641785      -0.829495       2.496203                    0.999142       3.331056       9.273301       0.486283       1.290908      -0.707937      -0.009509       0.005017       0.022120       0.024594      -0.004049      -0.005799       0.001203       0.000983       0.016712      -0.007703      -0.001670       0.009373              1.697572       1.562383      -0.187539      -0.285147       1.613273       0.182687       1.917060           0.000010
            7              H      -1.374641       4.366466       6.952224       0.153550       0.971899 0.74562614E+01  0.71390397E+02                                 1.586142                            1.566922      -0.802097       2.502657                    0.999670       3.221583       8.693114       0.518063       1.234824      -0.720624      -0.011468      -0.014161      -0.015502       0.023924       0.005051       0.004500       0.005002      -0.002611       0.005968      -0.006273      -0.003641       0.009914              1.583148       1.619147       0.196639       0.252928       1.567714       0.140594       1.562584           0.000015
            8              H       3.014358       5.640922       2.048008       0.146449       0.991495 0.76622721E+01  0.76215121E+02                                 1.787754                            1.726219      -1.573649       2.137637                    0.990638       4.041108      12.312092       0.422238       1.458362      -0.669943      -0.023281       0.003773       0.005610       0.024243      -0.006218      -0.001329      -0.002900       0.016907      -0.015691      -0.009992      -0.003124       0.013116              1.822701       2.251515       0.106911      -0.325298       1.515107      -0.006764       1.701483           0.000002
            9              H       4.287020       4.699795       1.809912       0.156780       0.955196 0.74231971E+01  0.72123910E+02                                 1.660903                            1.637241      -0.975675       2.426709                    0.996984       3.492421       9.995389       0.465535       1.354147      -0.693173       0.005665      -0.021813      -0.002819       0.022712      -0.008271      -0.002085      -0.002399      -0.011655       0.003316      -0.011374       0.001642       0.009732              1.666324       1.540284      -0.144826       0.038897       2.015176      -0.049736       1.443512           0.000009
           10              H       3.723476       1.147763       6.977836       0.148292       0.938031 0.69272282E+01  0.66404075E+02                                 1.658827                            1.593255      -1.108732       2.360782                    0.996061       3.580631      10.306511       0.464974       1.374176      -0.688006       0.014195      -0.013872       0.015973       0.025476      -0.001475       0.003182      -0.000436       0.003805       0.004100      -0.003237      -0.001488       0.004726              1.688750       2.001476      -0.338623       0.276829       1.523944      -0.104170       1.540829           0.000006
           11              H       3.337489       2.250562       5.882213       0.162310       0.938941 0.69808366E+01  0.65703834E+02                                 1.551024                            1.517085      -0.653369       2.581432                    0.999992       3.103902       8.286576       0.526355       1.236357      -0.720868       0.004725       0.021313      -0.011674       0.024756       0.002323      -0.003631      -0.005470      -0.006937      -0.000311      -0.005942      -0.002865       0.008807              1.562100       1.437937       0.148423      -0.160970       1.610358      -0.288949       1.638006           0.000013
           12              H       0.526125      -1.492496       9.028690       0.121385       0.968559 0.71574491E+01  0.68672338E+02                                 1.643098                            1.585004      -0.981277       2.412545                    0.997984       3.501360       9.845925       0.485008       1.316237      -0.700537       0.019522      -0.012791      -0.023659       0.033233      -0.010260      -0.006271      -0.001919       0.008029       0.018482      -0.015359       0.003686       0.011673              1.656173       1.586894      -0.268128      -0.307385       1.571898       0.188716       1.809728           0.000008
           13              H       0.374075       4.707789       0.343390       0.122039       1.008155 0.75593016E+01  0.73364083E+02                                 1.675431                            1.619715      -0.983018       2.411151                    0.998250       3.497831       9.821913       0.484928       1.301449      -0.704061      -0.018598       0.023442      -0.009136       0.031287      -0.011556      -0.001207      -0.001854      -0.007327       0.021904      -0.015958       0.007056       0.008902              1.686424       1.804839      -0.380016       0.133190       1.683215      -0.147021       1.571219           0.000008
           14              H       1.798728       2.339601       3.282125       0.119444       1.004053 0.73537868E+01  0.71929111E+02                                 1.756325                            1.660519      -1.311017       2.255965                    0.993183       3.860280      11.417388       0.445353       1.406073      -0.680504       0.000342      -0.009852       0.032656       0.034111      -0.013780      -0.001655      -0.003148       0.007028       0.021594      -0.018301       0.007554       0.010748              1.801290       1.389149      -0.088834      -0.059040       1.682318      -0.363201       2.332405           0.000005
           15              H       4.284171       0.738012       1.162024       0.156850       1.024478 0.78301355E+01  0.76399656E+02                                 1.688544                            1.641787      -0.829495       2.496203                    0.999142       3.331058       9.273308       0.486282       1.290908      -0.707937       0.009509      -0.005017      -0.022120       0.024594      -0.004049      -0.005799       0.001203       0.000984       0.016712      -0.007703      -0.001670       0.009373              1.697574       1.562384      -0.187539      -0.285147       1.613275       0.182687       1.917062           0.000010
           16              H       4.411304       1.542273       2.533687       0.153551       0.971895 0.74562283E+01  0.71389998E+02                                 1.586138                            1.566918      -0.802095       2.502659                    0.999670       3.221576       8.693089       0.518064       1.234823      -0.720624       0.011468       0.014161       0.015502       0.023924       0.005051       0.004500       0.005002      -0.002610       0.005968      -0.006273      -0.003641       0.009914              1.583145       1.619143       0.196639       0.252927       1.567710       0.140594       1.562580           0.000015
           17              H       0.022305       0.267817       7.437903       0.146448       0.991496 0.76622778E+01  0.76215188E+02                                 1.787755                            1.726219      -1.573648       2.137637                    0.990638       4.041109      12.312094       0.422238       1.458362      -0.669943       0.023281      -0.003773      -0.005610       0.024243      -0.006218      -0.001329      -0.002900       0.016907      -0.015691      -0.009992      -0.003124       0.013116              1.822702       2.251516       0.106911      -0.325298       1.515107      -0.006764       1.701483           0.000002
           18              H      -1.250357       1.208944       7.675999       0.156780       0.955196 0.74231954E+01  0.72123885E+02                                 1.660903                            1.637241      -0.975672       2.426710                    0.996984       3.492420       9.995384       0.465535       1.354146      -0.693173      -0.005665       0.021813       0.002819       0.022712      -0.008271      -0.002084      -0.002399      -0.011655       0.003316      -0.011374       0.001642       0.009732              1.666324       1.540284      -0.144826       0.038897       2.015176      -0.049736       1.443512           0.000009
           19              H      -0.686813       4.760976       2.508075       0.148291       0.938032 0.69272327E+01  0.66404130E+02                                 1.658828                            1.593256      -1.108733       2.360782                    0.996061       3.580633      10.306518       0.464974       1.374177      -0.688006      -0.014194       0.013872      -0.015973       0.025476      -0.001475       0.003182      -0.000436       0.003804       0.004100      -0.003237      -0.001488       0.004725              1.688750       2.001477      -0.338624       0.276829       1.523945      -0.104170       1.540829           0.000006
           20              H      -0.300826       3.658177       3.603698       0.162311       0.938943 0.69808541E+01  0.65704033E+02                                 1.551025                            1.517086      -0.653369       2.581431                    0.999992       3.103906       8.286586       0.526356       1.236355      -0.720869      -0.004725      -0.021313       0.011674       0.024756       0.002323      -0.003630      -0.005470      -0.006937      -0.000311      -0.005942      -0.002865       0.008807              1.562101       1.437938       0.148423      -0.160970       1.610358      -0.288950       1.638006           0.000013
           21              C       0.322687       3.868703       8.013698       0.173650      32.193989 0.39815049E+03  0.91251199E+04                                 8.915754                            6.742812      -0.139604       1.970395                    0.998878      25.758162      72.286733       0.624092       0.428219      -1.060479      -0.022299       0.042425      -0.015530       0.050382      -0.037946       0.014681      -0.017144      -0.010477      -0.040542      -0.031552      -0.021198       0.052750             10.274071       8.185964      -4.382836       0.200787      10.888614      -2.975235      11.747634           0.000008
           22              C       0.347153       3.454437       9.324651      -0.245873      33.530611 0.46983429E+03  0.11258444E+05                                 8.943271                            7.184608       0.244564       2.047475                    0.999158      30.456752      88.301266       0.620411       0.411996      -1.067401       0.009557       0.007041       0.008139       0.014393       0.006412      -0.018311       0.025271       0.024587       0.000960      -0.037685       0.008786       0.028899              9.836493       7.371497      -3.136917       0.598242       9.007165      -2.923928      13.130817           0.000003
           23              C       3.984196       6.037417       0.281732       0.191681      30.889328 0.39796605E+03  0.91682275E+04                                 8.840616                            6.854763      -0.342454       1.910620                    0.999220      25.986814      74.392348       0.600477       0.442762      -1.046111       0.008074      -0.001302       0.048111       0.048802      -0.003384       0.000409      -0.015658      -0.007437       0.141286      -0.029075      -0.021519       0.050594             10.088622       7.351593      -2.499248      -0.303113       7.546850      -0.898934      15.367422           0.000008
           24              C       2.076522       1.891365       8.855098      -0.248116      33.886995 0.48409784E+03  0.11690679E+05                                 9.026884                            7.311589       0.126523       2.007983                    0.998674      30.759615      89.611085       0.612460       0.414116      -1.065723       0.003559       0.001959      -0.000751       0.004132      -0.013474       0.022693       0.006233      -0.026208      -0.061950      -0.038760       0.009372       0.029388              9.878233       7.902108      -2.492239      -1.790776       7.292171       0.356133      14.440420           0.000003
           25              C       2.089523       2.291208       7.534659       0.171364      30.789948 0.38761074E+03  0.88342791E+04                                 8.672118                            6.662190      -0.093358       1.986416                    0.999065      25.721396      72.252558       0.625837       0.429407      -1.058533       0.021989      -0.030501      -0.034984       0.051359      -0.031268      -0.033069       0.023811       0.010453       0.052770      -0.040812      -0.020195       0.061007              9.880445       7.855485      -3.666238      -1.951881       9.158949       0.879100      12.626903           0.000012
           26              C       1.223580       3.284195       7.108742      -0.237593      35.436600 0.51198011E+03  0.12570347E+05                                 9.414602                            7.596972      -0.169385       1.911793                    0.998246      31.407173      93.029649       0.590137       0.422726      -1.057554      -0.003961       0.003264      -0.006010       0.007904       0.006972       0.010694       0.001031      -0.013547       0.080288      -0.024873      -0.004389       0.029262             10.293139       8.558982      -4.467568      -1.317218      11.520599      -0.968229      10.799836           0.000001
           27              C      -0.740359       4.855447       7.533711      -0.404259      33.885480 0.49701669E+03  0.12045280E+05                                 8.978186                            7.258808      -0.118615       1.942117                    0.998598      31.191060      90.129810       0.635725       0.397549      -1.079934       0.047298      -0.030772       0.010623       0.057418      -0.013972       0.002449       0.012650       0.028074       0.043482      -0.030600       0.011619       0.018981             10.205304       8.105786      -1.823897       0.548681      13.489675      -3.894989       9.020451           0.000007
           28              C      -0.249532       6.061805       6.780529       0.741927      19.102483 0.22094913E+03  0.44630417E+04                                 6.781213                            5.417135      -0.178927       2.026680                    0.999473      20.965351      59.142401       0.608820       0.498056      -1.000030       0.013312       0.036307      -0.007895       0.039468      -0.006028       0.004312       0.078892      -0.065678       0.133302      -0.061566      -0.046647       0.108213              7.528048       7.839529      -0.179641       0.036960       8.658028      -3.138704       6.086588           0.000027
           29              C       3.952007       5.627820       1.729282      -0.397640      34.159169 0.51652231E+03  0.12709405E+05                                 9.151914                            7.488044      -0.484771       1.834198                    0.996213      31.793721      94.264732       0.611492       0.407079      -1.067615       0.007809       0.020837      -0.041817       0.047369      -0.021829      -0.017191      -0.018799      -0.003839       0.054420      -0.041751       0.012594       0.029157             10.363892       8.761551       1.652372       1.614871       8.267972       1.182108      14.062153          -0.000002
           30              C       4.785880       6.533180       2.608626       0.703938      20.373258 0.23493193E+03  0.48214621E+04                                 7.089713                            5.579702      -0.139583       2.025727                    0.999735      21.711601      61.845386       0.600562       0.496948      -1.000044      -0.004578       0.011939       0.025800       0.028795      -0.077463       0.011624      -0.053673      -0.039519      -0.067836      -0.081315      -0.028849       0.110165              7.990032       8.409295       2.125761       0.726465       5.776049       2.412276       9.784751           0.000020
           31              C       2.966055       1.584471       6.513975      -0.390819      32.026947 0.48792176E+03  0.11769156E+05                                 8.643470                            7.210258      -0.069417       1.970016                    0.998163      30.623995      88.252266       0.635519       0.399561      -1.078686      -0.041583       0.017346       0.033659       0.056240      -0.026043      -0.003247      -0.019202      -0.017272       0.003159      -0.033984       0.000660       0.033324              9.549614       8.833772      -0.733563      -0.826570       9.903537       3.112829       9.911531           0.000005
           32              C       2.189557       0.551695       5.747513       0.724543      18.341292 0.22116674E+03  0.44803651E+04                                 6.650898                            5.453344      -0.069012       2.063225                    0.999709      21.231561      60.500119       0.599619       0.504240      -0.994318      -0.004711      -0.026223      -0.000211       0.026643      -0.000662      -0.059912      -0.062557       0.000675       0.186431      -0.083326      -0.030395       0.113721              7.283377       6.742878      -0.484894       1.013001       9.084487       2.662825       6.022768           0.000026
           33              C       2.713976       2.040036       1.472213       0.173650      32.193999 0.39815066E+03  0.91251247E+04                                 8.915757                            6.742814      -0.139605       1.970395                    0.998878      25.758166      72.286748       0.624092       0.428219      -1.060479       0.022299      -0.042425       0.015530       0.050382      -0.037946       0.014681      -0.017144      -0.010477      -0.040542      -0.031552      -0.021198       0.052750             10.274073       8.185965      -4.382836       0.200786      10.888617      -2.975235      11.747636           0.000010
           34              C       2.689510       2.454302       0.161260      -0.245873      33.530599 0.46983409E+03  0.11258437E+05                                 8.943268                            7.184605       0.244567       2.047476                    0.999158      30.456747      88.301236       0.620412       0.411996      -1.067401      -0.009557      -0.007041      -0.008139       0.014393       0.006412      -0.018311       0.025271       0.024587       0.000960      -0.037685       0.008786       0.028899              9.836488       7.371494      -3.136915       0.598241       9.007161      -2.923926      13.130810           0.000004
           35              C      -0.947533      -0.128678       9.204179       0.191681      30.889337 0.39796618E+03  0.91682309E+04                                 8.840616                            6.854763      -0.342452       1.910621                    0.999220      25.986817      74.392348       0.600477       0.442762      -1.046111      -0.008074       0.001301      -0.048112       0.048802      -0.003384       0.000409      -0.015658      -0.007437       0.141287      -0.029075      -0.021519       0.050594             10.088622       7.351593      -2.499248      -0.303113       7.546851      -0.898933      15.367423           0.000008
           36              C       0.960141       4.017374       0.630813      -0.248117      33.886996 0.48409783E+03  0.11690679E+05                                 9.026885                            7.311589       0.126523       2.007983                    0.998674      30.759616      89.611089       0.612460       0.414116      -1.065723      -0.003560      -0.001960       0.000752       0.004133      -0.013474       0.022693       0.006233      -0.026208      -0.061951      -0.038760       0.009372       0.029388              9.878234       7.902109      -2.492239      -1.790777       7.292172       0.356134      14.440422           0.000003
           37              C       0.947140       3.617531       1.951252       0.171364      30.789928 0.38761043E+03  0.88342704E+04                                 8.672117                            6.662189      -0.093360       1.986416                    0.999065      25.721383      72.252524       0.625837       0.429408      -1.058533      -0.021990       0.030500       0.034984       0.051359      -0.031268      -0.033069       0.023812       0.010454       0.052769      -0.040811      -0.020196       0.061006              9.880444       7.855484      -3.666237      -1.951881       9.158947       0.879100      12.626902           0.000012
           38              C       1.813083       2.624544       2.377169      -0.237591      35.436557 0.51197935E+03  0.12570323E+05                                 9.414592                            7.596964      -0.169384       1.911794                    0.998246      31.407147      93.029532       0.590137       0.422726      -1.057554       0.003961      -0.003265       0.006010       0.007903       0.006972       0.010694       0.001031      -0.013547       0.080288      -0.024873      -0.004389       0.029262             10.293128       8.558972      -4.467562      -1.317217      11.520585      -0.968228      10.799826           0.000000
           39              C       3.777022       1.053292       1.952200      -0.404259      33.885451 0.49701619E+03  0.12045264E+05                                 8.978180                            7.258804      -0.118615       1.942117                    0.998598      31.191039      90.129723       0.635725       0.397549      -1.079934      -0.047298       0.030772      -0.010623       0.057418      -0.013972       0.002448       0.012650       0.028075       0.043480      -0.030600       0.011619       0.018981             10.205297       8.105780      -1.823895       0.548679      13.489664      -3.894986       9.020446           0.000006
           40              C       3.286195      -0.153066       2.705382       0.741927      19.102488 0.22094921E+03  0.44630438E+04                                 6.781214                            5.417136      -0.178927       2.026680                    0.999473      20.965355      59.142413       0.608820       0.498056      -1.000030      -0.013312      -0.036307       0.007895       0.039469      -0.006028       0.004312       0.078892      -0.065678       0.133302      -0.061566      -0.046647       0.108213              7.528049       7.839530      -0.179642       0.036960       8.658028      -3.138704       6.086589           0.000028
           41              C      -0.915344       0.280919       7.756629      -0.397639      34.159151 0.51652196E+03  0.12709394E+05                                 9.151911                            7.488041      -0.484771       1.834198                    0.996213      31.793711      94.264696       0.611492       0.407079      -1.067615      -0.007809      -0.020838       0.041817       0.047369      -0.021829      -0.017191      -0.018799      -0.003839       0.054419      -0.041751       0.012594       0.029157             10.363888       8.761548       1.652372       1.614871       8.267970       1.182109      14.062147          -0.000004
           42              C      -1.749217      -0.624441       6.877285       0.703937      20.373271 0.23493208E+03  0.48214676E+04                                 7.089727                            5.579712      -0.139584       2.025727                    0.999735      21.711619      61.845520       0.600560       0.496950      -1.000043       0.004578      -0.011939      -0.025801       0.028796      -0.077463       0.011624      -0.053674      -0.039519      -0.067837      -0.081315      -0.028849       0.110165              7.990048       8.409311       2.125766       0.726468       5.776060       2.412283       9.784772           0.000020
           43              C       0.070608       4.324268       2.971936      -0.390819      32.026974 0.48792227E+03  0.11769173E+05                                 8.643478                            7.210265      -0.069419       1.970014                    0.998163      30.624017      88.252371       0.635518       0.399561      -1.078686       0.041583      -0.017346      -0.033659       0.056240      -0.026043      -0.003247      -0.019202      -0.017273       0.003159      -0.033983       0.000659       0.033324              9.549623       8.833780      -0.733564      -0.826571       9.903546       3.112834       9.911542           0.000004
           44              C       0.847106       5.357044       3.738398       0.724543      18.341299 0.22116684E+03  0.44803676E+04                                 6.650899                            5.453345      -0.069013       2.063224                    0.999709      21.231568      60.500146       0.599619       0.504240      -0.994318       0.004711       0.026223       0.000211       0.026644      -0.000662      -0.059912      -0.062557       0.000675       0.186430      -0.083326      -0.030395       0.113721              7.283379       6.742879      -0.484893       1.013001       9.084489       2.662827       6.022770           0.000026
           45              O       0.977497       6.299299       6.719819      -0.668810      36.988497 0.63330360E+03  0.15876215E+05                                 8.799665                            7.846777       0.206590       2.090086                    0.997064      29.432326      79.258771       0.670146       0.364588      -1.133485      -0.056532       0.006532       0.067808       0.088524       0.022466       0.003837       0.080133      -0.000932       0.045334      -0.079860      -0.008329       0.088190              9.251298      12.180466       2.699002      -1.659922       8.566518      -1.544513       7.006909          -0.000001
           46              O      -1.161598       6.761924       6.217066      -0.701798      41.762953 0.70081340E+03  0.17956379E+05                                 9.477443                            8.189040       0.372069       2.132417                    0.996880      30.008600      80.771153       0.666185       0.358835      -1.141981       0.012875      -0.024089       0.058179       0.064272      -0.060655       0.025532       0.050871      -0.012347       0.047781      -0.094980       0.027965       0.067015             10.274242      10.938503      -4.273835       2.420878      10.602413      -3.165516       9.281810           0.000002
           47              O      -1.811450       7.079627       2.159942      -0.602287      31.193027 0.51243200E+03  0.12155284E+05                                 7.755919                            6.956581       0.633757       2.249773                    0.997801      27.736088      72.103854       0.729106       0.354150      -1.144410       0.016370      -0.027234      -0.071024       0.077808      -0.013788      -0.022209      -0.067178       0.051539      -0.233149      -0.117139       0.048615       0.068524              8.150728      11.332126       2.467236      -0.108505       6.278236       0.290884       6.841821           0.000009
           48              O       4.453031       6.721726       3.833257      -0.779751      48.509013 0.78734042E+03  0.20847475E+05                                10.590551                            8.746332      -0.055247       1.977416                    0.997031      31.904905      88.378045       0.634884       0.364352      -1.133360      -0.004713      -0.059411      -0.044568       0.074419      -0.060211       0.008682      -0.005305      -0.104165       0.116184      -0.099210       0.036030       0.063180             11.858302      11.375753      -0.219983      -2.098144       7.427108       3.263682      16.772043           0.000009
           49              O       1.052667       0.818456       5.297881      -0.639532      32.125863 0.57880953E+03  0.14152449E+05                                 7.912945                            7.430260       0.440557       2.182181                    0.996317      28.403560      74.934327       0.700336       0.357687      -1.141722       0.004588       0.068011       0.035228       0.076730      -0.006942      -0.009861      -0.058050       0.120910       0.039683      -0.098259       0.041376       0.056883              8.074301       9.554089      -0.455249       0.935605       7.429170       0.254857       7.239644           0.000007
           50              O       2.682453      -0.605860       5.534080      -0.763648      50.725817 0.86920725E+03  0.23572843E+05                                10.888379                            9.204986      -0.003763       1.983213                    0.998054      32.127867      89.835697       0.617822       0.365556      -1.133318       0.001094       0.059762       0.055734       0.081725       0.001808      -0.062389      -0.033376      -0.084430       0.172514      -0.097400       0.002260       0.095140             12.046625      10.184098      -4.074508      -0.957732      17.275809       3.349942       8.679966          -0.000007
           51              O       2.059166      -0.390560       2.766092      -0.668811      36.988511 0.63330390E+03  0.15876225E+05                                 8.799668                            7.846780       0.206590       2.090086                    0.997064      29.432330      79.258793       0.670145       0.364588      -1.133485       0.056532      -0.006532      -0.067808       0.088524       0.022466       0.003837       0.080133      -0.000932       0.045334      -0.079860      -0.008329       0.088190              9.251301      12.180470       2.699003      -1.659922       8.566521      -1.544514       7.006912          -0.000000
           52              O       4.198261      -0.853185       3.268845      -0.701798      41.762945 0.70081322E+03  0.17956373E+05                                 9.477440                            8.189038       0.372072       2.132418                    0.996880      30.008602      80.771150       0.666185       0.358835      -1.141981      -0.012875       0.024089      -0.058179       0.064272      -0.060655       0.025531       0.050871      -0.012347       0.047780      -0.094980       0.027965       0.067015             10.274239      10.938500      -4.273833       2.420877      10.602408      -3.165514       9.281808           0.000002
           53              O       4.848113      -1.170888       7.325969      -0.602287      31.193009 0.51243164E+03  0.12155273E+05                                 7.755914                            6.956577       0.633758       2.249773                    0.997801      27.736084      72.103832       0.729106       0.354149      -1.144410      -0.016370       0.027234       0.071025       0.077808      -0.013788      -0.022208      -0.067179       0.051539      -0.233148      -0.117139       0.048615       0.068523              8.150723      11.332120       2.467234      -0.108506       6.278233       0.290883       6.841816           0.000008
           54              O      -1.416368      -0.812987       5.652654      -0.779751      48.509009 0.78734036E+03  0.20847473E+05                                10.590549                            8.746330      -0.055247       1.977416                    0.997031      31.904909      88.378050       0.634885       0.364351      -1.133360       0.004713       0.059412       0.044568       0.074419      -0.060210       0.008681      -0.005305      -0.104165       0.116185      -0.099210       0.036030       0.063180             11.858299      11.375749      -0.219983      -2.098144       7.427107       3.263681      16.772040           0.000009
           55              O       1.983996       5.090283       4.188030      -0.639532      32.125873 0.57880975E+03  0.14152456E+05                                 7.912946                            7.430261       0.440559       2.182181                    0.996317      28.403567      74.934348       0.700336       0.357687      -1.141722      -0.004588      -0.068011      -0.035228       0.076730      -0.006942      -0.009861      -0.058050       0.120910       0.039681      -0.098259       0.041376       0.056883              8.074302       9.554091      -0.455248       0.935606       7.429170       0.254857       7.239645           0.000008
           56              O       0.354210       6.514599       3.951831      -0.763647      50.725802 0.86920688E+03  0.23572831E+05                                10.888378                            9.204985      -0.003764       1.983213                    0.998054      32.127859      89.835676       0.617822       0.365556      -1.133318      -0.001093      -0.059762      -0.055735       0.081725       0.001808      -0.062389      -0.033376      -0.084430       0.172513      -0.097400       0.002260       0.095140             12.046624      10.184096      -4.074508      -0.957732      17.275808       3.349942       8.679966          -0.000007

******************************************************
Auxiliary information for the entire system
The total spin magnetic moment of the unit cell is   0.000429
The total net atomic charge of the unit cell is   -0.000002
Accuracy of reproducing the electrostatic potential in the unit cell:
  The inner radius (bohr) =    5.0000
  The outer radius (bohr) =   12.0000
  Valid grid points have density less than (e/(bohr^3)) =    0.0001
  The number of valid grid points were=         2215
  The rms potential error without charges in kcal/mol is=      6.12079
  The rms potential error with partial charges in kcal/mol is=      1.10355
  The RRMSE value at monopole order=      0.18030
  The rms potential error with partial charges and cloud penetration in kcal/mol is=      1.11681
  The RRMSE value at monopole order with cloud penetration is=      0.18246
  The rms potential error with partial charges and atomic dipoles in kcal/mol is=      0.30458
  The RRMSE value at dipole order=      0.04976
  The rms potential error with partial charges, atomic dipoles and cloud penetration in kcal/mol is=      0.31978
  The RRMSE value at dipole order with cloud penetration=      0.05224

******************************************************
The electron densities and ab initio electrostatic potential were computed in VASP using the PBE functional and
projector augmented wave method. See the main text of the journal article for a description of computational details.
The atomic charges, dipoles, and quadrupoles were computed with the DDEC6 method as described in
(a) T. A. Manz and N. Gabaldon Limas, RSC Adv. 6 (2016) 47771-47801 DOI: 10.1039/c6ra04656h
(b) N. Gabaldon Limas and T. A. Manz, RSC Adv. 8 (2018) 2678-2707 DOI: 10.1039/c7ra11829e.
For each atom in the material, the electron cloud parameters were fit to the spherically averaged atom-in-material
electron density using radial positions for which this density was between 10^-4 and 10^-2 electrons per cubic bohr.
The polarizabilities, dispersion coefficients, and quantum Drude oscillator (QDO) parameters were fit using the MCLF method.
The magnetic structure of the system was optimized in VASP from the default ferromagnetic initial guess using spin polarization.
The atomic spin moments (ASMs) were computed on this optimized magnetic structure using the DDEC6 partition as inputs
to the method of T. A. Manz and D. S. Sholl, J. Chem. Theory Comput. 7 (2011) 4146-4164 DOI: 10.1021/ct200539n.
The RMSE and RRMSE were computed using a uniform grid with Ewald summation.
