# Supplementary material for: A collection of forcefield precursors for metal–organic frameworks
Source: RSC Adv. 2019 Nov 13;9(63):36492–507. doi: 10.1039/c9ra07327b (PMC9075174; doi:10.1039/c9ra07327b)
Supplement: RA-009-C9RA07327B-s6036 [file RA-009-C9RA07327B-s6036.xyz]

   60
jmolscript: load "" {1 1 1} spacegroup "x,y,z" unitcell [{      5.742000     0.000000     0.000000 }, {      0.000000     8.550000     0.000000 }, {      0.000000     0.000000    18.512000 }]
Np     2.825638     0.688703     9.554784     1.548392
Np     0.045362     7.861298     0.298784     1.548412
Np     2.916362     4.963703    18.213216     1.548415
Np     5.696638     3.586298     8.957216     1.548389
H      4.965682     1.694610     2.739776     0.070778
H      2.533370     8.194320     2.586126     0.085147
H      5.359009     2.249505     4.918638     0.123322
H      2.992156     0.083790     4.805715     0.126564
H      3.647318     6.855390    11.995776     0.070795
H      0.337630     0.355680    11.842126     0.085147
H      3.253991     6.300495    14.174638     0.123325
H      5.620844     8.466210    14.061715     0.126566
H      0.776318     5.969610     6.516224     0.070797
H      3.208630     3.919320     6.669874     0.085143
H      0.382991     6.524505     4.337362     0.123325
H      2.749844     4.358790     4.450285     0.126571
H      2.094682     2.580390    15.772224     0.070784
H      5.404370     4.630680    15.925874     0.085150
H      2.488009     2.025495    13.593362     0.123325
H      0.121156     4.191210    13.706285     0.126573
C     -0.017226     1.359450     3.156296     0.062261
C      1.929312     0.148770     3.078546     0.059323
C      0.229680     1.712565     4.466946    -0.144129
C      2.232490     0.440325     4.405856    -0.154867
C      1.380377     1.273950     5.120419    -0.002385
C      1.625560     1.593720     6.556950     0.619244
C      2.888226     7.190550    12.412296     0.062245
C      0.941688     8.401230    12.334546     0.059326
C      2.641320     6.837435    13.722946    -0.144126
C      0.638510     8.109675    13.661856    -0.154867
C      1.490623     7.276050    14.376419    -0.002398
C      1.245440     6.956280    15.812950     0.619251
C      0.017226     5.634450     6.099704     0.062264
C      3.812688     4.423770     6.177454     0.059328
C      5.512320     5.987565     4.789054    -0.144120
C      3.509510     4.715325     4.850144    -0.154862
C      4.361623     5.548950     4.135581    -0.002385
C      4.116440     5.868720     2.699050     0.619255
C      2.853774     2.915550    15.355704     0.062270
C      4.800312     4.126230    15.433454     0.059332
C      3.100680     2.562435    14.045054    -0.144127
C      5.103490     3.834675    14.106144    -0.154868
C      4.251377     3.001050    13.391581    -0.002374
C      4.496560     2.681280    11.955050     0.619253
N      0.783783     0.566865     2.463947    -0.357993
N      2.087217     7.983135    11.719947    -0.357948
N      4.958217     4.841865     6.792053    -0.358002
N      3.654783     3.708135    16.048053    -0.358023
O      2.429440     0.883215     7.160442    -0.593548
O      1.023799     2.598345     7.021602    -0.607125
O      1.457320     1.888695     9.803955    -0.835034
O      0.441560     7.666785    16.416442    -0.593523
O      1.847201     5.951655    16.277602    -0.607124
O      1.413680     6.661305     0.547955    -0.835029
O      3.312560     5.158215     2.095558    -0.593539
O      4.718201     6.873345     2.234398    -0.607138
O      4.284680     6.163695    17.964045    -0.835031
O      5.300440     3.391785    11.351558    -0.593573
O      3.894799     1.676655    11.490398    -0.607154
O      4.328320     2.386305     8.708045    -0.834981

The following XYZ coordinates are in angstroms. Other properties are in atomic units.
The sperically averaged electron density of each atom fit to a function of the form exp(a - br)
eigen_1, eigen_2 and eigen_3 are the three eigenvalues of traceless quadrupole moment tensor
  atom number  atomic symbol              X              Y              Z     net charge C6 coefficient C8 coefficient C10 coefficient fluctuating dipole atomic polarizability isotropic forcefield polarizability              a              b squared Pearson coefficient          <r^3>          <r^4>         wp_QDO          m_QDO          q_QDO       dipole_x       dipole_y       dipole_z         dipole            Qxy            Qxz            Qyz     Q(x^2-y^2)  Q(3z^2 - R^2)        eigen_1        eigen_2        eigen_3 static polarizability      alpha(xx)      alpha(xy)      alpha(xz)      alpha(yy)      alpha(yz)      alpha(zz) atomic spin moment
            1             Np       2.825638       0.688703       9.554784       1.548392     376.003509 0.12372425E+05  0.60690400E+06                                34.821943                           30.833527       0.526718       1.696439                    0.998808     149.820205     446.383191       0.433329       0.288153      -1.291639      -0.220055       0.525237       0.022950       0.569934       0.508914       0.101898      -0.001874       0.190121       1.313824      -0.740463       0.265126       0.475337             37.558263      34.420597       2.093631       2.674559      30.187559      -5.280088      48.066633           3.995478
            2             Np       0.045362       7.861298       0.298784       1.548412     376.022292 0.12373313E+05  0.60695678E+06                                34.822741                           30.834380       0.526318       1.696349                    0.998806     149.824606     446.395668       0.433330       0.288148      -1.291648       0.220196      -0.525284       0.023135       0.570039       0.508854      -0.102796       0.002163       0.191099       1.314836      -0.740748       0.264687       0.476061             37.559076      34.420248       2.093935      -2.674279      30.188257       5.280761      48.068723           3.995676
            3             Np       2.916362       4.963703      18.213216       1.548415     376.022913 0.12373365E+05  0.60696074E+06                                34.823068                           30.834696       0.526199       1.696320                    0.998806     149.823483     446.394725       0.433322       0.288153      -1.291641       0.220024       0.525237      -0.023051       0.569926      -0.508668       0.102306       0.001641       0.192142       1.314464      -0.740514       0.264636       0.475878             37.559399      34.420619      -2.093948       2.674164      30.188564       5.280923      48.069014           3.997095
            4             Np       5.696638       3.586298       8.957216       1.548389     376.044304 0.12374126E+05  0.60700551E+06                                34.823019                           30.834404       0.526772       1.696425                    0.998809     149.836297     446.431089       0.433351       0.288130      -1.291671      -0.220075      -0.525438      -0.023117       0.570134      -0.508603      -0.102201      -0.001856       0.190176       1.314320      -0.740264       0.264651       0.475614             37.559481      34.421519      -2.094017      -2.674358      30.188430      -5.280615      48.068493           3.996604
            5              H       4.965682       1.694610       2.739776       0.070778       1.376913 0.10628706E+02  0.11372226E+03                                 2.149331                            1.985451      -1.354548       2.219266                    0.991125       4.248330      13.041190       0.411597       1.390815      -0.683968      -0.033912       0.018035      -0.005130       0.038751      -0.017109      -0.002399       0.009557       0.000887      -0.047810      -0.019969      -0.006792       0.026761              2.203882       2.686653      -0.433235       0.478469       1.959848      -0.185928       1.965146           0.002503
            6              H       2.533370       8.194320       2.586126       0.085147       1.155013 0.83279219E+01  0.84332537E+02                                 1.949295                            1.781923      -1.433677       2.184929                    0.992117       4.168171      12.691606       0.423034       1.429791      -0.675236       0.026717      -0.031279      -0.017343       0.044643      -0.010522       0.006536       0.014377       0.007023      -0.007751      -0.022201       0.008304       0.013897              2.034526       2.190803      -0.519385      -0.421463       1.977909       0.438614       1.934866           0.001035
            7              H       5.359009       2.249505       4.918638       0.123322       0.919286 0.65794926E+01  0.62486692E+02                                 1.648998                            1.567313      -1.134857       2.346167                    0.996178       3.647757      10.573686       0.460639       1.400072      -0.682360      -0.023295       0.019508       0.020753       0.036795      -0.006811      -0.001742       0.003691       0.009227       0.011461      -0.010571       0.001898       0.008673              1.681679       1.772805      -0.383923      -0.230791       1.733825       0.295229       1.538407          -0.000234
            8              H       2.992156       0.083790       4.805715       0.126564       0.988698 0.73493153E+01  0.71447294E+02                                 1.704254                            1.637281      -1.215698       2.311794                    0.995261       3.630988      10.500003       0.460613       1.367826      -0.689308       0.029630      -0.014417       0.018003       0.037548      -0.009760       0.004915       0.003579       0.009072      -0.004361      -0.012888       0.000986       0.011903              1.720171       2.057639      -0.281478       0.230981       1.573881      -0.052242       1.528992          -0.000118
            9              H       3.647318       6.855390      11.995776       0.070795       1.376727 0.10626886E+02  0.11369687E+03                                 2.149069                            1.985230      -1.354321       2.219376                    0.991129       4.247864      13.039025       0.411639       1.390742      -0.683983       0.033913      -0.018034      -0.005142       0.038753      -0.017112       0.002392      -0.009547       0.000892      -0.047716      -0.019943      -0.006802       0.026745              2.203605       2.686283      -0.433148      -0.478378       1.959618       0.185894       1.964915           0.002516
           10              H       0.337630       0.355680      11.842126       0.085147       1.155038 0.83281394E+01  0.84335167E+02                                 1.949307                            1.781934      -1.433800       2.184875                    0.992115       4.168216      12.691714       0.423038       1.429771      -0.675240      -0.026715       0.031283      -0.017342       0.044644      -0.010527      -0.006546      -0.014378       0.007015      -0.007770      -0.022208       0.008309       0.013899              2.034540       2.190817      -0.519391       0.421467       1.977923      -0.438621       1.934880           0.001047
           11              H       3.253991       6.300495      14.174638       0.123325       0.919316 0.65797700E+01  0.62490039E+02                                 1.649037                            1.567347      -1.134912       2.346139                    0.996177       3.647838      10.574011       0.460633       1.400074      -0.682359       0.023295      -0.019507       0.020753       0.036795      -0.006810       0.001742      -0.003691       0.009224       0.011458      -0.010569       0.001898       0.008672              1.681720       1.772852      -0.383940       0.230799       1.733869      -0.295239       1.538440          -0.000238
           12              H       5.620844       8.466210      14.061715       0.126566       0.988692 0.73492696E+01  0.71446860E+02                                 1.704260                            1.637288      -1.215688       2.311802                    0.995261       3.630977      10.500030       0.460606       1.367846      -0.689304      -0.029630       0.014419       0.018003       0.037550      -0.009760      -0.004914      -0.003580       0.009072      -0.004367      -0.012889       0.000985       0.011904              1.720177       2.057648      -0.281481      -0.230980       1.573887       0.052242       1.528996          -0.000120
           13              H       0.776318       5.969610       6.516224       0.070797       1.376721 0.10626803E+02  0.11369572E+03                                 2.149059                            1.985219      -1.354322       2.219374                    0.991129       4.247842      13.038926       0.411642       1.390738      -0.683984       0.033911       0.018042       0.005142       0.038754       0.017112      -0.002396      -0.009535       0.000888      -0.047726      -0.019935      -0.006809       0.026743              2.203595       2.686276       0.433150       0.478379       1.959608       0.185896       1.964902           0.002519
           14              H       3.208630       3.919320       6.669874       0.085143       1.155096 0.83286677E+01  0.84341980E+02                                 1.949376                            1.781992      -1.433819       2.184855                    0.992115       4.168392      12.692422       0.423029       1.429774      -0.675238      -0.026714      -0.031283       0.017338       0.044642       0.010524       0.006542      -0.014380       0.007016      -0.007776      -0.022207       0.008307       0.013900              2.034614       2.190900       0.519420      -0.421489       1.977994      -0.438643       1.934947           0.001042
           15              H       0.382991       6.524505       4.337362       0.123325       0.919323 0.65798139E+01  0.62490463E+02                                 1.649035                            1.567343      -1.134904       2.346141                    0.996178       3.647826      10.573923       0.460638       1.400058      -0.682362       0.023294       0.019508      -0.020751       0.036793       0.006810      -0.001742      -0.003691       0.009224       0.011460      -0.010569       0.001898       0.008671              1.681718       1.772849       0.383941      -0.230801       1.733868      -0.295240       1.538438          -0.000235
           16              H       2.749844       4.358790       4.450285       0.126571       0.988706 0.73493980E+01  0.71448405E+02                                 1.704273                            1.637299      -1.215670       2.311808                    0.995261       3.630998      10.500105       0.460606       1.367840      -0.689305      -0.029629      -0.014418      -0.018002       0.037548       0.009760       0.004914      -0.003581       0.009071      -0.004367      -0.012888       0.000985       0.011903              1.720190       2.057666       0.281485       0.230986       1.573897       0.052244       1.529007          -0.000122
           17              H       2.094682       2.580390      15.772224       0.070784       1.376946 0.10629016E+02  0.11372639E+03                                 2.149358                            1.985473      -1.354583       2.219245                    0.991125       4.248393      13.041422       0.411596       1.390805      -0.683970      -0.033910      -0.018040       0.005128       0.038750       0.017108       0.002406       0.009548       0.000881      -0.047820      -0.019961      -0.006799       0.026760              2.203911       2.686694       0.433246      -0.478480       1.959872      -0.185934       1.965168           0.002505
           18              H       5.404370       4.630680      15.925874       0.085150       1.155013 0.83279331E+01  0.84332758E+02                                 1.949301                            1.781929      -1.433647       2.184941                    0.992117       4.168193      12.691720       0.423031       1.429798      -0.675235       0.026717       0.031280       0.017343       0.044643       0.010522      -0.006534       0.014380       0.007025      -0.007751      -0.022202       0.008303       0.013899              2.034532       2.190810       0.519387       0.421464       1.977915       0.438615       1.934871           0.001030
           19              H       2.488009       2.025495      13.593362       0.123325       0.919299 0.65796034E+01  0.62487961E+02                                 1.649007                            1.567320      -1.134871       2.346158                    0.996178       3.647775      10.573731       0.460641       1.400061      -0.682362      -0.023293      -0.019508      -0.020752       0.036794       0.006810       0.001742       0.003691       0.009227       0.011462      -0.010570       0.001898       0.008672              1.681688       1.772814       0.383927       0.230794       1.733835       0.295232       1.538416          -0.000231
           20              H       0.121156       4.191210      13.706285       0.126573       0.988716 0.73494844E+01  0.71449415E+02                                 1.704277                            1.637302      -1.215684       2.311797                    0.995261       3.631034      10.500203       0.460609       1.367829      -0.689307       0.029628       0.014416      -0.018003       0.037546       0.009759      -0.004914       0.003580       0.009071      -0.004361      -0.012888       0.000986       0.011902              1.720194       2.057671       0.281485      -0.230986       1.573900      -0.052243       1.529012          -0.000121
           21              C      -0.017226       1.359450       3.156296       0.062261      27.325570 0.36435469E+03  0.83492593E+04                                 8.268064                            6.643395      -0.184420       1.940197                    0.998539      28.575744      86.167722       0.588431       0.454242      -1.022196       0.035644      -0.043230       0.010104       0.056933      -0.000815       0.004514      -0.008354      -0.003553      -0.243280      -0.081820       0.038641       0.043179              8.881022       9.160920      -2.579334       0.855417       7.781183       2.177310       9.700965           0.012268
           22              C       1.929312       0.148770       3.078546       0.059323      28.344218 0.38810118E+03  0.90027132E+04                                 8.477274                            6.854754      -0.208249       1.935233                    0.997963      28.443954      85.295385       0.581577       0.454015      -1.025979      -0.067259       0.010116       0.008091       0.068495      -0.005030      -0.010086       0.023025      -0.033523      -0.192531      -0.069631       0.015046       0.054585              9.169377      10.073111      -2.415587       0.488261       7.177214       2.398827      10.257806           0.012296
           23              C       0.229680       1.712565       4.466946      -0.144129      31.043557 0.45005347E+03  0.10701548E+05                                 8.648350                            7.138797       0.164314       2.031222                    0.999613      29.489001      86.015399       0.606606       0.424636      -1.056155       0.022298      -0.016606       0.007182       0.028715      -0.001535      -0.028358       0.009045      -0.019211      -0.052819      -0.039481       0.013109       0.026373              9.222425       9.414153      -2.076174       1.773097       7.309002       2.223851      10.944119           0.005160
           24              C       2.232490       0.440325       4.405856      -0.154867      31.607347 0.45786478E+03  0.10938185E+05                                 8.741963                            7.197421       0.146955       2.021700                    0.999556      29.830984      87.319289       0.604297       0.424275      -1.055997      -0.020890       0.006606       0.011001       0.024516       0.007196       0.012480      -0.012169       0.007571      -0.074034      -0.032741       0.011606       0.021136              9.426289       9.156976      -2.335122       0.138694       7.938421       3.139209      11.183470           0.004022
           25              C       1.380377       1.273950       5.120419      -0.002385      33.782715 0.43133843E+03  0.10041042E+05                                 9.020526                            6.884500       0.198638       2.074562                    0.999280      26.703132      74.440254       0.638539       0.412058      -1.075481      -0.008545      -0.010493      -0.056819       0.058408      -0.007610      -0.003407      -0.007182      -0.015341      -0.085294      -0.029988       0.004423       0.025565             10.226026       9.086601      -2.048452       1.402358       7.723981       3.417287      13.867496           0.021734
           26              C       1.625560       1.593720       6.556950       0.619244      20.901526 0.23281386E+03  0.47603771E+04                                 7.061808                            5.476934      -0.027277       2.059930                    0.999442      22.061613      62.434202       0.619978       0.483167      -1.008541       0.019323       0.025315       0.072964       0.079611       0.049708      -0.028663      -0.013492       0.071711      -0.163139      -0.061121      -0.034062       0.095183              7.831436       6.216349      -1.873113       1.207138       7.146044       1.494216      10.131916           0.019577
           27              C       2.888226       7.190550      12.412296       0.062245      27.325972 0.36436335E+03  0.83494519E+04                                 8.268006                            6.643398      -0.184324       1.940219                    0.998540      28.575470      86.165001       0.588445       0.454231      -1.022208      -0.035636       0.043243       0.010095       0.056936      -0.000823      -0.004520       0.008378      -0.003543      -0.243131      -0.081775       0.038617       0.043158              8.880937       9.160752      -2.579298      -0.855278       7.781199      -2.177383       9.700859           0.012298
           28              C       0.941688       8.401230      12.334546       0.059326      28.344167 0.38810040E+03  0.90026747E+04                                 8.477254                            6.854750      -0.208329       1.935212                    0.997962      28.443670      85.293942       0.581578       0.454015      -1.025981       0.067270      -0.010105       0.008087       0.068504      -0.005033       0.010069      -0.023013      -0.033539      -0.192484      -0.069608       0.015028       0.054580              9.169347      10.073066      -2.415600      -0.488227       7.177226      -2.398849      10.257749           0.012324
           29              C       2.641320       6.837435      13.722946      -0.144126      31.043888 0.45006192E+03  0.10701810E+05                                 8.648414                            7.138882       0.164248       2.031197                    0.999613      29.489390      86.017052       0.606599       0.424638      -1.056152      -0.022292       0.016616       0.007183       0.028716      -0.001533       0.028357      -0.009049      -0.019215      -0.052830      -0.039484       0.013109       0.026375              9.222463       9.414271      -2.076254      -1.773020       7.309124      -2.223839      10.943994           0.005143
           30              C       0.638510       8.109675      13.661856      -0.154867      31.607382 0.45786696E+03  0.10938246E+05                                 8.741941                            7.197419       0.146959       2.021700                    0.999556      29.831072      87.319482       0.604299       0.424273      -1.055999       0.020893      -0.006597       0.011003       0.024517       0.007189      -0.012482       0.012161       0.007575      -0.074035      -0.032737       0.011603       0.021134              9.426251       9.156965      -2.335167      -0.138609       7.938466      -3.139205      11.183321           0.004017
           31              C       1.490623       7.276050      14.376419      -0.002398      33.783210 0.43134918E+03  0.10041362E+05                                 9.020607                            6.884601       0.198588       2.074542                    0.999280      26.703511      74.441724       0.638532       0.412059      -1.075479       0.008544       0.010497      -0.056816       0.058406      -0.007613       0.003399       0.007175      -0.015334      -0.085291      -0.029983       0.004419       0.025563             10.226070       9.086723      -2.048536      -1.402274       7.724105      -3.417285      13.867383           0.021740
           32              C       1.245440       6.956280      15.812950       0.619251      20.901459 0.23281305E+03  0.47603278E+04                                 7.061653                            5.476832      -0.027222       2.059944                    0.999442      22.061188      62.431553       0.620003       0.483151      -1.008556      -0.019327      -0.025315       0.072962       0.079610       0.049706       0.028663       0.013495       0.071693      -0.163117      -0.061115      -0.034059       0.095174              7.831244       6.216205      -1.873109      -1.207094       7.145943      -1.494139      10.131583           0.019559
           33              C       0.017226       5.634450       6.099704       0.062264      27.324819 0.36434426E+03  0.83489059E+04                                 8.267756                            6.643206      -0.184291       1.940238                    0.998540      28.574814      86.162492       0.588455       0.454229      -1.022209      -0.035643      -0.043223      -0.010094       0.056926       0.000813       0.004511       0.008403      -0.003584      -0.243175      -0.081792       0.038611       0.043181              8.880662       9.160489       2.579207       0.855279       7.780948      -2.177275       9.700550           0.012294
           34              C       3.812688       4.423770       6.177454       0.059328      28.344364 0.38810349E+03  0.90027944E+04                                 8.477344                            6.854811      -0.208410       1.935181                    0.997962      28.444188      85.296657       0.581570       0.454020      -1.025975       0.067267       0.010104      -0.008101       0.068502       0.005025      -0.010073      -0.023017      -0.033553      -0.192580      -0.069640       0.015040       0.054600              9.169446      10.073164       2.415620       0.488213       7.177298      -2.398893      10.257877           0.012315
           35              C       5.512320       5.987565       4.789054      -0.144120      31.043248 0.45004954E+03  0.10701433E+05                                 8.648288                            7.138775       0.164272       2.031211                    0.999613      29.488887      86.015015       0.606605       0.424638      -1.056154      -0.022293      -0.016606      -0.007173       0.028709       0.001528      -0.028355      -0.009040      -0.019223      -0.052822      -0.039481       0.013117       0.026364              9.222335       9.414099       2.076233       1.772936       7.309045      -2.223853      10.943860           0.005154
           36              C       3.509510       4.715325       4.850144      -0.154862      31.607026 0.45785932E+03  0.10938024E+05                                 8.741901                            7.197374       0.146951       2.021702                    0.999556      29.830829      87.318777       0.604299       0.424275      -1.055997       0.020892       0.006596      -0.010997       0.024514      -0.007197       0.012480       0.012164       0.007559      -0.074042      -0.032740       0.011607       0.021134              9.426213       9.156918       2.335138       0.138654       7.938402      -3.139188      11.183321           0.004018
           37              C       4.361623       5.548950       4.135581      -0.002385      33.782678 0.43134096E+03  0.10041130E+05                                 9.020573                            6.884577       0.198554       2.074536                    0.999280      26.703169      74.440806       0.638527       0.412064      -1.075475       0.008539      -0.010488       0.056811       0.058399       0.007602      -0.003400       0.007178      -0.015350      -0.085307      -0.029988       0.004423       0.025565             10.226042       9.086652       2.048520       1.402230       7.724094      -3.417321      13.867380           0.021735
           38              C       4.116440       5.868720       2.699050       0.619255      20.901296 0.23281082E+03  0.47602686E+04                                 7.061626                            5.476812      -0.027236       2.059941                    0.999442      22.060999      62.430841       0.620003       0.483152      -1.008556      -0.019331       0.025317      -0.072957       0.079607      -0.049708      -0.028664       0.013500       0.071689      -0.163112      -0.061115      -0.034061       0.095175              7.831218       6.216178       1.873101       1.207090       7.145913      -1.494133      10.131565           0.019558
           39              C       2.853774       2.915550      15.355704       0.062270      27.325166 0.36434774E+03  0.83490641E+04                                 8.267977                            6.643324      -0.184423       1.940197                    0.998539      28.575602      86.167244       0.588435       0.454241      -1.022196       0.035648       0.043217      -0.010106       0.056926       0.000809      -0.004504      -0.008375      -0.003583      -0.243311      -0.081833       0.038636       0.043197              8.880929       9.160843       2.579310      -0.855430       7.781091       2.177256       9.700852           0.012267
           40              C       4.800312       4.126230      15.433454       0.059332      28.344092 0.38809941E+03  0.90026793E+04                                 8.477298                            6.854774      -0.208295       1.935220                    0.997963      28.444032      85.296187       0.581571       0.454020      -1.025975      -0.067258      -0.010114      -0.008098       0.068494       0.005025       0.010085       0.023031      -0.033535      -0.192577      -0.069647       0.015049       0.054598              9.169401      10.073135       2.415585      -0.488262       7.177229       2.398833      10.257840           0.012288
           41              C       3.100680       2.562435      14.045054      -0.144127      31.043372 0.45004946E+03  0.10701430E+05                                 8.648325                            7.138770       0.164303       2.031221                    0.999613      29.488861      86.014938       0.606606       0.424637      -1.056154       0.022298       0.016597      -0.007173       0.028707       0.001528       0.028355       0.009040      -0.019218      -0.052822      -0.039481       0.013117       0.026364              9.222405       9.414117       2.076178      -1.773073       7.308992       2.223857      10.944106           0.005167
           42              C       5.103490       3.834675      14.106144      -0.154868      31.607330 0.45786419E+03  0.10938173E+05                                 8.741969                            7.197419       0.146958       2.021703                    0.999556      29.831004      87.319498       0.604296       0.424276      -1.055996      -0.020888      -0.006605      -0.010996       0.024512      -0.007200      -0.012481      -0.012165       0.007560      -0.074029      -0.032739       0.011605       0.021134              9.426297       9.157004       2.335122      -0.138724       7.938405       3.139191      11.183483           0.004021
           43              C       4.251377       3.001050      13.391581      -0.002374      33.782556 0.43133561E+03  0.10040974E+05                                 9.020565                            6.884526       0.198569       2.074542                    0.999280      26.702998      74.440192       0.638530       0.412063      -1.075476      -0.008535       0.010482       0.056813       0.058399       0.007601       0.003402      -0.007181      -0.015352      -0.085310      -0.029991       0.004425       0.025566             10.226080       9.086637       2.048467      -1.402354       7.724017       3.417310      13.867587           0.021733
           44              C       4.496560       2.681280      11.955050       0.619253      20.901063 0.23280762E+03  0.47602109E+04                                 7.061681                            5.476843      -0.027245       2.059944                    0.999442      22.061236      62.432592       0.619987       0.483164      -1.008544       0.019339      -0.025319      -0.072957       0.079610      -0.049713       0.028661      -0.013495       0.071702      -0.163121      -0.061115      -0.034067       0.095182              7.831295       6.216242       1.873077      -1.207120       7.145903       1.494170      10.131741           0.019578
           45              N       0.783783       0.566865       2.463947      -0.357993      44.522765 0.70227682E+03  0.18530361E+05                                10.889009                            8.905508      -0.329058       1.870349                    0.997404      32.742822      98.275214       0.548138       0.423487      -1.064485       0.029283       0.008064       0.252872       0.254690      -0.038170      -0.003877       0.046753       0.027022      -0.469770      -0.166116       0.043880       0.122235             11.794878      13.007967      -3.448524       0.362148      10.940128       3.276582      11.436538           0.016807
           46              N       2.087217       7.983135      11.719947      -0.357948      44.515624 0.70213570E+03  0.18525474E+05                                10.887371                            8.904243      -0.328435       1.870565                    0.997407      32.739341      98.257641       0.548218       0.423452      -1.064521      -0.029296      -0.008079       0.252833       0.254653      -0.038179       0.003925      -0.046646       0.026987      -0.469529      -0.165996       0.043801       0.122195             11.793055      13.006131      -3.448104      -0.361994      10.938502      -3.275911      11.434533           0.016819
           47              N       4.958217       4.841865       6.792053      -0.358002      44.522542 0.70227428E+03  0.18530208E+05                                10.888782                            8.905357      -0.328961       1.870367                    0.997405      32.742797      98.273702       0.548158       0.423474      -1.064498      -0.029276       0.008069      -0.252868       0.254685       0.038171      -0.003871      -0.046687       0.026929      -0.469774      -0.166089       0.043874       0.122216             11.794605      13.007668       3.448405       0.362143      10.939925      -3.276500      11.436223           0.016811
           48              N       3.654783       3.708135      16.048053      -0.358023      44.526124 0.70234434E+03  0.18532664E+05                                10.889683                            8.906040      -0.329278       1.870263                    0.997403      32.744504      98.282958       0.548110       0.423497      -1.064475       0.029283      -0.008062      -0.252893       0.254710       0.038170       0.003866       0.046767       0.026962      -0.469896      -0.166160       0.043910       0.122249             11.795619      13.008701       3.448682      -0.362204      10.940818       3.276865      11.437336           0.016800
           49              O       2.429440       0.883215       7.160442      -0.593548      37.905246 0.60553359E+03  0.15051608E+05                                 9.039891                            7.737428       0.272586       2.128390                    0.997192      28.573729      77.302344       0.664623       0.370754      -1.125684       0.006300       0.072250      -0.034383       0.080261       0.028406       0.005488      -0.023212       0.069701      -0.052833      -0.052361      -0.001510       0.053871              9.678634       9.026099      -2.023438       3.525707       7.863696      -1.505034      12.146107          -0.001468
           50              O       1.023799       2.598345       7.021602      -0.607125      42.755801 0.68771735E+03  0.17607092E+05                                 9.774609                            8.240054       0.036716       2.052744                    0.994677      28.934689      78.857640       0.646170       0.370238      -1.128633       0.014015      -0.040308      -0.027171       0.050590       0.002508      -0.040340      -0.008469       0.020407      -0.146346      -0.065704       0.013972       0.051732             10.658232       9.863037      -3.950261      -2.642291      11.528429       3.111664      10.583231          -0.001036
           51              O       1.457320       1.888695       9.803955      -0.835034      51.726168 0.11000737E+04  0.31670895E+05                                11.221976                           10.490399      -0.238132       1.900578                    0.995856      34.152937      98.672489       0.567119       0.375140      -1.125037      -0.066627       0.058242       0.064060       0.109247      -0.011519      -0.013424       0.007513       0.087756       0.191931      -0.077589       0.009651       0.067938             11.723542      14.024349      -3.106637       0.766860       9.056480      -1.254897      12.089798          -0.094330
           52              O       0.441560       7.666785      16.416442      -0.593523      37.901028 0.60544871E+03  0.15048902E+05                                 9.039071                            7.736768       0.273089       2.128576                    0.997192      28.572201      77.295520       0.664669       0.370743      -1.125698      -0.006282      -0.072240      -0.034376       0.080248       0.028450      -0.005438       0.023229       0.069692      -0.052775      -0.052377      -0.001514       0.053891              9.677721       9.025261      -2.023271      -3.525294       7.863070       1.504990      12.144833          -0.001506
           53              O       1.847201       5.951655      16.277602      -0.607124      42.752577 0.68765358E+03  0.17604987E+05                                 9.773998                            8.239580       0.036899       2.052821                    0.994676      28.933581      78.852604       0.646202       0.370230      -1.128644      -0.014026       0.040297      -0.027175       0.050587       0.002507       0.040321       0.008436       0.020364      -0.146380      -0.065697       0.013997       0.051700             10.657534       9.862316      -3.949968       2.642048      11.527819      -3.111450      10.582466          -0.001056
           54              O       1.413680       6.661305       0.547955      -0.835029      51.717264 0.10998379E+04  0.31662145E+05                                11.220291                           10.488964      -0.237326       1.900850                    0.995855      34.150193      98.658818       0.567187       0.375118      -1.125063       0.066625      -0.058241       0.064040       0.109234      -0.011456       0.013435      -0.007562       0.087578       0.191795      -0.077469       0.009567       0.067902             11.721681      14.021610      -3.105925      -0.766742       9.055326       1.254756      12.088108          -0.094377
           55              O       3.312560       5.158215       2.095558      -0.593539      37.899383 0.60541629E+03  0.15047846E+05                                 9.038670                            7.736445       0.273422       2.128684                    0.997192      28.571825      77.293035       0.664700       0.370732      -1.125710      -0.006286       0.072238       0.034383       0.080250      -0.028455       0.005434       0.023244       0.069694      -0.052817      -0.052391      -0.001511       0.053902              9.677280       9.024870       2.023194       3.525101       7.862751       1.504944      12.144218          -0.001521
           56              O       4.718201       6.873345       2.234398      -0.607138      42.753518 0.68767300E+03  0.17605613E+05                                 9.774147                            8.239700       0.036922       2.052819                    0.994677      28.933984      78.854067       0.646197       0.370230      -1.128643      -0.014029      -0.040292       0.027174       0.050584      -0.002508      -0.040334       0.008444       0.020363      -0.146363      -0.065703       0.013995       0.051708             10.657706       9.862437       3.950001      -2.642108      11.527958      -3.111522      10.582723          -0.001032
           57              O       4.284680       6.163695      17.964045      -0.835031      51.717917 0.10998554E+04  0.31662795E+05                                11.220415                           10.489072      -0.237358       1.900838                    0.995855      34.150389      98.659830       0.567182       0.375120      -1.125061       0.066624       0.058213      -0.064045       0.109221       0.011477      -0.013410      -0.007566       0.087606       0.191801      -0.077489       0.009595       0.067894             11.721817      14.021781       3.105986       0.766768       9.055435       1.254789      12.088235          -0.094405
           58              O       5.300440       3.391785      11.351558      -0.593573      37.905188 0.60553133E+03  0.15051502E+05                                 9.039766                            7.737319       0.272959       2.128500                    0.997193      28.573955      77.302216       0.664641       0.370745      -1.125694       0.006296      -0.072262       0.034387       0.080273      -0.028432      -0.005461      -0.023219       0.069678      -0.052837      -0.052363      -0.001519       0.053882              9.678504       9.025982       2.023410      -3.525662       7.863583      -1.505020      12.145947          -0.001490
           59              O       3.894799       1.676655      11.490398      -0.607154      42.756802 0.68773838E+03  0.17607757E+05                                 9.774734                            8.240158       0.036810       2.052760                    0.994679      28.935149      78.859056       0.646169       0.370236      -1.128635       0.014035       0.040300       0.027172       0.050590      -0.002519       0.040337      -0.008483       0.020444      -0.146325      -0.065695       0.013948       0.051747             10.658377       9.863142       3.950285       2.642348      11.528525       3.111713      10.583462          -0.001003
           60              O       4.328320       2.386305       8.708045      -0.834981      51.723153 0.10999968E+04  0.31668149E+05                                11.221640                           10.490114      -0.238182       1.900581                    0.995855      34.151698      98.668292       0.567120       0.375146      -1.125032      -0.066568      -0.058240      -0.064041       0.109199       0.011542       0.013411       0.007526       0.087739       0.191943      -0.077590       0.009652       0.067938             11.723180      14.023847       3.106476      -0.766838       9.056223      -1.254875      12.089470          -0.094358

******************************************************
Auxiliary information for the entire system
The total spin magnetic moment of the unit cell is   15.977550
The total net atomic charge of the unit cell is   -0.000001
Accuracy of reproducing the electrostatic potential in the unit cell:
  The inner radius (bohr) =    5.0000
  The outer radius (bohr) =   12.0000
  Valid grid points have density less than (e/(bohr^3)) =    0.0001
  The number of valid grid points were=            0
  The rms potential error without charges in kcal/mol is=          NaN
  The rms potential error with partial charges in kcal/mol is=          NaN
  The RRMSE value at monopole order=          NaN
  The rms potential error with partial charges and cloud penetration in kcal/mol is=          NaN
  The RRMSE value at monopole order with cloud penetration is=          NaN
  The rms potential error with partial charges and atomic dipoles in kcal/mol is=          NaN
  The RRMSE value at dipole order=          NaN
  The rms potential error with partial charges, atomic dipoles and cloud penetration in kcal/mol is=          NaN
  The RRMSE value at dipole order with cloud penetration=          NaN

******************************************************
The electron densities and ab initio electrostatic potential were computed in VASP using the PBE functional and
projector augmented wave method. See the main text of the journal article for a description of computational details.
The atomic charges, dipoles, and quadrupoles were computed with the DDEC6 method as described in
(a) T. A. Manz and N. Gabaldon Limas, RSC Adv. 6 (2016) 47771-47801 DOI: 10.1039/c6ra04656h
(b) N. Gabaldon Limas and T. A. Manz, RSC Adv. 8 (2018) 2678-2707 DOI: 10.1039/c7ra11829e.
For each atom in the material, the electron cloud parameters were fit to the spherically averaged atom-in-material
electron density using radial positions for which this density was between 10^-4 and 10^-2 electrons per cubic bohr.
The polarizabilities, dispersion coefficients, and quantum Drude oscillator (QDO) parameters were fit using the MCLF method.
The magnetic structure of the system was optimized in VASP from the default ferromagnetic initial guess using spin polarization.
The atomic spin moments (ASMs) were computed on this optimized magnetic structure using the DDEC6 partition as inputs
to the method of T. A. Manz and D. S. Sholl, J. Chem. Theory Comput. 7 (2011) 4146-4164 DOI: 10.1021/ct200539n.
The RMSE and RRMSE were computed using a uniform grid with Ewald summation.
