# Supplementary material for: A collection of forcefield precursors for metal–organic frameworks
Source: RSC Adv. 2019 Nov 13;9(63):36492–507. doi: 10.1039/c9ra07327b (PMC9075174; doi:10.1039/c9ra07327b)
Supplement: RA-009-C9RA07327B-s6037 [file RA-009-C9RA07327B-s6037.xyz]

   46
jmolscript: load "" {1 1 1} spacegroup "x,y,z" unitcell [{     10.626100     0.000000     0.000000 }, {     -4.059749     9.820002     0.000000 }, {     -4.059749    -4.390894     8.783649 }]
Co    -0.814527     3.310495     7.023230     1.005179
Co     3.321129     2.118613     1.760419     1.005087
Co    -3.370676     6.511074     2.682175     1.005642
Co     5.877278    -1.081966     6.101474     1.005485
Mo    -6.089299     4.071614     6.587385     0.671514
Mo    -2.030199     1.357494     2.196264     0.671505
H     -1.826533     4.817989     5.156002     0.384150
H      4.333135     0.611119     3.627647     0.384073
H      5.475680     4.680229     2.168683     0.384242
H     -2.969078     0.748879     6.614966     0.384131
C     -4.063203     3.443266     7.068993     0.037598
C      7.933719    -0.079491     0.697070     0.045177
C      3.981796     3.716316     4.514356     0.037527
C      0.099500     1.813223     2.107900     0.045152
C     -4.734546     5.232278     5.342655     0.037645
C     -0.955187    -0.502606     2.564386     0.045302
C      4.653140     1.927304     6.240695     0.037683
C      8.988406     2.236337     0.240584     0.045309
C      6.569805     1.985842     1.714656     0.037538
C     -5.427117     5.508599     8.086579     0.045121
C     -1.475194     1.712792     4.269293     0.037600
C      2.407102     3.615885     6.675749     0.045220
C      7.241148     0.196830     3.440994     0.037657
C      3.461789     5.931714     6.219263     0.045334
C     -2.146538     3.501804     2.542954     0.037678
C     -6.481804     3.192771     8.543065     0.045275
N     -2.956766     3.209037     7.304570    -0.327856
N     -0.572886     4.652240     8.652246    -0.299702
N      3.645737     3.435431     3.445386    -0.327822
N      1.231978     2.012208     2.130035    -0.299727
N     -4.095371     5.860183     4.613436    -0.327906
N     -4.518344     8.297252     2.752269    -0.299784
N      4.784342     0.784286     6.136521    -0.327934
N      5.177435    -1.632805     8.030012    -0.299759
N      5.463368     2.220071     1.479079    -0.327826
N      3.079488     0.776868     0.131403    -0.299709
N     -1.139135     1.993677     5.338263    -0.327849
N      1.274624     3.416900     6.653614    -0.299724
N      6.601973    -0.431075     4.170213    -0.327902
N      7.024946    -2.868144     6.031380    -0.299786
N     -2.277740     4.644822     2.647128    -0.327934
N     -2.670833     7.061913     0.753637    -0.299761
O     -1.174429     4.923506     5.693561    -0.635590
O      3.681031     0.505602     3.090088    -0.635663
O      5.627297     5.448551     1.833938    -0.636031
O     -3.120695    -0.019443     6.949711    -0.635558

The following XYZ coordinates are in angstroms. Other properties are in atomic units.
The sperically averaged electron density of each atom fit to a function of the form exp(a - br)
eigen_1, eigen_2 and eigen_3 are the three eigenvalues of traceless quadrupole moment tensor
  atom number  atomic symbol              X              Y              Z     net charge C6 coefficient C8 coefficient C10 coefficient fluctuating dipole atomic polarizability isotropic forcefield polarizability              a              b squared Pearson coefficient          <r^3>          <r^4>         wp_QDO          m_QDO          q_QDO       dipole_x       dipole_y       dipole_z         dipole            Qxy            Qxz            Qyz     Q(x^2-y^2)  Q(3z^2 - R^2)        eigen_1        eigen_2        eigen_3 static polarizability      alpha(xx)      alpha(xy)      alpha(xz)      alpha(yy)      alpha(yz)      alpha(zz) atomic spin moment
            1             Co      -0.814527       3.310495       7.023230       1.005179     111.416828 0.19626287E+04  0.62086967E+05                                17.239757                           13.243628       1.275992       2.260824                    0.998369      44.811914     115.076994       0.577746       0.335125      -1.217149       0.021579      -0.051699       0.051915       0.076378      -0.047418      -0.002365      -0.131175      -0.175663       0.050797      -0.125560      -0.061985       0.187545             20.805681      26.782520       2.925244       3.679223      15.210758       6.188257      20.423764           3.285631
            2             Co       3.321129       2.118613       1.760419       1.005087     111.407023 0.19623758E+04  0.62078939E+05                                17.242107                           13.245464       1.274905       2.260530                    0.998371      44.799457     115.056921       0.577511       0.335261      -1.216987      -0.021512       0.051821      -0.051929       0.076451      -0.046578      -0.001704      -0.131984      -0.176939       0.049176      -0.124974      -0.063635       0.188609             20.808543      26.786261       2.925768       3.679904      15.212824       6.189127      20.426545           3.284425
            3             Co      -3.370676       6.511074       2.682175       1.005642     111.382803 0.19618475E+04  0.62057816E+05                                17.239532                           13.243476       1.275337       2.260688                    0.998373      44.795059     115.040130       0.577570       0.335251      -1.217001       0.055922       0.046353       0.023042       0.076203       0.094141       0.078976       0.079682       0.136371      -0.112591      -0.125316      -0.061343       0.186660             20.805480      14.834220      -2.956792      -3.730380      26.380554      -6.153531      21.201665           3.288754
            4             Co       5.877278      -1.081966       6.101474       1.005485     111.388739 0.19619952E+04  0.62063113E+05                                17.239210                           13.243263       1.275907       2.260836                    0.998373      44.799116     115.047843       0.577627       0.335215      -1.217044      -0.056001      -0.046494      -0.023028       0.076342       0.094905       0.079033       0.079333       0.135241      -0.114367      -0.124814      -0.062193       0.187008             20.805018      14.833868      -2.956876      -3.730310      26.379940      -6.153412      21.201248           3.287939
            5             Mo      -6.089299       4.071614       6.587385       0.671514     194.705100 0.27322325E+04  0.94778861E+05                                27.309186                           17.829925       3.198944       2.515890                    0.996827      98.745792     273.879808       0.404669       0.436328      -1.128706      -0.000244       0.000164       0.000266       0.000397       0.009714       0.015722      -0.010163      -0.007879      -0.012537      -0.025123       0.012298       0.012825             34.906075      34.844490       0.320447       0.518024      35.109842      -0.346322      34.763894           0.455246
            6             Mo      -2.030199       1.357494       2.196264       0.671505     194.705729 0.27322448E+04  0.94779379E+05                                27.309213                           17.829947       3.198943       2.515890                    0.996827      98.746058     273.880516       0.404669       0.436327      -1.128706       0.000247      -0.000159      -0.000267       0.000397       0.009717       0.015724      -0.010168      -0.007875      -0.012542      -0.025128       0.012300       0.012828             34.906102      34.844559       0.320147       0.518208      35.110241      -0.346133      34.763506           0.455245
            7              H      -1.826533       4.817989       5.156002       0.384150       0.476810 0.30112641E+01  0.24217975E+02                                 1.183972                            1.155632      -1.748727       2.191658                    0.994800       2.780069       8.156227       0.457927       1.663111      -0.634843      -0.017278       0.000995      -0.016584       0.023970       0.002680       0.000596       0.005205       0.006842      -0.003328      -0.007517       0.001548       0.005968              1.194367       1.302726       0.010265       0.218525       1.034369       0.024996       1.246007           0.002696
            8              H       4.333135       0.611119       3.627647       0.384073       0.476895 0.30119413E+01  0.24224708E+02                                 1.184098                            1.155751      -1.748956       2.191512                    0.994797       2.780374       8.157257       0.457910       1.663082      -0.634848       0.017282      -0.000991       0.016584       0.023972       0.002682       0.000605       0.005206       0.006849      -0.003328      -0.007518       0.001541       0.005977              1.194497       1.302875       0.010266       0.218564       1.034469       0.025000       1.246146           0.002742
            9              H       5.475680       4.680229       2.168683       0.384242       0.476974 0.30127389E+01  0.24233509E+02                                 1.184337                            1.155982      -1.749268       2.191355                    0.994793       2.781020       8.160414       0.457804       1.663304      -0.634806      -0.007530      -0.021807       0.006517       0.023973      -0.003840      -0.002473      -0.003908      -0.005836       0.004929      -0.007460       0.001510       0.005951              1.194739       1.066605       0.093172      -0.051271       1.420613      -0.136908       1.097000           0.002676
           10              H      -2.969078       0.748879       6.614966       0.384131       0.476868 0.30118570E+01  0.24224833E+02                                 1.184247                            1.155890      -1.748663       2.191693                    0.994801       2.780646       8.159260       0.457773       1.663526      -0.634780       0.007520       0.021805      -0.006524       0.023971      -0.003860      -0.002516      -0.003898      -0.005849       0.004944      -0.007502       0.001561       0.005942              1.194650       1.066516       0.093168      -0.051268       1.420519      -0.136909       1.096914           0.002703
           11              C      -4.063203       3.443266       7.068993       0.037598      39.046956 0.53666372E+03  0.13216986E+05                                10.052472                            7.964219       0.478458       2.115441                    0.999526      29.441096      84.894468       0.561126       0.443216      -1.054241       0.031022      -0.011206       0.029773       0.044434       0.066573      -0.049712       0.006575      -0.270921       0.242506      -0.200219       0.088655       0.111564             11.302948      18.936395      -2.073580       1.098363       7.885581      -0.136468       7.086868          -0.010023
           12              C       7.933719      -0.079491       0.697070       0.045177      40.054705 0.51542463E+03  0.12536181E+05                                10.139839                            7.749193       0.573924       2.146980                    0.999927      28.906668      82.184943       0.576404       0.436897      -1.060583      -0.021343      -0.021509      -0.024645       0.039059      -0.063522      -0.056551      -0.138239       0.077572      -0.133676      -0.197189       0.085417       0.111772             11.657227       8.152964       2.126844       2.921161      11.781311       6.141766      15.037405          -0.013387
           13              C       3.981796       3.716316       4.514356       0.037527      39.050056 0.53671003E+03  0.13218499E+05                                10.053347                            7.964818       0.478089       2.115321                    0.999526      29.442142      84.900517       0.561074       0.443244      -1.054217      -0.026181       0.007991      -0.034987       0.044423      -0.011210      -0.072440      -0.073598      -0.015817      -0.481237      -0.200062       0.088503       0.111559             11.304030       7.768621       1.118562       2.312770       8.611076       3.677853      17.532393          -0.010015
           14              C       0.099500       1.813223       2.107900       0.045152      40.055485 0.51544905E+03  0.12536922E+05                                10.140097                            7.749461       0.573859       2.146956                    0.999927      28.906714      82.185531       0.576385       0.436907      -1.060577       0.036425       0.011422       0.008363       0.039079      -0.056985       0.009813      -0.011286      -0.270604       0.301666      -0.197273       0.085466       0.111807             11.657484      20.644532       1.421331      -0.207396       7.140088      -0.038810       7.187831          -0.013361
           15              C      -4.734546       5.232278       5.342655       0.037645      39.048889 0.53669825E+03  0.13218155E+05                                10.053233                            7.964780       0.478471       2.115440                    0.999526      29.441476      84.898837       0.561070       0.443250      -1.054212       0.022236       0.037520      -0.008505       0.044436      -0.086177       0.116586       0.094300      -0.003360      -0.061452      -0.200320       0.088639       0.111681             11.303864      10.963667       2.889516      -4.559687       9.611629      -4.086684      13.336298          -0.009950
           16              C      -0.955187      -0.502606       2.564386       0.045302      40.052477 0.51539992E+03  0.12535445E+05                                10.139605                            7.749074       0.573820       2.146957                    0.999928      28.905531      82.181585       0.576400       0.436905      -1.060577       0.011748      -0.034566       0.013948       0.039082       0.127401      -0.017237       0.043403       0.158583       0.237467      -0.197397       0.085506       0.111892             11.656933       9.749686      -5.324666       0.454124      18.102824      -1.087501       7.118288          -0.013285
           17              C       4.653140       1.927304       6.240695       0.037683      39.045767 0.53664378E+03  0.13216478E+05                                10.052676                            7.964356       0.478493       2.115469                    0.999525      29.440289      84.894330       0.561087       0.443248      -1.054213      -0.017379      -0.040798       0.003241       0.044463       0.037247       0.015979      -0.033609       0.285080       0.292364      -0.200262       0.088546       0.111716             11.303207       7.697814      -2.736766      -0.150150      18.594899       1.413608       7.616908          -0.009924
           18              C       8.988406       2.236337       0.240584       0.045309      40.051601 0.51538849E+03  0.12535078E+05                                10.139397                            7.748955       0.573901       2.146986                    0.999928      28.905233      82.180028       0.576409       0.436901      -1.060581       0.003341       0.024461      -0.030289       0.039076      -0.011979       0.055787       0.112034       0.038916      -0.398082      -0.197370       0.085436       0.111934             11.656644       8.107038       1.642984      -3.383758       9.519010      -4.870683      17.343883          -0.013279
           19              C       6.569805       1.985842       1.714656       0.037538      39.049046 0.53670191E+03  0.13218176E+05                                10.052923                            7.964562       0.478221       2.115353                    0.999526      29.441946      84.898038       0.561107       0.443223      -1.054236      -0.031020       0.011218      -0.029780       0.044440       0.066578      -0.049723       0.006544      -0.270915       0.242480      -0.200215       0.088635       0.111581             11.303478      18.937337      -2.073729       1.098403       7.885960      -0.136463       7.087137          -0.010012
           20              C      -5.427117       5.508599       8.086579       0.045121      40.055049 0.51543163E+03  0.12536396E+05                                10.139967                            7.749283       0.573858       2.146956                    0.999927      28.906739      82.185346       0.576396       0.436901      -1.060580       0.021352       0.021497       0.024666       0.039070      -0.063542      -0.056529      -0.138264       0.077530      -0.133622      -0.197200       0.085379       0.111821             11.657397       8.153074       2.126905       2.921224      11.781459       6.141875      15.037657          -0.013362
           21              C      -1.475194       1.712792       4.269293       0.037600      39.047882 0.53667046E+03  0.13217266E+05                                10.052884                            7.964466       0.478329       2.115411                    0.999526      29.441246      84.896796       0.561094       0.443238      -1.054222       0.026182      -0.007979       0.034981       0.044416      -0.011206      -0.072446      -0.073594      -0.015749      -0.481242      -0.200064       0.088523       0.111541             11.303484       7.768290       1.118490       2.312682       8.610696       3.677659      17.531466          -0.010021
           22              C       2.407102       3.615885       6.675749       0.045220      40.055004 0.51543986E+03  0.12536639E+05                                10.139938                            7.749348       0.573936       2.146985                    0.999927      28.906588      82.184885       0.576394       0.436902      -1.060581      -0.036413      -0.011436      -0.008347       0.039069      -0.056968       0.009801      -0.011245      -0.270605       0.301642      -0.197263       0.085505       0.111759             11.657279      20.644120       1.421303      -0.207418       7.139973      -0.038819       7.187745          -0.013393
           23              C       7.241148       0.196830       3.440994       0.037657      39.047622 0.53667694E+03  0.13217495E+05                                10.053018                            7.964630       0.478508       2.115464                    0.999526      29.440840      84.896469       0.561074       0.443251      -1.054212      -0.022256      -0.037519       0.008502       0.044444      -0.086169       0.116593       0.094311      -0.003354      -0.061416      -0.200326       0.088637       0.111689             11.303595      10.963450       2.889434      -4.559551       9.611427      -4.086542      13.335907          -0.009923
           24              C       3.461789       5.931714       6.219263       0.045334      40.051746 0.51539083E+03  0.12535165E+05                                10.139480                            7.749011       0.573836       2.146967                    0.999928      28.905217      82.180428       0.576402       0.436905      -1.060577      -0.011745       0.034570      -0.013972       0.039093       0.127398      -0.017223       0.043400       0.158602       0.237428      -0.197390       0.085487       0.111903             11.656756       9.749574      -5.324558       0.454110      18.102478      -1.087496       7.118215          -0.013281
           25              C      -2.146538       3.501804       2.542954       0.037678      39.046977 0.53666431E+03  0.13217111E+05                                10.052870                            7.964492       0.478461       2.115446                    0.999526      29.440892      84.896488       0.561084       0.443246      -1.054214       0.017372       0.040788      -0.003259       0.044453       0.037247       0.015972      -0.033613       0.285051       0.292396      -0.200254       0.088548       0.111706             11.303449       7.697976      -2.736886      -0.150147      18.595347       1.413628       7.617023          -0.009950
           26              C      -6.481804       3.192771       8.543065       0.045275      40.052362 0.51539798E+03  0.12535368E+05                                10.139522                            7.749018       0.573885       2.146976                    0.999928      28.905564      82.181214       0.576408       0.436900      -1.060582      -0.003358      -0.024444       0.030288       0.039066      -0.011988       0.055775       0.112034       0.038913      -0.398128      -0.197377       0.085455       0.111922             11.656824       8.107164       1.643039      -3.383854       9.519133      -4.870799      17.344176          -0.013288
           27              N      -2.956766       3.209037       7.304570      -0.327856      40.631745 0.57156368E+03  0.14130530E+05                                 9.840244                            7.852342       0.274202       2.078206                    0.999245      30.036598      83.463709       0.612417       0.404543      -1.091514      -0.048736       0.015415       0.021260       0.055361       0.054483      -0.051233       0.017582      -0.231740       0.243625      -0.179755       0.083525       0.096230             11.048819      19.322762      -0.871785       0.766390       7.058393       0.211565       6.765302           0.049524
           28              N      -0.572886       4.652240       8.652246      -0.299702      41.417251 0.52605859E+03  0.12700932E+05                                 9.883003                            7.462161       0.494759       2.159447                    0.999465      28.865212      78.501688       0.639114       0.396941      -1.099952      -0.013198       0.046538       0.012037       0.049849      -0.050063      -0.056411      -0.117823       0.093920      -0.087983      -0.172814       0.081641       0.091173             11.476669       7.986333       2.419838       3.282353      10.975505       6.920553      15.468170           0.052065
           29              N       3.645737       3.435431       3.445386      -0.327822      40.624205 0.57142687E+03  0.14126270E+05                                 9.838935                            7.851283       0.274043       2.078194                    0.999242      30.033794      83.452689       0.612474       0.404531      -1.091525      -0.013932       0.026572       0.046552       0.055383      -0.018319      -0.072143      -0.056708       0.004876      -0.430804      -0.179587       0.083515       0.096072             11.047377       7.806987       1.528011       2.568525       8.995952       4.738604      16.339192           0.049590
           30              N       1.231978       2.012208       2.130035      -0.299727      41.410268 0.52596942E+03  0.12698135E+05                                 9.881600                            7.461264       0.494874       2.159505                    0.999464      28.863163      78.491992       0.639191       0.396913      -1.099981      -0.030577      -0.017292       0.035381       0.049858      -0.058259       0.011477       0.004905      -0.235849       0.245007      -0.172958       0.081740       0.091219             11.474904      21.584478       1.364468       0.052926       6.304266       0.382149       6.535966           0.052168
           31              N      -4.095371       5.860183       4.613436      -0.327906      40.629495 0.57152863E+03  0.14129449E+05                                 9.839942                            7.852107       0.273334       2.077969                    0.999240      30.035528      83.460148       0.612425       0.404544      -1.091513      -0.032786       0.001518       0.044566       0.055347      -0.085727       0.091702       0.090649      -0.012355      -0.055793      -0.179759       0.083691       0.096068             11.048505       9.463868       2.299137      -4.381736       9.425774      -4.533511      14.255874           0.049575
           32              N      -4.518344       8.297252       2.752269      -0.299784      41.418958 0.52609671E+03  0.12702110E+05                                 9.883465                            7.462539       0.494012       2.159216                    0.999463      28.865561      78.503970       0.639083       0.396953      -1.099942      -0.048096       0.013179       0.000306       0.049870       0.108913      -0.022264       0.041719       0.115487       0.246076      -0.173031       0.081636       0.091395             11.477209       8.830928      -5.837305       0.177719      18.943297      -1.272991       6.657401           0.052144
           33              N       4.784342       0.784286       6.136521      -0.327934      40.633698 0.57159935E+03  0.14131680E+05                                 9.840771                            7.852731       0.273529       2.078016                    0.999240      30.036736      83.465801       0.612383       0.404558      -1.091500      -0.029876       0.040385       0.023219       0.055342       0.028891      -0.001994      -0.028561       0.256806       0.271452      -0.179792       0.083691       0.096101             11.049454       7.744910      -3.711641      -0.176059      18.234068       0.400295       7.169384           0.049682
           34              N       5.177435      -1.632805       8.030012      -0.299759      41.416812 0.52606598E+03  0.12701132E+05                                 9.882961                            7.462210       0.494367       2.159330                    0.999462      28.864841      78.500283       0.639113       0.396941      -1.099954       0.004294       0.016027       0.047014       0.049856      -0.018900       0.037597       0.091452       0.041753      -0.377803      -0.172982       0.081745       0.091237             11.476561       7.572159       1.682774      -4.111075       9.448566      -5.629862      17.408957           0.052225
           35              N       5.463368       2.220071       1.479079      -0.327826      40.625923 0.57146648E+03  0.14127502E+05                                 9.839294                            7.851630       0.274301       2.078283                    0.999243      30.034213      83.454757       0.612451       0.404539      -1.091519       0.048744      -0.015348      -0.021268       0.055352       0.054369      -0.051226       0.017537      -0.231761       0.243508      -0.179693       0.083516       0.096177             11.047721      19.320675      -0.871719       0.766321       7.057810       0.211525       6.764679           0.049587
           36              N       3.079488       0.776868       0.131403      -0.299709      41.413538 0.52600492E+03  0.12699290E+05                                 9.882385                            7.461723       0.494777       2.159477                    0.999464      28.863877      78.496523       0.639141       0.396935      -1.099958       0.013176      -0.046598      -0.012025       0.049896      -0.050100      -0.056429      -0.117871       0.093891      -0.087845      -0.172866       0.081666       0.091200             11.475936       7.985845       2.419681       3.282127      10.974825       6.920049      15.467137           0.052171
           37              N      -1.139135       1.993677       5.338263      -0.327849      40.629915 0.57152222E+03  0.14129239E+05                                 9.839862                            7.851979       0.273953       2.078121                    0.999243      30.036139      83.461457       0.612441       0.404535      -1.091520       0.013963      -0.026520      -0.046583       0.055392      -0.018291      -0.072122      -0.056655       0.004913      -0.431184      -0.179650       0.083525       0.096125             11.048447       7.807708       1.528172       2.568826       8.996804       4.739193      16.340829           0.049528
           38              N       1.274624       3.416900       6.653614      -0.299724      41.414220 0.52602662E+03  0.12699886E+05                                 9.882260                            7.461731       0.494854       2.159474                    0.999464      28.864585      78.497490       0.639163       0.396920      -1.099974       0.030551       0.017236      -0.035365       0.049811      -0.058198       0.011482       0.004941      -0.235800       0.244980      -0.172907       0.081714       0.091193             11.475690      21.586048       1.364551       0.052922       6.304639       0.382188       6.536382           0.052065
           39              N       6.601973      -0.431075       4.170213      -0.327902      40.629532 0.57152890E+03  0.14129445E+05                                 9.839891                            7.852076       0.273458       2.078000                    0.999241      30.035611      83.460091       0.612431       0.404541      -1.091517       0.032792      -0.001494      -0.044565       0.055350      -0.085744       0.091728       0.090703      -0.012380      -0.055652      -0.179820       0.083742       0.096079             11.048426       9.463862       2.299119      -4.381713       9.425724      -4.533458      14.255692           0.049681
           40              N       7.024946      -2.868144       6.031380      -0.299786      41.417808 0.52608134E+03  0.12701623E+05                                 9.883199                            7.462372       0.494249       2.159298                    0.999463      28.865329      78.502526       0.639098       0.396947      -1.099948       0.048040      -0.013214      -0.000330       0.049826       0.108890      -0.022269       0.041715       0.115683       0.245914      -0.173031       0.081693       0.091338             11.476860       8.830719      -5.837115       0.177722      18.942617      -1.272977       6.657244           0.052226
           41              N      -2.277740       4.644822       2.647128      -0.327934      40.633152 0.57159056E+03  0.14131412E+05                                 9.840709                            7.852679       0.273429       2.077992                    0.999239      30.036513      83.465108       0.612384       0.404559      -1.091499       0.029891      -0.040366      -0.023227       0.055339       0.028910      -0.001985      -0.028552       0.256664       0.271491      -0.179732       0.083642       0.096090             11.049399       7.744910      -3.711662      -0.176046      18.233973       0.400264       7.169314           0.049578
           42              N      -2.670833       7.061913       0.753637      -0.299761      41.418061 0.52608273E+03  0.12701661E+05                                 9.883244                            7.462386       0.494116       2.159243                    0.999462      28.865117      78.501883       0.639097       0.396947      -1.099948      -0.004343      -0.016065      -0.047043       0.049900      -0.018904       0.037567       0.091375       0.041791      -0.378051      -0.172981       0.081685       0.091296             11.476933       7.572413       1.682878      -4.111279       9.448859      -5.630093      17.409526           0.052144
           43              O      -1.174429       4.923506       5.693561      -0.635590      29.200093 0.56781179E+03  0.13857844E+05                                 7.489157                            7.363517       0.387856       2.143929                    0.997539      29.157658      77.594929       0.700838       0.358094      -1.138043       0.024281       0.042191      -0.003628       0.048813      -0.037303      -0.002620       0.031020       0.078116       0.090629      -0.076485       0.024707       0.051777              7.514885       8.293867       0.103135       2.158821       6.276695      -0.143999       7.974092           0.327159
           44              O       3.681031       0.505602       3.090088      -0.635663      29.198998 0.56778205E+03  0.13857003E+05                                 7.489191                            7.363523       0.387224       2.143766                    0.997534      29.156116      77.591713       0.700806       0.358114      -1.138022      -0.024377      -0.042265       0.003586       0.048923      -0.037215      -0.002482       0.030954       0.078079       0.090509      -0.076395       0.024824       0.051571              7.514928       8.293947       0.103146       2.158905       6.276685      -0.143994       7.974151           0.327026
           45              O       5.627297       5.448551       1.833938      -0.636031      29.213195 0.56813735E+03  0.13867566E+05                                 7.490177                            7.364443       0.389410       2.144214                    0.997546      29.170427      77.630038       0.700973       0.357979      -1.138152      -0.029765       0.014185      -0.036274       0.049020      -0.002068      -0.061111       0.011715      -0.045552      -0.037797      -0.076105       0.025019       0.051086              7.515947       6.499134       1.142811      -0.143477       9.547035      -1.203893       6.501671           0.325854
           46              O      -3.120695      -0.019443       6.949711      -0.635558      29.199561 0.56779319E+03  0.13857272E+05                                 7.488827                            7.363101       0.388442       2.144086                    0.997541      29.158485      77.596713       0.700900       0.358066      -1.138066       0.029729      -0.014043       0.036152       0.048867      -0.002441      -0.061667       0.012063      -0.045281      -0.037284      -0.076548       0.024562       0.051986              7.514592       6.497938       1.142560      -0.143461       9.545314      -1.203707       6.500523           0.327251

******************************************************
Auxiliary information for the entire system
The total spin magnetic moment of the unit cell is   16.002845
The total net atomic charge of the unit cell is   0.000001
Accuracy of reproducing the electrostatic potential in the unit cell:
  The inner radius (bohr) =    5.0000
  The outer radius (bohr) =   12.0000
  Valid grid points have density less than (e/(bohr^3)) =    0.0001
  The number of valid grid points were=        24398
  The rms potential error without charges in kcal/mol is=      3.67947
  The rms potential error with partial charges in kcal/mol is=      1.06451
  The RRMSE value at monopole order=      0.28931
  The rms potential error with partial charges and cloud penetration in kcal/mol is=      1.05126
  The RRMSE value at monopole order with cloud penetration is=      0.28571
  The rms potential error with partial charges and atomic dipoles in kcal/mol is=      0.87726
  The RRMSE value at dipole order=      0.23842
  The rms potential error with partial charges, atomic dipoles and cloud penetration in kcal/mol is=      0.86305
  The RRMSE value at dipole order with cloud penetration=      0.23456

******************************************************
The electron densities and ab initio electrostatic potential were computed in VASP using the PBE functional and
projector augmented wave method. See the main text of the journal article for a description of computational details.
The atomic charges, dipoles, and quadrupoles were computed with the DDEC6 method as described in
(a) T. A. Manz and N. Gabaldon Limas, RSC Adv. 6 (2016) 47771-47801 DOI: 10.1039/c6ra04656h
(b) N. Gabaldon Limas and T. A. Manz, RSC Adv. 8 (2018) 2678-2707 DOI: 10.1039/c7ra11829e.
For each atom in the material, the electron cloud parameters were fit to the spherically averaged atom-in-material
electron density using radial positions for which this density was between 10^-4 and 10^-2 electrons per cubic bohr.
The polarizabilities, dispersion coefficients, and quantum Drude oscillator (QDO) parameters were fit using the MCLF method.
The magnetic structure of the system was optimized in VASP from the default ferromagnetic initial guess using spin polarization.
The atomic spin moments (ASMs) were computed on this optimized magnetic structure using the DDEC6 partition as inputs
to the method of T. A. Manz and D. S. Sholl, J. Chem. Theory Comput. 7 (2011) 4146-4164 DOI: 10.1021/ct200539n.
The RMSE and RRMSE were computed using a uniform grid with Ewald summation.
