# Supplementary material for: A collection of forcefield precursors for metal–organic frameworks
Source: RSC Adv. 2019 Nov 13;9(63):36492–507. doi: 10.1039/c9ra07327b (PMC9075174; doi:10.1039/c9ra07327b)
Supplement: RA-009-C9RA07327B-s6038 [file RA-009-C9RA07327B-s6038.xyz]

  166
jmolscript: load "" {1 1 1} spacegroup "x,y,z" unitcell [{     15.179700     0.000000     0.000000 }, {      0.000000    15.309000     0.000000 }, {      0.000000    -7.654500    13.257983 }]
La    11.384775     7.654500     4.419416     1.767653
La    11.384775     0.000000     8.838567     1.767298
La     3.794925     0.000000     8.838567     1.767657
La     3.794925     7.654500     4.419416     1.767303
Co     0.000000     7.654500     0.000000     1.063450
Co     0.000000     3.827250     6.628991     1.063535
Co     0.000000    -3.827250     6.628991     1.063232
Co     7.589850     7.654500     0.000000     1.063706
Co     7.589850    -3.827250     6.628991     1.066214
Co     7.589850     3.827250     6.628991     1.063474
H     12.679603    10.908428     2.037752     0.122382
H     11.548716    10.223350     1.187915     0.114862
H     12.679603     3.965031     2.792131     0.122466
H     11.548716     3.571590     3.810344     0.114893
H     12.679603     8.090041     8.428100     0.122406
H     11.548716     9.168560     8.259723     0.114872
H     12.679603    -3.253928    11.220231     0.122395
H     11.548716    -2.568850    12.070068     0.114869
H     12.679603     3.689469    10.465852     0.122467
H     11.548716     4.082910     9.447639     0.114899
H     12.679603    -0.435541     4.829883     0.122434
H     11.548716    -1.514060     4.998260     0.114777
H     10.089947     3.253928    11.220231     0.122482
H     11.220834     2.568850    12.070068     0.114888
H     10.089947    -3.689469    10.465852     0.122366
H     11.220834    -4.082910     9.447639     0.114867
H     10.089947     0.435541     4.829883     0.122442
H     11.220834     1.514060     4.998260     0.114879
H     10.089947     4.400572     2.037752     0.122478
H     11.220834     5.085650     1.187915     0.114888
H     10.089947    11.343969     2.792131     0.122339
H     11.220834    11.737410     3.810344     0.114797
H     10.089947     7.218959     8.428100     0.122492
H     11.220834     6.140440     8.259723     0.114848
H      2.500097    -3.253928    11.220231     0.122383
H      3.630984    -2.568850    12.070068     0.114862
H      2.500097     3.689469    10.465852     0.122465
H      3.630984     4.082910     9.447639     0.114892
H      2.500097    -0.435541     4.829883     0.122406
H      3.630984    -1.514060     4.998260     0.114872
H      2.500097    10.908428     2.037752     0.122396
H      3.630984    10.223350     1.187915     0.114869
H      2.500097     3.965031     2.792131     0.122466
H      3.630984     3.571590     3.810344     0.114899
H      2.500097     8.090041     8.428100     0.122434
H      3.630984     9.168560     8.259723     0.114777
H      5.089753     4.400572     2.037752     0.122480
H      3.958866     5.085650     1.187915     0.114887
H      5.089753    11.343969     2.792131     0.122366
H      3.958866    11.737410     3.810344     0.114867
H      5.089753     7.218959     8.428100     0.122443
H      3.958866     6.140440     8.259723     0.114879
H      5.089753     3.253928    11.220231     0.122476
H      3.958866     2.568850    12.070068     0.114888
H      5.089753    -3.689469    10.465852     0.122338
H      3.958866    -4.082910     9.447639     0.114797
H      5.089753     0.435541     4.829883     0.122492
H      3.958866     1.514060     4.998260     0.114848
C     13.034808     8.928209     1.707628     0.674679
C     12.143760    10.105471     1.946272    -0.177980
C     13.034808     4.669245     4.672113     0.674655
C     12.143760     4.287285     3.533252    -0.178004
C     13.034808     9.366046     6.878242     0.674576
C     12.143760     8.570744     7.778459    -0.178009
C     13.034808    -1.273709    11.550355     0.674678
C     12.143760    -2.450971    11.311711    -0.177961
C     13.034808     2.985255     8.585870     0.674657
C     12.143760     3.367215     9.724731    -0.178003
C     13.034808    -1.711546     6.379741     0.674540
C     12.143760    -0.916244     5.479524    -0.178038
C      9.734742     1.273709    11.550355     0.674631
C     10.625790     2.450971    11.311711    -0.177982
C      9.734742    -2.985255     8.585870     0.675301
C     10.625790    -3.367215     9.724731    -0.177837
C      9.734742     1.711546     6.379741     0.674598
C     10.625790     0.916244     5.479524    -0.177988
C      9.734742     6.380791     1.707628     0.674616
C     10.625790     5.203529     1.946272    -0.177984
C      9.734742    10.639755     4.672113     0.674094
C     10.625790    11.021715     3.533252    -0.177749
C      9.734742     5.942954     6.878242     0.674633
C     10.625790     6.738256     7.778459    -0.177975
C      2.144892    -1.273709    11.550355     0.674679
C      3.035940    -2.450971    11.311711    -0.177980
C      2.144892     2.985255     8.585870     0.674655
C      3.035940     3.367215     9.724731    -0.178003
C      2.144892    -1.711546     6.379741     0.674576
C      3.035940    -0.916244     5.479524    -0.178009
C      2.144892     8.928209     1.707628     0.674679
C      3.035940    10.105471     1.946272    -0.177962
C      2.144892     4.669245     4.672113     0.674657
C      3.035940     4.287285     3.533252    -0.178003
C      2.144892     9.366046     6.878242     0.674541
C      3.035940     8.570744     7.778459    -0.178038
C      5.444958     6.380791     1.707628     0.674630
C      4.553910     5.203529     1.946272    -0.177982
C      5.444958    10.639755     4.672113     0.675302
C      4.553910    11.021715     3.533252    -0.177837
C      5.444958     5.942954     6.878242     0.674598
C      4.553910     6.738256     7.778459    -0.177988
C      5.444958     1.273709    11.550355     0.674615
C      4.553910     2.450971    11.311711    -0.177983
C      5.444958    -2.985255     8.585870     0.674095
C      4.553910    -3.367215     9.724731    -0.177749
C      5.444958     1.711546     6.379741     0.674633
C      4.553910     0.916244     5.479524    -0.177975
O     13.731557     8.967247     0.685438    -0.586586
O     13.027219     7.995125     2.560117    -0.609967
O     13.731557     3.764483     5.149401    -0.586588
O     13.027219     5.874063     5.053943    -0.609904
O     13.731557    10.231770     7.423145    -0.586633
O     13.027219     9.094311     5.643923    -0.609962
O     13.731557    -1.312747    12.572545    -0.586592
O     13.027219    -0.340625    10.697866    -0.609952
O     13.731557     3.890017     8.108582    -0.586580
O     13.027219     1.780437     8.204040    -0.609893
O     13.731557    -2.577270     5.834838    -0.586611
O     13.027219    -1.439811     7.614060    -0.609968
O      9.037993     1.312747    12.572545    -0.586578
O      9.742331     0.340625    10.697866    -0.609954
O      9.037993    -3.890017     8.108582    -0.589195
O      9.742331    -1.780437     8.204040    -0.609369
O      9.037993     2.577270     5.834838    -0.586544
O      9.742331     1.439811     7.614060    -0.609998
O      9.037993     6.341753     0.685438    -0.586585
O      9.742331     7.313875     2.560117    -0.609870
O      9.037993    11.544517     5.149401    -0.585751
O      9.742331     9.434937     5.053943    -0.610703
O      9.037993     5.077230     7.423145    -0.586580
O      9.742331     6.214689     5.643923    -0.609924
O      1.448143    -1.312747    12.572545    -0.586587
O      2.152481    -0.340625    10.697866    -0.609967
O      1.448143     3.890017     8.108582    -0.586588
O      2.152481     1.780437     8.204040    -0.609905
O      1.448143    -2.577270     5.834838    -0.586631
O      2.152481    -1.439811     7.614060    -0.609962
O      1.448143     8.967247     0.685438    -0.586592
O      2.152481     7.995125     2.560117    -0.609952
O      1.448143     3.764483     5.149401    -0.586580
O      2.152481     5.874063     5.053943    -0.609893
O      1.448143    10.231770     7.423145    -0.586610
O      2.152481     9.094311     5.643923    -0.609968
O      6.141707     6.341753     0.685438    -0.586578
O      5.437369     7.313875     2.560117    -0.609954
O      6.141707    11.544517     5.149401    -0.589194
O      5.437369     9.434937     5.053943    -0.609369
O      6.141707     5.077230     7.423145    -0.586544
O      5.437369     6.214689     5.643923    -0.609999
O      6.141707     1.312747    12.572545    -0.586585
O      5.437369     0.340625    10.697866    -0.609870
O      6.141707    -3.890017     8.108582    -0.585750
O      5.437369    -1.780437     8.204040    -0.610703
O      6.141707     2.577270     5.834838    -0.586580
O      5.437369     1.439811     7.614060    -0.609924
O     11.384775     9.902244     3.121592    -0.195689
O     11.384775     5.406756     3.121592    -0.195609
O     11.384775     7.654500     7.014799    -0.195616
O     11.384775    -2.247744    10.136391    -0.195868
O     11.384775     2.247744    10.136391    -0.195590
O     11.384775     0.000000     6.243184    -0.195737
O      3.794925    -2.247744    10.136391    -0.195689
O      3.794925     2.247744    10.136391    -0.195610
O      3.794925     0.000000     6.243184    -0.195616
O      3.794925     9.902244     3.121592    -0.195868
O      3.794925     5.406756     3.121592    -0.195590
O      3.794925     7.654500     7.014799    -0.195737

The following XYZ coordinates are in angstroms. Other properties are in atomic units.
The sperically averaged electron density of each atom fit to a function of the form exp(a - br)
eigen_1, eigen_2 and eigen_3 are the three eigenvalues of traceless quadrupole moment tensor
  atom number  atomic symbol              X              Y              Z     net charge C6 coefficient C8 coefficient C10 coefficient fluctuating dipole atomic polarizability isotropic forcefield polarizability              a              b squared Pearson coefficient          <r^3>          <r^4>         wp_QDO          m_QDO          q_QDO       dipole_x       dipole_y       dipole_z         dipole            Qxy            Qxz            Qyz     Q(x^2-y^2)  Q(3z^2 - R^2)        eigen_1        eigen_2        eigen_3 static polarizability      alpha(xx)      alpha(xy)      alpha(xz)      alpha(yy)      alpha(yz)      alpha(zz) atomic spin moment
            1             La      11.384775       7.654500       4.419416       1.767653     226.890464 0.67518430E+04  0.28663406E+06                                28.099503                           25.583748       1.393121       1.993510                    0.999416     110.686564     313.795512       0.396884       0.363527      -1.210359       0.000012       0.000075      -0.000128       0.000149       0.000109      -0.000139       0.000222       0.407649      -0.408455      -0.136250      -0.135650       0.271900             30.384864      24.449509      -0.019262      -0.009065      33.364194       0.009926      33.340888           0.000924
            2             La      11.384775       0.000000       8.838567       1.767298     226.931886 0.67542792E+04  0.28676464E+06                                28.102993                           25.588563       1.392650       1.993323                    0.999416     110.701250     313.856642       0.396840       0.363533      -1.210348       0.000308       0.000190       0.000249       0.000439      -0.000322       0.000003       0.000093       0.407412      -0.407979      -0.136021      -0.135682       0.271703             30.386861      24.449995       0.007386       0.005475      33.359460       0.004214      33.351127           0.000845
            3             La       3.794925       0.000000       8.838567       1.767657     226.890410 0.67518397E+04  0.28663383E+06                                28.099474                           25.583722       1.393130       1.993513                    0.999416     110.686432     313.794877       0.396885       0.363527      -1.210359      -0.000012      -0.000075       0.000128       0.000149       0.000109      -0.000139       0.000222       0.407649      -0.408454      -0.136250      -0.135650       0.271900             30.384833      24.449484      -0.019263      -0.009065      33.364160       0.009925      33.340856           0.000919
            4             La       3.794925       7.654500       4.419416       1.767303     226.931825 0.67542754E+04  0.28676438E+06                                28.102962                           25.588535       1.392660       1.993327                    0.999416     110.701106     313.855949       0.396841       0.363533      -1.210349      -0.000308      -0.000190      -0.000249       0.000439      -0.000322       0.000003       0.000093       0.407411      -0.407978      -0.136021      -0.135681       0.271702             30.386828      24.449970       0.007387       0.005475      33.359423       0.004214      33.351090           0.000840
            5             Co       0.000000       7.654500       0.000000       1.063450     109.807955 0.19701625E+04  0.62589608E+05                                17.614367                           13.670343       0.476136       2.047567                    0.995943      43.299661     112.627145       0.542023       0.355703      -1.195230       0.000000       0.000000      -0.000000       0.000000      -0.000011      -0.000005      -0.004862      -0.238774      -0.307181      -0.102480      -0.068190       0.170671             22.201298      32.284343      -0.000190      -0.000368      13.871303       7.386905      20.448247           2.831325
            6             Co       0.000000       3.827250       6.628991       1.063535     109.773854 0.19695965E+04  0.62566645E+05                                17.610257                           13.668043       0.476361       2.047688                    0.995941      43.295526     112.609041       0.542093       0.355686      -1.195254      -0.000000      -0.000000       0.000000       0.000000      -0.000011      -0.000005       0.120746      -0.038383       0.293447      -0.102500      -0.068099       0.170599             22.194093      32.274518      -0.000448       0.000192      12.403671      -6.538356      21.904089           2.831294
            7             Co       0.000000      -3.827250       6.628991       1.063232     109.753983 0.19690474E+04  0.62544911E+05                                17.608775                           13.666488       0.476446       2.047790                    0.995938      43.289179     112.589090       0.542102       0.355704      -1.195238      -0.000000       0.000000       0.000000       0.000000       0.000029      -0.000099      -0.115622      -0.028086       0.321858      -0.103133      -0.067686       0.170819             22.193849      32.279448      -0.000104       0.000108      25.186788      -0.846104       9.115311           2.830733
            8             Co       7.589850       7.654500       0.000000       1.063706     109.721247 0.19687343E+04  0.62531524E+05                                17.603640                           13.664343       0.476864       2.047901                    0.995940      43.289728     112.581786       0.542216       0.355649      -1.195302       0.000000       0.000000      -0.000000       0.000000       0.000021      -0.000004       0.005320      -0.238715      -0.307471      -0.102594      -0.068113       0.170706             22.182644      32.251179       0.000565      -0.000183      13.861736      -7.379944      20.435016           2.831564
            9             Co       7.589850      -3.827250       6.628991       1.066214     111.378742 0.20008067E+04  0.63835518E+05                                17.801417                           13.794390       0.445661       2.035221                    0.996187      43.523135     113.605555       0.538292       0.356641      -1.193946       0.000000      -0.000000       0.000000       0.000000       0.026152      -0.006095      -0.106905       0.096418      -0.101547      -0.140451       0.047021       0.093429             22.458966      32.681834      -0.004649       0.002013      12.541913       6.632148      22.153152           2.845345
           10             Co       7.589850       3.827250       6.628991       1.063474     109.801502 0.19701114E+04  0.62587482E+05                                17.613488                           13.670054       0.476288       2.047602                    0.995945      43.299417     112.625491       0.542036       0.355698      -1.195237       0.000000      -0.000000       0.000000       0.000000      -0.000023       0.000026       0.115787      -0.030344       0.318885      -0.102259      -0.068319       0.170578             22.197986      32.273688       0.000715       0.000134      25.203111       0.845334       9.117158           2.831432
           11              H      12.679603      10.908428       2.037752       0.122382       1.227884 0.98116503E+01  0.99691579E+02                                 1.811626                            1.767169      -0.749774       2.523270                    0.999661       3.289880       8.873493       0.505062       1.193563      -0.733510       0.019891       0.022111       0.008964       0.031063       0.006723      -0.001178       0.003849       0.006880       0.011138      -0.010484       0.004171       0.006313              1.812245       1.816719       0.359073       0.002971       2.029654       0.176512       1.590361          -0.000109
           12              H      11.548716      10.223350       1.187915       0.114862       1.121611 0.85331286E+01  0.85063734E+02                                 1.786120                            1.703800      -0.956591       2.419474                    0.997541       3.572913      10.052272       0.481626       1.275734      -0.710067      -0.022029      -0.003312      -0.018876       0.029198       0.003403       0.000109       0.002735       0.016326       0.007168      -0.010585       0.002852       0.007733              1.832476       1.748489      -0.054673       0.448736       1.406402       0.024944       2.342537          -0.000029
           13              H      12.679603       3.965031       2.792131       0.122466       1.227378 0.98064596E+01  0.99624309E+02                                 1.810991                            1.766590      -0.749604       2.523372                    0.999662       3.289275       8.870822       0.505199       1.193413      -0.733543       0.019893      -0.003305      -0.023630       0.031065      -0.004390      -0.005236      -0.005813       0.003443       0.000866      -0.010480       0.004173       0.006307              1.811591       1.816021      -0.176838      -0.312301       1.546794       0.101934       2.071958          -0.000110
           14              H      11.548716       3.571590       3.810344       0.114893       1.121278 0.85300989E+01  0.85025786E+02                                 1.785749                            1.703491      -0.956353       2.419617                    0.997543       3.572400      10.050295       0.481673       1.275725      -0.710070      -0.022034      -0.014700       0.012304       0.029206      -0.001599      -0.002993      -0.006445       0.009894      -0.012147      -0.010573       0.002841       0.007732              1.832061       1.748142       0.415833      -0.176941       2.086378      -0.417637       1.661663          -0.000032
           15              H      12.679603       8.090041       8.428100       0.122406       1.227529 0.98079745E+01  0.99643306E+02                                 1.811131                            1.766725      -0.749741       2.523302                    0.999662       3.289425       8.871317       0.505182       1.193410      -0.733545       0.019895      -0.018801       0.014675       0.031059      -0.002341       0.006418       0.001978      -0.003199      -0.019103      -0.010483       0.004174       0.006309              1.811726       1.816156      -0.182040       0.309334       1.852515      -0.278417       1.766505          -0.000120
           16              H      11.548716       9.168560       8.259723       0.114872       1.120698 0.85242229E+01  0.84947440E+02                                 1.784687                            1.702558      -0.955982       2.419815                    0.997546       3.571051      10.043346       0.481981       1.275206      -0.710185      -0.022061       0.018013       0.006603       0.029236      -0.001814       0.002859       0.003722       0.005263      -0.026458      -0.010605       0.002807       0.007798              1.830929       1.747210      -0.360870      -0.271393       2.128067       0.392260       1.617511          -0.000019
           17              H      12.679603      -3.253928      11.220231       0.122395       1.227748 0.98102792E+01  0.99674023E+02                                 1.811482                            1.767038      -0.749704       2.523315                    0.999662       3.289693       8.872786       0.505084       1.193553      -0.733513       0.019886      -0.022115      -0.008967       0.031063      -0.006719       0.001178       0.003851       0.006876       0.011133      -0.010480       0.004169       0.006311              1.812098       1.816564      -0.359016      -0.002974       2.029490       0.176499       1.590241          -0.000105
           18              H      11.548716      -2.568850      12.070068       0.114869       1.121510 0.85321604E+01  0.85051438E+02                                 1.785995                            1.703690      -0.956497       2.419526                    0.997542       3.572730      10.051512       0.481648       1.275715      -0.710071      -0.022034       0.003307       0.018872       0.029199      -0.003398      -0.000110       0.002736       0.016323       0.007152      -0.010580       0.002847       0.007732              1.832342       1.748377       0.054674      -0.448684       1.406320       0.024942       2.342328          -0.000027
           19              H      12.679603       3.689469      10.465852       0.122467       1.227365 0.98063349E+01  0.99622676E+02                                 1.810974                            1.766577      -0.749592       2.523378                    0.999663       3.289253       8.870732       0.505202       1.193410      -0.733544       0.019892       0.003306       0.023629       0.031064       0.004390       0.005236      -0.005813       0.003442       0.000865      -0.010480       0.004174       0.006306              1.811572       1.816003       0.176831       0.312294       1.546775       0.101926       2.071937          -0.000110
           20              H      11.548716       4.082910       9.447639       0.114899       1.121239 0.85297155E+01  0.85021000E+02                                 1.785706                            1.703452      -0.956367       2.419614                    0.997543       3.572348      10.050088       0.481680       1.275723      -0.710070      -0.022034       0.014702      -0.012303       0.029206       0.001600       0.002993      -0.006442       0.009896      -0.012148      -0.010571       0.002838       0.007733              1.832017       1.748105      -0.415824       0.176941       2.086322      -0.417627       1.661625          -0.000032
           21              H      12.679603      -0.435541       4.829883       0.122434       1.227364 0.98064254E+01  0.99624558E+02                                 1.811067                            1.766670      -0.749545       2.523437                    0.999663       3.289105       8.870589       0.505148       1.193525      -0.733521       0.019908       0.018808      -0.014682       0.031074       0.002342      -0.006418       0.001982      -0.003200      -0.019093      -0.010482       0.004175       0.006307              1.811662       1.816091       0.182030      -0.309294       1.852469      -0.278384       1.766427          -0.000120
           22              H      11.548716      -1.514060       4.998260       0.114777       1.121483 0.85312962E+01  0.85031626E+02                                 1.785084                            1.702903      -0.957342       2.419095                    0.997528       3.572363      10.046327       0.482108       1.274666      -0.710293      -0.022014      -0.017996      -0.006628       0.029196       0.001778      -0.002820       0.003740       0.005227      -0.026414      -0.010585       0.002834       0.007751              1.831354       1.747572       0.360985       0.271486       2.128616       0.392417       1.617875          -0.000023
           23              H      10.089947       3.253928      11.220231       0.122482       1.227138 0.98040082E+01  0.99592454E+02                                 1.810683                            1.766312      -0.749504       2.523421                    0.999663       3.289021       8.869616       0.505267       1.193335      -0.733560      -0.019898       0.022116      -0.008950       0.031067      -0.006735      -0.001186      -0.003839       0.006860       0.011118      -0.010483       0.004174       0.006309              1.811271       1.815693      -0.358778       0.003016       2.028566      -0.176399       1.589554          -0.000101
           24              H      11.220834       2.568850      12.070068       0.114888       1.121320 0.85305044E+01  0.85031243E+02                                 1.785827                            1.703557      -0.956390       2.419595                    0.997543       3.572527      10.050892       0.481651       1.275762      -0.710061       0.022028      -0.003307       0.018887       0.029204      -0.003392       0.000111      -0.002736       0.016321       0.007136      -0.010575       0.002843       0.007732              1.832149       1.748201       0.054689       0.448624       1.406210      -0.024903       2.342037          -0.000027
           25              H      10.089947      -3.689469      10.465852       0.122366       1.225272 0.97841621E+01  0.99331627E+02                                 1.808088                            1.763904      -0.749685       2.523314                    0.999663       3.286963       8.858836       0.505923       1.192498      -0.733755      -0.019969      -0.003365       0.023597       0.031095       0.004431      -0.005232       0.005829       0.003482       0.000654      -0.010520       0.004236       0.006285              1.808660       1.813049       0.176340      -0.311431       1.544503      -0.101610       2.068427          -0.000182
           26              H      11.220834      -4.082910       9.447639       0.114867       1.121172 0.85290500E+01  0.85009156E+02                                 1.785313                            1.703141      -0.956322       2.419652                    0.997539       3.571837      10.046971       0.481847       1.275358      -0.710151       0.022010      -0.014723      -0.012277       0.029188       0.001628      -0.002960       0.006476       0.009946      -0.012262      -0.010623       0.002866       0.007756              1.831576       1.747773      -0.415568      -0.176691       2.085740       0.417342       1.661215           0.000009
           27              H      10.089947       0.435541       4.829883       0.122442       1.226507 0.97975612E+01  0.99510015E+02                                 1.810073                            1.765748      -0.749151       2.523618                    0.999665       3.288038       8.866041       0.505343       1.193358      -0.733561      -0.019916      -0.018826      -0.014703       0.031101       0.002374       0.006452      -0.001937      -0.003247      -0.019164      -0.010521       0.004147       0.006374              1.810659       1.815088       0.181932       0.309037       1.851461       0.278153       1.765427          -0.000103
           28              H      11.220834       1.514060       4.998260       0.114879       1.121258 0.85299077E+01  0.85022945E+02                                 1.785691                            1.703445      -0.956315       2.419637                    0.997543       3.572302      10.049787       0.481694       1.275684      -0.710079       0.022030       0.018003      -0.006580       0.029201       0.001791       0.002888      -0.003711       0.005159      -0.026359      -0.010576       0.002842       0.007734              1.831995       1.748079       0.361113      -0.271635       2.129434      -0.392706       1.618474          -0.000037
           29              H      10.089947       4.400572       2.037752       0.122478       1.227192 0.98045376E+01  0.99599117E+02                                 1.810734                            1.766358      -0.749516       2.523413                    0.999663       3.289067       8.869780       0.505261       1.193333      -0.733561      -0.019898      -0.022115       0.008948       0.031066       0.006734       0.001187      -0.003839       0.006862       0.011122      -0.010485       0.004176       0.006308              1.811325       1.815744       0.358798      -0.003011       2.028636      -0.176400       1.589594          -0.000101
           30              H      11.220834       5.085650       1.187915       0.114888       1.121313 0.85304173E+01  0.85030027E+02                                 1.785807                            1.703539      -0.956387       2.419597                    0.997543       3.572501      10.050748       0.481658       1.275749      -0.710064       0.022028       0.003307      -0.018887       0.029204       0.003393      -0.000110      -0.002735       0.016322       0.007137      -0.010575       0.002843       0.007732              1.832130       1.748183      -0.054687      -0.448619       1.406200      -0.024899       2.342006          -0.000027
           31              H      10.089947      11.343969       2.792131       0.122339       1.224789 0.97790505E+01  0.99265660E+02                                 1.807567                            1.763413      -0.748635       2.523791                    0.999669       3.286169       8.855747       0.506012       1.192457      -0.733769      -0.019978       0.003330      -0.023591       0.031093      -0.004439       0.005225       0.005859       0.003471       0.000497      -0.010543       0.004279       0.006265              1.808127       1.812477      -0.176246       0.311360       1.544057      -0.101604       2.067849          -0.000222
           32              H      11.220834      11.737410       3.810344       0.114797       1.121434 0.85313961E+01  0.85037532E+02                                 1.785507                            1.703307      -0.956315       2.419603                    0.997540       3.572245      10.048084       0.481857       1.275255      -0.710172       0.022037       0.014707       0.012275       0.029199      -0.001639       0.003008       0.006449       0.009916      -0.012335      -0.010614       0.002839       0.007775              1.831777       1.747971       0.415722       0.176726       2.086040       0.417401       1.661321          -0.000007
           33              H      10.089947       7.218959       8.428100       0.122492       1.227103 0.98042454E+01  0.99600945E+02                                 1.811226                            1.766822      -0.748921       2.523769                    0.999667       3.288440       8.869914       0.504957       1.193996      -0.733418      -0.019921       0.018848       0.014692       0.031112      -0.002373      -0.006456      -0.001939      -0.003263      -0.019158      -0.010525       0.004152       0.006373              1.811821       1.816243      -0.182101      -0.309353       1.852661       0.278443       1.766557          -0.000102
           34              H      11.220834       6.140440       8.259723       0.114848       1.121458 0.85316167E+01  0.85043519E+02                                 1.785830                            1.703551      -0.956447       2.419536                    0.997543       3.572620      10.050613       0.481710       1.275588      -0.710099       0.022023      -0.017997       0.006578       0.029192      -0.001793      -0.002885      -0.003714       0.005153      -0.026369      -0.010580       0.002847       0.007733              1.832150       1.748245      -0.361219       0.271679       2.129642      -0.392759       1.618562          -0.000037
           35              H       2.500097      -3.253928      11.220231       0.122383       1.227884 0.98116490E+01  0.99691565E+02                                 1.811626                            1.767168      -0.749774       2.523271                    0.999661       3.289880       8.873494       0.505062       1.193563      -0.733510      -0.019891      -0.022111      -0.008964       0.031063       0.006723      -0.001178       0.003849       0.006880       0.011138      -0.010484       0.004171       0.006313              1.812245       1.816718       0.359073       0.002971       2.029654       0.176512       1.590361          -0.000109
           36              H       3.630984      -2.568850      12.070068       0.114862       1.121611 0.85331274E+01  0.85063726E+02                                 1.786121                            1.703800      -0.956592       2.419474                    0.997541       3.572913      10.052275       0.481625       1.275735      -0.710067       0.022029       0.003312       0.018876       0.029198       0.003403       0.000109       0.002735       0.016326       0.007168      -0.010585       0.002852       0.007733              1.832477       1.748489      -0.054673       0.448736       1.406402       0.024944       2.342538          -0.000029
           37              H       2.500097       3.689469      10.465852       0.122465       1.227380 0.98064787E+01  0.99624556E+02                                 1.810993                            1.766593      -0.749604       2.523372                    0.999662       3.289277       8.870831       0.505198       1.193414      -0.733543      -0.019893       0.003305       0.023630       0.031065      -0.004390      -0.005236      -0.005813       0.003443       0.000866      -0.010480       0.004173       0.006307              1.811593       1.816023      -0.176838      -0.312302       1.546795       0.101934       2.071961          -0.000110
           38              H       3.630984       4.082910       9.447639       0.114892       1.121278 0.85301024E+01  0.85025824E+02                                 1.785749                            1.703491      -0.956352       2.419617                    0.997543       3.572401      10.050296       0.481673       1.275724      -0.710070       0.022034       0.014701      -0.012304       0.029206      -0.001599      -0.002993      -0.006445       0.009894      -0.012147      -0.010573       0.002841       0.007732              1.832061       1.748142       0.415834      -0.176941       2.086378      -0.417637       1.661663          -0.000032
           39              H       2.500097      -0.435541       4.829883       0.122406       1.227530 0.98079769E+01  0.99643339E+02                                 1.811131                            1.766725      -0.749741       2.523302                    0.999662       3.289425       8.871318       0.505182       1.193410      -0.733545      -0.019896       0.018801      -0.014675       0.031059      -0.002341       0.006419       0.001978      -0.003199      -0.019103      -0.010483       0.004174       0.006309              1.811726       1.816156      -0.182040       0.309335       1.852516      -0.278418       1.766506          -0.000120
           40              H       3.630984      -1.514060       4.998260       0.114872       1.120699 0.85242280E+01  0.84947507E+02                                 1.784688                            1.702559      -0.955982       2.419815                    0.997546       3.571052      10.043351       0.481981       1.275207      -0.710185       0.022061      -0.018013      -0.006603       0.029236      -0.001814       0.002859       0.003722       0.005263      -0.026458      -0.010605       0.002807       0.007798              1.830930       1.747210      -0.360871      -0.271393       2.128068       0.392260       1.617512          -0.000019
           41              H       2.500097      10.908428       2.037752       0.122396       1.227748 0.98102754E+01  0.99673976E+02                                 1.811482                            1.767037      -0.749704       2.523315                    0.999662       3.289693       8.872786       0.505084       1.193552      -0.733513      -0.019886       0.022115       0.008967       0.031063      -0.006719       0.001178       0.003851       0.006876       0.011134      -0.010480       0.004169       0.006311              1.812098       1.816563      -0.359016      -0.002974       2.029489       0.176499       1.590241          -0.000106
           42              H       3.630984      10.223350       1.187915       0.114869       1.121510 0.85321580E+01  0.85051407E+02                                 1.785994                            1.703690      -0.956497       2.419526                    0.997542       3.572730      10.051511       0.481648       1.275715      -0.710071       0.022034      -0.003307      -0.018872       0.029199      -0.003398      -0.000110       0.002736       0.016323       0.007152      -0.010580       0.002847       0.007732              1.832341       1.748377       0.054674      -0.448683       1.406320       0.024942       2.342327          -0.000027
           43              H       2.500097       3.965031       2.792131       0.122466       1.227366 0.98063503E+01  0.99622882E+02                                 1.810977                            1.766579      -0.749592       2.523378                    0.999663       3.289254       8.870740       0.505201       1.193411      -0.733544      -0.019892      -0.003306      -0.023629       0.031064       0.004390       0.005236      -0.005813       0.003442       0.000865      -0.010480       0.004173       0.006306              1.811574       1.816005       0.176832       0.312295       1.546777       0.101926       2.071940          -0.000110
           44              H       3.630984       3.571590       3.810344       0.114899       1.121239 0.85297147E+01  0.85020987E+02                                 1.785706                            1.703451      -0.956366       2.419614                    0.997543       3.572348      10.050087       0.481680       1.275722      -0.710070       0.022034      -0.014702       0.012303       0.029206       0.001600       0.002993      -0.006442       0.009896      -0.012148      -0.010571       0.002838       0.007733              1.832017       1.748104      -0.415824       0.176941       2.086321      -0.417627       1.661625          -0.000032
           45              H       2.500097       8.090041       8.428100       0.122434       1.227365 0.98064272E+01  0.99624586E+02                                 1.811068                            1.766671      -0.749545       2.523438                    0.999663       3.289105       8.870591       0.505148       1.193525      -0.733521      -0.019908      -0.018808       0.014682       0.031074       0.002342      -0.006418       0.001982      -0.003200      -0.019093      -0.010482       0.004175       0.006307              1.811663       1.816092       0.182030      -0.309294       1.852469      -0.278384       1.766428          -0.000120
           46              H       3.630984       9.168560       8.259723       0.114777       1.121482 0.85312950E+01  0.85031618E+02                                 1.785084                            1.702904      -0.957342       2.419095                    0.997528       3.572363      10.046330       0.482108       1.274667      -0.710293       0.022014       0.017996       0.006628       0.029196       0.001778      -0.002820       0.003740       0.005227      -0.026414      -0.010585       0.002834       0.007751              1.831355       1.747572       0.360986       0.271486       2.128616       0.392417       1.617875          -0.000023
           47              H       5.089753       4.400572       2.037752       0.122480       1.227140 0.98040285E+01  0.99592704E+02                                 1.810685                            1.766314      -0.749504       2.523421                    0.999663       3.289024       8.869624       0.505267       1.193335      -0.733560       0.019899      -0.022116       0.008950       0.031067      -0.006735      -0.001186      -0.003839       0.006860       0.011118      -0.010483       0.004174       0.006309              1.811273       1.815695      -0.358779       0.003016       2.028568      -0.176400       1.589556          -0.000101
           48              H       3.958866       5.085650       1.187915       0.114887       1.121320 0.85305040E+01  0.85031237E+02                                 1.785827                            1.703557      -0.956390       2.419595                    0.997543       3.572527      10.050892       0.481651       1.275763      -0.710061      -0.022028       0.003307      -0.018887       0.029204      -0.003392       0.000111      -0.002736       0.016321       0.007136      -0.010575       0.002843       0.007732              1.832149       1.748201       0.054689       0.448625       1.406210      -0.024903       2.342037          -0.000027
           49              H       5.089753      11.343969       2.792131       0.122366       1.225272 0.97841648E+01  0.99331670E+02                                 1.808089                            1.763905      -0.749684       2.523314                    0.999663       3.286963       8.858839       0.505923       1.192499      -0.733754       0.019969       0.003365      -0.023597       0.031095       0.004431      -0.005232       0.005829       0.003482       0.000654      -0.010520       0.004236       0.006285              1.808661       1.813050       0.176340      -0.311431       1.544503      -0.101610       2.068428          -0.000182
           50              H       3.958866      11.737410       3.810344       0.114867       1.121171 0.85290489E+01  0.85009148E+02                                 1.785313                            1.703142      -0.956322       2.419652                    0.997539       3.571837      10.046974       0.481847       1.275358      -0.710150      -0.022010       0.014723       0.012277       0.029188       0.001628      -0.002960       0.006476       0.009946      -0.012262      -0.010623       0.002866       0.007756              1.831576       1.747773      -0.415568      -0.176691       2.085741       0.417342       1.661215           0.000009
           51              H       5.089753       7.218959       8.428100       0.122443       1.226508 0.97975646E+01  0.99510067E+02                                 1.810074                            1.765748      -0.749150       2.523618                    0.999665       3.288038       8.866044       0.505343       1.193358      -0.733561       0.019916       0.018826       0.014703       0.031101       0.002374       0.006452      -0.001937      -0.003247      -0.019164      -0.010521       0.004147       0.006374              1.810659       1.815089       0.181932       0.309037       1.851462       0.278153       1.765427          -0.000103
           52              H       3.958866       6.140440       8.259723       0.114879       1.121258 0.85299015E+01  0.85022872E+02                                 1.785691                            1.703445      -0.956314       2.419638                    0.997543       3.572301      10.049785       0.481694       1.275685      -0.710079      -0.022030      -0.018003       0.006580       0.029201       0.001791       0.002888      -0.003711       0.005159      -0.026359      -0.010576       0.002842       0.007734              1.831995       1.748079       0.361113      -0.271635       2.129433      -0.392706       1.618473          -0.000037
           53              H       5.089753       3.253928      11.220231       0.122476       1.227195 0.98045703E+01  0.99599541E+02                                 1.810739                            1.766362      -0.749517       2.523412                    0.999663       3.289070       8.869795       0.505260       1.193335      -0.733561       0.019898       0.022115      -0.008948       0.031066       0.006734       0.001187      -0.003839       0.006862       0.011122      -0.010485       0.004176       0.006308              1.811329       1.815748       0.358800      -0.003011       2.028642      -0.176401       1.589598          -0.000101
           54              H       3.958866       2.568850      12.070068       0.114888       1.121313 0.85304190E+01  0.85030047E+02                                 1.785808                            1.703539      -0.956387       2.419597                    0.997543       3.572501      10.050748       0.481658       1.275749      -0.710064      -0.022028      -0.003307       0.018887       0.029204       0.003393      -0.000110      -0.002735       0.016322       0.007137      -0.010575       0.002843       0.007732              1.832130       1.748184      -0.054687      -0.448619       1.406200      -0.024899       2.342007          -0.000027
           55              H       5.089753      -3.689469      10.465852       0.122338       1.224789 0.97790512E+01  0.99265669E+02                                 1.807568                            1.763413      -0.748635       2.523791                    0.999669       3.286169       8.855747       0.506012       1.192457      -0.733769       0.019978      -0.003330       0.023591       0.031093      -0.004439       0.005225       0.005859       0.003471       0.000497      -0.010543       0.004279       0.006265              1.808128       1.812477      -0.176246       0.311360       1.544057      -0.101604       2.067849          -0.000222
           56              H       3.958866      -4.082910       9.447639       0.114797       1.121435 0.85314043E+01  0.85037636E+02                                 1.785508                            1.703308      -0.956316       2.419603                    0.997540       3.572247      10.048092       0.481857       1.275256      -0.710172      -0.022037      -0.014707      -0.012275       0.029199      -0.001639       0.003008       0.006449       0.009916      -0.012335      -0.010614       0.002839       0.007775              1.831779       1.747972       0.415722       0.176727       2.086042       0.417402       1.661322          -0.000007
           57              H       5.089753       0.435541       4.829883       0.122492       1.227104 0.98042463E+01  0.99600959E+02                                 1.811227                            1.766822      -0.748921       2.523769                    0.999667       3.288440       8.869915       0.504957       1.193996      -0.733418       0.019921      -0.018848      -0.014692       0.031112      -0.002373      -0.006456      -0.001939      -0.003263      -0.019158      -0.010525       0.004152       0.006373              1.811821       1.816244      -0.182101      -0.309353       1.852662       0.278443       1.766558          -0.000102
           58              H       3.958866       1.514060       4.998260       0.114848       1.121458 0.85316167E+01  0.85043519E+02                                 1.785830                            1.703551      -0.956446       2.419536                    0.997543       3.572620      10.050613       0.481710       1.275588      -0.710099      -0.022023       0.017997      -0.006578       0.029192      -0.001793      -0.002885      -0.003714       0.005153      -0.026369      -0.010580       0.002847       0.007733              1.832150       1.748245      -0.361219       0.271679       2.129642      -0.392759       1.618562          -0.000037
           59              C      13.034808       8.928209       1.707628       0.674679      21.028733 0.22826553E+03  0.46232554E+04                                 7.096320                            5.418861      -0.001858       2.076828                    0.999418      21.127365      58.626131       0.626890       0.482400      -1.013559       0.036448      -0.030021      -0.011764       0.048664       0.056874       0.074710       0.042520       0.058404      -0.029495      -0.065732      -0.058288       0.124019              8.281736       8.078569      -2.070662      -3.903787       7.071913       0.104747       9.694726           0.000667
           60              C      12.143760      10.105471       1.946272      -0.177980      26.203627 0.37238423E+03  0.84404118E+04                                 7.626449                            6.322097       0.111345       2.035169                    0.998932      28.408747      80.755656       0.671385       0.402497      -1.070984      -0.052472      -0.008192       0.083908       0.099302       0.027813      -0.024841       0.013428       0.068313       0.103279      -0.065825       0.013503       0.052322              8.667714       8.746299      -1.916438      -2.541862       7.472423       1.778514       9.784419           0.002816
           61              C      13.034808       4.669245       4.672113       0.674655      21.029226 0.22827457E+03  0.46234789E+04                                 7.096410                            5.418973      -0.001852       2.076825                    0.999418      21.127583      58.626766       0.626884       0.482400      -1.013560       0.036439       0.004801       0.031878       0.048652       0.036264      -0.086603      -0.027512       0.084363       0.048474      -0.065734      -0.058274       0.124007              8.281473       8.077956      -2.345323       3.744339       8.948930      -1.187451       7.817533           0.000660
           62              C      12.143760       4.287285       3.533252      -0.178004      26.202307 0.37240057E+03  0.84408164E+04                                 7.626047                            6.322278       0.111430       2.035202                    0.998932      28.408171      80.752357       0.671373       0.402502      -1.070988      -0.052454       0.076750      -0.034863       0.099285      -0.035405      -0.011656      -0.043857       0.015528      -0.054912      -0.065800       0.013481       0.052319              8.666346       8.744622      -1.241920       2.929544       7.665021      -1.889071       9.589394           0.002817
           63              C      13.034808       9.366046       6.878242       0.674576      21.030225 0.22830314E+03  0.46242339E+04                                 7.096748                            5.419448      -0.001983       2.076764                    0.999418      21.129081      58.633355       0.626828       0.482425      -1.013540       0.036455       0.025178      -0.020113       0.048656      -0.093134       0.011891      -0.015022       0.010724      -0.172386      -0.065752      -0.058248       0.124000              8.281625       8.078953       4.415564       0.158689       9.128844       1.083012       7.637079           0.000685
           64              C      12.143760       8.570744       7.778459      -0.178009      26.200984 0.37239914E+03  0.84406674E+04                                 7.625531                            6.322185       0.111312       2.035162                    0.998932      28.407108      80.745382       0.671399       0.402492      -1.071009      -0.052460      -0.068572      -0.048999       0.099273       0.007605       0.036447       0.030514      -0.007580      -0.124617      -0.065814       0.013484       0.052329              8.665518       8.744706       3.157521      -0.389153      10.742812       0.110181       6.509035           0.002817
           65              C      13.034808      -1.273709      11.550355       0.674678      21.028809 0.22826493E+03  0.46232380E+04                                 7.096331                            5.418845      -0.001820       2.076840                    0.999418      21.127308      58.625840       0.626893       0.482398      -1.013560       0.036448       0.030025       0.011760       0.048665      -0.056878      -0.074706       0.042521       0.058411      -0.029480      -0.065724      -0.058295       0.124020              8.281741       8.078479       2.070716       3.903637       7.072115       0.104659       9.694629           0.000665
           66              C      12.143760      -2.450971      11.311711      -0.177961      26.202943 0.37237818E+03  0.84402409E+04                                 7.626358                            6.322096       0.111290       2.035159                    0.998932      28.408333      80.754335       0.671377       0.402503      -1.070980      -0.052486       0.008178      -0.083919       0.099318      -0.027795       0.024823       0.013431       0.068284       0.103234      -0.065795       0.013503       0.052292              8.667595       8.746183       1.916758       2.541620       7.472731       1.778677       9.783872           0.002820
           67              C      13.034808       2.985255       8.585870       0.674657      21.028867 0.22827332E+03  0.46234418E+04                                 7.096290                            5.418943      -0.001804       2.076842                    0.999418      21.127448      58.626094       0.626889       0.482398      -1.013562       0.036436      -0.004804      -0.031876       0.048649      -0.036262       0.086604      -0.027512       0.084358       0.048457      -0.065730      -0.058275       0.124005              8.281237       8.077710       2.345078      -3.744264       8.948566      -1.187399       7.817435           0.000660
           68              C      12.143760       3.367215       9.724731      -0.178003      26.201981 0.37239714E+03  0.84407092E+04                                 7.625961                            6.322240       0.111470       2.035219                    0.998932      28.407879      80.751072       0.671377       0.402501      -1.070990      -0.052456      -0.076749       0.034862       0.099285       0.035412       0.011656      -0.043852       0.015520      -0.054923      -0.065798       0.013473       0.052325              8.666223       8.744524       1.241829      -2.929519       7.664801      -1.889099       9.589342           0.002817
           69              C      13.034808      -1.711546       6.379741       0.674540      21.032467 0.22832630E+03  0.46248665E+04                                 7.097454                            5.419851      -0.002452       2.076591                    0.999418      21.130731      58.640877       0.626777       0.482447      -1.013518       0.036511      -0.025151       0.020094       0.048676       0.093111      -0.011846      -0.015019       0.010581      -0.172307      -0.065752      -0.058203       0.123954              8.282550       8.079714      -4.416133      -0.158515       9.130094       1.083177       7.637843           0.000675
           70              C      12.143760      -0.916244       5.479524      -0.178038      26.205428 0.37245806E+03  0.84424341E+04                                 7.626712                            6.322907       0.110510       2.034866                    0.998929      28.410839      80.761096       0.671318       0.402520      -1.070978      -0.052366       0.068617       0.048944       0.099227      -0.007670      -0.036354       0.030594      -0.007716      -0.124488      -0.065753       0.013378       0.052375              8.667098       8.746020      -3.158415       0.389461      10.745310       0.110531       6.509965           0.002813
           71              C       9.734742       1.273709      11.550355       0.674631      21.028190 0.22826485E+03  0.46232218E+04                                 7.096072                            5.418796      -0.001587       2.076916                    0.999418      21.127216      58.624905       0.626906       0.482389      -1.013568      -0.036445      -0.030003       0.011783       0.048654      -0.056861       0.074717      -0.042520       0.058369      -0.029506      -0.065746      -0.058265       0.124011              8.280888       8.076687       2.070067      -3.902428       7.071828      -0.103700       9.694149           0.000672
           72              C      10.625790       2.450971      11.311711      -0.177982      26.201886 0.37239870E+03  0.84407558E+04                                 7.625991                            6.322311       0.111483       2.035225                    0.998932      28.407718      80.750746       0.671364       0.402508      -1.070985       0.052442      -0.008195      -0.083901       0.099281      -0.027809      -0.024840      -0.013395       0.068280       0.103384      -0.065814       0.013479       0.052334              8.666167       8.744115       1.916330      -2.539914       7.472289      -1.777831       9.782098           0.002825
           73              C       9.734742      -2.985255       8.585870       0.675301      20.983875 0.22762535E+03  0.46074025E+04                                 7.088518                            5.412398       0.008779       2.081038                    0.999438      21.103048      58.554804       0.627019       0.482603      -1.013375      -0.037290       0.005062      -0.031619       0.049152      -0.036145      -0.085463       0.027021       0.083545       0.052020      -0.065668      -0.057037       0.122705              8.273518       8.072023       2.343534       3.742212       8.937605       1.186995       7.810927           0.000602
           74              C      10.625790      -3.367215       9.724731      -0.177837      26.206718 0.37236446E+03  0.84394204E+04                                 7.626792                            6.321722       0.112318       2.035503                    0.998939      28.401458      80.718862       0.671472       0.402470      -1.071057       0.052266       0.076545       0.034876       0.099032       0.035525      -0.011424       0.044001       0.015590      -0.055841      -0.065933       0.013245       0.052687              8.669583       8.749908       1.244523       2.936449       7.665043       1.891929       9.593797           0.002764
           75              C       9.734742       1.711546       6.379741       0.674598      21.029749 0.22828729E+03  0.46239172E+04                                 7.096992                            5.419462      -0.001937       2.076796                    0.999419      21.129688      58.638575       0.626781       0.482461      -1.013503      -0.036447       0.025223       0.020100       0.048668       0.093092       0.011900       0.015058       0.010857      -0.172333      -0.065746      -0.058215       0.123960              8.282007       8.078178      -4.415695       0.158656       9.130309      -1.083659       7.637533           0.000658
           76              C      10.625790       0.916244       5.479524      -0.177988      26.202841 0.37241677E+03  0.84412187E+04                                 7.626126                            6.322440       0.111201       2.035126                    0.998931      28.407608      80.749154       0.671365       0.402505      -1.070993       0.052471      -0.068543       0.048998       0.099258      -0.007620       0.036588      -0.030367      -0.007616      -0.124529      -0.065814       0.013487       0.052327              8.666409       8.744537      -3.158161      -0.389759      10.745101      -0.111213       6.509590           0.002821
           77              C       9.734742       6.380791       1.707628       0.674616      21.029069 0.22827293E+03  0.46234079E+04                                 7.096193                            5.418841      -0.001630       2.076894                    0.999417      21.127323      58.624588       0.626915       0.482380      -1.013577      -0.036446       0.029997      -0.011788       0.048653       0.056854      -0.074715      -0.042508       0.058360      -0.029497      -0.065745      -0.058253       0.123998              8.281040       8.076643      -2.069935       3.902426       7.072063      -0.103401       9.694415           0.000671
           78              C      10.625790       5.203529       1.946272      -0.177984      26.201979 0.37240067E+03  0.84408158E+04                                 7.626013                            6.322335       0.111430       2.035205                    0.998932      28.407908      80.751494       0.671361       0.402509      -1.070984       0.052441       0.008192       0.083896       0.099276       0.027809       0.024846      -0.013395       0.068286       0.103386      -0.065817       0.013476       0.052341              8.666162       8.744044      -1.916231       2.539849       7.472366      -1.777712       9.782075           0.002825
           79              C       9.734742      10.639755       4.672113       0.674094      21.028882 0.22820476E+03  0.46223258E+04                                 7.097693                            5.418550      -0.003282       2.076413                    0.999455      21.139725      58.687587       0.626755       0.482473      -1.013387      -0.036713      -0.005002       0.031774       0.048810       0.035813       0.086138       0.027505       0.082775       0.052482      -0.065395      -0.057823       0.123218              8.285000       8.083970      -2.348274      -3.748537       8.949499       1.190163       7.821532           0.000183
           80              C      10.625790      11.021715       3.533252      -0.177749      26.198815 0.37225357E+03  0.84362232E+04                                 7.624789                            6.320412       0.113360       2.035881                    0.998939      28.398104      80.704317       0.671605       0.402423      -1.071095       0.052318      -0.076782      -0.034917       0.099256      -0.035448       0.011685       0.043872       0.015503      -0.056243      -0.065929       0.013433       0.052496              8.666666       8.746542      -1.242009      -2.934906       7.662530       1.889479       9.590928           0.002789
           81              C       9.734742       5.942954       6.878242       0.674633      21.028961 0.22827718E+03  0.46236614E+04                                 7.096916                            5.419421      -0.001590       2.076924                    0.999418      21.128793      58.635769       0.626770       0.482475      -1.013495      -0.036478      -0.025177      -0.020098       0.048666      -0.093099      -0.011892       0.015011       0.010741      -0.172389      -0.065718      -0.058248       0.123966              8.281910       8.077750       4.415606      -0.158580       9.130471      -1.083737       7.637510           0.000655
           82              C      10.625790       6.738256       7.778459      -0.177975      26.199243 0.37235828E+03  0.84396170E+04                                 7.625333                            6.321822       0.111841       2.035356                    0.998933      28.406265      80.745747       0.671413       0.402490      -1.070997       0.052436       0.068604      -0.049033       0.099298       0.007594      -0.036526      -0.030436      -0.007737      -0.124602      -0.065832       0.013509       0.052322              8.665352       8.743245       3.156940       0.389437      10.743635      -0.111277       6.509175           0.002820
           83              C       2.144892      -1.273709      11.550355       0.674679      21.028729 0.22826548E+03  0.46232542E+04                                 7.096319                            5.418860      -0.001858       2.076828                    0.999418      21.127363      58.626124       0.626890       0.482400      -1.013559      -0.036448       0.030021       0.011764       0.048664       0.056874       0.074710       0.042520       0.058404      -0.029496      -0.065732      -0.058287       0.124019              8.281735       8.078568      -2.070662      -3.903786       7.071913       0.104747       9.694725           0.000667
           84              C       3.035940      -2.450971      11.311711      -0.177980      26.203635 0.37238436E+03  0.84404158E+04                                 7.626451                            6.322099       0.111344       2.035168                    0.998932      28.408753      80.755686       0.671384       0.402497      -1.070984       0.052472       0.008192      -0.083908       0.099302       0.027813      -0.024841       0.013428       0.068313       0.103279      -0.065825       0.013503       0.052322              8.667717       8.746302      -1.916439      -2.541864       7.472425       1.778515       9.784423           0.002816
           85              C       2.144892       2.985255       8.585870       0.674655      21.029230 0.22827462E+03  0.46234802E+04                                 7.096411                            5.418973      -0.001852       2.076825                    0.999418      21.127586      58.626776       0.626884       0.482400      -1.013560      -0.036439      -0.004801      -0.031878       0.048652       0.036264      -0.086603      -0.027512       0.084363       0.048474      -0.065734      -0.058274       0.124007              8.281474       8.077956      -2.345323       3.744339       8.948931      -1.187451       7.817534           0.000661
           86              C       3.035940       3.367215       9.724731      -0.178003      26.202291 0.37240031E+03  0.84408090E+04                                 7.626044                            6.322275       0.111430       2.035202                    0.998932      28.408163      80.752328       0.671373       0.402502      -1.070988       0.052454      -0.076750       0.034863       0.099285      -0.035405      -0.011656      -0.043857       0.015528      -0.054912      -0.065800       0.013481       0.052319              8.666341       8.744617      -1.241919       2.929541       7.665017      -1.889069       9.589389           0.002817
           87              C       2.144892      -1.711546       6.379741       0.674576      21.030231 0.22830320E+03  0.46242354E+04                                 7.096749                            5.419449      -0.001984       2.076764                    0.999418      21.129083      58.633361       0.626828       0.482425      -1.013540      -0.036455      -0.025178       0.020113       0.048656      -0.093134       0.011890      -0.015022       0.010724      -0.172386      -0.065752      -0.058248       0.124000              8.281627       8.078955       4.415565       0.158689       9.128845       1.083012       7.637081           0.000685
           88              C       3.035940      -0.916244       5.479524      -0.178009      26.200983 0.37239913E+03  0.84406670E+04                                 7.625530                            6.322185       0.111312       2.035162                    0.998932      28.407109      80.745385       0.671400       0.402492      -1.071009       0.052460       0.068572       0.048999       0.099273       0.007605       0.036447       0.030514      -0.007580      -0.124618      -0.065814       0.013484       0.052329              8.665517       8.744705       3.157520      -0.389153      10.742811       0.110181       6.509035           0.002817
           89              C       2.144892       8.928209       1.707628       0.674679      21.028807 0.22826490E+03  0.46232371E+04                                 7.096330                            5.418845      -0.001821       2.076840                    0.999418      21.127307      58.625839       0.626893       0.482398      -1.013560      -0.036448      -0.030025      -0.011760       0.048665      -0.056878      -0.074706       0.042521       0.058411      -0.029480      -0.065725      -0.058295       0.124020              8.281740       8.078479       2.070716       3.903637       7.072114       0.104660       9.694628           0.000665
           90              C       3.035940      10.105471       1.946272      -0.177962      26.202952 0.37237834E+03  0.84402458E+04                                 7.626361                            6.322098       0.111289       2.035159                    0.998932      28.408340      80.754365       0.671376       0.402503      -1.070980       0.052486      -0.008178       0.083919       0.099318      -0.027795       0.024823       0.013431       0.068284       0.103234      -0.065795       0.013503       0.052292              8.667598       8.746186       1.916760       2.541622       7.472733       1.778678       9.783876           0.002820
           91              C       2.144892       4.669245       4.672113       0.674657      21.028873 0.22827339E+03  0.46234437E+04                                 7.096291                            5.418943      -0.001804       2.076842                    0.999418      21.127452      58.626109       0.626889       0.482398      -1.013562      -0.036436       0.004804       0.031876       0.048649      -0.036262       0.086604      -0.027512       0.084358       0.048457      -0.065730      -0.058275       0.124005              8.281239       8.077712       2.345079      -3.744266       8.948568      -1.187399       7.817438           0.000660
           92              C       3.035940       4.287285       3.533252      -0.178003      26.201974 0.37239701E+03  0.84407056E+04                                 7.625959                            6.322239       0.111470       2.035219                    0.998932      28.407876      80.751061       0.671377       0.402501      -1.070990       0.052456       0.076749      -0.034862       0.099285       0.035412       0.011656      -0.043852       0.015520      -0.054923      -0.065798       0.013473       0.052325              8.666220       8.744522       1.241828      -2.929517       7.664798      -1.889097       9.589339           0.002817
           93              C       2.144892       9.366046       6.878242       0.674541      21.032472 0.22832638E+03  0.46248685E+04                                 7.097455                            5.419852      -0.002453       2.076591                    0.999418      21.130735      58.640895       0.626777       0.482448      -1.013518      -0.036511       0.025151      -0.020094       0.048676       0.093111      -0.011846      -0.015019       0.010581      -0.172307      -0.065752      -0.058203       0.123954              8.282552       8.079716      -4.416134      -0.158514       9.130096       1.083176       7.637844           0.000675
           94              C       3.035940       8.570744       7.778459      -0.178038      26.205431 0.37245813E+03  0.84424361E+04                                 7.626713                            6.322907       0.110509       2.034866                    0.998929      28.410843      80.761113       0.671318       0.402520      -1.070978       0.052366      -0.068617      -0.048944       0.099227      -0.007670      -0.036354       0.030594      -0.007716      -0.124488      -0.065753       0.013378       0.052375              8.667098       8.746020      -3.158414       0.389461      10.745310       0.110531       6.509965           0.002813
           95              C       5.444958       6.380791       1.707628       0.674630      21.028193 0.22826490E+03  0.46232229E+04                                 7.096073                            5.418797      -0.001587       2.076916                    0.999418      21.127218      58.624911       0.626906       0.482390      -1.013568       0.036445       0.030003      -0.011783       0.048654      -0.056861       0.074717      -0.042520       0.058369      -0.029506      -0.065746      -0.058265       0.124011              8.280889       8.076687       2.070067      -3.902428       7.071829      -0.103700       9.694150           0.000672
           96              C       4.553910       5.203529       1.946272      -0.177982      26.201869 0.37239840E+03  0.84407475E+04                                 7.625987                            6.322309       0.111483       2.035225                    0.998932      28.407708      80.750710       0.671364       0.402508      -1.070985      -0.052441       0.008195       0.083901       0.099281      -0.027809      -0.024840      -0.013395       0.068280       0.103384      -0.065814       0.013480       0.052334              8.666163       8.744111       1.916328      -2.539911       7.472286      -1.777829       9.782092           0.002825
           97              C       5.444958      10.639755       4.672113       0.675302      20.983876 0.22762534E+03  0.46074023E+04                                 7.088518                            5.412398       0.008779       2.081038                    0.999438      21.103047      58.554803       0.627019       0.482603      -1.013375       0.037290      -0.005062       0.031619       0.049152      -0.036145      -0.085463       0.027021       0.083545       0.052020      -0.065668      -0.057037       0.122705              8.273519       8.072025       2.343534       3.742213       8.937605       1.186995       7.810928           0.000602
           98              C       4.553910      11.021715       3.533252      -0.177837      26.206722 0.37236453E+03  0.84394226E+04                                 7.626793                            6.321722       0.112317       2.035503                    0.998939      28.401462      80.718882       0.671472       0.402470      -1.071057      -0.052266      -0.076545      -0.034876       0.099032       0.035525      -0.011424       0.044001       0.015591      -0.055841      -0.065933       0.013245       0.052687              8.669584       8.749909       1.244523       2.936450       7.665044       1.891930       9.593799           0.002764
           99              C       5.444958       5.942954       6.878242       0.674598      21.029746 0.22828726E+03  0.46239166E+04                                 7.096992                            5.419461      -0.001937       2.076796                    0.999419      21.129687      58.638571       0.626781       0.482461      -1.013503       0.036447      -0.025223      -0.020100       0.048668       0.093092       0.011899       0.015058       0.010858      -0.172333      -0.065746      -0.058215       0.123960              8.282006       8.078177      -4.415694       0.158656       9.130308      -1.083658       7.637532           0.000657
          100              C       4.553910       6.738256       7.778459      -0.177988      26.202844 0.37241684E+03  0.84412207E+04                                 7.626127                            6.322441       0.111201       2.035126                    0.998931      28.407611      80.749169       0.671365       0.402505      -1.070993      -0.052471       0.068543      -0.048998       0.099258      -0.007620       0.036588      -0.030367      -0.007616      -0.124529      -0.065814       0.013487       0.052327              8.666410       8.744538      -3.158161      -0.389759      10.745102      -0.111213       6.509591           0.002821
          101              C       5.444958       1.273709      11.550355       0.674615      21.029076 0.22827302E+03  0.46234102E+04                                 7.096194                            5.418842      -0.001631       2.076894                    0.999417      21.127328      58.624604       0.626915       0.482380      -1.013577       0.036447      -0.029998       0.011788       0.048653       0.056854      -0.074715      -0.042508       0.058360      -0.029497      -0.065745      -0.058253       0.123998              8.281042       8.076644      -2.069935       3.902427       7.072065      -0.103401       9.694417           0.000671
          102              C       4.553910       2.450971      11.311711      -0.177983      26.201955 0.37240025E+03  0.84408040E+04                                 7.626007                            6.322330       0.111430       2.035206                    0.998932      28.407895      80.751445       0.671362       0.402509      -1.070984      -0.052441      -0.008192      -0.083896       0.099276       0.027809       0.024846      -0.013395       0.068286       0.103386      -0.065817       0.013476       0.052341              8.666154       8.744036      -1.916227       2.539844       7.472361      -1.777710       9.782065           0.002826
          103              C       5.444958      -2.985255       8.585870       0.674095      21.028881 0.22820476E+03  0.46223259E+04                                 7.097693                            5.418550      -0.003282       2.076413                    0.999455      21.139725      58.687588       0.626755       0.482473      -1.013387       0.036713       0.005002      -0.031774       0.048810       0.035813       0.086138       0.027505       0.082775       0.052482      -0.065395      -0.057823       0.123218              8.285000       8.083970      -2.348273      -3.748536       8.949499       1.190163       7.821532           0.000183
          104              C       4.553910      -3.367215       9.724731      -0.177749      26.198818 0.37225362E+03  0.84362247E+04                                 7.624789                            6.320412       0.113359       2.035881                    0.998939      28.398108      80.704333       0.671605       0.402423      -1.071095      -0.052318       0.076782       0.034917       0.099256      -0.035448       0.011685       0.043872       0.015503      -0.056243      -0.065929       0.013433       0.052496              8.666667       8.746541      -1.242009      -2.934906       7.662531       1.889479       9.590928           0.002789
          105              C       5.444958       1.711546       6.379741       0.674633      21.028960 0.22827715E+03  0.46236609E+04                                 7.096916                            5.419421      -0.001590       2.076924                    0.999418      21.128792      58.635768       0.626770       0.482475      -1.013495       0.036478       0.025177       0.020098       0.048666      -0.093099      -0.011892       0.015011       0.010741      -0.172389      -0.065718      -0.058248       0.123966              8.281911       8.077750       4.415606      -0.158580       9.130472      -1.083737       7.637511           0.000655
          106              C       4.553910       0.916244       5.479524      -0.177975      26.199249 0.37235838E+03  0.84396199E+04                                 7.625334                            6.321823       0.111841       2.035356                    0.998933      28.406270      80.745765       0.671413       0.402490      -1.070997      -0.052436      -0.068604       0.049033       0.099298       0.007594      -0.036526      -0.030436      -0.007737      -0.124602      -0.065832       0.013509       0.052322              8.665353       8.743247       3.156941       0.389437      10.743637      -0.111277       6.509175           0.002820
          107              O      13.731557       8.967247       0.685438      -0.586586      37.259947 0.50180754E+03  0.11856328E+05                                 8.828953                            6.868676       0.466617       2.186859                    0.998865      27.802827      72.438599       0.735280       0.352566      -1.144220      -0.015644      -0.005969       0.028960       0.033452       0.040417      -0.003503       0.045721       0.105340       0.060534      -0.093907       0.032746       0.061161             10.627759      12.374181      -1.878722      -6.336093       6.065322       1.715858      13.443773           0.033606
          108              O      13.027219       7.995125       2.560117      -0.609967      34.715747 0.57755767E+03  0.14119596E+05                                 8.365130                            7.436538       0.312029       2.138252                    0.997184      28.324932      74.814342       0.697753       0.359069      -1.140186       0.035442       0.011485      -0.008657       0.038249       0.069984       0.064073      -0.044832      -0.028786       0.110917      -0.127057       0.051790       0.075267              8.837782       6.894603       0.384114      -1.800290       8.782667      -3.269090      10.836074           0.003459
          109              O      13.731557       3.764483       5.149401      -0.586588      37.253516 0.50172425E+03  0.11853806E+05                                 8.827680                            6.867934       0.466930       2.186966                    0.998867      27.801766      72.432897       0.735352       0.352548      -1.144240      -0.015668       0.028054      -0.009307       0.033454      -0.023248      -0.033245      -0.058775       0.082696      -0.007251      -0.093899       0.032757       0.061142             10.625558      12.371472      -4.546841       4.793283      10.111887      -4.051610       9.393316           0.033594
          110              O      13.027219       5.874063       5.053943      -0.609904      34.714753 0.57750167E+03  0.14117895E+05                                 8.365128                            7.436216       0.311953       2.138247                    0.997188      28.323632      74.810207       0.697762       0.359072      -1.140182       0.035430      -0.013202      -0.005590       0.038221       0.020495      -0.092618       0.004648      -0.098421      -0.097949      -0.127035       0.051785       0.075250              8.838061       6.894481      -1.751637       0.566710      13.155388       0.746401       6.464314           0.003453
          111              O      13.731557      10.231770       7.423145      -0.586633      37.251379 0.50169908E+03  0.11853065E+05                                 8.827346                            6.867778       0.467244       2.187071                    0.998869      27.801054      72.430634       0.735357       0.352550      -1.144239      -0.015609      -0.022045      -0.019654       0.033405      -0.017135       0.036801       0.013076       0.003376      -0.245081      -0.094003       0.032867       0.061136             10.625021      12.372468       6.424194       1.540599      13.080134       2.335858       6.422460           0.033543
          112              O      13.027219       9.094311       5.643923      -0.609962      34.710626 0.57748117E+03  0.14117254E+05                                 8.364182                            7.436027       0.312191       2.138329                    0.997186      28.323354      74.808837       0.697780       0.359067      -1.140188       0.035458       0.001802       0.014254       0.038258      -0.090418       0.028567       0.040167      -0.020707       0.134968      -0.126981       0.051784       0.075197              8.836306       6.894343       1.365668       1.232438       7.489184       2.522489      12.125391           0.003483
          113              O      13.731557      -1.312747      12.572545      -0.586592      37.259763 0.50180887E+03  0.11856366E+05                                 8.828898                            6.868677       0.466635       2.186862                    0.998865      27.802911      72.438796       0.735282       0.352565      -1.144221      -0.015646       0.005966      -0.028959       0.033452      -0.040420       0.003501       0.045721       0.105341       0.060539      -0.093909       0.032745       0.061164             10.627595      12.373945       1.878675       6.335831       6.065308       1.715798      13.443533           0.033605
          114              O      13.027219      -0.340625      10.697866      -0.609952      34.715726 0.57754598E+03  0.14119243E+05                                 8.365158                            7.436468       0.312016       2.138256                    0.997184      28.324602      74.813349       0.697755       0.359069      -1.140186       0.035427      -0.011491       0.008645       0.038234      -0.069989      -0.064068      -0.044832      -0.028775       0.110937      -0.127059       0.051791       0.075268              8.837849       6.894402      -0.384141       1.800026       8.783134      -3.269435      10.836010           0.003460
          115              O      13.731557       3.890017       8.108582      -0.586580      37.253072 0.50172278E+03  0.11853765E+05                                 8.827604                            6.867939       0.466916       2.186965                    0.998866      27.801633      72.432568       0.735349       0.352550      -1.144239      -0.015668      -0.028046       0.009305       0.033446       0.023247       0.033243      -0.058778       0.082696      -0.007254      -0.093901       0.032760       0.061141             10.625335      12.371206       4.546508      -4.793163      10.111549      -4.051491       9.393249           0.033592
          116              O      13.027219       1.780437       8.204040      -0.609893      34.712554 0.57747335E+03  0.14117017E+05                                 8.364679                            7.436006       0.312030       2.138285                    0.997187      28.323024      74.807888       0.697776       0.359070      -1.140186       0.035418       0.013187       0.005593       0.038205      -0.020487       0.092626       0.004657      -0.098426      -0.097963      -0.127044       0.051801       0.075243              8.837371       6.893882       1.751023      -0.566696      13.154139       0.746381       6.464092           0.003448
          117              O      13.731557      -2.577270       5.834838      -0.586611      37.252030 0.50170290E+03  0.11853203E+05                                 8.827546                            6.867857       0.467309       2.187104                    0.998869      27.800861      72.430780       0.735343       0.352555      -1.144232      -0.015598       0.022061       0.019648       0.033407       0.017155      -0.036805       0.013064       0.003341      -0.245000      -0.093981       0.032843       0.061138             10.625341      12.372620      -6.424390      -1.540540      13.080817       2.335986       6.422587           0.033559
          118              O      13.027219      -1.439811       7.614060      -0.609968      34.715233 0.57755959E+03  0.14119711E+05                                 8.365069                            7.436619       0.311964       2.138234                    0.997187      28.324640      74.814709       0.697737       0.359075      -1.140177       0.035567      -0.001759      -0.014231       0.038349       0.090330      -0.028557       0.040159      -0.020892       0.135190      -0.126928       0.051771       0.075157              8.837341       6.894571      -1.365956      -1.232405       7.490442       2.523126      12.127011           0.003476
          119              O       9.037993       1.312747      12.572545      -0.586578      37.246329 0.50162668E+03  0.11850866E+05                                 8.826316                            6.867120       0.467099       2.187032                    0.998867      27.800427      72.426302       0.735422       0.352533      -1.144258       0.015675      -0.005956      -0.028943       0.033450      -0.040418      -0.003525      -0.045710       0.105292       0.060645      -0.093898       0.032776       0.061122             10.623370      12.367284       1.877083      -6.332493       6.063306      -1.714208      13.439520           0.033616
          120              O       9.742331       0.340625      10.697866      -0.609954      34.725441 0.57774005E+03  0.14125217E+05                                 8.366915                            7.437880       0.311127       2.137912                    0.997187      28.327010      74.823725       0.697664       0.359085      -1.140170      -0.035456       0.011479       0.008715       0.038273      -0.070012       0.064014       0.044596      -0.028620       0.110553      -0.126887       0.051768       0.075119              8.839839       6.894631      -0.383963      -1.799435       8.785713       3.271387      10.839173           0.003449
          121              O       9.037993      -3.890017       8.108582      -0.589195      37.569705 0.50658051E+03  0.11999928E+05                                 8.883476                            6.906116       0.458209       2.182791                    0.998819      27.894704      72.820408       0.732361       0.353062      -1.143583       0.018625       0.028504       0.007214       0.034805       0.018371      -0.035061       0.058071       0.070155       0.025161      -0.088569       0.025877       0.062692             10.698707      12.463838       4.582255       4.835948      10.174182       4.082720       9.458101           0.031888
          122              O       9.742331      -1.780437       8.204040      -0.609369      34.714902 0.57742734E+03  0.14116361E+05                                 8.370214                            7.439884       0.332196       2.146379                    0.997022      28.291404      74.738585       0.696970       0.359473      -1.139805      -0.035400      -0.013990       0.005200       0.038418      -0.018528      -0.090281      -0.004280      -0.098430      -0.094281      -0.124140       0.051257       0.072883              8.844917       6.899887       1.758422       0.568869      13.167456      -0.742277       6.467409           0.003765
          123              O       9.037993       2.577270       5.834838      -0.586544      37.258791 0.50179939E+03  0.11856134E+05                                 8.828874                            6.868734       0.466598       2.186881                    0.998864      27.801912      72.437144       0.735256       0.352577      -1.144206       0.015624      -0.022112       0.019645       0.033451       0.017182       0.036746      -0.013034       0.003588      -0.244733      -0.093861       0.032703       0.061158             10.626886      12.371705      -6.425418       1.541032      13.084994      -2.337279       6.423959           0.033602
          124              O       9.742331       1.439811       7.614060      -0.609998      34.738232 0.57804194E+03  0.14134780E+05                                 8.369815                            7.440584       0.310854       2.137832                    0.997179      28.330643      74.844914       0.697414       0.359158      -1.140084      -0.035418       0.001911      -0.014219       0.038213       0.090259       0.028545      -0.040186      -0.020315       0.135509      -0.126887       0.051848       0.075040              8.842702       6.897567      -1.367411       1.233762       7.496247      -2.525743      12.134293           0.003436
          125              O       9.037993       6.341753       0.685438      -0.586585      37.245931 0.50162118E+03  0.11850694E+05                                 8.826210                            6.867058       0.467151       2.187046                    0.998867      27.800432      72.425988       0.735430       0.352531      -1.144261       0.015679       0.005947       0.028939       0.033446       0.040416       0.003522      -0.045706       0.105286       0.060655      -0.093893       0.032775       0.061118             10.623189      12.366989      -1.876805       6.332360       6.063185      -1.714003      13.439393           0.033617
          126              O       9.742331       7.313875       2.560117      -0.609870      34.718648 0.57757355E+03  0.14119991E+05                                 8.365635                            7.436617       0.311787       2.138191                    0.997187      28.323158      74.808112       0.697757       0.359066      -1.140195      -0.035508      -0.011383      -0.008630       0.038273       0.069910      -0.064102       0.044768      -0.028773       0.110624      -0.126962       0.051738       0.075224              8.838607       6.893041       0.384125       1.798814       8.785100       3.271784      10.837681           0.003458
          127              O       9.037993      11.544517       5.149401      -0.585751      37.444276 0.50439300E+03  0.11935799E+05                                 8.868410                            6.894459       0.447567       2.181262                    0.998700      27.826114      72.616014       0.732421       0.353397      -1.143253       0.017357      -0.026347      -0.008235       0.032608      -0.023455       0.033084       0.059529       0.068834       0.025367      -0.091153       0.031619       0.059535             10.680433      12.440529      -4.576383      -4.825349      10.161014       4.075316       9.439755           0.034056
          128              O       9.742331       9.434937       5.053943      -0.610703      34.922417 0.58182096E+03  0.14253504E+05                                 8.409179                            7.472908       0.302541       2.135377                    0.996951      28.375240      75.085703       0.694629       0.359933      -1.139221      -0.034970       0.013358      -0.005728       0.037870       0.019890       0.092439      -0.004660      -0.100445      -0.095252      -0.127076       0.052158       0.074918              8.887483       6.933763      -1.771843      -0.574007      13.232526      -0.742663       6.496159           0.002653
          129              O       9.037993       5.077230       7.423145      -0.586580      37.260401 0.50182518E+03  0.11856887E+05                                 8.829099                            6.868888       0.466613       2.186873                    0.998865      27.802452      72.438808       0.735252       0.352575      -1.144209       0.015628       0.022123      -0.019634       0.033454      -0.017176      -0.036742      -0.013043       0.003553      -0.244768      -0.093871       0.032723       0.061148             10.627219      12.371841       6.425782      -1.540906      13.085791      -2.337325       6.424024           0.033609
          130              O       9.742331       6.214689       5.643923      -0.609924      34.730368 0.57786682E+03  0.14129321E+05                                 8.368409                            7.439326       0.311780       2.138200                    0.997182      28.326719      74.829592       0.697496       0.359146      -1.140103      -0.035471      -0.001731       0.014246       0.038264      -0.090381      -0.028542      -0.040221      -0.020632       0.135181      -0.126981       0.051775       0.075206              8.841245       6.895887       1.367117      -1.233263       7.495918      -2.525634      12.131930           0.003447
          131              O       1.448143      -1.312747      12.572545      -0.586587      37.259957 0.50180769E+03  0.11856333E+05                                 8.828955                            6.868677       0.466617       2.186859                    0.998865      27.802829      72.438609       0.735280       0.352566      -1.144220       0.015644       0.005969      -0.028960       0.033452       0.040417      -0.003503       0.045721       0.105340       0.060534      -0.093907       0.032745       0.061161             10.627761      12.374184      -1.878723      -6.336095       6.065323       1.715859      13.443777           0.033606
          132              O       2.152481      -0.340625      10.697866      -0.609967      34.715749 0.57755770E+03  0.14119597E+05                                 8.365130                            7.436539       0.312030       2.138253                    0.997184      28.324934      74.814346       0.697753       0.359069      -1.140186      -0.035442      -0.011485       0.008657       0.038249       0.069984       0.064073      -0.044832      -0.028785       0.110917      -0.127057       0.051790       0.075267              8.837782       6.894603       0.384114      -1.800290       8.782668      -3.269090      10.836074           0.003459
          133              O       1.448143       3.890017       8.108582      -0.586588      37.253523 0.50172442E+03  0.11853811E+05                                 8.827681                            6.867935       0.466930       2.186966                    0.998867      27.801768      72.432907       0.735351       0.352548      -1.144240       0.015667      -0.028055       0.009307       0.033454      -0.023248      -0.033245      -0.058775       0.082696      -0.007251      -0.093899       0.032757       0.061142             10.625560      12.371471      -4.546841       4.793283      10.111889      -4.051612       9.393319           0.033594
          134              O       2.152481       1.780437       8.204040      -0.609905      34.714755 0.57750170E+03  0.14117896E+05                                 8.365129                            7.436217       0.311954       2.138247                    0.997188      28.323633      74.810211       0.697762       0.359072      -1.140182      -0.035431       0.013202       0.005590       0.038221       0.020495      -0.092618       0.004649      -0.098421      -0.097949      -0.127035       0.051785       0.075250              8.838062       6.894481      -1.751637       0.566710      13.155389       0.746401       6.464315           0.003453
          135              O       1.448143      -2.577270       5.834838      -0.586631      37.251347 0.50169849E+03  0.11853047E+05                                 8.827340                            6.867772       0.467246       2.187072                    0.998869      27.801044      72.430589       0.735358       0.352550      -1.144239       0.015608       0.022046       0.019654       0.033405      -0.017135       0.036801       0.013076       0.003376      -0.245081      -0.094003       0.032867       0.061136             10.625013      12.372459       6.424190       1.540598      13.080124       2.335856       6.422456           0.033543
          136              O       2.152481      -1.439811       7.614060      -0.609962      34.710630 0.57748125E+03  0.14117256E+05                                 8.364182                            7.436027       0.312191       2.138329                    0.997186      28.323358      74.808846       0.697780       0.359067      -1.140188      -0.035458      -0.001802      -0.014254       0.038259      -0.090418       0.028567       0.040167      -0.020707       0.134968      -0.126981       0.051784       0.075197              8.836306       6.894343       1.365668       1.232438       7.489184       2.522489      12.125391           0.003483
          137              O       1.448143       8.967247       0.685438      -0.586592      37.259763 0.50180886E+03  0.11856365E+05                                 8.828899                            6.868677       0.466635       2.186862                    0.998865      27.802910      72.438794       0.735282       0.352565      -1.144221       0.015646      -0.005966       0.028959       0.033452      -0.040420       0.003501       0.045721       0.105341       0.060540      -0.093909       0.032745       0.061164             10.627596      12.373945       1.878675       6.335831       6.065308       1.715798      13.443534           0.033605
          138              O       2.152481       7.995125       2.560117      -0.609952      34.715747 0.57754644E+03  0.14119257E+05                                 8.365162                            7.436471       0.312016       2.138256                    0.997184      28.324611      74.813384       0.697755       0.359069      -1.140186      -0.035427       0.011491      -0.008645       0.038234      -0.069989      -0.064068      -0.044832      -0.028775       0.110937      -0.127059       0.051791       0.075268              8.837853       6.894405      -0.384141       1.800027       8.783138      -3.269437      10.836016           0.003460
          139              O       1.448143       3.764483       5.149401      -0.586580      37.253066 0.50172263E+03  0.11853760E+05                                 8.827603                            6.867938       0.466916       2.186965                    0.998866      27.801631      72.432559       0.735349       0.352550      -1.144239       0.015668       0.028046      -0.009305       0.033446       0.023247       0.033243      -0.058778       0.082695      -0.007254      -0.093901       0.032760       0.061141             10.625333      12.371205       4.546507      -4.793163      10.111547      -4.051490       9.393248           0.033591
          140              O       2.152481       5.874063       5.053943      -0.609893      34.712568 0.57747365E+03  0.14117026E+05                                 8.364682                            7.436009       0.312030       2.138284                    0.997187      28.323030      74.807911       0.697776       0.359070      -1.140186      -0.035418      -0.013188      -0.005593       0.038205      -0.020487       0.092626       0.004657      -0.098426      -0.097963      -0.127044       0.051801       0.075243              8.837374       6.893885       1.751024      -0.566696      13.154144       0.746381       6.464094           0.003448
          141              O       1.448143      10.231770       7.423145      -0.586610      37.251999 0.50170248E+03  0.11853190E+05                                 8.827540                            6.867853       0.467310       2.187104                    0.998869      27.800852      72.430743       0.735343       0.352555      -1.144232       0.015598      -0.022061      -0.019648       0.033407       0.017155      -0.036805       0.013064       0.003341      -0.245000      -0.093981       0.032843       0.061138             10.625334      12.372610      -6.424384      -1.540539      13.080808       2.335984       6.422584           0.033559
          142              O       2.152481       9.094311       5.643923      -0.609968      34.715254 0.57756005E+03  0.14119725E+05                                 8.365073                            7.436622       0.311964       2.138234                    0.997187      28.324650      74.814745       0.697736       0.359075      -1.140176      -0.035567       0.001759       0.014232       0.038349       0.090330      -0.028557       0.040159      -0.020892       0.135190      -0.126928       0.051771       0.075157              8.837345       6.894575      -1.365957      -1.232405       7.490445       2.523126      12.127016           0.003477
          143              O       6.141707       6.341753       0.685438      -0.586578      37.246316 0.50162648E+03  0.11850860E+05                                 8.826313                            6.867118       0.467099       2.187032                    0.998867      27.800423      72.426286       0.735422       0.352533      -1.144258      -0.015675       0.005956       0.028943       0.033449      -0.040418      -0.003525      -0.045710       0.105292       0.060645      -0.093898       0.032776       0.061122             10.623367      12.367280       1.877083      -6.332491       6.063304      -1.714208      13.439516           0.033616
          144              O       5.437369       7.313875       2.560117      -0.609954      34.725447 0.57774016E+03  0.14125220E+05                                 8.366915                            7.437880       0.311128       2.137912                    0.997187      28.327014      74.823736       0.697664       0.359085      -1.140170       0.035456      -0.011479      -0.008715       0.038273      -0.070012       0.064014       0.044595      -0.028620       0.110553      -0.126887       0.051768       0.075119              8.839840       6.894631      -0.383963      -1.799436       8.785714       3.271387      10.839174           0.003449
          145              O       6.141707      11.544517       5.149401      -0.589194      37.569681 0.50658007E+03  0.11999915E+05                                 8.883472                            6.906112       0.458210       2.182792                    0.998819      27.894696      72.820374       0.732362       0.353062      -1.143583      -0.018624      -0.028504      -0.007214       0.034805       0.018371      -0.035061       0.058071       0.070155       0.025161      -0.088569       0.025877       0.062692             10.698702      12.463834       4.582253       4.835946      10.174176       4.082717       9.458095           0.031888
          146              O       5.437369       9.434937       5.053943      -0.609369      34.714916 0.57742764E+03  0.14116370E+05                                 8.370217                            7.439887       0.332196       2.146379                    0.997022      28.291410      74.738608       0.696970       0.359473      -1.139805       0.035400       0.013990      -0.005200       0.038418      -0.018528      -0.090281      -0.004280      -0.098429      -0.094281      -0.124140       0.051257       0.072883              8.844920       6.899890       1.758423       0.568870      13.167460      -0.742277       6.467411           0.003765
          147              O       6.141707       5.077230       7.423145      -0.586544      37.258781 0.50179930E+03  0.11856132E+05                                 8.828872                            6.868733       0.466599       2.186881                    0.998864      27.801910      72.437134       0.735256       0.352577      -1.144206      -0.015624       0.022112      -0.019645       0.033451       0.017182       0.036746      -0.013034       0.003588      -0.244733      -0.093861       0.032703       0.061158             10.626883      12.371700      -6.425415       1.541031      13.084990      -2.337278       6.423958           0.033602
          148              O       5.437369       6.214689       5.643923      -0.609999      34.738247 0.57804226E+03  0.14134790E+05                                 8.369818                            7.440587       0.310854       2.137832                    0.997179      28.330650      74.844939       0.697413       0.359158      -1.140084       0.035418      -0.001911       0.014219       0.038214       0.090259       0.028545      -0.040186      -0.020315       0.135509      -0.126887       0.051848       0.075040              8.842705       6.897570      -1.367412       1.233763       7.496250      -2.525743      12.134297           0.003436
          149              O       6.141707       1.312747      12.572545      -0.586585      37.245936 0.50162126E+03  0.11850696E+05                                 8.826211                            6.867058       0.467151       2.187046                    0.998867      27.800433      72.425994       0.735430       0.352531      -1.144261      -0.015679      -0.005947      -0.028939       0.033446       0.040416       0.003522      -0.045706       0.105286       0.060655      -0.093893       0.032775       0.061118             10.623190      12.366990      -1.876805       6.332361       6.063186      -1.714003      13.439395           0.033617
          150              O       5.437369       0.340625      10.697866      -0.609870      34.718656 0.57757370E+03  0.14119996E+05                                 8.365636                            7.436619       0.311787       2.138191                    0.997187      28.323162      74.808126       0.697757       0.359066      -1.140195       0.035508       0.011383       0.008630       0.038274       0.069910      -0.064102       0.044768      -0.028773       0.110624      -0.126962       0.051738       0.075224              8.838609       6.893042       0.384125       1.798815       8.785102       3.271785      10.837683           0.003458
          151              O       6.141707      -3.890017       8.108582      -0.585750      37.444257 0.50439274E+03  0.11935791E+05                                 8.868407                            6.894456       0.447568       2.181262                    0.998700      27.826109      72.615990       0.732422       0.353397      -1.143253      -0.017357       0.026347       0.008235       0.032608      -0.023455       0.033083       0.059529       0.068834       0.025367      -0.091153       0.031619       0.059535             10.680427      12.440521      -4.576380      -4.825345      10.161010       4.075314       9.439751           0.034056
          152              O       5.437369      -1.780437       8.204040      -0.610703      34.922433 0.58182131E+03  0.14253515E+05                                 8.409181                            7.472910       0.302541       2.135377                    0.996951      28.375248      75.085731       0.694628       0.359933      -1.139221       0.034970      -0.013358       0.005728       0.037870       0.019890       0.092439      -0.004661      -0.100445      -0.095252      -0.127076       0.052158       0.074918              8.887486       6.933765      -1.771843      -0.574008      13.232531      -0.742664       6.496161           0.002653
          153              O       6.141707       2.577270       5.834838      -0.586580      37.260401 0.50182511E+03  0.11856885E+05                                 8.829099                            6.868888       0.466614       2.186873                    0.998865      27.802451      72.438803       0.735252       0.352575      -1.144209      -0.015628      -0.022123       0.019634       0.033454      -0.017176      -0.036742      -0.013043       0.003553      -0.244768      -0.093871       0.032723       0.061148             10.627219      12.371842       6.425783      -1.540906      13.085791      -2.337326       6.424024           0.033609
          154              O       5.437369       1.439811       7.614060      -0.609924      34.730379 0.57786705E+03  0.14129328E+05                                 8.368410                            7.439327       0.311780       2.138200                    0.997182      28.326725      74.829611       0.697496       0.359146      -1.140103       0.035471       0.001731      -0.014246       0.038264      -0.090381      -0.028542      -0.040221      -0.020632       0.135181      -0.126981       0.051775       0.075206              8.841247       6.895889       1.367118      -1.233263       7.495920      -2.525635      12.131933           0.003447
          155              O      11.384775       9.902244       3.121592      -0.195689      31.976511 0.42740265E+03  0.97071702E+04                                 8.189656                            6.455748      -0.056941       2.082271                    0.999085      23.507513      60.170330       0.737502       0.365668      -1.133132       0.000008       0.190747      -0.110120       0.220252      -0.080624      -0.139602       0.034548       0.006789       0.072985      -0.145625      -0.035507       0.181131              9.859809       9.602001      -3.161584      -5.479919       8.416528       2.718622      11.560898           0.001237
          156              O      11.384775       5.406756       3.121592      -0.195609      31.970295 0.42738078E+03  0.97065715E+04                                 8.188251                            6.455578      -0.056867       2.082292                    0.999086      23.507198      60.169658       0.737511       0.365668      -1.133129      -0.000008      -0.190728      -0.110122       0.220236      -0.080609       0.139610      -0.034541       0.006819       0.072911      -0.145619      -0.035508       0.181127              9.855978       9.596689      -3.160926       5.474015       8.417410      -2.716489      11.553834           0.001327
          157              O      11.384775       7.654500       7.014799      -0.195616      31.963750 0.42730682E+03  0.97043393E+04                                 8.186657                            6.454723      -0.056284       2.082496                    0.999090      23.505229      60.160224       0.737621       0.365634      -1.133171       0.000004      -0.000010       0.220209       0.220209       0.161201      -0.000040       0.000023      -0.052942      -0.106294      -0.145644      -0.035431       0.181076              9.853718       9.595105       6.319225      -0.000011      13.119364      -0.000908       6.846686           0.001337
          158              O      11.384775      -2.247744      10.136391      -0.195868      31.980996 0.42748526E+03  0.97095203E+04                                 8.190212                            6.456271      -0.056676       2.082297                    0.999086      23.510187      60.178740       0.737490       0.365657      -1.133140       0.000099      -0.190764       0.110217       0.220315       0.080655       0.139580       0.034556       0.006700       0.072908      -0.145639      -0.035477       0.181116              9.860297       9.602106       3.162577       5.479000       8.418698       2.719059      11.560087           0.001248
          159              O      11.384775       2.247744      10.136391      -0.195590      31.969195 0.42736614E+03  0.97061525E+04                                 8.188055                            6.455467      -0.056848       2.082309                    0.999086      23.506739      60.168145       0.737518       0.365668      -1.133130      -0.000012       0.190715       0.110112       0.220220       0.080609      -0.139602      -0.034534       0.006810       0.072912      -0.145617      -0.035499       0.181116              9.855722       9.596571       3.160809      -5.474012       8.416957      -2.716593      11.553637           0.001328
          160              O      11.384775       0.000000       6.243184      -0.195737      31.968398 0.42736607E+03  0.97059879E+04                                 8.187120                            6.454850      -0.057021       2.082157                    0.999089      23.508610      60.169140       0.737671       0.365598      -1.133203       0.000159       0.000157      -0.220230       0.220230      -0.161318       0.000108       0.000088      -0.052935      -0.106036      -0.145803      -0.035345       0.181148              9.854509       9.595734      -6.320154      -0.000151      13.120927      -0.000089       6.846866           0.001334
          161              O       3.794925      -2.247744      10.136391      -0.195689      31.976520 0.42740279E+03  0.97071742E+04                                 8.189658                            6.455749      -0.056941       2.082271                    0.999085      23.507517      60.170344       0.737502       0.365668      -1.133132      -0.000008      -0.190747       0.110120       0.220252      -0.080624      -0.139602       0.034548       0.006790       0.072985      -0.145625      -0.035507       0.181131              9.859811       9.602003      -3.161585      -5.479920       8.416530       2.718623      11.560901           0.001237
          162              O       3.794925       2.247744      10.136391      -0.195610      31.970309 0.42738103E+03  0.97065783E+04                                 8.188253                            6.455579      -0.056866       2.082292                    0.999086      23.507205      60.169676       0.737511       0.365668      -1.133129       0.000008       0.190728       0.110122       0.220236      -0.080609       0.139610      -0.034541       0.006819       0.072911      -0.145619      -0.035508       0.181127              9.855979       9.596691      -3.160926       5.474016       8.417412      -2.716489      11.553835           0.001327
          163              O       3.794925       0.000000       6.243184      -0.195616      31.963760 0.42730696E+03  0.97043435E+04                                 8.186660                            6.454725      -0.056284       2.082496                    0.999090      23.505233      60.160240       0.737621       0.365634      -1.133171      -0.000004       0.000010      -0.220209       0.220209       0.161201      -0.000040       0.000023      -0.052942      -0.106294      -0.145644      -0.035431       0.181076              9.853721       9.595107       6.319227      -0.000010      13.119367      -0.000907       6.846688           0.001337
          164              O       3.794925       9.902244       3.121592      -0.195868      31.981005 0.42748539E+03  0.97095240E+04                                 8.190213                            6.456272      -0.056676       2.082296                    0.999086      23.510191      60.178753       0.737490       0.365657      -1.133140      -0.000099       0.190764      -0.110217       0.220316       0.080655       0.139580       0.034556       0.006700       0.072908      -0.145639      -0.035477       0.181116              9.860299       9.602108       3.162579       5.479001       8.418699       2.719060      11.560089           0.001248
          165              O       3.794925       5.406756       3.121592      -0.195590      31.969201 0.42736625E+03  0.97061556E+04                                 8.188056                            6.455468      -0.056847       2.082309                    0.999086      23.506742      60.168154       0.737518       0.365668      -1.133130       0.000012      -0.190715      -0.110112       0.220220       0.080609      -0.139602      -0.034534       0.006810       0.072912      -0.145617      -0.035499       0.181116              9.855723       9.596573       3.160809      -5.474013       8.416958      -2.716593      11.553638           0.001328
          166              O       3.794925       7.654500       7.014799      -0.195737      31.968405 0.42736618E+03  0.97059913E+04                                 8.187121                            6.454851      -0.057021       2.082157                    0.999089      23.508613      60.169153       0.737671       0.365598      -1.133203      -0.000159      -0.000157       0.220230       0.220230      -0.161318       0.000108       0.000088      -0.052935      -0.106036      -0.145803      -0.035345       0.181148              9.854511       9.595736      -6.320155      -0.000151      13.120930      -0.000089       6.846867           0.001334

******************************************************
Auxiliary information for the entire system
The total spin magnetic moment of the unit cell is   17.985447
The total net atomic charge of the unit cell is   -0.000000
Accuracy of reproducing the electrostatic potential in the unit cell:
  The inner radius (bohr) =    5.0000
  The outer radius (bohr) =   12.0000
  Valid grid points have density less than (e/(bohr^3)) =    0.0001
  The number of valid grid points were=       139792
  The rms potential error without charges in kcal/mol is=      6.31167
  The rms potential error with partial charges in kcal/mol is=      0.40488
  The RRMSE value at monopole order=      0.06415
  The rms potential error with partial charges and cloud penetration in kcal/mol is=      0.38861
  The RRMSE value at monopole order with cloud penetration is=      0.06157
  The rms potential error with partial charges and atomic dipoles in kcal/mol is=      0.81861
  The RRMSE value at dipole order=      0.12970
  The rms potential error with partial charges, atomic dipoles and cloud penetration in kcal/mol is=      0.79955
  The RRMSE value at dipole order with cloud penetration=      0.12668

******************************************************
The electron densities and ab initio electrostatic potential were computed in VASP using the PBE functional and
projector augmented wave method. See the main text of the journal article for a description of computational details.
The atomic charges, dipoles, and quadrupoles were computed with the DDEC6 method as described in
(a) T. A. Manz and N. Gabaldon Limas, RSC Adv. 6 (2016) 47771-47801 DOI: 10.1039/c6ra04656h
(b) N. Gabaldon Limas and T. A. Manz, RSC Adv. 8 (2018) 2678-2707 DOI: 10.1039/c7ra11829e.
For each atom in the material, the electron cloud parameters were fit to the spherically averaged atom-in-material
electron density using radial positions for which this density was between 10^-4 and 10^-2 electrons per cubic bohr.
The polarizabilities, dispersion coefficients, and quantum Drude oscillator (QDO) parameters were fit using the MCLF method.
The magnetic structure of the system was optimized in VASP from the default ferromagnetic initial guess using spin polarization.
The atomic spin moments (ASMs) were computed on this optimized magnetic structure using the DDEC6 partition as inputs
to the method of T. A. Manz and D. S. Sholl, J. Chem. Theory Comput. 7 (2011) 4146-4164 DOI: 10.1021/ct200539n.
The RMSE and RRMSE were computed using a uniform grid with Ewald summation.
