# Supplementary material for: A collection of forcefield precursors for metal–organic frameworks
Source: RSC Adv. 2019 Nov 13;9(63):36492–507. doi: 10.1039/c9ra07327b (PMC9075174; doi:10.1039/c9ra07327b)
Supplement: RA-009-C9RA07327B-s6039 [file RA-009-C9RA07327B-s6039.xyz]

  108
jmolscript: load "" {1 1 1} spacegroup "x,y,z" unitcell [{     10.197900     0.000000     0.000000 }, {      0.000000    11.784300     0.000000 }, {      0.000000    -0.468723    14.912535 }]
Mn     9.514131    11.400477     8.390985     0.971318
Mn     6.331060    11.379541     9.229517     1.000463
Mn     5.522979     8.425729    11.151594     1.010302
Mn     4.658911     5.519734    13.141970     0.986567
Mn     1.464418     5.602858    13.950378     0.981687
Mn     5.502583     2.534383    11.219744     0.996488
Mn     4.415181    -0.084900     6.521550     0.971324
Mn     1.232110    -0.063964     5.683018     1.000152
Mn     0.424029     2.889848     3.760941     1.010235
Mn     9.757861     5.795843     1.770565     0.986527
Mn     6.563368     5.712719     0.962157     0.981113
Mn     0.403633     8.781194     3.692791     0.998271
H      7.984956    10.460564     5.672728     0.022068
H      9.364732     1.800875    10.602812     0.036640
H     10.134673     8.411706     7.571094     0.038132
H      8.525444     8.445740    10.762377     0.036722
H      4.001656     0.165190    12.328193     0.036726
H      8.469356     2.298293     7.037225     0.035296
H      2.597405     8.483354    11.552741     0.026316
H      7.095699     4.889500    10.116664     0.026639
H      7.631089     7.837428    14.444281     0.021779
H      2.990024     7.053489     1.705994     0.033042
H      1.681634     3.246732    11.767481     0.023609
H      5.772011     2.695437     0.213249     0.031211
H      2.886006     0.855013     9.239807     0.022106
H      4.265782     9.514702     4.309723     0.036735
H      5.035723     2.903871     7.341441     0.037939
H      3.426494     2.869837     4.150158     0.036696
H      9.100606    11.150387     2.584342     0.036793
H      3.370406     9.017284     7.875310     0.035272
H      7.696355     2.832223     3.359794     0.026291
H      1.996749     6.426077     4.795871     0.026704
H      2.532139     3.478149     0.468254     0.021826
H      8.088974     4.262088    13.206541     0.033113
H      6.780584     8.068845     3.145054     0.023713
H      0.673061     8.620140    14.699286     0.031403
C      7.286400    10.739148     6.220018     0.539288
C      8.458138     1.634977    10.482021     0.521686
C      0.195800     8.892607     6.818011     0.519649
C      8.353100     9.206397    10.256842     0.532882
C      4.550303    -0.309066    11.745113     0.528882
C      9.167912     2.078249     6.464584     0.516612
C      2.733037     7.715579    12.059767     0.533894
C      6.524616     5.387507    10.656498     0.534445
C      6.954968     7.622942    13.844797     0.528320
C      3.688580     6.732911     1.182564     0.522973
C      2.581088     3.435495    11.910642     0.540638
C      5.610885     2.700351    14.341385     0.523882
C      2.187450     0.576429     8.692517     0.539287
C      3.359188     9.680600     4.430514     0.521882
C      5.294750     2.422970     8.094524     0.519460
C      3.254150     2.109180     4.655693     0.532843
C      9.649253    11.624643     3.167422     0.528930
C      4.068962     9.237328     8.447951     0.516555
C      7.831987     3.599998     2.852768     0.533839
C      1.425666     5.928070     4.256037     0.534543
C      1.856018     3.692635     1.067738     0.528421
C      8.787530     4.582666    13.729971     0.523049
C      7.680038     7.880082     3.001893     0.540803
C      0.511935     8.615226     0.571150     0.524101
O      7.569901    10.915943     7.456268    -0.571033
O      6.214600    10.893851     5.684658    -0.488710
O      8.129766     0.787815     9.615603    -0.534774
O      7.634148     2.278151    11.202296    -0.516815
O      0.325313    10.156895     6.935820    -0.553380
O      0.392619     8.261017     5.766677    -0.502340
O      9.310683     9.745550     9.712534    -0.494841
O      7.126293     9.604459    10.189735    -0.554218
O      5.247839     0.354666    10.911502    -0.544561
O      4.554382    10.218619    11.833097    -0.518978
O      9.775707     0.986400     6.671868    -0.542467
O      9.442236     2.887384     5.541498    -0.508728
O      3.904776     7.274431    12.110470    -0.531586
O      1.728544     7.231297    12.620478    -0.515133
O      6.515438     6.590322    10.480530    -0.497036
O      5.825040     4.734762    11.515460    -0.568507
O      6.790782     8.400681    12.908290    -0.501739
O      6.306381     6.560701    14.084889    -0.548451
O      3.454029     6.061185    14.867797    -0.537847
O      4.807290     6.533433     1.755205    -0.520441
O      2.831957     4.368495    12.783025    -0.577357
O      3.352050     2.795589    11.273876    -0.475356
O      5.523183     3.974394    14.448755    -0.559325
O      5.505846     2.040767    13.318385    -0.495496
O      2.470951     0.399634     7.456268    -0.571066
O      1.115650     0.421726     9.227877    -0.488698
O      3.030816    10.527762     5.296932    -0.534644
O      2.535198     9.037426     3.710239    -0.516969
O      5.424263     1.158682     7.976715    -0.553534
O      5.491569     3.054560     9.145858    -0.502221
O      4.211733     1.570027     5.200001    -0.494824
O      2.027343     1.711118     4.722800    -0.554240
O      0.148889    10.960911     4.001033    -0.544695
O      9.653332     1.096958     3.079438    -0.518724
O      4.676757    10.329177     8.240667    -0.542474
O      4.343286     8.428193     9.371037    -0.508659
O      9.003726     4.041146     2.802065    -0.531671
O      6.827494     4.084280     2.292057    -0.515046
O      1.416488     4.725255     4.432005    -0.496759
O      0.726090     6.580815     3.397075    -0.568662
O      1.691832     2.914896     2.004245    -0.501735
O      1.207431     4.754876     0.827646    -0.548515
O      8.552979     5.254392     0.044738    -0.537821
O      9.906240     4.782144    13.157330    -0.520475
O      7.930907     6.947082     2.129510    -0.577196
O      8.451000     8.519988     3.638659    -0.475551
O      0.424233     7.341183     0.463780    -0.559253
O      0.406896     9.274810     1.594150    -0.495530

The following XYZ coordinates are in angstroms. Other properties are in atomic units.
The sperically averaged electron density of each atom fit to a function of the form exp(a - br)
eigen_1, eigen_2 and eigen_3 are the three eigenvalues of traceless quadrupole moment tensor
  atom number  atomic symbol              X              Y              Z     net charge C6 coefficient C8 coefficient C10 coefficient fluctuating dipole atomic polarizability isotropic forcefield polarizability              a              b squared Pearson coefficient          <r^3>          <r^4>         wp_QDO          m_QDO          q_QDO       dipole_x       dipole_y       dipole_z         dipole            Qxy            Qxz            Qyz     Q(x^2-y^2)  Q(3z^2 - R^2)        eigen_1        eigen_2        eigen_3 static polarizability      alpha(xx)      alpha(xy)      alpha(xz)      alpha(yy)      alpha(yz)      alpha(zz) atomic spin moment
            1             Mn       9.514131      11.400477       8.390985       0.971318     138.011456 0.31286465E+04  0.11335090E+06                                22.227753                           18.751782       0.194830       1.850024                    0.999368      54.447362     159.242970       0.401123       0.421463      -1.127662       0.008533      -0.007772       0.008712       0.014461      -0.026160       0.017822       0.003190       0.013384       0.051710      -0.038991       0.007684       0.031307             25.804794      31.629241       0.801776      -7.211952      19.891697      -0.141978      25.893444           4.680629
            2             Mn       6.331060      11.379541       9.229517       1.000463     106.615415 0.25127866E+04  0.86944114E+05                                19.592043                           17.389820       0.143570       1.835074                    0.999702      54.381284     159.958291       0.392243       0.451301      -1.098844       0.001375      -0.000860      -0.003267       0.003648       0.006738       0.007950      -0.001894       0.018808       0.019725      -0.015740       0.000998       0.014743             21.634214      23.588480      -0.665043      -0.606904      20.085481      -0.370941      21.228682           4.705105
            3             Mn       5.522979       8.425729      11.151594       1.010302     141.665179 0.32084641E+04  0.11690312E+06                                22.513339                           18.948684       0.146692       1.839515                    0.999592      53.898854     157.759589       0.400576       0.419655      -1.129589      -0.001696       0.001363      -0.002860       0.003594       0.017438      -0.018133       0.059638       0.066117       0.006584      -0.083655       0.035707       0.047947             26.078117      22.340749       0.747505      -0.958495      31.382194      -8.920480      24.511407           4.703471
            4             Mn       4.658911       5.519734      13.141970       0.986567     106.341298 0.24873185E+04  0.85903554E+05                                19.597601                           17.329845       0.147416       1.833677                    0.999670      54.725967     161.187833       0.391685       0.452782      -1.097183      -0.002495       0.001809       0.009211       0.009713      -0.002625       0.006844       0.001766       0.019156       0.033820      -0.015851       0.000479       0.015372             21.695156      24.036591      -0.530815      -0.862483      19.921154      -0.311664      21.127723           4.697369
            5             Mn       1.464418       5.602858      13.950378       0.981687     139.575388 0.31694637E+04  0.11525732E+06                                22.371905                           18.853071       0.155454       1.838616                    0.999466      54.509663     159.970543       0.400510       0.420542      -1.127741      -0.010992       0.002347      -0.015460       0.019113      -0.033453       0.017125       0.004917       0.009878       0.067506      -0.048270       0.014479       0.033791             26.000969      32.657844       0.623383      -7.288088      19.853206      -0.071990      25.491856           4.685755
            6             Mn       5.502583       2.534383      11.219744       0.996488     121.240808 0.27938745E+04  0.98794719E+05                                20.863461                           18.061109       0.170987       1.846088                    0.999467      54.073283     158.306137       0.395609       0.437838      -1.112487       0.008856       0.002089       0.000110       0.009100       0.025843       0.043456      -0.031582      -0.015523      -0.050374      -0.071416       0.035173       0.036243             23.608336      20.022304      -1.300878      -1.433603      27.995723       6.162244      22.806982           4.691421
            7             Mn       4.415181      -0.084900       6.521550       0.971324     138.010958 0.31286267E+04  0.11335000E+06                                22.227690                           18.751717       0.194838       1.850029                    0.999368      54.447141     159.242160       0.401124       0.421463      -1.127662       0.008526       0.007816      -0.008690       0.014467       0.026139      -0.017822       0.003202       0.013425       0.051642      -0.038969       0.007675       0.031294             25.804742      31.629104      -0.801816       7.211783      19.891764      -0.142037      25.893357           4.680658
            8             Mn       1.232110      -0.063964       5.683018       1.000152     106.615526 0.25128425E+04  0.86947833E+05                                19.593242                           17.390970       0.143110       1.834908                    0.999703      54.384938     159.978527       0.392192       0.451350      -1.098798       0.001367       0.000951       0.003257       0.003658      -0.006741      -0.007907      -0.001931       0.018932       0.019892      -0.015818       0.001083       0.014736             21.635432      23.590113       0.665196       0.607114      20.086058      -0.370809      21.230125           4.705030
            9             Mn       0.424029       2.889848       3.760941       1.010235     141.672728 0.32087776E+04  0.11691696E+06                                22.513603                           18.949207       0.146740       1.839519                    0.999592      53.899642     157.761592       0.400585       0.419637      -1.129606      -0.001703      -0.001383       0.002878       0.003618      -0.017385       0.018150       0.059650       0.066080       0.006527      -0.083642       0.035663       0.047979             26.078148      22.341356      -0.748753       0.958868      31.380774      -8.921322      24.512313           4.703587
           10             Mn       9.757861       5.795843       1.770565       0.986527     106.342302 0.24873674E+04  0.85906034E+05                                19.598006                           17.330237       0.147318       1.833630                    0.999670      54.728103     161.197121       0.391672       0.452794      -1.097171      -0.002499      -0.001907      -0.009199       0.009721       0.002641      -0.006775       0.001702       0.019355       0.033831      -0.015936       0.000596       0.015339             21.695537      24.037431       0.531142       0.862671      19.920993      -0.311615      21.128187           4.697358
           11             Mn       6.563368       5.712719       0.962157       0.981113     139.593142 0.31699841E+04  0.11528338E+06                                22.376210                           18.856565       0.154901       1.838399                    0.999468      54.516803     160.007342       0.400403       0.420629      -1.127660      -0.011002      -0.002379       0.015422       0.019093       0.033421      -0.017121       0.004943       0.009918       0.067387      -0.048230       0.014475       0.033755             26.006161      32.664839      -0.623553       7.290092      19.856832      -0.072072      25.496814           4.685010
           12             Mn       0.403633       8.781194       3.692791       0.998271     121.213323 0.27930067E+04  0.98749832E+05                                20.854885                           18.054031       0.172507       1.846699                    0.999461      54.051979     158.198234       0.395853       0.437631      -1.112692       0.008840      -0.002075      -0.000092       0.009081      -0.025865      -0.043497      -0.031583      -0.015480      -0.050356      -0.071454       0.035159       0.036296             23.598145      20.015096       1.300234       1.432764      27.982897       6.158481      22.796442           4.692783
           13              H       7.984956      10.460564       5.672728       0.022068       1.234178 0.87017782E+01  0.87743589E+02                                 1.925592                            1.736871      -1.189160       2.287469                    0.994829       4.036477      11.668829       0.467241       1.300044      -0.702107       0.042229      -0.017583      -0.037993       0.059463      -0.004081      -0.005184      -0.003645       0.004846       0.005091      -0.008879       0.002049       0.006830              2.037675       2.454823      -0.338036      -0.645870       1.603700       0.299892       2.054502           0.001364
           14              H       9.364732       1.800875      10.602812       0.036640       1.302624 0.93364621E+01  0.93772965E+02                                 1.851944                            1.695873      -0.914657       2.421085                    0.998677       3.583703       9.636976       0.527928       1.155143      -0.738907       0.058817       0.011902       0.012081       0.061213       0.006459       0.005061      -0.000481       0.004391      -0.003907      -0.008081      -0.000927       0.009008              1.915508       2.715020       0.181337       0.131477       1.507872       0.150336       1.523633           0.002518
           15              H      10.134673       8.411706       7.571094       0.038132       1.288604 0.93927926E+01  0.93743150E+02                                 1.788975                            1.665719      -0.787882       2.477563                    0.999625       3.440918       8.990629       0.554014       1.107746      -0.752562      -0.017951      -0.039380       0.047769       0.064459       0.005080      -0.001665      -0.009675      -0.010887      -0.010631      -0.009515      -0.004903       0.014418              1.827346       1.503448       0.116514      -0.304705       1.699613      -0.395034       2.278977           0.002177
           16              H       8.525444       8.445740      10.762377       0.036722       1.393993 0.10074608E+02  0.10355393E+03                                 1.967629                            1.784387      -1.012321       2.379059                    0.997517       3.721469      10.260404       0.502790       1.185171      -0.731175       0.019628      -0.051470       0.034251       0.064866      -0.008957       0.003449      -0.007992      -0.005230      -0.013271      -0.009535      -0.005688       0.015223              2.059325       1.678597      -0.087537       0.049723       2.466543      -0.751459       2.032836           0.002047
           17              H       4.001656       0.165190      12.328193       0.036726       1.416811 0.10490245E+02  0.10806426E+03                                 1.935981                            1.783025      -0.980343       2.391531                    0.997954       3.610203       9.710742       0.523177       1.136477      -0.744746      -0.040191       0.027487       0.044897       0.066232      -0.003741      -0.014916       0.000423       0.010746       0.008421      -0.012502      -0.006167       0.018669              1.995416       1.862555      -0.356879      -0.403418       2.142590       0.466007       1.981103           0.002146
           18              H       8.469356       2.298293       7.037225       0.035296       1.259189 0.90494459E+01  0.90601077E+02                                 1.847735                            1.698200      -0.759780       2.493476                    0.999569       3.585052       9.771591       0.511927       1.195052      -0.729282      -0.048072       0.018549       0.035268       0.062441      -0.005101      -0.005621       0.004272       0.005555      -0.010466      -0.007068      -0.003899       0.010966              1.915499       2.189502      -0.185684      -0.671144       1.524584       0.094825       2.032411           0.002358
           19              H       2.597405       8.483354      11.552741       0.026316       1.447222 0.10557138E+02  0.10973290E+03                                 2.007685                            1.818425      -1.125596       2.318170                    0.996173       3.825443      10.588039       0.501695       1.174561      -0.733205      -0.014575       0.051149      -0.032800       0.062486      -0.009650       0.003410      -0.008734      -0.005275      -0.011092      -0.010373      -0.005655       0.016028              2.102558       1.706626      -0.052058       0.024976       2.540346      -0.773053       2.060701           0.002320
           20              H       7.095699       4.889500      10.116664       0.026639       1.475734 0.11007390E+02  0.11490946E+03                                 1.997056                            1.831476      -0.983238       2.382577                    0.997694       3.711570      10.091678       0.513435       1.142746      -0.742781       0.039919      -0.026146      -0.040556       0.062625      -0.002767      -0.014427       0.000854       0.009616       0.009854      -0.011578      -0.006343       0.017921              2.065717       1.955191      -0.422162      -0.407656       2.267192       0.476875       1.974767           0.002078
           21              H       7.631089       7.837428      14.444281       0.021779       1.314664 0.95201229E+01  0.96544276E+02                                 1.897689                            1.737629      -0.828424       2.452141                    0.998941       3.703935      10.165760       0.507831       1.189332      -0.730044       0.046057       0.018599       0.035138       0.060843       0.005256       0.005125       0.004336       0.004284      -0.011927      -0.007141      -0.003564       0.010704              1.973480       2.223434       0.181196       0.714833       1.549067       0.089298       2.147938           0.002292
           22              H       2.990024       7.053489       1.705994       0.033042       1.213011 0.85438815E+01  0.85856990E+02                                 1.911790                            1.727949      -1.211663       2.281775                    0.995033       4.006895      11.607177       0.465101       1.310503      -0.699894      -0.046532       0.022791       0.035259       0.062672      -0.005715      -0.005769      -0.003805       0.004332       0.002385      -0.010341       0.002850       0.007491              2.021905       2.403611      -0.364048      -0.622098       1.633275       0.319332       2.028829           0.001433
           23              H       1.681634       3.246732      11.767481       0.023609       1.322732 0.95370865E+01  0.96030345E+02                                 1.849209                            1.696511      -0.871298       2.431652                    0.998903       3.608838       9.628742       0.537507       1.131694      -0.744779      -0.054432      -0.015867      -0.015741       0.058842       0.006282       0.004450       0.001536       0.002362      -0.002233      -0.006639      -0.002192       0.008831              1.909051       2.697110       0.189068       0.147562       1.512879       0.158637       1.517164           0.002158
           24              H       5.772011       2.695437       0.213249       0.031211       1.340933 0.98754631E+01  0.99780999E+02                                 1.835930                            1.706723      -0.870804       2.436728                    0.999118       3.502621       9.201762       0.548044       1.106114      -0.753004       0.010881      -0.037333       0.047819       0.061634      -0.003722      -0.000916      -0.008446      -0.012463      -0.006531      -0.009097      -0.003596       0.012693              1.875973       1.488572      -0.066719       0.213099       1.738285      -0.419938       2.401061           0.002216
           25              H       2.886006       0.855013       9.239807       0.022106       1.233909 0.86995434E+01  0.87715928E+02                                 1.925382                            1.736703      -1.189127       2.287532                    0.994832       4.035978      11.667265       0.467238       1.300127      -0.702092       0.042239       0.017597       0.037999       0.059479       0.004086       0.005184      -0.003646       0.004859       0.005089      -0.008885       0.002051       0.006834              2.037441       2.454521       0.337977       0.645759       1.603542       0.299836       2.054260           0.001360
           26              H       4.265782       9.514702       4.309723       0.036735       1.302225 0.93329611E+01  0.93728838E+02                                 1.851566                            1.695556      -0.914318       2.421291                    0.998682       3.583016       9.634609       0.527979       1.155144      -0.738908       0.058824      -0.011894      -0.012073       0.061217      -0.006451      -0.005050      -0.000488       0.004390      -0.003892      -0.008074      -0.000918       0.008992              1.915103       2.714372      -0.181281      -0.131437       1.507589       0.150281       1.523346           0.002507
           27              H       5.035723       2.903871       7.341441       0.037939       1.289377 0.93997858E+01  0.93831367E+02                                 1.789772                            1.666404      -0.788256       2.477320                    0.999622       3.442074       8.994835       0.553863       1.107832      -0.752539      -0.017947       0.039380      -0.047753       0.064445      -0.005085       0.001664      -0.009679      -0.010893      -0.010636      -0.009520      -0.004905       0.014426              1.828182       1.504050      -0.116590       0.304920       1.700364      -0.395291       2.280131           0.002175
           28              H       3.426494       2.869837       4.150158       0.036696       1.393985 0.10074520E+02  0.10355269E+03                                 1.967623                            1.784381      -1.012146       2.379132                    0.997519       3.721434      10.260254       0.502791       1.185173      -0.731176       0.019634       0.051463      -0.034250       0.064861       0.008956      -0.003450      -0.007989      -0.005226      -0.013253      -0.009531      -0.005688       0.015219              2.059318       1.678592       0.087541      -0.049724       2.466524      -0.751458       2.032839           0.002045
           29              H       9.100606      11.150387       2.584342       0.036793       1.416370 0.10486195E+02  0.10801035E+03                                 1.935435                            1.782567      -0.979900       2.391728                    0.997958       3.609615       9.708094       0.523303       1.136332      -0.744782      -0.040205      -0.027467      -0.044907       0.066239       0.003741       0.014914       0.000427       0.010765       0.008462      -0.012495      -0.006181       0.018676              1.994831       1.862045       0.356724       0.403252       2.141903       0.465800       1.980545           0.002145
           30              H       3.370406       9.017284       7.875310       0.035272       1.259305 0.90504374E+01  0.90612762E+02                                 1.847771                            1.698232      -0.759740       2.493458                    0.999569       3.585247       9.771963       0.511954       1.194966      -0.729301      -0.048064      -0.018546      -0.035253       0.062425       0.005103       0.005620       0.004271       0.005550      -0.010474      -0.007068      -0.003898       0.010966              1.915536       2.189543       0.185685       0.671155       1.524616       0.094822       2.032449           0.002355
           31              H       7.696355       2.832223       3.359794       0.026291       1.447323 0.10558024E+02  0.10974439E+03                                 2.007776                            1.818500      -1.125579       2.318165                    0.996173       3.825582      10.588525       0.501685       1.174560      -0.733205      -0.014584      -0.051143       0.032798       0.062482       0.009655      -0.003414      -0.008733      -0.005271      -0.011085      -0.010373      -0.005659       0.016032              2.102657       1.706701       0.052067      -0.024978       2.540463      -0.773108       2.060807           0.002318
           32              H       1.996749       6.426077       4.795871       0.026704       1.475261 0.11003052E+02  0.11485156E+03                                 1.996536                            1.831043      -0.982788       2.382793                    0.997700       3.710911      10.088958       0.513532       1.142655      -0.742804       0.039940       0.026128       0.040571       0.062641       0.002769       0.014430       0.000856       0.009638       0.009896      -0.011574      -0.006360       0.017934              2.065156       1.954694       0.421995       0.407504       2.266509       0.476684       1.974264           0.002079
           33              H       2.532139       3.478149       0.468254       0.021826       1.314401 0.95178254E+01  0.96515987E+02                                 1.897531                            1.737494      -0.828462       2.452185                    0.998942       3.703481      10.164538       0.507813       1.189434      -0.730022       0.046078      -0.018612      -0.035154       0.060872      -0.005261      -0.005127       0.004342       0.004287      -0.011928      -0.007145      -0.003567       0.010712              1.973311       2.223242      -0.181181      -0.714751       1.548945       0.089298       2.147745           0.002299
           34              H       8.088974       4.262088      13.206541       0.033113       1.212674 0.85410567E+01  0.85822232E+02                                 1.911528                            1.727736      -1.211798       2.281787                    0.995034       4.006255      11.605212       0.465097       1.310613      -0.699873      -0.046549      -0.022801      -0.035265       0.062693       0.005721       0.005762      -0.003808       0.004347       0.002384      -0.010344       0.002853       0.007491              2.021615       2.403241       0.363974       0.621968       1.633071       0.319262       2.028532           0.001424
           35              H       6.780584       8.068845       3.145054       0.023713       1.322317 0.95334366E+01  0.95984430E+02                                 1.848838                            1.696200      -0.870984       2.431853                    0.998906       3.608139       9.626425       0.537550       1.131712      -0.744775      -0.054443       0.015858       0.015728       0.058846      -0.006274      -0.004438       0.001530       0.002355      -0.002216      -0.006631      -0.002182       0.008813              1.908654       2.696476      -0.189010      -0.147515       1.512600       0.158581       1.516887           0.002145
           36              H       0.673061       8.620140      14.699286       0.031403       1.339958 0.98665978E+01  0.99668376E+02                                 1.835005                            1.705930      -0.870046       2.437172                    0.999125       3.501177       9.196704       0.548188       1.106080      -0.753015       0.010884       0.037347      -0.047844       0.061663       0.003723       0.000919      -0.008446      -0.012467      -0.006516      -0.009100      -0.003594       0.012694              1.875002       1.487916       0.066672      -0.212928       1.737418      -0.419632       2.399672           0.002220
           37              C       7.286400      10.739148       6.220018       0.539288      19.017020 0.20779870E+03  0.41243927E+04                                 6.479713                            5.045270       0.268857       2.153161                    0.999750      22.003494      61.086435       0.671787       0.459364      -1.022710      -0.042288       0.013764       0.049390       0.066461       0.040527      -0.028709      -0.037895      -0.191360      -0.156909      -0.091485      -0.048235       0.139721              7.191871       9.473702      -0.900549       0.570602       3.980388       0.941641       8.121523           0.017420
           38              C       8.458138       1.634977      10.482021       0.521686      19.810125 0.20715365E+03  0.40869301E+04                                 6.533575                            4.954545       0.514640       2.228990                    0.999761      21.857896      59.473568       0.698643       0.444372      -1.036645      -0.058743      -0.026809      -0.009498       0.065267       0.005642       0.017220      -0.109440      -0.082563       0.067823      -0.090306      -0.045822       0.136129              7.407683       8.040400      -0.634948      -0.884788       6.987892       3.551169       7.194758           0.020600
           39              C       0.195800       8.892607       6.818011       0.519649      19.171747 0.20993050E+03  0.41620834E+04                                 6.429970                            5.028889       0.410242       2.194389                    0.999895      22.009555      60.343343       0.683866       0.451752      -1.030759       0.014324       0.038951      -0.041765       0.058878      -0.013599       0.044100      -0.029561       0.168019      -0.178325      -0.089595      -0.036999       0.126595              7.122644       4.174308      -0.086695      -1.198705       8.521730       1.751700       8.671895           0.023285
           40              C       8.353100       9.206397      10.256842       0.532882      19.857079 0.21195247E+03  0.42208247E+04                                 6.639324                            5.082489       0.249386       2.142051                    0.999777      22.118834      61.182323       0.672979       0.457031      -1.025682      -0.023713       0.051811      -0.027937       0.063460      -0.000817       0.036969       0.092318      -0.072132       0.197332      -0.090688      -0.045582       0.136270              7.446255       9.369274       0.637200      -1.683314       6.918901      -2.720721       6.050590           0.018422
           41              C       4.550303      -0.309066      11.745113       0.528882      19.880914 0.21511588E+03  0.42985067E+04                                 6.637559                            5.113733       0.304467       2.157126                    0.999856      22.252801      61.601660       0.672397       0.455864      -1.026627       0.049783      -0.021369      -0.035054       0.064528       0.000666       0.083256       0.008834       0.150276       0.076032      -0.088861      -0.040513       0.129374              7.454572       5.153919       0.163908      -1.659440      11.277522      -0.465449       5.932274           0.021698
           42              C       9.167912       2.078249       6.464584       0.516612      19.356530 0.21017107E+03  0.41591128E+04                                 6.418156                            4.982967       0.567128       2.244956                    0.999708      21.904639      59.580854       0.698625       0.443031      -1.038019       0.051038      -0.022557      -0.030384       0.063537       0.055688       0.067893       0.074002       0.066191      -0.016285      -0.092973      -0.041951       0.134924              7.154605       6.009186      -0.883927      -1.818760       7.916110      -2.614925       7.538517           0.019791
           43              C       2.733037       7.715579      12.059767       0.533894      19.770743 0.21020078E+03  0.41825953E+04                                 6.631985                            5.068166       0.181418       2.117340                    0.999740      22.234131      61.733222       0.671732       0.458246      -1.023695       0.018112      -0.054197       0.029592       0.064351       0.006989       0.042460       0.088219      -0.079726       0.200406      -0.090638      -0.046380       0.137019              7.434063       9.461979       0.514924      -1.772557       6.858047      -2.621368       5.982164           0.018528
           44              C       6.524616       5.387507      10.656498       0.534445      19.466794 0.20843248E+03  0.41427029E+04                                 6.574545                            5.057383       0.249998       2.140102                    0.999807      22.260286      61.968119       0.669684       0.460169      -1.021626      -0.048847       0.018444       0.039955       0.065747       0.008436       0.083417       0.017231       0.146011       0.099090      -0.091996      -0.038423       0.130419              7.369193       5.157960       0.019868      -1.609647      11.103232      -0.693386       5.846388           0.017260
           45              C       6.954968       7.622942      13.844797       0.528320      19.015338 0.20288296E+03  0.39884340E+04                                 6.373931                            4.920247       0.533982       2.237632                    0.999774      21.791001      59.504682       0.696289       0.447465      -1.033149      -0.048390      -0.021677      -0.030332       0.061086      -0.063094      -0.062629       0.076163       0.058714      -0.056978      -0.095595      -0.041548       0.137143              7.123131       5.910391       1.083212       1.580722       7.710164      -2.716509       7.748837           0.016400
           46              C       3.688580       6.732911       1.182564       0.522973      19.944013 0.22517293E+03  0.45596324E+04                                 6.724149                            5.273980       0.217394       2.130212                    0.999449      22.514799      63.124513       0.652981       0.463225      -1.020624       0.045950      -0.015815      -0.043780       0.065408       0.043287      -0.031243      -0.042378      -0.169429      -0.172225      -0.087961      -0.048169       0.136129              7.458339       9.632459      -1.073434       0.393756       4.250220       1.086739       8.492339           0.022013
           47              C       2.581088       3.435495      11.910642       0.540638      19.111518 0.19411076E+03  0.37702778E+04                                 6.372661                            4.798796       0.513083       2.233913                    0.999579      21.447497      58.025119       0.708820       0.444884      -1.035679       0.057728       0.032315       0.014529       0.067734       0.014781       0.021006      -0.105926      -0.087285       0.112454      -0.094629      -0.042811       0.137440              7.239386       7.697179      -0.862757      -0.976140       7.146951       3.571651       6.874029           0.018064
           48              C       5.610885       2.700351      14.341385       0.523882      19.038362 0.20603466E+03  0.40690474E+04                                 6.401550                            4.983916       0.433557       2.202491                    0.999914      21.971567      60.281550       0.685995       0.452098      -1.029729      -0.006306       0.042024      -0.045895       0.062547       0.008270      -0.030701      -0.026462       0.180366      -0.198272      -0.090085      -0.038825       0.128910              7.096651       3.962020       0.134255       0.785583       8.662006       1.786465       8.665928           0.021839
           49              C       2.187450       0.576429       8.692517       0.539287      19.016125 0.20778875E+03  0.41241456E+04                                 6.479603                            5.045220       0.268829       2.153177                    0.999750      22.002484      61.083261       0.671776       0.459377      -1.022703      -0.042284      -0.013715      -0.049401       0.066457      -0.040536       0.028684      -0.037901      -0.191353      -0.156879      -0.091461      -0.048256       0.139717              7.191735       9.473545       0.900491      -0.570712       3.980315       0.941582       8.121347           0.017414
           50              C       3.359188       9.680600       4.430514       0.521882      19.807024 0.20711658E+03  0.40860165E+04                                 6.533068                            4.954234       0.514742       2.229089                    0.999762      21.855096      59.464650       0.698637       0.444395      -1.036631      -0.058735       0.026762       0.009409       0.065226      -0.005630      -0.017193      -0.109452      -0.082674       0.067977      -0.090274      -0.045905       0.136180              7.407078       8.039577       0.634896       0.884711       6.987372       3.550892       7.194284           0.020594
           51              C       5.294750       2.422970       8.094524       0.519460      19.174207 0.20995805E+03  0.41627878E+04                                 6.430433                            5.029121       0.410123       2.194295                    0.999895      22.012272      60.352965       0.683867       0.451734      -1.030763       0.014297      -0.039053       0.041750       0.058929       0.013573      -0.044092      -0.029606       0.167984      -0.178145      -0.089609      -0.036938       0.126547              7.123214       4.174551       0.086638       1.198924       8.522280       1.751601       8.672810           0.023292
           52              C       3.254150       2.109180       4.655693       0.532843      19.856847 0.21194925E+03  0.42207351E+04                                 6.639234                            5.082422       0.249537       2.142100                    0.999777      22.118563      61.180949       0.672991       0.457026      -1.025687      -0.023717      -0.051787       0.027965       0.063455       0.000834      -0.036976       0.092308      -0.072110       0.197398      -0.090701      -0.045566       0.136267              7.446156       9.369184      -0.637128       1.683300       6.918731      -2.720661       6.050554           0.018414
           53              C       9.649253      11.624643       3.167422       0.528930      19.879888 0.21510826E+03  0.42982749E+04                                 6.637187                            5.113579       0.304815       2.157253                    0.999856      22.251597      61.595820       0.672426       0.455852      -1.026643       0.049783       0.021379       0.035116       0.064564      -0.000652      -0.083228       0.008851       0.150407       0.076254      -0.088966      -0.040426       0.129392              7.454063       5.153609      -0.163999       1.659258      11.276662      -0.465564       5.931919           0.021698
           54              C       4.068962       9.237328       8.447951       0.516555      19.357997 0.21018929E+03  0.41595702E+04                                 6.418456                            4.983172       0.567024       2.244894                    0.999708      21.905980      59.585505       0.698611       0.443029      -1.038018       0.051018       0.022576       0.030405       0.063537      -0.055692      -0.067884       0.074016       0.066176      -0.016317      -0.092984      -0.041942       0.134927              7.154954       6.009441       0.883950       1.818837       7.916545      -2.615111       7.538877           0.019785
           55              C       7.831987       3.599998       2.852768       0.533839      19.771238 0.21020664E+03  0.41827370E+04                                 6.632038                            5.068191       0.181543       2.117368                    0.999741      22.234606      61.734531       0.671740       0.458238      -1.023701       0.018151       0.054175      -0.029609       0.064351      -0.006969      -0.042462       0.088198      -0.079715       0.200471      -0.090646      -0.046359       0.137005              7.434133       9.462049      -0.514884       1.772605       6.858065      -2.621406       5.982285           0.018515
           56              C       1.425666       5.928070       4.256037       0.534543      19.465205 0.20841794E+03  0.41423089E+04                                 6.574095                            5.057176       0.250254       2.140217                    0.999807      22.258581      61.960988       0.669709       0.460164      -1.021637      -0.048843      -0.018447      -0.040017       0.065782      -0.008428      -0.083387       0.017232       0.146132       0.099295      -0.092087      -0.038346       0.130433              7.368594       5.157590      -0.019924       1.609446      11.102210      -0.693427       5.845981           0.017257
           57              C       1.856018       3.692635       1.067738       0.528421      19.013001 0.20285533E+03  0.39877479E+04                                 6.373471                            4.919954       0.534064       2.237712                    0.999774      21.788857      59.497413       0.696302       0.447473      -1.033146      -0.048402       0.021675       0.030317       0.061087       0.063080       0.062652       0.076159       0.058726      -0.057023      -0.095597      -0.041552       0.137149              7.122581       5.909986      -1.083131      -1.580604       7.709523      -2.716211       7.748233           0.016412
           58              C       8.787530       4.582666      13.729971       0.523049      19.941794 0.22514542E+03  0.45589343E+04                                 6.723775                            5.273749       0.217309       2.130236                    0.999448      22.512678      63.117507       0.652978       0.463241      -1.020615       0.045939       0.015783       0.043754       0.065376      -0.043319       0.031169      -0.042394      -0.169418      -0.172173      -0.087879      -0.048251       0.136130              7.457891       9.631820       1.073320      -0.393845       4.250000       1.086634       8.491853           0.022007
           59              C       7.680038       7.880082       3.001893       0.540803      19.109323 0.19408588E+03  0.37696743E+04                                 6.372296                            4.798580       0.513258       2.234021                    0.999580      21.445518      58.018862       0.708816       0.444900      -1.035669       0.057692      -0.032255      -0.014458       0.067660      -0.014749      -0.020960      -0.105936      -0.087395       0.112591      -0.094587      -0.042902       0.137489              7.238949       7.696531       0.862714       0.976102       7.146575       3.571468       6.873742           0.018049
           60              C       0.511935       8.615226       0.571150       0.524101      19.035397 0.20600251E+03  0.40682338E+04                                 6.401003                            4.983652       0.433581       2.202572                    0.999915      21.968362      60.270462       0.685991       0.452121      -1.029721      -0.006325      -0.041937       0.045904       0.062497      -0.008268       0.030717      -0.026422       0.180371      -0.198490      -0.090081      -0.038869       0.128949              7.095968       3.961787      -0.134289      -0.785417       8.661270       1.786521       8.664849           0.021856
           61              O       7.569901      10.915943       7.456268      -0.571033      39.645791 0.62982804E+03  0.15769276E+05                                 9.256983                            7.817242      -0.120314       2.008879                    0.995209      28.318534      76.241506       0.672357       0.363845      -1.133927      -0.026521      -0.014007      -0.057469       0.064825       0.030144       0.031534       0.003493      -0.092448       0.134689      -0.084313       0.026919       0.057393             10.176714       9.789052       0.366819       1.311082       5.913944       1.529083      14.827144           0.080517
           62              O       6.214600      10.893851       5.684658      -0.488710      30.418361 0.42088501E+03  0.95027308E+04                                 7.657754                            6.275943       0.618584       2.278226                    0.997886      25.739712      65.245072       0.773028       0.350934      -1.147223       0.044673       0.002211       0.042258       0.061533       0.006673       0.041425      -0.038641      -0.011336      -0.250078      -0.106179       0.046610       0.059569              8.534981      14.067638      -1.238001       2.146168       4.989061       0.143363       6.548244           0.048803
           63              O       8.129766       0.787815       9.615603      -0.534774      40.897652 0.60119456E+03  0.14868333E+05                                 9.472326                            7.633020      -0.045589       2.048907                    0.993607      27.527547      73.496581       0.681475       0.363420      -1.135017      -0.000527       0.046662       0.051254       0.069315       0.012134       0.021762       0.003619      -0.098754       0.137236      -0.077370       0.026358       0.051011             10.840452       8.951660       0.807924      -0.225106      11.588052       5.997333      11.981643           0.084533
           64              O       7.634148       2.278151      11.202296      -0.516815      35.063697 0.49810227E+03  0.11714009E+05                                 8.439936                            6.856443       0.493137       2.218593                    0.997738      26.765821      68.938075       0.735883       0.353924      -1.146340       0.018460      -0.040238      -0.028540       0.052673      -0.065137      -0.064314      -0.026133      -0.044902       0.026687      -0.111649       0.039204       0.072445              9.553879      10.368157      -3.396770      -3.189156       9.247047       4.081599       9.046432           0.048906
           65              O       0.325313      10.156895       6.935820      -0.553380      41.454398 0.65621215E+03  0.16622025E+05                                 9.599307                            8.033640      -0.248738       1.972853                    0.993679      28.356244      77.132204       0.655624       0.368818      -1.128539      -0.003276      -0.064283      -0.016629       0.066480      -0.002390       0.026802       0.013450      -0.044242      -0.210723      -0.079473       0.020823       0.058649             10.635753       7.813806       0.068829      -1.385828      15.600354       2.174249       8.493098           0.083685
           66              O       0.392619       8.261017       5.766677      -0.502340      33.771649 0.46645259E+03  0.10796634E+05                                 8.220319                            6.619484       0.434101       2.205289                    0.997692      26.346961      67.434151       0.751196       0.352267      -1.147100      -0.004581       0.035849       0.037942       0.052399      -0.031537       0.011442       0.064139       0.101622       0.089991      -0.105804       0.042903       0.062901              9.333180       5.448208      -0.986962      -1.344764       9.182805       4.935408      13.368526           0.048166
           67              O       9.310683       9.745550       9.712534      -0.494841      31.438940 0.42979846E+03  0.97447890E+04                                 7.804356                            6.322473       0.575545       2.258329                    0.998340      25.875682      65.504076       0.774566       0.348771      -1.150196      -0.053963      -0.010266       0.022493       0.059358       0.071770      -0.041566       0.034173      -0.014759       0.120917      -0.111357       0.051320       0.060037              8.790723      10.481793       2.890258      -3.692347       7.499204      -3.047122       8.391173           0.049720
           68              O       7.126293       9.604459      10.189735      -0.554218      39.083758 0.61522372E+03  0.15299121E+05                                 9.165183                            7.705145      -0.162916       2.004068                    0.993375      27.940866      74.738783       0.680633       0.361876      -1.136536       0.061564      -0.016211      -0.000042       0.063663      -0.025605       0.015641       0.049143       0.077043      -0.014541      -0.079468       0.030766       0.048702             10.097157      14.173901      -1.236540      -0.969444       9.020323      -2.312731       7.097247           0.085686
           69              O       5.247839       0.354666      10.911502      -0.544561      38.937717 0.62241721E+03  0.15557447E+05                                 9.218717                            7.810661      -0.196322       1.997152                    0.993134      27.959429      75.524159       0.666690       0.367557      -1.129615      -0.020185      -0.042052       0.048400       0.067219       0.035703       0.010959      -0.040674       0.052194       0.060312      -0.072726       0.028203       0.044523             10.160268       7.974400       1.915190      -2.872024      12.308474      -1.303532      10.197931           0.084442
           70              O       4.554382      10.218619      11.833097      -0.518978      35.260799 0.48025263E+03  0.11192669E+05                                 8.469503                            6.706826       0.513982       2.226181                    0.997937      26.643760      68.334520       0.748250       0.351233      -1.148426       0.019296       0.052312      -0.006702       0.056159       0.005118       0.079685      -0.001402      -0.079730      -0.145816      -0.113569       0.048686       0.064883              9.760725       5.630486      -0.162120      -0.322151      17.980076      -1.178657       5.671613           0.049649
           71              O       9.775707       0.986400       6.671868      -0.542467      39.081774 0.62269790E+03  0.15540339E+05                                 9.166515                            7.786671      -0.157724       2.006264                    0.993863      27.856595      74.780497       0.672149       0.365138      -1.133366      -0.020509       0.059867      -0.024461       0.067845      -0.011241       0.053995       0.008808      -0.057966      -0.133695      -0.084235       0.030833       0.053402             10.028292       8.814999      -3.161954      -0.377376      13.225827      -2.834794       8.044051           0.081556
           72              O       9.442236       2.887384       5.541498      -0.508728      32.453446 0.44758406E+03  0.10249265E+05                                 7.969840                            6.448808       0.429780       2.196859                    0.998213      26.431243      67.196896       0.767666       0.348430      -1.150721       0.011918      -0.039622       0.037276       0.055690       0.079955       0.031346      -0.045342      -0.010070       0.145741      -0.121549       0.048691       0.072858              9.044002       5.945800       1.208562      -2.144205       9.403567      -5.170348      11.782638           0.046349
           73              O       3.904776       7.274431      12.110470      -0.531586      37.617859 0.58146617E+03  0.14282447E+05                                 8.969635                            7.521807      -0.158674       2.014290                    0.992831      27.518601      73.582809       0.683403       0.364881      -1.132175      -0.062877       0.013445       0.002180       0.064336      -0.020713       0.016778       0.054657       0.055193       0.009175      -0.076901       0.032868       0.044033              9.864968      13.711427      -1.534407      -0.900353       8.952221      -2.251294       6.931256           0.084647
           74              O       1.728544       7.231297      12.620478      -0.515133      32.580316 0.45108189E+03  0.10345823E+05                                 7.984202                            6.467324       0.542954       2.239263                    0.998403      26.294919      66.826266       0.768018       0.347716      -1.151718       0.052065       0.004815      -0.021647       0.056591       0.076505      -0.046955       0.032005       0.015771       0.095178      -0.113864       0.043688       0.070176              8.995897      11.086037       2.809876      -3.932391       7.355208      -2.950021       8.546445           0.051242
           75              O       6.515438       6.590322      10.480530      -0.497036      33.738262 0.44877464E+03  0.10303071E+05                                 8.259719                            6.515718       0.501862       2.233253                    0.997499      26.180460      67.063494       0.752039       0.354754      -1.143365      -0.020003      -0.056210       0.010599       0.060597       0.006969       0.085225      -0.004842      -0.056600      -0.108085      -0.109781       0.046475       0.063306              9.494739       5.464521      -0.354641      -0.271325      17.357198      -1.567234       5.662499           0.046610
           76              O       5.825040       4.734762      11.515460      -0.568507      40.171310 0.65069535E+03  0.16433213E+05                                 9.391419                            7.973367      -0.151651       2.004770                    0.993046      28.350994      76.784294       0.661949       0.366384      -1.131393       0.029531       0.039866      -0.044946       0.066944       0.038487       0.003806      -0.040729       0.043804       0.073591      -0.071360       0.019359       0.052001             10.329263       8.191493       1.852864      -2.961092      12.228188      -1.224130      10.568110           0.084194
           77              O       6.790782       8.400681      12.908290      -0.501739      31.909229 0.43252743E+03  0.98247774E+04                                 7.886741                            6.346543       0.473162       2.217021                    0.998177      26.143888      66.301095       0.772156       0.349214      -1.149528      -0.010055      -0.039354       0.037890       0.055547      -0.075842      -0.038346      -0.036886      -0.014826       0.129824      -0.115641       0.054247       0.061394              8.967900       5.742037      -0.867391       1.765252       9.226200      -5.284093      11.935464           0.044486
           78              O       6.306381       6.560701      14.084889      -0.548451      39.514097 0.62810315E+03  0.15714118E+05                                 9.241145                            7.826474      -0.163540       2.004032                    0.993911      27.943509      75.184546       0.669444       0.365706      -1.132567       0.022058       0.055756      -0.023102       0.064258       0.012739      -0.054625       0.004813      -0.053799      -0.150982      -0.086688       0.030835       0.055853             10.138814       9.351136       3.551773       0.182513      12.895003      -2.848214       8.170301           0.081027
           79              O       3.454029       6.061185      14.867797      -0.537847      38.271668 0.60200173E+03  0.14921011E+05                                 9.081786                            7.665117      -0.136276       2.012327                    0.994587      27.856853      74.911116       0.675203       0.365992      -1.130914       0.030577       0.012363       0.056409       0.065343       0.035021       0.021318       0.002420      -0.103218       0.116974      -0.084999       0.034023       0.050977              9.983804       9.410067       0.281397       0.893202       5.887935       1.647717      14.653408           0.079004
           80              O       4.807290       6.533433       1.755205      -0.520441      32.525341 0.47200562E+03  0.10958208E+05                                 8.002231                            6.635834       0.518203       2.226947                    0.998253      26.677816      68.397805       0.754117       0.349845      -1.149010      -0.041380      -0.003594      -0.043921       0.060451      -0.000574       0.055647      -0.045098       0.036104      -0.258372      -0.117600       0.033357       0.084243              8.899033      14.553501      -1.443775       2.125849       5.290440       0.121184       6.853158           0.053250
           81              O       2.831957       4.368495      12.783025      -0.577357      43.424586 0.64719132E+03  0.16268149E+05                                 9.797440                            7.873494       0.052329       2.068607                    0.993950      28.166214      75.277733       0.678371       0.359198      -1.140821      -0.004520      -0.043089      -0.044330       0.061986       0.012820       0.016950       0.026021      -0.105310       0.133953      -0.078147       0.010502       0.067645             11.269087       9.142452       0.384049      -0.638101      12.486256       6.366823      12.178554           0.087381
           82              O       3.352050       2.795589      11.273876      -0.475356      32.670688 0.43938921E+03  0.10032296E+05                                 8.067206                            6.466506       0.453235       2.227737                    0.996899      25.693345      65.589310       0.751682       0.356879      -1.141903      -0.025470       0.044306       0.027621       0.058091      -0.048065      -0.040224      -0.048758      -0.055269       0.050377      -0.095934       0.028519       0.067416              9.142079      10.041436      -3.482574      -3.070232       8.978400       3.908441       8.406400           0.045045
           83              O       5.523183       3.974394      14.448755      -0.559325      42.010844 0.66464851E+03  0.16880640E+05                                 9.672802                            8.079109      -0.221651       1.981018                    0.993551      28.393533      77.203091       0.654852       0.368270      -1.129556       0.002750      -0.059523      -0.014100       0.061232      -0.002157      -0.020165       0.014663      -0.049009      -0.223742      -0.080364       0.016631       0.063733             10.725659       7.811452       0.220880       1.346658      15.932463       2.061827       8.433063           0.082356
           84              O       5.505846       2.040767      13.318385      -0.495496      32.981883 0.44823579E+03  0.10278836E+05                                 8.099080                            6.495759       0.447028       2.214953                    0.997599      26.106842      66.650349       0.756631       0.353008      -1.145754       0.013153       0.039032       0.037164       0.055477       0.021583      -0.012718       0.063821       0.108882       0.049861      -0.102441       0.050152       0.052289              9.189228       5.208582       0.688707       0.872203       9.221953       4.984329      13.137148           0.047971
           85              O       2.470951       0.399634       7.456268      -0.571066      39.643864 0.62979486E+03  0.15768219E+05                                 9.256657                            7.817012      -0.120126       2.008958                    0.995207      28.317811      76.238723       0.672371       0.363843      -1.133930      -0.026511       0.014078       0.057488       0.064853      -0.030130      -0.031513       0.003503      -0.092400       0.134718      -0.084281       0.026890       0.057391             10.176325       9.788795      -0.366800      -1.311053       5.913742       1.528959      14.826437           0.080501
           86              O       1.115650       0.421726       9.227877      -0.488698      30.417167 0.42086581E+03  0.95021809E+04                                 7.657555                            6.275798       0.618713       2.278285                    0.997885      25.739059      65.242838       0.773038       0.350934      -1.147224       0.044674      -0.002140      -0.042207       0.061496      -0.006666      -0.041421      -0.038629      -0.011319      -0.250034      -0.106158       0.046604       0.059555              8.534759      14.067253       1.237906      -2.146163       4.988940       0.143353       6.548084           0.048823
           87              O       3.030816      10.527762       5.296932      -0.534644      40.892626 0.60111095E+03  0.14865705E+05                                 9.471506                            7.632440      -0.045756       2.048879                    0.993608      27.525609      73.489318       0.681509       0.363416      -1.135024      -0.000513      -0.046565      -0.051200       0.069210      -0.012167      -0.021787       0.003608      -0.098836       0.137340      -0.077440       0.026391       0.051049             10.839458       8.950813      -0.807750       0.225171      11.586937       5.996689      11.980624           0.084472
           88              O       2.535198       9.037426       3.710239      -0.516969      35.068934 0.49820153E+03  0.11716907E+05                                 8.440668                            6.857056       0.493167       2.218543                    0.997739      26.768831      68.947096       0.735862       0.353917      -1.146347       0.018681       0.040257       0.028500       0.052744       0.065095       0.064256      -0.026140      -0.044895       0.026687      -0.111581       0.039207       0.072375              9.554703      10.368979       3.396975       3.189313       9.247875       4.082073       9.047255           0.048991
           89              O       5.424263       1.158682       7.976715      -0.553534      41.458870 0.65628828E+03  0.16624439E+05                                 9.599950                            8.034062      -0.248522       1.972896                    0.993679      28.358041      77.138282       0.655612       0.368814      -1.128542      -0.003307       0.064372       0.016697       0.066585       0.002392      -0.026772       0.013464      -0.044231      -0.210547      -0.079408       0.020790       0.058618             10.636554       7.814200      -0.068944       1.385930      15.601915       2.174259       8.493547           0.083742
           90              O       5.491569       3.054560       9.145858      -0.502221      33.770138 0.46641342E+03  0.10795556E+05                                 8.220338                            6.619388       0.433864       2.205266                    0.997690      26.344729      67.429036       0.751167       0.352286      -1.147078      -0.004602      -0.035931      -0.037731       0.052305       0.031559      -0.011444       0.064212       0.101685       0.090076      -0.105898       0.042922       0.062976              9.333288       5.448197       0.987038       1.344924       9.182753       4.935534      13.368914           0.048099
           91              O       4.211733       1.570027       5.200001      -0.494824      31.438438 0.42978984E+03  0.97445519E+04                                 7.804324                            6.322454       0.575446       2.258308                    0.998340      25.875242      65.502979       0.774558       0.348776      -1.150191      -0.053954       0.010319      -0.022433       0.059336      -0.071757       0.041566       0.034163      -0.014742       0.120921      -0.111341       0.051302       0.060039              8.790692      10.481720      -2.890179       3.692372       7.499092      -3.047070       8.391265           0.049709
           92              O       2.027343       1.711118       4.722800      -0.554240      39.081311 0.61517639E+03  0.15297611E+05                                 9.164716                            7.704778      -0.162687       2.004154                    0.993374      27.940003      74.735049       0.680660       0.361869      -1.136544       0.061571       0.016209       0.000105       0.063669       0.025620      -0.015635       0.049118       0.077051      -0.014551      -0.079452       0.030737       0.048715             10.096612      14.173294       1.236523       0.969384       9.019663      -2.312498       7.096879           0.085659
           93              O       0.148889      10.960911       4.001033      -0.544695      38.944619 0.62256822E+03  0.15562198E+05                                 9.219798                            7.811652      -0.196561       1.997012                    0.993136      27.962874      75.536340       0.666641       0.367562      -1.129610      -0.020198       0.042296      -0.048334       0.067328      -0.035682      -0.010969      -0.040652       0.052206       0.060288      -0.072702       0.028215       0.044487             10.161392       7.975213      -1.915193       2.872230      12.309955      -1.303320      10.199009           0.084448
           94              O       9.653332       1.096958       3.079438      -0.518724      35.247238 0.48003927E+03  0.11186386E+05                                 8.467201                            6.705251       0.514061       2.226303                    0.997936      26.638836      68.316539       0.748357       0.351224      -1.148440       0.019284      -0.052257       0.006722       0.056105      -0.005130      -0.079672      -0.001429      -0.079715      -0.145713      -0.113540       0.048684       0.064857              9.757831       5.629114       0.161864       0.322027      17.974126      -1.178392       5.670254           0.049640
           95              O       4.676757      10.329177       8.240667      -0.542474      39.084972 0.62275493E+03  0.15542154E+05                                 9.167067                            7.787069      -0.157915       2.006178                    0.993864      27.857838      74.785340       0.672125       0.365142      -1.133360      -0.020545      -0.059828       0.024506       0.067838       0.011231      -0.054023       0.008805      -0.057989      -0.133713      -0.084266       0.030855       0.053412             10.028953       8.815497       3.162181       0.377392      13.226812      -2.835089       8.044551           0.081571
           96              O       4.343286       8.428193       9.371037      -0.508659      32.453658 0.44758210E+03  0.10249242E+05                                 7.970037                            6.448923       0.429580       2.196819                    0.998212      26.430501      67.195786       0.767634       0.348444      -1.150705       0.011929       0.039599      -0.037252       0.055661      -0.079971      -0.031355      -0.045344      -0.010136       0.145668      -0.121561       0.048702       0.072859              9.044259       5.945932      -1.208633       2.144281       9.403920      -5.170552      11.782924           0.046341
           97              O       9.003726       4.041146       2.802065      -0.531671      37.620015 0.58150620E+03  0.14283676E+05                                 8.969929                            7.522027      -0.158511       2.014323                    0.992832      27.519680      73.586322       0.683398       0.364877      -1.132178      -0.062919      -0.013476      -0.002219       0.064384       0.020720      -0.016764       0.054621       0.055185       0.009179      -0.076866       0.032867       0.043999              9.865305      13.711926       1.534506       0.900408       8.952460      -2.251402       6.931527           0.084651
           98              O       6.827494       4.084280       2.292057      -0.515046      32.577777 0.45103617E+03  0.10344523E+05                                 7.983877                            6.467061       0.542840       2.239263                    0.998402      26.293256      66.821463       0.768021       0.347723      -1.151711       0.052041      -0.004822       0.021543       0.056530      -0.076516       0.046971       0.032002       0.015796       0.095208      -0.113884       0.043683       0.070201              8.995539      11.085592      -2.809710       3.932300       7.354819      -2.949812       8.546206           0.051165
           99              O       1.416488       4.725255       4.432005      -0.496759      33.723933 0.44855379E+03  0.10296662E+05                                 8.257244                            6.514015       0.502019       2.233413                    0.997497      26.175023      67.043686       0.752159       0.354743      -1.143382      -0.019975       0.056136      -0.010577       0.060515      -0.006984      -0.085208      -0.004877      -0.056585      -0.107970      -0.109751       0.046456       0.063296              9.491651       5.463057       0.354337       0.271208      17.350903      -1.566818       5.660993           0.046604
          100              O       0.726090       6.580815       3.397075      -0.568662      40.182244 0.65093424E+03  0.16440849E+05                                 9.393227                            7.974968      -0.152013       2.004570                    0.993049      28.356013      76.803069       0.661861       0.366397      -1.131377       0.029570      -0.040089       0.044906       0.067067      -0.038462      -0.003829      -0.040709       0.043837       0.073575      -0.071345       0.019387       0.051957             10.331204       8.192910      -1.852919       2.961519      12.230633      -1.223821      10.570069           0.084235
          101              O       1.691832       2.914896       2.004245      -0.501735      31.905453 0.43247201E+03  0.98231629E+04                                 7.885982                            6.346023       0.473479       2.217135                    0.998178      26.142937      66.296583       0.772211       0.349202      -1.149543      -0.010017       0.039330      -0.037903       0.055532       0.075823       0.038340      -0.036889      -0.014777       0.129840      -0.115623       0.054225       0.061397              8.966966       5.741536       0.867248      -1.765011       9.225195      -5.283398      11.934167           0.044496
          102              O       1.207431       4.754876       0.827646      -0.548515      39.515990 0.62815267E+03  0.15715646E+05                                 9.241369                            7.826740      -0.163496       2.004023                    0.993912      27.944654      75.188002       0.669439       0.365702      -1.132571       0.022054      -0.055821       0.023089       0.064307      -0.012737       0.054606       0.004835      -0.053777      -0.150987      -0.086671       0.030833       0.055838             10.139002       9.351413      -3.551740      -0.182650      12.895058      -2.848171       8.170534           0.081079
          103              O       8.552979       5.254392       0.044738      -0.537821      38.267797 0.60193257E+03  0.14918834E+05                                 9.081126                            7.664634      -0.136090       2.012421                    0.994585      27.855247      74.905086       0.675232       0.365988      -1.130919       0.030455      -0.012416      -0.056412       0.065299      -0.035011      -0.021303       0.002428      -0.103210       0.117020      -0.084992       0.034017       0.050976              9.983025       9.409364      -0.281373      -0.893163       5.887558       1.647498      14.652153           0.078981
          104              O       9.906240       4.782144      13.157330      -0.520475      32.525947 0.47202123E+03  0.10958660E+05                                 8.002363                            6.635974       0.518276       2.226974                    0.998252      26.678089      68.398767       0.754104       0.349848      -1.149008      -0.041428       0.003494       0.043795       0.060386       0.000578      -0.055629      -0.045076       0.036114      -0.258248      -0.117548       0.033328       0.084219              8.899170      14.553707       1.443763      -2.125835       5.290524       0.121208       6.853280           0.053340
          105              O       7.930907       6.947082       2.129510      -0.577196      43.418574 0.64708550E+03  0.16264798E+05                                 9.796545                            7.872834       0.052178       2.068595                    0.993950      28.163867      75.269464       0.678402       0.359196      -1.140824      -0.004635       0.042981       0.044241       0.061855      -0.012862      -0.016971       0.026016      -0.105398       0.134067      -0.078220       0.010537       0.067683             11.268018       9.141548      -0.383909       0.638149      12.485008       6.366115      12.177497           0.087306
          106              O       8.451000       8.519988       3.638659      -0.475551      32.678421 0.43952385E+03  0.10036139E+05                                 8.068386                            6.467445       0.453126       2.227608                    0.996901      25.697510      65.602443       0.751636       0.356874      -1.141908      -0.025675      -0.044306      -0.027591       0.058168       0.048038       0.040197      -0.048775      -0.055276       0.050382      -0.095904       0.028471       0.067434              9.143432      10.042816       3.483002       3.070625       8.979761       3.909198       8.407719           0.045103
          107              O       0.424233       7.341183       0.463780      -0.559253      42.012961 0.66470801E+03  0.16882584E+05                                 9.673242                            8.079594      -0.222051       1.980870                    0.993553      28.394537      77.207628       0.654815       0.368281      -1.129544       0.002707       0.059478       0.014046       0.061174       0.002157       0.020206       0.014634      -0.048995      -0.223908      -0.080426       0.016679       0.063747             10.726058       7.812015      -0.221019      -1.346827      15.932487       2.062054       8.433671           0.082378
          108              O       0.406896       9.274810       1.594150      -0.495530      32.979352 0.44820886E+03  0.10277995E+05                                 8.098393                            6.495371       0.447313       2.215028                    0.997601      26.107354      66.649466       0.756692       0.352987      -1.145779       0.013148      -0.038907      -0.037361       0.055520      -0.021562       0.012713       0.063756       0.108819       0.049721      -0.102350       0.050130       0.052220              9.188319       5.208243      -0.688593      -0.872011       9.221251       4.983673      13.135464           0.048031

******************************************************
Auxiliary information for the entire system
The total spin magnetic moment of the unit cell is   60.007554
The total net atomic charge of the unit cell is   0.000001
Accuracy of reproducing the electrostatic potential in the unit cell:
  The inner radius (bohr) =    5.0000
  The outer radius (bohr) =   12.0000
  Valid grid points have density less than (e/(bohr^3)) =    0.0001
  The number of valid grid points were=        44036
  The rms potential error without charges in kcal/mol is=      3.04196
  The rms potential error with partial charges in kcal/mol is=      0.76389
  The RRMSE value at monopole order=      0.25112
  The rms potential error with partial charges and cloud penetration in kcal/mol is=      0.74954
  The RRMSE value at monopole order with cloud penetration is=      0.24640
  The rms potential error with partial charges and atomic dipoles in kcal/mol is=      0.67485
  The RRMSE value at dipole order=      0.22185
  The rms potential error with partial charges, atomic dipoles and cloud penetration in kcal/mol is=      0.65524
  The RRMSE value at dipole order with cloud penetration=      0.21540

******************************************************
The electron densities and ab initio electrostatic potential were computed in VASP using the PBE functional and
projector augmented wave method. See the main text of the journal article for a description of computational details.
The atomic charges, dipoles, and quadrupoles were computed with the DDEC6 method as described in
(a) T. A. Manz and N. Gabaldon Limas, RSC Adv. 6 (2016) 47771-47801 DOI: 10.1039/c6ra04656h
(b) N. Gabaldon Limas and T. A. Manz, RSC Adv. 8 (2018) 2678-2707 DOI: 10.1039/c7ra11829e.
For each atom in the material, the electron cloud parameters were fit to the spherically averaged atom-in-material
electron density using radial positions for which this density was between 10^-4 and 10^-2 electrons per cubic bohr.
The polarizabilities, dispersion coefficients, and quantum Drude oscillator (QDO) parameters were fit using the MCLF method.
The magnetic structure of the system was optimized in VASP from the default ferromagnetic initial guess using spin polarization.
The atomic spin moments (ASMs) were computed on this optimized magnetic structure using the DDEC6 partition as inputs
to the method of T. A. Manz and D. S. Sholl, J. Chem. Theory Comput. 7 (2011) 4146-4164 DOI: 10.1021/ct200539n.
The RMSE and RRMSE were computed using a uniform grid with Ewald summation.
