# Supplementary material for: A collection of forcefield precursors for metal–organic frameworks
Source: RSC Adv. 2019 Nov 13;9(63):36492–507. doi: 10.1039/c9ra07327b (PMC9075174; doi:10.1039/c9ra07327b)
Supplement: RA-009-C9RA07327B-s6040 [file RA-009-C9RA07327B-s6040.xyz]

  360
jmolscript: load "" {1 1 1} spacegroup "x,y,z" unitcell [{     15.164000     0.000000     0.000000 }, {      0.000000    16.992000     0.000000 }, {      0.000000     0.000000    17.489000 }]
Co    14.966261    13.885183     9.586770     0.179412
Co     7.779739     5.389183     7.902230     0.179418
Co    14.966261     5.389183    16.646730     0.179415
Co     7.779739    13.885183     0.842270     0.179332
Co     0.197739    11.602817     0.842270     0.179392
Co     7.384261     3.106817    16.646730     0.179417
Co     0.197739     3.106817     7.902230     0.179466
Co     7.384261    11.602817     9.586770     0.179392
H     12.100872     8.445024    12.266785     0.272018
H      2.684028    11.095776     4.179871     0.272974
H      8.341716     6.140909    10.958607     0.081578
H      9.777747     7.452691    12.168846     0.126637
H     12.160012     7.627709     8.936879     0.131698
H     10.631480     6.331219     7.824579     0.064583
H     14.430062    12.169670    12.020190     0.079467
H     13.455017    10.222387    12.698763     0.124363
H     11.820338     9.868954     9.036566     0.124811
H     12.862105    11.838326     8.475169     0.079952
H      6.079248    11.425421     1.411362     0.086213
H      4.470347    10.599610     2.791244     0.122545
H      4.368748    14.173027     4.643330     0.120520
H      6.033756    14.854406     3.240712     0.072012
H      2.494478    14.084669     8.295033     0.074961
H      3.751574    13.513738     6.491917     0.124753
H      0.788528    11.034605     5.367374     0.121244
H     14.787933    11.722781     7.198472     0.076151
H     10.645128    16.941024     5.222215     0.272013
H      4.897972     2.599776    13.309129     0.272975
H     14.404284    14.636909     6.530393     0.081573
H     12.968253    15.948691     5.320154     0.126625
H     10.585988    16.123709     8.552121     0.131705
H     12.114520    14.827219     9.664421     0.064580
H      8.315938     3.673670     5.468810     0.079469
H      9.290983     1.726387     4.790237     0.124357
H     10.925662     1.372954     8.452434     0.124812
H      9.883895     3.342326     9.013831     0.079955
H      1.502752     2.929421    16.077638     0.086214
H      3.111653     2.103610    14.697756     0.122543
H      3.213252     5.677027    12.845670     0.120523
H      1.548244     6.358406    14.248288     0.072007
H      5.087522     5.588669     9.193967     0.074959
H      3.830426     5.017738    10.997083     0.124753
H      6.793472     2.538605    12.121626     0.121242
H      7.958067     3.226781    10.290528     0.076151
H     12.100872    16.941024    13.966715     0.272006
H      2.684028     2.599776     4.564629     0.272981
H      8.341716    14.636909    15.274893     0.081578
H      9.777747    15.948691    14.064654     0.126625
H     12.160012    16.123709    17.296621     0.131710
H     10.631480    14.827219     0.919921     0.064592
H     14.430062     3.673670    14.213310     0.079471
H     13.455017     1.726387    13.534737     0.124354
H     11.820338     1.372954    17.196934     0.124818
H     12.862105     3.342326     0.269331     0.079956
H      6.079248     2.929421     7.333138     0.086213
H      4.470347     2.103610     5.953256     0.122532
H      4.368748     5.677027     4.101171     0.120527
H      6.033756     6.358406     5.503788     0.072005
H      2.494478     5.588669     0.449467     0.074962
H      3.751574     5.017738     2.252583     0.124754
H      0.788528     2.538605     3.377126     0.121245
H     14.787933     3.226781     1.546028     0.076158
H     10.645128     8.445024     3.522285     0.272004
H      4.897972    11.095776    12.924371     0.272968
H     14.404284     6.140909     2.214107     0.081575
H     12.968253     7.452691     3.424346     0.126620
H     10.585988     7.627709     0.192379     0.131706
H     12.114520     6.331219    16.569079     0.064579
H      8.315938    12.169670     3.275690     0.079468
H      9.290983    10.222387     3.954263     0.124353
H     10.925662     9.868954     0.292066     0.124819
H      9.883895    11.838326    17.219669     0.079953
H      1.502752    11.425421    10.155862     0.086212
H      3.111653    10.599610    11.535744     0.122541
H      3.213252    14.173027    13.387830     0.120529
H      1.548244    14.854406    11.985212     0.072008
H      5.087522    14.084669    17.039533     0.074961
H      3.830426    13.513738    15.236417     0.124754
H      6.793472    11.034605    14.111874     0.121254
H      7.958067    11.722781    15.942972     0.076166
H      3.063128     0.050976     3.522285     0.272001
H     12.479972    14.392224    12.924371     0.272964
H      6.822284     2.355091     2.214107     0.081576
H      5.386253     1.043309     3.424346     0.126624
H      3.003988     0.868291     0.192379     0.131708
H      4.532520     2.164781    16.569079     0.064585
H      0.733938    13.318330     3.275690     0.079469
H      1.708983    15.265613     3.954263     0.124342
H      3.343662    15.619046     0.292066     0.124818
H      2.301895    13.649674    17.219669     0.079956
H      9.084752    14.062579    10.155862     0.086211
H     10.693653    14.888390    11.535744     0.122530
H     10.795252    11.314973    13.387830     0.120531
H      9.130244    10.633594    11.985212     0.072006
H     12.669522    11.403331    17.039533     0.074962
H     11.412426    11.974262    15.236417     0.124754
H     14.375472    14.453395    14.111874     0.121246
H      0.376067    13.765219    15.942972     0.076160
H      4.518872     8.546976    13.966715     0.272009
H     10.266028     5.896224     4.564629     0.272971
H      0.759716    10.851091    15.274893     0.081578
H      2.195747     9.539309    14.064654     0.126628
H      4.578012     9.364291    17.296621     0.131704
H      3.049480    10.660781     0.919921     0.064583
H      6.848062     4.822330    14.213310     0.079469
H      5.873017     6.769613    13.534737     0.124359
H      4.238338     7.123046    17.196934     0.124818
H      5.280105     5.153674     0.269331     0.079956
H     13.661248     5.566579     7.333138     0.086210
H     12.052347     6.392390     5.953256     0.122531
H     11.950748     2.818973     4.101171     0.120524
H     13.615756     2.137594     5.503788     0.072005
H     10.076478     2.907331     0.449467     0.074960
H     11.333574     3.478262     2.252583     0.124752
H      8.370528     5.957395     3.377126     0.121243
H      7.205933     5.269219     1.546028     0.076156
H      3.063128     8.546976     5.222215     0.272016
H     12.479972     5.896224    13.309129     0.272972
H      6.822284    10.851091     6.530393     0.081581
H      5.386253     9.539309     5.320154     0.126632
H      3.003988     9.364291     8.552121     0.131705
H      4.532520    10.660781     9.664421     0.064583
H      0.733938     4.822330     5.468810     0.079472
H      1.708983     6.769613     4.790237     0.124364
H      3.343662     7.123046     8.452434     0.124818
H      2.301895     5.153674     9.013831     0.079956
H      9.084752     5.566579    16.077638     0.086213
H     10.693653     6.392390    14.697756     0.122550
H     10.795252     2.818973    12.845670     0.120518
H      9.130244     2.137594    14.248288     0.072006
H     12.669522     2.907331     9.193967     0.074962
H     11.412426     3.478262    10.997083     0.124751
H     14.375472     5.957395    12.121626     0.121247
H      0.376067     5.269219    10.290528     0.076155
H      4.518872     0.050976    12.266785     0.272011
H     10.266028    14.392224     4.179871     0.272993
H      0.759716     2.355091    10.958607     0.081577
H      2.195747     1.043309    12.168846     0.126631
H      4.578012     0.868291     8.936879     0.131706
H      3.049480     2.164781     7.824579     0.064585
H      6.848062    13.318330    12.020190     0.079470
H      5.873017    15.265613    12.698763     0.124357
H      4.238338    15.619046     9.036566     0.124811
H      5.280105    13.649674     8.475169     0.079953
H     13.661248    14.062579     1.411362     0.086214
H     12.052347    14.888390     2.791244     0.122544
H     11.950748    11.314973     4.643330     0.120521
H     13.615756    10.633594     3.240712     0.072006
H     10.076478    11.403331     8.295033     0.074963
H     11.333574    11.974262     6.491917     0.124754
H      8.370528    14.453395     5.367374     0.121254
H      7.205933    13.765219     7.198472     0.076157
C      9.110531     6.460358    10.542369     0.060403
C      9.962748     7.255584    11.278656    -0.277435
C     11.100048     7.758547    10.666541     0.248516
C     11.374516     7.362634     9.360113    -0.255349
C     10.455578     6.569107     8.706024     0.040347
C     13.917519    11.693894    11.406326     0.063574
C     13.330672    10.521446    11.826062    -0.289301
C     12.542144     9.777197    10.937621     0.276638
C     12.358660    10.305648     9.657426    -0.283597
C     12.995548    11.496787     9.330381     0.069256
C      5.731992    11.982758     2.070698     0.071320
C      4.752398    11.481494     2.885685    -0.286040
C      4.174649    12.307306     3.868567     0.266557
C      4.693258    13.593600     3.992739    -0.268978
C      5.697115    13.994611     3.137527     0.047819
C      2.136608    13.479754     7.686415     0.059549
C      2.906939    13.138214     6.602098    -0.275484
C      2.418658    12.227443     5.669934     0.258393
C      1.152464    11.675203     5.934018    -0.284904
C      0.462502    12.096605     7.046318     0.060017
C     13.635469    14.956358     6.946631     0.060396
C     12.783252    15.751584     6.210344    -0.277433
C     11.645952    16.254547     6.822459     0.248513
C     11.371484    15.858634     8.128887    -0.255360
C     12.290422    15.065107     8.782976     0.040353
C      8.828481     3.197894     6.082674     0.063571
C      9.415328     2.025446     5.662938    -0.289292
C     10.203856     1.281197     6.551379     0.276636
C     10.387340     1.809648     7.831574    -0.283596
C      9.750452     3.000787     8.158618     0.069257
C      1.850008     3.486758    15.418302     0.071315
C      2.829602     2.985494    14.603315    -0.286048
C      3.407351     3.811306    13.620433     0.266559
C      2.888742     5.097600    13.496261    -0.268984
C      1.884885     5.498611    14.351473     0.047824
C      5.445392     4.983754     9.802584     0.059547
C      4.675061     4.642214    10.886902    -0.275491
C      5.163342     3.731443    11.819066     0.258387
C      6.429536     3.179203    11.554982    -0.284910
C      7.119498     3.600605    10.442682     0.060011
C      9.110531    14.956358    15.691131     0.060398
C      9.962748    15.751584    14.954844    -0.277425
C     11.100048    16.254547    15.566959     0.248503
C     11.374516    15.858634    16.873387    -0.255361
C     10.455578    15.065107     0.038476     0.040350
C     13.917519     3.197894    14.827174     0.063569
C     13.330672     2.025446    14.407438    -0.289286
C     12.542144     1.281197    15.295879     0.276638
C     12.358660     1.809648    16.576074    -0.283599
C     12.995548     3.000787    16.903119     0.069256
C      5.731992     3.486758     6.673802     0.071316
C      4.752398     2.985494     5.858815    -0.286044
C      4.174649     3.811306     4.875933     0.266555
C      4.693258     5.097600     4.751761    -0.268988
C      5.697115     5.498611     5.606973     0.047827
C      2.136608     4.983754     1.058084     0.059550
C      2.906939     4.642214     2.142402    -0.275486
C      2.418658     3.731443     3.074566     0.258385
C      1.152464     3.179203     2.810482    -0.284910
C      0.462502     3.600605     1.698182     0.060012
C     13.635469     6.460358     1.797869     0.060391
C     12.783252     7.255584     2.534156    -0.277432
C     11.645952     7.758547     1.922041     0.248511
C     11.371484     7.362634     0.615613    -0.255372
C     12.290422     6.569107    17.450524     0.040347
C      8.828481    11.693894     2.661826     0.063557
C      9.415328    10.521446     3.081562    -0.289279
C     10.203856     9.777197     2.193121     0.276634
C     10.387340    10.305648     0.912926    -0.283605
C      9.750452    11.496787     0.585882     0.069262
C      1.850008    11.982758    10.815198     0.071319
C      2.829602    11.481494    11.630185    -0.286043
C      3.407351    12.307306    12.613067     0.266566
C      2.888742    13.593600    12.737239    -0.268988
C      1.884885    13.994611    11.882027     0.047826
C      5.445392    13.479754    16.430916     0.059550
C      4.675061    13.138214    15.346598    -0.275488
C      5.163342    12.227443    14.414434     0.258392
C      6.429536    11.675203    14.678518    -0.284908
C      7.119498    12.096605    15.790818     0.060006
C      6.053469     2.035642     1.797869     0.060391
C      5.201252     1.240416     2.534156    -0.277431
C      4.063952     0.737453     1.922041     0.248503
C      3.789484     1.133366     0.615613    -0.255364
C      4.708422     1.926893    17.450524     0.040341
C      1.246481    13.794106     2.661826     0.063561
C      1.833328    14.966554     3.081562    -0.289283
C      2.621856    15.710803     2.193121     0.276634
C      2.805340    15.182352     0.912926    -0.283601
C      2.168452    13.991213     0.585882     0.069257
C      9.432008    13.505242    10.815198     0.071322
C     10.411602    14.006506    11.630185    -0.286034
C     10.989351    13.180694    12.613067     0.266561
C     10.470742    11.894400    12.737239    -0.268987
C      9.466885    11.493389    11.882027     0.047829
C     13.027392    12.008246    16.430916     0.059558
C     12.257061    12.349786    15.346598    -0.275488
C     12.745342    13.260557    14.414434     0.258389
C     14.011536    13.812797    14.678518    -0.284903
C     14.701498    13.391395    15.790818     0.060011
C      1.528531    10.531642    15.691131     0.060388
C      2.380748     9.736416    14.954844    -0.277437
C      3.518048     9.233453    15.566959     0.248500
C      3.792516     9.629366    16.873387    -0.255365
C      2.873578    10.422893     0.038476     0.040341
C      6.335519     5.298106    14.827174     0.063564
C      5.748672     6.470554    14.407438    -0.289287
C      4.960144     7.214803    15.295879     0.276636
C      4.776660     6.686352    16.576074    -0.283601
C      5.413548     5.495213    16.903119     0.069261
C     13.313992     5.009242     6.673802     0.071319
C     12.334398     5.510506     5.858815    -0.286036
C     11.756649     4.684694     4.875933     0.266559
C     12.275258     3.398400     4.751761    -0.268986
C     13.279115     2.997389     5.606973     0.047830
C      9.718608     3.512246     1.058084     0.059547
C     10.488939     3.853786     2.142402    -0.275489
C     10.000658     4.764557     3.074566     0.258389
C      8.734464     5.316797     2.810482    -0.284905
C      8.044502     4.895395     1.698182     0.060009
C      6.053469    10.531642     6.946631     0.060392
C      5.201252     9.736416     6.210344    -0.277435
C      4.063952     9.233453     6.822459     0.248508
C      3.789484     9.629366     8.128887    -0.255363
C      4.708422    10.422893     8.782976     0.040344
C      1.246481     5.298106     6.082674     0.063571
C      1.833328     6.470554     5.662938    -0.289293
C      2.621856     7.214803     6.551379     0.276638
C      2.805340     6.686352     7.831574    -0.283598
C      2.168452     5.495213     8.158618     0.069258
C      9.432008     5.009242    15.418302     0.071317
C     10.411602     5.510506    14.603315    -0.286052
C     10.989351     4.684694    13.620433     0.266560
C     10.470742     3.398400    13.496261    -0.268983
C      9.466885     2.997389    14.351473     0.047826
C     13.027392     3.512246     9.802584     0.059546
C     12.257061     3.853786    10.886902    -0.275484
C     12.745342     4.764557    11.819066     0.258388
C     14.011536     5.316797    11.554982    -0.284911
C     14.701498     4.895395    10.442682     0.060013
C      1.528531     2.035642    10.542369     0.060404
C      2.380748     1.240416    11.278656    -0.277433
C      3.518048     0.737453    10.666541     0.248517
C      3.792516     1.133366     9.360113    -0.255355
C      2.873578     1.926893     8.706024     0.040346
C      6.335519    13.794106    11.406326     0.063572
C      5.748672    14.966554    11.826062    -0.289295
C      4.960144    15.710803    10.937621     0.276636
C      4.776660    15.182352     9.657426    -0.283598
C      5.413548    13.991213     9.330381     0.069252
C     13.313992    13.505242     2.070698     0.071320
C     12.334398    14.006506     2.885685    -0.286043
C     11.756649    13.180694     3.868567     0.266556
C     12.275258    11.894400     3.992739    -0.268977
C     13.279115    11.493389     3.137527     0.047836
C      9.718608    12.008246     7.686415     0.059553
C     10.488939    12.349786     6.602098    -0.275480
C     10.000658    13.260557     5.669934     0.258387
C      8.734464    13.812797     5.934018    -0.284911
C      8.044502    13.391395     7.046318     0.060016
N     13.793174    12.191250    10.161109    -0.213144
N      9.322827     6.118819     9.263923    -0.224450
N     11.947716     8.625139    11.395832    -0.389065
N      0.903774    13.005677     7.931262    -0.211984
N      3.102554    11.782253     4.554136    -0.372384
N      6.221789    13.229971     2.163389    -0.226110
N      8.952826     3.695250     7.327891    -0.213143
N     13.423173    14.614819     8.225077    -0.224453
N     10.798284     0.129139     6.093168    -0.389064
N      6.678226     4.509677     9.557738    -0.211989
N      4.479446     3.286253    12.934864    -0.372380
N      1.360211     4.733971    15.325611    -0.226126
N     13.793174     3.695250    16.072391    -0.213136
N      9.322827    14.614819    16.969577    -0.224444
N     11.947716     0.129139    14.837668    -0.389053
N      0.903774     4.509677     0.813239    -0.211990
N      3.102554     3.286253     4.190364    -0.372383
N      6.221789     4.733971     6.581111    -0.226130
N      8.952826    12.191250     1.416609    -0.213138
N     13.423173     6.118819     0.519423    -0.224458
N     10.798284     8.625139     2.651332    -0.389060
N      6.678226    13.005677    16.675762    -0.211972
N      4.479446    11.782253    13.298636    -0.372380
N      1.360211    13.229971    10.907889    -0.226119
N      1.370826    13.296750     1.416609    -0.213141
N      5.841173     2.377181     0.519423    -0.224457
N      3.216284    16.862861     2.651332    -0.389056
N     14.260226    12.482323    16.675762    -0.211983
N     12.061446    13.705747    13.298636    -0.372370
N      8.942211    12.258029    10.907889    -0.226126
N      6.211174     4.800750    16.072391    -0.213143
N      1.740827    10.873181    16.969577    -0.224455
N      4.365716     8.366861    14.837668    -0.389060
N      8.485774     3.986323     0.813239    -0.211984
N     10.684554     5.209747     4.190364    -0.372379
N     13.803789     3.762029     6.581111    -0.226137
N      1.370826     4.800750     7.327891    -0.213150
N      5.841173    10.873181     8.225077    -0.224452
N      3.216284     8.366861     6.093168    -0.389060
N     14.260226     3.986323     9.557738    -0.211990
N     12.061446     5.209747    12.934864    -0.372380
N      8.942211     3.762029    15.325611    -0.226123
N      6.211174    13.296750    10.161109    -0.213142
N      1.740827     2.377181     9.263923    -0.224461
N      4.365716    16.862861    11.395832    -0.389061
N      8.485774    12.482323     7.931262    -0.211988
N     10.684554    13.705747     4.554136    -0.372382
N     13.803789    12.258029     2.163389    -0.226127

The following XYZ coordinates are in angstroms. Other properties are in atomic units.
The sperically averaged electron density of each atom fit to a function of the form exp(a - br)
eigen_1, eigen_2 and eigen_3 are the three eigenvalues of traceless quadrupole moment tensor
  atom number  atomic symbol              X              Y              Z     net charge C6 coefficient C8 coefficient C10 coefficient fluctuating dipole atomic polarizability isotropic forcefield polarizability              a              b squared Pearson coefficient          <r^3>          <r^4>         wp_QDO          m_QDO          q_QDO       dipole_x       dipole_y       dipole_z         dipole            Qxy            Qxz            Qyz     Q(x^2-y^2)  Q(3z^2 - R^2)        eigen_1        eigen_2        eigen_3 static polarizability      alpha(xx)      alpha(xy)      alpha(xz)      alpha(yy)      alpha(yz)      alpha(zz) atomic spin moment
            1             Co      14.966261      13.885183       9.586770       0.179412     204.975886 0.51405844E+04  0.20889874E+06                                26.036498                           21.679416       0.616392       1.896743                    0.998304      66.656687     200.260549       0.439611       0.342858      -1.198532       0.017608       0.069811       0.002803       0.072052       0.073773      -0.106846      -0.049237       0.114830      -0.020020      -0.090840      -0.082735       0.173575             30.444870      38.033331      -6.640724       6.898323      23.752820      -8.143863      29.548459           2.296187
            2             Co       7.779739       5.389183       7.902230       0.179418     204.975654 0.51405834E+04  0.20889873E+06                                26.036504                           21.679435       0.616374       1.896737                    0.998304      66.656620     200.260508       0.439610       0.342858      -1.198531      -0.017623       0.069793      -0.002781       0.072037      -0.073787      -0.106862       0.049261       0.114851      -0.019968      -0.090858      -0.082751       0.173609             30.444859      38.033307       6.640681       6.898317      23.752841       8.143848      29.548430           2.296167
            3             Co      14.966261       5.389183      16.646730       0.179415     204.984850 0.51408597E+04  0.20891267E+06                                26.037095                           21.679866       0.616349       1.896720                    0.998304      66.658693     200.267754       0.439611       0.342854      -1.198536       0.017616       0.069765      -0.002766       0.072008       0.073783       0.106864       0.049303       0.114924      -0.019967      -0.090850      -0.082791       0.173641             30.445598      38.034292      -6.640914      -6.898626      23.753337       8.144060      29.549167           2.296383
            4             Co       7.779739      13.885183       0.842270       0.179332     204.991308 0.51410708E+04  0.20892427E+06                                26.038217                           21.680810       0.616418       1.896724                    0.998305      66.658367     200.270944       0.439584       0.342869      -1.198517      -0.017568       0.069746       0.002808       0.071979      -0.073644       0.106930      -0.049219       0.115057      -0.019724      -0.090833      -0.082779       0.173612             30.446886      38.035914       6.641204      -6.898883      23.754277      -8.144382      29.550469           2.296245
            5             Co       0.197739      11.602817       0.842270       0.179392     204.983341 0.51408178E+04  0.20891079E+06                                26.037172                           21.679954       0.616342       1.896718                    0.998305      66.657908     200.266089       0.439604       0.342859      -1.198529      -0.017612      -0.069778       0.002782       0.072020       0.073756       0.106865       0.049252       0.114897      -0.019927      -0.090848      -0.082752       0.173601             30.445656      38.034255      -6.640877      -6.898628      23.753512       8.144148      29.549201           2.296276
            6             Co       7.384261       3.106817      16.646730       0.179417     204.977765 0.51406272E+04  0.20890098E+06                                26.036687                           21.679525       0.616400       1.896740                    0.998305      66.656892     200.261622       0.439609       0.342858      -1.198531       0.017604      -0.069779      -0.002791       0.072019      -0.073740       0.106883      -0.049230       0.114899      -0.019886      -0.090853      -0.082744       0.173597             30.445153      38.033751       6.640862      -6.898573      23.753018      -8.144021      29.548692           2.296308
            7             Co       0.197739       3.106817       7.902230       0.179466     204.974492 0.51405361E+04  0.20889607E+06                                26.036223                           21.679174       0.616414       1.896752                    0.998304      66.656853     200.260062       0.439618       0.342853      -1.198537      -0.017641      -0.069794      -0.002759       0.072042       0.073792      -0.106806      -0.049262       0.114774      -0.020147      -0.090810      -0.082742       0.173552             30.444555      38.032973      -6.640615       6.898273      23.752556      -8.143733      29.548135           2.295999
            8             Co       7.384261      11.602817       9.586770       0.179392     204.986003 0.51409052E+04  0.20891514E+06                                26.037296                           21.680056       0.616351       1.896719                    0.998304      66.658664     200.268465       0.439606       0.342857      -1.198532       0.017617      -0.069784       0.002779       0.072027      -0.073788      -0.106831       0.049280       0.114870      -0.020044      -0.090836      -0.082761       0.173598             30.445802      38.034546       6.640954       6.898678      23.753572       8.144116      29.549289           2.296156
            9              H      12.100872       8.445024      12.266785       0.272018       0.722334 0.50175253E+01  0.44461247E+02                                 1.421234                            1.383230      -0.986738       2.495475                    0.999877       2.816687       7.846483       0.483374       1.429981      -0.679823       0.006501      -0.006487       0.036565       0.037701       0.015378       0.006798      -0.006800      -0.010589       0.033646      -0.024402       0.010027       0.014375              1.434015       1.218910       0.069454       0.104670       1.451975      -0.155430       1.631158           0.000572
           10              H       2.684028      11.095776       4.179871       0.272974       0.714200 0.50544529E+01  0.45209016E+02                                 1.450707                            1.419813      -1.097038       2.448968                    0.999286       2.923721       8.386085       0.457863       1.495614      -0.667208      -0.018741      -0.026343      -0.013661       0.035097       0.009685      -0.010931       0.009222       0.000275      -0.002882      -0.019930       0.008895       0.011035              1.463971       1.414073       0.139752      -0.041996       1.531352       0.118787       1.446486           0.000490
           11              H       8.341716       6.140909      10.958607       0.081578       1.203417 0.87611290E+01  0.88618102E+02                                 1.915740                            1.763714      -1.079559       2.350869                    0.996583       3.824623      11.125159       0.454796       1.331458      -0.696938      -0.036919      -0.015711       0.023929       0.046717       0.011423      -0.013210       0.005619       0.022952       0.041745      -0.025980       0.002632       0.023347              2.000001       2.524780       0.541904      -0.410657       1.726170      -0.128175       1.749054           0.000384
           12              H       9.777747       7.452691      12.168846       0.126637       1.139557 0.87320480E+01  0.88112217E+02                                 1.844753                            1.764202      -1.090440       2.367290                    0.996577       3.612960      10.443207       0.454124       1.336632      -0.697356      -0.007020       0.004777       0.030277       0.031446       0.013048      -0.005390       0.009167       0.009240       0.018383      -0.021043       0.009653       0.011389              1.859209       1.585940       0.027971      -0.182776       1.644510       0.121891       2.347178           0.000367
           13              H      12.160012       7.627709       8.936879       0.131698       1.048734 0.79239690E+01  0.77922154E+02                                 1.738374                            1.675788      -0.985822       2.423316                    0.997957       3.454459       9.808417       0.468664       1.329005      -0.699414       0.032021       0.006435      -0.014483       0.035729       0.007814      -0.009032       0.008863       0.016171       0.020935      -0.019917       0.004899       0.015018              1.747625       1.948532       0.258636      -0.282561       1.699773      -0.008245       1.594568           0.000507
           14              H      10.631480       6.331219       7.824579       0.064583       1.387374 0.10410719E+02  0.11062476E+03                                 2.134253                            1.941286      -1.453577       2.157343                    0.991714       4.344000      13.214881       0.424624       1.357468      -0.689310       0.010656      -0.014174      -0.035740       0.039897       0.017056      -0.008827       0.007780       0.013938       0.029218      -0.026855       0.010569       0.016286              2.225929       1.777164      -0.015375      -0.319088       1.850344       0.554799       3.050280           0.001462
           15              H      14.430062      12.169670      12.020190       0.079467       1.119402 0.82867037E+01  0.83284312E+02                                 1.865822                            1.744861      -1.357349       2.219707                    0.992544       4.029878      11.975107       0.442337       1.377752      -0.685835       0.024942       0.019801       0.032291       0.045353       0.008828       0.013152      -0.003249      -0.006528       0.036912      -0.020581       0.002045       0.018536              1.932776       2.031204       0.395073       0.364913       1.763686       0.365807       2.003437           0.000546
           16              H      13.455017      10.222387      12.698763       0.124363       1.126124 0.86534038E+01  0.86942853E+02                                 1.817155                            1.746167      -0.999817       2.406678                    0.997750       3.567371      10.220512       0.461364       1.321344      -0.700800       0.006226      -0.005262       0.028978       0.030103       0.013925       0.010789      -0.000489      -0.006399       0.010532      -0.019550       0.003188       0.016362              1.830469       1.555105       0.033203       0.190360       1.681684      -0.192796       2.254619           0.000335
           17              H      11.820338       9.868954       9.036566       0.124811       1.100164 0.83065738E+01  0.83053819E+02                                 1.812785                            1.725932      -1.248942       2.285760                    0.995569       3.728110      10.843662       0.455524       1.344798      -0.693988      -0.019895      -0.011585      -0.020678       0.030946       0.005179       0.008146      -0.007282      -0.007882       0.035720      -0.016444       0.000144       0.016300              1.839944       1.736852       0.315768       0.344426       1.986755       0.182630       1.796226           0.000987
           18              H      12.862105      11.838326       8.475169       0.079952       1.105973 0.79355157E+01  0.78661090E+02                                 1.834502                            1.695026      -1.174809       2.305998                    0.994503       3.887493      11.361326       0.455106       1.357716      -0.690407      -0.007919       0.017388      -0.039541       0.043915       0.011345       0.008800      -0.002653      -0.001106       0.035043      -0.019412       0.003943       0.015470              1.909411       1.622817      -0.011568       0.130139       1.714450      -0.502526       2.390966          -0.000446
           19              H       6.079248      11.425421       1.411362       0.086213       1.221527 0.92491552E+01  0.94600585E+02                                 1.920407                            1.803347      -1.142710       2.328308                    0.995277       3.782504      10.976450       0.454179       1.318523      -0.700342       0.016685      -0.028727      -0.033555       0.047218       0.003420      -0.012457       0.014544      -0.020324      -0.018512      -0.023638       0.002272       0.021367              1.978455       1.867566      -0.191259      -0.380878       1.797905       0.410666       2.269893          -0.000151
           20              H       4.470347      10.599610       2.791244       0.122545       1.102830 0.83571238E+01  0.83084051E+02                                 1.780565                            1.706524      -0.948263       2.430798                    0.998111       3.503756       9.925226       0.471461       1.306770      -0.704047      -0.007464      -0.030095      -0.007468       0.031893       0.002673      -0.013281       0.007138      -0.015302       0.000440      -0.019210       0.005571       0.013639              1.793552       1.554044       0.224199      -0.021050       2.146947       0.073914       1.679665           0.000401
           21              H       4.368748      14.173027       4.643330       0.120520       1.119558 0.85253478E+01  0.85387085E+02                                 1.805418                            1.727585      -1.112394       2.348580                    0.996477       3.642339      10.438644       0.465830       1.312799      -0.701531      -0.011347       0.021825       0.020795       0.032210       0.008927      -0.008711       0.007266      -0.020783      -0.010044      -0.019357       0.003064       0.016293              1.831916       1.667999      -0.163185      -0.344856       1.749840       0.253546       2.077908           0.000347
           22              H       6.033756      14.854406       3.240712       0.072012       1.402901 0.10998416E+02  0.11762371E+03                                 2.108249                            1.968004      -1.332115       2.227471                    0.992799       4.078912      12.155197       0.433699       1.320545      -0.699162       0.007283       0.039707       0.008006       0.041156      -0.002141      -0.005456       0.015553      -0.023510       0.005927      -0.015152      -0.008082       0.023234              2.143829       1.912319       0.396004       0.017418       2.832096       0.077870       1.687071           0.001147
           23              H       2.494478      14.084669       8.295033       0.074961       1.225021 0.91237511E+01  0.93633727E+02                                 1.959174                            1.814612      -1.271800       2.254301                    0.993553       4.054121      12.048876       0.440983       1.353397      -0.691077       0.017579       0.025869       0.029097       0.042718       0.010457      -0.005464       0.012576       0.011956      -0.010671      -0.020966       0.006892       0.014075              2.015243       1.845532       0.328986       0.325222       1.951488       0.565224       2.248710           0.001848
           24              H       3.751574      13.513738       6.491917       0.124753       1.000112 0.73758056E+01  0.71685382E+02                                 1.714579                            1.637114      -1.030604       2.392901                    0.997209       3.601451      10.373434       0.462493       1.362636      -0.690772       0.031484       0.010160      -0.001851       0.033134       0.011728      -0.002177       0.012506       0.009533       0.003262      -0.019878       0.004845       0.015032              1.741605       2.093593       0.261226      -0.170865       1.439638      -0.018130       1.691583           0.000545
           25              H       0.788528      11.034605       5.367374       0.121244       1.155502 0.89513046E+01  0.90876398E+02                                 1.858195                            1.783291      -1.074791       2.369182                    0.996729       3.665347      10.623120       0.452848       1.332261      -0.698004      -0.015214      -0.021323      -0.017150       0.031309       0.011830      -0.007934       0.007853       0.013240      -0.005790      -0.019362       0.004201       0.015161              1.863946       1.801577       0.215786       0.169305       1.882979       0.330020       1.907281           0.000805
           26              H      14.787933      11.722781       7.198472       0.076151       1.279380 0.93590125E+01  0.95819734E+02                                 1.960396                            1.795003      -1.137907       2.319563                    0.995371       3.854407      11.119469       0.463393       1.291015      -0.705420      -0.037620      -0.015718       0.006401       0.041271       0.010244      -0.002587       0.015537       0.010162      -0.004268      -0.021742       0.005787       0.015955              2.055972       2.782924       0.374780      -0.413802       1.636327      -0.095155       1.748666           0.000381
           27              H      10.645128      16.941024       5.222215       0.272013       0.722313 0.50173215E+01  0.44458877E+02                                 1.421195                            1.383194      -0.986724       2.495485                    0.999877       2.816609       7.846151       0.483386       1.429965      -0.679827      -0.006502      -0.006486      -0.036567       0.037703      -0.015377       0.006800       0.006801      -0.010587       0.033651      -0.024403       0.010026       0.014376              1.433975       1.218881      -0.069450       0.104666       1.451931       0.155422       1.631113           0.000569
           28              H       4.897972       2.599776      13.309129       0.272975       0.714168 0.50541442E+01  0.45205438E+02                                 1.450650                            1.419759      -1.096958       2.449008                    0.999286       2.923615       8.385628       0.457878       1.495592      -0.667212       0.018742      -0.026344       0.013662       0.035099      -0.009687      -0.010928      -0.009224       0.000275      -0.002881      -0.019931       0.008898       0.011033              1.463912       1.414019      -0.139743      -0.041993       1.531290      -0.118780       1.446428           0.000490
           29              H      14.404284      14.636909       6.530393       0.081573       1.203418 0.87611515E+01  0.88618500E+02                                 1.915754                            1.763725      -1.079566       2.350866                    0.996583       3.824640      11.125265       0.454790       1.331472      -0.696935       0.036920      -0.015710      -0.023929       0.046717      -0.011425      -0.013210      -0.005619       0.022953       0.041749      -0.025982       0.002633       0.023349              2.000016       2.524800      -0.541910      -0.410662       1.726181       0.128176       1.749067           0.000376
           30              H      12.968253      15.948691       5.320154       0.126625       1.139574 0.87322337E+01  0.88114861E+02                                 1.844803                            1.764246      -1.090457       2.367284                    0.996577       3.613013      10.443523       0.454107       1.336669      -0.697348       0.007021       0.004778      -0.030278       0.031446      -0.013049      -0.005390      -0.009166       0.009240       0.018381      -0.021043       0.009653       0.011389              1.859260       1.585977      -0.027972      -0.182786       1.644550      -0.121898       2.347254           0.000362
           31              H      10.585988      16.123709       8.552121       0.131705       1.048758 0.79242304E+01  0.77925585E+02                                 1.738418                            1.675828      -0.985851       2.423301                    0.997956       3.454537       9.808782       0.468651       1.329025      -0.699409      -0.032020       0.006434       0.014482       0.035727      -0.007814      -0.009031      -0.008865       0.016170       0.020931      -0.019916       0.004900       0.015016              1.747669       1.948583      -0.258647      -0.282571       1.699819       0.008244       1.594607           0.000487
           32              H      12.114520      14.827219       9.664421       0.064580       1.387372 0.10410707E+02  0.11062473E+03                                 2.134262                            1.941293      -1.453579       2.157344                    0.991714       4.344013      13.214975       0.424620       1.357480      -0.689307      -0.010656      -0.014176       0.035740       0.039898      -0.017056      -0.008828      -0.007782       0.013941       0.029215      -0.026856       0.010571       0.016286              2.225940       1.777172       0.015374      -0.319091       1.850352      -0.554804       3.050296           0.001441
           33              H       8.315938       3.673670       5.468810       0.079469       1.119396 0.82866499E+01  0.83283644E+02                                 1.865817                            1.744856      -1.357353       2.219706                    0.992544       4.029863      11.975057       0.442338       1.377754      -0.685835      -0.024943       0.019801      -0.032291       0.045353      -0.008828       0.013152       0.003249      -0.006529       0.036911      -0.020580       0.002045       0.018535              1.932770       2.031198      -0.395069       0.364912       1.763678      -0.365805       2.003433           0.000557
           34              H       9.290983       1.726387       4.790237       0.124357       1.126091 0.86530688E+01  0.86938543E+02                                 1.817116                            1.746131      -0.999788       2.406696                    0.997751       3.567291      10.220188       0.461370       1.321340      -0.700801      -0.006227      -0.005264      -0.028980       0.030105      -0.013924       0.010790       0.000491      -0.006400       0.010531      -0.019550       0.003190       0.016360              1.830430       1.555074      -0.033200       0.190354       1.681646       0.192791       2.254570           0.000338
           35              H      10.925662       1.372954       8.452434       0.124812       1.100202 0.83069937E+01  0.83059717E+02                                 1.812883                            1.726020      -1.248984       2.285741                    0.995568       3.728272      10.844521       0.455492       1.344866      -0.693974       0.019896      -0.011584       0.020677       0.030945      -0.005180       0.008146       0.007284      -0.007883       0.035711      -0.016444       0.000145       0.016299              1.840047       1.736945      -0.315797       0.344454       1.986872      -0.182645       1.796323           0.000986
           36              H       9.883895       3.342326       9.013831       0.079955       1.105968 0.79354879E+01  0.78660887E+02                                 1.834509                            1.695034      -1.174829       2.305990                    0.994503       3.887512      11.361453       0.455100       1.357733      -0.690403       0.007918       0.017389       0.039542       0.043916      -0.011346       0.008801       0.002655      -0.001105       0.035044      -0.019414       0.003944       0.015470              1.909419       1.622826       0.011567       0.130138       1.714458       0.502528       2.390975          -0.000437
           37              H       1.502752       2.929421      16.077638       0.086214       1.221537 0.92492742E+01  0.94602288E+02                                 1.920430                            1.803368      -1.142700       2.328311                    0.995277       3.782558      10.976704       0.454171       1.318537      -0.700339      -0.016684      -0.028725       0.033555       0.047217      -0.003421      -0.012457      -0.014544      -0.020320      -0.018506      -0.023637       0.002273       0.021364              1.978479       1.867589       0.191260      -0.380885       1.797925      -0.410671       2.269922          -0.000154
           38              H       3.111653       2.103610      14.697756       0.122543       1.102892 0.83577550E+01  0.83092161E+02                                 1.780651                            1.706602      -0.948311       2.430770                    0.998111       3.503909       9.925873       0.471443       1.306791      -0.704042       0.007466      -0.030091       0.007468       0.031890      -0.002677      -0.013281      -0.007137      -0.015295       0.000450      -0.019209       0.005573       0.013637              1.793640       1.554115      -0.224217      -0.021052       2.147062      -0.073919       1.679745           0.000391
           39              H       3.213252       5.677027      12.845670       0.120523       1.119553 0.85252721E+01  0.85385883E+02                                 1.805388                            1.727558      -1.112386       2.348580                    0.996477       3.642307      10.438424       0.465843       1.312770      -0.701537       0.011347       0.021823      -0.020794       0.032209      -0.008928      -0.008711      -0.007267      -0.020784      -0.010045      -0.019357       0.003064       0.016293              1.831885       1.667974       0.163181      -0.344847       1.749812      -0.253539       2.077871           0.000360
           40              H       1.548244       6.358406      14.248288       0.072007       1.402923 0.10998637E+02  0.11762677E+03                                 2.108278                            1.968029      -1.332132       2.227461                    0.992798       4.078968      12.155436       0.433694       1.320551      -0.699160      -0.007281       0.039707      -0.008006       0.041156       0.002143      -0.005458      -0.015551      -0.023519       0.005947      -0.015157      -0.008078       0.023235              2.143859       1.912344      -0.396012       0.017420       2.832143      -0.077873       1.687091           0.001160
           41              H       5.087522       5.588669       9.193967       0.074959       1.225034 0.91238540E+01  0.93634989E+02                                 1.959181                            1.814617      -1.271798       2.254299                    0.993553       4.054142      12.048927       0.440985       1.353390      -0.691078      -0.017578       0.025867      -0.029098       0.042717      -0.010456      -0.005465      -0.012576       0.011957      -0.010671      -0.020966       0.006892       0.014074              2.015251       1.845540      -0.328990       0.325226       1.951496      -0.565228       2.248716           0.001858
           42              H       3.830426       5.017738      10.997083       0.124753       1.000124 0.73759134E+01  0.71686631E+02                                 1.714585                            1.637120      -1.030604       2.392898                    0.997208       3.601472      10.373480       0.462495       1.362625      -0.690774      -0.031483       0.010159       0.001851       0.033133      -0.011728      -0.002177      -0.012506       0.009533       0.003262      -0.019878       0.004846       0.015032              1.741611       2.093602      -0.261228      -0.170866       1.439644       0.018130       1.691589           0.000556
           43              H       6.793472       2.538605      12.121626       0.121242       1.155510 0.89513919E+01  0.90877543E+02                                 1.858205                            1.783301      -1.074785       2.369182                    0.996729       3.665377      10.623236       0.452846       1.332263      -0.698003       0.015213      -0.021322       0.017151       0.031308      -0.011827      -0.007933      -0.007856       0.013240      -0.005780      -0.019362       0.004205       0.015157              1.863956       1.801587      -0.215786       0.169306       1.882988      -0.330022       1.907292           0.000797
           44              H       7.958067       3.226781      10.290528       0.076151       1.279431 0.93595165E+01  0.95826800E+02                                 1.960498                            1.795088      -1.137936       2.319547                    0.995370       3.854564      11.120266       0.463365       1.291069      -0.705409       0.037620      -0.015715      -0.006401       0.041270      -0.010242      -0.002588      -0.015536       0.010168      -0.004262      -0.021741       0.005789       0.015952              2.056085       2.783097      -0.374809      -0.413837       1.636403       0.095161       1.748755           0.000382
           45              H      12.100872      16.941024      13.966715       0.272006       0.722317 0.50173835E+01  0.44459773E+02                                 1.421231                            1.383227      -0.986745       2.495480                    0.999877       2.816654       7.846427       0.483365       1.430015      -0.679818       0.006501      -0.006487      -0.036567       0.037703       0.015378      -0.006798       0.006801      -0.010589       0.033641      -0.024401       0.010027       0.014374              1.434011       1.218907       0.069453      -0.104670       1.451970       0.155429       1.631157           0.000561
           46              H       2.684028       2.599776       4.564629       0.272981       0.714222 0.50546552E+01  0.45211316E+02                                 1.450735                            1.419840      -1.097038       2.448961                    0.999286       2.923793       8.386360       0.457859       1.495611      -0.667207      -0.018739      -0.026342       0.013658       0.035094       0.009683       0.010932      -0.009221       0.000277      -0.002882      -0.019929       0.008893       0.011036              1.464000       1.414101       0.139755       0.042000       1.531381      -0.118790       1.446516           0.000486
           47              H       8.341716      14.636909      15.274893       0.081578       1.203419 0.87611607E+01  0.88618532E+02                                 1.915745                            1.763719      -1.079575       2.350861                    0.996583       3.824632      11.125204       0.454794       1.331461      -0.696937      -0.036920      -0.015710      -0.023928       0.046717       0.011423       0.013210      -0.005620       0.022954       0.041746      -0.025981       0.002633       0.023348              2.000007       2.524788       0.541907       0.410657       1.726174       0.128175       1.749058           0.000391
           48              H       9.777747      15.948691      14.064654       0.126625       1.139561 0.87321308E+01  0.88113753E+02                                 1.844808                            1.764250      -1.090450       2.367292                    0.996577       3.613005      10.443569       0.454100       1.336692      -0.697344      -0.007020       0.004778      -0.030279       0.031447       0.013048       0.005390      -0.009165       0.009241       0.018375      -0.021040       0.009652       0.011388              1.859265       1.585980       0.027972       0.182786       1.644553      -0.121898       2.347261           0.000355
           49              H      12.160012      16.123709      17.296621       0.131710       1.048764 0.79242802E+01  0.77926075E+02                                 1.738410                            1.675822      -0.985867       2.423291                    0.997956       3.454540       9.808740       0.468658       1.329007      -0.699413       0.032022       0.006434       0.014481       0.035728       0.007814       0.009033      -0.008864       0.016172       0.020932      -0.019917       0.004900       0.015018              1.747662       1.948572       0.258643       0.282568       1.699812       0.008243       1.594602           0.000527
           50              H      10.631480      14.827219       0.919921       0.064592       1.387313 0.10410146E+02  0.11061700E+03                                 2.134182                            1.941227      -1.453492       2.157386                    0.991715       4.343859      13.214292       0.424633       1.357460      -0.689312       0.010651      -0.014176       0.035742       0.039898       0.017054       0.008819      -0.007779       0.013947       0.029230      -0.026853       0.010573       0.016280              2.225853       1.777109      -0.015375       0.319072       1.850285      -0.554771       3.050164           0.001477
           51              H      14.430062       3.673670      14.213310       0.079471       1.119400 0.82866989E+01  0.83284302E+02                                 1.865824                            1.744863      -1.357365       2.219700                    0.992544       4.029886      11.975157       0.442336       1.377756      -0.685834       0.024943       0.019801      -0.032291       0.045354       0.008829      -0.013152       0.003249      -0.006527       0.036914      -0.020581       0.002044       0.018537              1.932777       2.031205       0.395072      -0.364912       1.763687      -0.365806       2.003439           0.000559
           52              H      13.455017       1.726387      13.534737       0.124354       1.126124 0.86534156E+01  0.86943155E+02                                 1.817173                            1.746183      -0.999833       2.406676                    0.997750       3.567373      10.220588       0.461355       1.321366      -0.700796       0.006226      -0.005263      -0.028979       0.030104       0.013924      -0.010789       0.000487      -0.006398       0.010527      -0.019548       0.003185       0.016363              1.830488       1.555118       0.033203      -0.190363       1.681698       0.192800       2.254648           0.000326
           53              H      11.820338       1.372954      17.196934       0.124818       1.100212 0.83070547E+01  0.83060004E+02                                 1.812847                            1.725988      -1.249007       2.285726                    0.995568       3.728240      10.844204       0.455514       1.344807      -0.693985      -0.019896      -0.011584       0.020676       0.030945       0.005179      -0.008146       0.007283      -0.007884       0.035716      -0.016445       0.000145       0.016300              1.840009       1.736910       0.315786      -0.344442       1.986830      -0.182638       1.796287           0.001014
           54              H      12.862105       3.342326       0.269331       0.079956       1.105972 0.79355187E+01  0.78661199E+02                                 1.834506                            1.695031      -1.174829       2.305989                    0.994503       3.887512      11.361421       0.455103       1.357723      -0.690405      -0.007920       0.017390       0.039541       0.043916       0.011346      -0.008800       0.002654      -0.001105       0.035043      -0.019413       0.003944       0.015469              1.909415       1.622821      -0.011567      -0.130139       1.714455       0.502526       2.390970          -0.000410
           55              H       6.079248       2.929421       7.333138       0.086213       1.221520 0.92491120E+01  0.94600212E+02                                 1.920413                            1.803354      -1.142665       2.328328                    0.995277       3.782523      10.976577       0.454172       1.318540      -0.700338       0.016683      -0.028725       0.033555       0.047216       0.003422       0.012455      -0.014544      -0.020317      -0.018503      -0.023635       0.002273       0.021363              1.978461       1.867575      -0.191258       0.380882       1.797907      -0.410663       2.269901          -0.000184
           56              H       4.470347       2.103610       5.953256       0.122532       1.102926 0.83581025E+01  0.83096702E+02                                 1.780708                            1.706654      -0.948338       2.430755                    0.998110       3.503995       9.926268       0.471428       1.306816      -0.704037      -0.007463      -0.030091       0.007467       0.031889       0.002676       0.013281      -0.007137      -0.015296       0.000458      -0.019209       0.005572       0.013637              1.793698       1.554160       0.224227       0.021055       2.147135      -0.073922       1.679798           0.000375
           57              H       4.368748       5.677027       4.101171       0.120527       1.119479 0.85244924E+01  0.85375340E+02                                 1.805242                            1.727427      -1.112323       2.348609                    0.996478       3.642088      10.437317       0.465886       1.312690      -0.701554      -0.011345       0.021824      -0.020796       0.032210       0.008930       0.008709      -0.007271      -0.020786      -0.010044      -0.019359       0.003062       0.016297              1.831734       1.667841      -0.163160       0.344798       1.749675      -0.253507       2.077685           0.000372
           58              H       6.033756       6.358406       5.503788       0.072005       1.402838 0.10997758E+02  0.11761455E+03                                 2.108170                            1.967933      -1.332032       2.227513                    0.992800       4.078755      12.154501       0.433712       1.320528      -0.699166       0.007284       0.039708      -0.008008       0.041157      -0.002139       0.005457      -0.015553      -0.023517       0.005950      -0.015157      -0.008079       0.023236              2.143747       1.912248       0.395984      -0.017421       2.831982      -0.077869       1.687012           0.001147
           59              H       2.494478       5.588669       0.449467       0.074962       1.225026 0.91237813E+01  0.93633997E+02                                 1.959168                            1.814606      -1.271791       2.254303                    0.993553       4.054115      12.048806       0.440988       1.353384      -0.691080       0.017579       0.025868      -0.029097       0.042718       0.010457       0.005464      -0.012574       0.011955      -0.010670      -0.020964       0.006891       0.014074              2.015238       1.845525       0.328986      -0.325223       1.951485      -0.565225       2.248703           0.001886
           60              H       3.751574       5.017738       2.252583       0.124754       1.000105 0.73757217E+01  0.71684113E+02                                 1.714547                            1.637086      -1.030565       2.392917                    0.997209       3.601391      10.373110       0.462507       1.362604      -0.690778       0.031484       0.010160       0.001851       0.033134       0.011729       0.002178      -0.012506       0.009529       0.003254      -0.019877       0.004844       0.015033              1.741570       2.093548       0.261219       0.170856       1.439616       0.018128       1.691546           0.000572
           61              H       0.788528       2.538605       3.377126       0.121245       1.155552 0.89518146E+01  0.90882965E+02                                 1.858251                            1.783342      -1.074826       2.369158                    0.996728       3.665465      10.623579       0.452840       1.332262      -0.698003      -0.015213      -0.021321       0.017148       0.031306       0.011829       0.007934      -0.007852       0.013243      -0.005793      -0.019360       0.004199       0.015162              1.864002       1.801631       0.215794      -0.169311       1.883034      -0.330034       1.907340           0.000814
           62              H      14.787933       3.226781       1.546028       0.076158       1.279395 0.93591652E+01  0.95821716E+02                                 1.960409                            1.795015      -1.137902       2.319561                    0.995371       3.854453      11.119637       0.463393       1.291012      -0.705421      -0.037619      -0.015715      -0.006400       0.041269       0.010243       0.002587      -0.015537       0.010164      -0.004266      -0.021741       0.005788       0.015953              2.055986       2.782944       0.374781       0.413808       1.636336       0.095155       1.748680           0.000420
           63              H      10.645128       8.445024       3.522285       0.272004       0.722305 0.50172506E+01  0.44458127E+02                                 1.421193                            1.383191      -0.986727       2.495488                    0.999877       2.816591       7.846110       0.483382       1.429980      -0.679825      -0.006501      -0.006487       0.036568       0.037704      -0.015378      -0.006798      -0.006800      -0.010588       0.033649      -0.024402       0.010026       0.014376              1.433973       1.218878      -0.069450      -0.104667       1.451928      -0.155422       1.631113           0.000581
           64              H       4.897972      11.095776      12.924371       0.272968       0.714221 0.50546514E+01  0.45211341E+02                                 1.450748                            1.419851      -1.097091       2.448942                    0.999285       2.923795       8.386412       0.457851       1.495635      -0.667204       0.018740      -0.026343      -0.013659       0.035096      -0.009684       0.010933       0.009221       0.000274      -0.002885      -0.019930       0.008894       0.011036              1.464012       1.414112      -0.139758       0.041999       1.531396       0.118793       1.446528           0.000478
           65              H      14.404284       6.140909       2.214107       0.081575       1.203424 0.87611975E+01  0.88618940E+02                                 1.915745                            1.763719      -1.079562       2.350865                    0.996583       3.824637      11.125197       0.454796       1.331455      -0.696938       0.036919      -0.015710       0.023929       0.046717      -0.011423       0.013210       0.005620       0.022953       0.041747      -0.025981       0.002633       0.023348              2.000006       2.524784      -0.541905       0.410659       1.726173      -0.128176       1.749061           0.000415
           66              H      12.968253       7.452691       3.424346       0.126620       1.139564 0.87321200E+01  0.88113317E+02                                 1.844784                            1.764229      -1.090456       2.367286                    0.996577       3.612981      10.443364       0.454112       1.336661      -0.697350       0.007020       0.004778       0.030279       0.031447      -0.013048       0.005390       0.009167       0.009241       0.018382      -0.021042       0.009653       0.011390              1.859241       1.585961      -0.027970       0.182782       1.644534       0.121896       2.347228           0.000380
           67              H      10.585988       7.627709       0.192379       0.131706       1.048759 0.79242120E+01  0.77925074E+02                                 1.738390                            1.675804      -0.985851       2.423296                    0.997956       3.454512       9.808573       0.468666       1.328989      -0.699416      -0.032022       0.006434      -0.014481       0.035728      -0.007816       0.009033       0.008864       0.016174       0.020934      -0.019919       0.004900       0.015019              1.747641       1.948547      -0.258640       0.282561       1.699792      -0.008242       1.594583           0.000550
           68              H      12.114520       6.331219      16.569079       0.064579       1.387449 0.10411410E+02  0.11063398E+03                                 2.134325                            1.941345      -1.453633       2.157308                    0.991714       4.344166      13.215512       0.424619       1.357461      -0.689310      -0.010657      -0.014177      -0.035738       0.039897      -0.017058       0.008830       0.007782       0.013939       0.029215      -0.026858       0.010570       0.016288              2.226008       1.777220       0.015375       0.319105       1.850404       0.554829       3.050399           0.001487
           69              H       8.315938      12.169670       3.275690       0.079468       1.119413 0.82868008E+01  0.83285398E+02                                 1.865822                            1.744860      -1.357324       2.219714                    0.992544       4.029880      11.975058       0.442342       1.377734      -0.685838      -0.024942       0.019802       0.032289       0.045351      -0.008828      -0.013152      -0.003251      -0.006535       0.036908      -0.020582       0.002048       0.018534              1.932775       2.031203      -0.395073      -0.364914       1.763684       0.365806       2.003438           0.000556
           70              H       9.290983      10.222387       3.954263       0.124353       1.126084 0.86529814E+01  0.86937412E+02                                 1.817108                            1.746122      -0.999778       2.406704                    0.997751       3.567261      10.220075       0.461371       1.321341      -0.700802      -0.006226      -0.005264       0.028979       0.030105      -0.013922      -0.010787      -0.000489      -0.006396       0.010527      -0.019545       0.003186       0.016359              1.830422       1.555065      -0.033200      -0.190353       1.681638      -0.192792       2.254562           0.000336
           71              H      10.925662       9.868954       0.292066       0.124819       1.100196 0.83068449E+01  0.83056857E+02                                 1.812780                            1.725928      -1.248988       2.285732                    0.995569       3.728142      10.843627       0.455539       1.344747      -0.693997       0.019896      -0.011584      -0.020676       0.030944      -0.005179      -0.008145      -0.007283      -0.007882       0.035721      -0.016444       0.000143       0.016301              1.839940       1.736848      -0.315767      -0.344423       1.986753       0.182629       1.796220           0.001023
           72              H       9.883895      11.838326      17.219669       0.079953       1.105978 0.79355595E+01  0.78661611E+02                                 1.834504                            1.695029      -1.174823       2.305991                    0.994503       3.887501      11.361345       0.455106       1.357713      -0.690407       0.007919       0.017389      -0.039540       0.043915      -0.011344      -0.008799      -0.002653      -0.001105       0.035041      -0.019410       0.003941       0.015468              1.909414       1.622818       0.011568      -0.130141       1.714452      -0.502527       2.390970          -0.000418
           73              H       1.502752      11.425421      10.155862       0.086212       1.221527 0.92491706E+01  0.94600973E+02                                 1.920422                            1.803361      -1.142698       2.328313                    0.995277       3.782531      10.976614       0.454171       1.318541      -0.700338      -0.016684      -0.028727      -0.033555       0.047218      -0.003421       0.012457       0.014545      -0.020320      -0.018506      -0.023638       0.002273       0.021365              1.978470       1.867581       0.191260       0.380883       1.797917       0.410668       2.269912          -0.000190
           74              H       3.111653      10.599610      11.535744       0.122541       1.102888 0.83577309E+01  0.83092038E+02                                 1.780664                            1.706614      -0.948326       2.430767                    0.998110       3.503914       9.925963       0.471435       1.306813      -0.704038       0.007465      -0.030093      -0.007467       0.031891      -0.002676       0.013282       0.007137      -0.015298       0.000453      -0.019210       0.005572       0.013637              1.793653       1.554125      -0.224218       0.021053       2.147078       0.073920       1.679758           0.000372
           75              H       3.213252      14.173027      13.387830       0.120529       1.119544 0.85251909E+01  0.85384812E+02                                 1.805373                            1.727546      -1.112394       2.348578                    0.996477       3.642285      10.438323       0.465847       1.312762      -0.701538       0.011347       0.021823       0.020795       0.032209      -0.008928       0.008711       0.007267      -0.020784      -0.010043      -0.019358       0.003064       0.016294              1.831869       1.667959       0.163178       0.344840       1.749799       0.253535       2.077850           0.000352
           76              H       1.548244      14.854406      11.985212       0.072008       1.402854 0.10997940E+02  0.11761725E+03                                 2.108202                            1.967962      -1.332060       2.227500                    0.992799       4.078815      12.154805       0.433704       1.320545      -0.699163      -0.007285       0.039708       0.008004       0.041157       0.002139       0.005460       0.015549      -0.023517       0.005945      -0.015158      -0.008075       0.023233              2.143780       1.912278      -0.395993      -0.017420       2.832027       0.077869       1.687036           0.001123
           77              H       5.087522      14.084669      17.039533       0.074961       1.225042 0.91239386E+01  0.93636186E+02                                 1.959198                            1.814632      -1.271832       2.254284                    0.993552       4.054175      12.049094       0.440980       1.353399      -0.691076      -0.017578       0.025868       0.029097       0.042717      -0.010458       0.005463       0.012574       0.011957      -0.010670      -0.020965       0.006889       0.014076              2.015269       1.845553      -0.328993      -0.325229       1.951512       0.565237       2.248740           0.001874
           78              H       3.830426      13.513738      15.236417       0.124754       1.000118 0.73758633E+01  0.71686061E+02                                 1.714582                            1.637118      -1.030616       2.392894                    0.997208       3.601463      10.373467       0.462494       1.362631      -0.690772      -0.031484       0.010159      -0.001851       0.033134      -0.011728       0.002177       0.012506       0.009532       0.003261      -0.019877       0.004845       0.015032              1.741608       2.093595      -0.261226       0.170865       1.439641      -0.018129       1.691586           0.000561
           79              H       6.793472      11.034605      14.111874       0.121254       1.155496 0.89512384E+01  0.90875470E+02                                 1.858178                            1.783276      -1.074775       2.369189                    0.996729       3.665332      10.623028       0.452853       1.332248      -0.698006       0.015214      -0.021322      -0.017149       0.031308      -0.011831       0.007934       0.007852       0.013241      -0.005797      -0.019362       0.004199       0.015163              1.863929       1.801562      -0.215783      -0.169302       1.882961       0.330014       1.907262           0.000807
           80              H       7.958067      11.722781      15.942972       0.076166       1.279354 0.93587585E+01  0.95815945E+02                                 1.960319                            1.794939      -1.137885       2.319571                    0.995371       3.854320      11.118945       0.463419       1.290959      -0.705432       0.037620      -0.015716       0.006402       0.041270      -0.010246       0.002587       0.015538       0.010161      -0.004269      -0.021743       0.005786       0.015957              2.055887       2.782793      -0.374756       0.413774       1.636269      -0.095148       1.748600           0.000413
           81              H       3.063128       0.050976       3.522285       0.272001       0.722348 0.50176780E+01  0.44463199E+02                                 1.421291                            1.383283      -0.986779       2.495461                    0.999877       2.816761       7.846892       0.483346       1.430047      -0.679811      -0.006500       0.006487       0.036565       0.037701       0.015378      -0.006795       0.006800      -0.010590       0.033631      -0.024398       0.010027       0.014371              1.434073       1.218954       0.069460      -0.104678       1.452035       0.155440       1.631231           0.000573
           82              H      12.479972      14.392224      12.924371       0.272964       0.714198 0.50544244E+01  0.45208657E+02                                 1.450701                            1.419807      -1.097003       2.448983                    0.999286       2.923702       8.385996       0.457865       1.495610      -0.667209       0.018741       0.026343      -0.013661       0.035097       0.009686       0.010931      -0.009223       0.000274      -0.002884      -0.019931       0.008896       0.011034              1.463964       1.414067       0.139753       0.041994       1.531347      -0.118788       1.446478           0.000473
           83              H       6.822284       2.355091       2.214107       0.081576       1.203449 0.87614359E+01  0.88622106E+02                                 1.915783                            1.763751      -1.079618       2.350838                    0.996582       3.824705      11.125504       0.454788       1.331467      -0.696936       0.036921       0.015711       0.023929       0.046718       0.011424       0.013211      -0.005621       0.022955       0.041752      -0.025983       0.002633       0.023350              2.000047       2.524842       0.541922       0.410667       1.726206       0.128178       1.749093           0.000402
           84              H       5.386253       1.043309       3.424346       0.126624       1.139588 0.87324166E+01  0.88117533E+02                                 1.844850                            1.764289      -1.090487       2.367273                    0.996577       3.613084      10.443918       0.454090       1.336707      -0.697341       0.007019      -0.004778       0.030280       0.031448       0.013050       0.005390      -0.009166       0.009241       0.018377      -0.021043       0.009653       0.011389              1.859308       1.586014       0.027974       0.182791       1.644590      -0.121901       2.347319           0.000369
           85              H       3.003988       0.868291       0.192379       0.131708       1.048781 0.79244628E+01  0.77928465E+02                                 1.738442                            1.675851      -0.985907       2.423272                    0.997956       3.454594       9.808991       0.468649       1.329023      -0.699409      -0.032022      -0.006435      -0.014481       0.035728       0.007815       0.009033      -0.008866       0.016173       0.020933      -0.019919       0.004901       0.015019              1.747693       1.948606       0.258651       0.282574       1.699844       0.008242       1.594630           0.000533
           86              H       4.532520       2.164781      16.569079       0.064585       1.387399 0.10410951E+02  0.11062793E+03                                 2.134282                            1.941309      -1.453607       2.157327                    0.991714       4.344068      13.215164       0.424621       1.357471      -0.689309      -0.010653       0.014176      -0.035741       0.039898       0.017056       0.008825      -0.007781       0.013945       0.029224      -0.026857       0.010572       0.016285              2.225962       1.777187      -0.015374       0.319094       1.850370      -0.554813       3.050329           0.001482
           87              H       0.733938      13.318330       3.275690       0.079469       1.119408 0.82867735E+01  0.83285219E+02                                 1.865831                            1.744869      -1.357369       2.219697                    0.992544       4.029898      11.975195       0.442336       1.377754      -0.685834      -0.024943      -0.019801       0.032290       0.045353       0.008829      -0.013152       0.003250      -0.006529       0.036914      -0.020581       0.002045       0.018536              1.932785       2.031213       0.395075      -0.364914       1.763695      -0.365809       2.003447           0.000553
           88              H       1.708983      15.265613       3.954263       0.124342       1.126164 0.86538268E+01  0.86948564E+02                                 1.817238                            1.746242      -0.999893       2.406648                    0.997749       3.567469      10.221032       0.461339       1.321393      -0.700790      -0.006226       0.005263       0.028979       0.030104       0.013925      -0.010789       0.000483      -0.006393       0.010524      -0.019546       0.003180       0.016366              1.830555       1.555168       0.033205      -0.190376       1.681756       0.192811       2.254742           0.000328
           89              H       3.343662      15.619046       0.292066       0.124818       1.100229 0.83072420E+01  0.83062636E+02                                 1.812890                            1.726027      -1.249038       2.285712                    0.995568       3.728314      10.844593       0.455499       1.344837      -0.693979       0.019897       0.011584      -0.020676       0.030945       0.005179      -0.008147       0.007285      -0.007884       0.035712      -0.016445       0.000145       0.016300              1.840054       1.736950       0.315798      -0.344455       1.986883      -0.182644       1.796330           0.001013
           90              H       2.301895      13.649674      17.219669       0.079956       1.105987 0.79356587E+01  0.78663013E+02                                 1.834529                            1.695050      -1.174864       2.305971                    0.994502       3.887558      11.361623       0.455098       1.357730      -0.690404       0.007919      -0.017390      -0.039541       0.043916       0.011347      -0.008801       0.002655      -0.001104       0.035044      -0.019414       0.003944       0.015470              1.909441       1.622839      -0.011567      -0.130141       1.714478       0.502538       2.391005          -0.000421
           91              H       9.084752      14.062579      10.155862       0.086211       1.221494 0.92488533E+01  0.94596818E+02                                 1.920381                            1.803326      -1.142621       2.328350                    0.995278       3.782463      10.976327       0.454178       1.318535      -0.700340      -0.016683       0.028726      -0.033554       0.047216       0.003420       0.012455      -0.014543      -0.020316      -0.018501      -0.023634       0.002272       0.021362              1.978426       1.867542      -0.191254       0.380870       1.797880      -0.410655       2.269857          -0.000205
           92              H      10.693653      14.888390      11.535744       0.122530       1.102886 0.83576881E+01  0.83091370E+02                                 1.780653                            1.706603      -0.948283       2.430784                    0.998111       3.503891       9.925830       0.471440       1.306802      -0.704040       0.007464       0.030091      -0.007468       0.031890       0.002678       0.013280      -0.007136      -0.015294       0.000452      -0.019208       0.005573       0.013635              1.793641       1.554114       0.224219       0.021052       2.147069      -0.073919       1.679741           0.000356
           93              H      10.795252      11.314973      13.387830       0.120531       1.119484 0.85245336E+01  0.85375864E+02                                 1.805246                            1.727430      -1.112310       2.348613                    0.996479       3.642098      10.437356       0.465886       1.312688      -0.701554       0.011345      -0.021823       0.020794       0.032208       0.008929       0.008709      -0.007270      -0.020784      -0.010041      -0.019358       0.003062       0.016296              1.831738       1.667847      -0.163162       0.344801       1.749678      -0.253508       2.077690           0.000356
           94              H       9.130244      10.633594      11.985212       0.072006       1.402873 0.10998114E+02  0.11761943E+03                                 2.108209                            1.967967      -1.332057       2.227498                    0.992799       4.078838      12.154843       0.433707       1.320532      -0.699165      -0.007282      -0.039707       0.008006       0.041155      -0.002141       0.005456      -0.015551      -0.023519       0.005955      -0.015157      -0.008079       0.023235              2.143787       1.912283       0.395993      -0.017421       2.832038      -0.077872       1.687040           0.001125
           95              H      12.669522      11.403331      17.039533       0.074962       1.225007 0.91235964E+01  0.93631565E+02                                 1.959145                            1.814586      -1.271760       2.254320                    0.993553       4.054062      12.048589       0.440991       1.353381      -0.691080      -0.017579      -0.025867       0.029097       0.042717       0.010455       0.005464      -0.012573       0.011954      -0.010670      -0.020962       0.006890       0.014072              2.015212       1.845504       0.328981      -0.325218       1.951462      -0.565214       2.248670           0.001876
           96              H      11.412426      11.974262      15.236417       0.124754       1.000109 0.73757393E+01  0.71684268E+02                                 1.714544                            1.637083      -1.030551       2.392921                    0.997209       3.601387      10.373070       0.462510       1.362596      -0.690780      -0.031483      -0.010159      -0.001850       0.033133       0.011729       0.002178      -0.012505       0.009529       0.003255      -0.019877       0.004844       0.015032              1.741568       2.093548       0.261219       0.170857       1.439614       0.018128       1.691542           0.000563
           97              H      14.375472      14.453395      14.111874       0.121246       1.155508 0.89513578E+01  0.90877016E+02                                 1.858194                            1.783290      -1.074767       2.369189                    0.996729       3.665360      10.623140       0.452850       1.332252      -0.698005       0.015213       0.021321      -0.017149       0.031307       0.011828       0.007934      -0.007853       0.013238      -0.005787      -0.019360       0.004202       0.015158              1.863944       1.801575       0.215785      -0.169305       1.882978      -0.330021       1.907280           0.000799
           98              H       0.376067      13.765219      15.942972       0.076160       1.279388 0.93591088E+01  0.95821063E+02                                 1.960408                            1.795014      -1.137889       2.319568                    0.995371       3.854445      11.119635       0.463390       1.291019      -0.705419       0.037618       0.015715       0.006401       0.041268       0.010241       0.002588      -0.015535       0.010163      -0.004266      -0.021739       0.005788       0.015951              2.055986       2.782943       0.374782       0.413806       1.636336       0.095155       1.748677           0.000404
           99              H       4.518872       8.546976      13.966715       0.272009       0.722331 0.50175136E+01  0.44461216E+02                                 1.421247                            1.383242      -0.986755       2.495471                    0.999877       2.816696       7.846571       0.483364       1.430009      -0.679818       0.006500       0.006487      -0.036566       0.037702      -0.015378      -0.006797      -0.006800      -0.010589       0.033638      -0.024400       0.010027       0.014373              1.434028       1.218920      -0.069456      -0.104672       1.451989      -0.155432       1.631175           0.000576
          100              H      10.266028       5.896224       4.564629       0.272971       0.714180 0.50542518E+01  0.45206684E+02                                 1.450672                            1.419780      -1.096989       2.448994                    0.999286       2.923643       8.385761       0.457872       1.495603      -0.667210      -0.018741       0.026345       0.013661       0.035098      -0.009686       0.010930       0.009224       0.000274      -0.002885      -0.019931       0.008897       0.011033              1.463934       1.414038      -0.139748       0.041992       1.531314       0.118784       1.446449           0.000492
          101              H       0.759716      10.851091      15.274893       0.081578       1.203458 0.87615156E+01  0.88623106E+02                                 1.915790                            1.763757      -1.079623       2.350834                    0.996582       3.824723      11.125566       0.454788       1.331464      -0.696936      -0.036920       0.015712      -0.023928       0.046717      -0.011425       0.013210       0.005620       0.022954       0.041753      -0.025983       0.002634       0.023349              2.000054       2.524851      -0.541925       0.410670       1.726214      -0.128179       1.749098           0.000398
          102              H       2.195747       9.539309      14.064654       0.126628       1.139610 0.87326211E+01  0.88120066E+02                                 1.844865                            1.764303      -1.090514       2.367258                    0.996576       3.613122      10.444038       0.454091       1.336697      -0.697342      -0.007018      -0.004778      -0.030279       0.031447      -0.013051       0.005390       0.009166       0.009240       0.018380      -0.021043       0.009653       0.011391              1.859324       1.586027      -0.027974       0.182793       1.644605       0.121903       2.347339           0.000372
          103              H       4.578012       9.364291      17.296621       0.131704       1.048760 0.79242356E+01  0.77925437E+02                                 1.738400                            1.675813      -0.985883       2.423284                    0.997956       3.454519       9.808631       0.468662       1.329000      -0.699414       0.032023      -0.006436       0.014483       0.035730      -0.007816       0.009035       0.008864       0.016175       0.020938      -0.019920       0.004899       0.015021              1.747650       1.948557      -0.258641       0.282563       1.699801      -0.008242       1.594592           0.000547
          104              H       3.049480      10.660781       0.919921       0.064583       1.387426 0.10411194E+02  0.11063112E+03                                 2.134304                            1.941328      -1.453629       2.157314                    0.991714       4.344116      13.215333       0.424620       1.357465      -0.689310       0.010654       0.014176       0.035740       0.039898      -0.017058       0.008828       0.007782       0.013943       0.029218      -0.026858       0.010571       0.016288              2.225986       1.777203       0.015375       0.319099       1.850389       0.554822       3.050367           0.001484
          105              H       6.848062       4.822330      14.213310       0.079469       1.119408 0.82867681E+01  0.83285132E+02                                 1.865829                            1.744867      -1.357370       2.219697                    0.992544       4.029896      11.975178       0.442337       1.377751      -0.685835       0.024943      -0.019802      -0.032291       0.045354      -0.008829      -0.013152      -0.003250      -0.006530       0.036913      -0.020582       0.002046       0.018536              1.932783       2.031213      -0.395075      -0.364914       1.763692       0.365808       2.003445           0.000558
          106              H       5.873017       6.769613      13.534737       0.124359       1.126122 0.86533873E+01  0.86942733E+02                                 1.817163                            1.746174      -0.999836       2.406674                    0.997750       3.567365      10.220531       0.461359       1.321357      -0.700798       0.006226       0.005263      -0.028979       0.030104      -0.013923      -0.010790      -0.000488      -0.006398       0.010528      -0.019548       0.003186       0.016362              1.830477       1.555110      -0.033203      -0.190361       1.681690      -0.192798       2.254632           0.000337
          107              H       4.238338       7.123046      17.196934       0.124818       1.100191 0.83068146E+01  0.83056561E+02                                 1.812784                            1.725932      -1.249007       2.285727                    0.995568       3.728142      10.843663       0.455536       1.344759      -0.693995      -0.019896       0.011585       0.020677       0.030945      -0.005179      -0.008145      -0.007283      -0.007882       0.035720      -0.016444       0.000143       0.016301              1.839944       1.736850      -0.315767      -0.344423       1.986758       0.182628       1.796224           0.001026
          108              H       5.280105       5.153674       0.269331       0.079956       1.105980 0.79355822E+01  0.78661942E+02                                 1.834511                            1.695034      -1.174847       2.305980                    0.994503       3.887515      11.361417       0.455104       1.357717      -0.690406      -0.007919      -0.017389       0.039542       0.043916      -0.011346      -0.008800      -0.002653      -0.001106       0.035044      -0.019413       0.003943       0.015470              1.909421       1.622822       0.011568      -0.130142       1.714460      -0.502531       2.390980          -0.000409
          109              H      13.661248       5.566579       7.333138       0.086210       1.221500 0.92489111E+01  0.94597511E+02                                 1.920385                            1.803329      -1.142652       2.328336                    0.995277       3.782466      10.976324       0.454179       1.318531      -0.700340       0.016684       0.028727       0.033555       0.047218      -0.003421       0.012456       0.014544      -0.020320      -0.018506      -0.023636       0.002272       0.021364              1.978431       1.867545       0.191256       0.380871       1.797884       0.410657       2.269863          -0.000177
          110              H      12.052347       6.392390       5.953256       0.122531       1.102840 0.83572236E+01  0.83085365E+02                                 1.780586                            1.706542      -0.948257       2.430801                    0.998111       3.503779       9.925339       0.471455       1.306782      -0.704045      -0.007465       0.030095       0.007467       0.031893      -0.002678       0.013281       0.007137      -0.015300       0.000444      -0.019210       0.005574       0.013637              1.793573       1.554060      -0.224205       0.021050       2.146977       0.073915       1.679681           0.000382
          111              H      11.950748       2.818973       4.101171       0.120524       1.119527 0.85249927E+01  0.85382067E+02                                 1.805333                            1.727509      -1.112355       2.348594                    0.996478       3.642225      10.438000       0.465860       1.312737      -0.701544      -0.011346      -0.021823      -0.020795       0.032209      -0.008928       0.008710       0.007268      -0.020784      -0.010043      -0.019358       0.003064       0.016294              1.831828       1.667924       0.163173       0.344829       1.749759       0.253527       2.077800           0.000363
          112              H      13.615756       2.137594       5.503788       0.072005       1.402862 0.10998025E+02  0.11761843E+03                                 2.108213                            1.967972      -1.332062       2.227498                    0.992799       4.078836      12.154898       0.433702       1.320548      -0.699162       0.007282      -0.039708      -0.008005       0.041156       0.002141       0.005459       0.015549      -0.023519       0.005952      -0.015158      -0.008076       0.023234              2.143791       1.912287      -0.395995      -0.017421       2.832042       0.077871       1.687044           0.001138
          113              H      10.076478       2.907331       0.449467       0.074960       1.225030 0.91238195E+01  0.93634515E+02                                 1.959174                            1.814612      -1.271795       2.254301                    0.993553       4.054125      12.048856       0.440986       1.353387      -0.691079       0.017579      -0.025867      -0.029098       0.042717      -0.010457       0.005464       0.012574       0.011956      -0.010670      -0.020964       0.006890       0.014074              2.015243       1.845533      -0.328987      -0.325224       1.951488       0.565225       2.248709           0.001877
          114              H      11.333574       3.478262       2.252583       0.124752       1.000113 0.73758014E+01  0.71685170E+02                                 1.714564                            1.637101      -1.030579       2.392910                    0.997209       3.601427      10.373276       0.462501       1.362614      -0.690776       0.031483      -0.010159       0.001851       0.033134      -0.011728       0.002178       0.012505       0.009531       0.003258      -0.019877       0.004845       0.015032              1.741589       2.093574      -0.261222       0.170862       1.439627      -0.018129       1.691566           0.000571
          115              H       8.370528       5.957395       3.377126       0.121243       1.155460 0.89508529E+01  0.90870350E+02                                 1.858127                            1.783228      -1.074722       2.369215                    0.996730       3.665231      10.622578       0.452864       1.332234      -0.698010      -0.015214       0.021324       0.017150       0.031310      -0.011832       0.007934       0.007854       0.013237      -0.005792      -0.019363       0.004201       0.015162              1.863877       1.801511      -0.215775      -0.169298       1.882911       0.330003       1.907209           0.000823
          116              H       7.205933       5.269219       1.546028       0.076156       1.279347 0.93586825E+01  0.95814877E+02                                 1.960307                            1.794929      -1.137876       2.319576                    0.995371       3.854293      11.118814       0.463422       1.290955      -0.705433      -0.037620       0.015717      -0.006400       0.041271      -0.010245       0.002587       0.015537       0.010159      -0.004272      -0.021741       0.005785       0.015956              2.055874       2.782774      -0.374754       0.413769       1.636261      -0.095148       1.748588           0.000423
          117              H       3.063128       8.546976       5.222215       0.272016       0.722320 0.50173935E+01  0.44459776E+02                                 1.421217                            1.383213      -0.986746       2.495476                    0.999877       2.816644       7.846330       0.483377       1.429985      -0.679823      -0.006501       0.006487      -0.036566       0.037702       0.015377       0.006797      -0.006800      -0.010587       0.033643      -0.024400       0.010026       0.014374              1.433997       1.218896       0.069453       0.104669       1.451956      -0.155426       1.631140           0.000579
          118              H      12.479972       5.896224      13.309129       0.272972       0.714233 0.50547610E+01  0.45212504E+02                                 1.450753                            1.419857      -1.097076       2.448943                    0.999285       2.923818       8.386457       0.457856       1.495615      -0.667207       0.018740       0.026342       0.013659       0.035095       0.009684      -0.010932       0.009221       0.000275      -0.002883      -0.019930       0.008894       0.011036              1.464018       1.414119       0.139760      -0.041999       1.531402       0.118793       1.446533           0.000490
          119              H       6.822284      10.851091       6.530393       0.081581       1.203441 0.87613525E+01  0.88620967E+02                                 1.915767                            1.763737      -1.079594       2.350850                    0.996582       3.824673      11.125358       0.454792       1.331458      -0.696937       0.036921       0.015710      -0.023928       0.046717       0.011424      -0.013210       0.005620       0.022954       0.041751      -0.025982       0.002633       0.023349              2.000030       2.524818       0.541915      -0.410666       1.726193      -0.128178       1.749080           0.000378
          120              H       5.386253       9.539309       5.320154       0.126632       1.139525 0.87317282E+01  0.88108065E+02                                 1.844714                            1.764167      -1.090437       2.367297                    0.996577       3.612883      10.442884       0.454130       1.336627      -0.697357       0.007021      -0.004779      -0.030280       0.031449       0.013048      -0.005392       0.009169       0.009241       0.018387      -0.021045       0.009655       0.011390              1.859170       1.585908       0.027970      -0.182769       1.644478       0.121887       2.347123           0.000373
          121              H       3.003988       9.364291       8.552121       0.131705       1.048775 0.79244029E+01  0.77927740E+02                                 1.738437                            1.675847      -0.985898       2.423277                    0.997956       3.454580       9.808947       0.468648       1.329027      -0.699409      -0.032023      -0.006434       0.014481       0.035729       0.007815      -0.009033       0.008866       0.016173       0.020934      -0.019919       0.004901       0.015018              1.747689       1.948602       0.258652      -0.282572       1.699841      -0.008242       1.594624           0.000506
          122              H       4.532520      10.660781       9.664421       0.064583       1.387443 0.10411374E+02  0.11063366E+03                                 2.134330                            1.941351      -1.453651       2.157302                    0.991714       4.344179      13.215617       0.424615       1.357473      -0.689308      -0.010656       0.014177       0.035739       0.039897       0.017058      -0.008830       0.007783       0.013942       0.029215      -0.026860       0.010571       0.016289              2.226014       1.777225      -0.015374      -0.319104       1.850411       0.554831       3.050406           0.001447
          123              H       0.733938       4.822330       5.468810       0.079472       1.119423 0.82869015E+01  0.83286827E+02                                 1.865845                            1.744880      -1.357381       2.219690                    0.992544       4.029931      11.975316       0.442335       1.377750      -0.685835      -0.024943      -0.019800      -0.032292       0.045354       0.008829       0.013152      -0.003249      -0.006527       0.036915      -0.020581       0.002044       0.018537              1.932801       2.031229       0.395080       0.364921       1.763707       0.365815       2.003466           0.000562
          124              H       1.708983       6.769613       4.790237       0.124364       1.126094 0.86530988E+01  0.86938976E+02                                 1.817122                            1.746136      -0.999792       2.406695                    0.997751       3.567301      10.220246       0.461368       1.321344      -0.700800      -0.006227       0.005264      -0.028979       0.030104       0.013924       0.010789      -0.000489      -0.006398       0.010531      -0.019548       0.003187       0.016361              1.830436       1.555077       0.033202       0.190355       1.681653      -0.192792       2.254578           0.000351
          125              H       3.343662       7.123046       8.452434       0.124818       1.100235 0.83072930E+01  0.83063202E+02                                 1.812890                            1.726027      -1.249034       2.285713                    0.995568       3.728318      10.844578       0.455502       1.344828      -0.693981       0.019896       0.011584       0.020676       0.030944       0.005179       0.008147      -0.007285      -0.007884       0.035710      -0.016445       0.000145       0.016299              1.840055       1.736951       0.315799       0.344455       1.986884       0.182646       1.796329           0.000997
          126              H       2.301895       5.153674       9.013831       0.079956       1.105982 0.79356131E+01  0.78662405E+02                                 1.834519                            1.695042      -1.174838       2.305983                    0.994503       3.887543      11.361548       0.455101       1.357725      -0.690405       0.007919      -0.017389       0.039541       0.043916       0.011347       0.008801      -0.002655      -0.001105       0.035043      -0.019414       0.003944       0.015470              1.909430       1.622833      -0.011567       0.130140       1.714468      -0.502531       2.390988          -0.000432
          127              H       9.084752       5.566579      16.077638       0.086213       1.221526 0.92491523E+01  0.94600568E+02                                 1.920406                            1.803347      -1.142693       2.328314                    0.995277       3.782512      10.976482       0.454178       1.318524      -0.700342      -0.016684       0.028726       0.033556       0.047218       0.003421      -0.012457       0.014544      -0.020322      -0.018510      -0.023638       0.002272       0.021366              1.978454       1.867568      -0.191258      -0.380878       1.797903       0.410663       2.269890          -0.000147
          128              H      10.693653       6.392390      14.697756       0.122550       1.102866 0.83574843E+01  0.83088574E+02                                 1.780602                            1.706558      -0.948278       2.430784                    0.998111       3.503840       9.925537       0.471457       1.306766      -0.704048       0.007464       0.030092       0.007468       0.031890       0.002674      -0.013281       0.007138      -0.015303       0.000445      -0.019211       0.005571       0.013639              1.793590       1.554077       0.224205      -0.021052       2.146992       0.073915       1.679700           0.000400
          129              H      10.795252       2.818973      12.845670       0.120518       1.119563 0.85253866E+01  0.85387510E+02                                 1.805418                            1.727585      -1.112383       2.348583                    0.996477       3.642339      10.438622       0.465832       1.312793      -0.701532       0.011346      -0.021824      -0.020795       0.032209       0.008927      -0.008711       0.007266      -0.020782      -0.010043      -0.019356       0.003065       0.016292              1.831916       1.667999      -0.163185      -0.344855       1.749841       0.253548       2.077906           0.000345
          130              H       9.130244       2.137594      14.248288       0.072006       1.402854 0.10997951E+02  0.11761741E+03                                 2.108203                            1.967963      -1.332056       2.227501                    0.992799       4.078819      12.154822       0.433703       1.320546      -0.699162      -0.007284      -0.039708      -0.008006       0.041157      -0.002139      -0.005458       0.015550      -0.023514       0.005934      -0.015155      -0.008077       0.023232              2.143781       1.912280       0.395993       0.017420       2.832025       0.077868       1.687036           0.001142
          131              H      12.669522       2.907331       9.193967       0.074962       1.225017 0.91237018E+01  0.93633042E+02                                 1.959165                            1.814604      -1.271785       2.254308                    0.993553       4.054102      12.048786       0.440985       1.353393      -0.691078      -0.017579      -0.025868      -0.029098       0.042718       0.010457      -0.005464       0.012576       0.011955      -0.010670      -0.020966       0.006892       0.014074              2.015235       1.845525       0.328986       0.325222       1.951480       0.565222       2.248698           0.001853
          132              H      11.412426       3.478262      10.997083       0.124751       1.000112 0.73757926E+01  0.71685183E+02                                 1.714575                            1.637110      -1.030593       2.392905                    0.997209       3.601441      10.373380       0.462495       1.362631      -0.690773      -0.031484      -0.010159       0.001851       0.033134       0.011728      -0.002177       0.012506       0.009534       0.003261      -0.019878       0.004846       0.015032              1.741601       2.093591       0.261227      -0.170864       1.439635      -0.018129       1.691577           0.000548
          133              H      14.375472       5.957395      12.121626       0.121247       1.155561 0.89519079E+01  0.90884220E+02                                 1.858265                            1.783355      -1.074848       2.369148                    0.996728       3.665491      10.623700       0.452837       1.332267      -0.698002       0.015213       0.021321       0.017149       0.031306       0.011829      -0.007934       0.007852       0.013242      -0.005790      -0.019360       0.004200       0.015160              1.864016       1.801646       0.215798       0.169313       1.883048       0.330038       1.907354           0.000808
          134              H       0.376067       5.269219      10.290528       0.076155       1.279413 0.93593341E+01  0.95824125E+02                                 1.960449                            1.795047      -1.137928       2.319550                    0.995371       3.854506      11.119923       0.463381       1.291035      -0.705416       0.037619       0.015715      -0.006402       0.041269       0.010242      -0.002588       0.015536       0.010165      -0.004263      -0.021740       0.005788       0.015952              2.056030       2.783012       0.374794      -0.413822       1.636366      -0.095158       1.748713           0.000395
          135              H       4.518872       0.050976      12.266785       0.272011       0.722319 0.50173879E+01  0.44459739E+02                                 1.421220                            1.383216      -0.986738       2.495480                    0.999877       2.816647       7.846353       0.483374       1.429993      -0.679822       0.006503       0.006487       0.036566       0.037702      -0.015378       0.006799       0.006801      -0.010588       0.033644      -0.024402       0.010027       0.014375              1.434000       1.218899      -0.069453       0.104669       1.451959       0.155427       1.631143           0.000567
          136              H      10.266028      14.392224       4.179871       0.272993       0.714098 0.50534683E+01  0.45197584E+02                                 1.450519                            1.419636      -1.096779       2.449098                    0.999288       2.923380       8.384606       0.457915       1.495532      -0.667223      -0.018744       0.026345      -0.013665       0.035101      -0.009691      -0.010923      -0.009228       0.000277      -0.002875      -0.019932       0.008903       0.011029              1.463778       1.413892      -0.139723      -0.041983       1.531147      -0.118763       1.446294           0.000488
          137              H       0.759716       2.355091      10.958607       0.081577       1.203416 0.87611208E+01  0.88618022E+02                                 1.915742                            1.763715      -1.079559       2.350869                    0.996583       3.824622      11.125166       0.454794       1.331461      -0.696937      -0.036919       0.015711       0.023929       0.046717      -0.011424      -0.013210      -0.005619       0.022952       0.041747      -0.025980       0.002632       0.023348              2.000003       2.524782      -0.541905      -0.410659       1.726171       0.128176       1.749057           0.000383
          138              H       2.195747       1.043309      12.168846       0.126631       1.139582 0.87323156E+01  0.88115921E+02                                 1.844811                            1.764253      -1.090465       2.367280                    0.996577       3.613035      10.443611       0.454106       1.336668      -0.697348      -0.007020      -0.004777       0.030278       0.031446      -0.013048      -0.005389      -0.009166       0.009241       0.018378      -0.021042       0.009652       0.011389              1.859268       1.585982      -0.027972      -0.182787       1.644557      -0.121898       2.347266           0.000362
          139              H       4.578012       0.868291       8.936879       0.131706       1.048752 0.79241743E+01  0.77924907E+02                                 1.738412                            1.675823      -0.985843       2.423305                    0.997956       3.454530       9.808759       0.468652       1.329027      -0.699409       0.032021      -0.006434      -0.014482       0.035727      -0.007814      -0.009032      -0.008865       0.016170       0.020932      -0.019917       0.004900       0.015017              1.747663       1.948574      -0.258646      -0.282568       1.699814       0.008243       1.594602           0.000498
          140              H       3.049480       2.164781       7.824579       0.064585       1.387437 0.10411315E+02  0.11063288E+03                                 2.134324                            1.941345      -1.453617       2.157318                    0.991714       4.344164      13.215561       0.424616       1.357473      -0.689308       0.010658       0.014176      -0.035737       0.039896      -0.017057      -0.008830      -0.007783       0.013941       0.029214      -0.026859       0.010571       0.016288              2.226008       1.777221       0.015374      -0.319104       1.850404      -0.554828       3.050398           0.001458
          141              H       6.848062      13.318330      12.020190       0.079470       1.119396 0.82866546E+01  0.83283705E+02                                 1.865817                            1.744857      -1.357348       2.219709                    0.992544       4.029864      11.975062       0.442338       1.377753      -0.685835       0.024943      -0.019801       0.032291       0.045353      -0.008828       0.013151       0.003249      -0.006528       0.036912      -0.020580       0.002044       0.018536              1.932770       2.031197      -0.395070       0.364911       1.763680      -0.365805       2.003433           0.000542
          142              H       5.873017      15.265613      12.698763       0.124357       1.126102 0.86531790E+01  0.86940015E+02                                 1.817134                            1.746148      -0.999803       2.406688                    0.997750       3.567319      10.220324       0.461365       1.321349      -0.700800       0.006227       0.005264       0.028979       0.030104      -0.013924       0.010790       0.000489      -0.006399       0.010530      -0.019549       0.003188       0.016362              1.830449       1.555088      -0.033201       0.190357       1.681663       0.192794       2.254595           0.000326
          143              H       4.238338      15.619046       9.036566       0.124811       1.100207 0.83070436E+01  0.83060333E+02                                 1.812887                            1.726024      -1.248988       2.285737                    0.995568       3.728286      10.844566       0.455492       1.344864      -0.693974      -0.019896       0.011584      -0.020677       0.030945      -0.005180       0.008146       0.007284      -0.007883       0.035711      -0.016445       0.000146       0.016299              1.840051       1.736948      -0.315798       0.344455       1.986879      -0.182646       1.796327           0.000986
          144              H       5.280105      13.649674       8.475169       0.079953       1.105987 0.79356593E+01  0.78663004E+02                                 1.834528                            1.695049      -1.174840       2.305981                    0.994503       3.887558      11.361615       0.455099       1.357729      -0.690404      -0.007919      -0.017388      -0.039541       0.043915      -0.011346       0.008801       0.002655      -0.001105       0.035043      -0.019414       0.003944       0.015470              1.909439       1.622840       0.011567       0.130140       1.714476       0.502535       2.391001          -0.000447
          145              H      13.661248      14.062579       1.411362       0.086214       1.221519 0.92490889E+01  0.94599790E+02                                 1.920402                            1.803343      -1.142668       2.328326                    0.995277       3.782505      10.976466       0.454178       1.318527      -0.700341       0.016684       0.028725      -0.033555       0.047217      -0.003421      -0.012456      -0.014543      -0.020319      -0.018506      -0.023636       0.002272       0.021364              1.978448       1.867561       0.191258      -0.380876       1.797900      -0.410663       2.269884          -0.000166
          146              H      12.052347      14.888390       2.791244       0.122544       1.102855 0.83573598E+01  0.83086914E+02                                 1.780583                            1.706540      -0.948251       2.430796                    0.998111       3.503804       9.925366       0.471463       1.306757      -0.704050      -0.007464       0.030091      -0.007467       0.031890      -0.002677      -0.013280      -0.007137      -0.015293       0.000441      -0.019208       0.005573       0.013635              1.793570       1.554059      -0.224205      -0.021050       2.146974      -0.073914       1.679678           0.000386
          147              H      11.950748      11.314973       4.643330       0.120521       1.119489 0.85246104E+01  0.85377170E+02                                 1.805287                            1.727467      -1.112318       2.348616                    0.996478       3.642128      10.437612       0.465868       1.312732      -0.701545      -0.011346      -0.021825       0.020795       0.032211      -0.008927      -0.008710      -0.007269      -0.020784      -0.010045      -0.019358       0.003063       0.016295              1.831781       1.667883       0.163168      -0.344815       1.749716      -0.253520       2.077743           0.000350
          148              H      13.615756      10.633594       3.240712       0.072006       1.402850 0.10997889E+02  0.11761654E+03                                 2.108197                            1.967957      -1.332063       2.227501                    0.992799       4.078798      12.154736       0.433705       1.320544      -0.699163       0.007283      -0.039708       0.008007       0.041157       0.002140      -0.005457      -0.015551      -0.023517       0.005945      -0.015156      -0.008079       0.023234              2.143774       1.912271      -0.395990       0.017421       2.832021      -0.077871       1.687031           0.001156
          149              H      10.076478      11.403331       8.295033       0.074963       1.225002 0.91235578E+01  0.93631065E+02                                 1.959140                            1.814582      -1.271756       2.254322                    0.993553       4.054049      12.048542       0.440991       1.353382      -0.691080       0.017579      -0.025868       0.029097       0.042717      -0.010456      -0.005464      -0.012573       0.011953      -0.010670      -0.020963       0.006890       0.014073              2.015207       1.845501      -0.328980       0.325217       1.951456      -0.565211       2.248664           0.001844
          150              H      11.333574      11.974262       6.491917       0.124754       1.000096 0.73756205E+01  0.71682859E+02                                 1.714535                            1.637074      -1.030540       2.392930                    0.997209       3.601359      10.372987       0.462509       1.362603      -0.690779       0.031483      -0.010161      -0.001850       0.033134      -0.011728      -0.002178      -0.012505       0.009530       0.003255      -0.019877       0.004844       0.015032              1.741560       2.093540      -0.261218      -0.170857       1.439606       0.018130       1.691533           0.000545
          151              H       8.370528      14.453395       5.367374       0.121254       1.155467 0.89509401E+01  0.90871530E+02                                 1.858135                            1.783236      -1.074701       2.369220                    0.996730       3.665274      10.622747       0.452863       1.332233      -0.698009      -0.015212       0.021321      -0.017151       0.031307      -0.011827      -0.007933      -0.007857       0.013238      -0.005769      -0.019363       0.004209       0.015154              1.863884       1.801517      -0.215773       0.169298       1.882917      -0.330004       1.907219           0.000796
          152              H       7.205933      13.765219       7.198472       0.076157       1.279421 0.93594185E+01  0.95825415E+02                                 1.960474                            1.795069      -1.137912       2.319557                    0.995371       3.854536      11.120114       0.463372       1.291055      -0.705411      -0.037618       0.015715       0.006402       0.041268      -0.010242      -0.002588      -0.015535       0.010166      -0.004263      -0.021740       0.005789       0.015951              2.056058       2.783055      -0.374802      -0.413828       1.636386       0.095159       1.748734           0.000373
          153              C       9.110531       6.460358      10.542369       0.060403      28.524171 0.36899133E+03  0.84202657E+04                                 8.373884                            6.579102       0.022302       2.000553                    0.999704      28.020179      82.319189       0.610166       0.439894      -1.038020       0.035713      -0.005691      -0.047967       0.060072       0.009312      -0.027133      -0.014884       0.030188      -0.006651      -0.026827      -0.013719       0.040546              9.394875      10.363517       3.955185      -0.040866       7.954553       2.224941       9.866554           0.005889
          154              C       9.962748       7.255584      11.278656      -0.277435      35.666119 0.50873131E+03  0.12500770E+05                                 9.468125                            7.555638      -0.011064       1.947935                    0.999404      32.184875      96.124875       0.592342       0.420809      -1.056211      -0.000331      -0.020301       0.000068       0.020304       0.011752      -0.013293       0.028493      -0.021031       0.140240      -0.046049      -0.012833       0.058882             10.660322      11.730228       5.207823      -0.071833      10.234254       1.532317      10.016484           0.004459
          155              C      11.100048       7.758547      10.666541       0.248516      31.292021 0.36757030E+03  0.83274676E+04                                 9.008158                            6.635267      -0.166168       1.973111                    0.999574      25.479219      73.075022       0.601902       0.449167      -1.039104       0.033329       0.043335       0.020565       0.058410       0.062801       0.012694       0.025406      -0.012421       0.021150      -0.067485      -0.003817       0.071302             10.939966      10.811956       6.172988       0.494255      12.874100       2.970601       9.133843           0.029347
          156              C      11.374516       7.362634       9.360113      -0.255349      34.434061 0.49638328E+03  0.12112248E+05                                 9.267197                            7.474718       0.029693       1.971950                    0.998894      31.462311      93.376238       0.594696       0.422089      -1.056316       0.004353      -0.012845       0.001506       0.013646       0.021139      -0.034479       0.002508       0.035418      -0.097361      -0.049627      -0.005159       0.054786             10.328000       9.778046       4.059845       0.814495      10.672767       3.916089      10.533186           0.003298
          157              C      10.455578       6.569107       8.706024       0.040347      30.314737 0.39166759E+03  0.91134257E+04                                 8.813967                            6.839226      -0.238033       1.906226                    0.999077      29.294831      88.208979       0.587780       0.447845      -1.028683      -0.028949      -0.022389       0.055422       0.066415      -0.004020      -0.027936       0.018490      -0.009101       0.051917      -0.031378      -0.009714       0.041093              9.944313      10.475637       3.754145      -0.226582       8.801819       3.089462      10.555484           0.008672
          158              C      13.917519      11.693894      11.406326       0.063574      27.851669 0.38032491E+03  0.87454150E+04                                 8.249285                            6.692792      -0.175626       1.936982                    0.999312      28.192327      83.161361       0.603100       0.441663      -1.036904      -0.021552      -0.000329      -0.051188       0.055541      -0.000337       0.009243       0.019325       0.045522       0.068921      -0.040345       0.007837       0.032508              9.138754       8.062969       3.607863       0.803276       9.498848      -1.162008       9.854444           0.003106
          159              C      13.330672      10.521446      11.826062      -0.289301      36.301814 0.51404734E+03  0.12661274E+05                                 9.599438                            7.606437      -0.064839       1.931906                    0.999030      32.297279      96.500065       0.589171       0.422076      -1.055667      -0.005895       0.020335       0.005470       0.021868       0.009882       0.011595      -0.021482      -0.019330       0.122527      -0.039208      -0.010147       0.049355             10.932227       9.564286       5.448902       1.707390      13.497154       0.144055       9.735241           0.000939
          160              C      12.542144       9.777197      10.937621       0.276638      31.696873 0.35391530E+03  0.79334862E+04                                 9.021268                            6.466697      -0.073888       1.995827                    0.999327      25.206751      71.642483       0.616658       0.443095      -1.043841      -0.027144      -0.038587       0.003692       0.047322       0.044615       0.012538      -0.007663      -0.054246      -0.013803      -0.054255      -0.000263       0.054518             11.179334       8.700533       6.248322       0.892091      16.190718      -1.257823       8.646751           0.004068
          161              C      12.358660      10.305648       9.657426      -0.283597      35.669871 0.51011938E+03  0.12521988E+05                                 9.446914                            7.558596       0.006606       1.959030                    0.999205      31.891090      94.668176       0.594105       0.419993      -1.058533      -0.012212       0.018049       0.006124       0.022636       0.027312       0.028522       0.004840      -0.011439      -0.016366      -0.038867      -0.003037       0.041904             10.566349       8.170864       4.428359       0.476977      13.713493      -2.758226       9.814689           0.006943
          162              C      12.995548      11.496787       9.330381       0.069256      28.389511 0.36952338E+03  0.84146124E+04                                 8.309700                            6.565511       0.064254       2.021179                    0.999363      27.550222      80.202662       0.614876       0.437448      -1.042041       0.016542       0.016765       0.052584       0.057618      -0.014860       0.002068      -0.013028       0.042166       0.055247      -0.037518       0.012594       0.024924              9.326729       8.058664       3.605332       0.977352      10.445452      -2.105019       9.476073          -0.016725
          163              C       5.731992      11.982758       2.070698       0.071320      26.638533 0.35973255E+03  0.81474349E+04                                 7.965520                            6.468045      -0.050375       1.981542                    0.999525      27.625265      80.544997       0.620108       0.436112      -1.041484      -0.000343       0.062385       0.015627       0.064313      -0.013650       0.004629       0.028891      -0.011984       0.012427      -0.032029      -0.001924       0.033953              8.872522       9.489457       1.591273      -4.069718       7.814209       0.309783       9.313900          -0.001901
          164              C       4.752398      11.481494       2.885685      -0.286040      36.275288 0.50133670E+03  0.12229062E+05                                 9.486592                            7.423492       0.160570       2.003969                    0.999702      31.653110      93.067555       0.609150       0.412210      -1.065583      -0.006213       0.005965      -0.014538       0.016897       0.029655       0.002069       0.012124      -0.054103      -0.085007      -0.031595      -0.024402       0.055997             10.989293      11.193132       0.988676      -6.060270       8.919468       0.727642      12.855279           0.004516
          165              C       4.174649      12.307306       3.868567       0.266557      30.567431 0.36081843E+03  0.81433480E+04                                 8.879011                            6.590269      -0.112918       1.989529                    0.999408      25.321072      72.676558       0.601233       0.451387      -1.036977      -0.042143      -0.005617       0.026165       0.049922       0.028719      -0.059592       0.010193       0.005307       0.058381      -0.069542       0.000948       0.068593             10.770657      11.953661       1.833973      -6.662113       8.516676      -0.422672      11.841636           0.019021
          166              C       4.693258      13.593600       3.992739      -0.268978      33.810398 0.50421754E+03  0.12351319E+05                                 9.133260                            7.533244      -0.051091       1.942177                    0.999137      31.799227      94.550892       0.592425       0.422063      -1.056363      -0.006488       0.006629      -0.017618       0.019911      -0.007482      -0.031850       0.027337      -0.027675       0.050569      -0.041345      -0.009992       0.051336             10.015488      10.743592       2.013688      -4.735291       9.182132      -0.455450      10.120741           0.004360
          167              C       5.697115      13.994611       3.137527       0.047819      27.941933 0.36774870E+03  0.83767765E+04                                 8.150181                            6.488138       0.097549       2.018609                    0.999781      28.190765      82.486152       0.626412       0.429260      -1.045395      -0.013980      -0.045675      -0.035841       0.059718      -0.010567       0.025332       0.015125      -0.055326      -0.064228      -0.048471       0.006095       0.042376              8.989374       9.194677       0.898116      -3.918520       8.814582       0.944943       8.958862           0.004070
          168              C       2.136608      13.479754       7.686415       0.059549      28.651168 0.36769128E+03  0.83777126E+04                                 8.346890                            6.534180      -0.022140       1.984767                    0.999526      28.007375      82.042749       0.617353       0.435442      -1.041345      -0.039072      -0.044851      -0.002357       0.059529       0.004796       0.023947       0.016743      -0.004105      -0.017303      -0.029595      -0.000985       0.030579              9.360065      10.883340       1.058969      -2.604917       6.192509       2.447727      11.004346           0.000399
          169              C       2.906939      13.138214       6.602098      -0.275484      35.599877 0.50611959E+03  0.12405434E+05                                 9.460600                            7.549393       0.003062       1.961623                    0.998740      31.717842      94.234410       0.591759       0.422282      -1.056580       0.006438      -0.020580       0.010271       0.023885       0.020822      -0.015242       0.006091       0.091645      -0.023717      -0.048548      -0.008618       0.057166             10.639153      10.567101       0.328356      -3.591361       7.046610       3.283112      14.303748           0.006171
          170              C       2.418658      12.227443       5.669934       0.258393      31.081057 0.36283537E+03  0.82006316E+04                                 8.977723                            6.604803      -0.072741       2.003067                    0.999465      25.375698      72.895601       0.601073       0.450860      -1.037236       0.033761      -0.004851      -0.033343       0.047698       0.019266      -0.040820       0.025653       0.049667       0.057651      -0.061282       0.002845       0.058437             10.940581      11.815092       0.310134      -5.562171       6.455597       2.339221      14.551052           0.018182
          171              C       1.152464      11.675203       5.934018      -0.284904      36.657526 0.51252890E+03  0.12592562E+05                                 9.581058                            7.534012       0.059359       1.967439                    0.999531      32.133162      95.345861       0.600268       0.415303      -1.061795      -0.002973      -0.002378       0.008100       0.008949       0.021136       0.012231       0.036078      -0.015221       0.035026      -0.034191      -0.017275       0.051466             10.919877      13.375288       0.792231      -4.802188       7.056630       1.889379      12.327714           0.005637
          172              C       0.462502      12.096605       7.046318       0.060017      27.661396 0.35822017E+03  0.80911853E+04                                 8.110832                            6.417163       0.080626       2.022056                    0.999636      27.569881      79.839961       0.629038       0.431089      -1.046241       0.037298       0.041556       0.026283       0.061716       0.013494       0.000267      -0.007971       0.023485      -0.059983      -0.023623      -0.004463       0.028086              9.068557      10.582704       0.718646      -3.165276       6.233137       2.187059      10.389829           0.004099
          173              C      13.635469      14.956358       6.946631       0.060396      28.524302 0.36899318E+03  0.84203201E+04                                 8.373918                            6.579121       0.022303       2.000553                    0.999704      28.020253      82.319519       0.610165       0.439895      -1.038019      -0.035711      -0.005687       0.047968       0.060072      -0.009314      -0.027134       0.014884       0.030188      -0.006641      -0.026826      -0.013723       0.040549              9.394916      10.363556      -3.955202      -0.040881       7.954582      -2.224952       9.866610           0.005881
          174              C      12.783252      15.751584       6.210344      -0.277433      35.665818 0.50872504E+03  0.12500579E+05                                 9.468068                            7.555579      -0.011047       1.947943                    0.999404      32.184702      96.124250       0.592346       0.420808      -1.056212       0.000333      -0.020296      -0.000067       0.020299      -0.011752      -0.013294      -0.028493      -0.021032       0.140238      -0.046050      -0.012832       0.058882             10.660257      11.730130      -5.207768      -0.071877      10.234161      -1.532309      10.016479           0.004454
          175              C      11.645952      16.254547       6.822459       0.248513      31.292097 0.36757133E+03  0.83274915E+04                                 9.008146                            6.635257      -0.166152       1.973115                    0.999574      25.479250      73.074967       0.601906       0.449164      -1.039106      -0.033328       0.043336      -0.020564       0.058409      -0.062803       0.012692      -0.025409      -0.012419       0.021154      -0.067488      -0.003816       0.071304             10.939945      10.811939      -6.172965       0.494204      12.874058      -2.970568       9.133839           0.029346
          176              C      11.371484      15.858634       8.128887      -0.255360      34.434629 0.49639276E+03  0.12112552E+05                                 9.267327                            7.474806       0.029677       1.971940                    0.998894      31.462710      93.378053       0.594689       0.422091      -1.056314      -0.004353      -0.012846      -0.001509       0.013647      -0.021138      -0.034479      -0.002514       0.035417      -0.097377      -0.049633      -0.005153       0.054786             10.328159       9.778206      -4.059931       0.814493      10.672953      -3.916146      10.533318           0.003275
          177              C      12.290422      15.065107       8.782976       0.040353      30.314656 0.39166555E+03  0.91133730E+04                                 8.813982                            6.839226      -0.238033       1.906229                    0.999077      29.294765      88.208966       0.587777       0.447847      -1.028681       0.028951      -0.022391      -0.055423       0.066417       0.004021      -0.027935      -0.018498      -0.009092       0.051908      -0.031376      -0.009720       0.041096              9.944340      10.475676      -3.754170      -0.226589       8.801847      -3.089467      10.555497           0.008640
          178              C       8.828481       3.197894       6.082674       0.063571      27.851768 0.38032717E+03  0.87454797E+04                                 8.249301                            6.692811      -0.175626       1.936981                    0.999312      28.192407      83.161642       0.603099       0.441663      -1.036904       0.021547      -0.000330       0.051190       0.055541       0.000334       0.009244      -0.019324       0.045524       0.068921      -0.040344       0.007836       0.032508              9.138764       8.062990      -3.607856       0.803287       9.498821       1.161992       9.854481           0.003126
          179              C       9.415328       2.025446       5.662938      -0.289292      36.301397 0.51404091E+03  0.12661064E+05                                 9.599334                            7.606368      -0.064806       1.931918                    0.999030      32.297021      96.498783       0.589176       0.422074      -1.055670       0.005894       0.020332      -0.005472       0.021865      -0.009884       0.011598       0.021488      -0.019333       0.122535      -0.039213      -0.010148       0.049361             10.932090       9.564176      -5.448805       1.707381      13.496927      -0.144070       9.735166           0.000953
          180              C      10.203856       1.281197       6.551379       0.276636      31.697088 0.35391866E+03  0.79335783E+04                                 9.021288                            6.466716      -0.073879       1.995827                    0.999327      25.206890      71.642896       0.616659       0.443094      -1.043842       0.027143      -0.038588      -0.003692       0.047322      -0.044620       0.012543       0.007666      -0.054250      -0.013789      -0.054265      -0.000256       0.054521             11.179343       8.700544      -6.248315       0.892104      16.190690       1.257813       8.646795           0.004067
          181              C      10.387340       1.809648       7.831574      -0.283596      35.670346 0.51012710E+03  0.12522243E+05                                 9.447014                            7.558652       0.006582       1.959020                    0.999205      31.891454      94.669952       0.594102       0.419993      -1.058531       0.012215       0.018049      -0.006128       0.022639      -0.027317       0.028527      -0.004835      -0.011440      -0.016384      -0.038876      -0.003033       0.041909             10.566474       8.170984      -4.428453       0.477012      13.713644       2.758206       9.814792           0.006945
          182              C       9.750452       3.000787       8.158618       0.069257      28.389849 0.36952832E+03  0.84147612E+04                                 8.309792                            6.565570       0.064234       2.021172                    0.999363      27.550457      80.203771       0.614871       0.437450      -1.042039      -0.016543       0.016767      -0.052585       0.057619       0.014855       0.002070       0.013034       0.042170       0.055247      -0.037519       0.012592       0.024927              9.326844       8.058787      -3.605419       0.977363      10.445588       2.105022       9.476157          -0.016696
          183              C       1.850008       3.486758      15.418302       0.071315      26.638713 0.35973532E+03  0.81475306E+04                                 7.965619                            6.468114      -0.050397       1.981534                    0.999525      27.625478      80.546337       0.620097       0.436118      -1.041478       0.000346       0.062385      -0.015628       0.064314       0.013652       0.004634      -0.028891      -0.011976       0.012443      -0.032034      -0.001918       0.033952              8.872642       9.489608      -1.591320      -4.069783       7.814309      -0.309775       9.314009          -0.001857
          184              C       2.829602       2.985494      14.603315      -0.286048      36.275609 0.50134132E+03  0.12229223E+05                                 9.486684                            7.423547       0.160536       2.003956                    0.999702      31.653383      93.069038       0.609144       0.412212      -1.065580       0.006214       0.005970       0.014538       0.016900      -0.029663       0.002069      -0.012123      -0.054085      -0.084987      -0.031592      -0.024402       0.055993             10.989410      11.193255      -0.988720      -6.060328       8.919600      -0.727646      12.855373           0.004518
          185              C       3.407351       3.811306      13.620433       0.266559      30.566973 0.36081201E+03  0.81431697E+04                                 8.878956                            6.590231      -0.112916       1.989533                    0.999408      25.320812      72.675745       0.601232       0.451390      -1.036975       0.042142      -0.005617      -0.026166       0.049921      -0.028716      -0.059583      -0.010189       0.005313       0.058392      -0.069530       0.000943       0.068587             10.770596      11.953596      -1.833932      -6.662074       8.516626       0.422632      11.841566           0.019129
          186              C       2.888742       5.097600      13.496261      -0.268984      33.810349 0.50421648E+03  0.12351286E+05                                 9.133267                            7.533251      -0.051096       1.942176                    0.999137      31.799147      94.550615       0.592423       0.422065      -1.056362       0.006486       0.006628       0.017617       0.019909       0.007482      -0.031847      -0.027334      -0.027671       0.050569      -0.041340      -0.009992       0.051332             10.015499      10.743623      -2.013693      -4.735298       9.182138       0.455445      10.120736           0.004375
          187              C       1.884885       5.498611      14.351473       0.047824      27.941803 0.36774650E+03  0.83767236E+04                                 8.150189                            6.488142       0.097520       2.018601                    0.999781      28.190735      82.486363       0.626408       0.429263      -1.045391       0.013982      -0.045677       0.035840       0.059720       0.010571       0.025334      -0.015120      -0.055342      -0.064205      -0.048473       0.006094       0.042379              8.989382       9.194681      -0.898121      -3.918500       8.814626      -0.944960       8.958840           0.004147
          188              C       5.445392       4.983754       9.802584       0.059547      28.651097 0.36769008E+03  0.83776755E+04                                 8.346859                            6.534156      -0.022120       1.984772                    0.999526      28.007351      82.042532       0.617357       0.435440      -1.041346       0.039070      -0.044855       0.002353       0.059532      -0.004793       0.023946      -0.016744      -0.004107      -0.017298      -0.029594      -0.000983       0.030577              9.360026      10.883319      -1.058996      -2.604874       6.192497      -2.447713      11.004262           0.000426
          189              C       4.675061       4.642214      10.886902      -0.275491      35.600097 0.50612386E+03  0.12405566E+05                                 9.460638                            7.549427       0.003058       1.961618                    0.998740      31.717999      94.235002       0.591758       0.422282      -1.056579      -0.006440      -0.020585      -0.010274       0.023891      -0.020821      -0.015243      -0.006090       0.091647      -0.023717      -0.048548      -0.008619       0.057167             10.639189      10.567173      -0.328373      -3.591370       7.046633      -3.283112      14.303760           0.006203
          190              C       5.163342       3.731443      11.819066       0.258387      31.080868 0.36283264E+03  0.82005548E+04                                 8.977699                            6.604785      -0.072742       2.003067                    0.999465      25.375589      72.895227       0.601073       0.450861      -1.037236      -0.033762      -0.004854       0.033342       0.047699      -0.019263      -0.040818      -0.025650       0.049665       0.057654      -0.061277       0.002842       0.058435             10.940558      11.815128      -0.310147      -5.562170       6.455576      -2.339196      14.550969           0.018237
          191              C       6.429536       3.179203      11.554982      -0.284910      36.657817 0.51253296E+03  0.12592698E+05                                 9.581146                            7.534064       0.059337       1.967430                    0.999531      32.133326      95.346775       0.600262       0.415306      -1.061793       0.002973      -0.002376      -0.008099       0.008948      -0.021129       0.012234      -0.036081      -0.015215       0.035041      -0.034189      -0.017279       0.051467             10.919996      13.375479      -0.792235      -4.802275       7.056677      -1.889390      12.327832           0.005640
          192              C       7.119498       3.600605      10.442682       0.060011      27.661735 0.35822487E+03  0.80913354E+04                                 8.110946                            6.417229       0.080591       2.022043                    0.999636      27.570184      79.841620       0.629030       0.431093      -1.046237      -0.037298       0.041557      -0.026281       0.061716      -0.013489       0.000268       0.007971       0.023495      -0.059972      -0.023622      -0.004462       0.028083              9.068699      10.582932      -0.718683      -3.165342       6.233210      -2.187076      10.389954           0.004124
          193              C       9.110531      14.956358      15.691131       0.060398      28.524447 0.36899579E+03  0.84203915E+04                                 8.373925                            6.579130       0.022303       2.000552                    0.999704      28.020379      82.319852       0.610167       0.439893      -1.038021       0.035710      -0.005691       0.047973       0.060075       0.009318       0.027137       0.014877       0.030202      -0.006647      -0.026822      -0.013732       0.040554              9.394923      10.363575       3.955220       0.040842       7.954595      -2.224961       9.866598           0.005916
          194              C       9.962748      15.751584      14.954844      -0.277425      35.665722 0.50872353E+03  0.12500530E+05                                 9.468032                            7.555552      -0.011030       1.947948                    0.999404      32.184658      96.124007       0.592349       0.420806      -1.056213      -0.000326      -0.020296      -0.000071       0.020299       0.011749       0.013294      -0.028496      -0.021027       0.140243      -0.046048      -0.012837       0.058885             10.660215      11.730094       5.207748       0.071862      10.234111      -1.532305      10.016440           0.004484
          195              C      11.100048      16.254547      15.566959       0.248503      31.292467 0.36757671E+03  0.83276425E+04                                 9.008195                            6.635293      -0.166142       1.973118                    0.999574      25.479476      73.075701       0.601906       0.449162      -1.039107       0.033329       0.043331      -0.020565       0.058407       0.062814      -0.012687      -0.025416      -0.012413       0.021177      -0.067505      -0.003808       0.071312             10.940007      10.812014       6.173014      -0.494219      12.874134      -2.970584       9.133874           0.029340
          196              C      11.374516      15.858634      16.873387      -0.255361      34.435360 0.49640634E+03  0.12112967E+05                                 9.267449                            7.474910       0.029653       1.971924                    0.998894      31.463206      93.379877       0.594685       0.422091      -1.056314       0.004355      -0.012848      -0.001517       0.013651       0.021144       0.034483      -0.002513       0.035425      -0.097393      -0.049640      -0.005157       0.054796             10.328290       9.778345       4.059990      -0.814502      10.673094      -3.916185      10.533433           0.003354
          197              C      10.455578      15.065107       0.038476       0.040350      30.314402 0.39166231E+03  0.91132503E+04                                 8.813813                            6.839112      -0.237910       1.906264                    0.999077      29.294576      88.207268       0.587795       0.447836      -1.028691      -0.028956      -0.022400      -0.055421       0.066421      -0.004019       0.027918      -0.018501      -0.009088       0.051966      -0.031363      -0.009732       0.041094              9.944136      10.475498       3.754101       0.226571       8.801666      -3.089376      10.555245           0.008698
          198              C      13.917519       3.197894      14.827174       0.063569      27.852004 0.38033126E+03  0.87455990E+04                                 8.249346                            6.692845      -0.175630       1.936977                    0.999312      28.192598      83.162386       0.603098       0.441663      -1.036904      -0.021550      -0.000328       0.051191       0.055543      -0.000330      -0.009246      -0.019323       0.045526       0.068935      -0.040346       0.007833       0.032513              9.138818       8.063027       3.607889      -0.803275       9.498900       1.162012       9.854526           0.003152
          199              C      13.330672       2.025446      14.407438      -0.289286      36.301294 0.51403875E+03  0.12661005E+05                                 9.599319                            7.606352      -0.064814       1.931917                    0.999030      32.297020      96.498948       0.589177       0.422074      -1.055669      -0.005899       0.020333      -0.005473       0.021867       0.009883      -0.011595       0.021484      -0.019333       0.122532      -0.039210      -0.010147       0.049357             10.932074       9.564138       5.448792      -1.707363      13.496922      -0.144045       9.735164           0.000965
          200              C      12.542144       1.281197      15.295879       0.276638      31.697114 0.35391910E+03  0.79335852E+04                                 9.021266                            6.466701      -0.073875       1.995828                    0.999327      25.206900      71.642748       0.616663       0.443091      -1.043844      -0.027144      -0.038586      -0.003691       0.047321       0.044620      -0.012543       0.007666      -0.054254      -0.013785      -0.054266      -0.000255       0.054521             11.179323       8.700522       6.248309      -0.892096      16.190677       1.257812       8.646769           0.004105
          201              C      12.358660       1.809648      16.576074      -0.283599      35.670655 0.51013230E+03  0.12522397E+05                                 9.447058                            7.558691       0.006572       1.959013                    0.999205      31.891658      94.670524       0.594100       0.419993      -1.058532      -0.012218       0.018052      -0.006131       0.022644       0.027315      -0.028528      -0.004836      -0.011446      -0.016382      -0.038877      -0.003031       0.041909             10.566522       8.171012       4.428475      -0.476996      13.713728       2.758236       9.814826           0.007014
          202              C      12.995548       3.000787      16.903119       0.069256      28.389912 0.36952938E+03  0.84147916E+04                                 8.309798                            6.565578       0.064223       2.021166                    0.999363      27.550525      80.204007       0.614870       0.437450      -1.042039       0.016538       0.016771      -0.052588       0.057622      -0.014859      -0.002070       0.013035       0.042169       0.055244      -0.037520       0.012592       0.024928              9.326849       8.058781       3.605413      -0.977365      10.445597       2.105025       9.476168          -0.016617
          203              C       5.731992       3.486758       6.673802       0.071316      26.638466 0.35973124E+03  0.81474121E+04                                 7.965576                            6.468082      -0.050368       1.981547                    0.999525      27.625235      80.545401       0.620098       0.436118      -1.041478      -0.000346       0.062381      -0.015628       0.064309      -0.013651      -0.004639      -0.028887      -0.011974       0.012446      -0.032034      -0.001913       0.033947              8.872600       9.489584       1.591331       4.069785       7.814251      -0.309730       9.313964          -0.001891
          204              C       4.752398       2.985494       5.858815      -0.286044      36.275352 0.50133678E+03  0.12229095E+05                                 9.486666                            7.423527       0.160526       2.003956                    0.999702      31.653273      93.068932       0.609143       0.412214      -1.065578      -0.006205       0.005966       0.014538       0.016895       0.029655      -0.002070      -0.012120      -0.054089      -0.084965      -0.031583      -0.024402       0.055985             10.989400      11.193249       0.988727       6.060336       8.919586      -0.727621      12.855365           0.004494
          205              C       4.174649       3.811306       4.875933       0.266555      30.567074 0.36081307E+03  0.81432119E+04                                 8.879029                            6.590276      -0.112958       1.989518                    0.999408      25.320907      72.676453       0.601224       0.451394      -1.036970      -0.042141      -0.005618      -0.026170       0.049922       0.028711       0.059578      -0.010183       0.005316       0.058397      -0.069519       0.000935       0.068584             10.770697      11.953726       1.833947       6.662170       8.516663       0.422661      11.841702           0.019122
          206              C       4.693258       5.097600       4.751761      -0.268988      33.810236 0.50421631E+03  0.12351265E+05                                 9.133242                            7.533268      -0.051088       1.942179                    0.999137      31.798960      94.549588       0.592421       0.422067      -1.056362      -0.006480       0.006632       0.017614       0.019906      -0.007476       0.031843      -0.027341      -0.027675       0.050569      -0.041341      -0.009992       0.051333             10.015448      10.743568       2.013726       4.735222       9.182129       0.455506      10.120647           0.004395
          207              C       5.697115       5.498611       5.606973       0.047827      27.941227 0.36773853E+03  0.83764752E+04                                 8.150024                            6.488042       0.097580       2.018624                    0.999781      28.190191      82.483749       0.626418       0.429259      -1.045396      -0.013980      -0.045674       0.035833       0.059713      -0.010567      -0.025338      -0.015123      -0.055335      -0.064194      -0.048474       0.006100       0.042374              8.989178       9.194467       0.898112       3.918373       8.814444      -0.944916       8.958623           0.004108
          208              C       2.136608       4.983754       1.058084       0.059550      28.650835 0.36768641E+03  0.83775662E+04                                 8.346792                            6.534114      -0.022124       1.984773                    0.999526      28.007172      82.041732       0.617360       0.435439      -1.041347      -0.039069      -0.044853       0.002356       0.059530       0.004796      -0.023945      -0.016739      -0.004112      -0.017307      -0.029593      -0.000983       0.030575              9.359945      10.883174       1.058961       2.604842       6.192462      -2.447722      11.004200           0.000510
          209              C       2.906939       4.642214       2.142402      -0.275486      35.599686 0.50611694E+03  0.12405345E+05                                 9.460554                            7.549369       0.003069       1.961625                    0.998740      31.717710      94.233720       0.591761       0.422281      -1.056581       0.006440      -0.020582      -0.010276       0.023889       0.020822       0.015243      -0.006091       0.091633      -0.023738      -0.048540      -0.008624       0.057164             10.639090      10.567013       0.328341       3.591311       7.046598      -3.283129      14.303659           0.006243
          210              C       2.418658       3.731443       3.074566       0.258385      31.080901 0.36283246E+03  0.82005623E+04                                 8.977766                            6.604822      -0.072776       2.003056                    0.999465      25.375641      72.895796       0.601065       0.450866      -1.037231       0.033764      -0.004856       0.033341       0.047700       0.019257       0.040817      -0.025645       0.049661       0.057646      -0.061267       0.002835       0.058431             10.940657      11.815181       0.310107       5.562243       6.455627      -2.339259      14.551162           0.018276
          211              C       1.152464       3.179203       2.810482      -0.284910      36.657906 0.51253423E+03  0.12592747E+05                                 9.581178                            7.534085       0.059305       1.967420                    0.999530      32.133444      95.347449       0.600259       0.415307      -1.061791      -0.002974      -0.002376      -0.008103       0.008952       0.021128      -0.012233      -0.036075      -0.015214       0.035013      -0.034183      -0.017276       0.051459             10.920035      13.375470       0.792211       4.802289       7.056710      -1.889436      12.327925           0.005686
          212              C       0.462502       3.600605       1.698182       0.060012      27.661671 0.35822377E+03  0.80912976E+04                                 8.110925                            6.417221       0.080592       2.022043                    0.999636      27.570090      79.841065       0.629030       0.431093      -1.046238       0.037297       0.041558      -0.026278       0.061715       0.013489      -0.000270       0.007972       0.023490      -0.059981      -0.023625      -0.004459       0.028083              9.068675      10.582817       0.718627       3.165346       6.233204      -2.187115      10.390005           0.004200
          213              C      13.635469       6.460358       1.797869       0.060391      28.524482 0.36899630E+03  0.84204068E+04                                 8.373927                            6.579133       0.022314       2.000553                    0.999704      28.020438      82.320066       0.610167       0.439893      -1.038021      -0.035713      -0.005691      -0.047973       0.060077      -0.009316       0.027137      -0.014881       0.030201      -0.006647      -0.026826      -0.013727       0.040554              9.394918      10.363540      -3.955185       0.040886       7.954575       2.224953       9.866639           0.006012
          214              C      12.783252       7.255584       2.534156      -0.277432      35.665866 0.50872692E+03  0.12500635E+05                                 9.468064                            7.555590      -0.011055       1.947939                    0.999405      32.184762      96.124418       0.592346       0.420807      -1.056212       0.000327      -0.020298       0.000068       0.020301      -0.011752       0.013294       0.028499      -0.021027       0.140254      -0.046053      -0.012837       0.058890             10.660235      11.730076      -5.207724       0.071860      10.234129       1.532322      10.016501           0.004513
          215              C      11.645952       7.758547       1.922041       0.248511      31.292100 0.36757160E+03  0.83275014E+04                                 9.008154                            6.635267      -0.166156       1.973115                    0.999574      25.479272      73.075105       0.601904       0.449165      -1.039105      -0.033330       0.043331       0.020563       0.058407      -0.062807      -0.012690       0.025411      -0.012416       0.021164      -0.067495      -0.003813       0.071307             10.939950      10.811919      -6.172953      -0.494241      12.874060       2.970605       9.133872           0.029494
          216              C      11.371484       7.362634       0.615613      -0.255372      34.435426 0.49640614E+03  0.12112962E+05                                 9.267465                            7.474907       0.029640       1.971920                    0.998894      31.463228      93.379965       0.594685       0.422091      -1.056314      -0.004356      -0.012849       0.001517       0.013652      -0.021145       0.034484       0.002513       0.035427      -0.097387      -0.049639      -0.005158       0.054798             10.328323       9.778330      -4.060007      -0.814550      10.673137       3.916246      10.533501           0.003373
          217              C      12.290422       6.569107      17.450524       0.040347      30.315439 0.39167687E+03  0.91137119E+04                                 8.814121                            6.839317      -0.238086       1.906202                    0.999077      29.295453      88.211700       0.587773       0.447846      -1.028681       0.028949      -0.022400       0.055430       0.066425       0.004020       0.027940       0.018502      -0.009098       0.051920      -0.031384      -0.009719       0.041103              9.944504      10.475820      -3.754222       0.226591       8.801985       3.089542      10.555707           0.008779
          218              C       8.828481      11.693894       2.661826       0.063557      27.851922 0.38032954E+03  0.87455279E+04                                 8.249257                            6.692778      -0.175556       1.936999                    0.999313      28.192402      83.160979       0.603109       0.441656      -1.036911       0.021548      -0.000326      -0.051193       0.055544       0.000329      -0.009243       0.019321       0.045499       0.068908      -0.040329       0.007826       0.032503              9.138713       8.062938      -3.607840      -0.803284       9.498780      -1.161986       9.854422           0.003146
          219              C       9.415328      10.521446       3.081562      -0.289279      36.300537 0.51402592E+03  0.12660582E+05                                 9.599134                            7.606222      -0.064775       1.931932                    0.999030      32.296486      96.496245       0.589187       0.422070      -1.055674       0.005891       0.020330       0.005474       0.021863      -0.009869      -0.011589      -0.021485      -0.019323       0.122522      -0.039193      -0.010162       0.049355             10.931853       9.563959      -5.448672      -1.707337      13.496637       0.144056       9.734963           0.001007
          220              C      10.203856       9.777197       2.193121       0.276634      31.696646 0.35391399E+03  0.79334282E+04                                 9.021136                            6.466626      -0.073867       1.995832                    0.999327      25.206636      71.641403       0.616671       0.443087      -1.043848       0.027145      -0.038587       0.003686       0.047322      -0.044616      -0.012542      -0.007664      -0.054245      -0.013792      -0.054259      -0.000258       0.054517             11.179142       8.700393      -6.248191      -0.892090      16.190402      -1.257772       8.646629           0.004149
          221              C      10.387340      10.305648       0.912926      -0.283605      35.670492 0.51012979E+03  0.12522304E+05                                 9.447011                            7.558671       0.006603       1.959022                    0.999205      31.891506      94.669548       0.594102       0.419992      -1.058533       0.012215       0.018046       0.006133       0.022639      -0.027313      -0.028523       0.004837      -0.011441      -0.016381      -0.038871      -0.003034       0.041905             10.566461       8.170963      -4.428438      -0.476977      13.713674      -2.758230       9.814747           0.007046
          222              C       9.750452      11.496787       0.585882       0.069262      28.389565 0.36952352E+03  0.84146095E+04                                 8.309679                            6.565489       0.064250       2.021176                    0.999364      27.550214      80.202391       0.614881       0.437445      -1.042044      -0.016541       0.016770       0.052582       0.057617       0.014866      -0.002066      -0.013033       0.042171       0.055237      -0.037523       0.012598       0.024925              9.326707       8.058662      -3.605345      -0.977368      10.445428      -2.104979       9.476032          -0.016611
          223              C       1.850008      11.982758      10.815198       0.071319      26.638579 0.35973323E+03  0.81474602E+04                                 7.965553                            6.468066      -0.050346       1.981552                    0.999525      27.625317      80.545398       0.620104       0.436114      -1.041482       0.000345       0.062385       0.015629       0.064313       0.013650      -0.004632       0.028893      -0.011981       0.012437      -0.032033      -0.001922       0.033955              8.872565       9.489522      -1.591303       4.069749       7.814239       0.309761       9.313935          -0.001952
          224              C       2.829602      11.481494      11.630185      -0.286043      36.275536 0.50134031E+03  0.12229194E+05                                 9.486673                            7.423541       0.160540       2.003959                    0.999702      31.653339      93.068946       0.609144       0.412212      -1.065580       0.006213       0.005968      -0.014537       0.016898      -0.029660      -0.002068       0.012122      -0.054091      -0.084984      -0.031591      -0.024401       0.055992             10.989395      11.193229      -0.988704       6.060320       8.919583       0.727647      12.855375           0.004465
          225              C       3.407351      12.307306      12.613067       0.266566      30.567284 0.36081636E+03  0.81432939E+04                                 8.879000                            6.590262      -0.112928       1.989528                    0.999408      25.321015      72.676481       0.601232       0.451388      -1.036975       0.042141      -0.005616       0.026165       0.049920      -0.028718       0.059590       0.010193       0.005306       0.058382      -0.069539       0.000948       0.068591             10.770642      11.953640      -1.833949       6.662098       8.516670      -0.422643      11.841614           0.019031
          226              C       2.888742      13.593600      12.737239      -0.268988      33.810701 0.50422395E+03  0.12351514E+05                                 9.133322                            7.533308      -0.051103       1.942171                    0.999137      31.799395      94.551498       0.592421       0.422065      -1.056362       0.006487       0.006626      -0.017616       0.019908       0.007480       0.031850       0.027338      -0.027672       0.050572      -0.041345      -0.009992       0.051336             10.015546      10.743653      -2.013708       4.735295       9.182204      -0.455456      10.120781           0.004342
          227              C       1.884885      13.994611      11.882027       0.047826      27.941571 0.36774345E+03  0.83766181E+04                                 8.150087                            6.488078       0.097587       2.018624                    0.999781      28.190454      82.484763       0.626417       0.429258      -1.045397       0.013977      -0.045678      -0.035841       0.059719       0.010563      -0.025329       0.015118      -0.055337      -0.064214      -0.048465       0.006089       0.042376              8.989258       9.194555      -0.898110       3.918438       8.814493       0.944933       8.958726           0.004057
          228              C       5.445392      13.479754      16.430916       0.059550      28.651214 0.36769177E+03  0.83777291E+04                                 8.346898                            6.534181      -0.022155       1.984763                    0.999526      28.007443      82.043056       0.617354       0.435441      -1.041344       0.039074      -0.044850      -0.002355       0.059530      -0.004795      -0.023944       0.016744      -0.004104      -0.017297      -0.029592      -0.000985       0.030577              9.360075      10.883336      -1.058964       2.604907       6.192525       2.447760      11.004365           0.000422
          229              C       4.675061      13.138214      15.346598      -0.275488      35.600224 0.50612551E+03  0.12405614E+05                                 9.460646                            7.549424       0.003073       1.961622                    0.998740      31.718075      94.235183       0.591760       0.422280      -1.056581      -0.006440      -0.020584       0.010272       0.023889      -0.020823       0.015243       0.006092       0.091648      -0.023731      -0.048548      -0.008622       0.057170             10.639209      10.567134      -0.328339       3.591382       7.046656       3.283168      14.303838           0.006215
          230              C       5.163342      12.227443      14.414434       0.258392      31.081245 0.36283757E+03  0.82006946E+04                                 8.977755                            6.604819      -0.072739       2.003068                    0.999465      25.375808      72.896000       0.601072       0.450859      -1.037236      -0.033761      -0.004853      -0.033342       0.047697      -0.019268       0.040823       0.025659       0.049674       0.057656      -0.061290       0.002848       0.058443             10.940627      11.815118      -0.310102       5.562202       6.455627       2.339275      14.551135           0.018151
          231              C       6.429536      11.675203      14.678518      -0.284908      36.657951 0.51253632E+03  0.12592791E+05                                 9.581125                            7.534067       0.059356       1.967433                    0.999531      32.133441      95.346890       0.600265       0.415303      -1.061795       0.002972      -0.002375       0.008098       0.008947      -0.021135      -0.012234       0.036079      -0.015222       0.035020      -0.034189      -0.017279       0.051468             10.919947      13.375371      -0.792215       4.802216       7.056677       1.889409      12.327795           0.005666
          232              C       7.119498      12.096605      15.790818       0.060006      27.661805 0.35822680E+03  0.80913646E+04                                 8.110879                            6.417207       0.080626       2.022050                    0.999636      27.570147      79.840623       0.629038       0.431087      -1.046244      -0.037297       0.041560       0.026283       0.061718      -0.013495      -0.000262      -0.007969       0.023492      -0.059982      -0.023621      -0.004468       0.028089              9.068603      10.582715      -0.718619       3.165286       6.233180       2.187103      10.389915           0.004138
          233              C       6.053469       2.035642       1.797869       0.060391      28.525134 0.36900582E+03  0.84206867E+04                                 8.374065                            6.579220       0.022283       2.000538                    0.999704      28.020932      82.322089       0.610162       0.439893      -1.038020      -0.035713       0.005696      -0.047981       0.060084       0.009331       0.027140       0.014878       0.030217      -0.006631      -0.026820      -0.013746       0.040566              9.395092      10.363750       3.955295       0.040851       7.954730      -2.225014       9.866798           0.005973
          234              C       5.201252       1.240416       2.534156      -0.277431      35.666655 0.50873959E+03  0.12501040E+05                                 9.468211                            7.555680      -0.011062       1.947931                    0.999404      32.185342      96.126927       0.592342       0.420807      -1.056211       0.000315       0.020296       0.000069       0.020298       0.011761       0.013297      -0.028504      -0.021031       0.140287      -0.046069      -0.012834       0.058902             10.660427      11.730295       5.207861       0.071848      10.234324      -1.532355      10.016663           0.004504
          235              C       4.063952       0.737453       1.922041       0.248503      31.292852 0.36758085E+03  0.83277671E+04                                 9.008281                            6.635337      -0.166134       1.973120                    0.999574      25.479714      73.076726       0.601902       0.449163      -1.039106      -0.033325      -0.043330       0.020561       0.058402       0.062825      -0.012682      -0.025422      -0.012404       0.021198      -0.067520      -0.003800       0.071320             10.940136      10.812102       6.173096      -0.494253      12.874299      -2.970658       9.134006           0.029446
          236              C       3.789484       1.133366       0.615613      -0.255364      34.435787 0.49641246E+03  0.12113164E+05                                 9.267529                            7.474949       0.029647       1.971919                    0.998894      31.463544      93.381315       0.594684       0.422090      -1.056313      -0.004354       0.012843       0.001524       0.013647       0.021151       0.034487      -0.002516       0.035436      -0.097392      -0.049644      -0.005161       0.054805             10.328403       9.778404       4.060046      -0.814532      10.673227      -3.916271      10.533577           0.003363
          237              C       4.708422       1.926893      17.450524       0.040341      30.315531 0.39167888E+03  0.91137588E+04                                 8.814095                            6.839300      -0.238022       1.906221                    0.999077      29.295485      88.211441       0.587779       0.447842      -1.028685       0.028962       0.022398       0.055428       0.066428      -0.004015       0.027931      -0.018506      -0.009084       0.051967      -0.031377      -0.009730       0.041106              9.944478      10.475796       3.754224       0.226576       8.801977      -3.089541      10.555662           0.008747
          238              C       1.246481      13.794106       2.661826       0.063561      27.852154 0.38033316E+03  0.87456467E+04                                 8.249344                            6.692835      -0.175600       1.936985                    0.999312      28.192674      83.162414       0.603102       0.441659      -1.036907       0.021548       0.000326      -0.051194       0.055545      -0.000327      -0.009247      -0.019323       0.045517       0.068932      -0.040342       0.007828       0.032514              9.138823       8.063007       3.607893      -0.803271       9.498925       1.162031       9.854538           0.003145
          239              C       1.833328      14.966554       3.081562      -0.289283      36.301272 0.51403726E+03  0.12660965E+05                                 9.599312                            7.606331      -0.064806       1.931919                    0.999030      32.297063      96.499198       0.589178       0.422073      -1.055669       0.005897      -0.020329       0.005470       0.021862       0.009882      -0.011594       0.021481      -0.019327       0.122534      -0.039208      -0.010148       0.049356             10.932078       9.564106       5.448782      -1.707371      13.496922      -0.144028       9.735206           0.000968
          240              C       2.621856      15.710803       2.193121       0.276634      31.697356 0.35392141E+03  0.79336498E+04                                 9.021305                            6.466716      -0.073862       1.995832                    0.999327      25.207015      71.643131       0.616663       0.443090      -1.043844       0.027138       0.038587       0.003687       0.047319       0.044624      -0.012547       0.007667      -0.054260      -0.013775      -0.054275      -0.000250       0.054525             11.179389       8.700546       6.248343      -0.892107      16.190784       1.257830       8.646837           0.004133
          241              C       2.805340      15.182352       0.912926      -0.283601      35.671038 0.51013784E+03  0.12522574E+05                                 9.447127                            7.558726       0.006567       1.959009                    0.999205      31.891905      94.671568       0.594099       0.419992      -1.058532       0.012217      -0.018048       0.006135       0.022641       0.027317      -0.028532      -0.004834      -0.011446      -0.016392      -0.038882      -0.003030       0.041912             10.566620       8.171061       4.428526      -0.477007      13.713887       2.758269       9.814913           0.007017
          242              C       2.168452      13.991213       0.585882       0.069257      28.390136 0.36953218E+03  0.84148684E+04                                 8.309818                            6.565580       0.064231       2.021166                    0.999363      27.550678      80.204428       0.614874       0.437447      -1.042041      -0.016542      -0.016772       0.052589       0.057624      -0.014855      -0.002072       0.013039       0.042167       0.055251      -0.037520       0.012588       0.024932              9.326883       8.058783       3.605433      -0.977367      10.445666       2.105048       9.476201          -0.016633
          243              C       9.432008      13.505242      10.815198       0.071322      26.637961 0.35972365E+03  0.81471935E+04                                 7.965484                            6.468024      -0.050355       1.981557                    0.999525      27.624809      80.543810       0.620100       0.436120      -1.041478       0.000349      -0.062374       0.015627       0.064303      -0.013654      -0.004647      -0.028882      -0.011971       0.012433      -0.032036      -0.001902       0.033939              8.872477       9.489449       1.591307       4.069689       7.814182      -0.309747       9.313799          -0.001964
          244              C      10.411602      14.006506      11.630185      -0.286034      36.274189 0.50131929E+03  0.12228545E+05                                 9.486447                            7.423391       0.160561       2.003977                    0.999702      31.652521      93.065817       0.609150       0.412213      -1.065580       0.006206      -0.005963      -0.014546       0.016901       0.029651      -0.002072      -0.012118      -0.054072      -0.084965      -0.031579      -0.024397       0.055975             10.989101      11.192956       0.988710       6.060109       8.919410      -0.727609      12.854938           0.004451
          245              C      10.989351      13.180694      12.613067       0.266561      30.566432 0.36080555E+03  0.81429955E+04                                 8.878919                            6.590221      -0.112931       1.989531                    0.999408      25.320507      72.674972       0.601225       0.451396      -1.036970       0.042147       0.005618       0.026169       0.049927       0.028705       0.059563      -0.010176       0.005325       0.058406      -0.069500       0.000928       0.068572             10.770532      11.953565       1.833935       6.662021       8.516575       0.422654      11.841454           0.019045
          246              C      10.470742      11.894400      12.737239      -0.268987      33.809988 0.50421123E+03  0.12351111E+05                                 9.133212                            7.533239      -0.051091       1.942181                    0.999137      31.798747      94.548868       0.592421       0.422068      -1.056361       0.006482      -0.006639      -0.017619       0.019913      -0.007477       0.031837      -0.027333      -0.027669       0.050569      -0.041332      -0.009991       0.051323             10.015418      10.743573       2.013714       4.735217       9.182082       0.455495      10.120599           0.004348
          247              C       9.466885      11.493389      11.882027       0.047829      27.941232 0.36773807E+03  0.83764774E+04                                 8.150088                            6.488084       0.097513       2.018604                    0.999781      28.190238      82.484448       0.626408       0.429265      -1.045391       0.013986       0.045670      -0.035832       0.059711      -0.010576      -0.025343      -0.015118      -0.055327      -0.064183      -0.048477       0.006108       0.042369              8.989255       9.194569       0.898110       3.918420       8.814508      -0.944937       8.958688           0.004058
          248              C      13.027392      12.008246      16.430916       0.059558      28.650300 0.36767834E+03  0.83773316E+04                                 8.346693                            6.534047      -0.022097       1.984788                    0.999526      28.006748      82.040091       0.617363       0.435439      -1.041348       0.039062       0.044853      -0.002354       0.059524       0.004789      -0.023948      -0.016732      -0.004111      -0.017312      -0.029595      -0.000973       0.030568              9.359822      10.883081       1.058960       2.604802       6.192387      -2.447663      11.003998           0.000452
          249              C      12.257061      12.349786      15.346598      -0.275488      35.599422 0.50611344E+03  0.12405235E+05                                 9.460511                            7.549350       0.003072       1.961628                    0.998741      31.717540      94.233058       0.591761       0.422282      -1.056580      -0.006443       0.020581       0.010283       0.023892       0.020817       0.015238      -0.006088       0.091627      -0.023720      -0.048536      -0.008619       0.057156             10.639020      10.567009       0.328358       3.591274       7.046562      -3.283073      14.303489           0.006212
          250              C      12.745342      13.260557      14.414434       0.258389      31.080402 0.36282742E+03  0.82004151E+04                                 8.977674                            6.604783      -0.072755       2.003065                    0.999465      25.375352      72.894683       0.601066       0.450867      -1.037231      -0.033765       0.004858      -0.033345       0.047703       0.019250       0.040809      -0.025636       0.049652       0.057648      -0.061251       0.002829       0.058422             10.940505      11.815057       0.310118       5.562125       6.455568      -2.339212      14.550891           0.018193
          251              C      14.011536      13.812797      14.678518      -0.284903      36.657131 0.51252259E+03  0.12592376E+05                                 9.581033                            7.533996       0.059332       1.967435                    0.999530      32.132916      95.345222       0.600264       0.415307      -1.061792       0.002980       0.002377       0.008102       0.008954       0.021124      -0.012233      -0.036069      -0.015217       0.035026      -0.034176      -0.017277       0.051453             10.919845      13.375265       0.792206       4.802171       7.056614      -1.889387      12.327654           0.005652
          252              C      14.701498      13.391395      15.790818       0.060011      27.661435 0.35822096E+03  0.80912180E+04                                 8.110890                            6.417207       0.080593       2.022046                    0.999636      27.569903      79.840433       0.629029       0.431094      -1.046237      -0.037295      -0.041554       0.026276       0.061709       0.013482      -0.000272       0.007976       0.023479      -0.059975      -0.023625      -0.004449       0.028074              9.068623      10.582782       0.718633       3.165311       6.233184      -2.187085      10.389901           0.004141
          253              C       1.528531      10.531642      15.691131       0.060388      28.525140 0.36900576E+03  0.84206802E+04                                 8.374037                            6.579198       0.022300       2.000541                    0.999704      28.020955      82.321973       0.610166       0.439890      -1.038022       0.035714       0.005694       0.047983       0.060085      -0.009331       0.027138      -0.014882       0.030212      -0.006640      -0.026823      -0.013742       0.040564              9.395059      10.363692      -3.955273       0.040857       7.954715       2.225014       9.866772           0.005970
          254              C       2.380748       9.736416      14.954844      -0.277437      35.666962 0.50874485E+03  0.12501200E+05                                 9.468250                            7.555710      -0.011071       1.947924                    0.999405      32.185571      96.127694       0.592342       0.420806      -1.056212      -0.000316       0.020294      -0.000065       0.020297      -0.011761       0.013294       0.028503      -0.021034       0.140295      -0.046069      -0.012835       0.058903             10.660472      11.730325      -5.207879       0.071846      10.234387       1.532374      10.016704           0.004504
          255              C       3.518048       9.233453      15.566959       0.248500      31.292861 0.36758104E+03  0.83277665E+04                                 9.008256                            6.635319      -0.166148       1.973114                    0.999574      25.479714      73.076536       0.601906       0.449161      -1.039108       0.033323      -0.043332      -0.020560       0.058402      -0.062825      -0.012683       0.025423      -0.012402       0.021195      -0.067520      -0.003801       0.071321             10.940103      10.812064      -6.173074      -0.494250      12.874275       2.970649       9.133969           0.029457
          256              C       3.792516       9.629366      16.873387      -0.255365      34.435671 0.49641066E+03  0.12113095E+05                                 9.267477                            7.474916       0.029663       1.971924                    0.998894      31.463433      93.380559       0.594688       0.422088      -1.056316       0.004354       0.012841      -0.001523       0.013645      -0.021153       0.034491       0.002514       0.035441      -0.097385      -0.049645      -0.005166       0.054811             10.328336       9.778318      -4.060002      -0.814541      10.673161       3.916262      10.533530           0.003379
          257              C       2.873578      10.422893       0.038476       0.040341      30.315578 0.39167968E+03  0.91137826E+04                                 8.814097                            6.839304      -0.238038       1.906215                    0.999077      29.295551      88.211675       0.587780       0.447841      -1.028685      -0.028962       0.022397      -0.055428       0.066428       0.004015       0.027937       0.018507      -0.009088       0.051954      -0.031383      -0.009726       0.041108              9.944473      10.475753      -3.754202       0.226582       8.801975       3.089548      10.555690           0.008752
          258              C       6.335519       5.298106      14.827174       0.063564      27.852153 0.38033316E+03  0.87456455E+04                                 8.249340                            6.692835      -0.175614       1.936980                    0.999312      28.192661      83.162332       0.603102       0.441659      -1.036907      -0.021551       0.000325       0.051194       0.055546       0.000326      -0.009245       0.019325       0.045513       0.068931      -0.040340       0.007828       0.032513              9.138819       8.063031      -3.607898      -0.803277       9.498916      -1.162018       9.854510           0.003163
          259              C       5.748672       6.470554      14.407438      -0.289287      36.301524 0.51404187E+03  0.12661092E+05                                 9.599328                            7.606351      -0.064803       1.931916                    0.999030      32.297150      96.499142       0.589180       0.422071      -1.055672      -0.005900      -0.020331      -0.005472       0.021866      -0.009878      -0.011593      -0.021485      -0.019334       0.122543      -0.039208      -0.010153       0.049361             10.932103       9.564171      -5.448835      -1.707365      13.496993       0.144054       9.735145           0.000996
          260              C       4.960144       7.214803      15.295879       0.276636      31.697182 0.35391937E+03  0.79335846E+04                                 9.021240                            6.466674      -0.073883       1.995825                    0.999327      25.206920      71.642538       0.616669       0.443087      -1.043847      -0.027140       0.038586      -0.003686       0.047319      -0.044624      -0.012545      -0.007665      -0.054259      -0.013776      -0.054273      -0.000252       0.054524             11.179309       8.700509      -6.248318      -0.892089      16.190697      -1.257805       8.646720           0.004162
          261              C       4.776660       6.686352      16.576074      -0.283601      35.670563 0.51013069E+03  0.12522334E+05                                 9.447023                            7.558674       0.006590       1.959018                    0.999205      31.891559      94.669798       0.594102       0.419992      -1.058533      -0.012213      -0.018045      -0.006133       0.022636      -0.027314      -0.028525       0.004840      -0.011444      -0.016371      -0.038872      -0.003036       0.041908             10.566486       8.170954      -4.428440      -0.476969      13.713723      -2.758268       9.814780           0.007050
          262              C       5.413548       5.495213      16.903119       0.069261      28.389741 0.36952659E+03  0.84146983E+04                                 8.309705                            6.565509       0.064250       2.021175                    0.999364      27.550390      80.203044       0.614881       0.437444      -1.042044       0.016544      -0.016770      -0.052587       0.057622       0.014859      -0.002069      -0.013033       0.042165       0.055255      -0.037520       0.012592       0.024928              9.326742       8.058661      -3.605340      -0.977364      10.445483      -2.105022       9.476082          -0.016590
          263              C      13.313992       5.009242       6.673802       0.071319      26.638234 0.35972850E+03  0.81473264E+04                                 7.965502                            6.468043      -0.050356       1.981553                    0.999525      27.625054      80.544496       0.620103       0.436116      -1.041481      -0.000346      -0.062380      -0.015628       0.064308       0.013652      -0.004637       0.028888      -0.011981       0.012436      -0.032033      -0.001916       0.033949              8.872494       9.489454      -1.591273       4.069700       7.814172       0.309771       9.313857          -0.001894
          264              C      12.334398       5.510506       5.858815      -0.286036      36.274574 0.50132565E+03  0.12228728E+05                                 9.486486                            7.423423       0.160565       2.003974                    0.999702      31.652694      93.066154       0.609151       0.412211      -1.065582      -0.006207      -0.005963       0.014538       0.016895      -0.029657      -0.002069       0.012122      -0.054092      -0.084986      -0.031590      -0.024401       0.055991             10.989152      11.193004      -0.988676       6.060163       8.919389       0.727629      12.855064           0.004503
          265              C      11.756649       4.684694       4.875933       0.266559      30.566789 0.36081052E+03  0.81431291E+04                                 8.878935                            6.590232      -0.112930       1.989529                    0.999408      25.320717      72.675479       0.601230       0.451392      -1.036973      -0.042141       0.005618      -0.026170       0.049922      -0.028712       0.059576       0.010185       0.005315       0.058393      -0.069520       0.000939       0.068581             10.770549      11.953561      -1.833925       6.662034       8.516575      -0.422645      11.841510           0.019109
          266              C      12.275258       3.398400       4.751761      -0.268986      33.810229 0.50421548E+03  0.12351251E+05                                 9.133252                            7.533260      -0.051100       1.942176                    0.999137      31.799028      94.550095       0.592421       0.422067      -1.056361      -0.006483      -0.006630       0.017616       0.019907       0.007479       0.031844       0.027334      -0.027671       0.050572      -0.041338      -0.009991       0.051330             10.015467      10.743605      -2.013683       4.735263       9.182092      -0.455457      10.120703           0.004384
          267              C      13.279115       2.997389       5.606973       0.047830      27.941330 0.36773962E+03  0.83765142E+04                                 8.150064                            6.488062       0.097573       2.018622                    0.999781      28.190308      82.484424       0.626415       0.429260      -1.045395      -0.013983       0.045674       0.035838       0.059716       0.010569      -0.025336       0.015115      -0.055341      -0.064192      -0.048471       0.006097       0.042374              8.989232       9.194542      -0.898096       3.918424       8.814455       0.944941       8.958701           0.004108
          268              C       9.718608       3.512246       1.058084       0.059547      28.650916 0.36768751E+03  0.83775997E+04                                 8.346819                            6.534131      -0.022127       1.984772                    0.999526      28.007219      82.041985       0.617358       0.435440      -1.041346      -0.039068       0.044855       0.002353       0.059530      -0.004793      -0.023947       0.016739      -0.004108      -0.017306      -0.029595      -0.000980       0.030575              9.359978      10.883265      -1.058960       2.604871       6.192456       2.447705      11.004214           0.000472
          269              C      10.488939       3.853786       2.142402      -0.275489      35.599761 0.50611832E+03  0.12405391E+05                                 9.460579                            7.549387       0.003060       1.961622                    0.998740      31.717763      94.234028       0.591759       0.422282      -1.056580       0.006443       0.020585      -0.010277       0.023893      -0.020819       0.015241       0.006088       0.091637      -0.023727      -0.048540      -0.008622       0.057162             10.639119      10.567091      -0.328343       3.591346       7.046587       3.283105      14.303680           0.006237
          270              C      10.000658       4.764557       3.074566       0.258389      31.080624 0.36283028E+03  0.82004889E+04                                 8.977669                            6.604779      -0.072743       2.003069                    0.999465      25.375453      72.894806       0.601071       0.450863      -1.037234       0.033764       0.004857       0.033341       0.047700      -0.019259       0.040815       0.025647       0.049661       0.057650      -0.061269       0.002839       0.058431             10.940500      11.815016      -0.310114       5.562114       6.455554       2.339215      14.550930           0.018242
          271              C       8.734464       5.316797       2.810482      -0.284905      36.656963 0.51252069E+03  0.12592294E+05                                 9.580940                            7.533945       0.059369       1.967445                    0.999531      32.132775      95.344088       0.600272       0.415303      -1.061797      -0.002975       0.002380      -0.008101       0.008952      -0.021135      -0.012233       0.036076      -0.015221       0.035017      -0.034187      -0.017277       0.051464             10.919720      13.375102      -0.792210       4.802076       7.056548       1.889355      12.327511           0.005689
          272              C       8.044502       4.895395       1.698182       0.060009      27.661352 0.35822034E+03  0.80911815E+04                                 8.110808                            6.417166       0.080624       2.022055                    0.999636      27.569816      79.839463       0.629038       0.431090      -1.046242       0.037297      -0.041554      -0.026280       0.061713      -0.013493      -0.000269      -0.007971       0.023481      -0.059990      -0.023626      -0.004459       0.028085              9.068513      10.582630      -0.718622       3.165235       6.233125       2.187059      10.389784           0.004188
          273              C       6.053469      10.531642       6.946631       0.060392      28.524875 0.36900223E+03  0.84205755E+04                                 8.373979                            6.579167       0.022313       2.000548                    0.999704      28.020758      82.321160       0.610168       0.439890      -1.038022      -0.035712       0.005688       0.047980       0.060081       0.009324      -0.027140      -0.014879       0.030207      -0.006642      -0.026824      -0.013737       0.040561              9.394983      10.363636       3.955235      -0.040900       7.954639       2.224946       9.866675           0.005894
          274              C       5.201252       9.736416       6.210344      -0.277435      35.666593 0.50873940E+03  0.12501011E+05                                 9.468172                            7.555674      -0.011036       1.947938                    0.999405      32.185179      96.125746       0.592344       0.420806      -1.056214       0.000324       0.020292      -0.000065       0.020294       0.011756      -0.013298       0.028506      -0.021026       0.140288      -0.046064      -0.012840       0.058904             10.660374      11.730260       5.207856      -0.071839      10.234321       1.532318      10.016539           0.004473
          275              C       4.063952       9.233453       6.822459       0.248508      31.292771 0.36757998E+03  0.83277321E+04                                 9.008222                            6.635298      -0.166140       1.973116                    0.999574      25.479642      73.076157       0.601909       0.449159      -1.039109      -0.033324      -0.043333      -0.020560       0.058403       0.062823       0.012683       0.025422      -0.012401       0.021187      -0.067516      -0.003804       0.071320             10.940062      10.812005       6.173053       0.494273      12.874248       2.970649       9.133934           0.029385
          276              C       3.789484       9.629366       8.128887      -0.255363      34.435628 0.49640909E+03  0.12113056E+05                                 9.267487                            7.474911       0.029662       1.971926                    0.998894      31.463425      93.380754       0.594687       0.422089      -1.056315      -0.004354       0.012844      -0.001521       0.013647       0.021150      -0.034488       0.002519       0.035440      -0.097392      -0.049646      -0.005160       0.054806             10.328363       9.778364       4.060053       0.814556      10.673208       3.916263      10.533518           0.003303
          277              C       4.708422      10.422893       8.782976       0.040344      30.315931 0.39168449E+03  0.91139399E+04                                 8.814233                            6.839394      -0.238095       1.906197                    0.999077      29.295793      88.213171       0.587768       0.447847      -1.028679       0.028958       0.022397      -0.055429       0.066428      -0.004015      -0.027941       0.018510      -0.009087       0.051933      -0.031387      -0.009723       0.041110              9.944644      10.475966       3.754309      -0.226573       8.802139       3.089598      10.555827           0.008661
          278              C       1.246481       5.298106       6.082674       0.063571      27.852048 0.38033136E+03  0.87455979E+04                                 8.249325                            6.692823      -0.175613       1.936981                    0.999312      28.192652      83.162400       0.603102       0.441660      -1.036906       0.021548       0.000334       0.051193       0.055545      -0.000331       0.009247       0.019326       0.045531       0.068940      -0.040351       0.007834       0.032517              9.138800       8.063000       3.607878       0.803308       9.498879      -1.161972       9.854521           0.003152
          279              C       1.833328       6.470554       5.662938      -0.289293      36.301519 0.51404183E+03  0.12661091E+05                                 9.599350                            7.606370      -0.064801       1.931918                    0.999030      32.297077      96.498947       0.589177       0.422073      -1.055670       0.005894      -0.020328      -0.005468       0.021860       0.009877       0.011596      -0.021485      -0.019332       0.122535      -0.039207      -0.010153       0.049360             10.932126       9.564170       5.448840       1.707386      13.497026       0.144079       9.735180           0.000977
          280              C       2.621856       7.214803       6.551379       0.276638      31.697117 0.35391826E+03  0.79335594E+04                                 9.021257                            6.466684      -0.073875       1.995829                    0.999327      25.206881      71.642598       0.616665       0.443090      -1.043845       0.027136       0.038588      -0.003689       0.047318       0.044623       0.012546      -0.007667      -0.054259      -0.013787      -0.054272      -0.000254       0.054526             11.179328       8.700505       6.248314       0.892105      16.190713      -1.257803       8.646766           0.004105
          281              C       2.805340       6.686352       7.831574      -0.283598      35.670793 0.51013351E+03  0.12522440E+05                                 9.447088                            7.558698       0.006565       1.959011                    0.999205      31.891749      94.670992       0.594100       0.419992      -1.058531       0.012213      -0.018049      -0.006133       0.022639       0.027316       0.028532       0.004835      -0.011443      -0.016394      -0.038880      -0.003032       0.041912             10.566575       8.171043       4.428520       0.477017      13.713834      -2.758223       9.814848           0.006979
          282              C       2.168452       5.495213       8.158618       0.069258      28.390054 0.36953093E+03  0.84148396E+04                                 8.309836                            6.565597       0.064218       2.021164                    0.999363      27.550634      80.204509       0.614868       0.437451      -1.042038      -0.016544      -0.016769      -0.052589       0.057624      -0.014858       0.002070      -0.013039       0.042171       0.055246      -0.037522       0.012592       0.024931              9.326903       8.058819       3.605448       0.977375      10.445684      -2.105028       9.476207          -0.016672
          283              C       9.432008       5.009242      15.418302       0.071317      26.638597 0.35973349E+03  0.81474698E+04                                 7.965569                            6.468081      -0.050391       1.981537                    0.999525      27.625341      80.545559       0.620102       0.436115      -1.041481       0.000348      -0.062385      -0.015626       0.064313      -0.013650       0.004634       0.028892      -0.011978       0.012440      -0.032034      -0.001919       0.033952              8.872584       9.489572       1.591303      -4.069759       7.814241       0.309763       9.313939          -0.001856
          284              C      10.411602       5.510506      14.603315      -0.286052      36.275786 0.50134482E+03  0.12229325E+05                                 9.486715                            7.423578       0.160533       2.003953                    0.999702      31.653451      93.069195       0.609142       0.412213      -1.065580       0.006213      -0.005969       0.014541       0.016902       0.029657       0.002071       0.012124      -0.054098      -0.084980      -0.031588      -0.024405       0.055993             10.989446      11.193338       0.988700      -6.060374       8.919569       0.727640      12.855430           0.004522
          285              C      10.989351       4.684694      13.620433       0.266560      30.566995 0.36081212E+03  0.81431787E+04                                 8.878985                            6.590250      -0.112926       1.989530                    0.999408      25.320840      72.676024       0.601228       0.451392      -1.036972       0.042141       0.005617      -0.026167       0.049921       0.028714      -0.059581       0.010187       0.005315       0.058397      -0.069526       0.000940       0.068587             10.770632      11.953679       1.833971      -6.662097       8.516648      -0.422657      11.841568           0.019099
          286              C      10.470742       3.398400      13.496261      -0.268983      33.810082 0.50421207E+03  0.12351151E+05                                 9.133212                            7.533213      -0.051091       1.942180                    0.999137      31.799000      94.550069       0.592425       0.422064      -1.056362       0.006484      -0.006628       0.017615       0.019906      -0.007481      -0.031846       0.027333      -0.027669       0.050569      -0.041338      -0.009992       0.051330             10.015429      10.743547       2.013664      -4.735241       9.182085      -0.455412      10.120657           0.004365
          287              C       9.466885       2.997389      14.351473       0.047826      27.941471 0.36774189E+03  0.83765767E+04                                 8.150089                            6.488079       0.097577       2.018622                    0.999781      28.190371      82.484585       0.626415       0.429260      -1.045395       0.013978       0.045676       0.035837       0.059716      -0.010566       0.025335       0.015121      -0.055331      -0.064214      -0.048472       0.006097       0.042375              8.989265       9.194590       0.898104      -3.918457       8.814470       0.944934       8.958735           0.004107
          288              C      13.027392       3.512246       9.802584       0.059546      28.651057 0.36768952E+03  0.83776590E+04                                 8.346859                            6.534157      -0.022121       1.984773                    0.999526      28.007288      82.042311       0.617356       0.435441      -1.041346       0.039069       0.044854       0.002356       0.059530       0.004796       0.023947       0.016742      -0.004108      -0.017301      -0.029595      -0.000984       0.030579              9.360028      10.883316       1.058981      -2.604883       6.192492       2.447723      11.004274           0.000431
          289              C      12.257061       3.853786      10.886902      -0.275484      35.599684 0.50611612E+03  0.12405325E+05                                 9.460566                            7.549367       0.003062       1.961624                    0.998740      31.717695      94.233823       0.591760       0.422282      -1.056580      -0.006439       0.020582      -0.010273       0.023888       0.020821      -0.015242       0.006091       0.091643      -0.023718      -0.048547      -0.008619       0.057165             10.639108      10.567093       0.328373      -3.591324       7.046589       3.283104      14.303644           0.006193
          290              C      12.745342       4.764557      11.819066       0.258388      31.080820 0.36283161E+03  0.82005332E+04                                 8.977727                            6.604800      -0.072748       2.003067                    0.999465      25.375579      72.895428       0.601068       0.450864      -1.037233      -0.033761       0.004853       0.033342       0.047698       0.019260      -0.040818       0.025647       0.049663       0.057649      -0.061271       0.002838       0.058433             10.940594      11.815146       0.310136      -5.562181       6.455601       2.339237      14.551034           0.018236
          291              C      14.011536       5.316797      11.554982      -0.284911      36.658013 0.51253582E+03  0.12592797E+05                                 9.581195                            7.534095       0.059308       1.967420                    0.999530      32.133512      95.347715       0.600259       0.415307      -1.061791       0.002971       0.002375      -0.008101       0.008950       0.021129       0.012233       0.036074      -0.015217       0.035030      -0.034184      -0.017277       0.051461             10.920055      13.375523       0.792234      -4.802289       7.056720       1.889432      12.327921           0.005662
          292              C      14.701498       4.895395      10.442682       0.060013      27.661651 0.35822322E+03  0.80912840E+04                                 8.110922                            6.417213       0.080600       2.022047                    0.999636      27.570087      79.841111       0.629031       0.431092      -1.046238      -0.037299      -0.041556      -0.026283       0.061717       0.013488       0.000268      -0.007974       0.023490      -0.059974      -0.023624      -0.004458       0.028082              9.068674      10.582851       0.718651      -3.165342       6.233199       2.187100      10.389972           0.004141
          293              C       1.528531       2.035642      10.542369       0.060404      28.524070 0.36898965E+03  0.84202160E+04                                 8.373855                            6.579078       0.022318       2.000559                    0.999704      28.020123      82.318912       0.610169       0.439893      -1.038021       0.035714       0.005689      -0.047969       0.060074      -0.009313      -0.027134       0.014883       0.030189      -0.006650      -0.026827      -0.013720       0.040547              9.394840      10.363452      -3.955153      -0.040895       7.954514      -2.224928       9.866555           0.005897
          294              C       2.380748       1.240416      11.278656      -0.277433      35.665899 0.50872730E+03  0.12500647E+05                                 9.468070                            7.555590      -0.011051       1.947940                    0.999404      32.184790      96.124539       0.592346       0.420807      -1.056213      -0.000330       0.020301       0.000066       0.020304      -0.011751      -0.013292      -0.028493      -0.021029       0.140239      -0.046048      -0.012834       0.058882             10.660254      11.730082      -5.207748      -0.071872      10.234161      -1.532317      10.016518           0.004463
          295              C       3.518048       0.737453      10.666541       0.248517      31.292065 0.36757077E+03  0.83274769E+04                                 9.008144                            6.635255      -0.166156       1.973115                    0.999574      25.479233      73.074941       0.601905       0.449165      -1.039106       0.033329      -0.043333       0.020563       0.058408      -0.062804       0.012692      -0.025408      -0.012418       0.021156      -0.067489      -0.003815       0.071305             10.939952      10.811900      -6.172962       0.494227      12.874085      -2.970598       9.133870           0.029356
          296              C       3.792516       1.133366       9.360113      -0.255355      34.434682 0.49639265E+03  0.12112556E+05                                 9.267359                            7.474818       0.029647       1.971932                    0.998894      31.462731      93.378329       0.594687       0.422092      -1.056312       0.004353       0.012847       0.001510       0.013649      -0.021138      -0.034481      -0.002513       0.035416      -0.097383      -0.049635      -0.005152       0.054787             10.328212       9.778215      -4.059967       0.814532      10.673031      -3.916202      10.533392           0.003297
          297              C       2.873578       1.926893       8.706024       0.040346      30.315479 0.39167779E+03  0.91137488E+04                                 8.814187                            6.839367      -0.238096       1.906202                    0.999077      29.295438      88.212054       0.587765       0.447852      -1.028677      -0.028946       0.022394       0.055429       0.066421       0.004021      -0.027943      -0.018501      -0.009096       0.051896      -0.031385      -0.009716       0.041101              9.944587      10.475898      -3.754270      -0.226585       8.802078      -3.089575      10.555787           0.008674
          298              C       6.335519      13.794106      11.406326       0.063572      27.851728 0.38032643E+03  0.87454606E+04                                 8.249302                            6.692810      -0.175626       1.936982                    0.999312      28.192392      83.161659       0.603098       0.441664      -1.036903      -0.021546       0.000332      -0.051190       0.055541       0.000337       0.009246      -0.019324       0.045527       0.068920      -0.040346       0.007837       0.032509              9.138768       8.062967      -3.607858       0.803283       9.498853       1.161997       9.854483           0.003094
          299              C       5.748672      14.966554      11.826062      -0.289295      36.301330 0.51403967E+03  0.12661029E+05                                 9.599327                            7.606360      -0.064797       1.931922                    0.999030      32.296997      96.498762       0.589176       0.422074      -1.055670      -0.005890      -0.020330       0.005469       0.021861      -0.009883       0.011599       0.021486      -0.019330       0.122527      -0.039211      -0.010147       0.049358             10.932087       9.564136      -5.448799       1.707369      13.496960      -0.144062       9.735163           0.000919
          300              C       4.960144      15.710803      10.937621       0.276636      31.697129 0.35391880E+03  0.79335845E+04                                 9.021309                            6.466726      -0.073875       1.995828                    0.999327      25.206897      71.642999       0.616657       0.443095      -1.043841      -0.027139       0.038589       0.003691       0.047321      -0.044619       0.012543       0.007667      -0.054252      -0.013793      -0.054264      -0.000257       0.054521             11.179383       8.700544      -6.248336       0.892099      16.190787       1.257826       8.646819           0.004051
          301              C       4.776660      15.182352       9.657426      -0.283598      35.670444 0.51012827E+03  0.12522279E+05                                 9.447026                            7.558655       0.006584       1.959020                    0.999205      31.891516      94.670150       0.594102       0.419992      -1.058532      -0.012213      -0.018050       0.006127       0.022639      -0.027316       0.028529      -0.004835      -0.011441      -0.016384      -0.038878      -0.003032       0.041911             10.566497       8.170973      -4.428467       0.477007      13.713711       2.758218       9.814807           0.006935
          302              C       5.413548      13.991213       9.330381       0.069252      28.390008 0.36953068E+03  0.84148316E+04                                 8.309826                            6.565592       0.064231       2.021168                    0.999363      27.550609      80.204390       0.614869       0.437450      -1.042039       0.016542      -0.016767       0.052587       0.057621       0.014856       0.002072       0.013034       0.042168       0.055247      -0.037518       0.012589       0.024928              9.326887       8.058791      -3.605433       0.977364      10.445668       2.105041       9.476202          -0.016740
          303              C      13.313992      13.505242       2.070698       0.071320      26.638337 0.35972952E+03  0.81473571E+04                                 7.965527                            6.468054      -0.050373       1.981546                    0.999525      27.625126      80.544810       0.620102       0.436116      -1.041480      -0.000347      -0.062381       0.015626       0.064310       0.013653       0.004639      -0.028884      -0.011973       0.012441      -0.032033      -0.001911       0.033944              8.872528       9.489495      -1.591290      -4.069721       7.814213      -0.309767       9.313877          -0.001888
          304              C      12.334398      14.006506       2.885685      -0.286043      36.275008 0.50133198E+03  0.12228918E+05                                 9.486553                            7.423463       0.160580       2.003973                    0.999702      31.652945      93.066964       0.609150       0.412210      -1.065583      -0.006210      -0.005965      -0.014541       0.016899      -0.029657       0.002073      -0.012120      -0.054077      -0.084993      -0.031587      -0.024400       0.055986             10.989242      11.193109      -0.988686      -6.060229       8.919453      -0.727627      12.855164           0.004513
          305              C      11.756649      13.180694       3.868567       0.266556      30.566653 0.36080852E+03  0.81430660E+04                                 8.878888                            6.590198      -0.112921       1.989532                    0.999408      25.320609      72.674899       0.601234       0.451390      -1.036975      -0.042145       0.005618       0.026169       0.049926      -0.028712      -0.059574      -0.010185       0.005319       0.058399      -0.069518       0.000937       0.068581             10.770494      11.953495      -1.833877      -6.662006       8.516519       0.422621      11.841468           0.019082
          306              C      12.275258      11.894400       3.992739      -0.268977      33.809651 0.50420549E+03  0.12350930E+05                                 9.133128                            7.533173      -0.051068       1.942191                    0.999137      31.798558      94.548043       0.592426       0.422065      -1.056363      -0.006486      -0.006635      -0.017616       0.019910       0.007479      -0.031843      -0.027335      -0.027673       0.050564      -0.041338      -0.009991       0.051328             10.015321      10.743444      -2.013662      -4.735173       9.181987       0.455455      10.120534           0.004363
          307              C      13.279115      11.493389       3.137527       0.047836      27.941035 0.36773525E+03  0.83763877E+04                                 8.150016                            6.488032       0.097559       2.018622                    0.999781      28.190049      82.483460       0.626416       0.429261      -1.045394      -0.013982       0.045670      -0.035837       0.059713       0.010572       0.025338      -0.015120      -0.055328      -0.064196      -0.048474       0.006103       0.042371              8.989173       9.194468      -0.898092      -3.918381       8.814427      -0.944935       8.958623           0.004122
          308              C       9.718608      12.008246       7.686415       0.059553      28.650502 0.36768149E+03  0.83774213E+04                                 8.346730                            6.534074      -0.022100       1.984784                    0.999526      28.006879      82.040558       0.617362       0.435439      -1.041348      -0.039066       0.044851      -0.002357       0.059526      -0.004793       0.023947      -0.016733      -0.004117      -0.017312      -0.029593      -0.000977       0.030570              9.359865      10.883155      -1.058972      -2.604819       6.192404      -2.447664      11.004035           0.000394
          309              C      10.488939      12.349786       6.602098      -0.275480      35.599044 0.50610676E+03  0.12405024E+05                                 9.460426                            7.549287       0.003100       1.961640                    0.998740      31.717304      94.232013       0.591765       0.422281      -1.056582       0.006439       0.020577       0.010278       0.023885      -0.020821      -0.015241      -0.006089       0.091624      -0.023727      -0.048536      -0.008622       0.057157             10.638921      10.566944      -0.328365      -3.591252       7.046484      -3.283019      14.303336           0.006178
          310              C      10.000658      13.260557       5.669934       0.258387      31.080571 0.36282938E+03  0.82004592E+04                                 8.977643                            6.604759      -0.072760       2.003061                    0.999465      25.375403      72.894493       0.601074       0.450861      -1.037236       0.033764       0.004856      -0.033345       0.047702      -0.019256      -0.040815      -0.025644       0.049657       0.057652      -0.061265       0.002835       0.058430             10.940471      11.815082      -0.310143      -5.562129       6.455524      -2.339145      14.550807           0.018204
          311              C       8.734464      13.812797       5.934018      -0.284911      36.657707 0.51253150E+03  0.12592639E+05                                 9.581109                            7.534045       0.059362       1.967438                    0.999531      32.133174      95.345887       0.600265       0.415305      -1.061794      -0.002976       0.002377       0.008102       0.008952      -0.021128       0.012234      -0.036080      -0.015218       0.035054      -0.034187      -0.017279       0.051467             10.919949      13.375431      -0.792212      -4.802259       7.056647      -1.889375      12.327769           0.005632
          312              C       8.044502      13.391395       7.046318       0.060016      27.661599 0.35822301E+03  0.80912845E+04                                 8.110937                            6.417230       0.080576       2.022040                    0.999636      27.570075      79.841306       0.629027       0.431095      -1.046235       0.037299      -0.041554       0.026280       0.061714      -0.013485       0.000270       0.007976       0.023485      -0.059972      -0.023624      -0.004453       0.028078              9.068683      10.582902      -0.718668      -3.165334       6.233211      -2.187080      10.389935           0.004097
          313              N      13.793174      12.191250      10.161109      -0.213144      35.949362 0.54455868E+03  0.13390715E+05                                 9.246215                            7.678893      -0.159510       1.971079                    0.998218      28.594031      81.001644       0.613427       0.406054      -1.083189      -0.044090      -0.110835       0.022383       0.121364       0.000420       0.026488       0.001361       0.052162       0.134983      -0.048598      -0.009330       0.057928             10.182660       9.379653       3.151544       1.382888       9.034226      -1.846373      12.134102           0.032297
          314              N       9.322827       6.118819       9.263923      -0.224450      39.002194 0.56249901E+03  0.13991849E+05                                 9.899089                            7.880722      -0.272837       1.927283                    0.998099      29.337794      84.520302       0.594718       0.414039      -1.074274       0.086802       0.062466       0.072298       0.129087       0.005996      -0.045886       0.009218       0.043380       0.080218      -0.043103      -0.021340       0.064443             11.207642      12.604928       3.997934      -0.630629       8.826796       2.737177      12.191201           0.030643
          315              N      11.947716       8.625139      11.395832      -0.389065      43.081907 0.47013472E+03  0.11155275E+05                                10.397451                            7.002177      -0.060805       2.007239                    0.997827      28.623075      79.922432       0.660044       0.391089      -1.092263      -0.029924       0.011610      -0.071280       0.078173       0.090979       0.030878      -0.020666      -0.045197       0.224583      -0.137637       0.056026       0.081611             13.588994      11.098940       8.997429       1.481627      21.438996       0.604290       8.229045          -0.006627
          316              N       0.903774      13.005677       7.931262      -0.211984      35.648150 0.54332161E+03  0.13350958E+05                                 9.224404                            7.700301      -0.244814       1.951159                    0.997358      28.379191      80.330660       0.609061       0.409251      -1.081209       0.059616      -0.036808      -0.092895       0.116354       0.034092       0.028278       0.013815       0.020689      -0.085582      -0.040787      -0.019886       0.060673             10.101157      12.656627       1.233308      -2.027854       6.995675       2.021294      10.651169           0.042972
          317              N       3.102554      11.782253       4.554136      -0.372384      41.312327 0.46534027E+03  0.11063185E+05                                10.205326                            7.039179      -0.278924       1.939404                    0.996605      28.847507      81.828283       0.645196       0.399305      -1.081696       0.027108       0.070524       0.022726       0.078898       0.067478      -0.051265       0.079361      -0.016306       0.000110      -0.132186       0.045093       0.087093             13.171471      14.698549       0.983098      -9.485814       7.298888      -0.252800      17.516976          -0.005961
          318              N       6.221789      13.229971       2.163389      -0.226110      37.817344 0.56814832E+03  0.14140504E+05                                 9.636199                            7.882934      -0.273140       1.926843                    0.998470      29.204080      83.632267       0.600009       0.410152      -1.078883      -0.090576      -0.057401       0.064762       0.125272      -0.019403      -0.002547       0.037652      -0.040795      -0.006349      -0.036347      -0.016886       0.053234             10.763910      11.036953       0.401540      -4.563020       9.999966       1.699914      11.254812           0.022059
          319              N       8.952826       3.695250       7.327891      -0.213143      35.949531 0.54456149E+03  0.13390809E+05                                 9.246259                            7.678922      -0.159525       1.971073                    0.998218      28.594148      81.002196       0.613425       0.406055      -1.083188       0.044086      -0.110839      -0.022381       0.121366      -0.000424       0.026489      -0.001360       0.052168       0.134995      -0.048603      -0.009330       0.057933             10.182715       9.379721      -3.151581       1.382904       9.034264       1.846356      12.134160           0.032315
          320              N      13.423173      14.614819       8.225077      -0.224453      39.002199 0.56249825E+03  0.13991824E+05                                 9.899090                            7.880712      -0.272829       1.927286                    0.998099      29.337776      84.520199       0.594719       0.414039      -1.074274      -0.086801       0.062470      -0.072294       0.129087      -0.005996      -0.045884      -0.009221       0.043383       0.080234      -0.043106      -0.021338       0.064445             11.207652      12.604947      -3.997941      -0.630651       8.826794      -2.737170      12.191213           0.030627
          321              N      10.798284       0.129139       6.093168      -0.389064      43.081732 0.47013327E+03  0.11155223E+05                                10.397397                            7.002156      -0.060780       2.007247                    0.997827      28.622994      79.921927       0.660047       0.391087      -1.092264       0.029925       0.011612       0.071277       0.078172      -0.090980       0.030881       0.020666      -0.045191       0.224601      -0.137640       0.056023       0.081617             13.588897      11.098866      -8.997353       1.481606      21.438823      -0.604285       8.229003          -0.006629
          322              N       6.678226       4.509677       9.557738      -0.211989      35.647999 0.54331838E+03  0.13350868E+05                                 9.224408                            7.700300      -0.244827       1.951156                    0.997357      28.379130      80.330639       0.609058       0.409253      -1.081207      -0.059616      -0.036808       0.092889       0.116350      -0.034088       0.028280      -0.013814       0.020687      -0.085581      -0.040788      -0.019882       0.060670             10.101160      12.656648      -1.233349      -2.027808       6.995690      -2.021302      10.651142           0.043020
          323              N       4.479446       3.286253      12.934864      -0.372380      41.311782 0.46533312E+03  0.11062957E+05                                10.205229                            7.039113      -0.278874       1.939426                    0.996605      28.847123      81.826603       0.645202       0.399304      -1.081698      -0.027107       0.070523      -0.022727       0.078897      -0.067481      -0.051260      -0.079361      -0.016301       0.000115      -0.132185       0.045091       0.087094             13.171361      14.698472      -0.983064      -9.485765       7.298802       0.252785      17.516810          -0.005962
          324              N       1.360211       4.733971      15.325611      -0.226126      37.817892 0.56815781E+03  0.14140814E+05                                 9.636332                            7.883028      -0.273128       1.926843                    0.998470      29.204381      83.633642       0.600001       0.410155      -1.078880       0.090579      -0.057399      -0.064760       0.125272       0.019408      -0.002549      -0.037641      -0.040804      -0.006333      -0.036342      -0.016887       0.053229             10.764074      11.037150      -0.401559      -4.563109      10.000113      -1.699939      11.254958           0.022143
          325              N      13.793174       3.695250      16.072391      -0.213136      35.949581 0.54456260E+03  0.13390848E+05                                 9.246275                            7.678935      -0.159559       1.971063                    0.998218      28.594201      81.002482       0.613423       0.406056      -1.083187      -0.044091      -0.110836      -0.022383       0.121366       0.000425      -0.026492      -0.001356       0.052166       0.134988      -0.048601      -0.009332       0.057932             10.182732       9.379727       3.151582      -1.382908       9.034283       1.846360      12.134187           0.032353
          326              N       9.322827      14.614819      16.969577      -0.224444      39.002443 0.56250271E+03  0.13991980E+05                                 9.899170                            7.880777      -0.272919       1.927259                    0.998099      29.337928      84.521113       0.594712       0.414042      -1.074271       0.086806       0.062467      -0.072296       0.129089       0.006007       0.045893      -0.009225       0.043394       0.080278      -0.043126      -0.021335       0.064461             11.207742      12.605069       3.998003       0.630593       8.826884      -2.737206      12.191272           0.030658
          327              N      11.947716       0.129139      14.837668      -0.389053      43.081333 0.47012831E+03  0.11155075E+05                                10.397310                            7.002101      -0.060754       2.007258                    0.997827      28.622850      79.921400       0.660052       0.391085      -1.092266      -0.029927       0.011610       0.071276       0.078171       0.090982      -0.030875       0.020665      -0.045194       0.224595      -0.137640       0.056026       0.081613             13.588783      11.098761       8.997260      -1.481598      21.438627      -0.604271       8.228961          -0.006613
          328              N       0.903774       4.509677       0.813239      -0.211990      35.648127 0.54332121E+03  0.13350964E+05                                 9.224452                            7.700339      -0.244869       1.951142                    0.997357      28.379228      80.331173       0.609054       0.409255      -1.081205       0.059616      -0.036807       0.092890       0.116350       0.034085      -0.028282      -0.013810       0.020683      -0.085577      -0.040789      -0.019876       0.060665             10.101210      12.656655       1.233302       2.027852       6.995719      -2.021339      10.651255           0.043082
          329              N       3.102554       3.286253       4.190364      -0.372383      41.312084 0.46533665E+03  0.11063087E+05                                10.205327                            7.039165      -0.278951       1.939398                    0.996605      28.847437      81.828251       0.645195       0.399306      -1.081694       0.027112       0.070521      -0.022734       0.078899       0.067473       0.051267      -0.079352      -0.016304       0.000109      -0.132179       0.045096       0.087082             13.171505      14.698609       0.983058       9.485875       7.298875       0.252761      17.517031          -0.005958
          330              N       6.221789       4.733971       6.581111      -0.226130      37.817325 0.56814914E+03  0.14140524E+05                                 9.636197                            7.882945      -0.273079       1.926860                    0.998470      29.204040      83.632047       0.600008       0.410153      -1.078883      -0.090575      -0.057399      -0.064757       0.125267      -0.019408       0.002543      -0.037639      -0.040802      -0.006334      -0.036344      -0.016881       0.053225             10.763904      11.036997       0.401589       4.563016       9.999958      -1.699850      11.254758           0.022116
          331              N       8.952826      12.191250       1.416609      -0.213138      35.948698 0.54454573E+03  0.13390299E+05                                 9.246050                            7.678763      -0.159450       1.971100                    0.998218      28.593682      80.999993       0.613438       0.406050      -1.083194       0.044087      -0.110831       0.022388       0.121360      -0.000419      -0.026491       0.001372       0.052146       0.134978      -0.048590      -0.009338       0.057928             10.182468       9.379491      -3.151469      -1.382913       9.034018      -1.846272      12.133895           0.032349
          332              N      13.423173       6.118819       0.519423      -0.224458      39.002993 0.56251121E+03  0.13992249E+05                                 9.899260                            7.880831      -0.272907       1.927258                    0.998099      29.338226      84.522236       0.594710       0.414042      -1.074271      -0.086803       0.062468       0.072299       0.129089      -0.006001       0.045886       0.009227       0.043393       0.080217      -0.043116      -0.021331       0.064447             11.207853      12.605182      -3.998033       0.630651       8.826952       2.737228      12.191426           0.030768
          333              N      10.798284       8.625139       2.651332      -0.389060      43.080941 0.47012462E+03  0.11154952E+05                                10.397230                            7.002059      -0.060734       2.007266                    0.997827      28.622678      79.920459       0.660057       0.391084      -1.092268       0.029924       0.011610      -0.071277       0.078171      -0.090980      -0.030876      -0.020667      -0.045195       0.224602      -0.137640       0.056024       0.081616             13.588662      11.098667      -8.997163      -1.481607      21.438408       0.604300       8.228911          -0.006602
          334              N       6.678226      13.005677      16.675762      -0.211972      35.647920 0.54331717E+03  0.13350846E+05                                 9.224431                            7.700320      -0.244882       1.951141                    0.997357      28.379138      80.330994       0.609053       0.409256      -1.081203      -0.059614      -0.036805      -0.092893       0.116351      -0.034093      -0.028279       0.013816       0.020689      -0.085582      -0.040788      -0.019887       0.060675             10.101188      12.656661      -1.233297       2.027861       6.995695       2.021315      10.651207           0.042972
          335              N       4.479446      11.782253      13.298636      -0.372380      41.312173 0.46533806E+03  0.11063125E+05                                10.205299                            7.039159      -0.278941       1.939400                    0.996605      28.847497      81.828352       0.645197       0.399304      -1.081696      -0.027106       0.070522       0.022729       0.078897      -0.067476       0.051267       0.079358      -0.016306       0.000105      -0.132185       0.045095       0.087089             13.171437      14.698507      -0.983067       9.485783       7.298875      -0.252748      17.516928          -0.005964
          336              N       1.360211      13.229971      10.907889      -0.226119      37.817380 0.56814933E+03  0.14140517E+05                                 9.636166                            7.882913      -0.273062       1.926866                    0.998470      29.204041      83.631761       0.600014       0.410150      -1.078886       0.090577      -0.057399       0.064764       0.125272       0.019399       0.002553       0.037645      -0.040813      -0.006355      -0.036336      -0.016897       0.053234             10.763871      11.036937      -0.401570       4.562996       9.999936       1.699875      11.254739           0.022039
          337              N       1.370826      13.296750       1.416609      -0.213141      35.949721 0.54456420E+03  0.13390893E+05                                 9.246283                            7.678932      -0.159544       1.971065                    0.998218      28.594266      81.002582       0.613426       0.406054      -1.083189       0.044088       0.110838       0.022384       0.121367       0.000428      -0.026494      -0.001357       0.052162       0.134999      -0.048601      -0.009336       0.057936             10.182749       9.379714       3.151594      -1.382910       9.034324       1.846377      12.134209           0.032348
          338              N       5.841173       2.377181       0.519423      -0.224457      39.003135 0.56251325E+03  0.13992307E+05                                 9.899266                            7.880829      -0.272904       1.927259                    0.998099      29.338309      84.522396       0.594713       0.414040      -1.074272      -0.086806      -0.062478       0.072300       0.129096       0.006015       0.045891      -0.009228       0.043409       0.080270      -0.043135      -0.021326       0.064461             11.207871      12.605185       3.998051       0.630604       8.826976      -2.737268      12.191452           0.030730
          339              N       3.216284      16.862861       2.651332      -0.389056      43.081813 0.47013294E+03  0.11155223E+05                                10.397382                            7.002132      -0.060745       2.007258                    0.997827      28.623098      79.922466       0.660051       0.391085      -1.092265       0.029925      -0.011609      -0.071275       0.078169       0.090982      -0.030869       0.020664      -0.045188       0.224595      -0.137637       0.056026       0.081611             13.588900      11.098825       8.997337      -1.481629      21.438819      -0.604285       8.229057          -0.006607
          340              N      14.260226      12.482323      16.675762      -0.211983      35.647590 0.54331189E+03  0.13350670E+05                                 9.224354                            7.700271      -0.244836       1.951156                    0.997357      28.378901      80.329907       0.609057       0.409255      -1.081205      -0.059612       0.036805      -0.092886       0.116345       0.034080      -0.028287      -0.013803       0.020679      -0.085586      -0.040796      -0.019866       0.060662             10.101089      12.656541       1.233306       2.027799       6.995656      -2.021290      10.651070           0.043007
          341              N      12.061446      13.705747      13.298636      -0.372370      41.310436 0.46531853E+03  0.11062528E+05                                10.205026                            7.039006      -0.278936       1.939416                    0.996604      28.846674      81.825129       0.645206       0.399304      -1.081698      -0.027107      -0.070523       0.022728       0.078898       0.067474       0.051264      -0.079351      -0.016298       0.000123      -0.132177       0.045096       0.087081             13.171047      14.698131       0.983052       9.485460       7.298695       0.252748      17.516314          -0.005971
          342              N       8.942211      12.258029      10.907889      -0.226126      37.817240 0.56814718E+03  0.14140474E+05                                 9.636215                            7.882954      -0.273087       1.926858                    0.998470      29.203999      83.632147       0.600005       0.410155      -1.078880       0.090572       0.057397       0.064755       0.125263      -0.019415       0.002534      -0.037634      -0.040792      -0.006334      -0.036351      -0.016866       0.053217             10.763924      11.037024       0.401559       4.563027       9.999978      -1.699890      11.254769           0.022044
          343              N       6.211174       4.800750      16.072391      -0.213143      35.949543 0.54456153E+03  0.13390797E+05                                 9.246219                            7.678893      -0.159522       1.971073                    0.998218      28.594140      81.001864       0.613430       0.406052      -1.083191      -0.044088       0.110839      -0.022385       0.121367      -0.000428      -0.026493       0.001361       0.052157       0.134998      -0.048598      -0.009337       0.057935             10.182670       9.379659      -3.151552      -1.382904       9.034240      -1.846368      12.134110           0.032368
          344              N       1.740827      10.873181      16.969577      -0.224455      39.003033 0.56251181E+03  0.13992263E+05                                 9.899246                            7.880820      -0.272913       1.927257                    0.998099      29.338278      84.522297       0.594713       0.414040      -1.074272       0.086804      -0.062478      -0.072299       0.129095      -0.006012       0.045891       0.009229       0.043405       0.080255      -0.043132      -0.021326       0.064459             11.207836      12.605102      -3.998013       0.630628       8.826961       2.737263      12.191443           0.030732
          345              N       4.365716       8.366861      14.837668      -0.389060      43.082130 0.47013638E+03  0.11155318E+05                                10.397434                            7.002157      -0.060743       2.007255                    0.997827      28.623169      79.922542       0.660050       0.391085      -1.092266      -0.029927      -0.011610       0.071276       0.078171      -0.090980      -0.030871      -0.020666      -0.045186       0.224606      -0.137638       0.056023       0.081615             13.588987      11.098917      -8.997430      -1.481635      21.438994       0.604313       8.229050          -0.006598
          346              N       8.485774       3.986323       0.813239      -0.211984      35.647901 0.54331727E+03  0.13350834E+05                                 9.224397                            7.700302      -0.244850       1.951151                    0.997357      28.379070      80.330456       0.609057       0.409254      -1.081206       0.059616       0.036807       0.092890       0.116350      -0.034087      -0.028281       0.013812       0.020685      -0.085584      -0.040790      -0.019878       0.060669             10.101147      12.656652      -1.233292       2.027846       6.995660       2.021282      10.651128           0.043042
          347              N      10.684554       5.209747       4.190364      -0.372379      41.311178 0.46532732E+03  0.11062787E+05                                10.205131                            7.039072      -0.278903       1.939420                    0.996605      28.846947      81.826031       0.645203       0.399304      -1.081698       0.027109      -0.070519      -0.022731       0.078896      -0.067477       0.051262       0.079356      -0.016304       0.000111      -0.132180       0.045092       0.087088             13.171187      14.698251      -0.983052       9.485570       7.298746      -0.252757      17.516564          -0.005956
          348              N      13.803789       3.762029       6.581111      -0.226137      37.817865 0.56815871E+03  0.14140825E+05                                 9.636294                            7.883014      -0.273074       1.926858                    0.998470      29.204316      83.633102       0.600005       0.410153      -1.078882      -0.090575       0.057398      -0.064755       0.125266       0.019410       0.002549       0.037638      -0.040811      -0.006335      -0.036340      -0.016889       0.053229             10.764023      11.037131      -0.401545       4.563096      10.000018       1.699909      11.254921           0.022108
          349              N       1.370826       4.800750       7.327891      -0.213150      35.950272 0.54457478E+03  0.13391219E+05                                 9.246371                            7.679004      -0.159541       1.971061                    0.998218      28.594561      81.003648       0.613423       0.406054      -1.083189       0.044084       0.110845      -0.022377       0.121370       0.000431       0.026491       0.001349       0.052173       0.135003      -0.048607      -0.009329       0.057936             10.182848       9.379826       3.151639       1.382923       9.034404      -1.846378      12.134315           0.032336
          350              N       5.841173      10.873181       8.225077      -0.224452      39.003091 0.56251289E+03  0.13992297E+05                                 9.899249                            7.880821      -0.272902       1.927259                    0.998099      29.338322      84.522457       0.594713       0.414039      -1.074272      -0.086804      -0.062477      -0.072298       0.129094       0.006008      -0.045889       0.009232       0.043402       0.080244      -0.043129      -0.021326       0.064455             11.207841      12.605165       3.998043      -0.630652       8.826959       2.737219      12.191400           0.030647
          351              N       3.216284       8.366861       6.093168      -0.389060      43.082080 0.47013578E+03  0.11155296E+05                                10.397429                            7.002155      -0.060748       2.007254                    0.997827      28.623119      79.922279       0.660050       0.391085      -1.092266       0.029924      -0.011609       0.071277       0.078170       0.090980       0.030871      -0.020665      -0.045179       0.224605      -0.137637       0.056022       0.081615             13.588976      11.098883       8.997407       1.481635      21.438985       0.604312       8.229060          -0.006609
          352              N      14.260226       3.986323       9.557738      -0.211990      35.648147 0.54332083E+03  0.13350939E+05                                 9.224425                            7.700310      -0.244816       1.951159                    0.997358      28.379186      80.330761       0.609059       0.409252      -1.081208      -0.059614       0.036810       0.092888       0.116349       0.034089       0.028277       0.013813       0.020690      -0.085576      -0.040785      -0.019884       0.060669             10.101186      12.656659       1.233323      -2.027847       6.995699       2.021327      10.651202           0.043025
          353              N      12.061446       5.209747      12.934864      -0.372380      41.311803 0.46533381E+03  0.11062995E+05                                10.205240                            7.039121      -0.278929       1.939406                    0.996605      28.847350      81.827744       0.645200       0.399304      -1.081697      -0.027109      -0.070524      -0.022729       0.078899       0.067475      -0.051265       0.079355      -0.016302       0.000111      -0.132180       0.045095       0.087085             13.171366      14.698494       0.983095      -9.485736       7.298834      -0.252770      17.516769          -0.005954
          354              N       8.942211       3.762029      15.325611      -0.226123      37.817409 0.56814976E+03  0.14140539E+05                                 9.636198                            7.882935      -0.273090       1.926857                    0.998470      29.204068      83.632048       0.600010       0.410152      -1.078884       0.090577       0.057399      -0.064759       0.125270      -0.019403      -0.002546       0.037645      -0.040801      -0.006339      -0.036343      -0.016886       0.053229             10.763914      11.037021       0.401572      -4.563033       9.999947       1.699871      11.254775           0.022114
          355              N       6.211174      13.296750      10.161109      -0.213142      35.949668 0.54456436E+03  0.13390906E+05                                 9.246300                            7.678955      -0.159545       1.971065                    0.998218      28.594256      81.002763       0.613422       0.406056      -1.083187      -0.044088       0.110839       0.022382       0.121367      -0.000422       0.026490      -0.001357       0.052169       0.134985      -0.048602      -0.009329       0.057930             10.182761       9.379732      -3.151590       1.382916       9.034328       1.846366      12.134222           0.032286
          356              N       1.740827       2.377181       9.263923      -0.224461      39.002879 0.56250972E+03  0.13992195E+05                                 9.899231                            7.880811      -0.272865       1.927271                    0.998099      29.338147      84.521822       0.594713       0.414041      -1.074272       0.086801      -0.062465       0.072298       0.129086      -0.005998      -0.045884      -0.009223       0.043385       0.080205      -0.043107      -0.021334       0.064441             11.207822      12.605139      -3.998026      -0.630657       8.826936      -2.737216      12.191393           0.030658
          357              N       4.365716      16.862861      11.395832      -0.389061      43.081701 0.47013234E+03  0.11155200E+05                                10.397399                            7.002151      -0.060790       2.007246                    0.997827      28.622970      79.921968       0.660047       0.391088      -1.092264      -0.029921      -0.011609      -0.071278       0.078171      -0.090981       0.030881       0.020667      -0.045192       0.224590      -0.137639       0.056025       0.081614             13.588917      11.098838      -8.997353       1.481609      21.438885      -0.604283       8.229027          -0.006631
          358              N       8.485774      12.482323       7.931262      -0.211988      35.647949 0.54331834E+03  0.13350863E+05                                 9.224387                            7.700292      -0.244807       1.951161                    0.997358      28.379109      80.330501       0.609060       0.409252      -1.081208       0.059616       0.036809      -0.092889       0.116350      -0.034084       0.028283      -0.013805       0.020682      -0.085582      -0.040792      -0.019873       0.060665             10.101127      12.656601      -1.233326      -2.027795       6.995682      -2.021306      10.651099           0.042985
          359              N      10.684554      13.705747       4.554136      -0.372382      41.311660 0.46533209E+03  0.11062908E+05                                10.205224                            7.039118      -0.278827       1.939443                    0.996605      28.846842      81.825279       0.645201       0.399305      -1.081699       0.027107      -0.070523       0.022727       0.078898      -0.067485      -0.051253      -0.079364      -0.016296       0.000128      -0.132186       0.045086       0.087099             13.171342      14.698491      -0.983021      -9.485777       7.298753       0.252808      17.516782          -0.005953
          360              N      13.803789      12.258029       2.163389      -0.226127      37.817328 0.56814912E+03  0.14140530E+05                                 9.636217                            7.882959      -0.273101       1.926854                    0.998470      29.204048      83.632225       0.600006       0.410154      -1.078881      -0.090575       0.057397       0.064756       0.125266       0.019409      -0.002540      -0.037641      -0.040800      -0.006339      -0.036348      -0.016878       0.053226             10.763923      11.037010      -0.401558      -4.563017       9.999985      -1.699888      11.254774           0.022104

******************************************************
Auxiliary information for the entire system
The total spin magnetic moment of the unit cell is   20.300318
The total net atomic charge of the unit cell is   -0.000008
Accuracy of reproducing the electrostatic potential in the unit cell:
  The inner radius (bohr) =    5.0000
  The outer radius (bohr) =   12.0000
  Valid grid points have density less than (e/(bohr^3)) =    0.0001
  The number of valid grid points were=        20196
  The rms potential error without charges in kcal/mol is=      5.12035
  The rms potential error with partial charges in kcal/mol is=      1.19675
  The RRMSE value at monopole order=      0.23372
  The rms potential error with partial charges and cloud penetration in kcal/mol is=      1.21002
  The RRMSE value at monopole order with cloud penetration is=      0.23632
  The rms potential error with partial charges and atomic dipoles in kcal/mol is=      0.60951
  The RRMSE value at dipole order=      0.11904
  The rms potential error with partial charges, atomic dipoles and cloud penetration in kcal/mol is=      0.62178
  The RRMSE value at dipole order with cloud penetration=      0.12143

******************************************************
The electron densities and ab initio electrostatic potential were computed in VASP using the PBE functional and
projector augmented wave method. See the main text of the journal article for a description of computational details.
The atomic charges, dipoles, and quadrupoles were computed with the DDEC6 method as described in
(a) T. A. Manz and N. Gabaldon Limas, RSC Adv. 6 (2016) 47771-47801 DOI: 10.1039/c6ra04656h
(b) N. Gabaldon Limas and T. A. Manz, RSC Adv. 8 (2018) 2678-2707 DOI: 10.1039/c7ra11829e.
For each atom in the material, the electron cloud parameters were fit to the spherically averaged atom-in-material
electron density using radial positions for which this density was between 10^-4 and 10^-2 electrons per cubic bohr.
The polarizabilities, dispersion coefficients, and quantum Drude oscillator (QDO) parameters were fit using the MCLF method.
The magnetic structure of the system was optimized in VASP from the default ferromagnetic initial guess using spin polarization.
The atomic spin moments (ASMs) were computed on this optimized magnetic structure using the DDEC6 partition as inputs
to the method of T. A. Manz and D. S. Sholl, J. Chem. Theory Comput. 7 (2011) 4146-4164 DOI: 10.1021/ct200539n.
The RMSE and RRMSE were computed using a uniform grid with Ewald summation.
