# Supplementary material for: A collection of forcefield precursors for metal–organic frameworks
Source: RSC Adv. 2019 Nov 13;9(63):36492–507. doi: 10.1039/c9ra07327b (PMC9075174; doi:10.1039/c9ra07327b)
Supplement: RA-009-C9RA07327B-s6041 [file RA-009-C9RA07327B-s6041.xyz]

  180
jmolscript: load "" {1 1 1} spacegroup "x,y,z" unitcell [{     12.122900     0.000000     0.000000 }, {      0.000000    12.609900     0.000000 }, {      0.000000    -2.088809    14.128324 }]
Cd    11.561125     5.617060     1.688900     0.859411
Cd     5.499675     5.948436     5.375262     0.859411
Cd     0.561775     4.904031    12.439424     0.859411
Cd     6.623225     4.572655     8.753062     0.859411
H      8.447237     6.224603     2.010461     0.106995
H      6.874897     7.886904     2.127726     0.131672
H      7.550142    10.102278     2.154569     0.113071
H     11.331275     8.835796     1.893195     0.090650
H      9.521326     0.472237     2.076864     0.177725
H      8.521186    -0.436004     2.872288     0.176976
H      8.486030    12.192438     1.305457     0.177411
H      1.215927    10.714736     1.270136     0.181680
H      2.493681    11.486475     1.747674     0.175372
H      1.986943    11.648854     0.274089     0.183751
H      3.391987     0.990196     1.507492     0.114324
H      4.150881     3.175461     1.473584     0.131965
H      2.640368     4.898415     1.496190     0.096662
H     11.779822     2.393740     1.575308     0.093910
H     10.157778     2.221864     4.392496     0.124098
H      8.752734     2.475998     3.748244     0.123217
H      8.826683     2.695278     6.145821     0.137043
H      9.660739     4.004836     5.936722     0.142296
H      2.385787     5.340893     5.053701     0.106995
H      0.813447     3.678591     4.936436     0.131672
H      1.488692     1.463218     4.909593     0.113071
H      5.269825     2.729699     5.170967     0.090650
H      3.459876    11.093259     4.987298     0.177725
H      2.459736    -0.608401     4.191874     0.176976
H      2.424580    -0.626942     5.758705     0.177411
H      7.277377     0.850760     5.794026     0.181680
H      8.555131     0.079020     5.316488     0.175372
H      8.048393    -0.083359     6.790073     0.183751
H      9.453437    10.575299     5.556670     0.114324
H     10.212331     8.390034     5.590578     0.131965
H      8.701818     6.667081     5.567972     0.096662
H      5.718372     9.171756     5.488854     0.093910
H      4.096328     9.343632     2.671666     0.124099
H      2.691284     9.089498     3.315918     0.123217
H      2.765233     8.870218     0.918341     0.137043
H      3.599289     7.560660     1.127440     0.142296
H      3.675663     4.296488    12.117863     0.106995
H      5.248003     2.634187    12.000598     0.131673
H      4.572758     0.418813    11.973755     0.113070
H      0.791625     1.685295    12.235129     0.090650
H      2.601574    10.048854    12.051460     0.177725
H      3.601714    -1.652805    11.256036     0.176976
H      3.636870    -1.671347    12.822867     0.177410
H     10.906973    -0.193645    12.858188     0.181680
H      9.629219    -0.965384    12.380650     0.175372
H     10.135957    -1.127763    13.854235     0.183751
H      8.730913     9.530895    12.620832     0.114324
H      7.972019     7.345630    12.654740     0.131965
H      9.482532     5.622676    12.632134     0.096662
H      0.343078     8.127351    12.553016     0.093910
H      1.965122     8.299227     9.735828     0.124098
H      3.370166     8.045093    10.380080     0.123217
H      3.296217     7.825813     7.982503     0.137042
H      2.462161     6.516255     8.191602     0.142296
H      9.737113     5.180198     9.074623     0.106995
H     11.309453     6.842500     9.191888     0.131672
H     10.634208     9.057873     9.218731     0.113070
H      6.853075     7.791392     8.957357     0.090650
H      8.663024    -0.572168     9.141026     0.177725
H      9.663164    -1.480408     9.936450     0.176976
H      9.698320    11.148033     8.369619     0.177410
H      4.845523     9.670331     8.334298     0.181680
H      3.567769    10.442071     8.811836     0.175372
H      4.074507    10.604450     7.338251     0.183751
H      2.669463    -0.054208     8.571654     0.114324
H      1.910569     2.131057     8.537746     0.131965
H      3.421082     3.854010     8.560352     0.096662
H      6.404528     1.349335     8.639470     0.093910
H      8.026572     1.177459    11.456658     0.124099
H      9.431616     1.431593    10.812406     0.123217
H      9.357667     1.650873    13.209983     0.137042
H      8.523611     2.960431    13.000884     0.142296
C      8.725942     7.111852     2.005233     0.096503
C      7.778659     8.102663     2.085058    -0.109013
C      8.180412     9.420601     2.100740    -0.101502
C      9.534782     9.721665     2.034620    -0.031323
C     10.421209     8.650160     1.941938     0.044488
C     10.046853    11.121308     2.041825     0.281062
C      9.054594    12.243579     2.076864    -0.560905
C      0.862908     0.074642     1.608651     0.283735
C      1.716603    11.529975     1.188192    -0.563045
C      1.422137     1.451879     1.568668    -0.021515
C      2.788025     1.697373     1.521903    -0.093667
C      3.239118     2.994321     1.497885    -0.120165
C      2.325293     4.022986     1.511024     0.091316
C      0.573777     2.548600     1.564147     0.049258
C     10.093769     3.949086     3.308147     0.644183
C      9.489321     2.902574     4.214903    -0.319212
C      8.978583     3.439512     5.542824    -0.321482
C      7.703376     4.232094     5.412843     0.648969
C      2.664492     4.453644     5.058929     0.096503
C      1.717209     3.462833     4.979104    -0.109013
C      2.118962     2.144895     4.963422    -0.101502
C      3.473332     1.843830     5.029542    -0.031323
C      4.359759     2.915336     5.122224     0.044488
C      3.985403     0.444188     5.022337     0.281062
C      2.993144    -0.678083     4.987298    -0.560905
C      6.924358    11.490854     5.455511     0.283735
C      7.778053     0.035520     5.875970    -0.563045
C      7.483587    10.113616     5.495494    -0.021515
C      8.849475     9.868123     5.542259    -0.093667
C      9.300568     8.571174     5.566277    -0.120165
C      8.386743     7.542510     5.553138     0.091316
C      6.635227     9.016895     5.500015     0.049258
C      4.032319     7.616410     3.756015     0.644183
C      3.427871     8.662922     2.849259    -0.319212
C      2.917133     8.125983     1.521338    -0.321482
C      1.641926     7.333401     1.651319     0.648969
C      3.396958     3.409239    12.123091     0.096503
C      4.344241     2.418428    12.043266    -0.109013
C      3.942488     1.100490    12.027584    -0.101502
C      2.588118     0.799426    12.093704    -0.031323
C      1.701691     1.870931    12.186386     0.044488
C      2.076047    -0.600217    12.086499     0.281062
C      3.068306    -1.722488    12.051460    -0.560904
C     11.259992    10.446449    12.519673     0.283735
C     10.406297    -1.008884    12.940132    -0.563045
C     10.700763     9.069212    12.559656    -0.021515
C      9.334875     8.823718    12.606421    -0.093667
C      8.883782     7.526770    12.630439    -0.120165
C      9.797607     6.498105    12.617300     0.091316
C     11.549123     7.972491    12.564177     0.049258
C      2.029131     6.572005    10.820177     0.644183
C      2.633579     7.618517     9.913421    -0.319212
C      3.144317     7.081579     8.585500    -0.321482
C      4.419524     6.288997     8.715481     0.648969
C      9.458408     6.067447     9.069395     0.096503
C     10.405691     7.058258     9.149220    -0.109013
C     10.003938     8.376196     9.164902    -0.101502
C      8.649568     8.677261     9.098782    -0.031323
C      7.763141     7.605755     9.006100     0.044488
C      8.137497    10.076903     9.105987     0.281062
C      9.129756    11.199174     9.141026    -0.560905
C      5.198542    -0.969763     8.672813     0.283735
C      4.344847    10.485571     8.252354    -0.563045
C      4.639313     0.407475     8.632830    -0.021515
C      3.273425     0.652968     8.586065    -0.093667
C      2.822332     1.949917     8.562047    -0.120165
C      3.736157     2.978581     8.575186     0.091316
C      5.487673     1.504196     8.628309     0.049258
C      8.090581     2.904681    10.372309     0.644183
C      8.695029     1.858169    11.279065    -0.319212
C      9.205767     2.395108    12.606986    -0.321482
C     10.480974     3.187690    12.477005     0.648969
N     10.038367     7.374501     1.920039    -0.204645
N     11.304119    11.251978     1.984464    -0.229965
N     11.767457    -0.028359     1.980367    -0.237587
N      0.997957     3.818188     1.543519    -0.202314
N      3.976917     4.190994     5.144123    -0.204645
N      5.242669     0.313517     5.079698    -0.229965
N      5.706007    11.593854     5.083795    -0.237587
N      7.059407     7.747307     5.520643    -0.202314
N      2.084533     3.146590    12.208285    -0.204645
N      0.818781    -0.730887    12.143860    -0.229965
N      0.355443    10.549450    12.147957    -0.237587
N     11.124943     6.702903    12.584805    -0.202314
N      8.145983     6.330097     8.984201    -0.204645
N      6.880231    10.207574     9.048626    -0.229964
N      6.416893    -1.072763     9.044529    -0.237587
N      5.063493     2.773784     8.607681    -0.202314
O     10.866968     4.808099     3.800095    -0.598241
O      9.878224     3.896954     2.070930    -0.606263
O      7.298471     4.616885     4.301933    -0.550951
O      7.068136     4.536338     6.463002    -0.605949
O      4.805518     6.757397     3.264067    -0.598241
O      3.816774     7.668541     4.993232    -0.606263
O      1.237021     6.948611     2.762229    -0.550951
O      1.006686     7.029158     0.601160    -0.605949
O      1.255932     5.712992    10.328229    -0.598241
O      2.244676     6.624137    12.057394    -0.606263
O      4.824429     5.904206     9.826391    -0.550951
O      5.054764     5.984753     7.665322    -0.605949
O      7.317382     3.763694    10.864257    -0.598241
O      8.306126     2.852550     9.135092    -0.606263
O     10.885879     3.572480    11.366095    -0.550951
O     11.116214     3.491933    13.527164    -0.605949

The following XYZ coordinates are in angstroms. Other properties are in atomic units.
The sperically averaged electron density of each atom fit to a function of the form exp(a - br)
eigen_1, eigen_2 and eigen_3 are the three eigenvalues of traceless quadrupole moment tensor
  atom number  atomic symbol              X              Y              Z     net charge C6 coefficient C8 coefficient C10 coefficient fluctuating dipole atomic polarizability isotropic forcefield polarizability              a              b squared Pearson coefficient          <r^3>          <r^4>         wp_QDO          m_QDO          q_QDO       dipole_x       dipole_y       dipole_z         dipole            Qxy            Qxz            Qyz     Q(x^2-y^2)  Q(3z^2 - R^2)        eigen_1        eigen_2        eigen_3 static polarizability      alpha(xx)      alpha(xy)      alpha(xz)      alpha(yy)      alpha(yz)      alpha(zz) atomic spin moment
            1             Cd      11.561125       5.617060       1.688900       0.859411     172.643036 0.46148932E+04  0.17819590E+06                                24.496828                           21.954521       1.050114       2.017497                    0.998517      80.146759     216.934795       0.404998       0.391668      -1.187608      -0.001298      -0.001569      -0.034712       0.034771       0.116087       0.014918      -0.014342       0.028243       0.286035      -0.166242       0.069173       0.097070             27.109026      25.484447      -4.402838      -3.821246      30.787514      -4.416740      25.055117           0.000009
            2             Cd       5.499675       5.948436       5.375262       0.859411     172.643039 0.46148931E+04  0.17819590E+06                                24.496828                           21.954521       1.050114       2.017497                    0.998517      80.146758     216.934791       0.404998       0.391668      -1.187608      -0.001298       0.001569       0.034712       0.034771      -0.116087      -0.014918      -0.014342       0.028243       0.286035      -0.166242       0.069173       0.097070             27.109027      25.484446       4.402838       3.821245      30.787515      -4.416744      25.055118           0.000009
            3             Cd       0.561775       4.904031      12.439424       0.859411     172.643034 0.46148931E+04  0.17819590E+06                                24.496828                           21.954521       1.050114       2.017497                    0.998517      80.146758     216.934792       0.404998       0.391668      -1.187608       0.001298       0.001569       0.034712       0.034772       0.116087       0.014918      -0.014342       0.028243       0.286035      -0.166242       0.069173       0.097070             27.109026      25.484447      -4.402839      -3.821246      30.787514      -4.416740      25.055117           0.000009
            4             Cd       6.623225       4.572655       8.753062       0.859411     172.643042 0.46148932E+04  0.17819590E+06                                24.496828                           21.954521       1.050114       2.017497                    0.998517      80.146760     216.934797       0.404998       0.391668      -1.187608       0.001298      -0.001569      -0.034712       0.034771      -0.116087      -0.014918      -0.014342       0.028243       0.286035      -0.166242       0.069173       0.097070             27.109027      25.484447       4.402838       3.821245      30.787516      -4.416744      25.055118           0.000009
            5              H       8.447237       6.224603       2.010461       0.106995       1.132198 0.82288466E+01  0.81578853E+02                                 1.818455                            1.696276      -1.013117       2.405114                    0.997911       3.529782      10.019291       0.471175       1.311250      -0.702705      -0.020277      -0.044830       0.002632       0.049272       0.009059       0.000932       0.002617       0.005391      -0.047324      -0.016098      -0.001402       0.017500              1.867101       1.557241       0.235221      -0.063243       2.558381      -0.056553       1.485679           0.000001
            6              H       6.874897       7.886904       2.127726       0.131672       0.970204 0.66707509E+01  0.62620132E+02                                 1.622362                            1.511997      -0.914941       2.455137                    0.999136       3.312730       9.087794       0.507702       1.285163      -0.707723      -0.035854      -0.008953       0.002203       0.037021      -0.004994       0.002955       0.001535      -0.004570      -0.045455      -0.015771       0.002700       0.013071              1.681898       2.340157       0.270151      -0.135139       1.380446      -0.022756       1.325091           0.000001
            7              H       7.550142      10.102278       2.154569       0.113071       1.076106 0.81254427E+01  0.79696883E+02                                 1.706201                            1.647878      -0.846805       2.480256                    0.999181       3.400256       9.366834       0.498284       1.253241      -0.716073      -0.029008       0.024272       0.001613       0.037858      -0.004506       0.001600      -0.001060       0.008448      -0.048408      -0.016259       0.001898       0.014361              1.708444       1.835179      -0.294329      -0.113136       1.886272       0.057496       1.403882           0.000001
            8              H      11.331275       8.835796       1.893195       0.090650       1.183938 0.90964029E+01  0.93452979E+02                                 1.920132                            1.816057      -1.510257       2.149303                    0.992187       4.109540      12.292990       0.438493       1.359629      -0.689028       0.043051       0.003507      -0.002156       0.043248      -0.001885      -0.002572      -0.001178       0.028711      -0.011565      -0.012759      -0.003950       0.016709              1.951687       2.594889       0.147194      -0.120341       1.785560      -0.025488       1.474612           0.000001
            9              H       9.521326       0.472237       2.076864       0.177725       0.972364 0.70453316E+01  0.67652542E+02                                 1.676272                            1.588646      -1.408601       2.227689                    0.996177       3.530123      10.086990       0.474831       1.343335      -0.693657       0.004875       0.013242       0.001456       0.014186      -0.004721      -0.000247      -0.000638      -0.019034       0.000208      -0.010672       0.000053       0.010619              1.710570       1.611216       0.388979      -0.088465       2.104236       0.029327       1.416256           0.000001
           10              H       8.521186      -0.436004       2.872288       0.176976       0.866637 0.59878316E+01  0.55110762E+02                                 1.559620                            1.471996      -0.825751       2.514652                    0.999242       3.207109       8.920762       0.490416       1.356984      -0.693115      -0.005809       0.001479       0.013737       0.014988      -0.004391      -0.003649      -0.001827       0.001752       0.006455      -0.007099       0.002007       0.005092              1.606652       1.541281       0.051928      -0.515179       1.321617      -0.023910       1.957057           0.000000
           11              H       8.486030      12.192438       1.305457       0.177411       0.921599 0.68388696E+01  0.63930335E+02                                 1.520635                            1.493609      -0.835139       2.504619                    0.999629       3.040532       8.045491       0.535627       1.223266      -0.724005      -0.006295       0.001468      -0.010888       0.012662      -0.003062       0.005897       0.001237       0.000846       0.003052      -0.007050       0.000466       0.006585              1.513108       1.459973       0.043240       0.262821       1.293705       0.032664       1.785646           0.000000
           12              H       1.215927      10.714736       1.270136       0.181680       0.857987 0.61048544E+01  0.56963925E+02                                 1.592874                            1.519676      -1.148232       2.355654                    0.998204       3.440978       9.920775       0.462726       1.418593      -0.679404      -0.005679      -0.014740      -0.000787       0.015816      -0.001204       0.006509       0.002043      -0.027440       0.001113      -0.016543       0.002697       0.013846              1.628104       1.592234       0.302502      -0.015091       1.997523      -0.059982       1.294556           0.000001
           13              H       2.493681      11.486475       1.747674       0.175372       0.905470 0.64799451E+01  0.60517677E+02                                 1.576767                            1.510019      -0.802192       2.522349                    0.999536       3.176438       8.752095       0.497016       1.319547      -0.701575       0.008794      -0.004838       0.009099       0.013548      -0.001726       0.004698       0.001692       0.005172      -0.004968      -0.005816      -0.000452       0.006268              1.605144       1.755094      -0.064648       0.454750       1.422374      -0.043514       1.637964           0.000001
           14              H       1.986943      11.648854       0.274089       0.183751       0.848790 0.61320195E+01  0.57091452E+02                                 1.569329                            1.514673      -0.956971       2.456977                    0.998233       3.309316       9.428067       0.468892       1.403025      -0.683542       0.000575      -0.001324      -0.015980       0.016045      -0.001466      -0.004248      -0.001400      -0.003515       0.007799      -0.005932       0.000986       0.004946              1.589189       1.298083       0.042944      -0.184377       1.353346      -0.147470       2.116137           0.000001
           15              H       3.391987       0.990196       1.507492       0.114324       1.024145 0.75808319E+01  0.72732555E+02                                 1.623433                            1.570498      -0.743364       2.527044                    0.999863       3.250213       8.719796       0.523245       1.220082      -0.724300       0.027642      -0.025281       0.000087       0.037459      -0.005752      -0.000403       0.000082       0.009610      -0.046641      -0.015553       0.000279       0.015274              1.624220       1.641331      -0.289927       0.039558       1.851832      -0.005432       1.379497           0.000000
           16              H       4.150881       3.175461       1.473584       0.131965       0.950210 0.67537367E+01  0.62554177E+02                                 1.511958                            1.457452      -0.714967       2.554634                    0.999865       3.002244       7.751508       0.560684       1.179440      -0.735111       0.040888       0.008826       0.002020       0.041879       0.001372       0.000306       0.000834       0.007221      -0.062729      -0.020937       0.006614       0.014323              1.522389       1.961862       0.182517       0.017318       1.308888      -0.003187       1.296417          -0.000001
           17              H       2.640368       4.898415       1.496190       0.096662       1.038399 0.74559031E+01  0.72672206E+02                                 1.757407                            1.643323      -1.065772       2.373284                    0.996400       3.687924      10.643709       0.462659       1.358241      -0.691212       0.020727       0.042027       0.000057       0.046860       0.006652      -0.000582      -0.001797      -0.000738      -0.050302      -0.016894       0.001757       0.015137              1.814065       1.476396       0.279647       0.023932       2.551404       0.003806       1.414395           0.000001
           18              H      11.779822       2.393740       1.575308       0.093910       1.043847 0.78534568E+01  0.78171275E+02                                 1.797163                            1.711777      -1.471724       2.165288                    0.993501       4.094475      12.258278       0.439800       1.399152      -0.680630      -0.041466      -0.003029      -0.002408       0.041646      -0.000757       0.004738       0.004072       0.016873      -0.000690      -0.010379      -0.000292       0.010670              1.820220       2.340407       0.114965      -0.048775       1.654928       0.048126       1.465325           0.000001
           19              H      10.157778       2.221864       4.392496       0.124098       1.041561 0.79001423E+01  0.76767028E+02                                 1.661147                            1.612856      -0.640052       2.564818                    0.999768       3.350266       9.117211       0.510480       1.234775      -0.720394       0.016169      -0.012377       0.011003       0.023145      -0.006335       0.003343      -0.002311       0.006001       0.002054      -0.007356      -0.001364       0.008720              1.680854       1.828163      -0.355392      -0.029412       1.784227      -0.031100       1.430173           0.000003
           20              H       8.752734       2.475998       3.748244       0.123217       1.161069 0.94139758E+01  0.96435624E+02                                 1.843482                            1.805631      -1.047527       2.376428                    0.996066       3.691549      10.620878       0.460390       1.298722      -0.705015      -0.025297      -0.003508      -0.011832       0.028147       0.009419       0.003720       0.005626       0.013063       0.008761      -0.013627       0.000181       0.013446              1.851426       1.968266       0.285255       0.109912       1.855494       0.194694       1.730520           0.000002
           21              H       8.826683       2.695278       6.145821       0.137043       1.017179 0.74990324E+01  0.72652110E+02                                 1.698653                            1.618944      -0.809494       2.498063                    0.998674       3.437659       9.652524       0.482363       1.310658      -0.702642      -0.003037      -0.021079       0.015431       0.026300      -0.001435      -0.005558      -0.006053      -0.005628      -0.002902      -0.009444       0.001357       0.008087              1.742430       1.437935       0.189230      -0.181731       2.001451      -0.386859       1.787902           0.000001
           22              H       9.660739       4.004836       5.936722       0.142296       1.062785 0.83217898E+01  0.82394938E+02                                 1.721609                            1.685357      -0.916232       2.445303                    0.998445       3.438877       9.625708       0.483308       1.279966      -0.709854       0.021469       0.011629       0.005750       0.025084      -0.001118       0.005175       0.008447       0.002106      -0.001793      -0.010804       0.001768       0.009036              1.728755       1.813237       0.273895       0.118688       1.737035       0.195129       1.635993           0.000001
           23              H       2.385787       5.340893       5.053701       0.106995       1.132197 0.82288430E+01  0.81578813E+02                                 1.818455                            1.696277      -1.013117       2.405114                    0.997911       3.529781      10.019290       0.471174       1.311251      -0.702705      -0.020277       0.044830      -0.002632       0.049272      -0.009059      -0.000932       0.002617       0.005391      -0.047324      -0.016098      -0.001402       0.017500              1.867101       1.557241      -0.235221       0.063243       2.558382      -0.056553       1.485680           0.000001
           24              H       0.813447       3.678591       4.936436       0.131672       0.970204 0.66707501E+01  0.62620121E+02                                 1.622362                            1.511996      -0.914941       2.455137                    0.999136       3.312730       9.087793       0.507702       1.285163      -0.707723      -0.035854       0.008953      -0.002203       0.037021       0.004994      -0.002955       0.001535      -0.004570      -0.045455      -0.015771       0.002700       0.013071              1.681898       2.340157      -0.270150       0.135139       1.380446      -0.022756       1.325091           0.000001
           25              H       1.488692       1.463218       4.909593       0.113071       1.076106 0.81254415E+01  0.79696865E+02                                 1.706200                            1.647878      -0.846805       2.480257                    0.999181       3.400256       9.366832       0.498285       1.253240      -0.716073      -0.029008      -0.024272      -0.001613       0.037858       0.004506      -0.001600      -0.001060       0.008448      -0.048408      -0.016259       0.001898       0.014361              1.708443       1.835178       0.294328       0.113136       1.886271       0.057496       1.403881           0.000001
           26              H       5.269825       2.729699       5.170967       0.090650       1.183939 0.90964106E+01  0.93453069E+02                                 1.920132                            1.816057      -1.510257       2.149303                    0.992187       4.109541      12.292990       0.438493       1.359628      -0.689029       0.043051      -0.003507       0.002156       0.043248       0.001885       0.002572      -0.001178       0.028711      -0.011565      -0.012759      -0.003950       0.016709              1.951687       2.594888      -0.147195       0.120341       1.785561      -0.025488       1.474612           0.000001
           27              H       3.459876      11.093259       4.987298       0.177725       0.972364 0.70453321E+01  0.67652550E+02                                 1.676272                            1.588647      -1.408601       2.227689                    0.996177       3.530123      10.086991       0.474831       1.343335      -0.693657       0.004875      -0.013242      -0.001456       0.014186       0.004721       0.000247      -0.000638      -0.019034       0.000208      -0.010672       0.000053       0.010619              1.710570       1.611217      -0.388979       0.088465       2.104237       0.029327       1.416257           0.000001
           28              H       2.459736      -0.608401       4.191874       0.176976       0.866637 0.59878320E+01  0.55110764E+02                                 1.559620                            1.471995      -0.825751       2.514653                    0.999242       3.207109       8.920761       0.490416       1.356984      -0.693115      -0.005809      -0.001479      -0.013737       0.014988       0.004391       0.003649      -0.001827       0.001752       0.006455      -0.007099       0.002007       0.005092              1.606652       1.541281      -0.051928       0.515179       1.321617      -0.023909       1.957057           0.000000
           29              H       2.424580      -0.626942       5.758705       0.177411       0.921599 0.68388722E+01  0.63930361E+02                                 1.520635                            1.493609      -0.835139       2.504619                    0.999629       3.040533       8.045492       0.535628       1.223265      -0.724005      -0.006295      -0.001468       0.010888       0.012662       0.003062      -0.005897       0.001237       0.000846       0.003052      -0.007050       0.000466       0.006585              1.513108       1.459973      -0.043240      -0.262821       1.293704       0.032664       1.785646           0.000000
           30              H       7.277377       0.850760       5.794026       0.181680       0.857988 0.61048619E+01  0.56964009E+02                                 1.592875                            1.519676      -1.148232       2.355653                    0.998204       3.440979       9.920777       0.462726       1.418593      -0.679404      -0.005679       0.014740       0.000787       0.015816       0.001204      -0.006509       0.002043      -0.027440       0.001113      -0.016543       0.002697       0.013846              1.628105       1.592234      -0.302502       0.015091       1.997524      -0.059982       1.294557           0.000001
           31              H       8.555131       0.079020       5.316488       0.175372       0.905469 0.64799407E+01  0.60517628E+02                                 1.576766                            1.510019      -0.802192       2.522350                    0.999536       3.176437       8.752093       0.497016       1.319548      -0.701575       0.008794       0.004838      -0.009099       0.013548       0.001726      -0.004698       0.001692       0.005172      -0.004968      -0.005816      -0.000452       0.006268              1.605143       1.755093       0.064648      -0.454750       1.422374      -0.043514       1.637963           0.000001
           32              H       8.048393      -0.083359       6.790073       0.183751       0.848790 0.61320188E+01  0.57091445E+02                                 1.569329                            1.514673      -0.956971       2.456977                    0.998233       3.309316       9.428068       0.468892       1.403025      -0.683542       0.000575       0.001324       0.015980       0.016045       0.001466       0.004248      -0.001400      -0.003515       0.007799      -0.005932       0.000986       0.004946              1.589189       1.298083      -0.042944       0.184377       1.353346      -0.147470       2.116137           0.000001
           33              H       9.453437      10.575299       5.556670       0.114324       1.024144 0.75808268E+01  0.72732494E+02                                 1.623432                            1.570497      -0.743364       2.527044                    0.999863       3.250213       8.719795       0.523245       1.220082      -0.724300       0.027642       0.025281      -0.000087       0.037459       0.005752       0.000403       0.000082       0.009610      -0.046641      -0.015553       0.000279       0.015274              1.624219       1.641331       0.289927      -0.039558       1.851831      -0.005432       1.379496           0.000000
           34              H      10.212331       8.390034       5.590578       0.131965       0.950210 0.67537401E+01  0.62554213E+02                                 1.511958                            1.457452      -0.714967       2.554633                    0.999865       3.002245       7.751510       0.560684       1.179440      -0.735111       0.040888      -0.008826      -0.002020       0.041879      -0.001372      -0.000306       0.000834       0.007221      -0.062729      -0.020937       0.006614       0.014323              1.522389       1.961862      -0.182517      -0.017318       1.308888      -0.003186       1.296417          -0.000001
           35              H       8.701818       6.667081       5.567972       0.096662       1.038399 0.74559033E+01  0.72672208E+02                                 1.757407                            1.643323      -1.065772       2.373284                    0.996400       3.687924      10.643709       0.462659       1.358241      -0.691212       0.020727      -0.042027      -0.000057       0.046860      -0.006652       0.000582      -0.001797      -0.000738      -0.050302      -0.016894       0.001757       0.015137              1.814065       1.476396      -0.279647      -0.023932       2.551404       0.003806       1.414395           0.000001
           36              H       5.718372       9.171756       5.488854       0.093910       1.043847 0.78534590E+01  0.78171299E+02                                 1.797163                            1.711777      -1.471724       2.165288                    0.993501       4.094475      12.258277       0.439800       1.399151      -0.680630      -0.041466       0.003029       0.002408       0.041646       0.000757      -0.004738       0.004072       0.016873      -0.000690      -0.010379      -0.000292       0.010670              1.820220       2.340406      -0.114965       0.048775       1.654929       0.048126       1.465325           0.000001
           37              H       4.096328       9.343632       2.671666       0.124099       1.041561 0.79001416E+01  0.76767015E+02                                 1.661147                            1.612856      -0.640052       2.564819                    0.999768       3.350266       9.117209       0.510480       1.234774      -0.720394       0.016169       0.012377      -0.011003       0.023145       0.006335      -0.003343      -0.002311       0.006001       0.002054      -0.007356      -0.001364       0.008720              1.680854       1.828163       0.355392       0.029412       1.784227      -0.031101       1.430172           0.000002
           38              H       2.691284       9.089498       3.315918       0.123217       1.161069 0.94139705E+01  0.96435561E+02                                 1.843482                            1.805631      -1.047527       2.376428                    0.996066       3.691548      10.620877       0.460389       1.298722      -0.705014      -0.025297       0.003508       0.011832       0.028147      -0.009419      -0.003720       0.005626       0.013063       0.008761      -0.013627       0.000181       0.013446              1.851426       1.968266      -0.285255      -0.109912       1.855494       0.194694       1.730520           0.000002
           39              H       2.765233       8.870218       0.918341       0.137043       1.017179 0.74990320E+01  0.72652106E+02                                 1.698653                            1.618944      -0.809494       2.498063                    0.998674       3.437658       9.652522       0.482362       1.310659      -0.702642      -0.003037       0.021079      -0.015431       0.026300       0.001435       0.005558      -0.006053      -0.005628      -0.002902      -0.009444       0.001357       0.008087              1.742430       1.437935      -0.189230       0.181731       2.001452      -0.386858       1.787902           0.000001
           40              H       3.599289       7.560660       1.127440       0.142296       1.062785 0.83217810E+01  0.82394835E+02                                 1.721609                            1.685357      -0.916231       2.445303                    0.998445       3.438876       9.625707       0.483308       1.279967      -0.709854       0.021469      -0.011629      -0.005750       0.025084       0.001118      -0.005175       0.008447       0.002106      -0.001793      -0.010804       0.001768       0.009036              1.728755       1.813237      -0.273895      -0.118688       1.737034       0.195129       1.635992           0.000001
           41              H       3.675663       4.296488      12.117863       0.106995       1.132197 0.82288430E+01  0.81578814E+02                                 1.818455                            1.696277      -1.013117       2.405114                    0.997911       3.529781      10.019290       0.471174       1.311251      -0.702705       0.020277       0.044830      -0.002632       0.049272       0.009059       0.000932       0.002617       0.005391      -0.047324      -0.016098      -0.001402       0.017500              1.867101       1.557241       0.235221      -0.063243       2.558382      -0.056553       1.485679           0.000001
           42              H       5.248003       2.634187      12.000598       0.131673       0.970204 0.66707483E+01  0.62620103E+02                                 1.622362                            1.511996      -0.914941       2.455137                    0.999136       3.312729       9.087792       0.507702       1.285163      -0.707723       0.035854       0.008953      -0.002203       0.037021      -0.004994       0.002955       0.001535      -0.004570      -0.045455      -0.015771       0.002700       0.013071              1.681898       2.340157       0.270151      -0.135139       1.380446      -0.022756       1.325091           0.000001
           43              H       4.572758       0.418813      11.973755       0.113070       1.076106 0.81254465E+01  0.79696929E+02                                 1.706202                            1.647879      -0.846806       2.480256                    0.999181       3.400257       9.366837       0.498284       1.253241      -0.716073       0.029008      -0.024272      -0.001613       0.037858      -0.004506       0.001600      -0.001060       0.008448      -0.048408      -0.016259       0.001898       0.014361              1.708445       1.835179      -0.294329      -0.113136       1.886273       0.057496       1.403882           0.000001
           44              H       0.791625       1.685295      12.235129       0.090650       1.183939 0.90964080E+01  0.93453039E+02                                 1.920132                            1.816057      -1.510257       2.149303                    0.992187       4.109541      12.292991       0.438493       1.359628      -0.689029      -0.043051      -0.003507       0.002156       0.043248      -0.001885      -0.002572      -0.001178       0.028711      -0.011565      -0.012759      -0.003950       0.016709              1.951687       2.594889       0.147194      -0.120341       1.785560      -0.025488       1.474612           0.000001
           45              H       2.601574      10.048854      12.051460       0.177725       0.972364 0.70453337E+01  0.67652564E+02                                 1.676272                            1.588646      -1.408601       2.227689                    0.996177       3.530123      10.086989       0.474831       1.343334      -0.693657      -0.004875      -0.013242      -0.001456       0.014186      -0.004721      -0.000247      -0.000638      -0.019034       0.000208      -0.010672       0.000053       0.010619              1.710570       1.611216       0.388979      -0.088465       2.104236       0.029327       1.416256           0.000001
           46              H       3.601714      -1.652805      11.256036       0.176976       0.866637 0.59878323E+01  0.55110771E+02                                 1.559620                            1.471996      -0.825751       2.514652                    0.999242       3.207109       8.920763       0.490416       1.356984      -0.693115       0.005809      -0.001479      -0.013737       0.014988      -0.004391      -0.003649      -0.001827       0.001752       0.006455      -0.007099       0.002007       0.005092              1.606652       1.541281       0.051928      -0.515179       1.321617      -0.023910       1.957058           0.000000
           47              H       3.636870      -1.671347      12.822867       0.177410       0.921600 0.68388835E+01  0.63930493E+02                                 1.520636                            1.493610      -0.835141       2.504618                    0.999629       3.040535       8.045499       0.535627       1.223265      -0.724005       0.006295      -0.001468       0.010888       0.012662      -0.003062       0.005897       0.001237       0.000846       0.003052      -0.007050       0.000466       0.006585              1.513109       1.459974       0.043240       0.262822       1.293706       0.032664       1.785648           0.000000
           48              H      10.906973      -0.193645      12.858188       0.181680       0.857988 0.61048590E+01  0.56963974E+02                                 1.592874                            1.519676      -1.148232       2.355654                    0.998204       3.440979       9.920776       0.462726       1.418592      -0.679404       0.005679       0.014740       0.000787       0.015816      -0.001204       0.006509       0.002043      -0.027440       0.001113      -0.016543       0.002697       0.013846              1.628104       1.592234       0.302502      -0.015091       1.997523      -0.059982       1.294556           0.000001
           49              H       9.629219      -0.965384      12.380650       0.175372       0.905469 0.64799439E+01  0.60517663E+02                                 1.576767                            1.510019      -0.802192       2.522349                    0.999536       3.176438       8.752095       0.497016       1.319547      -0.701575      -0.008794       0.004838      -0.009099       0.013548      -0.001726       0.004698       0.001692       0.005172      -0.004968      -0.005816      -0.000452       0.006268              1.605144       1.755093      -0.064648       0.454750       1.422374      -0.043514       1.637963           0.000001
           50              H      10.135957      -1.127763      13.854235       0.183751       0.848790 0.61320195E+01  0.57091452E+02                                 1.569329                            1.514673      -0.956971       2.456977                    0.998233       3.309316       9.428067       0.468892       1.403025      -0.683542      -0.000575       0.001324       0.015980       0.016045      -0.001466      -0.004248      -0.001400      -0.003515       0.007799      -0.005932       0.000986       0.004946              1.589189       1.298083       0.042944      -0.184377       1.353346      -0.147470       2.116137           0.000001
           51              H       8.730913       9.530895      12.620832       0.114324       1.024146 0.75808409E+01  0.72732660E+02                                 1.623433                            1.570499      -0.743364       2.527044                    0.999863       3.250215       8.719801       0.523245       1.220082      -0.724300      -0.027642       0.025281      -0.000087       0.037459      -0.005752      -0.000403       0.000082       0.009610      -0.046641      -0.015553       0.000279       0.015274              1.624221       1.641332      -0.289927       0.039558       1.851833      -0.005432       1.379497           0.000000
           52              H       7.972019       7.345630      12.654740       0.131965       0.950210 0.67537387E+01  0.62554195E+02                                 1.511957                            1.457452      -0.714967       2.554634                    0.999865       3.002245       7.751509       0.560684       1.179439      -0.735112      -0.040888      -0.008826      -0.002020       0.041879       0.001372       0.000306       0.000834       0.007221      -0.062729      -0.020937       0.006614       0.014323              1.522389       1.961862       0.182517       0.017318       1.308888      -0.003187       1.296416          -0.000001
           53              H       9.482532       5.622676      12.632134       0.096662       1.038399 0.74559031E+01  0.72672206E+02                                 1.757407                            1.643323      -1.065772       2.373284                    0.996400       3.687924      10.643709       0.462659       1.358241      -0.691212      -0.020727      -0.042027      -0.000057       0.046860       0.006652      -0.000582      -0.001797      -0.000738      -0.050302      -0.016894       0.001757       0.015137              1.814065       1.476396       0.279647       0.023932       2.551404       0.003806       1.414395           0.000001
           54              H       0.343078       8.127351      12.553016       0.093910       1.043847 0.78534578E+01  0.78171285E+02                                 1.797163                            1.711777      -1.471724       2.165288                    0.993501       4.094475      12.258277       0.439800       1.399151      -0.680630       0.041466       0.003029       0.002408       0.041646      -0.000757       0.004738       0.004072       0.016873      -0.000690      -0.010379      -0.000292       0.010670              1.820220       2.340406       0.114965      -0.048775       1.654928       0.048126       1.465325           0.000001
           55              H       1.965122       8.299227       9.735828       0.124098       1.041561 0.79001412E+01  0.76767012E+02                                 1.661147                            1.612856      -0.640052       2.564818                    0.999768       3.350266       9.117210       0.510480       1.234774      -0.720394      -0.016169       0.012377      -0.011003       0.023145      -0.006335       0.003343      -0.002311       0.006001       0.002054      -0.007356      -0.001364       0.008720              1.680854       1.828163      -0.355392      -0.029412       1.784227      -0.031100       1.430172           0.000002
           56              H       3.370166       8.045093      10.380080       0.123217       1.161069 0.94139758E+01  0.96435624E+02                                 1.843482                            1.805631      -1.047527       2.376428                    0.996066       3.691549      10.620878       0.460390       1.298722      -0.705015       0.025297       0.003508       0.011832       0.028147       0.009419       0.003720       0.005626       0.013063       0.008761      -0.013627       0.000181       0.013446              1.851426       1.968266       0.285255       0.109912       1.855494       0.194694       1.730520           0.000002
           57              H       3.296217       7.825813       7.982503       0.137042       1.017179 0.74990317E+01  0.72652101E+02                                 1.698653                            1.618944      -0.809494       2.498063                    0.998674       3.437659       9.652524       0.482362       1.310659      -0.702642       0.003037       0.021079      -0.015431       0.026300      -0.001435      -0.005558      -0.006053      -0.005628      -0.002902      -0.009444       0.001357       0.008087              1.742430       1.437936       0.189230      -0.181732       2.001451      -0.386859       1.787902           0.000001
           58              H       2.462161       6.516255       8.191602       0.142296       1.062785 0.83217898E+01  0.82394938E+02                                 1.721609                            1.685357      -0.916232       2.445303                    0.998445       3.438877       9.625708       0.483308       1.279966      -0.709854      -0.021469      -0.011629      -0.005750       0.025084      -0.001118       0.005175       0.008447       0.002106      -0.001793      -0.010804       0.001768       0.009036              1.728755       1.813237       0.273895       0.118688       1.737035       0.195129       1.635993           0.000001
           59              H       9.737113       5.180198       9.074623       0.106995       1.132197 0.82288433E+01  0.81578816E+02                                 1.818455                            1.696276      -1.013117       2.405114                    0.997911       3.529781      10.019289       0.471174       1.311251      -0.702705       0.020277      -0.044830       0.002632       0.049272      -0.009059      -0.000932       0.002617       0.005391      -0.047324      -0.016098      -0.001402       0.017500              1.867101       1.557241      -0.235221       0.063243       2.558382      -0.056553       1.485679           0.000001
           60              H      11.309453       6.842500       9.191888       0.131672       0.970203 0.66707459E+01  0.62620077E+02                                 1.622362                            1.511997      -0.914941       2.455137                    0.999136       3.312729       9.087793       0.507701       1.285164      -0.707723       0.035854      -0.008953       0.002203       0.037021       0.004994      -0.002955       0.001535      -0.004570      -0.045455      -0.015771       0.002700       0.013071              1.681898       2.340158      -0.270150       0.135139       1.380446      -0.022756       1.325091           0.000001
           61              H      10.634208       9.057873       9.218731       0.113070       1.076106 0.81254467E+01  0.79696926E+02                                 1.706201                            1.647878      -0.846806       2.480256                    0.999181       3.400257       9.366835       0.498285       1.253240      -0.716073       0.029008       0.024272       0.001613       0.037858       0.004506      -0.001600      -0.001060       0.008448      -0.048408      -0.016259       0.001898       0.014361              1.708444       1.835178       0.294328       0.113136       1.886272       0.057496       1.403882           0.000001
           62              H       6.853075       7.791392       8.957357       0.090650       1.183938 0.90964047E+01  0.93453001E+02                                 1.920133                            1.816057      -1.510257       2.149303                    0.992187       4.109540      12.292990       0.438493       1.359629      -0.689028      -0.043051       0.003507      -0.002156       0.043248       0.001885       0.002572      -0.001178       0.028711      -0.011565      -0.012759      -0.003950       0.016709              1.951687       2.594889      -0.147195       0.120341       1.785561      -0.025488       1.474612           0.000001
           63              H       8.663024      -0.572168       9.141026       0.177725       0.972364 0.70453336E+01  0.67652564E+02                                 1.676272                            1.588646      -1.408601       2.227689                    0.996177       3.530123      10.086989       0.474831       1.343334      -0.693657      -0.004875       0.013242       0.001456       0.014186       0.004721       0.000247      -0.000638      -0.019034       0.000208      -0.010672       0.000053       0.010619              1.710570       1.611216      -0.388979       0.088465       2.104236       0.029327       1.416256           0.000001
           64              H       9.663164      -1.480408       9.936450       0.176976       0.866637 0.59878314E+01  0.55110759E+02                                 1.559620                            1.471996      -0.825751       2.514653                    0.999242       3.207109       8.920762       0.490416       1.356984      -0.693115       0.005809       0.001479       0.013737       0.014988       0.004391       0.003649      -0.001827       0.001752       0.006455      -0.007099       0.002007       0.005092              1.606652       1.541281      -0.051928       0.515179       1.321617      -0.023909       1.957057           0.000000
           65              H       9.698320      11.148033       8.369619       0.177410       0.921600 0.68388784E+01  0.63930435E+02                                 1.520636                            1.493610      -0.835140       2.504618                    0.999629       3.040534       8.045496       0.535627       1.223265      -0.724005       0.006295       0.001468      -0.010888       0.012662       0.003062      -0.005897       0.001237       0.000846       0.003052      -0.007050       0.000466       0.006585              1.513109       1.459974      -0.043240      -0.262821       1.293705       0.032664       1.785647           0.000000
           66              H       4.845523       9.670331       8.334298       0.181680       0.857988 0.61048627E+01  0.56964017E+02                                 1.592874                            1.519676      -1.148232       2.355653                    0.998204       3.440979       9.920776       0.462726       1.418592      -0.679404       0.005679      -0.014740      -0.000787       0.015816       0.001204      -0.006509       0.002043      -0.027440       0.001113      -0.016543       0.002697       0.013846              1.628105       1.592234      -0.302502       0.015091       1.997524      -0.059982       1.294556           0.000001
           67              H       3.567769      10.442071       8.811836       0.175372       0.905469 0.64799407E+01  0.60517628E+02                                 1.576766                            1.510019      -0.802191       2.522350                    0.999536       3.176437       8.752093       0.497016       1.319548      -0.701575      -0.008794      -0.004838       0.009099       0.013548       0.001726      -0.004698       0.001692       0.005172      -0.004968      -0.005816      -0.000452       0.006268              1.605143       1.755093       0.064648      -0.454750       1.422374      -0.043514       1.637963           0.000001
           68              H       4.074507      10.604450       7.338251       0.183751       0.848790 0.61320195E+01  0.57091451E+02                                 1.569329                            1.514673      -0.956971       2.456977                    0.998233       3.309316       9.428067       0.468892       1.403025      -0.683542      -0.000575      -0.001324      -0.015980       0.016045       0.001466       0.004248      -0.001400      -0.003515       0.007799      -0.005932       0.000986       0.004946              1.589189       1.298083      -0.042944       0.184377       1.353346      -0.147470       2.116137           0.000001
           69              H       2.669463      -0.054208       8.571654       0.114324       1.024145 0.75808359E+01  0.72732600E+02                                 1.623433                            1.570498      -0.743364       2.527044                    0.999863       3.250215       8.719800       0.523245       1.220082      -0.724300      -0.027642      -0.025281       0.000087       0.037459       0.005752       0.000403       0.000082       0.009610      -0.046641      -0.015553       0.000279       0.015274              1.624220       1.641332       0.289927      -0.039558       1.851831      -0.005432       1.379497           0.000000
           70              H       1.910569       2.131057       8.537746       0.131965       0.950210 0.67537367E+01  0.62554176E+02                                 1.511958                            1.457452      -0.714967       2.554634                    0.999865       3.002244       7.751508       0.560684       1.179440      -0.735111      -0.040888       0.008826       0.002020       0.041879      -0.001372      -0.000306       0.000834       0.007221      -0.062729      -0.020937       0.006614       0.014323              1.522389       1.961862      -0.182517      -0.017318       1.308888      -0.003186       1.296417          -0.000001
           71              H       3.421082       3.854010       8.560352       0.096662       1.038399 0.74559040E+01  0.72672215E+02                                 1.757407                            1.643323      -1.065772       2.373284                    0.996400       3.687924      10.643708       0.462659       1.358240      -0.691212      -0.020727       0.042027       0.000057       0.046860      -0.006652       0.000582      -0.001797      -0.000738      -0.050302      -0.016894       0.001757       0.015137              1.814065       1.476396      -0.279647      -0.023932       2.551404       0.003806       1.414394           0.000001
           72              H       6.404528       1.349335       8.639470       0.093910       1.043847 0.78534590E+01  0.78171299E+02                                 1.797163                            1.711777      -1.471724       2.165288                    0.993501       4.094475      12.258277       0.439800       1.399151      -0.680630       0.041466      -0.003029      -0.002408       0.041646       0.000757      -0.004738       0.004072       0.016873      -0.000690      -0.010379      -0.000292       0.010670              1.820220       2.340406      -0.114965       0.048775       1.654929       0.048126       1.465325           0.000001
           73              H       8.026572       1.177459      11.456658       0.124099       1.041561 0.79001416E+01  0.76767015E+02                                 1.661147                            1.612856      -0.640052       2.564818                    0.999768       3.350266       9.117209       0.510480       1.234774      -0.720394      -0.016169      -0.012377       0.011003       0.023145       0.006335      -0.003343      -0.002311       0.006001       0.002054      -0.007356      -0.001364       0.008720              1.680854       1.828162       0.355392       0.029412       1.784227      -0.031100       1.430172           0.000002
           74              H       9.431616       1.431593      10.812406       0.123217       1.161069 0.94139708E+01  0.96435563E+02                                 1.843482                            1.805631      -1.047527       2.376428                    0.996066       3.691548      10.620876       0.460390       1.298722      -0.705014       0.025297      -0.003508      -0.011832       0.028147      -0.009419      -0.003720       0.005626       0.013063       0.008761      -0.013627       0.000181       0.013446              1.851426       1.968265      -0.285255      -0.109912       1.855494       0.194694       1.730520           0.000002
           75              H       9.357667       1.650873      13.209983       0.137042       1.017179 0.74990356E+01  0.72652149E+02                                 1.698653                            1.618944      -0.809494       2.498063                    0.998674       3.437659       9.652525       0.482362       1.310659      -0.702642       0.003037      -0.021079       0.015431       0.026300       0.001435       0.005558      -0.006053      -0.005628      -0.002902      -0.009444       0.001357       0.008087              1.742430       1.437936      -0.189231       0.181731       2.001452      -0.386859       1.787902           0.000001
           76              H       8.523611       2.960431      13.000884       0.142296       1.062784 0.83217807E+01  0.82394835E+02                                 1.721609                            1.685357      -0.916231       2.445303                    0.998445       3.438876       9.625708       0.483307       1.279967      -0.709854      -0.021469       0.011629       0.005750       0.025084       0.001118      -0.005175       0.008447       0.002106      -0.001793      -0.010804       0.001768       0.009036              1.728755       1.813238      -0.273895      -0.118688       1.737034       0.195129       1.635993           0.000001
           77              C       8.725942       7.111852       2.005233       0.096503      23.955649 0.33151930E+03  0.73259555E+04                                 7.376247                            6.204135       0.154633       2.077852                    0.999004      25.900337      73.579416       0.636599       0.435397      -1.046282       0.038598       0.018007       0.008309       0.043394       0.027613       0.002744      -0.002255      -0.000850       0.099684      -0.044391       0.010997       0.033394              7.814339       9.141503      -0.152739      -1.217848       9.756039       0.004864       4.545474          -0.000000
           78              C       7.778659       8.102663       2.085058      -0.109013      28.485290 0.40885777E+03  0.94789090E+04                                 8.167747                            6.811044       0.138536       2.038944                    0.999153      28.302328      81.164671       0.620917       0.425487      -1.057021       0.008130       0.016097       0.011792       0.021547       0.003351       0.001274      -0.000473      -0.004085      -0.012572      -0.004801      -0.001223       0.006024              8.797519      10.837293       0.858003      -1.230571      10.543174       0.016971       5.012092           0.000000
           79              C       8.180412       9.420601       2.100740      -0.101502      29.226433 0.43100704E+03  0.10155160E+05                                 8.352271                            7.024233      -0.024491       1.969431                    0.999353      29.399995      85.823920       0.605562       0.429284      -1.051552      -0.002863      -0.022167       0.005173       0.022942      -0.017614       0.003372      -0.007503       0.018908       0.010923      -0.022690       0.001800       0.020890              9.035414      10.806327       2.181105      -1.408776      11.110014      -0.217526       5.189900           0.000000
           80              C       9.534782       9.721665       2.034620      -0.031323      36.460678 0.47193394E+03  0.11286196E+05                                 9.607555                            7.278145      -0.168999       1.946008                    0.999017      28.021800      80.339927       0.608483       0.420912      -1.065012      -0.012569      -0.010684      -0.000931       0.016522      -0.007236      -0.002855      -0.001135      -0.009783      -0.054577      -0.018685       0.000851       0.017834             11.368216      12.096189       3.424647      -1.517505      16.514744      -0.337499       5.493714           0.000002
           81              C      10.421209       8.650160       1.941938       0.044488      27.509646 0.38042641E+03  0.87573756E+04                                 8.225173                            6.746394      -0.351190       1.889248                    0.998198      28.214567      83.554246       0.593060       0.448646      -1.031779      -0.020221      -0.044881       0.002856       0.049309       0.011799       0.007907      -0.007993       0.050654       0.204422      -0.062706      -0.006600       0.069306              8.950875       9.135380       0.140606      -0.899624      13.003378       0.137272       4.713868           0.000002
           82              C      10.046853      11.121308       2.041825       0.281062      31.102109 0.36534125E+03  0.82557984E+04                                 8.978285                            6.667759      -0.285914       1.935334                    0.999081      25.126072      71.725858       0.593955       0.456344      -1.036071      -0.046792       0.054773       0.001799       0.072061      -0.013669      -0.003663       0.002615      -0.051297       0.127514      -0.050407       0.007477       0.042930             10.723094      12.833903       3.874177      -1.341814      14.271344      -0.385250       5.064035           0.000004
           83              C       9.054594      12.243579       2.076864      -0.560905      27.682873 0.46295540E+03  0.11078687E+05                                 7.782765                            6.987893       0.072427       1.980092                    0.997620      32.904251      96.064882       0.647101       0.395535      -1.075815       0.038755      -0.031276       0.004897       0.050041      -0.051185       0.003715       0.000266       0.009119      -0.036264      -0.045562      -0.011964       0.057526              8.045846       7.953232      -0.464209      -1.326604       8.830701       0.348942       7.353604          -0.000000
           84              C       0.862908       0.074642       1.608651       0.283735      31.337758 0.36724625E+03  0.83093412E+04                                 9.037279                            6.687063      -0.261191       1.945049                    0.999143      25.069337      71.600622       0.592860       0.456609      -1.035958       0.037128      -0.054625      -0.032117       0.073443      -0.014006       0.039377      -0.007467      -0.040818       0.078831      -0.054501       0.004689       0.049812             10.849877      12.065258       3.962464      -1.331637      15.038729       0.305041       5.445644           0.000004
           85              C       1.716603      11.529975       1.188192      -0.563045      28.434652 0.47734100E+03  0.11503809E+05                                 7.905301                            7.070139       0.050459       1.976245                    0.997019      32.847837      96.052050       0.647194       0.392698      -1.078395      -0.043268       0.027300       0.016130       0.053643      -0.037362      -0.000674       0.013446      -0.006829      -0.019285      -0.036833      -0.006126       0.042959              8.247442       7.612464      -0.808899       0.204287       9.787942       0.264019       7.341921           0.000002
           86              C       1.422137       1.451879       1.568668      -0.021515      35.352089 0.45928589E+03  0.10915112E+05                                 9.438781                            7.200554      -0.054874       1.989971                    0.999251      27.628297      79.099632       0.608809       0.423331      -1.062928       0.014631       0.010536      -0.005805       0.018942      -0.004226      -0.003011       0.012893      -0.008519      -0.016005      -0.013488      -0.003064       0.016552             11.141300      11.289369       3.440368       0.212552      16.855297       0.022884       5.279235           0.000004
           87              C       2.788025       1.697373       1.521903      -0.093667      28.014433 0.42368340E+03  0.99292699E+04                                 8.101578                            6.968080       0.083843       2.010652                    0.999140      28.947936      83.983500       0.608155       0.429750      -1.052395       0.001805       0.022226       0.001946       0.022384      -0.018268       0.006024       0.004454       0.014512       0.031784      -0.026312       0.010435       0.015877              8.587617       9.503095       1.776205       0.332389      11.158495      -0.046686       5.101262           0.000000
           88              C       3.239118       2.994321       1.497885      -0.120165      27.115224 0.41464018E+03  0.96356650E+04                                 7.852686                            6.844313       0.208678       2.056992                    0.999296      28.436778      81.339643       0.622123       0.423662      -1.059378      -0.005389      -0.015234       0.012393       0.020364       0.006603       0.010256       0.003715       0.021019      -0.040874      -0.016947      -0.005558       0.022505              8.202459       8.848920       0.557961       0.273156      10.705267      -0.133801       5.053189          -0.000001
           89              C       2.325293       4.022986       1.511024       0.091316      23.881061 0.35455028E+03  0.79900078E+04                                 7.458500                            6.495706      -0.059825       2.002965                    0.998288      26.632275      77.109277       0.609019       0.446279      -1.036924      -0.036527      -0.019896       0.002290       0.041657       0.024365       0.007366      -0.001490      -0.000620       0.092346      -0.040316       0.008250       0.032066              7.800041       8.368650       0.025792       0.212832      10.410926      -0.150281       4.620546           0.000001
           90              C       0.573777       2.548600       1.564147       0.049258      27.332167 0.38049366E+03  0.87592903E+04                                 8.225309                            6.777960      -0.275060       1.919944                    0.998078      27.936928      82.733154       0.587628       0.452774      -1.029421       0.022837       0.046199      -0.001635       0.051561       0.006152       0.002221       0.004837       0.048892       0.222923      -0.062512      -0.012036       0.074548              8.984937       8.837668       0.377792      -0.040469      13.375497       0.067763       4.741646           0.000003
           91              C      10.093769       3.949086       3.308147       0.644183      20.258883 0.25313290E+03  0.52839891E+04                                 7.038816                            5.762797      -0.228258       1.985793                    0.999498      22.428037      64.080622       0.596408       0.491982      -1.004234       0.001372       0.031704      -0.016076       0.035573      -0.067020      -0.023451       0.006333       0.029280      -0.107315      -0.056310      -0.034116       0.090426              7.753753       6.447301       2.278833      -1.845220       6.968537      -1.653458       9.845422           0.000003
           92              C       9.489321       2.902574       4.214903      -0.319212      31.552178 0.47850295E+03  0.11584334E+05                                 8.784729                            7.277184      -0.280569       1.881026                    0.998385      31.529471      93.602494       0.609602       0.415024      -1.059411      -0.030025       0.054136       0.094143       0.112672      -0.012698       0.000561       0.026908       0.040558       0.104392      -0.049442       0.005445       0.043998              9.923394       9.553478       0.339341      -4.111129       8.946181      -0.323516      11.270523           0.000001
           93              C       8.978583       3.439512       5.542824      -0.321482      29.940834 0.45861582E+03  0.10969303E+05                                 8.445882                            7.101350      -0.139271       1.937435                    0.997995      30.767261      90.347499       0.621029       0.412348      -1.062709       0.035280      -0.030512      -0.093280       0.104292      -0.008606      -0.021921       0.013975       0.009661       0.106340      -0.027626      -0.019998       0.047624              9.412334       9.985965      -1.814802      -3.010241       8.266610       0.970931       9.984426          -0.000001
           94              C       7.703376       4.232094       5.412843       0.648969      19.725469 0.23593220E+03  0.48358050E+04                                 6.852596                            5.545853       0.074910       2.098194                    0.999822      21.722222      61.365174       0.611285       0.488856      -1.006511      -0.031803       0.013685       0.004028       0.034856       0.060271      -0.006154       0.017022      -0.054459      -0.134076      -0.059076      -0.030314       0.089389              7.552531       8.312035      -2.558254      -1.735008       5.932848       0.278405       8.412710           0.000003
           95              C       2.664492       4.453644       5.058929       0.096503      23.955657 0.33151938E+03  0.73259578E+04                                 7.376248                            6.204136       0.154633       2.077852                    0.999004      25.900337      73.579418       0.636598       0.435397      -1.046282       0.038598      -0.018007      -0.008309       0.043394      -0.027613      -0.002744      -0.002255      -0.000850       0.099684      -0.044391       0.010997       0.033394              7.814341       9.141503       0.152736       1.217848       9.756044       0.004863       4.545475          -0.000000
           96              C       1.717209       3.462833       4.979104      -0.109013      28.485284 0.40885766E+03  0.94789057E+04                                 8.167746                            6.811043       0.138536       2.038944                    0.999153      28.302327      81.164667       0.620917       0.425487      -1.057021       0.008130      -0.016097      -0.011792       0.021547      -0.003350      -0.001274      -0.000473      -0.004085      -0.012572      -0.004801      -0.001223       0.006024              8.797518      10.837292      -0.858000       1.230571      10.543171       0.016971       5.012091           0.000000
           97              C       2.118962       2.144895       4.963422      -0.101502      29.226435 0.43100709E+03  0.10155161E+05                                 8.352271                            7.024234      -0.024490       1.969431                    0.999353      29.399994      85.823916       0.605562       0.429284      -1.051552      -0.002864       0.022167      -0.005173       0.022942       0.017614      -0.003372      -0.007503       0.018908       0.010923      -0.022690       0.001800       0.020890              9.035415      10.806326      -2.181111       1.408775      11.110018      -0.217527       5.189900           0.000000
           98              C       3.473332       1.843830       5.029542      -0.031323      36.460697 0.47193403E+03  0.11286199E+05                                 9.607558                            7.278145      -0.168999       1.946008                    0.999017      28.021800      80.339927       0.608483       0.420912      -1.065012      -0.012569       0.010684       0.000931       0.016522       0.007236       0.002855      -0.001135      -0.009783      -0.054577      -0.018685       0.000851       0.017834             11.368222      12.096188      -3.424659       1.517505      16.514761      -0.337500       5.493716           0.000002
           99              C       4.359759       2.915336       5.122224       0.044488      27.509652 0.38042644E+03  0.87573766E+04                                 8.225174                            6.746394      -0.351190       1.889248                    0.998198      28.214570      83.554259       0.593060       0.448646      -1.031779      -0.020221       0.044881      -0.002856       0.049309      -0.011799      -0.007907      -0.007993       0.050654       0.204422      -0.062706      -0.006600       0.069306              8.950877       9.135378      -0.140614       0.899624      13.003386       0.137271       4.713868           0.000002
          100              C       3.985403       0.444188       5.022337       0.281062      31.102118 0.36534111E+03  0.82557946E+04                                 8.978287                            6.667757      -0.285914       1.935334                    0.999081      25.126072      71.725860       0.593955       0.456344      -1.036071      -0.046792      -0.054773      -0.001799       0.072061       0.013669       0.003663       0.002615      -0.051297       0.127514      -0.050407       0.007477       0.042930             10.723098      12.833903      -3.874186       1.341813      14.271356      -0.385251       5.064035           0.000004
          101              C       2.993144      -0.678083       4.987298      -0.560905      27.682871 0.46295537E+03  0.11078686E+05                                 7.782766                            6.987893       0.072427       1.980092                    0.997620      32.904251      96.064885       0.647101       0.395535      -1.075815       0.038755       0.031276      -0.004897       0.050041       0.051185      -0.003715       0.000266       0.009119      -0.036264      -0.045562      -0.011964       0.057526              8.045846       7.953232       0.464211       1.326604       8.830702       0.348944       7.353605          -0.000000
          102              C       6.924358      11.490854       5.455511       0.283735      31.337738 0.36724620E+03  0.83093400E+04                                 9.037277                            6.687063      -0.261192       1.945049                    0.999143      25.069336      71.600623       0.592860       0.456609      -1.035958       0.037128       0.054625       0.032117       0.073443       0.014006      -0.039377      -0.007467      -0.040818       0.078831      -0.054502       0.004689       0.049812             10.849871      12.065257      -3.962452       1.331638      15.038713       0.305042       5.445644           0.000004
          103              C       7.778053       0.035520       5.875970      -0.563045      28.434667 0.47734125E+03  0.11503817E+05                                 7.905303                            7.070141       0.050459       1.976245                    0.997019      32.847842      96.052067       0.647194       0.392698      -1.078395      -0.043268      -0.027300      -0.016130       0.053643       0.037362       0.000674       0.013446      -0.006829      -0.019285      -0.036833      -0.006126       0.042959              8.247444       7.612466       0.808901      -0.204286       9.787945       0.264020       7.341922           0.000002
          104              C       7.483587      10.113616       5.495494      -0.021515      35.352075 0.45928605E+03  0.10915117E+05                                 9.438779                            7.200555      -0.054874       1.989971                    0.999251      27.628297      79.099631       0.608809       0.423331      -1.062928       0.014631      -0.010537       0.005805       0.018942       0.004226       0.003011       0.012893      -0.008519      -0.016005      -0.013488      -0.003064       0.016552             11.141295      11.289365      -3.440358      -0.212552      16.855286       0.022884       5.279234           0.000004
          105              C       8.849475       9.868123       5.542259      -0.093667      28.014417 0.42368335E+03  0.99292687E+04                                 8.101576                            6.968080       0.083843       2.010652                    0.999140      28.947936      83.983500       0.608155       0.429750      -1.052395       0.001805      -0.022226      -0.001946       0.022384       0.018268      -0.006024       0.004454       0.014512       0.031784      -0.026312       0.010435       0.015877              8.587613       9.503092      -1.776197      -0.332390      11.158485      -0.046686       5.101262           0.000000
          106              C       9.300568       8.571174       5.566277      -0.120165      27.115219 0.41464017E+03  0.96356645E+04                                 7.852685                            6.844313       0.208678       2.056992                    0.999296      28.436775      81.339633       0.622123       0.423662      -1.059378      -0.005389       0.015234      -0.012393       0.020364      -0.006603      -0.010256       0.003715       0.021019      -0.040874      -0.016947      -0.005558       0.022505              8.202457       8.848921      -0.557955      -0.273156      10.705261      -0.133801       5.053189          -0.000001
          107              C       8.386743       7.542510       5.553138       0.091316      23.881056 0.35455012E+03  0.79900035E+04                                 7.458499                            6.495705      -0.059825       2.002965                    0.998288      26.632278      77.109288       0.609019       0.446279      -1.036924      -0.036527       0.019896      -0.002290       0.041657      -0.024365      -0.007366      -0.001490      -0.000620       0.092346      -0.040316       0.008250       0.032066              7.800039       8.368654      -0.025788      -0.212832      10.410918      -0.150281       4.620544           0.000001
          108              C       6.635227       9.016895       5.500015       0.049258      27.332172 0.38049375E+03  0.87592930E+04                                 8.225311                            6.777961      -0.275060       1.919944                    0.998078      27.936930      82.733163       0.587628       0.452774      -1.029421       0.022837      -0.046199       0.001635       0.051561      -0.006152      -0.002221       0.004837       0.048892       0.222923      -0.062512      -0.012036       0.074548              8.984938       8.837669      -0.377795       0.040469      13.375498       0.067763       4.741646           0.000003
          109              C       4.032319       7.616410       3.756015       0.644183      20.258882 0.25313288E+03  0.52839885E+04                                 7.038817                            5.762797      -0.228258       1.985793                    0.999498      22.428036      64.080620       0.596408       0.491982      -1.004234       0.001372      -0.031704       0.016076       0.035573       0.067020       0.023451       0.006333       0.029280      -0.107315      -0.056310      -0.034116       0.090426              7.753754       6.447302      -2.278833       1.845220       6.968537      -1.653461       9.845423           0.000003
          110              C       3.427871       8.662922       2.849259      -0.319212      31.552179 0.47850305E+03  0.11584337E+05                                 8.784730                            7.277185      -0.280568       1.881026                    0.998385      31.529470      93.602490       0.609602       0.415024      -1.059411      -0.030025      -0.054136      -0.094143       0.112673       0.012698      -0.000561       0.026908       0.040558       0.104392      -0.049442       0.005445       0.043998              9.923394       9.553477      -0.339342       4.111127       8.946185      -0.323516      11.270520           0.000001
          111              C       2.917133       8.125983       1.521338      -0.321482      29.940835 0.45861593E+03  0.10969306E+05                                 8.445882                            7.101351      -0.139271       1.937435                    0.997995      30.767258      90.347488       0.621029       0.412348      -1.062709       0.035280       0.030512       0.093280       0.104292       0.008606       0.021921       0.013975       0.009661       0.106340      -0.027626      -0.019998       0.047624              9.412334       9.985967       1.814804       3.010239       8.266612       0.970932       9.984421          -0.000001
          112              C       1.641926       7.333401       1.651319       0.648969      19.725461 0.23593206E+03  0.48358015E+04                                 6.852595                            5.545852       0.074910       2.098194                    0.999822      21.722221      61.365172       0.611285       0.488856      -1.006510      -0.031803      -0.013685      -0.004028       0.034856      -0.060271       0.006154       0.017022      -0.054459      -0.134076      -0.059076      -0.030314       0.089389              7.552529       8.312032       2.558251       1.735007       5.932845       0.278404       8.412711           0.000003
          113              C       3.396958       3.409239      12.123091       0.096503      23.955648 0.33151929E+03  0.73259552E+04                                 7.376246                            6.204135       0.154633       2.077852                    0.999004      25.900336      73.579413       0.636599       0.435397      -1.046282      -0.038598      -0.018007      -0.008309       0.043394       0.027613       0.002744      -0.002255      -0.000850       0.099684      -0.044391       0.010997       0.033394              7.814338       9.141502      -0.152739      -1.217848       9.756039       0.004864       4.545474          -0.000000
          114              C       4.344241       2.418428      12.043266      -0.109013      28.485292 0.40885782E+03  0.94789103E+04                                 8.167747                            6.811045       0.138536       2.038944                    0.999153      28.302329      81.164676       0.620917       0.425487      -1.057021      -0.008130      -0.016097      -0.011792       0.021547       0.003351       0.001274      -0.000473      -0.004085      -0.012572      -0.004801      -0.001223       0.006024              8.797520      10.837293       0.858003      -1.230571      10.543175       0.016971       5.012092           0.000000
          115              C       3.942488       1.100490      12.027584      -0.101502      29.226432 0.43100702E+03  0.10155159E+05                                 8.352271                            7.024233      -0.024491       1.969431                    0.999353      29.399995      85.823921       0.605562       0.429284      -1.051552       0.002864       0.022167      -0.005173       0.022942      -0.017614       0.003372      -0.007503       0.018908       0.010923      -0.022690       0.001800       0.020890              9.035413      10.806327       2.181104      -1.408776      11.110014      -0.217526       5.189900           0.000000
          116              C       2.588118       0.799426      12.093704      -0.031323      36.460677 0.47193394E+03  0.11286196E+05                                 9.607555                            7.278145      -0.168999       1.946008                    0.999017      28.021800      80.339927       0.608483       0.420912      -1.065012       0.012569       0.010684       0.000931       0.016522      -0.007236      -0.002855      -0.001135      -0.009783      -0.054577      -0.018685       0.000851       0.017834             11.368215      12.096189       3.424647      -1.517505      16.514743      -0.337499       5.493714           0.000002
          117              C       1.701691       1.870931      12.186386       0.044488      27.509648 0.38042643E+03  0.87573765E+04                                 8.225174                            6.746394      -0.351190       1.889248                    0.998198      28.214569      83.554257       0.593060       0.448646      -1.031779       0.020221       0.044881      -0.002856       0.049309       0.011799       0.007907      -0.007993       0.050654       0.204422      -0.062706      -0.006600       0.069306              8.950876       9.135381       0.140606      -0.899624      13.003380       0.137272       4.713868           0.000002
          118              C       2.076047      -0.600217      12.086499       0.281062      31.102111 0.36534129E+03  0.82557994E+04                                 8.978285                            6.667759      -0.285914       1.935334                    0.999081      25.126073      71.725859       0.593955       0.456344      -1.036071       0.046792      -0.054773      -0.001799       0.072061      -0.013669      -0.003663       0.002615      -0.051297       0.127514      -0.050407       0.007477       0.042930             10.723094      12.833903       3.874177      -1.341814      14.271344      -0.385251       5.064035           0.000004
          119              C       3.068306      -1.722488      12.051460      -0.560904      27.682860 0.46295511E+03  0.11078678E+05                                 7.782762                            6.987890       0.072427       1.980092                    0.997620      32.904243      96.064850       0.647102       0.395535      -1.075815      -0.038755       0.031276      -0.004897       0.050041      -0.051185       0.003715       0.000266       0.009119      -0.036264      -0.045562      -0.011964       0.057526              8.045843       7.953229      -0.464209      -1.326603       8.830697       0.348941       7.353603          -0.000000
          120              C      11.259992      10.446449      12.519673       0.283735      31.337755 0.36724621E+03  0.83093403E+04                                 9.037280                            6.687063      -0.261192       1.945049                    0.999143      25.069336      71.600623       0.592860       0.456609      -1.035958      -0.037128       0.054625       0.032117       0.073443      -0.014006       0.039377      -0.007467      -0.040818       0.078832      -0.054502       0.004689       0.049812             10.849877      12.065258       3.962465      -1.331637      15.038730       0.305041       5.445644           0.000004
          121              C      10.406297      -1.008884      12.940132      -0.563045      28.434650 0.47734095E+03  0.11503808E+05                                 7.905300                            7.070139       0.050459       1.976245                    0.997019      32.847836      96.052043       0.647194       0.392698      -1.078395       0.043268      -0.027300      -0.016130       0.053643      -0.037362      -0.000674       0.013446      -0.006829      -0.019285      -0.036833      -0.006126       0.042959              8.247441       7.612463      -0.808899       0.204287       9.787941       0.264019       7.341920           0.000002
          122              C      10.700763       9.069212      12.559656      -0.021515      35.352091 0.45928594E+03  0.10915114E+05                                 9.438781                            7.200554      -0.054874       1.989971                    0.999251      27.628298      79.099634       0.608809       0.423331      -1.062928      -0.014631      -0.010536       0.005805       0.018942      -0.004226      -0.003011       0.012893      -0.008519      -0.016005      -0.013488      -0.003064       0.016552             11.141301      11.289370       3.440368       0.212552      16.855297       0.022884       5.279235           0.000004
          123              C       9.334875       8.823718      12.606421      -0.093667      28.014426 0.42368325E+03  0.99292657E+04                                 8.101577                            6.968079       0.083843       2.010652                    0.999140      28.947932      83.983486       0.608155       0.429750      -1.052395      -0.001805      -0.022226      -0.001946       0.022384      -0.018268       0.006024       0.004454       0.014512       0.031784      -0.026312       0.010435       0.015877              8.587616       9.503093       1.776204       0.332389      11.158494      -0.046686       5.101261           0.000000
          124              C       8.883782       7.526770      12.630439      -0.120165      27.115225 0.41464019E+03  0.96356651E+04                                 7.852686                            6.844313       0.208678       2.056992                    0.999296      28.436778      81.339644       0.622123       0.423662      -1.059378       0.005389       0.015234      -0.012393       0.020364       0.006603       0.010256       0.003715       0.021019      -0.040874      -0.016947      -0.005558       0.022505              8.202459       8.848920       0.557961       0.273156      10.705268      -0.133801       5.053189          -0.000001
          125              C       9.797607       6.498105      12.617300       0.091316      23.881064 0.35455033E+03  0.79900092E+04                                 7.458501                            6.495707      -0.059825       2.002965                    0.998288      26.632277      77.109282       0.609019       0.446279      -1.036924       0.036527       0.019896      -0.002290       0.041657       0.024365       0.007366      -0.001490      -0.000620       0.092346      -0.040316       0.008250       0.032066              7.800041       8.368650       0.025792       0.212832      10.410927      -0.150281       4.620546           0.000001
          126              C      11.549123       7.972491      12.564177       0.049258      27.332165 0.38049362E+03  0.87592894E+04                                 8.225310                            6.777961      -0.275060       1.919944                    0.998078      27.936927      82.733154       0.587628       0.452775      -1.029421      -0.022836      -0.046199       0.001635       0.051561       0.006152       0.002221       0.004837       0.048892       0.222923      -0.062512      -0.012036       0.074548              8.984937       8.837668       0.377792      -0.040469      13.375497       0.067763       4.741646           0.000003
          127              C       2.029131       6.572005      10.820177       0.644183      20.258883 0.25313291E+03  0.52839893E+04                                 7.038816                            5.762797      -0.228258       1.985793                    0.999498      22.428037      64.080622       0.596408       0.491982      -1.004234      -0.001372      -0.031704       0.016076       0.035573      -0.067020      -0.023451       0.006333       0.029280      -0.107315      -0.056310      -0.034116       0.090426              7.753753       6.447302       2.278833      -1.845220       6.968537      -1.653458       9.845422           0.000003
          128              C       2.633579       7.618517       9.913421      -0.319212      31.552175 0.47850291E+03  0.11584332E+05                                 8.784729                            7.277184      -0.280568       1.881026                    0.998385      31.529469      93.602488       0.609602       0.415024      -1.059411       0.030025      -0.054136      -0.094143       0.112673      -0.012698       0.000561       0.026908       0.040558       0.104392      -0.049442       0.005445       0.043998              9.923394       9.553478       0.339342      -4.111129       8.946181      -0.323516      11.270523           0.000001
          129              C       3.144317       7.081579       8.585500      -0.321482      29.940830 0.45861575E+03  0.10969300E+05                                 8.445881                            7.101350      -0.139271       1.937435                    0.997995      30.767258      90.347488       0.621029       0.412348      -1.062709      -0.035280       0.030512       0.093280       0.104292      -0.008606      -0.021921       0.013975       0.009661       0.106340      -0.027626      -0.019998       0.047624              9.412333       9.985964      -1.814802      -3.010241       8.266610       0.970931       9.984425          -0.000001
          130              C       4.419524       6.288997       8.715481       0.648969      19.725468 0.23593220E+03  0.48358049E+04                                 6.852596                            5.545853       0.074910       2.098194                    0.999822      21.722222      61.365174       0.611285       0.488856      -1.006511       0.031803      -0.013685      -0.004028       0.034856       0.060271      -0.006154       0.017022      -0.054459      -0.134076      -0.059076      -0.030314       0.089389              7.552531       8.312035      -2.558254      -1.735008       5.932848       0.278405       8.412710           0.000003
          131              C       9.458408       6.067447       9.069395       0.096503      23.955660 0.33151942E+03  0.73259589E+04                                 7.376249                            6.204137       0.154633       2.077852                    0.999004      25.900339      73.579424       0.636598       0.435397      -1.046282      -0.038598       0.018007       0.008309       0.043394      -0.027613      -0.002744      -0.002255      -0.000850       0.099684      -0.044391       0.010997       0.033394              7.814341       9.141504       0.152736       1.217848       9.756045       0.004863       4.545476          -0.000000
          132              C      10.405691       7.058258       9.149220      -0.109013      28.485286 0.40885770E+03  0.94789069E+04                                 8.167746                            6.811043       0.138536       2.038944                    0.999153      28.302328      81.164670       0.620917       0.425487      -1.057021      -0.008130       0.016097       0.011792       0.021547      -0.003350      -0.001274      -0.000473      -0.004085      -0.012572      -0.004801      -0.001223       0.006024              8.797518      10.837293      -0.858000       1.230571      10.543171       0.016971       5.012091           0.000000
          133              C      10.003938       8.376196       9.164902      -0.101502      29.226432 0.43100704E+03  0.10155159E+05                                 8.352271                            7.024234      -0.024491       1.969431                    0.999353      29.399993      85.823915       0.605562       0.429284      -1.051552       0.002864      -0.022167       0.005173       0.022942       0.017614      -0.003372      -0.007503       0.018908       0.010923      -0.022690       0.001800       0.020890              9.035415      10.806326      -2.181110       1.408775      11.110018      -0.217527       5.189900           0.000000
          134              C       8.649568       8.677261       9.098782      -0.031323      36.460696 0.47193403E+03  0.11286199E+05                                 9.607558                            7.278145      -0.168999       1.946008                    0.999017      28.021800      80.339927       0.608483       0.420912      -1.065012       0.012569      -0.010684      -0.000931       0.016522       0.007236       0.002855      -0.001135      -0.009783      -0.054577      -0.018685       0.000851       0.017834             11.368222      12.096188      -3.424659       1.517505      16.514761      -0.337500       5.493716           0.000002
          135              C       7.763141       7.605755       9.006100       0.044488      27.509654 0.38042648E+03  0.87573778E+04                                 8.225174                            6.746395      -0.351190       1.889248                    0.998198      28.214571      83.554264       0.593060       0.448646      -1.031779       0.020221      -0.044881       0.002856       0.049309      -0.011799      -0.007907      -0.007993       0.050654       0.204422      -0.062706      -0.006600       0.069306              8.950878       9.135378      -0.140614       0.899624      13.003386       0.137271       4.713868           0.000002
          136              C       8.137497      10.076903       9.105987       0.281062      31.102120 0.36534114E+03  0.82557955E+04                                 8.978287                            6.667758      -0.285914       1.935334                    0.999081      25.126073      71.725863       0.593955       0.456344      -1.036071       0.046792       0.054773       0.001799       0.072061       0.013669       0.003663       0.002615      -0.051297       0.127514      -0.050407       0.007477       0.042930             10.723098      12.833904      -3.874186       1.341813      14.271356      -0.385252       5.064035           0.000004
          137              C       9.129756      11.199174       9.141026      -0.560905      27.682862 0.46295516E+03  0.11078680E+05                                 7.782763                            6.987891       0.072427       1.980092                    0.997620      32.904245      96.064857       0.647102       0.395535      -1.075815      -0.038755      -0.031276       0.004897       0.050041       0.051185      -0.003715       0.000266       0.009119      -0.036264      -0.045562      -0.011964       0.057526              8.045844       7.953229       0.464210       1.326603       8.830699       0.348944       7.353603          -0.000001
          138              C       5.198542      -0.969763       8.672813       0.283735      31.337738 0.36724620E+03  0.83093400E+04                                 9.037276                            6.687063      -0.261192       1.945049                    0.999143      25.069336      71.600622       0.592860       0.456609      -1.035958      -0.037128      -0.054625      -0.032117       0.073443       0.014006      -0.039377      -0.007467      -0.040818       0.078831      -0.054502       0.004689       0.049812             10.849871      12.065257      -3.962452       1.331638      15.038712       0.305042       5.445643           0.000004
          139              C       4.344847      10.485571       8.252354      -0.563045      28.434664 0.47734118E+03  0.11503815E+05                                 7.905303                            7.070140       0.050459       1.976245                    0.997019      32.847840      96.052060       0.647194       0.392698      -1.078395       0.043268       0.027300       0.016130       0.053643       0.037362       0.000674       0.013446      -0.006829      -0.019285      -0.036833      -0.006126       0.042959              8.247444       7.612466       0.808901      -0.204286       9.787945       0.264020       7.341922           0.000002
          140              C       4.639313       0.407475       8.632830      -0.021515      35.352076 0.45928606E+03  0.10915117E+05                                 9.438779                            7.200556      -0.054874       1.989971                    0.999251      27.628297      79.099630       0.608809       0.423331      -1.062928      -0.014631       0.010536      -0.005805       0.018942       0.004226       0.003011       0.012893      -0.008519      -0.016005      -0.013488      -0.003064       0.016552             11.141295      11.289365      -3.440358      -0.212552      16.855286       0.022884       5.279234           0.000004
          141              C       3.273425       0.652968       8.586065      -0.093667      28.014410 0.42368320E+03  0.99292642E+04                                 8.101574                            6.968078       0.083843       2.010652                    0.999140      28.947932      83.983484       0.608155       0.429750      -1.052395      -0.001805       0.022226       0.001946       0.022384       0.018268      -0.006024       0.004454       0.014512       0.031784      -0.026312       0.010435       0.015877              8.587612       9.503091      -1.776196      -0.332389      11.158484      -0.046686       5.101261           0.000000
          142              C       2.822332       1.949917       8.562047      -0.120165      27.115224 0.41464027E+03  0.96356673E+04                                 7.852685                            6.844313       0.208678       2.056992                    0.999296      28.436778      81.339641       0.622123       0.423662      -1.059378       0.005389      -0.015234       0.012393       0.020364      -0.006603      -0.010256       0.003715       0.021019      -0.040874      -0.016947      -0.005558       0.022505              8.202458       8.848922      -0.557955      -0.273156      10.705262      -0.133801       5.053189          -0.000001
          143              C       3.736157       2.978581       8.575186       0.091316      23.881056 0.35455012E+03  0.79900034E+04                                 7.458499                            6.495705      -0.059825       2.002965                    0.998288      26.632278      77.109287       0.609019       0.446279      -1.036924       0.036527      -0.019896       0.002290       0.041657      -0.024365      -0.007366      -0.001490      -0.000620       0.092346      -0.040316       0.008250       0.032066              7.800039       8.368654      -0.025788      -0.212832      10.410918      -0.150281       4.620544           0.000001
          144              C       5.487673       1.504196       8.628309       0.049258      27.332170 0.38049370E+03  0.87592917E+04                                 8.225310                            6.777961      -0.275060       1.919944                    0.998078      27.936928      82.733156       0.587628       0.452774      -1.029421      -0.022837       0.046199      -0.001635       0.051561      -0.006152      -0.002221       0.004837       0.048892       0.222923      -0.062512      -0.012036       0.074548              8.984938       8.837669      -0.377795       0.040469      13.375498       0.067763       4.741646           0.000003
          145              C       8.090581       2.904681      10.372309       0.644183      20.258883 0.25313289E+03  0.52839889E+04                                 7.038817                            5.762797      -0.228258       1.985793                    0.999498      22.428037      64.080623       0.596408       0.491982      -1.004234      -0.001372       0.031704      -0.016076       0.035573       0.067020       0.023451       0.006333       0.029280      -0.107315      -0.056310      -0.034116       0.090426              7.753754       6.447302      -2.278833       1.845220       6.968537      -1.653461       9.845423           0.000003
          146              C       8.695029       1.858169      11.279065      -0.319212      31.552182 0.47850309E+03  0.11584338E+05                                 8.784731                            7.277185      -0.280568       1.881026                    0.998385      31.529472      93.602500       0.609602       0.415024      -1.059411       0.030025       0.054136       0.094143       0.112672       0.012698      -0.000561       0.026908       0.040558       0.104392      -0.049442       0.005445       0.043998              9.923395       9.553478      -0.339342       4.111128       8.946186      -0.323516      11.270521           0.000001
          147              C       9.205767       2.395108      12.606986      -0.321482      29.940838 0.45861598E+03  0.10969307E+05                                 8.445883                            7.101351      -0.139271       1.937435                    0.997995      30.767261      90.347500       0.621029       0.412348      -1.062709      -0.035280      -0.030512      -0.093280       0.104292       0.008606       0.021921       0.013975       0.009661       0.106340      -0.027626      -0.019998       0.047624              9.412334       9.985968       1.814804       3.010239       8.266612       0.970932       9.984422          -0.000001
          148              C      10.480974       3.187690      12.477005       0.648969      19.725463 0.23593208E+03  0.48358020E+04                                 6.852595                            5.545852       0.074910       2.098194                    0.999822      21.722222      61.365174       0.611285       0.488856      -1.006511       0.031803       0.013685       0.004028       0.034856      -0.060271       0.006154       0.017022      -0.054459      -0.134076      -0.059076      -0.030314       0.089389              7.552529       8.312032       2.558251       1.735007       5.932845       0.278404       8.412711           0.000003
          149              N      10.038367       7.374501       1.920039      -0.204645      33.966165 0.51167435E+03  0.12321293E+05                                 8.794388                            7.367691       0.009365       2.039785                    0.997260      27.460741      75.641396       0.639356       0.397833      -1.094609      -0.101583       0.110935       0.014439       0.151110       0.084121       0.001622      -0.006107       0.016723       0.055102      -0.094000       0.018501       0.075499              9.589031      10.588149       0.689022      -1.366188      12.802790      -0.025443       5.376155           0.000001
          150              N      11.304119      11.251978       1.984464      -0.229965      39.808592 0.46644760E+03  0.10913406E+05                                 9.592124                            6.869780       0.603352       2.209151                    0.999560      27.421092      73.089003       0.689977       0.379415      -1.113943      -0.058135       0.220457      -0.001972       0.228002       0.136201      -0.009588      -0.002143      -0.013593       0.119587      -0.156454       0.039154       0.117300             11.951027      17.068577       8.197987      -1.532281      13.236223      -0.938532       5.548280           0.000002
          151              N      11.767457      -0.028359       1.980367      -0.237587      40.078823 0.48475956E+03  0.11451777E+05                                 9.646995                            7.019151       0.695749       2.235490                    0.999623      27.716626      74.238451       0.680277       0.381131      -1.112666       0.050349      -0.227704      -0.057221       0.240122       0.133077       0.037570      -0.065885       0.007010       0.051677      -0.170615       0.042128       0.128487             11.882926      16.545998       7.908015      -1.906416      13.200138      -0.897467       5.902642           0.000004
          152              N       0.997957       3.818188       1.543519      -0.202314      33.209114 0.52166629E+03  0.12624410E+05                                 8.667209                            7.449901      -0.042496       2.024969                    0.996413      27.503601      75.979647       0.634378       0.398969      -1.093688       0.097447      -0.121623       0.000998       0.155849       0.086079      -0.001496       0.001124       0.032825       0.051816      -0.096295       0.017298       0.078997              9.350284      10.168021       0.881855      -0.054641      12.584360      -0.234550       5.298471           0.000003
          153              N       3.976917       4.190994       5.144123      -0.204645      33.966160 0.51167403E+03  0.12321284E+05                                 8.794386                            7.367689       0.009365       2.039785                    0.997260      27.460740      75.641392       0.639356       0.397833      -1.094609      -0.101583      -0.110935      -0.014439       0.151110      -0.084121      -0.001622      -0.006107       0.016723       0.055102      -0.094000       0.018501       0.075499              9.589031      10.588145      -0.689031       1.366187      12.802792      -0.025444       5.376154           0.000001
          154              N       5.242669       0.313517       5.079698      -0.229965      39.808611 0.46644769E+03  0.10913408E+05                                 9.592126                            6.869780       0.603352       2.209151                    0.999560      27.421094      73.089007       0.689977       0.379415      -1.113943      -0.058135      -0.220457       0.001972       0.228002      -0.136201       0.009588      -0.002143      -0.013593       0.119588      -0.156454       0.039154       0.117301             11.951031      17.068585      -8.197995       1.532282      13.236229      -0.938533       5.548281           0.000002
          155              N       5.706007      11.593854       5.083795      -0.237587      40.078812 0.48475954E+03  0.11451776E+05                                 9.646993                            7.019151       0.695749       2.235490                    0.999623      27.716626      74.238451       0.680277       0.381131      -1.112666       0.050349       0.227704       0.057221       0.240122      -0.133077      -0.037570      -0.065884       0.007010       0.051677      -0.170615       0.042128       0.128487             11.882923      16.545994      -7.908008       1.906415      13.200133      -0.897465       5.902642           0.000004
          156              N       7.059407       7.747307       5.520643      -0.202314      33.209114 0.52166621E+03  0.12624408E+05                                 8.667209                            7.449900      -0.042496       2.024969                    0.996413      27.503601      75.979646       0.634378       0.398969      -1.093688       0.097447       0.121623      -0.000998       0.155849      -0.086079       0.001496       0.001124       0.032825       0.051816      -0.096295       0.017298       0.078997              9.350284      10.168024      -0.881849       0.054641      12.584357      -0.234550       5.298471           0.000003
          157              N       2.084533       3.146590      12.208285      -0.204645      33.966165 0.51167435E+03  0.12321293E+05                                 8.794388                            7.367691       0.009365       2.039785                    0.997260      27.460741      75.641396       0.639356       0.397833      -1.094609       0.101583      -0.110935      -0.014439       0.151110       0.084121       0.001622      -0.006107       0.016723       0.055102      -0.094000       0.018501       0.075499              9.589031      10.588149       0.689022      -1.366188      12.802790      -0.025443       5.376155           0.000001
          158              N       0.818781      -0.730887      12.143860      -0.229965      39.808594 0.46644762E+03  0.10913406E+05                                 9.592124                            6.869780       0.603352       2.209151                    0.999560      27.421093      73.089006       0.689977       0.379415      -1.113943       0.058135      -0.220457       0.001972       0.228002       0.136201      -0.009588      -0.002143      -0.013593       0.119588      -0.156454       0.039154       0.117300             11.951027      17.068578       8.197987      -1.532281      13.236223      -0.938532       5.548280           0.000002
          159              N       0.355443      10.549450      12.147957      -0.237587      40.078826 0.48475961E+03  0.11451778E+05                                 9.646996                            7.019151       0.695749       2.235490                    0.999623      27.716627      74.238456       0.680277       0.381131      -1.112666      -0.050349       0.227704       0.057221       0.240122       0.133077       0.037570      -0.065885       0.007010       0.051677      -0.170615       0.042128       0.128487             11.882927      16.545999       7.908016      -1.906416      13.200139      -0.897467       5.902643           0.000004
          160              N      11.124943       6.702903      12.584805      -0.202314      33.209114 0.52166629E+03  0.12624410E+05                                 8.667209                            7.449901      -0.042496       2.024969                    0.996413      27.503601      75.979645       0.634378       0.398969      -1.093688      -0.097447       0.121623      -0.000998       0.155849       0.086079      -0.001496       0.001124       0.032825       0.051816      -0.096295       0.017298       0.078997              9.350284      10.168021       0.881855      -0.054641      12.584360      -0.234550       5.298471           0.000003
          161              N       8.145983       6.330097       8.984201      -0.204645      33.966162 0.51167406E+03  0.12321285E+05                                 8.794387                            7.367689       0.009365       2.039785                    0.997260      27.460741      75.641395       0.639356       0.397833      -1.094609       0.101583       0.110935       0.014439       0.151110      -0.084121      -0.001622      -0.006107       0.016723       0.055102      -0.094000       0.018501       0.075499              9.589031      10.588146      -0.689031       1.366187      12.802792      -0.025444       5.376154           0.000001
          162              N       6.880231      10.207574       9.048626      -0.229964      39.808613 0.46644771E+03  0.10913409E+05                                 9.592127                            6.869781       0.603352       2.209151                    0.999560      27.421094      73.089010       0.689977       0.379415      -1.113943       0.058135       0.220457      -0.001973       0.228002      -0.136201       0.009588      -0.002143      -0.013593       0.119587      -0.156454       0.039154       0.117301             11.951032      17.068586      -8.197995       1.532282      13.236230      -0.938533       5.548281           0.000003
          163              N       6.416893      -1.072763       9.044529      -0.237587      40.078816 0.48475958E+03  0.11451777E+05                                 9.646994                            7.019151       0.695749       2.235490                    0.999623      27.716627      74.238456       0.680277       0.381131      -1.112666      -0.050349      -0.227704      -0.057221       0.240122      -0.133077      -0.037570      -0.065884       0.007010       0.051677      -0.170615       0.042128       0.128487             11.882924      16.545995      -7.908009       1.906415      13.200135      -0.897465       5.902642           0.000004
          164              N       5.063493       2.773784       8.607681      -0.202314      33.209112 0.52166618E+03  0.12624407E+05                                 8.667208                            7.449900      -0.042496       2.024969                    0.996413      27.503600      75.979642       0.634378       0.398969      -1.093688      -0.097447      -0.121623       0.000998       0.155849      -0.086079       0.001496       0.001124       0.032825       0.051816      -0.096295       0.017298       0.078997              9.350284      10.168023      -0.881849       0.054641      12.584356      -0.234550       5.298471           0.000003
          165              O      10.866968       4.808099       3.800095      -0.598241      29.493760 0.51784410E+03  0.12309647E+05                                 7.393544                            6.951823       0.763952       2.287833                    0.997694      27.835250      72.316737       0.736258       0.349969      -1.148402      -0.010614       0.001327      -0.021517       0.024029       0.023821       0.004785       0.016193       0.022104      -0.225491      -0.077689       0.012669       0.065020              7.506822       8.073101       1.719465      -0.210546       7.585111       0.129313       6.862254           0.000001
          166              O       9.878224       3.896954       2.070930      -0.606263      32.446941 0.53385987E+03  0.12797430E+05                                 7.967012                            7.089635       0.698401       2.263717                    0.996717      28.151361      73.634987       0.723700       0.353063      -1.144977       0.010055       0.022908       0.013763       0.028553      -0.065232      -0.016283      -0.011863       0.020096       0.163010      -0.095733       0.037733       0.058000              8.491268       5.982724       0.062209      -0.725649       6.564988      -0.460453      12.926090          -0.000000
          167              O       7.298471       4.616885       4.301933      -0.550951      28.155923 0.47847510E+03  0.11155945E+05                                 7.199442                            6.719882       0.743444       2.304104                    0.995930      26.899363      69.309290       0.742273       0.353912      -1.144702       0.001403       0.000448       0.003231       0.003551       0.020052       0.038223      -0.033072      -0.026725       0.003095      -0.063274       0.020083       0.043191              7.359291       6.720529      -0.804886       0.139731       6.282551      -1.280537       9.074794           0.000001
          168              O       7.068136       4.536338       6.463002      -0.605949      44.246690 0.68941477E+03  0.17655461E+05                                 9.956283                            8.186424      -0.055046       2.022306                    0.993801      28.963207      78.859194       0.656098       0.364535      -1.133405       0.000273      -0.003604      -0.006639       0.007559       0.001936      -0.041606       0.025600      -0.002162       0.025137      -0.048420      -0.001974       0.050395             11.231898       9.763002      -1.258358      -4.580504       7.787151       1.366445      16.145541           0.000002
          169              O       4.805518       6.757397       3.264067      -0.598241      29.493759 0.51784408E+03  0.12309646E+05                                 7.393543                            6.951823       0.763952       2.287833                    0.997694      27.835250      72.316736       0.736258       0.349969      -1.148402      -0.010614      -0.001327       0.021517       0.024029      -0.023821      -0.004785       0.016193       0.022104      -0.225491      -0.077689       0.012669       0.065020              7.506822       8.073101      -1.719465       0.210546       7.585109       0.129313       6.862254           0.000001
          170              O       3.816774       7.668541       4.993232      -0.606263      32.446934 0.53385970E+03  0.12797425E+05                                 7.967010                            7.089634       0.698402       2.263717                    0.996717      28.151359      73.634977       0.723701       0.353063      -1.144977       0.010055      -0.022908      -0.013763       0.028553       0.065232       0.016283      -0.011863       0.020096       0.163009      -0.095733       0.037733       0.058000              8.491266       5.982724      -0.062209       0.725649       6.564988      -0.460458      12.926087          -0.000000
          171              O       1.237021       6.948611       2.762229      -0.550951      28.155922 0.47847499E+03  0.11155942E+05                                 7.199441                            6.719881       0.743444       2.304104                    0.995930      26.899363      69.309290       0.742273       0.353912      -1.144702       0.001403      -0.000448      -0.003231       0.003551      -0.020052      -0.038223      -0.033072      -0.026725       0.003095      -0.063274       0.020083       0.043191              7.359291       6.720530       0.804885      -0.139732       6.282549      -1.280536       9.074796           0.000001
          172              O       1.006686       7.029158       0.601160      -0.605949      44.246688 0.68941464E+03  0.17655457E+05                                 9.956282                            8.186423      -0.055046       2.022307                    0.993801      28.963207      78.859193       0.656098       0.364535      -1.133405       0.000273       0.003604       0.006639       0.007559      -0.001936       0.041606       0.025600      -0.002162       0.025137      -0.048420      -0.001974       0.050395             11.231897       9.763001       1.258356       4.580503       7.787148       1.366443      16.145542           0.000002
          173              O       1.255932       5.712992      10.328229      -0.598241      29.493761 0.51784413E+03  0.12309648E+05                                 7.393544                            6.951823       0.763951       2.287833                    0.997694      27.835251      72.316740       0.736258       0.349969      -1.148402       0.010614      -0.001327       0.021517       0.024029       0.023821       0.004785       0.016193       0.022104      -0.225491      -0.077689       0.012669       0.065020              7.506822       8.073101       1.719465      -0.210546       7.585111       0.129313       6.862254           0.000001
          174              O       2.244676       6.624137      12.057394      -0.606263      32.446935 0.53385976E+03  0.12797427E+05                                 7.967010                            7.089634       0.698401       2.263717                    0.996717      28.151360      73.634980       0.723701       0.353063      -1.144977      -0.010055      -0.022908      -0.013763       0.028553      -0.065232      -0.016283      -0.011863       0.020096       0.163010      -0.095733       0.037733       0.058000              8.491266       5.982723       0.062209      -0.725649       6.564987      -0.460453      12.926088          -0.000000
          175              O       4.824429       5.904206       9.826391      -0.550951      28.155927 0.47847518E+03  0.11155947E+05                                 7.199442                            6.719883       0.743444       2.304104                    0.995930      26.899364      69.309296       0.742273       0.353912      -1.144702      -0.001403      -0.000448      -0.003231       0.003551       0.020052       0.038223      -0.033072      -0.026725       0.003095      -0.063274       0.020083       0.043191              7.359292       6.720530      -0.804886       0.139731       6.282552      -1.280537       9.074795           0.000001
          176              O       5.054764       5.984753       7.665322      -0.605949      44.246690 0.68941476E+03  0.17655460E+05                                 9.956283                            8.186424      -0.055046       2.022306                    0.993801      28.963207      78.859194       0.656098       0.364535      -1.133405      -0.000273       0.003604       0.006639       0.007559       0.001936      -0.041606       0.025600      -0.002162       0.025137      -0.048420      -0.001974       0.050395             11.231898       9.763002      -1.258358      -4.580503       7.787151       1.366445      16.145541           0.000002
          177              O       7.317382       3.763694      10.864257      -0.598241      29.493759 0.51784408E+03  0.12309646E+05                                 7.393543                            6.951823       0.763952       2.287833                    0.997694      27.835250      72.316736       0.736258       0.349969      -1.148402       0.010614       0.001327      -0.021517       0.024029      -0.023821      -0.004785       0.016193       0.022104      -0.225491      -0.077689       0.012669       0.065020              7.506822       8.073101      -1.719465       0.210547       7.585109       0.129313       6.862254           0.000001
          178              O       8.306126       2.852550       9.135092      -0.606263      32.446937 0.53385976E+03  0.12797427E+05                                 7.967010                            7.089634       0.698401       2.263717                    0.996717      28.151361      73.634983       0.723701       0.353063      -1.144977      -0.010055       0.022908       0.013763       0.028553       0.065232       0.016283      -0.011863       0.020096       0.163010      -0.095733       0.037733       0.058000              8.491267       5.982724      -0.062209       0.725649       6.564988      -0.460458      12.926088           0.000000
          179              O      10.885879       3.572480      11.366095      -0.550951      28.155924 0.47847504E+03  0.11155943E+05                                 7.199442                            6.719881       0.743444       2.304104                    0.995930      26.899364      69.309294       0.742273       0.353912      -1.144702      -0.001403       0.000448       0.003231       0.003551      -0.020052      -0.038223      -0.033072      -0.026725       0.003095      -0.063274       0.020083       0.043191              7.359292       6.720530       0.804885      -0.139732       6.282549      -1.280536       9.074796           0.000001
          180              O      11.116214       3.491933      13.527164      -0.605949      44.246686 0.68941459E+03  0.17655455E+05                                 9.956282                            8.186422      -0.055046       2.022306                    0.993801      28.963206      78.859190       0.656098       0.364535      -1.133405      -0.000273      -0.003604      -0.006639       0.007559      -0.001936       0.041606       0.025600      -0.002162       0.025137      -0.048420      -0.001974       0.050395             11.231897       9.763001       1.258356       4.580503       7.787148       1.366443      16.145541           0.000002

******************************************************
Auxiliary information for the entire system
The total spin magnetic moment of the unit cell is   0.000271
The total net atomic charge of the unit cell is   -0.000005
Accuracy of reproducing the electrostatic potential in the unit cell:
  The inner radius (bohr) =    5.0000
  The outer radius (bohr) =   12.0000
  Valid grid points have density less than (e/(bohr^3)) =    0.0001
  The number of valid grid points were=        10564
  The rms potential error without charges in kcal/mol is=     10.31317
  The rms potential error with partial charges in kcal/mol is=      1.02697
  The RRMSE value at monopole order=      0.09958
  The rms potential error with partial charges and cloud penetration in kcal/mol is=      1.02995
  The RRMSE value at monopole order with cloud penetration is=      0.09987
  The rms potential error with partial charges and atomic dipoles in kcal/mol is=      0.32358
  The RRMSE value at dipole order=      0.03138
  The rms potential error with partial charges, atomic dipoles and cloud penetration in kcal/mol is=      0.31711
  The RRMSE value at dipole order with cloud penetration=      0.03075

******************************************************
The electron densities and ab initio electrostatic potential were computed in VASP using the PBE functional and
projector augmented wave method. See the main text of the journal article for a description of computational details.
The atomic charges, dipoles, and quadrupoles were computed with the DDEC6 method as described in
(a) T. A. Manz and N. Gabaldon Limas, RSC Adv. 6 (2016) 47771-47801 DOI: 10.1039/c6ra04656h
(b) N. Gabaldon Limas and T. A. Manz, RSC Adv. 8 (2018) 2678-2707 DOI: 10.1039/c7ra11829e.
For each atom in the material, the electron cloud parameters were fit to the spherically averaged atom-in-material
electron density using radial positions for which this density was between 10^-4 and 10^-2 electrons per cubic bohr.
The polarizabilities, dispersion coefficients, and quantum Drude oscillator (QDO) parameters were fit using the MCLF method.
The magnetic structure of the system was optimized in VASP from the default ferromagnetic initial guess using spin polarization.
The atomic spin moments (ASMs) were computed on this optimized magnetic structure using the DDEC6 partition as inputs
to the method of T. A. Manz and D. S. Sholl, J. Chem. Theory Comput. 7 (2011) 4146-4164 DOI: 10.1021/ct200539n.
The RMSE and RRMSE were computed using a uniform grid with Ewald summation.
