# Supplementary material for: A collection of forcefield precursors for metal–organic frameworks
Source: RSC Adv. 2019 Nov 13;9(63):36492–507. doi: 10.1039/c9ra07327b (PMC9075174; doi:10.1039/c9ra07327b)
Supplement: RA-009-C9RA07327B-s6042 [file RA-009-C9RA07327B-s6042.xyz]

  140
jmolscript: load "" {1 1 1} spacegroup "x,y,z" unitcell [{     11.598500     0.000000     0.000000 }, {     -5.799352    12.354460     0.000000 }, {      0.000000    -3.317417    13.856827 }]
Cd    -2.573521     2.642517    11.975763     0.852186
Cd     2.573430     4.301226     5.047349     0.850572
Cd     3.225718     4.735817     8.809478     0.850572
Cd    -3.225831     6.394526     1.881064     0.852186
H     -1.027649     0.655372     8.120101     0.127693
H      0.367648     0.853901     8.797699     0.114289
H      0.170469     1.948657     6.712247     0.134269
H     -0.910521     2.889517     7.344118     0.144173
H      9.574542    -0.505849    11.948742     0.106929
H      8.577088    -2.582828    12.016640     0.134772
H      5.019813    -0.766734    12.223107     0.139827
H      6.105416     1.267394    12.169065     0.102947
H      1.646915     5.793702    12.191236     0.142792
H      0.439528     3.835897    12.112252     0.111376
H     -2.898536     5.797489    11.793545     0.098011
H     -1.797856     7.817511    11.901629     0.131515
H      1.027606     2.314081     1.191687     0.126905
H     -0.367697     2.512609     1.869286     0.115361
H     -0.170527     0.289948    13.640660     0.134955
H      0.910444     4.548225     0.415705     0.145326
H      2.023919     1.152860     5.020328     0.105726
H      3.021407    -0.924119     5.088227     0.134872
H      6.578651     0.891975     5.294694     0.139825
H      5.493015     2.926102     5.240652     0.103044
H     -1.647059     7.452410     5.262823     0.143367
H     -0.439639     5.494606     5.183839     0.111136
H      2.898394     7.456197     4.865132     0.096190
H      1.797679     9.476220     4.973215     0.130671
H      4.771542     6.722962    12.665140     0.126906
H      6.166845     6.524434    11.987541     0.115361
H      5.969675     8.747095     0.216167     0.134955
H      4.888704     4.488818    13.441122     0.145326
H      3.775229     7.884183     8.836499     0.105726
H      2.777741     9.961162     8.768600     0.134874
H     -0.779503     8.145068     8.562133     0.139825
H      0.306133     6.110941     8.616175     0.103044
H      7.446207     1.584633     8.594004     0.143367
H      6.238787     3.542437     8.672988     0.111136
H      2.900754     1.580846     8.991695     0.096190
H      4.001469    -0.439177     8.883612     0.130670
H      6.826797     8.381671     5.736726     0.127694
H      5.431500     8.183142     5.059128     0.114289
H      5.628679     7.088386     7.144580     0.134269
H      6.709669     6.147526     6.512709     0.144173
H     -3.775394     9.542892     1.908085     0.106929
H     -2.777940    11.619871     1.840187     0.134775
H      0.779335     9.803777     1.633720     0.139827
H     -0.306268     7.769649     1.687762     0.102947
H      4.152233     3.243341     1.665591     0.142792
H      5.359620     5.201146     1.744575     0.111376
H      8.697684     3.239554     2.063282     0.098011
H      7.597004     1.219532     1.955198     0.131514
C     -1.132048     1.800482     9.805091     0.650659
C     -0.451209     1.308385     8.545505    -0.314827
C     -0.112540     2.374429     7.536728    -0.318180
C      0.973071     3.309309     7.999546     0.658616
C      8.647823    -0.562775    12.006941     0.096233
C      8.058629    -1.811216    12.045740    -0.207843
C      6.691166    -1.887373    12.127495     0.199733
C      5.947693    -0.731643    12.170451    -0.201544
C      6.607637     0.485743    12.134423     0.100921
C      0.037033     7.016533    12.049897     0.187696
C      0.720195     5.814327    12.120567    -0.184272
C     -0.015140     4.645989    12.081767     0.117534
C     -1.975296     5.799703    11.898857     0.097216
C     -1.322311     7.018850    11.943199    -0.217504
C      1.131979     3.459191     2.876677     0.644720
C      0.451154     2.967093     1.617092    -0.312594
C      0.112471     4.033138     0.608315    -0.320679
C     -0.973157     4.968018     1.071133     0.659390
C      2.950639     1.095933     5.078527     0.097410
C      3.539853    -0.152508     5.117326    -0.206490
C      4.907317    -0.228664     5.199081     0.197205
C      5.650771     0.927066     5.242038    -0.202460
C      4.990807     2.144452     5.206010     0.101892
C     -0.037197     8.675241     5.121483     0.186282
C     -0.720339     7.473035     5.192153    -0.186093
C      0.015016     6.304697     5.153354     0.118973
C      1.975153     7.458412     4.970444     0.100320
C      1.322147     8.677559     5.014786    -0.216275
C      4.667169     5.577852    10.980150     0.644720
C      5.347994     6.069950    12.239735    -0.312594
C      5.686677     5.003905    13.248512    -0.320679
C      6.772305     4.069025    12.785694     0.659390
C      2.848509     7.941110     8.778300     0.097410
C      2.259295     9.189551     8.739501    -0.206491
C      0.891831     9.265707     8.657746     0.197205
C      0.148377     8.109977     8.614789    -0.202460
C      0.808341     6.892591     8.650817     0.101891
C      5.836345     0.361802     8.735344     0.186282
C      6.519487     1.564008     8.664674    -0.186093
C      5.784132     2.732346     8.703473     0.118973
C      3.823995     1.578631     8.886383     0.100320
C      4.477001     0.359484     8.842041    -0.216275
C      6.931196     7.236561     4.051736     0.650659
C      6.250357     7.728658     5.311322    -0.314828
C      5.911688     6.662614     6.320099    -0.318180
C      4.826077     5.727734     5.857281     0.658615
C     -2.848675     9.599818     1.849886     0.096233
C     -2.259481    10.848259     1.811087    -0.207843
C     -0.892018    10.924416     1.729332     0.199734
C     -0.148545     9.768686     1.686376    -0.201544
C     -0.808489     8.551300     1.722404     0.100921
C      5.762115     2.020510     1.806930     0.187696
C      5.078953     3.222716     1.736260    -0.184272
C      5.814288     4.391054     1.775060     0.117534
C      7.774444     3.237340     1.957970     0.097216
C      7.121459     2.018193     1.913628    -0.217504
N      7.926386     0.577466    12.052668    -0.202635
N      0.148361     9.227187    12.131652    -0.119707
N      0.816443     8.232559    12.088696    -0.105761
N     -1.348967     4.626189    12.001398    -0.191248
N      3.672057     2.236174     5.124255    -0.203002
N     -0.148561    10.885895     5.203239    -0.118414
N     -0.816626     9.891268     5.160282    -0.104511
N      1.348844     6.284898     5.072984    -0.192398
N      2.127091     6.800869     8.732572    -0.203001
N      5.947709    -1.848852     8.653588    -0.118414
N      6.615774    -0.854225     8.696545    -0.104511
N      4.450304     2.752145     8.783843    -0.192398
N     -2.127238     8.459577     1.804159    -0.202635
N      5.650787    -0.190144     1.725175    -0.119707
N      4.982705     0.804484     1.768131    -0.105761
N      7.148115     4.410854     1.855429    -0.191248
O     -2.098209     2.587869     9.668185    -0.600210
O     -0.770173     1.387302    10.930265    -0.617063
O      1.207357     3.450289     9.201349    -0.552317
O      1.653900     3.928588     7.147767    -0.615420
O      2.098128     4.246577     2.739772    -0.596629
O      0.770107     3.046010     4.001852    -0.616087
O     -1.207451     5.108998     2.272935    -0.552685
O     -1.653993     5.587296     0.219354    -0.616683
O      3.701020     4.790466    11.117055    -0.596629
O      5.029041     5.991033     9.854975    -0.616087
O      7.006599     3.928045    11.583892    -0.552685
O      7.453141     3.449747    13.637473    -0.616683
O      7.897357     6.449174     4.188642    -0.600210
O      6.569321     7.649741     2.926562    -0.617063
O      4.591791     5.586754     4.655478    -0.552317
O      4.145248     5.108455     6.709060    -0.615420

The following XYZ coordinates are in angstroms. Other properties are in atomic units.
The sperically averaged electron density of each atom fit to a function of the form exp(a - br)
eigen_1, eigen_2 and eigen_3 are the three eigenvalues of traceless quadrupole moment tensor
  atom number  atomic symbol              X              Y              Z     net charge C6 coefficient C8 coefficient C10 coefficient fluctuating dipole atomic polarizability isotropic forcefield polarizability              a              b squared Pearson coefficient          <r^3>          <r^4>         wp_QDO          m_QDO          q_QDO       dipole_x       dipole_y       dipole_z         dipole            Qxy            Qxz            Qyz     Q(x^2-y^2)  Q(3z^2 - R^2)        eigen_1        eigen_2        eigen_3 static polarizability      alpha(xx)      alpha(xy)      alpha(xz)      alpha(yy)      alpha(yz)      alpha(zz) atomic spin moment
            1             Cd      -2.573521       2.642517      11.975763       0.852186     171.202873 0.43844548E+04  0.16741276E+06                                24.662112                           21.625707       0.998333       2.004458                    0.998006      80.184537     216.962011       0.401030       0.399997      -1.179479       0.015258       0.006975       0.029702       0.034113      -0.108267       0.019755      -0.002092       0.122150       0.268975      -0.169393       0.065855       0.103538             28.616236      26.138563       7.582006      -4.260931      30.442659       2.348884      29.267486          -0.000020
            2             Cd       2.573430       4.301226       5.047349       0.850572     171.336795 0.43893060E+04  0.16765354E+06                                24.679952                           21.641631       0.995965       2.003586                    0.997984      80.242937     217.194958       0.400750       0.400143      -1.179306      -0.016098       0.006348       0.029547       0.034241       0.108393      -0.019359      -0.001834       0.122626       0.267451      -0.169367       0.066424       0.102943             28.636508      26.161466      -7.590827       4.264721      30.466316       2.349981      29.281743          -0.000020
            3             Cd       3.225718       4.735817       8.809478       0.850572     171.336806 0.43893063E+04  0.16765356E+06                                24.679953                           21.641632       0.995965       2.003586                    0.997984      80.242939     217.194963       0.400750       0.400143      -1.179306       0.016098      -0.006348      -0.029547       0.034241       0.108393      -0.019359      -0.001834       0.122626       0.267451      -0.169367       0.066424       0.102943             28.636509      26.161467      -7.590828       4.264722      30.466317       2.349981      29.281744          -0.000020
            4             Cd      -3.225831       6.394526       1.881064       0.852186     171.202870 0.43844547E+04  0.16741276E+06                                24.662113                           21.625707       0.998333       2.004458                    0.998006      80.184538     216.962019       0.401030       0.399997      -1.179479      -0.015258      -0.006975      -0.029702       0.034113      -0.108266       0.019755      -0.002092       0.122150       0.268975      -0.169393       0.065855       0.103538             28.616237      26.138564       7.582007      -4.260931      30.442660       2.348884      29.267487          -0.000020
            5              H      -1.027649       0.655372       8.120101       0.127693       1.074234 0.79435262E+01  0.76507361E+02                                 1.633483                            1.567908      -0.658707       2.558437                    0.999852       3.201070       8.387548       0.547971       1.160537      -0.739175      -0.014403      -0.009480      -0.015174       0.022969       0.004209       0.002387      -0.000796      -0.002169       0.007431      -0.006238       0.002316       0.003922              1.663025       1.760394       0.419285       0.145261       1.739584       0.198855       1.489098          -0.000006
            6              H       0.367648       0.853901       8.797699       0.114289       1.203320 0.95033508E+01  0.96084828E+02                                 1.778699                            1.727372      -0.993000       2.391169                    0.997556       3.504326       9.523304       0.514519       1.177407      -0.733766       0.023687      -0.003034       0.007842       0.025135      -0.005187       0.000858      -0.004865       0.012695      -0.006144      -0.009690      -0.000087       0.009777              1.795091       2.224159      -0.258828       0.060931       1.629317      -0.080848       1.531797          -0.000006
            7              H       0.170469       1.948657       6.712247       0.134269       1.084234 0.80583853E+01  0.78824436E+02                                 1.718278                            1.636234      -0.814963       2.493111                    0.998783       3.374344       9.263170       0.502596       1.245874      -0.717594       0.006727      -0.013102      -0.020092       0.024912       0.001282      -0.005901       0.003485      -0.008490       0.002388      -0.009116       0.002371       0.006744              1.764506       1.590224      -0.091693      -0.346018       1.530065       0.254714       2.173230          -0.000005
            8              H      -0.910521       2.889517       7.344118       0.144173       1.062298 0.82144844E+01  0.80313467E+02                                 1.662533                            1.628806      -0.809242       2.497533                    0.999410       3.275225       8.835596       0.517259       1.211128      -0.726504      -0.024482       0.008334      -0.000031       0.025862      -0.001615       0.005922      -0.005769      -0.004501      -0.018400      -0.010717       0.001105       0.009612              1.670587       1.961010      -0.239136       0.067844       1.565765      -0.114476       1.484987          -0.000008
            9              H       9.574542      -0.505849      11.948742       0.106929       1.135997 0.81583738E+01  0.79892428E+02                                 1.751891                            1.634080      -1.017183       2.397900                    0.997996       3.395426       9.266881       0.509601       1.227366      -0.721695       0.046827      -0.002011      -0.003273       0.046985      -0.010197       0.001800       0.003505       0.003881      -0.047085      -0.016756      -0.001492       0.018249              1.799888       2.428963       0.294314      -0.039397       1.532702      -0.017620       1.437998          -0.000005
           10              H       8.577088      -2.582828      12.016640       0.134772       1.099847 0.82616972E+01  0.81184140E+02                                 1.706096                            1.640832      -1.262755       2.286115                    0.996291       3.420791       9.361637       0.510051       1.222054      -0.722256       0.027762      -0.022786      -0.000620       0.035921      -0.013627      -0.001981       0.000621       0.031359      -0.023665      -0.016831      -0.008018       0.024849              1.712117       1.625988      -0.280002      -0.019539       2.114528       0.076410       1.395836          -0.000005
           11              H       5.019813      -0.766734      12.223107       0.139827       1.107709 0.85935313E+01  0.85450189E+02                                 1.749333                            1.705791      -0.924598       2.460830                    0.998742       3.314214       9.183268       0.485125       1.269730      -0.713957      -0.038853       0.003338       0.002669       0.039087      -0.007672      -0.002434       0.000465       0.021507      -0.044433      -0.014991      -0.005794       0.020785              1.732758       2.159364       0.006260      -0.067373       1.527217      -0.019579       1.511693          -0.000010
           12              H       6.105416       1.267394      12.169065       0.102947       1.076953 0.78861682E+01  0.77208935E+02                                 1.747644                            1.652362      -0.852023       2.480090                    0.999070       3.457422       9.692775       0.481869       1.298302      -0.705780      -0.030609       0.039043       0.002895       0.049696      -0.009702      -0.001864       0.001758       0.011507      -0.058129      -0.019550      -0.001571       0.021121              1.787164       1.587299      -0.369575       0.003674       2.325326       0.033191       1.448866          -0.000007
           13              H       1.646915       5.793702      12.191236       0.142792       1.031320 0.74683316E+01  0.72665534E+02                                 1.732225                            1.633539      -1.224001       2.311822                    0.996096       3.561784      10.197960       0.469823       1.339883      -0.695076       0.035465      -0.004409       0.002205       0.035806       0.001594       0.007204      -0.001505       0.005240      -0.016647      -0.009561       0.000525       0.009036              1.769178       2.422525      -0.098095      -0.051428       1.471633       0.005385       1.413374          -0.000006
           14              H       0.439528       3.835897      12.112252       0.111376       1.074629 0.77647708E+01  0.75660777E+02                                 1.743745                            1.639270      -0.855155       2.488092                    0.999138       3.375248       9.413405       0.484351       1.297787      -0.706460       0.029354      -0.042285      -0.003882       0.051621      -0.008439       0.002342      -0.002679       0.002984      -0.051654      -0.017591       0.000055       0.017535              1.785607       1.621776      -0.324703      -0.042917       2.272325      -0.005240       1.462720          -0.000008
           15              H      -2.898536       5.797489      11.793545       0.098011       1.059182 0.73796962E+01  0.71060314E+02                                 1.721781                            1.589398      -0.939188       2.431083                    0.998474       3.482877       9.682953       0.495518       1.283684      -0.707791      -0.044160       0.004531      -0.009563       0.045410      -0.007153       0.000889      -0.001983       0.003276      -0.030382      -0.010413      -0.002154       0.012567              1.790536       2.594182       0.248194       0.082704       1.448283       0.003909       1.329143          -0.000005
           16              H      -1.797856       7.817511      11.901629       0.131515       1.250704 0.98805878E+01  0.10119924E+03                                 1.843496                            1.784285      -1.309634       2.256655                    0.996547       3.509130       9.699087       0.494920       1.208306      -0.726700      -0.026360       0.023087      -0.003315       0.035197      -0.017065       0.002218      -0.003391       0.029480      -0.017098      -0.020031      -0.005742       0.025773              1.834097       1.742937      -0.198200       0.002342       2.261882      -0.033993       1.497471          -0.000009
           17              H       1.027606       2.314081       1.191687       0.126905       1.075608 0.79573528E+01  0.76692498E+02                                 1.637076                            1.571071      -0.662897       2.557045                    0.999842       3.202418       8.400591       0.546346       1.163200      -0.738572       0.014675      -0.009430      -0.015423       0.023284      -0.004007      -0.002587      -0.000861      -0.002372       0.007142      -0.006161       0.002255       0.003906              1.666814       1.764522      -0.420943      -0.145875       1.743699       0.199740       1.492221          -0.000006
           18              H      -0.367697       2.512609       1.869286       0.115361       1.202290 0.94946435E+01  0.95994291E+02                                 1.779341                            1.727904      -1.001942       2.387988                    0.997401       3.502286       9.523953       0.513745       1.179212      -0.733336      -0.023102      -0.002671       0.007888       0.024557       0.005325      -0.000661      -0.004871       0.012751      -0.006201      -0.009810      -0.000013       0.009823              1.795780       2.225361       0.259096      -0.061054       1.629766      -0.080864       1.532212          -0.000006
           19              H      -0.170527       0.289948      13.640660       0.134955       1.080474 0.80227216E+01  0.78372791E+02                                 1.712762                            1.631397      -0.810492       2.495094                    0.998795       3.367540       9.232345       0.504004       1.244024      -0.718006      -0.006817      -0.013170      -0.019743       0.024692      -0.001187       0.005754       0.003378      -0.007976       0.003092      -0.008782       0.002203       0.006579              1.758644       1.585427       0.091234       0.344108       1.525535       0.253198       2.164970          -0.000005
           20              H       0.910444       4.548225       0.415705       0.145326       1.060351 0.81969256E+01  0.80107309E+02                                 1.661109                            1.627552      -0.806139       2.498966                    0.999393       3.272688       8.829868       0.517172       1.211853      -0.726319       0.024000       0.008510      -0.000327       0.025466       0.001464      -0.006083      -0.005618      -0.004242      -0.017491      -0.010594       0.001232       0.009362              1.669122       1.958898       0.238511      -0.067808       1.564472      -0.114395       1.483997          -0.000008
           21              H       2.023919       1.152860       5.020328       0.105726       1.136383 0.81589457E+01  0.79856794E+02                                 1.747869                            1.630670      -1.001096       2.403346                    0.998171       3.396439       9.251110       0.512034       1.222164      -0.722847      -0.047610      -0.001998      -0.003495       0.047780       0.010397      -0.002194       0.003524       0.003775      -0.046940      -0.016854      -0.001546       0.018400              1.795586       2.422165      -0.293114       0.039160       1.529380      -0.017532       1.435212          -0.000005
           22              H       3.021407      -0.924119       5.088227       0.134872       1.102453 0.82850872E+01  0.81466125E+02                                 1.708036                            1.642499      -1.299629       2.268549                    0.996277       3.424776       9.373506       0.510131       1.221081      -0.722448      -0.027848      -0.022471      -0.001223       0.035804       0.013765       0.001905       0.000521       0.031424      -0.023660      -0.016949      -0.008001       0.024950              1.714093       1.627769       0.280875       0.019594       2.117443       0.076592       1.397066          -0.000005
           23              H       6.578651       0.891975       5.294694       0.139825       1.104043 0.85572640E+01  0.84994172E+02                                 1.744913                            1.701770      -0.922539       2.461593                    0.998760       3.309847       9.164098       0.485908       1.269107      -0.714090       0.039061       0.003496       0.002577       0.039302       0.007462       0.002549       0.000629       0.021107      -0.043745      -0.014781      -0.005631       0.020412              1.728356       2.152783      -0.006267       0.067045       1.523898      -0.019507       1.508387          -0.000010
           24              H       5.493015       2.926102       5.240652       0.103044       1.076792 0.78859541E+01  0.77230583E+02                                 1.750092                            1.654391      -0.861096       2.477489                    0.998989       3.458166       9.706311       0.480527       1.301528      -0.705121       0.030815       0.038974       0.002080       0.049727       0.009587       0.001905       0.002347       0.010939      -0.057718      -0.019502      -0.001354       0.020856              1.789791       1.589399       0.370657      -0.003674       2.329464       0.033262       1.450511          -0.000007
           25              H      -1.647059       7.452410       5.262823       0.143367       1.027379 0.74341820E+01  0.72258985E+02                                 1.728920                            1.630713      -1.225691       2.312275                    0.996125       3.555343      10.178224       0.469780       1.341384      -0.694800      -0.035225      -0.004458       0.001749       0.035549      -0.001590      -0.007383      -0.001406       0.004911      -0.017252      -0.009821       0.000725       0.009095              1.765710       2.416637       0.097766       0.051274       1.469312       0.005367       1.411181          -0.000006
           26              H      -0.439639       5.494606       5.183839       0.111136       1.073230 0.77503466E+01  0.75468349E+02                                 1.740556                            1.636445      -0.855037       2.487651                    0.999161       3.372114       9.394609       0.485455       1.295726      -0.706898      -0.029650      -0.042382      -0.003817       0.051865       0.008481      -0.002336      -0.002796       0.003281      -0.051290      -0.017492      -0.000064       0.017557              1.782271       1.618931       0.323838       0.042774       2.267561      -0.005236       1.460321          -0.000008
           27              H       2.898394       7.456197       4.865132       0.096190       1.066920 0.74408977E+01  0.71751014E+02                                 1.724720                            1.591723      -0.921898       2.436093                    0.998609       3.493421       9.698497       0.497465       1.276853      -0.709197       0.044780       0.004039      -0.009401       0.045934       0.007860      -0.001532      -0.001492       0.003611      -0.032152      -0.010909      -0.002700       0.013609              1.793744       2.600246      -0.249004      -0.083030       1.450194       0.003931       1.330791          -0.000005
           28              H       1.797679       9.476220       4.973215       0.130671       1.258218 0.99563914E+01  0.10217464E+03                                 1.851155                            1.791319      -1.321217       2.251536                    0.996543       3.519402       9.738204       0.493844       1.208579      -0.726631       0.026555       0.023301      -0.002886       0.035446       0.017103      -0.002370      -0.003158       0.029784      -0.016901      -0.020113      -0.005764       0.025876              1.841710       1.749938       0.199674      -0.002361       2.272474      -0.034235       1.502718          -0.000009
           29              H       4.771542       6.722962      12.665140       0.126906       1.075606 0.79573346E+01  0.76692274E+02                                 1.637074                            1.571069      -0.662895       2.557046                    0.999842       3.202415       8.400579       0.546346       1.163199      -0.738572      -0.014675       0.009430       0.015423       0.023284      -0.004007      -0.002587      -0.000861      -0.002372       0.007142      -0.006161       0.002255       0.003906              1.666812       1.764520      -0.420942      -0.145875       1.743696       0.199739       1.492219          -0.000006
           30              H       6.166845       6.524434      11.987541       0.115361       1.202292 0.94946560E+01  0.95994460E+02                                 1.779343                            1.727906      -1.001943       2.387987                    0.997401       3.502288       9.523964       0.513744       1.179213      -0.733336       0.023102       0.002671      -0.007888       0.024557       0.005325      -0.000661      -0.004871       0.012751      -0.006201      -0.009810      -0.000013       0.009823              1.795782       2.225364       0.259097      -0.061054       1.629768      -0.080864       1.532214          -0.000006
           31              H       5.969675       8.747095       0.216167       0.134955       1.080473 0.80227164E+01  0.78372724E+02                                 1.712762                            1.631396      -0.810492       2.495094                    0.998795       3.367539       9.232340       0.504004       1.244023      -0.718006       0.006817       0.013170       0.019743       0.024692      -0.001187       0.005754       0.003378      -0.007976       0.003092      -0.008782       0.002203       0.006579              1.758643       1.585427       0.091234       0.344108       1.525534       0.253198       2.164969          -0.000005
           32              H       4.888704       4.488818      13.441122       0.145326       1.060351 0.81969241E+01  0.80107289E+02                                 1.661109                            1.627551      -0.806138       2.498966                    0.999393       3.272688       8.829867       0.517172       1.211853      -0.726319      -0.024000      -0.008510       0.000327       0.025466       0.001464      -0.006083      -0.005618      -0.004242      -0.017491      -0.010594       0.001232       0.009362              1.669122       1.958897       0.238511      -0.067808       1.564471      -0.114395       1.483997          -0.000008
           33              H       3.775229       7.884183       8.836499       0.105726       1.136382 0.81589402E+01  0.79856735E+02                                 1.747869                            1.630670      -1.001096       2.403346                    0.998171       3.396438       9.251110       0.512034       1.222165      -0.722847       0.047610       0.001998       0.003495       0.047780       0.010397      -0.002194       0.003524       0.003775      -0.046940      -0.016854      -0.001546       0.018400              1.795586       2.422166      -0.293114       0.039160       1.529380      -0.017532       1.435212          -0.000005
           34              H       2.777741       9.961162       8.768600       0.134874       1.102450 0.82850585E+01  0.81465769E+02                                 1.708032                            1.642496      -1.299626       2.268551                    0.996277       3.424771       9.373487       0.510132       1.221080      -0.722448       0.027848       0.022471       0.001223       0.035804       0.013765       0.001905       0.000521       0.031424      -0.023660      -0.016949      -0.008001       0.024950              1.714089       1.627766       0.280874       0.019594       2.117438       0.076591       1.397063          -0.000005
           35              H      -0.779503       8.145068       8.562133       0.139825       1.104043 0.85572647E+01  0.84994191E+02                                 1.744914                            1.701771      -0.922538       2.461593                    0.998760       3.309847       9.164102       0.485907       1.269108      -0.714090      -0.039061      -0.003496      -0.002577       0.039302       0.007462       0.002549       0.000629       0.021107      -0.043745      -0.014781      -0.005631       0.020412              1.728357       2.152785      -0.006267       0.067045       1.523899      -0.019507       1.508388          -0.000010
           36              H       0.306133       6.110941       8.616175       0.103044       1.076792 0.78859531E+01  0.77230570E+02                                 1.750092                            1.654391      -0.861095       2.477490                    0.998989       3.458166       9.706310       0.480527       1.301528      -0.705121      -0.030815      -0.038974      -0.002080       0.049727       0.009587       0.001905       0.002347       0.010939      -0.057718      -0.019502      -0.001354       0.020856              1.789791       1.589399       0.370656      -0.003674       2.329464       0.033262       1.450511          -0.000007
           37              H       7.446207       1.584633       8.594004       0.143367       1.027378 0.74341771E+01  0.72258929E+02                                 1.728920                            1.630713      -1.225691       2.312275                    0.996125       3.555342      10.178222       0.469780       1.341384      -0.694800       0.035225       0.004458      -0.001749       0.035549      -0.001590      -0.007383      -0.001406       0.004911      -0.017252      -0.009821       0.000725       0.009095              1.765710       2.416637       0.097766       0.051274       1.469312       0.005367       1.411180          -0.000006
           38              H       6.238787       3.542437       8.672988       0.111136       1.073230 0.77503471E+01  0.75468351E+02                                 1.740556                            1.636445      -0.855036       2.487651                    0.999161       3.372114       9.394607       0.485456       1.295725      -0.706898       0.029650       0.042382       0.003817       0.051865       0.008481      -0.002336      -0.002796       0.003281      -0.051290      -0.017492      -0.000064       0.017557              1.782271       1.618931       0.323838       0.042774       2.267560      -0.005236       1.460321          -0.000008
           39              H       2.900754       1.580846       8.991695       0.096190       1.066920 0.74408976E+01  0.71751014E+02                                 1.724720                            1.591723      -0.921898       2.436093                    0.998609       3.493421       9.698497       0.497465       1.276853      -0.709197      -0.044780      -0.004039       0.009401       0.045934       0.007860      -0.001532      -0.001492       0.003611      -0.032152      -0.010909      -0.002700       0.013609              1.793744       2.600246      -0.249004      -0.083030       1.450194       0.003931       1.330791          -0.000005
           40              H       4.001469      -0.439177       8.883612       0.130670       1.258220 0.99564156E+01  0.10217497E+03                                 1.851158                            1.791322      -1.321218       2.251535                    0.996543       3.519405       9.738220       0.493843       1.208581      -0.726630      -0.026555      -0.023301       0.002886       0.035446       0.017103      -0.002370      -0.003158       0.029784      -0.016901      -0.020113      -0.005764       0.025876              1.841714       1.749941       0.199674      -0.002361       2.272479      -0.034235       1.502720          -0.000009
           41              H       6.826797       8.381671       5.736726       0.127694       1.074232 0.79435116E+01  0.76507178E+02                                 1.633481                            1.567905      -0.658705       2.558438                    0.999852       3.201068       8.387538       0.547972       1.160535      -0.739175       0.014403       0.009480       0.015174       0.022969       0.004209       0.002387      -0.000796      -0.002169       0.007431      -0.006238       0.002316       0.003922              1.663022       1.760391       0.419284       0.145260       1.739581       0.198854       1.489096          -0.000006
           42              H       5.431500       8.183142       5.059128       0.114289       1.203320 0.95033499E+01  0.96084809E+02                                 1.778698                            1.727372      -0.993001       2.391169                    0.997556       3.504326       9.523301       0.514520       1.177406      -0.733767      -0.023687       0.003034      -0.007842       0.025135      -0.005187       0.000858      -0.004865       0.012695      -0.006144      -0.009690      -0.000087       0.009777              1.795090       2.224158      -0.258827       0.060931       1.629317      -0.080848       1.531797          -0.000006
           43              H       5.628679       7.088386       7.144580       0.134269       1.084235 0.80583914E+01  0.78824520E+02                                 1.718280                            1.636235      -0.814963       2.493110                    0.998783       3.374345       9.263178       0.502595       1.245875      -0.717594      -0.006727       0.013102       0.020092       0.024912       0.001282      -0.005901       0.003485      -0.008490       0.002388      -0.009116       0.002371       0.006744              1.764508       1.590226      -0.091693      -0.346019       1.530066       0.254715       2.173232          -0.000005
           44              H       6.709669       6.147526       6.512709       0.144173       1.062297 0.82144807E+01  0.80313427E+02                                 1.662533                            1.628807      -0.809241       2.497534                    0.999410       3.275224       8.835595       0.517259       1.211128      -0.726504       0.024482      -0.008334       0.000031       0.025862      -0.001615       0.005922      -0.005769      -0.004501      -0.018400      -0.010717       0.001105       0.009612              1.670587       1.961011      -0.239136       0.067844       1.565765      -0.114475       1.484987          -0.000008
           45              H      -3.775394       9.542892       1.908085       0.106929       1.135997 0.81583696E+01  0.79892381E+02                                 1.751891                            1.634080      -1.017182       2.397900                    0.997996       3.395425       9.266879       0.509600       1.227367      -0.721695      -0.046827       0.002011       0.003273       0.046985      -0.010197       0.001800       0.003505       0.003881      -0.047085      -0.016756      -0.001492       0.018249              1.799888       2.428962       0.294314      -0.039397       1.532702      -0.017620       1.437998          -0.000005
           46              H      -2.777940      11.619871       1.840187       0.134775       1.099843 0.82616647E+01  0.81183736E+02                                 1.706092                            1.640828      -1.262751       2.286117                    0.996291       3.420785       9.361614       0.510052       1.222053      -0.722256      -0.027761       0.022786       0.000620       0.035921      -0.013627      -0.001981       0.000621       0.031359      -0.023665      -0.016830      -0.008018       0.024849              1.712113       1.625983      -0.280000      -0.019539       2.114521       0.076410       1.395833          -0.000005
           47              H       0.779335       9.803777       1.633720       0.139827       1.107710 0.85935362E+01  0.85450241E+02                                 1.749333                            1.705791      -0.924599       2.460830                    0.998742       3.314215       9.183268       0.485125       1.269729      -0.713957       0.038853      -0.003338      -0.002669       0.039087      -0.007672      -0.002434       0.000465       0.021507      -0.044433      -0.014991      -0.005794       0.020785              1.732758       2.159364       0.006260      -0.067373       1.527217      -0.019579       1.511692          -0.000010
           48              H      -0.306268       7.769649       1.687762       0.102947       1.076952 0.78861640E+01  0.77208885E+02                                 1.747644                            1.652362      -0.852022       2.480090                    0.999070       3.457421       9.692772       0.481869       1.298302      -0.705780       0.030609      -0.039043      -0.002895       0.049696      -0.009702      -0.001864       0.001758       0.011507      -0.058129      -0.019550      -0.001571       0.021121              1.787163       1.587298      -0.369575       0.003674       2.325326       0.033191       1.448866          -0.000007
           49              H       4.152233       3.243341       1.665591       0.142792       1.031319 0.74683273E+01  0.72665483E+02                                 1.732225                            1.633539      -1.224001       2.311823                    0.996096       3.561783      10.197957       0.469823       1.339883      -0.695076      -0.035465       0.004409      -0.002205       0.035806       0.001594       0.007204      -0.001505       0.005240      -0.016647      -0.009561       0.000525       0.009036              1.769177       2.422524      -0.098095      -0.051428       1.471633       0.005385       1.413374          -0.000006
           50              H       5.359620       5.201146       1.744575       0.111376       1.074629 0.77647708E+01  0.75660777E+02                                 1.743745                            1.639270      -0.855155       2.488091                    0.999138       3.375248       9.413405       0.484351       1.297787      -0.706460      -0.029354       0.042285       0.003882       0.051621      -0.008439       0.002342      -0.002679       0.002984      -0.051654      -0.017591       0.000055       0.017535              1.785607       1.621776      -0.324703      -0.042917       2.272325      -0.005240       1.462720          -0.000008
           51              H       8.697684       3.239554       2.063282       0.098011       1.059183 0.73796972E+01  0.71060322E+02                                 1.721780                            1.589398      -0.939188       2.431083                    0.998474       3.482877       9.682951       0.495518       1.283683      -0.707791       0.044160      -0.004531       0.009563       0.045410      -0.007153       0.000889      -0.001983       0.003276      -0.030382      -0.010413      -0.002154       0.012567              1.790536       2.594181       0.248194       0.082704       1.448283       0.003909       1.329143          -0.000005
           52              H       7.597004       1.219532       1.955198       0.131514       1.250704 0.98805883E+01  0.10119924E+03                                 1.843496                            1.784284      -1.309635       2.256654                    0.996547       3.509130       9.699084       0.494920       1.208305      -0.726700       0.026360      -0.023087       0.003315       0.035197      -0.017065       0.002218      -0.003391       0.029480      -0.017098      -0.020031      -0.005742       0.025773              1.834096       1.742937      -0.198200       0.002342       2.261882      -0.033993       1.497471          -0.000009
           53              C      -1.132048       1.800482       9.805091       0.650659      20.470777 0.25140842E+03  0.52351557E+04                                 7.068209                            5.725388      -0.220027       1.986494                    0.999593      22.365949      63.670960       0.601582       0.488946      -1.006533      -0.005776       0.025816       0.023524       0.035401       0.069321      -0.002951       0.007495      -0.034672      -0.104016      -0.056353      -0.032575       0.088928              7.884259       7.524525      -1.167542      -2.592668       5.070577      -0.163986      11.057677          -0.000003
           54              C      -0.451209       1.308385       8.545505      -0.314827      30.350111 0.45255445E+03  0.10771108E+05                                 8.484889                            7.024716      -0.161801       1.916847                    0.999129      30.939438      90.156364       0.629359       0.408901      -1.066650       0.016824       0.087587      -0.067896       0.112091       0.004789       0.012345      -0.037986      -0.008891       0.003918      -0.039790      -0.001363       0.041153              9.586990       9.760570       1.511898      -3.560969       8.011210      -0.987445      10.989191          -0.000017
           55              C      -0.112540       2.374429       7.536728      -0.318180      29.312539 0.44600752E+03  0.10576079E+05                                 8.290234                            6.983000      -0.091166       1.953091                    0.998379      30.430234      88.492100       0.630014       0.409990      -1.066002      -0.027663      -0.070873       0.073796       0.105991       0.007899      -0.013497      -0.029746      -0.034134       0.041495      -0.028437      -0.016727       0.045164              9.209321       9.840260       2.873926      -1.753887       8.602784      -1.446371       9.184918          -0.000014
           56              C       0.973071       3.309309       7.999546       0.658616      19.544211 0.22580543E+03  0.45768823E+04                                 6.778758                            5.406166       0.106279       2.109972                    0.999863      21.467426      60.270314       0.622580       0.485373      -1.008504       0.021528       0.024921       0.006895       0.033646      -0.064113      -0.009294      -0.006572      -0.025060      -0.150954      -0.057681      -0.032809       0.090490              7.540711       7.697690       3.047693      -0.804851       6.560781      -0.630548       8.363664          -0.000004
           57              C       8.647823      -0.562775      12.006941       0.096233      25.032576 0.33227696E+03  0.73280342E+04                                 7.533123                            6.154715       0.191041       2.080810                    0.999728      25.920774      72.948978       0.649639       0.427511      -1.053779      -0.035431       0.025945      -0.004474       0.044142      -0.021411       0.003469       0.001988       0.027550       0.100420      -0.042349       0.008548       0.033801              8.312331       9.143648       2.330964      -0.194522      11.394859       0.212183       4.398486          -0.000008
           58              C       8.058629      -1.811216      12.045740      -0.207843      31.240814 0.46015208E+03  0.11020554E+05                                 8.730920                            7.253938      -0.023976       1.963226                    0.999083      30.439927      89.585858       0.596385       0.428823      -1.051846       0.017402       0.005026      -0.002299       0.018258      -0.022517       0.003212      -0.002217       0.051058       0.096550      -0.050143       0.017004       0.033139              9.605635       9.941817       3.082312      -0.232119      13.755100       0.475821       5.119990          -0.000009
           59              C       6.691166      -1.887373      12.127495       0.199733      32.758083 0.39920918E+03  0.92738254E+04                                 9.439057                            7.015158      -0.470924       1.864979                    0.998358      26.718734      78.725599       0.570351       0.462281      -1.027102      -0.009381      -0.028226       0.001474       0.029781       0.006880       0.001663      -0.006800      -0.040196       0.064713      -0.032173       0.007545       0.024628             11.543667       9.209649       3.038533      -0.378712      19.887948       0.387722       5.533406          -0.000002
           60              C       5.947693      -0.731643      12.170451      -0.201544      31.352399 0.46449205E+03  0.11166425E+05                                 8.793177                            7.309055      -0.085551       1.947354                    0.998206      30.490501      90.320204       0.590738       0.431296      -1.048849      -0.005904       0.024924      -0.000047       0.025614      -0.016273       0.000723      -0.000823       0.058880       0.081173      -0.047172       0.019993       0.027179              9.702657       8.404003       0.898942      -0.355033      15.081121       0.058327       5.622848          -0.000014
           61              C       6.607637       0.485743      12.134423       0.100921      24.009967 0.33756219E+03  0.75071120E+04                                 7.447601                            6.293946      -0.013659       2.019499                    0.998653      26.230105      75.206226       0.625840       0.440072      -1.041566       0.031210      -0.016687      -0.001847       0.035438      -0.023222       0.004542       0.001441       0.015611       0.090947      -0.039865       0.008966       0.030898              8.096859       8.166962       1.246486      -0.122379      11.455868       0.043940       4.667748          -0.000007
           62              C       0.037033       7.016533      12.049897       0.187696      32.978322 0.40161119E+03  0.93172185E+04                                 9.372116                            6.962862      -0.396801       1.883280                    0.998917      26.654129      77.760736       0.583209       0.452690      -1.035426       0.013857       0.027639      -0.001531       0.030956       0.011423      -0.002795       0.007527      -0.036599       0.016146      -0.025032       0.003483       0.021549             11.449451       9.803201       2.950349      -0.264724      19.117697      -0.027659       5.427454          -0.000002
           63              C       0.720195       5.814327      12.120567      -0.184272      32.801781 0.46212989E+03  0.11086641E+05                                 9.070185                            7.304311      -0.130241       1.940302                    0.997921      30.062384      88.728337       0.589718       0.432938      -1.048690       0.007936      -0.027733      -0.013468       0.031836      -0.014167       0.003505       0.006891       0.022589       0.118648      -0.038657      -0.001657       0.040314             10.149883      10.486121       0.682038      -0.581309      14.530627      -0.015868       5.432903          -0.000012
           64              C      -0.015140       4.645989      12.081767       0.117534      24.262468 0.32484283E+03  0.71389493E+04                                 7.454949                            6.144893       0.115976       2.071018                    0.999088      25.533997      72.238111       0.639379       0.435900      -1.046427      -0.029059       0.015726      -0.026330       0.042249      -0.020898      -0.000697      -0.000003       0.021701       0.111229      -0.042087       0.004998       0.037089              8.182213       9.192005       1.509615      -0.442404      10.797949      -0.001145       4.556685          -0.000008
           65              C      -1.975296       5.799703      11.898857       0.097216      24.922908 0.32396017E+03  0.70939855E+04                                 7.507041                            6.060649       0.318237       2.125745                    0.999799      25.632542      71.700087       0.657854       0.425185      -1.056034       0.034650      -0.021609      -0.007667       0.041550      -0.014241      -0.002448       0.005036       0.028731       0.133823      -0.042692      -0.002444       0.045136              8.388669       9.913598       2.600136       0.213892      11.004220      -0.092083       4.248190          -0.000008
           66              C      -1.322311       7.018850      11.943199      -0.217504      31.294287 0.45446522E+03  0.10852479E+05                                 8.715792                            7.177010      -0.011072       1.963519                    0.999346      30.578229      89.912713       0.603476       0.425028      -1.054000      -0.019627      -0.006010      -0.003630       0.020845      -0.021050       0.001106       0.000404       0.029187       0.110232      -0.043996       0.007221       0.036775              9.710266      10.767240       3.814177      -0.072157      13.270350      -0.102267       5.093208          -0.000014
           67              C       1.131979       3.459191       2.876677       0.644720      20.546508 0.25252089E+03  0.52634913E+04                                 7.080839                            5.734710      -0.216150       1.986900                    0.999609      22.416542      63.821115       0.601690       0.488379      -1.006947       0.003662       0.023644       0.024346       0.034135      -0.070976       0.000855       0.005564      -0.034417      -0.107559      -0.055952      -0.035124       0.091076              7.899084       7.538378       1.169613       2.599971       5.078656      -0.163684      11.080217          -0.000002
           68              C       0.451154       2.967093       1.617092      -0.312594      30.312296 0.45179751E+03  0.10749117E+05                                 8.478061                            7.018579      -0.163205       1.916677                    0.999097      30.917148      90.089079       0.629639       0.408870      -1.066618      -0.014802       0.088432      -0.067479       0.112217      -0.005948      -0.010626      -0.036048      -0.009013       0.007292      -0.037540      -0.001616       0.039156              9.579133       9.753502      -1.511806       3.554797       8.006827      -0.984797      10.977069          -0.000017
           69              C       0.112471       4.033138       0.608315      -0.320679      29.371531 0.44712151E+03  0.10608702E+05                                 8.300958                            6.991705      -0.094161       1.951963                    0.998408      30.463998      88.605101       0.629648       0.409989      -1.066044       0.027177      -0.070601       0.074568       0.106224      -0.009959       0.015376      -0.029434      -0.033424       0.044149      -0.029430      -0.016815       0.046244              9.222141       9.855825      -2.883662       1.757452       8.616639      -1.452320       9.193958          -0.000014
           70              C      -0.973157       4.968018       1.071133       0.659390      19.543699 0.22578199E+03  0.45767728E+04                                 6.781361                            5.407790       0.100007       2.108229                    0.999816      21.471766      60.305752       0.622092       0.485715      -1.008220      -0.021462       0.023787       0.006850       0.032762       0.063873       0.009440      -0.007363      -0.026234      -0.151663      -0.058337      -0.032147       0.090484              7.543966       7.701660      -3.049267       0.806330       6.563552      -0.631470       8.366686          -0.000005
           71              C       2.950639       1.095933       5.078527       0.097410      25.030898 0.33226740E+03  0.73280170E+04                                 7.535737                            6.157682       0.192937       2.081266                    0.999721      25.916630      72.946287       0.648977       0.427935      -1.053482       0.034549       0.024311      -0.003069       0.042357       0.019544      -0.002811       0.002545       0.025123       0.097449      -0.039652       0.006931       0.032721              8.314889       9.142832      -2.331724       0.194149      11.401412       0.212374       4.400422          -0.000008
           72              C       3.539853      -0.152508       5.117326      -0.206490      31.160816 0.45867576E+03  0.10976363E+05                                 8.716381                            7.242608      -0.018549       1.965132                    0.999056      30.391586      89.407324       0.596813       0.428860      -1.051824      -0.014898       0.003496      -0.000683       0.015318       0.020347      -0.001251      -0.004505       0.052271       0.096468      -0.049382       0.016601       0.032782              9.588170       9.924044      -3.070747       0.231882      13.728716       0.474859       5.111749          -0.000009
           73              C       4.907317      -0.228664       5.199081       0.197205      32.828063 0.40027679E+03  0.93045487E+04                                 9.449100                            7.022411      -0.469729       1.864969                    0.998429      26.758364      78.859486       0.570332       0.462001      -1.027289       0.011663      -0.025186       0.000459       0.027759      -0.005939      -0.000823      -0.004828      -0.043177       0.065277      -0.033309       0.009706       0.023603             11.556028       9.218078      -3.043763       0.379031      19.910651       0.388282       5.539356          -0.000002
           74              C       5.650771       0.927066       5.242038      -0.202460      31.394972 0.46533649E+03  0.11192753E+05                                 8.805594                            7.319778      -0.093599       1.944840                    0.998153      30.515710      90.444222       0.589761       0.431777      -1.048468       0.006388       0.025624      -0.000403       0.026412       0.015770       0.000197      -0.001027       0.060435       0.082632      -0.047872       0.020313       0.027559              9.716753       8.409432      -0.900497       0.355092      15.108832       0.058445       5.631996          -0.000014
           75              C       4.990807       2.144452       5.206010       0.101892      23.993651 0.33724141E+03  0.74973132E+04                                 7.439250                            6.286448      -0.007713       2.021396                    0.998659      26.215896      75.123232       0.626961       0.439442      -1.042062      -0.032875      -0.017101      -0.000010       0.037057       0.023833      -0.005206       0.001686       0.017674       0.091687      -0.040966       0.009624       0.031343              8.087783       8.156554      -1.241138       0.122329      11.444480       0.043893       4.662316          -0.000007
           76              C      -0.037197       8.675241       5.121483       0.186282      33.017835 0.40223353E+03  0.93355263E+04                                 9.379501                            6.968569      -0.396657       1.883063                    0.998935      26.678252      77.854244       0.582915       0.452731      -1.035374      -0.014427       0.027495      -0.001744       0.031099      -0.008758       0.001327       0.006835      -0.036428       0.017315      -0.023377       0.003201       0.020177             11.458043       9.810452      -2.951334       0.265106      19.132124      -0.027522       5.431554          -0.000002
           77              C      -0.720339       7.473035       5.192153      -0.186093      32.863323 0.46326390E+03  0.11121580E+05                                 9.084538                            7.315855      -0.139028       1.937479                    0.997917      30.098213      88.889078       0.588891       0.433244      -1.048417      -0.007959      -0.027849      -0.014374       0.032334       0.015665      -0.005662       0.006895       0.023529       0.121559      -0.040782      -0.000760       0.041542             10.166214      10.499695      -0.683903       0.583328      14.556698      -0.015748       5.442248          -0.000012
           78              C       0.015016       6.304697       5.153354       0.118973      24.248041 0.32458043E+03  0.71322478E+04                                 7.454675                            6.144722       0.115945       2.071043                    0.999083      25.524311      72.222716       0.638982       0.436228      -1.046156       0.029089       0.016447      -0.025675       0.042141       0.020219       0.000675       0.000285       0.019263       0.110206      -0.040763       0.004012       0.036751              8.182061       9.191748      -1.511406       0.442562      10.797306      -0.001232       4.557128          -0.000008
           79              C       1.975153       7.458412       4.970444       0.100320      24.816906 0.32214036E+03  0.70438363E+04                                 7.485698                            6.043928       0.328239       2.129473                    0.999801      25.560632      71.434404       0.658745       0.425231      -1.056062      -0.033347      -0.022805      -0.008637       0.041312       0.015636       0.002029       0.004614       0.028729       0.130998      -0.043200      -0.000908       0.044108              8.363838       9.887914      -2.589225      -0.214207      10.967229      -0.091348       4.236373          -0.000008
           80              C       1.322147       8.677559       5.014786      -0.216275      31.246180 0.45361692E+03  0.10826743E+05                                 8.703771                            7.167713      -0.002494       1.966322                    0.999310      30.555415      89.811501       0.604219       0.424721      -1.054232       0.019439      -0.005900      -0.002993       0.020534       0.021818      -0.002082      -0.001565       0.028653       0.108671      -0.044215       0.007757       0.036459              9.695209      10.750111      -3.800023       0.071559      13.249963      -0.102016       5.085551          -0.000014
           81              C       4.667169       5.577852      10.980150       0.644720      20.546508 0.25252088E+03  0.52634911E+04                                 7.080839                            5.734709      -0.216150       1.986900                    0.999609      22.416542      63.821116       0.601690       0.488379      -1.006947      -0.003662      -0.023644      -0.024346       0.034135      -0.070976       0.000855       0.005564      -0.034417      -0.107559      -0.055952      -0.035124       0.091076              7.899084       7.538379       1.169613       2.599971       5.078656      -0.163684      11.080216          -0.000002
           82              C       5.347994       6.069950      12.239735      -0.312594      30.312306 0.45179770E+03  0.10749122E+05                                 8.478063                            7.018581      -0.163206       1.916677                    0.999097      30.917154      90.089107       0.629638       0.408871      -1.066618       0.014802      -0.088432       0.067479       0.112217      -0.005948      -0.010626      -0.036048      -0.009013       0.007292      -0.037540      -0.001616       0.039156              9.579136       9.753505      -1.511805       3.554799       8.006829      -0.984798      10.977073          -0.000017
           83              C       5.686677       5.003905      13.248512      -0.320679      29.371532 0.44712154E+03  0.10608703E+05                                 8.300958                            6.991705      -0.094161       1.951963                    0.998408      30.463998      88.605100       0.629648       0.409989      -1.066044      -0.027177       0.070601      -0.074568       0.106224      -0.009959       0.015376      -0.029434      -0.033424       0.044149      -0.029430      -0.016815       0.046244              9.222141       9.855825      -2.883662       1.757452       8.616640      -1.452321       9.193958          -0.000014
           84              C       6.772305       4.069025      12.785694       0.659390      19.543698 0.22578198E+03  0.45767724E+04                                 6.781360                            5.407790       0.100007       2.108229                    0.999816      21.471765      60.305748       0.622092       0.485715      -1.008220       0.021462      -0.023787      -0.006850       0.032762       0.063873       0.009440      -0.007363      -0.026234      -0.151663      -0.058337      -0.032147       0.090484              7.543966       7.701660      -3.049267       0.806330       6.563552      -0.631470       8.366686          -0.000004
           85              C       2.848509       7.941110       8.778300       0.097410      25.030899 0.33226742E+03  0.73280177E+04                                 7.535738                            6.157683       0.192937       2.081266                    0.999721      25.916631      72.946297       0.648977       0.427935      -1.053482      -0.034549      -0.024311       0.003069       0.042357       0.019544      -0.002811       0.002545       0.025123       0.097449      -0.039652       0.006931       0.032721              8.314889       9.142834      -2.331725       0.194149      11.401412       0.212374       4.400422          -0.000008
           86              C       2.259295       9.189551       8.739501      -0.206491      31.160845 0.45867636E+03  0.10976382E+05                                 8.716388                            7.242614      -0.018550       1.965132                    0.999056      30.391602      89.407392       0.596812       0.428860      -1.051824       0.014898      -0.003496       0.000683       0.015318       0.020347      -0.001251      -0.004505       0.052271       0.096468      -0.049383       0.016600       0.032782              9.588178       9.924053      -3.070753       0.231882      13.728727       0.474860       5.111753          -0.000009
           87              C       0.891831       9.265707       8.657746       0.197205      32.828057 0.40027670E+03  0.93045461E+04                                 9.449099                            7.022410      -0.469730       1.864969                    0.998429      26.758362      78.859483       0.570332       0.462001      -1.027289      -0.011663       0.025186      -0.000458       0.027759      -0.005939      -0.000823      -0.004828      -0.043177       0.065277      -0.033309       0.009706       0.023603             11.556028       9.218077      -3.043764       0.379031      19.910650       0.388282       5.539356          -0.000002
           88              C       0.148377       8.109977       8.614789      -0.202460      31.394965 0.46533637E+03  0.11192749E+05                                 8.805592                            7.319777      -0.093599       1.944840                    0.998153      30.515706      90.444208       0.589761       0.431777      -1.048468      -0.006388      -0.025624       0.000403       0.026412       0.015770       0.000197      -0.001027       0.060435       0.082633      -0.047872       0.020313       0.027559              9.716751       8.409432      -0.900497       0.355092      15.108827       0.058445       5.631995          -0.000014
           89              C       0.808341       6.892591       8.650817       0.101891      23.993652 0.33724144E+03  0.74973140E+04                                 7.439250                            6.286449      -0.007713       2.021396                    0.998659      26.215897      75.123235       0.626961       0.439442      -1.042062       0.032875       0.017101       0.000010       0.037057       0.023833      -0.005206       0.001686       0.017674       0.091687      -0.040966       0.009624       0.031343              8.087784       8.156555      -1.241138       0.122329      11.444480       0.043893       4.662317          -0.000007
           90              C       5.836345       0.361802       8.735344       0.186282      33.017837 0.40223357E+03  0.93355274E+04                                 9.379502                            6.968569      -0.396657       1.883063                    0.998935      26.678253      77.854249       0.582915       0.452731      -1.035374       0.014427      -0.027495       0.001744       0.031099      -0.008758       0.001327       0.006835      -0.036428       0.017315      -0.023377       0.003201       0.020177             11.458044       9.810453      -2.951333       0.265106      19.132125      -0.027522       5.431555          -0.000002
           91              C       6.519487       1.564008       8.664674      -0.186093      32.863329 0.46326401E+03  0.11121584E+05                                 9.084540                            7.315856      -0.139028       1.937479                    0.997917      30.098216      88.889092       0.588891       0.433244      -1.048417       0.007959       0.027849       0.014374       0.032334       0.015665      -0.005662       0.006895       0.023529       0.121559      -0.040782      -0.000760       0.041542             10.166215      10.499697      -0.683903       0.583328      14.556700      -0.015748       5.442248          -0.000012
           92              C       5.784132       2.732346       8.703473       0.118973      24.248042 0.32458044E+03  0.71322483E+04                                 7.454675                            6.144722       0.115945       2.071043                    0.999083      25.524312      72.222719       0.638982       0.436228      -1.046156      -0.029089      -0.016447       0.025675       0.042141       0.020219       0.000675       0.000285       0.019263       0.110206      -0.040763       0.004012       0.036751              8.182061       9.191749      -1.511406       0.442562      10.797306      -0.001233       4.557128          -0.000008
           93              C       3.823995       1.578631       8.886383       0.100320      24.816909 0.32214042E+03  0.70438381E+04                                 7.485699                            6.043929       0.328239       2.129473                    0.999801      25.560634      71.434413       0.658745       0.425231      -1.056062       0.033347       0.022805       0.008637       0.041312       0.015636       0.002029       0.004614       0.028729       0.130998      -0.043200      -0.000908       0.044108              8.363840       9.887914      -2.589225      -0.214207      10.967232      -0.091348       4.236373          -0.000008
           94              C       4.477001       0.359484       8.842041      -0.216275      31.246158 0.45361650E+03  0.10826730E+05                                 8.703767                            7.167709      -0.002494       1.966323                    0.999310      30.555404      89.811461       0.604219       0.424720      -1.054232      -0.019439       0.005900       0.002993       0.020534       0.021818      -0.002081      -0.001565       0.028652       0.108671      -0.044215       0.007757       0.036458              9.695203      10.750105      -3.800018       0.071559      13.249957      -0.102016       5.085548          -0.000014
           95              C       6.931196       7.236561       4.051736       0.650659      20.470779 0.25140845E+03  0.52351564E+04                                 7.068210                            5.725388      -0.220027       1.986494                    0.999593      22.365950      63.670962       0.601582       0.488946      -1.006533       0.005776      -0.025816      -0.023524       0.035401       0.069321      -0.002951       0.007495      -0.034672      -0.104016      -0.056353      -0.032575       0.088928              7.884260       7.524525      -1.167542      -2.592669       5.070577      -0.163987      11.057677          -0.000003
           96              C       6.250357       7.728658       5.311322      -0.314828      30.350123 0.45255466E+03  0.10771114E+05                                 8.484892                            7.024718      -0.161801       1.916847                    0.999129      30.939443      90.156383       0.629359       0.408901      -1.066650      -0.016825      -0.087588       0.067896       0.112091       0.004789       0.012345      -0.037986      -0.008891       0.003918      -0.039790      -0.001363       0.041153              9.586994       9.760573       1.511899      -3.560973       8.011213      -0.987446      10.989197          -0.000017
           97              C       5.911688       6.662614       6.320099      -0.318180      29.312532 0.44600739E+03  0.10576075E+05                                 8.290233                            6.982999      -0.091166       1.953091                    0.998379      30.430230      88.492088       0.630014       0.409990      -1.066002       0.027663       0.070873      -0.073796       0.105991       0.007899      -0.013497      -0.029746      -0.034134       0.041495      -0.028437      -0.016727       0.045165              9.209319       9.840258       2.873925      -1.753887       8.602781      -1.446370       9.184917          -0.000014
           98              C       4.826077       5.727734       5.857281       0.658615      19.544210 0.22580542E+03  0.45768821E+04                                 6.778759                            5.406166       0.106280       2.109972                    0.999863      21.467426      60.270315       0.622580       0.485373      -1.008504      -0.021528      -0.024921      -0.006895       0.033646      -0.064113      -0.009294      -0.006572      -0.025060      -0.150954      -0.057681      -0.032809       0.090490              7.540712       7.697690       3.047693      -0.804850       6.560781      -0.630547       8.363664          -0.000004
           99              C      -2.848675       9.599818       1.849886       0.096233      25.032575 0.33227696E+03  0.73280344E+04                                 7.533123                            6.154715       0.191040       2.080809                    0.999728      25.920774      72.948985       0.649639       0.427511      -1.053778       0.035431      -0.025945       0.004474       0.044142      -0.021411       0.003469       0.001988       0.027550       0.100420      -0.042349       0.008548       0.033801              8.312331       9.143650       2.330964      -0.194522      11.394858       0.212183       4.398486          -0.000008
          100              C      -2.259481      10.848259       1.811087      -0.207843      31.240840 0.46015262E+03  0.11020570E+05                                 8.730926                            7.253944      -0.023976       1.963226                    0.999083      30.439940      89.585913       0.596384       0.428823      -1.051846      -0.017402      -0.005026       0.002299       0.018258      -0.022517       0.003212      -0.002217       0.051058       0.096551      -0.050143       0.017004       0.033139              9.605642       9.941824       3.082318      -0.232119      13.755109       0.475822       5.119994          -0.000009
          101              C      -0.892018      10.924416       1.729332       0.199734      32.758078 0.39920910E+03  0.92738233E+04                                 9.439057                            7.015158      -0.470924       1.864979                    0.998358      26.718733      78.725603       0.570351       0.462281      -1.027102       0.009380       0.028226      -0.001474       0.029781       0.006880       0.001663      -0.006800      -0.040196       0.064713      -0.032173       0.007545       0.024628             11.543668       9.209648       3.038534      -0.378712      19.887949       0.387722       5.533406          -0.000002
          102              C      -0.148545       9.768686       1.686376      -0.201544      31.352400 0.46449208E+03  0.11166426E+05                                 8.793178                            7.309056      -0.085551       1.947354                    0.998206      30.490503      90.320213       0.590738       0.431296      -1.048849       0.005904      -0.024924       0.000047       0.025614      -0.016273       0.000723      -0.000823       0.058880       0.081173      -0.047172       0.019993       0.027179              9.702658       8.404004       0.898943      -0.355033      15.081122       0.058327       5.622848          -0.000014
          103              C      -0.808489       8.551300       1.722404       0.100921      24.009971 0.33756227E+03  0.75071143E+04                                 7.447602                            6.293947      -0.013659       2.019499                    0.998653      26.230108      75.206240       0.625840       0.440072      -1.041566      -0.031210       0.016687       0.001847       0.035438      -0.023222       0.004542       0.001441       0.015611       0.090947      -0.039865       0.008966       0.030898              8.096861       8.166963       1.246487      -0.122379      11.455870       0.043940       4.667749          -0.000007
          104              C       5.762115       2.020510       1.806930       0.187696      32.978323 0.40161120E+03  0.93172187E+04                                 9.372116                            6.962862      -0.396801       1.883280                    0.998917      26.654129      77.760736       0.583209       0.452690      -1.035426      -0.013857      -0.027639       0.001531       0.030956       0.011423      -0.002795       0.007527      -0.036599       0.016146      -0.025032       0.003483       0.021549             11.449451       9.803201       2.950349      -0.264724      19.117698      -0.027659       5.427454          -0.000002
          105              C       5.078953       3.222716       1.736260      -0.184272      32.801780 0.46212988E+03  0.11086640E+05                                 9.070186                            7.304311      -0.130241       1.940302                    0.997921      30.062383      88.728336       0.589718       0.432938      -1.048690      -0.007936       0.027733       0.013468       0.031836      -0.014167       0.003505       0.006891       0.022589       0.118648      -0.038657      -0.001657       0.040314             10.149884      10.486121       0.682038      -0.581310      14.530627      -0.015868       5.432903          -0.000012
          106              C       5.814288       4.391054       1.775060       0.117534      24.262471 0.32484287E+03  0.71389506E+04                                 7.454950                            6.144893       0.115975       2.071018                    0.999088      25.533999      72.238121       0.639379       0.435900      -1.046427       0.029059      -0.015726       0.026330       0.042249      -0.020898      -0.000697      -0.000003       0.021701       0.111229      -0.042087       0.004998       0.037089              8.182214       9.192006       1.509616      -0.442404      10.797950      -0.001145       4.556686          -0.000008
          107              C       7.774444       3.237340       1.957970       0.097216      24.922912 0.32396024E+03  0.70939872E+04                                 7.507042                            6.060649       0.318236       2.125745                    0.999799      25.632545      71.700097       0.657854       0.425185      -1.056034      -0.034650       0.021609       0.007667       0.041550      -0.014241      -0.002448       0.005036       0.028731       0.133823      -0.042692      -0.002444       0.045136              8.388670       9.913599       2.600136       0.213892      11.004221      -0.092083       4.248190          -0.000008
          108              C       7.121459       2.018193       1.913628      -0.217504      31.294281 0.45446510E+03  0.10852475E+05                                 8.715791                            7.177009      -0.011072       1.963520                    0.999346      30.578225      89.912691       0.603476       0.425028      -1.054000       0.019627       0.006010       0.003630       0.020845      -0.021050       0.001106       0.000404       0.029187       0.110232      -0.043996       0.007221       0.036775              9.710264      10.767238       3.814175      -0.072157      13.270347      -0.102267       5.093206          -0.000014
          109              N       7.926386       0.577466      12.052668      -0.202635      32.222130 0.52434023E+03  0.12714401E+05                                 8.552833                            7.513792      -0.097722       2.007989                    0.996414      27.570461      76.417752       0.625586       0.403772      -1.089644      -0.064820      -0.138969       0.004322       0.153404      -0.065363      -0.002818       0.005495       0.098974       0.064261      -0.092812       0.021047       0.071765              9.203400      10.641354       1.394083      -0.282672      11.612259       0.274731       5.356588          -0.000004
          110              N       0.148361       9.227187      12.131652      -0.119707      37.864316 0.43285395E+03  0.99837125E+04                                 9.581879                            6.746756       0.273977       2.118148                    0.999118      26.567191      71.325364       0.673404       0.394348      -1.098406       0.243603      -0.021439      -0.005550       0.244608       0.062868       0.011353       0.000546      -0.371539       0.440386      -0.269813       0.122491       0.147323             12.326475       6.737321       4.323326      -0.266525      24.161796       0.473471       6.080306          -0.000007
          111              N       0.816443       8.232559      12.088696      -0.105761      35.485804 0.41783499E+03  0.95500351E+04                                 9.150124                            6.617526       0.283786       2.122910                    0.999264      26.321078      70.282405       0.681849       0.393023      -1.099626      -0.248561       0.019817       0.001815       0.249356       0.053762      -0.000881      -0.003046      -0.375460       0.439722      -0.268564       0.121595       0.146969             11.571543       6.686193       3.786254      -0.302840      22.202841       0.483929       5.825595          -0.000006
          112              N      -1.348967       4.626189      12.001398      -0.191248      31.906077 0.49916997E+03  0.11929433E+05                                 8.441912                            7.284513       0.000795       2.045713                    0.996701      26.975625      73.688038       0.642911       0.398643      -1.095577       0.077514       0.127521      -0.009979       0.149565      -0.073204       0.000670      -0.006321       0.074541       0.075875      -0.095003       0.025165       0.069839              9.188569      10.853440       1.421127      -0.296936      11.505599      -0.177907       5.206670          -0.000004
          113              N       3.672057       2.236174       5.124255      -0.203002      32.217894 0.52425803E+03  0.12710904E+05                                 8.549160                            7.510941      -0.101428       2.007063                    0.996287      27.567524      76.385366       0.626037       0.403529      -1.089895       0.063482      -0.138902       0.002415       0.152740       0.066320       0.001842       0.007010       0.097230       0.063087      -0.093003       0.020833       0.072170              9.199073      10.636473      -1.393327       0.282538      11.606104       0.274334       5.354641          -0.000004
          114              N      -0.148561      10.885895       5.203239      -0.118414      37.835971 0.43244362E+03  0.99718291E+04                                 9.577643                            6.743853       0.282320       2.120788                    0.999136      26.553138      71.277716       0.673508       0.394383      -1.098388      -0.244207      -0.020363      -0.005082       0.245107      -0.063546      -0.011284       0.000299      -0.373748       0.436840      -0.270485       0.124365       0.146120             12.320729       6.734273      -4.320946       0.266236      24.150457       0.473349       6.077456          -0.000007
          115              N      -0.816626       9.891268       5.160282      -0.104511      35.413014 0.41686742E+03  0.95219343E+04                                 9.136764                            6.609133       0.292806       2.125978                    0.999287      26.289860      70.165798       0.682428       0.392936      -1.099740       0.249058       0.019081       0.001800       0.249794      -0.054146       0.001266      -0.003106      -0.377243       0.438421      -0.269311       0.122718       0.146593             11.553167       6.676430      -3.778063       0.302206      22.165525       0.483275       5.817547          -0.000006
          116              N       1.348844       6.284898       5.072984      -0.192398      31.967305 0.50040605E+03  0.11967585E+05                                 8.456268                            7.296356      -0.007036       2.042889                    0.996801      27.005773      73.821421       0.641950       0.398952      -1.095254      -0.077115       0.127240      -0.009630       0.149096       0.072472       0.000937      -0.005848       0.073230       0.072228      -0.093489       0.024217       0.069273              9.205198      10.872967      -1.429099       0.298123      11.527621      -0.178350       5.215005          -0.000004
          117              N       2.127091       6.800869       8.732572      -0.203001      32.217892 0.52425799E+03  0.12710903E+05                                 8.549160                            7.510940      -0.101428       2.007063                    0.996287      27.567523      76.385361       0.626037       0.403529      -1.089895      -0.063482       0.138902      -0.002415       0.152740       0.066320       0.001842       0.007010       0.097230       0.063087      -0.093003       0.020833       0.072170              9.199072      10.636472      -1.393327       0.282538      11.606103       0.274334       5.354640          -0.000004
          118              N       5.947709      -1.848852       8.653588      -0.118414      37.835967 0.43244355E+03  0.99718270E+04                                 9.577643                            6.743852       0.282321       2.120789                    0.999136      26.553135      71.277707       0.673508       0.394383      -1.098388       0.244207       0.020363       0.005082       0.245107      -0.063546      -0.011284       0.000299      -0.373748       0.436840      -0.270485       0.124365       0.146120             12.320728       6.734273      -4.320946       0.266235      24.150456       0.473349       6.077456          -0.000007
          119              N       6.615774      -0.854225       8.696545      -0.104511      35.413017 0.41686746E+03  0.95219355E+04                                 9.136764                            6.609133       0.292806       2.125978                    0.999287      26.289862      70.165803       0.682428       0.392936      -1.099740      -0.249058      -0.019081      -0.001800       0.249794      -0.054146       0.001266      -0.003106      -0.377243       0.438421      -0.269311       0.122718       0.146593             11.553167       6.676430      -3.778063       0.302206      22.165525       0.483275       5.817547          -0.000006
          120              N       4.450304       2.752145       8.783843      -0.192398      31.967305 0.50040605E+03  0.11967585E+05                                 8.456268                            7.296356      -0.007036       2.042889                    0.996801      27.005773      73.821421       0.641950       0.398952      -1.095254       0.077115      -0.127240       0.009630       0.149096       0.072472       0.000937      -0.005848       0.073230       0.072228      -0.093489       0.024217       0.069273              9.205198      10.872967      -1.429099       0.298123      11.527621      -0.178350       5.215005          -0.000004
          121              N      -2.127238       8.459577       1.804159      -0.202635      32.222124 0.52434011E+03  0.12714397E+05                                 8.552832                            7.513791      -0.097722       2.007989                    0.996414      27.570458      76.417741       0.625586       0.403772      -1.089644       0.064820       0.138969      -0.004322       0.153404      -0.065363      -0.002818       0.005495       0.098974       0.064261      -0.092812       0.021047       0.071765              9.203399      10.641352       1.394083      -0.282672      11.612258       0.274731       5.356587          -0.000004
          122              N       5.650787      -0.190144       1.725175      -0.119707      37.864319 0.43285398E+03  0.99837132E+04                                 9.581880                            6.746756       0.273977       2.118148                    0.999118      26.567192      71.325366       0.673404       0.394348      -1.098406      -0.243603       0.021439       0.005550       0.244608       0.062868       0.011353       0.000546      -0.371539       0.440386      -0.269813       0.122491       0.147323             12.326475       6.737321       4.323327      -0.266525      24.161798       0.473471       6.080307          -0.000007
          123              N       4.982705       0.804484       1.768131      -0.105761      35.485804 0.41783498E+03  0.95500347E+04                                 9.150125                            6.617526       0.283785       2.122910                    0.999264      26.321077      70.282404       0.681849       0.393023      -1.099626       0.248561      -0.019817      -0.001815       0.249356       0.053762      -0.000881      -0.003046      -0.375460       0.439722      -0.268564       0.121595       0.146969             11.571544       6.686193       3.786254      -0.302840      22.202843       0.483929       5.825595          -0.000006
          124              N       7.148115       4.410854       1.855429      -0.191248      31.906078 0.49917000E+03  0.11929434E+05                                 8.441912                            7.284513       0.000795       2.045713                    0.996701      26.975626      73.688042       0.642911       0.398643      -1.095577      -0.077514      -0.127521       0.009979       0.149565      -0.073204       0.000670      -0.006321       0.074541       0.075875      -0.095003       0.025165       0.069839              9.188570      10.853440       1.421127      -0.296936      11.505599      -0.177907       5.206670          -0.000003
          125              O      -2.098209       2.587869       9.668185      -0.600210      30.049796 0.51922349E+03  0.12363044E+05                                 7.528954                            6.983475       0.655642       2.252680                    0.997247      27.937657      72.881805       0.730323       0.352225      -1.145409       0.013951      -0.000750       0.015600       0.020942      -0.017662      -0.010211       0.022065       0.044591      -0.202179      -0.073386       0.008991       0.064395              7.765682       9.955854      -1.325399      -0.873860       6.211139       0.250863       7.130054          -0.000009
          126              O      -0.770173       1.387302      10.930265      -0.617063      33.313837 0.54181641E+03  0.13057518E+05                                 8.146107                            7.161900       0.439092       2.169782                    0.996135      28.647213      75.532242       0.715916       0.355006      -1.141547      -0.012652       0.034670      -0.004230       0.037148       0.068030       0.016907      -0.016616      -0.031414       0.175173      -0.102471       0.040345       0.062126              8.769417       6.672403       0.191746      -0.573985       6.473610      -1.960376      13.162240          -0.000012
          127              O       1.207357       3.450289       9.201349      -0.552317      30.786490 0.51095726E+03  0.12100155E+05                                 7.681132                            6.964545       0.613173       2.268190                    0.994018      26.848217      69.523162       0.726554       0.355985      -1.144011      -0.002345      -0.004332      -0.003106       0.005824      -0.031104       0.030289       0.016058       0.011053       0.052457      -0.054731       0.014877       0.039855              8.101921       7.104217       0.789497      -0.310877       6.194363       0.800501      11.007183          -0.000007
          128              O       1.653900       3.928588       7.147767      -0.615420      44.843698 0.69016654E+03  0.17684584E+05                                10.045735                            8.195306      -0.040244       2.022133                    0.994108      29.139056      79.434269       0.655024       0.364928      -1.132776      -0.004181      -0.003244       0.004244       0.006784       0.003376      -0.037240      -0.030077       0.027003      -0.027157      -0.049396      -0.002073       0.051469             11.440827      10.093099       2.529375      -4.163413       9.400529      -3.497143      14.828853          -0.000004
          129              O       2.098128       4.246577       2.739772      -0.596629      29.955704 0.51710146E+03  0.12299275E+05                                 7.511237                            6.967571       0.664464       2.255682                    0.997374      27.896620      72.723177       0.731449       0.352061      -1.145602      -0.016598      -0.002822       0.017079       0.023982       0.018848       0.009592       0.021262       0.046234      -0.203359      -0.073346       0.007599       0.065747              7.746856       9.931986       1.323423       0.869851       6.198358       0.250216       7.110224          -0.000008
          130              O       0.770107       3.046010       4.001852      -0.616087      33.278300 0.54103658E+03  0.13034153E+05                                 8.140787                            7.157310       0.440346       2.170492                    0.996240      28.628901      75.473044       0.716054       0.355062      -1.141491       0.013958       0.035000      -0.004443       0.037942      -0.068097      -0.017497      -0.016860      -0.031934       0.173697      -0.102540       0.040737       0.061803              8.763533       6.667217      -0.191342       0.572797       6.468970      -1.958590      13.154414          -0.000013
          131              O      -1.207451       5.108998       2.272935      -0.552685      30.788119 0.51096011E+03  0.12099899E+05                                 7.679988                            6.963277       0.620359       2.270185                    0.993955      26.852020      69.525690       0.726842       0.355854      -1.144148       0.003268      -0.003794      -0.002957       0.005815       0.032138      -0.030336       0.014642       0.011858       0.052774      -0.054902       0.014255       0.040646              8.100864       7.103015      -0.789323       0.310850       6.193507       0.800385      11.006069          -0.000007
          132              O      -1.653993       5.587296       0.219354      -0.616683      44.935129 0.69182159E+03  0.17737835E+05                                10.058743                            8.204501      -0.042026       2.021143                    0.994179      29.173409      79.555524       0.654724       0.364873      -1.132804       0.004028      -0.002788       0.003381       0.005952      -0.002387       0.035706      -0.029181       0.027616      -0.028059      -0.048338      -0.001051       0.049389             11.456939      10.107248      -2.533534       4.170742       9.412774      -3.502254      14.850796          -0.000004
          133              O       3.701020       4.790466      11.117055      -0.596629      29.955701 0.51710139E+03  0.12299272E+05                                 7.511236                            6.967571       0.664464       2.255682                    0.997374      27.896618      72.723170       0.731449       0.352061      -1.145602       0.016598       0.002822      -0.017079       0.023982       0.018848       0.009592       0.021262       0.046234      -0.203359      -0.073345       0.007599       0.065747              7.746856       9.931986       1.323423       0.869851       6.198358       0.250216       7.110224          -0.000008
          134              O       5.029041       5.991033       9.854975      -0.616087      33.278305 0.54103668E+03  0.13034156E+05                                 8.140788                            7.157311       0.440347       2.170492                    0.996240      28.628900      75.473046       0.716054       0.355062      -1.141491      -0.013958      -0.035000       0.004443       0.037942      -0.068097      -0.017496      -0.016860      -0.031934       0.173697      -0.102540       0.040737       0.061803              8.763535       6.667218      -0.191342       0.572798       6.468971      -1.958590      13.154417          -0.000013
          135              O       7.006599       3.928045      11.583892      -0.552685      30.788115 0.51096004E+03  0.12099897E+05                                 7.679988                            6.963276       0.620359       2.270185                    0.993955      26.852019      69.525684       0.726842       0.355854      -1.144148      -0.003268       0.003794       0.002957       0.005815       0.032138      -0.030336       0.014642       0.011858       0.052774      -0.054902       0.014255       0.040646              8.100863       7.103014      -0.789323       0.310850       6.193507       0.800385      11.006068          -0.000007
          136              O       7.453141       3.449747      13.637473      -0.616683      44.935132 0.69182163E+03  0.17737836E+05                                10.058743                            8.204501      -0.042026       2.021143                    0.994179      29.173410      79.555526       0.654724       0.364873      -1.132804      -0.004028       0.002788      -0.003381       0.005952      -0.002387       0.035706      -0.029181       0.027616      -0.028059      -0.048338      -0.001051       0.049389             11.456940      10.107248      -2.533534       4.170742       9.412774      -3.502254      14.850796          -0.000004
          137              O       7.897357       6.449174       4.188642      -0.600210      30.049795 0.51922346E+03  0.12363043E+05                                 7.528954                            6.983474       0.655642       2.252680                    0.997247      27.937657      72.881804       0.730323       0.352225      -1.145409      -0.013951       0.000751      -0.015600       0.020942      -0.017662      -0.010211       0.022065       0.044591      -0.202179      -0.073386       0.008991       0.064395              7.765682       9.955854      -1.325399      -0.873860       6.211139       0.250863       7.130054          -0.000009
          138              O       6.569321       7.649741       2.926562      -0.617063      33.313830 0.54181625E+03  0.13057513E+05                                 8.146105                            7.161898       0.439092       2.169782                    0.996135      28.647213      75.532235       0.715916       0.355006      -1.141547       0.012652      -0.034670       0.004230       0.037148       0.068030       0.016907      -0.016616      -0.031414       0.175173      -0.102471       0.040345       0.062126              8.769415       6.672401       0.191746      -0.573985       6.473608      -1.960376      13.162236          -0.000012
          139              O       4.591791       5.586754       4.655478      -0.552317      30.786492 0.51095732E+03  0.12100157E+05                                 7.681133                            6.964545       0.613173       2.268190                    0.994018      26.848218      69.523167       0.726553       0.355985      -1.144011       0.002345       0.004332       0.003106       0.005824      -0.031104       0.030289       0.016058       0.011053       0.052457      -0.054731       0.014877       0.039855              8.101922       7.104217       0.789497      -0.310877       6.194364       0.800501      11.007184          -0.000007
          140              O       4.145248       5.108455       6.709060      -0.615420      44.843699 0.69016655E+03  0.17684584E+05                                10.045736                            8.195306      -0.040244       2.022133                    0.994108      29.139056      79.434272       0.655024       0.364928      -1.132776       0.004181       0.003244      -0.004244       0.006784       0.003376      -0.037240      -0.030077       0.027003      -0.027157      -0.049396      -0.002073       0.051469             11.440827      10.093099       2.529375      -4.163413       9.400529      -3.497143      14.828854          -0.000004

******************************************************
Auxiliary information for the entire system
The total spin magnetic moment of the unit cell is   -0.001087
The total net atomic charge of the unit cell is   -0.000001
Accuracy of reproducing the electrostatic potential in the unit cell:
  The inner radius (bohr) =    5.0000
  The outer radius (bohr) =   12.0000
  Valid grid points have density less than (e/(bohr^3)) =    0.0001
  The number of valid grid points were=        29482
  The rms potential error without charges in kcal/mol is=      5.41525
  The rms potential error with partial charges in kcal/mol is=      1.20632
  The RRMSE value at monopole order=      0.22276
  The rms potential error with partial charges and cloud penetration in kcal/mol is=      1.20137
  The RRMSE value at monopole order with cloud penetration is=      0.22185
  The rms potential error with partial charges and atomic dipoles in kcal/mol is=      0.73206
  The RRMSE value at dipole order=      0.13518
  The rms potential error with partial charges, atomic dipoles and cloud penetration in kcal/mol is=      0.72644
  The RRMSE value at dipole order with cloud penetration=      0.13415

******************************************************
The electron densities and ab initio electrostatic potential were computed in VASP using the PBE functional and
projector augmented wave method. See the main text of the journal article for a description of computational details.
The atomic charges, dipoles, and quadrupoles were computed with the DDEC6 method as described in
(a) T. A. Manz and N. Gabaldon Limas, RSC Adv. 6 (2016) 47771-47801 DOI: 10.1039/c6ra04656h
(b) N. Gabaldon Limas and T. A. Manz, RSC Adv. 8 (2018) 2678-2707 DOI: 10.1039/c7ra11829e.
For each atom in the material, the electron cloud parameters were fit to the spherically averaged atom-in-material
electron density using radial positions for which this density was between 10^-4 and 10^-2 electrons per cubic bohr.
The polarizabilities, dispersion coefficients, and quantum Drude oscillator (QDO) parameters were fit using the MCLF method.
The magnetic structure of the system was optimized in VASP from the default ferromagnetic initial guess using spin polarization.
The atomic spin moments (ASMs) were computed on this optimized magnetic structure using the DDEC6 partition as inputs
to the method of T. A. Manz and D. S. Sholl, J. Chem. Theory Comput. 7 (2011) 4146-4164 DOI: 10.1021/ct200539n.
The RMSE and RRMSE were computed using a uniform grid with Ewald summation.
