# Supplementary material for: A collection of forcefield precursors for metal–organic frameworks
Source: RSC Adv. 2019 Nov 13;9(63):36492–507. doi: 10.1039/c9ra07327b (PMC9075174; doi:10.1039/c9ra07327b)
Supplement: RA-009-C9RA07327B-s6043 [file RA-009-C9RA07327B-s6043.xyz]

  180
jmolscript: load "" {1 1 1} spacegroup "x,y,z" unitcell [{     11.914400     0.000000     0.000000 }, {      0.000000    14.014600     0.000000 }, {     -5.957256    -0.523278    14.590614 }]
Cd     2.629483     4.982038     6.631726     0.850697
Cd     8.586678     1.501984     7.958888     0.851017
Cd     3.327661     8.509284     7.958888     0.850697
Cd    -2.629534    11.989338     6.631726     0.851017
H      2.264914     5.618475     3.516338     0.096686
H      3.333643     5.657261     1.496997     0.126121
H      6.798343     5.244767     3.463812     0.129048
H      5.617619     5.213679     5.424790     0.100590
H      7.720531     5.219037     0.000000     0.173499
H      7.685974     4.447010     1.362763     0.177631
H      7.777715     6.011457     1.351091     0.179475
H     -2.637899     4.710666    13.119880     0.169632
H     -2.610490     3.883878    11.789216     0.183516
H     -2.629553     5.449791    11.736690     0.177965
H     -1.632310     4.843720     9.644396     0.135289
H     -0.362228     4.841568     7.750534     0.105559
H      2.893970     4.413844     9.790302     0.092781
H      1.745414     4.462535    11.754199     0.116916
H     -0.473018     2.459297     4.149571     0.115823
H      0.884034     1.789931     3.743952     0.123703
H     -0.313367     0.132964     4.733195     0.134074
H      0.781562     0.524135     5.783719     0.148022
H     -3.692315     0.865547    11.074276     0.097870
H     -2.623601     0.826761    13.093617     0.126623
H      0.841114     1.239255    11.126802     0.127560
H     -0.339596     1.270343     9.165824     0.099827
H      7.720531     1.788263     0.000000     0.175335
H      1.728729     2.037012    13.227851     0.179309
H      1.820470     0.472565    13.239523     0.180249
H      3.319346     1.773356     1.470734     0.170724
H      3.346744     2.600144     2.801398     0.185794
H      3.327681     1.034231     2.853924     0.181150
H      4.324908     1.640302     4.946218     0.134231
H      5.594976     1.642454     6.840080     0.105513
H      8.851189     2.070178     4.800312     0.094388
H      7.702649     2.021487     2.836415     0.116970
H      5.484158     4.024725    10.441043     0.117716
H      6.841207     4.694091    10.846662     0.124473
H      5.643813     6.351058     9.857419     0.134565
H      6.738751     5.959887     8.806895     0.148506
H      3.692230     7.872847    11.074276     0.096687
H      2.623501     7.834061    13.093617     0.126122
H     -0.841199     8.246555    11.126802     0.129048
H      0.339525     8.277643     9.165824     0.100590
H      4.193869     8.795563     0.000000     0.173500
H     -1.728830     9.044312    13.227851     0.177631
H     -1.820571     7.479865    13.239523     0.179476
H      8.595043     8.780656     1.470734     0.169632
H      8.567634     9.607444     2.801398     0.183516
H      8.586697     8.041531     2.853924     0.177966
H      7.589454     8.647602     4.946218     0.135289
H      6.319372     8.649754     6.840080     0.105559
H      3.063174     9.077478     4.800312     0.092781
H      4.211730     9.028787     2.836415     0.116917
H      6.430162    11.032025    10.441043     0.115823
H      5.073110    11.701391    10.846662     0.123703
H      6.270511    13.358358     9.857419     0.134075
H      5.175582    12.967187     8.806895     0.148024
H      9.649459    12.625775     3.516338     0.097871
H      8.580745    12.664561     1.496997     0.126624
H      5.116030    12.252067     3.463812     0.127561
H      6.296740    12.220979     5.424790     0.099827
H      4.193869    12.226337     0.000000     0.175335
H      4.228415    11.454310     1.362763     0.179309
H      4.136674    13.018757     1.351091     0.180250
H      2.637798    11.717966    13.119880     0.170724
H      2.610400    10.891178    11.789216     0.185794
H      2.629463    12.457091    11.736690     0.181151
H      1.632236    11.851020     9.644396     0.134231
H      0.362168    11.848868     7.750534     0.105513
H     -2.894045    11.421144     9.790302     0.094388
H     -1.745505    11.469835    11.754199     0.116970
H      0.472986     9.466597     4.149571     0.117716
H     -0.884063     8.797231     3.743952     0.124473
H      0.313331     7.140264     4.733195     0.134566
H     -0.781607     7.531435     5.783719     0.148507
C      3.190663     5.522381     3.499413     0.083105
C      3.820939     5.543662     2.280805    -0.167764
C      5.192287     5.393717     2.241410     0.063174
C      5.870212     5.298609     3.447470    -0.183925
C      5.152960     5.285905     4.622307     0.098908
C      5.909539     5.333224     0.919209     0.284897
C      7.408370     5.245340     0.907828    -0.554862
C     -2.305483     4.685545    12.218180    -0.559361
C     -0.834055     4.703052    12.238023     0.290585
C     -0.085826     4.668329    10.939751     0.048875
C     -0.707753     4.771470     9.705093    -0.172420
C      0.066688     4.767198     8.573737     0.121771
C      1.970604     4.525408     9.766665     0.083049
C      1.287905     4.539091    10.948213    -0.189848
C      1.109210     3.138769     5.289389     0.643184
C      0.343117     2.068386     4.498578    -0.316185
C     -0.014318     0.837571     5.328492    -0.324148
C     -1.085426     1.103949     6.341664     0.652802
C     -2.766566     0.961641    11.091201     0.082203
C     -2.136299     0.940360    12.309809    -0.167718
C     -0.764952     1.090305    12.349204     0.062228
C     -0.087018     1.185413    11.143144    -0.181406
C     -0.804260     1.198117     9.968307     0.100068
C     -0.047710     1.150798    13.671405     0.282979
C      1.451121     1.238682    13.682786    -0.558255
C      3.651754     1.798477     2.372434    -0.566589
C      5.123183     1.780970     2.352591     0.293347
C      5.871402     1.815693     3.650863     0.048110
C      5.249466     1.712552     4.885521    -0.169515
C      6.023898     1.716824     6.016877     0.119928
C      7.927823     1.958614     4.823949     0.084731
C      7.245133     1.944931     3.642401    -0.193411
C      7.066395     3.345253     9.301225     0.645120
C      6.300296     4.415636    10.092036    -0.319210
C      5.942867     5.646451     9.262122    -0.325042
C      4.871766     5.380073     8.248950     0.653339
C      2.766481     7.968941    11.091201     0.083104
C      2.136205     7.947660    12.309809    -0.167764
C      0.764857     8.097605    12.349204     0.063174
C      0.086932     8.192713    11.143144    -0.183926
C      0.804184     8.205417     9.968307     0.098908
C      0.047605     8.158098    13.671405     0.284897
C     -1.451226     8.245982    13.682786    -0.554862
C      8.262627     8.805777     2.372434    -0.559361
C      6.791199     8.788270     2.352591     0.290585
C      6.042970     8.822993     3.650863     0.048875
C      6.664897     8.719852     4.885521    -0.172420
C      5.890456     8.724124     6.016877     0.121771
C      3.986540     8.965914     4.823949     0.083049
C      4.669239     8.952231     3.642401    -0.189848
C      4.847934    10.352553     9.301225     0.643184
C      5.614027    11.422936    10.092036    -0.316185
C      5.971462    12.653751     9.262122    -0.324149
C      7.042570    12.387373     8.248950     0.652802
C      8.723710    12.529681     3.499413     0.082203
C      8.093443    12.550962     2.280805    -0.167718
C      6.722096    12.401017     2.241410     0.062228
C      6.044162    12.305909     3.447470    -0.181407
C      6.761404    12.293205     4.622307     0.100068
C      6.004854    12.340524     0.919209     0.282979
C      4.506023    12.252640     0.907828    -0.558256
C      2.305390    11.692845    12.218180    -0.566590
C      0.833961    11.710352    12.238023     0.293347
C      0.085742    11.675629    10.939751     0.048110
C      0.707678    11.778770     9.705093    -0.169515
C     -0.066754    11.774498     8.573737     0.119927
C     -1.970679    11.532708     9.766665     0.084731
C     -1.287989    11.546391    10.948213    -0.193411
C     -1.109251    10.146069     5.289389     0.645120
C     -0.343152     9.075686     4.498578    -0.319210
C      0.014277     7.844871     5.328492    -0.325043
C      1.085378     8.111249     6.341664     0.653339
N      3.832845     5.369876     4.664619    -0.208507
N     -0.816192     4.804793    14.481184    -0.224473
N     -0.108472     4.730701    13.264619    -0.231515
N      1.380846     4.661879     8.579573    -0.196596
N     -2.124376     1.114146     9.925995    -0.209671
N      5.141063     1.679229     0.109430    -0.223592
N      5.848774     1.753321     1.325995    -0.232179
N      7.338056     1.822143     6.011041    -0.197007
N      2.124299     8.121446     9.925995    -0.208507
N      6.773336     8.686529     0.109430    -0.224473
N      6.065616     8.760621     1.325995    -0.231515
N      4.576298     8.829443     6.011041    -0.196596
N      8.081520    12.377176     4.664619    -0.209671
N      0.816081    11.812093    14.481184    -0.223592
N      0.108370    11.738001    13.264619    -0.232179
N     -1.380912    11.669179     8.579573    -0.197007
O      2.075465     2.771779     5.987404    -0.600371
O      0.793479     4.339666     5.176458    -0.614720
O     -1.320141     2.255741     6.738237    -0.556468
O     -1.768123     0.134841     6.751953    -0.606877
O      8.032655     3.712243     8.603210    -0.600134
O      6.750663     2.144356     9.414156    -0.615900
O      4.637054     4.228281     7.852377    -0.556072
O      4.189073     6.349181     7.838661    -0.607513
O      3.881679    10.719543     8.603210    -0.600371
O      5.163665     9.151656     9.414156    -0.614720
O      7.277285    11.235581     7.852377    -0.556468
O      7.725267    13.356481     7.838661    -0.606877
O     -2.075511     9.779079     5.987404    -0.600134
O     -0.793519    11.346966     5.176458    -0.615900
O      1.320090     9.263041     6.738237    -0.556072
O      1.768071     7.142141     6.751953    -0.607513

The following XYZ coordinates are in angstroms. Other properties are in atomic units.
The sperically averaged electron density of each atom fit to a function of the form exp(a - br)
eigen_1, eigen_2 and eigen_3 are the three eigenvalues of traceless quadrupole moment tensor
  atom number  atomic symbol              X              Y              Z     net charge C6 coefficient C8 coefficient C10 coefficient fluctuating dipole atomic polarizability isotropic forcefield polarizability              a              b squared Pearson coefficient          <r^3>          <r^4>         wp_QDO          m_QDO          q_QDO       dipole_x       dipole_y       dipole_z         dipole            Qxy            Qxz            Qyz     Q(x^2-y^2)  Q(3z^2 - R^2)        eigen_1        eigen_2        eigen_3 static polarizability      alpha(xx)      alpha(xy)      alpha(xz)      alpha(yy)      alpha(yz)      alpha(zz) atomic spin moment
            1             Cd       2.629483       4.982038       6.631726       0.850697     177.610141 0.45567064E+04  0.17548745E+06                                25.063706                           21.887146       0.990352       2.001148                    0.998100      80.316028     217.494251       0.403416       0.394238      -1.185022      -0.017595       0.026675       0.010150       0.033528      -0.040068       0.105766       0.036387      -0.074435      -0.287165      -0.171500       0.068034       0.103466             29.402923      28.078277       4.626973      -7.655794      27.635323       3.816356      32.495169          -0.000003
            2             Cd       8.586678       1.501984       7.958888       0.851017     177.527987 0.45538967E+04  0.17536353E+06                                25.065482                           21.888493       0.982747       1.999215                    0.998086      80.316428     217.531530       0.403153       0.394530      -1.184726      -0.016721      -0.027974      -0.010933       0.034375       0.040156      -0.105858       0.035889      -0.073728      -0.285166      -0.171000       0.067854       0.103145             29.406250      28.085911      -4.626349       7.660582      27.638736       3.819102      32.494102          -0.000003
            3             Cd       3.327661       8.509284       7.958888       0.850697     177.610141 0.45567064E+04  0.17548744E+06                                25.063706                           21.887146       0.990353       2.001148                    0.998100      80.316028     217.494252       0.403416       0.394238      -1.185022       0.017595      -0.026675      -0.010150       0.033528      -0.040068       0.105766       0.036387      -0.074435      -0.287166      -0.171500       0.068034       0.103466             29.402924      28.078278       4.626973      -7.655795      27.635323       3.816356      32.495171          -0.000003
            4             Cd      -2.629534      11.989338       6.631726       0.851017     177.527993 0.45538968E+04  0.17536354E+06                                25.065482                           21.888493       0.982747       1.999215                    0.998086      80.316428     217.531528       0.403153       0.394530      -1.184726       0.016721       0.027974       0.010933       0.034375       0.040156      -0.105858       0.035889      -0.073728      -0.285167      -0.171000       0.067854       0.103145             29.406250      28.085911      -4.626349       7.660582      27.638735       3.819102      32.494103          -0.000003
            5              H       2.264914       5.618475       3.516338       0.096686       1.177635 0.84916877E+01  0.83674788E+02                                 1.766491                            1.644931      -0.991884       2.401152                    0.998221       3.423986       9.258361       0.520203       1.194904      -0.729311      -0.046638       0.005104      -0.002495       0.046983      -0.008685       0.008740      -0.000141       0.023699       0.021239      -0.018518       0.000737       0.017782              1.820253       2.491590      -0.093459      -0.286227       1.465323       0.010257       1.503846          -0.000008
            6              H       3.333643       5.657261       1.496997       0.126121       1.075813 0.79457483E+01  0.76567473E+02                                 1.620193                            1.562119      -1.106100       2.351652                    0.998338       3.255388       8.544184       0.551914       1.151662      -0.740272      -0.024274       0.005780      -0.026743       0.036576      -0.002892       0.013601      -0.005030       0.023089      -0.020874      -0.015135      -0.007144       0.022279              1.619622       1.478137      -0.040072       0.180384       1.333716      -0.083003       2.047012          -0.000014
            7              H       6.798343       5.244767       3.463812       0.129048       1.000354 0.76259408E+01  0.73627154E+02                                 1.627649                            1.599886      -0.830435       2.493922                    0.999573       3.289370       8.992810       0.504018       1.258681      -0.715234       0.036734      -0.000818       0.004117       0.036973       0.000419       0.005832      -0.000621       0.033715       0.014549      -0.019309       0.002119       0.017189              1.613215       1.945723      -0.040848      -0.042061       1.409515      -0.017505       1.484406          -0.000013
            8              H       5.617619       5.213679       5.424790       0.100590       1.080376 0.79432323E+01  0.77899181E+02                                 1.747596                            1.654837      -0.917588       2.444316                    0.998416       3.492461       9.795695       0.483088       1.292839      -0.706604       0.027638      -0.003601       0.039594       0.048420      -0.002844       0.009426       0.001487       0.033973       0.015631      -0.020053      -0.000292       0.020344              1.787405       1.541529      -0.051077       0.317378       1.449418      -0.071525       2.371269          -0.000008
            9              H       7.720531       5.219037       0.000000       0.173499       1.032034 0.75862981E+01  0.72777883E+02                                 1.627335                            1.559901      -1.135165       2.343661                    0.999349       3.237939       8.678558       0.530812       1.202806      -0.727089       0.007034       0.000284      -0.010769       0.012866      -0.000029      -0.013381      -0.000153       0.007090      -0.024982      -0.015910       0.000620       0.015290              1.644974       1.373900       0.003524      -0.198711       1.369237       0.029850       2.191786          -0.000013
           10              H       7.685974       4.447010       1.362763       0.177631       0.927355 0.66517779E+01  0.62003683E+02                                 1.549570                            1.489685      -0.851608       2.500997                    0.999367       3.079778       8.246667       0.525223       1.251073      -0.717022       0.004188      -0.014649       0.004477       0.015880      -0.003426       0.001183      -0.003627       0.002381      -0.007187      -0.005196      -0.000832       0.006028              1.565634       1.283533      -0.172818       0.086383       1.929232      -0.340111       1.484137          -0.000014
           11              H       7.777715       6.011457       1.351091       0.179475       0.900251 0.63843804E+01  0.59177673E+02                                 1.543224                            1.476875      -0.906489       2.479012                    0.998707       3.134495       8.497387       0.515783       1.281149      -0.709478       0.005435       0.015328       0.003718       0.016683       0.001657       0.000103       0.005315       0.001250      -0.012273      -0.007383       0.001939       0.005444              1.565286       1.328250       0.265356       0.128843       1.927258       0.337859       1.440351          -0.000011
           12              H      -2.637899       4.710666      13.119880       0.169632       1.063361 0.79374426E+01  0.76700907E+02                                 1.632639                            1.573872      -1.174839       2.318414                    0.999225       3.253815       8.637549       0.541622       1.170279      -0.735066      -0.005957      -0.002800       0.010545       0.012431      -0.000957      -0.014387      -0.001809       0.006565      -0.027896      -0.017673       0.001586       0.016086              1.640388       1.430767       0.008047      -0.145544       1.334190       0.059112       2.156207          -0.000010
           13              H      -2.610490       3.883878      11.789216       0.183516       0.879334 0.63003993E+01  0.59026901E+02                                 1.603237                            1.533247      -1.040909       2.419277                    0.997232       3.316158       9.460978       0.467236       1.399225      -0.684363      -0.003983      -0.013336      -0.006417       0.015327       0.002722      -0.000966       0.004907       0.002986       0.000953      -0.006612       0.001914       0.004698              1.634652       1.445927       0.254444       0.203585       1.950641       0.361594       1.507387          -0.000004
           14              H      -2.629553       5.449791      11.736690       0.177965       0.915339 0.66466224E+01  0.61887873E+02                                 1.534078                            1.488469      -0.739231       2.553897                    0.999941       3.042122       8.117473       0.526249       1.250000      -0.717822      -0.004114       0.012587      -0.008145       0.015546      -0.003974       0.000819      -0.007455      -0.004732      -0.003746      -0.007496      -0.002307       0.009803              1.543463       1.425889      -0.175411       0.185242       1.729686      -0.256602       1.474814          -0.000009
           15              H      -1.632310       4.843720       9.644396       0.135289       1.009062 0.73546316E+01  0.70904316E+02                                 1.674796                            1.597129      -1.140666       2.348533                    0.997013       3.447868       9.655999       0.488477       1.300620      -0.704027      -0.034686       0.001232      -0.006312       0.035277      -0.005439      -0.000318      -0.002340       0.014254       0.022103      -0.012914       0.005200       0.007714              1.703521       2.259645       0.030462       0.058478       1.348779       0.009573       1.502139          -0.000008
           16              H      -0.362228       4.841568       7.750534       0.105559       1.119339 0.80994690E+01  0.79814107E+02                                 1.794439                            1.675178      -0.948084       2.438411                    0.998281       3.459247       9.723883       0.478395       1.299262      -0.705773      -0.027676       0.001299      -0.042428       0.050673      -0.003564       0.007852      -0.004268       0.028510       0.016267      -0.017915       0.000177       0.017739              1.848768       1.629176       0.036071       0.327102       1.493177      -0.028307       2.423951          -0.000010
           17              H       2.893970       4.413844       9.790302       0.092781       1.079647 0.75589404E+01  0.73204045E+02                                 1.740001                            1.605059      -0.965103       2.415160                    0.997927       3.535283       9.847917       0.494857       1.278063      -0.708763       0.044288      -0.006852       0.004513       0.045042      -0.000956       0.008438      -0.001210       0.021577       0.012931      -0.013036      -0.002226       0.015262              1.812276       2.630329      -0.071513      -0.254111       1.349539      -0.011885       1.456961          -0.000007
           18              H       1.745414       4.462535      11.754199       0.116916       1.135516 0.87146230E+01  0.86844048E+02                                 1.743773                            1.685367      -1.164439       2.315956                    0.997513       3.548966       9.802447       0.502855       1.222283      -0.721732       0.023153      -0.002204       0.025982       0.034870      -0.002867       0.015000      -0.002787       0.027823      -0.012937      -0.013325      -0.011094       0.024419              1.747064       1.568423      -0.010093       0.141972       1.467650      -0.087287       2.205119          -0.000010
           19              H      -0.473018       2.459297       4.149571       0.115823       1.217954 0.95797949E+01  0.96947683E+02                                 1.784022                            1.726869      -1.042920       2.368589                    0.997240       3.506957       9.501468       0.518479       1.167331      -0.736135      -0.023457       0.010348      -0.000659       0.025646      -0.001217       0.004512      -0.002982       0.007279      -0.021765      -0.009254       0.000242       0.009012              1.809823       2.274946      -0.160345       0.218796       1.596024      -0.108266       1.558499          -0.000012
           20              H       0.884034       1.789931       3.743952       0.123703       1.033775 0.74896452E+01  0.71189133E+02                                 1.593659                            1.521400      -0.641713       2.562248                    0.999798       3.234830       8.461507       0.556028       1.158929      -0.738324       0.013041      -0.012565      -0.014328       0.023091      -0.000873      -0.007076       0.000097      -0.003904       0.009091      -0.008060       0.000449       0.007611              1.633923       1.789899      -0.065149      -0.472549       1.357238       0.126102       1.754633          -0.000008
           21              H      -0.313367       0.132964       4.733195       0.134074       1.084572 0.80899064E+01  0.79306124E+02                                 1.725058                            1.644253      -0.830972       2.484842                    0.998696       3.408175       9.403450       0.498561       1.253213      -0.715673      -0.006668      -0.016584      -0.017460       0.024987       0.006601       0.001333       0.001709      -0.002422       0.014074      -0.009057       0.002356       0.006701              1.772487       1.625169       0.326515       0.160031       2.033777       0.347966       1.658516          -0.000006
           22              H       0.781562       0.524135       5.783719       0.148022       1.070407 0.83453366E+01  0.82221624E+02                                 1.697708                            1.663573      -0.826395       2.493030                    0.999293       3.311540       9.077739       0.499911       1.243573      -0.719034       0.022773      -0.003822       0.008574       0.024632      -0.006302       0.001112      -0.007656       0.002457       0.007680      -0.010238      -0.000114       0.010352              1.710246       2.014246      -0.116404       0.200583       1.573026      -0.126665       1.543465          -0.000015
           23              H      -3.692315       0.865547      11.074276       0.097870       1.182315 0.85353996E+01  0.84271238E+02                                 1.776892                            1.653572      -1.023668       2.388657                    0.997899       3.429252       9.302519       0.516413       1.201306      -0.727839      -0.046367      -0.005433       0.002215       0.046737       0.008121      -0.009047      -0.000452       0.023265       0.021591      -0.018017       0.000136       0.017880              1.831475       2.510111       0.094457       0.289136       1.472618       0.010375       1.511696          -0.000008
           24              H      -2.623601       0.826761      13.093617       0.126623       1.073666 0.79255275E+01  0.76315201E+02                                 1.617046                            1.559364      -1.095051       2.356352                    0.998390       3.252140       8.529243       0.552873       1.150530      -0.740539      -0.023990      -0.006039       0.026338       0.036134       0.002950      -0.013897      -0.004849       0.023076      -0.020692      -0.015117      -0.007367       0.022484              1.616404       1.475442       0.039923      -0.179609       1.331642      -0.082714       2.042128          -0.000014
           25              H       0.841114       1.239255      11.126802       0.127560       1.005384 0.76769823E+01  0.74264286E+02                                 1.635239                            1.606973      -0.838118       2.490429                    0.999451       3.299165       9.036560       0.501948       1.261414      -0.714648       0.036969       0.001504      -0.004379       0.037258      -0.000774      -0.005675      -0.000498       0.034352       0.014964      -0.019704       0.002399       0.017305              1.620747       1.956478       0.041253       0.042306       1.415245      -0.017607       1.490517          -0.000013
           26              H      -0.339596       1.270343       9.165824       0.099827       1.082115 0.79653722E+01  0.78234003E+02                                 1.755835                            1.662197      -0.935096       2.438328                    0.998173       3.501456       9.854349       0.479432       1.300739      -0.704957       0.027706       0.003764      -0.039664       0.048529       0.002585      -0.009473       0.001549       0.034198       0.015995      -0.020180      -0.000258       0.020438              1.796051       1.548332       0.051468      -0.319585       1.455486      -0.071991       2.384334          -0.000008
           27              H       7.720531       1.788263       0.000000       0.175335       1.028613 0.75578079E+01  0.72457298E+02                                 1.625694                            1.558577      -1.142237       2.341414                    0.999310       3.232703       8.669865       0.530063       1.205292      -0.726504       0.006788      -0.001115       0.010076       0.012200       0.000123       0.013363       0.000043       0.006831      -0.024543      -0.015832       0.000674       0.015158              1.643213       1.372974      -0.003523       0.198359       1.368343       0.029763       2.188321          -0.000013
           28              H       1.728729       2.037012      13.227851       0.179309       0.922986 0.66122406E+01  0.61533407E+02                                 1.543386                            1.484209      -0.842036       2.505850                    0.999483       3.071640       8.213750       0.526831       1.249317      -0.717389       0.004719       0.013974      -0.004033       0.015291       0.003413      -0.000809      -0.003623       0.002546      -0.007559      -0.005365      -0.000514       0.005879              1.559207       1.279114       0.171601      -0.085754       1.919951      -0.337584       1.478557          -0.000014
           29              H       1.820470       0.472565      13.239523       0.180249       0.897326 0.63569452E+01  0.58834539E+02                                 1.536766                            1.471223      -0.891727       2.484990                    0.998858       3.127616       8.460394       0.518301       1.276851      -0.710381       0.005872      -0.015084      -0.003659       0.016596      -0.001492       0.000179       0.005467       0.001414      -0.012859      -0.007678       0.002351       0.005327              1.558512       1.323261      -0.263348      -0.127855       1.917524       0.335243       1.434750          -0.000011
           30              H       3.319346       1.773356       1.470734       0.170724       1.059404 0.79016075E+01  0.76268377E+02                                 1.628597                            1.570359      -1.177398       2.318061                    0.999205       3.247170       8.615067       0.542205       1.170345      -0.735055      -0.006195       0.002959      -0.010256       0.012342       0.000894       0.013935      -0.001610       0.006202      -0.027850      -0.017280       0.001721       0.015559              1.636188       1.427846      -0.008038       0.144913       1.331557       0.058654       2.149160          -0.000010
           31              H       3.346744       2.600144       2.801398       0.185794       0.872814 0.62425576E+01  0.58344642E+02                                 1.594732                            1.525782      -1.032661       2.423484                    0.997349       3.301113       9.403768       0.468613       1.398471      -0.684522      -0.004109       0.012870       0.006010       0.014787      -0.002635       0.001056       0.004920       0.003027       0.001085      -0.006624       0.001990       0.004634              1.625668       1.438800      -0.252014      -0.201708       1.938557       0.357995       1.499649          -0.000004
           32              H       3.327681       1.034231       2.853924       0.181150       0.908383 0.65849382E+01  0.61185160E+02                                 1.527951                            1.482928      -0.742689       2.553366                    0.999913       3.028586       8.079096       0.526371       1.252332      -0.717318      -0.004308      -0.011534       0.007869       0.014612       0.003908      -0.000621      -0.007112      -0.004604      -0.004670      -0.007357      -0.002045       0.009402              1.537183       1.420602       0.174105      -0.183961       1.721764      -0.254654       1.469183          -0.000009
           33              H       4.324908       1.640302       4.946218       0.134231       1.013725 0.73963160E+01  0.71411690E+02                                 1.680242                            1.601833      -1.151876       2.343531                    0.996885       3.457445       9.692056       0.487643       1.300919      -0.703940      -0.034828      -0.000889       0.006464       0.035434       0.005987       0.000504      -0.002768       0.014542       0.022175      -0.013484       0.005625       0.007859              1.709238       2.269078      -0.030642      -0.059017       1.352383       0.009625       1.506252          -0.000008
           34              H       5.594976       1.642454       6.840080       0.105513       1.120367 0.81107910E+01  0.79966902E+02                                 1.796779                            1.677316      -0.953318       2.436206                    0.998176       3.462437       9.740654       0.477596       1.300762      -0.705452      -0.027586      -0.000937       0.042669       0.050819       0.003547      -0.008066      -0.004456       0.028489       0.015523      -0.017842      -0.000119       0.017962              1.851206       1.631214      -0.036193      -0.327549       1.495000      -0.028280       2.427403          -0.000010
           35              H       8.851189       2.070178       4.800312       0.094388       1.075390 0.75225716E+01  0.72783563E+02                                 1.737740                            1.602987      -0.968473       2.414484                    0.997967       3.527083       9.829077       0.494213       1.280929      -0.708177       0.043338       0.006654      -0.004406       0.044066       0.001329      -0.008393      -0.001261       0.021058       0.012292      -0.012701      -0.002383       0.015084              1.809886       2.626755       0.071472       0.253465       1.347939      -0.011865       1.454963          -0.000007
           36              H       7.702649       2.021487       2.836415       0.116970       1.130938 0.86695342E+01  0.86268825E+02                                 1.738067                            1.680227      -1.147526       2.323443                    0.997622       3.541025       9.768231       0.504054       1.221157      -0.722015       0.022868       0.002258      -0.026537       0.035104       0.002788      -0.014737      -0.002871       0.027521      -0.013464      -0.013310      -0.010803       0.024113              1.741287       1.563740       0.010030      -0.140970       1.463742      -0.086876       2.196379          -0.000010
           37              H       5.484158       4.024725      10.441043       0.117716       1.216092 0.95652835E+01  0.96800241E+02                                 1.785249                            1.728024      -1.057963       2.363253                    0.997158       3.503488       9.503611       0.517005       1.170666      -0.735336      -0.023067      -0.010100      -0.000264       0.025182       0.001524      -0.004662      -0.002951       0.006762      -0.021241      -0.009123       0.000161       0.008962              1.811101       2.276793       0.160412      -0.218965       1.597036      -0.108317       1.559475          -0.000012
           38              H       6.841207       4.694091      10.846662       0.124473       1.031316 0.74700802E+01  0.70985336E+02                                 1.594305                            1.521975      -0.649378       2.560231                    0.999767       3.231036       8.461646       0.554296       1.162843      -0.737405       0.012680       0.012568       0.014066       0.022728       0.001199       0.007157       0.000148      -0.004134       0.008753      -0.008250       0.000619       0.007631              1.634629       1.790824       0.065189       0.472928       1.357699       0.126179       1.755363          -0.000008
           39              H       5.643813       6.351058       9.857419       0.134565       1.083265 0.80802721E+01  0.79210230E+02                                 1.725865                            1.645071      -0.840933       2.480982                    0.998650       3.407029       9.408792       0.497481       1.255956      -0.715082      -0.007216       0.016942       0.017084       0.025119      -0.006275      -0.001265       0.001795      -0.002113       0.014282      -0.008746       0.002151       0.006595              1.773286       1.625837      -0.326540      -0.159870       2.034853       0.347974       1.659167          -0.000006
           40              H       6.738751       5.959887       8.806895       0.148506       1.069461 0.83340871E+01  0.82063780E+02                                 1.694798                            1.660881      -0.817026       2.496758                    0.999368       3.309053       9.061353       0.501144       1.241225      -0.719543       0.022462       0.004071      -0.008593       0.024392       0.006148      -0.001232      -0.007626       0.002354       0.007791      -0.010051      -0.000279       0.010331              1.707250       2.010240       0.116010      -0.199979       1.570450      -0.126288       1.541060          -0.000015
           41              H       3.692230       7.872847      11.074276       0.096687       1.177633 0.84916769E+01  0.83674652E+02                                 1.766489                            1.644930      -0.991882       2.401152                    0.998221       3.423984       9.258353       0.520203       1.194903      -0.729311       0.046638      -0.005104       0.002495       0.046983      -0.008685       0.008740      -0.000141       0.023699       0.021239      -0.018518       0.000737       0.017782              1.820251       2.491587      -0.093459      -0.286227       1.465322       0.010257       1.503845          -0.000008
           42              H       2.623501       7.834061      13.093617       0.126122       1.075812 0.79457371E+01  0.76567331E+02                                 1.620191                            1.562117      -1.106099       2.351653                    0.998338       3.255387       8.544177       0.551915       1.151660      -0.740272       0.024274      -0.005780       0.026743       0.036576      -0.002892       0.013601      -0.005030       0.023089      -0.020874      -0.015135      -0.007144       0.022279              1.619619       1.478135      -0.040072       0.180383       1.333714      -0.083003       2.047009          -0.000014
           43              H      -0.841199       8.246555      11.126802       0.129048       1.000353 0.76259305E+01  0.73627028E+02                                 1.627648                            1.599885      -0.830434       2.493923                    0.999573       3.289368       8.992802       0.504018       1.258681      -0.715234      -0.036734       0.000818      -0.004117       0.036973       0.000419       0.005832      -0.000621       0.033715       0.014549      -0.019309       0.002119       0.017189              1.613213       1.945722      -0.040848      -0.042061       1.409514      -0.017505       1.484405          -0.000013
           44              H       0.339525       8.277643       9.165824       0.100590       1.080376 0.79432323E+01  0.77899181E+02                                 1.747596                            1.654837      -0.917588       2.444317                    0.998416       3.492461       9.795695       0.483088       1.292839      -0.706604      -0.027638       0.003601      -0.039594       0.048420      -0.002844       0.009426       0.001487       0.033973       0.015631      -0.020053      -0.000292       0.020344              1.787405       1.541529      -0.051077       0.317378       1.449418      -0.071525       2.371269          -0.000008
           45              H       4.193869       8.795563       0.000000       0.173500       1.032033 0.75862917E+01  0.72777803E+02                                 1.627334                            1.559900      -1.135165       2.343661                    0.999349       3.237938       8.678553       0.530813       1.202805      -0.727089      -0.007034      -0.000284       0.010769       0.012866      -0.000029      -0.013381      -0.000153       0.007090      -0.024982      -0.015910       0.000620       0.015290              1.644973       1.373899       0.003524      -0.198711       1.369236       0.029850       2.191784          -0.000013
           46              H      -1.728830       9.044312      13.227851       0.177631       0.927354 0.66517736E+01  0.62003637E+02                                 1.549570                            1.489685      -0.851609       2.500997                    0.999367       3.079777       8.246666       0.525223       1.251073      -0.717022      -0.004188       0.014649      -0.004477       0.015880      -0.003426       0.001183      -0.003627       0.002381      -0.007187      -0.005196      -0.000832       0.006028              1.565634       1.283533      -0.172818       0.086383       1.929232      -0.340111       1.484137          -0.000014
           47              H      -1.820571       7.479865      13.239523       0.179476       0.900250 0.63843705E+01  0.59177555E+02                                 1.543222                            1.476873      -0.906488       2.479013                    0.998707       3.134493       8.497378       0.515784       1.281148      -0.709478      -0.005435      -0.015328      -0.003718       0.016683       0.001657       0.000103       0.005315       0.001250      -0.012273      -0.007383       0.001939       0.005443              1.565284       1.328249       0.265355       0.128843       1.927255       0.337858       1.440349          -0.000011
           48              H       8.595043       8.780656       1.470734       0.169632       1.063361 0.79374409E+01  0.76700883E+02                                 1.632638                            1.573872      -1.174839       2.318414                    0.999225       3.253815       8.637547       0.541623       1.170279      -0.735066       0.005957       0.002800      -0.010545       0.012431      -0.000957      -0.014387      -0.001809       0.006565      -0.027896      -0.017673       0.001586       0.016086              1.640388       1.430766       0.008047      -0.145544       1.334190       0.059112       2.156206          -0.000010
           49              H       8.567634       9.607444       2.801398       0.183516       0.879334 0.63003992E+01  0.59026901E+02                                 1.603237                            1.533247      -1.040909       2.419277                    0.997232       3.316158       9.460978       0.467236       1.399225      -0.684363       0.003983       0.013336       0.006417       0.015327       0.002722      -0.000966       0.004907       0.002986       0.000953      -0.006612       0.001914       0.004698              1.634652       1.445927       0.254444       0.203585       1.950641       0.361594       1.507387          -0.000004
           50              H       8.586697       8.041531       2.853924       0.177966       0.915338 0.66466135E+01  0.61887776E+02                                 1.534077                            1.488469      -0.739231       2.553897                    0.999941       3.042120       8.117469       0.526249       1.250001      -0.717821       0.004114      -0.012587       0.008145       0.015546      -0.003974       0.000819      -0.007455      -0.004732      -0.003746      -0.007496      -0.002307       0.009803              1.543462       1.425888      -0.175411       0.185242       1.729686      -0.256602       1.474813          -0.000009
           51              H       7.589454       8.647602       4.946218       0.135289       1.009062 0.73546313E+01  0.70904309E+02                                 1.674796                            1.597129      -1.140666       2.348534                    0.997013       3.447868       9.655997       0.488477       1.300620      -0.704027       0.034686      -0.001232       0.006312       0.035277      -0.005439      -0.000318      -0.002340       0.014254       0.022103      -0.012914       0.005200       0.007714              1.703521       2.259645       0.030462       0.058478       1.348778       0.009573       1.502139          -0.000008
           52              H       6.319372       8.649754       6.840080       0.105559       1.119338 0.80994637E+01  0.79814042E+02                                 1.794438                            1.675178      -0.948083       2.438412                    0.998281       3.459246       9.723879       0.478395       1.299262      -0.705773       0.027676      -0.001299       0.042428       0.050673      -0.003564       0.007852      -0.004268       0.028510       0.016267      -0.017915       0.000177       0.017739              1.848767       1.629176       0.036071       0.327102       1.493177      -0.028307       2.423950          -0.000010
           53              H       3.063174       9.077478       4.800312       0.092781       1.079646 0.75589369E+01  0.73204005E+02                                 1.740001                            1.605059      -0.965103       2.415160                    0.997927       3.535282       9.847915       0.494857       1.278063      -0.708763      -0.044288       0.006852      -0.004513       0.045042      -0.000956       0.008438      -0.001210       0.021577       0.012931      -0.013036      -0.002226       0.015262              1.812276       2.630329      -0.071513      -0.254111       1.349539      -0.011885       1.456961          -0.000007
           54              H       4.211730       9.028787       2.836415       0.116917       1.135516 0.87146223E+01  0.86844035E+02                                 1.743772                            1.685367      -1.164439       2.315956                    0.997513       3.548966       9.802445       0.502856       1.222282      -0.721732      -0.023153       0.002204      -0.025982       0.034870      -0.002867       0.015000      -0.002787       0.027823      -0.012937      -0.013325      -0.011094       0.024419              1.747063       1.568422      -0.010093       0.141972       1.467650      -0.087287       2.205117          -0.000010
           55              H       6.430162      11.032025      10.441043       0.115823       1.217953 0.95797909E+01  0.96947634E+02                                 1.784022                            1.726869      -1.042920       2.368589                    0.997240       3.506956       9.501466       0.518478       1.167331      -0.736135       0.023457      -0.010348       0.000659       0.025646      -0.001217       0.004512      -0.002982       0.007279      -0.021765      -0.009254       0.000242       0.009012              1.809823       2.274946      -0.160345       0.218796       1.596024      -0.108266       1.558499          -0.000012
           56              H       5.073110      11.701391      10.846662       0.123703       1.033775 0.74896400E+01  0.71189074E+02                                 1.593659                            1.521400      -0.641713       2.562248                    0.999798       3.234829       8.461505       0.556028       1.158929      -0.738324      -0.013041       0.012565       0.014328       0.023091      -0.000873      -0.007076       0.000097      -0.003904       0.009091      -0.008060       0.000449       0.007611              1.633923       1.789899      -0.065149      -0.472549       1.357238       0.126102       1.754633          -0.000008
           57              H       6.270511      13.358358       9.857419       0.134075       1.084571 0.80898991E+01  0.79306030E+02                                 1.725057                            1.644251      -0.830972       2.484842                    0.998696       3.408174       9.403444       0.498561       1.253212      -0.715673       0.006668       0.016584       0.017460       0.024987       0.006601       0.001333       0.001709      -0.002422       0.014074      -0.009057       0.002356       0.006701              1.772486       1.625167       0.326515       0.160031       2.033775       0.347965       1.658515          -0.000006
           58              H       5.175582      12.967187       8.806895       0.148024       1.070405 0.83453146E+01  0.82221357E+02                                 1.697706                            1.663571      -0.826392       2.493032                    0.999293       3.311536       9.077727       0.499911       1.243573      -0.719034      -0.022773       0.003822      -0.008574       0.024632      -0.006302       0.001112      -0.007656       0.002457       0.007679      -0.010238      -0.000114       0.010352              1.710243       2.014243      -0.116404       0.200582       1.573024      -0.126665       1.543463          -0.000015
           59              H       9.649459      12.625775       3.516338       0.097871       1.182313 0.85353875E+01  0.84271086E+02                                 1.776890                            1.653570      -1.023667       2.388658                    0.997899       3.429250       9.302511       0.516413       1.201305      -0.727839       0.046367       0.005433      -0.002215       0.046737       0.008121      -0.009047      -0.000452       0.023265       0.021591      -0.018017       0.000136       0.017880              1.831473       2.510107       0.094457       0.289136       1.472616       0.010375       1.511694          -0.000008
           60              H       8.580745      12.664561       1.496997       0.126624       1.073665 0.79255153E+01  0.76315051E+02                                 1.617044                            1.559362      -1.095049       2.356353                    0.998390       3.252138       8.529235       0.552873       1.150530      -0.740539       0.023990       0.006039      -0.026337       0.036134       0.002950      -0.013897      -0.004849       0.023076      -0.020692      -0.015117      -0.007367       0.022484              1.616402       1.475441       0.039923      -0.179608       1.331640      -0.082714       2.042125          -0.000014
           61              H       5.116030      12.252067       3.463812       0.127561       1.005383 0.76769723E+01  0.74264162E+02                                 1.635238                            1.606971      -0.838117       2.490430                    0.999451       3.299163       9.036552       0.501949       1.261413      -0.714648      -0.036969      -0.001504       0.004379       0.037258      -0.000774      -0.005675      -0.000498       0.034352       0.014964      -0.019704       0.002399       0.017305              1.620745       1.956476       0.041253       0.042306       1.415243      -0.017607       1.490515          -0.000013
           62              H       6.296740      12.220979       5.424790       0.099827       1.082115 0.79653726E+01  0.78234006E+02                                 1.755835                            1.662197      -0.935096       2.438328                    0.998173       3.501456       9.854348       0.479432       1.300738      -0.704957      -0.027706      -0.003764       0.039664       0.048529       0.002585      -0.009473       0.001549       0.034198       0.015995      -0.020180      -0.000258       0.020438              1.796050       1.548332       0.051468      -0.319585       1.455486      -0.071991       2.384333          -0.000008
           63              H       4.193869      12.226337       0.000000       0.175335       1.028612 0.75578014E+01  0.72457216E+02                                 1.625693                            1.558576      -1.142236       2.341415                    0.999310       3.232702       8.669860       0.530064       1.205291      -0.726504      -0.006788       0.001115      -0.010076       0.012200       0.000123       0.013363       0.000043       0.006831      -0.024543      -0.015832       0.000674       0.015158              1.643211       1.372973      -0.003523       0.198359       1.368342       0.029763       2.188319          -0.000013
           64              H       4.228415      11.454310       1.362763       0.179309       0.922986 0.66122363E+01  0.61533362E+02                                 1.543386                            1.484209      -0.842037       2.505850                    0.999483       3.071639       8.213749       0.526831       1.249317      -0.717389      -0.004719      -0.013974       0.004033       0.015291       0.003413      -0.000809      -0.003623       0.002546      -0.007559      -0.005365      -0.000514       0.005879              1.559207       1.279114       0.171601      -0.085754       1.919951      -0.337584       1.478557          -0.000014
           65              H       4.136674      13.018757       1.351091       0.180250       0.897325 0.63569366E+01  0.58834435E+02                                 1.536765                            1.471222      -0.891726       2.484991                    0.998858       3.127614       8.460385       0.518302       1.276850      -0.710381      -0.005872       0.015084       0.003659       0.016596      -0.001492       0.000179       0.005467       0.001414      -0.012859      -0.007678       0.002351       0.005327              1.558510       1.323259      -0.263348      -0.127855       1.917522       0.335243       1.434748          -0.000011
           66              H       2.637798      11.717966      13.119880       0.170724       1.059404 0.79016036E+01  0.76268331E+02                                 1.628597                            1.570359      -1.177398       2.318061                    0.999205       3.247169       8.615065       0.542204       1.170345      -0.735055       0.006195      -0.002959       0.010256       0.012342       0.000894       0.013935      -0.001610       0.006202      -0.027850      -0.017280       0.001721       0.015559              1.636188       1.427846      -0.008038       0.144913       1.331557       0.058654       2.149159          -0.000010
           67              H       2.610400      10.891178      11.789216       0.185794       0.872814 0.62425570E+01  0.58344633E+02                                 1.594731                            1.525781      -1.032661       2.423484                    0.997349       3.301113       9.403767       0.468613       1.398471      -0.684522       0.004109      -0.012870      -0.006010       0.014787      -0.002635       0.001056       0.004920       0.003027       0.001085      -0.006624       0.001990       0.004634              1.625668       1.438799      -0.252013      -0.201708       1.938556       0.357995       1.499648          -0.000004
           68              H       2.629463      12.457091      11.736690       0.181151       0.908382 0.65849323E+01  0.61185088E+02                                 1.527950                            1.482927      -0.742689       2.553366                    0.999913       3.028585       8.079091       0.526372       1.252332      -0.717318       0.004308       0.011534      -0.007869       0.014612       0.003908      -0.000621      -0.007112      -0.004604      -0.004670      -0.007357      -0.002045       0.009402              1.537182       1.420600       0.174104      -0.183961       1.721762      -0.254654       1.469182          -0.000009
           69              H       1.632236      11.851020       9.644396       0.134231       1.013724 0.73963118E+01  0.71411641E+02                                 1.680242                            1.601833      -1.151875       2.343532                    0.996885       3.457444       9.692053       0.487643       1.300919      -0.703940       0.034828       0.000889      -0.006464       0.035434       0.005987       0.000504      -0.002768       0.014542       0.022175      -0.013484       0.005625       0.007859              1.709238       2.269078      -0.030642      -0.059017       1.352383       0.009625       1.506252          -0.000008
           70              H       0.362168      11.848868       7.750534       0.105513       1.120367 0.81107839E+01  0.79966808E+02                                 1.796777                            1.677315      -0.953317       2.436206                    0.998176       3.462436       9.740647       0.477597       1.300761      -0.705452       0.027586       0.000937      -0.042669       0.050818       0.003547      -0.008066      -0.004456       0.028489       0.015523      -0.017842      -0.000119       0.017962              1.851204       1.631213      -0.036193      -0.327549       1.494999      -0.028280       2.427400          -0.000010
           71              H      -2.894045      11.421144       9.790302       0.094388       1.075390 0.75225675E+01  0.72783518E+02                                 1.737740                            1.602987      -0.968473       2.414484                    0.997967       3.527082       9.829076       0.494213       1.280929      -0.708177      -0.043338      -0.006654       0.004406       0.044066       0.001329      -0.008393      -0.001261       0.021058       0.012292      -0.012701      -0.002383       0.015084              1.809886       2.626755       0.071472       0.253465       1.347939      -0.011865       1.454963          -0.000007
           72              H      -1.745505      11.469835      11.754199       0.116970       1.130937 0.86695331E+01  0.86268809E+02                                 1.738067                            1.680227      -1.147526       2.323443                    0.997622       3.541025       9.768230       0.504054       1.221156      -0.722015      -0.022868      -0.002258       0.026537       0.035104       0.002788      -0.014737      -0.002871       0.027521      -0.013464      -0.013310      -0.010803       0.024113              1.741287       1.563740       0.010030      -0.140970       1.463741      -0.086876       2.196379          -0.000010
           73              H       0.472986       9.466597       4.149571       0.117716       1.216091 0.95652778E+01  0.96800170E+02                                 1.785248                            1.728024      -1.057962       2.363254                    0.997158       3.503487       9.503608       0.517005       1.170666      -0.735336       0.023067       0.010100       0.000264       0.025182       0.001524      -0.004662      -0.002951       0.006762      -0.021241      -0.009123       0.000161       0.008962              1.811101       2.276792       0.160412      -0.218965       1.597036      -0.108317       1.559474          -0.000012
           74              H      -0.884063       8.797231       3.743952       0.124473       1.031316 0.74700761E+01  0.70985287E+02                                 1.594305                            1.521974      -0.649377       2.560232                    0.999767       3.231035       8.461643       0.554296       1.162843      -0.737405      -0.012680      -0.012568      -0.014066       0.022728       0.001199       0.007157       0.000148      -0.004134       0.008753      -0.008250       0.000619       0.007631              1.634628       1.790823       0.065189       0.472928       1.357699       0.126179       1.755363          -0.000008
           75              H       0.313331       7.140264       4.733195       0.134566       1.083264 0.80802614E+01  0.79210099E+02                                 1.725863                            1.645069      -0.840933       2.480982                    0.998650       3.407027       9.408785       0.497481       1.255956      -0.715082       0.007216      -0.016942      -0.017084       0.025119      -0.006275      -0.001265       0.001795      -0.002113       0.014282      -0.008746       0.002151       0.006595              1.773284       1.625836      -0.326540      -0.159870       2.034852       0.347974       1.659166          -0.000006
           76              H      -0.781607       7.531435       5.783719       0.148507       1.069459 0.83340690E+01  0.82063557E+02                                 1.694796                            1.660879      -0.817024       2.496759                    0.999368       3.309050       9.061342       0.501144       1.241225      -0.719543      -0.022462      -0.004071       0.008593       0.024392       0.006148      -0.001232      -0.007626       0.002354       0.007791      -0.010051      -0.000279       0.010331              1.707248       2.010237       0.116010      -0.199979       1.570448      -0.126288       1.541058          -0.000015
           77              C       3.190663       5.522381       3.499413       0.083105      24.897544 0.32998842E+03  0.72608107E+04                                 7.472066                            6.112641       0.240769       2.092174                    0.999818      25.995460      72.937388       0.655586       0.424610      -1.056182       0.032435      -0.008240       0.032692       0.046784      -0.003233       0.019292       0.002849      -0.022321      -0.107609      -0.043503       0.013948       0.029555              8.270518       9.189601      -0.263149      -2.657155       4.514312      -0.184991      11.107641          -0.000008
           78              C       3.820939       5.543662       2.280805      -0.167764      30.244776 0.43500348E+03  0.10243293E+05                                 8.470389                            7.008187       0.059724       1.992145                    0.999563      29.578322      85.506448       0.614341       0.423399      -1.058247       0.004346       0.002283      -0.000647       0.004951       0.001520       0.030290      -0.000502      -0.025607      -0.093755      -0.048986       0.020399       0.028587              9.350591       9.530822      -0.361382      -3.538640       5.049856      -0.179878      13.471094          -0.000017
           79              C       5.192287       5.393717       2.241410       0.063174      33.436253 0.44159465E+03  0.10418457E+05                                 9.258710                            7.140399      -0.218412       1.943427                    0.998950      27.163041      78.128018       0.599617       0.432965      -1.054294      -0.016564      -0.001413       0.026544       0.031320       0.006091      -0.001050       0.000061      -0.006144      -0.046215      -0.015466       0.000933       0.014533             11.244082       9.114742      -0.370075      -3.377779       5.499421       0.074480      19.118084          -0.000006
           80              C       5.870212       5.298609       3.447470      -0.183925      30.363375 0.45827514E+03  0.10954707E+05                                 8.567124                            7.239481       0.005179       1.978479                    0.998575      30.017839      88.005111       0.597464       0.428864      -1.052750      -0.007192      -0.000538       0.003573       0.008049       0.001031       0.013884      -0.001292       0.029714      -0.056860      -0.023156      -0.005260       0.028416              9.474076       8.252130      -0.242639      -1.692277       5.541511      -0.320977      14.628588          -0.000012
           81              C       5.152960       5.285905       4.622307       0.098908      23.992717 0.33520351E+03  0.74398647E+04                                 7.428631                            6.263015      -0.010230       2.020274                    0.998660      26.208071      75.011275       0.628869       0.438823      -1.042549      -0.035608       0.004327      -0.021267       0.041701      -0.002133       0.029620       0.003112      -0.037407      -0.059979      -0.044695       0.015794       0.028901              8.118149       8.298522      -0.365488      -1.633861       4.680807      -0.148017      11.375118          -0.000009
           82              C       5.909539       5.333224       0.919209       0.284897      31.153909 0.38012384E+03  0.86876230E+04                                 9.121467                            6.857933      -0.365617       1.913979                    0.998523      25.278637      72.904019       0.577614       0.463973      -1.030340       0.074786      -0.003988      -0.008483       0.075372       0.001082      -0.021327      -0.003182      -0.059086      -0.136050      -0.054889       0.002510       0.052380             11.228463       8.383567      -0.061973      -1.328900       5.471172       0.366925      19.830648          -0.000006
           83              C       7.408370       5.245340       0.907828      -0.554862      25.835928 0.44611282E+03  0.10573579E+05                                 7.387200                            6.854273       0.069365       1.977950                    0.997908      32.738321      95.016489       0.654364       0.394920      -1.076601      -0.047522      -0.001696      -0.010102       0.048613      -0.001492       0.003323       0.001457       0.070677      -0.136873      -0.045799      -0.012488       0.058286              7.399747       7.110536       0.114153       0.010040       7.508466       0.027771       7.580240          -0.000038
           84              C      -2.305483       4.685545      12.218180      -0.559361      26.776881 0.45050398E+03  0.10712271E+05                                 7.593445                            6.886606       0.007483       1.959665                    0.997610      32.794310      95.578760       0.652499       0.394769      -1.075856       0.049498      -0.003510       0.004092       0.049791      -0.002054      -0.001044      -0.014167       0.047274      -0.080183      -0.034935      -0.002158       0.037093              7.784416       8.715991       0.475138       1.128511       6.878029       0.517425       7.759226          -0.000017
           85              C      -0.834055       4.703052      12.238023       0.290585      29.948698 0.35514279E+03  0.79930130E+04                                 8.862941                            6.626829      -0.335092       1.928119                    0.998794      24.986434      71.894269       0.586893       0.463703      -1.028801      -0.075272      -0.005328       0.004141       0.075573      -0.001931      -0.017629      -0.006650      -0.063490      -0.128097      -0.050910      -0.002653       0.053562             10.771045       9.200302       0.427274      -0.612852       5.233472       0.607686      17.879360          -0.000004
           86              C      -0.085826       4.668329      10.939751       0.048875      33.547530 0.44630993E+03  0.10547279E+05                                 9.198162                            7.130734      -0.214130       1.937558                    0.999239      27.342351      78.455877       0.606651       0.427231      -1.058858       0.012999      -0.003987      -0.024810       0.028291       0.008500      -0.003193       0.004328       0.023599      -0.027964      -0.014749      -0.004559       0.019308             10.995393       9.693258       0.132355      -2.904819       5.362044      -0.004047      17.930875          -0.000005
           87              C      -0.707753       4.771470       9.705093      -0.172420      31.117083 0.44230769E+03  0.10476986E+05                                 8.697603                            7.109269       0.014861       1.988421                    0.998364      29.535988      86.125603       0.603445       0.428506      -1.053242       0.005343      -0.013156      -0.012196       0.018718      -0.000994       0.013792       0.002017      -0.003749      -0.040932      -0.021149       0.008864       0.012285              9.701820       9.882707       0.475741      -1.163874       5.146445      -0.151964      14.076307          -0.000015
           88              C       0.066688       4.767198       8.573737       0.121771      23.903932 0.31405689E+03  0.68456711E+04                                 7.368227                            6.028555       0.147859       2.082484                    0.999268      25.329669      71.428136       0.647514       0.433960      -1.047322       0.032712      -0.018753       0.018539       0.042017       0.004186       0.025159       0.001821      -0.049657      -0.071368      -0.044118       0.006731       0.037386              8.116747       9.036047       0.461979      -1.488414       4.443910      -0.214192      10.870286          -0.000011
           89              C       1.970604       4.525408       9.766665       0.083049      25.229222 0.32589865E+03  0.71545947E+04                                 7.568796                            6.079201       0.282173       2.108863                    0.999806      25.915243      72.832449       0.656088       0.425247      -1.054887      -0.029618       0.003473      -0.033499       0.044849       0.001060       0.019340       0.007672      -0.039496      -0.120611      -0.048461       0.007652       0.040809              8.487444       9.979658      -0.050442      -2.739472       4.361898      -0.442254      11.120776          -0.000013
           90              C       1.287905       4.539091      10.948213      -0.189848      32.029962 0.46824887E+03  0.11275359E+05                                 8.899923                            7.331956      -0.168419       1.907906                    0.999208      30.867325      91.404161       0.590824       0.430521      -1.049700      -0.004820       0.008916      -0.009100       0.013621      -0.001611       0.029416      -0.001022      -0.015981      -0.063859      -0.041075       0.017843       0.023232              9.931446      10.656774       0.169283      -4.003834       5.395275      -0.472795      13.742288          -0.000013
           91              C       1.109210       3.138769       5.289389       0.643184      20.348680 0.25314976E+03  0.52815341E+04                                 7.039151                            5.748955      -0.260397       1.973123                    0.999506      22.487316      64.118061       0.599642       0.489589      -1.006010       0.003165       0.016210       0.034095       0.037885       0.017588      -0.067144      -0.010421       0.032186       0.109652      -0.055887      -0.034062       0.089949              7.831223       7.743828       2.125039       1.562793      10.573464       1.089735       5.176376          -0.000002
           92              C       0.343117       2.068386       4.498578      -0.316185      30.912561 0.46714907E+03  0.11200354E+05                                 8.604841                            7.155785      -0.141619       1.921422                    0.999030      31.151556      90.930493       0.621498       0.411046      -1.065892      -0.020979      -0.081897       0.070367       0.109994      -0.004603      -0.011554      -0.032764      -0.033206      -0.024990      -0.035971      -0.006210       0.042181              9.749535      10.531970       3.775034      -0.914387      10.922803      -0.409810       7.793833          -0.000013
           93              C      -0.014318       0.837571       5.328492      -0.324148      29.778585 0.45381577E+03  0.10815669E+05                                 8.397398                            7.053225      -0.129821       1.940079                    0.998186      30.661924      89.597710       0.625180       0.411081      -1.064541       0.024500       0.085610      -0.052158       0.103198       0.022253      -0.002486      -0.030227      -0.055402      -0.007386      -0.036900      -0.015693       0.052593              9.409915      10.356363       2.477196      -2.599146       9.808236      -1.228889       8.065147          -0.000012
           94              C      -1.085426       1.103949       6.341664       0.652802      19.810809 0.22961238E+03  0.46739921E+04                                 6.843859                            5.452505       0.088029       2.101713                    0.999858      21.610505      60.821139       0.619705       0.485543      -1.008318      -0.019403       0.001690       0.023759       0.030722      -0.007370       0.062594      -0.025634       0.058965       0.095374      -0.057071      -0.033221       0.090292              7.653326       7.940732       1.497673      -2.779276       8.614654      -0.132975       6.404593          -0.000002
           95              C      -2.766566       0.961641      11.091201       0.082203      24.851433 0.32914400E+03  0.72357623E+04                                 7.451661                            6.094476       0.258020       2.097759                    0.999823      25.970786      72.775450       0.658400       0.423173      -1.057345       0.034202       0.008505      -0.032318       0.047818       0.002393      -0.019214       0.001650      -0.024327      -0.107239      -0.043361       0.013090       0.030271              8.247840       9.176272       0.264029       2.647172       4.501752      -0.183458      11.065496          -0.000008
           96              C      -2.136299       0.940360      12.309809      -0.167718      30.261332 0.43531400E+03  0.10253167E+05                                 8.478391                            7.014887       0.059820       1.992213                    0.999594      29.581467      85.546205       0.613452       0.423906      -1.057855       0.005115       0.000294       0.000269       0.005131      -0.000300      -0.029567      -0.000920      -0.026846      -0.095356      -0.048839       0.019508       0.029331              9.360108       9.543510       0.361529       3.548278       5.055243      -0.179130      13.481570          -0.000017
           97              C      -0.764952       1.090305      12.349204       0.062228      33.488429 0.44236404E+03  0.10441558E+05                                 9.269596                            7.147358      -0.222139       1.941976                    0.998994      27.189041      78.231274       0.599209       0.433054      -1.054198      -0.016350      -0.000327      -0.026785       0.031382      -0.004783       0.001272      -0.001954      -0.005715      -0.044970      -0.015183       0.001924       0.013259             11.258948       9.124376       0.370285       3.381577       5.505745       0.074640      19.146724          -0.000006
           98              C      -0.087018       1.185413      11.143144      -0.181406      30.258891 0.45612814E+03  0.10889678E+05                                 8.543532                            7.217949       0.016951       1.982656                    0.998567      29.951031      87.729998       0.598971       0.428324      -1.053171      -0.004857      -0.000788      -0.003462       0.006016      -0.001084      -0.013089      -0.001454       0.031270      -0.056362      -0.022575      -0.006079       0.028653              9.448220       8.237200       0.242303       1.686254       5.524019      -0.319553      14.583440          -0.000012
           99              C      -0.804260       1.198117       9.968307       0.100068      23.995909 0.33524092E+03  0.74419193E+04                                 7.432557                            6.264490      -0.011889       2.019224                    0.998750      26.214339      75.068881       0.628539       0.438981      -1.042313      -0.036629      -0.005105       0.019151       0.041647       0.003498      -0.029154       0.003818      -0.039099      -0.054485      -0.044090       0.015090       0.029000              8.123637       8.303544       0.365794       1.633774       4.682005      -0.148006      11.385362          -0.000009
          100              C      -0.047710       1.150798      13.671405       0.282979      31.198457 0.38075063E+03  0.87049777E+04                                 9.126140                            6.860567      -0.363819       1.914466                    0.998482      25.303061      72.971952       0.577921       0.463565      -1.030632       0.074295       0.006440       0.008323       0.075037      -0.000364       0.021659      -0.004033      -0.058951      -0.133128      -0.054461       0.002599       0.051862             11.235415       8.386094       0.062059       1.332011       5.474464       0.367265      19.845688          -0.000006
          101              C       1.451121       1.238682      13.682786      -0.558255      25.883028 0.44740828E+03  0.10611819E+05                                 7.398653                            6.867673       0.063354       1.975793                    0.997880      32.773297      95.147291       0.653242       0.395318      -1.076346      -0.052071       0.000323       0.009415       0.052917       0.003209      -0.002844       0.002710       0.070716      -0.141701      -0.047528      -0.011661       0.059190              7.409863       7.125360      -0.113415      -0.008107       7.513384       0.027646       7.590844          -0.000038
          102              C       3.651754       1.798477       2.372434      -0.566589      26.876713 0.45291585E+03  0.10781658E+05                                 7.606661                            6.901400       0.013253       1.960732                    0.997605      32.863765      95.766533       0.652454       0.394356      -1.076372       0.052658       0.004803      -0.005952       0.053210       0.002404       0.002561      -0.012948       0.048762      -0.081111      -0.034377      -0.003701       0.038078              7.796749       8.738156      -0.475596      -1.130712       6.882803       0.516879       7.769289          -0.000017
          103              C       5.123183       1.780970       2.352591       0.293347      29.887131 0.35419948E+03  0.79684189E+04                                 8.860836                            6.624981      -0.353018       1.923032                    0.999012      24.960759      71.862233       0.585908       0.464679      -1.028011      -0.074783       0.003637      -0.003709       0.074963       0.001930       0.018398      -0.006014      -0.062523      -0.122517      -0.049963      -0.002117       0.052080             10.768701       9.196362      -0.426825       0.613968       5.232803       0.606585      17.876938          -0.000004
          104              C       5.871402       1.815693       3.650863       0.048110      33.602710 0.44718982E+03  0.10573860E+05                                 9.209308                            7.138277      -0.213925       1.936894                    0.999266      27.374257      78.583065       0.606231       0.427293      -1.058761       0.016172       0.001531       0.025516       0.030248      -0.010803       0.003006       0.002064       0.023382      -0.030216      -0.013575      -0.007515       0.021090             11.010189       9.701961      -0.133141       2.908445       5.368522      -0.005144      17.960083          -0.000005
          105              C       5.249466       1.712552       4.885521      -0.169515      31.007693 0.44023073E+03  0.10415202E+05                                 8.676167                            7.090839       0.015722       1.989411                    0.998360      29.470577      85.874284       0.604467       0.428298      -1.053403       0.004808       0.013656       0.012185       0.018923       0.001984      -0.013396       0.001192      -0.002778      -0.040197      -0.020519       0.007895       0.012625              9.677928       9.864775      -0.473416       1.159412       5.132988      -0.152357      14.036019          -0.000015
          106              C       6.023898       1.716824       6.016877       0.119928      23.937413 0.31461883E+03  0.68608011E+04                                 7.373434                            6.032331       0.147425       2.081906                    0.999298      25.355274      71.509068       0.647588       0.433727      -1.047491       0.031971       0.017215      -0.018684       0.040836      -0.005109      -0.025839       0.001082      -0.049524      -0.069759      -0.044596       0.007398       0.037198              8.123130       9.042844      -0.462742       1.491638       4.446644      -0.214426      10.879902          -0.000011
          107              C       7.927823       1.958614       4.823949       0.084731      25.161561 0.32483584E+03  0.71249889E+04                                 7.554370                            6.068230       0.281050       2.109560                    0.999818      25.865924      72.646795       0.656893       0.425100      -1.055045      -0.033623      -0.004245       0.033159       0.047413      -0.001249      -0.018944       0.008521      -0.040377      -0.116936      -0.047401       0.006525       0.040876              8.470582       9.961505       0.050908       2.731644       4.354491      -0.441401      11.095751          -0.000013
          108              C       7.245133       1.944931       3.642401      -0.193411      32.141668 0.47043012E+03  0.11340524E+05                                 8.918604                            7.348030      -0.172407       1.906052                    0.999151      30.938773      91.652878       0.590324       0.430406      -1.049819      -0.002976      -0.005783       0.007284       0.009764      -0.000748      -0.029611      -0.000150      -0.015122      -0.064841      -0.041303       0.018310       0.022993              9.952789      10.679478      -0.170757       4.018214       5.408070      -0.474592      13.770820          -0.000013
          109              C       7.066395       3.345253       9.301225       0.645120      20.362207 0.25334144E+03  0.52869945E+04                                 7.045038                            5.753215      -0.259935       1.972833                    0.999480      22.496822      64.172306       0.599042       0.489944      -1.005740       0.002240      -0.018299      -0.034246       0.038893      -0.018304       0.066249      -0.008515       0.033320       0.111508      -0.056302      -0.032945       0.089247              7.838394       7.751118      -2.129408      -1.564511      10.583611       1.091883       5.180452          -0.000003
          110              C       6.300296       4.415636      10.092036      -0.319210      30.957450 0.46800851E+03  0.11225526E+05                                 8.608674                            7.158175      -0.134044       1.923278                    0.999034      31.183622      91.026949       0.621972       0.410565      -1.066260      -0.019484       0.083420      -0.071421       0.111532       0.004205       0.011711      -0.033138      -0.033981      -0.018788      -0.035491      -0.007282       0.042773              9.754581      10.538413      -3.778479       0.915525      10.928581      -0.409867       7.796750          -0.000013
          111              C       5.942867       5.646451       9.262122      -0.325042      29.823429 0.45465624E+03  0.10840987E+05                                 8.406418                            7.060258      -0.131414       1.939212                    0.998223      30.693219      89.718441       0.624786       0.411140      -1.064476       0.024334      -0.085959       0.051660       0.103198      -0.021776       0.003791      -0.030749      -0.055353      -0.003391      -0.036502      -0.016415       0.052917              9.420701      10.367284      -2.482413       2.605081       9.820901      -1.231670       8.073917          -0.000012
          112              C       4.871766       5.380073       8.248950       0.653339      19.818959 0.22971472E+03  0.46769391E+04                                 6.848342                            5.455584       0.086610       2.101262                    0.999857      21.615455      60.855263       0.619168       0.485875      -1.008072      -0.019697      -0.000228      -0.024131       0.031150       0.003772      -0.063320      -0.025620       0.056274       0.094131      -0.058713      -0.030849       0.089562              7.658676       7.946520      -1.499534       2.782111       8.620443      -0.134040       6.409063          -0.000002
          113              C       2.766481       7.968941      11.091201       0.083104      24.897553 0.32998858E+03  0.72608153E+04                                 7.472069                            6.112643       0.240768       2.092173                    0.999818      25.995466      72.937417       0.655585       0.424610      -1.056182      -0.032435       0.008240      -0.032692       0.046784      -0.003233       0.019292       0.002849      -0.022321      -0.107609      -0.043503       0.013948       0.029555              8.270521       9.189604      -0.263149      -2.657157       4.514314      -0.184991      11.107647          -0.000008
          114              C       2.136205       7.947660      12.309809      -0.167764      30.244788 0.43500372E+03  0.10243300E+05                                 8.470392                            7.008190       0.059723       1.992145                    0.999563      29.578329      85.506477       0.614340       0.423399      -1.058247      -0.004346      -0.002283       0.000647       0.004951       0.001520       0.030290      -0.000502      -0.025607      -0.093755      -0.048986       0.020399       0.028587              9.350594       9.530826      -0.361382      -3.538643       5.049859      -0.179878      13.471099          -0.000017
          115              C       0.764857       8.097605      12.349204       0.063174      33.436248 0.44159457E+03  0.10418454E+05                                 9.258709                            7.140398      -0.218413       1.943427                    0.998950      27.163039      78.128012       0.599617       0.432965      -1.054294       0.016564       0.001413      -0.026544       0.031320       0.006091      -0.001050       0.000061      -0.006144      -0.046215      -0.015466       0.000933       0.014533             11.244082       9.114741      -0.370075      -3.377780       5.499421       0.074480      19.118083          -0.000006
          116              C       0.086932       8.192713      11.143144      -0.183926      30.363382 0.45827530E+03  0.10954712E+05                                 8.567126                            7.239483       0.005179       1.978479                    0.998575      30.017843      88.005129       0.597464       0.428864      -1.052750       0.007192       0.000538      -0.003573       0.008049       0.001031       0.013884      -0.001292       0.029714      -0.056860      -0.023156      -0.005260       0.028416              9.474079       8.252131      -0.242639      -1.692277       5.541512      -0.320977      14.628593          -0.000012
          117              C       0.804184       8.205417       9.968307       0.098908      23.992716 0.33520350E+03  0.74398645E+04                                 7.428631                            6.263015      -0.010231       2.020274                    0.998660      26.208071      75.011277       0.628869       0.438823      -1.042549       0.035608      -0.004327       0.021267       0.041701      -0.002133       0.029620       0.003112      -0.037407      -0.059979      -0.044695       0.015794       0.028901              8.118149       8.298522      -0.365488      -1.633861       4.680807      -0.148017      11.375118          -0.000009
          118              C       0.047605       8.158098      13.671405       0.284897      31.153907 0.38012379E+03  0.86876218E+04                                 9.121467                            6.857933      -0.365617       1.913979                    0.998523      25.278636      72.904019       0.577614       0.463973      -1.030340      -0.074786       0.003988       0.008483       0.075372       0.001082      -0.021327      -0.003182      -0.059086      -0.136050      -0.054889       0.002510       0.052380             11.228463       8.383567      -0.061973      -1.328900       5.471173       0.366925      19.830650          -0.000006
          119              C      -1.451226       8.245982      13.682786      -0.554862      25.835939 0.44611313E+03  0.10573588E+05                                 7.387203                            6.854276       0.069365       1.977950                    0.997908      32.738329      95.016518       0.654364       0.394920      -1.076601       0.047522       0.001696       0.010102       0.048613      -0.001492       0.003323       0.001457       0.070677      -0.136873      -0.045799      -0.012488       0.058286              7.399750       7.110539       0.114153       0.010040       7.508468       0.027770       7.580241          -0.000038
          120              C       8.262627       8.805777       2.372434      -0.559361      26.776892 0.45050424E+03  0.10712278E+05                                 7.593447                            6.886608       0.007483       1.959665                    0.997610      32.794318      95.578791       0.652499       0.394769      -1.075856      -0.049498       0.003510      -0.004092       0.049791      -0.002054      -0.001044      -0.014167       0.047274      -0.080183      -0.034935      -0.002158       0.037093              7.784418       8.715994       0.475139       1.128511       6.878031       0.517426       7.759228          -0.000017
          121              C       6.791199       8.788270       2.352591       0.290585      29.948698 0.35514278E+03  0.79930128E+04                                 8.862941                            6.626829      -0.335092       1.928119                    0.998794      24.986434      71.894269       0.586893       0.463703      -1.028801       0.075272       0.005328      -0.004141       0.075574      -0.001931      -0.017629      -0.006650      -0.063490      -0.128097      -0.050910      -0.002653       0.053562             10.771045       9.200302       0.427274      -0.612852       5.233472       0.607686      17.879360          -0.000004
          122              C       6.042970       8.822993       3.650863       0.048875      33.547527 0.44630989E+03  0.10547278E+05                                 9.198162                            7.130734      -0.214130       1.937558                    0.999239      27.342350      78.455875       0.606651       0.427232      -1.058858      -0.012999       0.003987       0.024810       0.028291       0.008500      -0.003193       0.004328       0.023599      -0.027964      -0.014749      -0.004559       0.019308             10.995392       9.693258       0.132355      -2.904819       5.362044      -0.004047      17.930875          -0.000005
          123              C       6.664897       8.719852       4.885521      -0.172420      31.117089 0.44230779E+03  0.10476989E+05                                 8.697605                            7.109270       0.014860       1.988421                    0.998364      29.535992      86.125619       0.603445       0.428506      -1.053242      -0.005344       0.013156       0.012196       0.018718      -0.000994       0.013792       0.002017      -0.003749      -0.040932      -0.021150       0.008864       0.012285              9.701821       9.882708       0.475741      -1.163874       5.146446      -0.151964      14.076310          -0.000015
          124              C       5.890456       8.724124       6.016877       0.121771      23.903936 0.31405697E+03  0.68456734E+04                                 7.368229                            6.028557       0.147858       2.082483                    0.999268      25.329672      71.428153       0.647513       0.433960      -1.047322      -0.032712       0.018753      -0.018539       0.042017       0.004186       0.025159       0.001821      -0.049657      -0.071368      -0.044118       0.006731       0.037386              8.116749       9.036049       0.461979      -1.488414       4.443911      -0.214192      10.870289          -0.000011
          125              C       3.986540       8.965914       4.823949       0.083049      25.229223 0.32589868E+03  0.71545955E+04                                 7.568796                            6.079201       0.282173       2.108863                    0.999806      25.915244      72.832451       0.656088       0.425247      -1.054887       0.029618      -0.003473       0.033499       0.044849       0.001060       0.019340       0.007672      -0.039496      -0.120611      -0.048461       0.007652       0.040809              8.487444       9.979658      -0.050442      -2.739472       4.361898      -0.442254      11.120775          -0.000013
          126              C       4.669239       8.952231       3.642401      -0.189848      32.029964 0.46824891E+03  0.11275360E+05                                 8.899923                            7.331957      -0.168419       1.907906                    0.999208      30.867326      91.404165       0.590824       0.430521      -1.049700       0.004820      -0.008916       0.009100       0.013621      -0.001611       0.029416      -0.001022      -0.015981      -0.063859      -0.041075       0.017843       0.023232              9.931446      10.656775       0.169283      -4.003835       5.395276      -0.472795      13.742288          -0.000013
          127              C       4.847934      10.352553       9.301225       0.643184      20.348679 0.25314973E+03  0.52815334E+04                                 7.039152                            5.748955      -0.260398       1.973123                    0.999506      22.487315      64.118061       0.599642       0.489589      -1.006010      -0.003165      -0.016210      -0.034095       0.037885       0.017588      -0.067144      -0.010421       0.032186       0.109652      -0.055887      -0.034062       0.089949              7.831223       7.743828       2.125040       1.562793      10.573465       1.089735       5.176376          -0.000003
          128              C       5.614027      11.422936      10.092036      -0.316185      30.912568 0.46714919E+03  0.11200357E+05                                 8.604842                            7.155786      -0.141619       1.921421                    0.999030      31.151560      90.930511       0.621498       0.411046      -1.065892       0.020979       0.081897      -0.070367       0.109994      -0.004603      -0.011554      -0.032764      -0.033206      -0.024990      -0.035971      -0.006210       0.042181              9.749537      10.531972       3.775036      -0.914387      10.922805      -0.409810       7.793834          -0.000013
          129              C       5.971462      12.653751       9.262122      -0.324149      29.778611 0.45381625E+03  0.10815684E+05                                 8.397405                            7.053230      -0.129821       1.940078                    0.998186      30.661938      89.597769       0.625180       0.411081      -1.064541      -0.024500      -0.085610       0.052158       0.103198       0.022253      -0.002486      -0.030227      -0.055402      -0.007386      -0.036900      -0.015693       0.052593              9.409923      10.356372       2.477199      -2.599150       9.808245      -1.228891       8.065153          -0.000012
          130              C       7.042570      12.387373       8.248950       0.652802      19.810808 0.22961237E+03  0.46739918E+04                                 6.843859                            5.452505       0.088028       2.101713                    0.999858      21.610505      60.821140       0.619705       0.485543      -1.008318       0.019403      -0.001690      -0.023759       0.030722      -0.007370       0.062594      -0.025634       0.058965       0.095374      -0.057071      -0.033221       0.090292              7.653326       7.940732       1.497674      -2.779276       8.614654      -0.132975       6.404593          -0.000002
          131              C       8.723710      12.529681       3.499413       0.082203      24.851443 0.32914417E+03  0.72357673E+04                                 7.451664                            6.094478       0.258019       2.097759                    0.999823      25.970792      72.775476       0.658400       0.423173      -1.057345      -0.034202      -0.008505       0.032318       0.047818       0.002393      -0.019214       0.001650      -0.024327      -0.107239      -0.043361       0.013090       0.030271              8.247843       9.176274       0.264029       2.647174       4.501753      -0.183459      11.065501          -0.000008
          132              C       8.093443      12.550962       2.280805      -0.167718      30.261340 0.43531416E+03  0.10253171E+05                                 8.478393                            7.014889       0.059820       1.992213                    0.999594      29.581471      85.546219       0.613452       0.423906      -1.057855      -0.005115      -0.000294      -0.000269       0.005131      -0.000300      -0.029567      -0.000920      -0.026846      -0.095356      -0.048839       0.019508       0.029331              9.360109       9.543512       0.361528       3.548280       5.055244      -0.179130      13.481572          -0.000017
          133              C       6.722096      12.401017       2.241410       0.062228      33.488422 0.44236393E+03  0.10441554E+05                                 9.269596                            7.147357      -0.222139       1.941976                    0.998994      27.189038      78.231265       0.599209       0.433054      -1.054198       0.016350       0.000327       0.026785       0.031382      -0.004783       0.001272      -0.001954      -0.005715      -0.044970      -0.015183       0.001924       0.013259             11.258947       9.124375       0.370285       3.381578       5.505745       0.074640      19.146723          -0.000006
          134              C       6.044162      12.305909       3.447470      -0.181407      30.258899 0.45612830E+03  0.10889683E+05                                 8.543535                            7.217951       0.016951       1.982656                    0.998567      29.951035      87.730017       0.598971       0.428324      -1.053171       0.004857       0.000788       0.003462       0.006016      -0.001084      -0.013089      -0.001454       0.031270      -0.056362      -0.022575      -0.006079       0.028653              9.448223       8.237201       0.242303       1.686254       5.524021      -0.319553      14.583446          -0.000012
          135              C       6.761404      12.293205       4.622307       0.100068      23.995909 0.33524094E+03  0.74419198E+04                                 7.432557                            6.264490      -0.011889       2.019224                    0.998750      26.214340      75.068884       0.628539       0.438981      -1.042313       0.036629       0.005105      -0.019151       0.041647       0.003498      -0.029154       0.003818      -0.039099      -0.054485      -0.044090       0.015090       0.029000              8.123637       8.303544       0.365794       1.633774       4.682005      -0.148006      11.385362          -0.000009
          136              C       6.004854      12.340524       0.919209       0.282979      31.198455 0.38075059E+03  0.87049765E+04                                 9.126140                            6.860567      -0.363819       1.914466                    0.998482      25.303060      72.971951       0.577921       0.463565      -1.030632      -0.074295      -0.006440      -0.008323       0.075037      -0.000364       0.021659      -0.004033      -0.058951      -0.133128      -0.054461       0.002599       0.051862             11.235416       8.386094       0.062060       1.332011       5.474464       0.367265      19.845689          -0.000006
          137              C       4.506023      12.252640       0.907828      -0.558256      25.883038 0.44740856E+03  0.10611828E+05                                 7.398655                            6.867676       0.063354       1.975793                    0.997880      32.773304      95.147319       0.653241       0.395318      -1.076346       0.052071      -0.000323      -0.009415       0.052917       0.003209      -0.002844       0.002710       0.070717      -0.141701      -0.047528      -0.011661       0.059190              7.409865       7.125364      -0.113414      -0.008107       7.513386       0.027645       7.590846          -0.000038
          138              C       2.305390      11.692845      12.218180      -0.566590      26.876722 0.45291606E+03  0.10781664E+05                                 7.606663                            6.901403       0.013252       1.960732                    0.997605      32.863771      95.766559       0.652454       0.394356      -1.076372      -0.052658      -0.004803       0.005952       0.053210       0.002404       0.002561      -0.012948       0.048762      -0.081111      -0.034377      -0.003701       0.038078              7.796752       8.738160      -0.475597      -1.130713       6.882805       0.516880       7.769291          -0.000017
          139              C       0.833961      11.710352      12.238023       0.293347      29.887128 0.35419944E+03  0.79684178E+04                                 8.860836                            6.624981      -0.353018       1.923032                    0.999012      24.960758      71.862231       0.585908       0.464679      -1.028011       0.074783      -0.003637       0.003709       0.074963       0.001930       0.018398      -0.006014      -0.062523      -0.122517      -0.049963      -0.002117       0.052080             10.768701       9.196361      -0.426825       0.613969       5.232803       0.606585      17.876937          -0.000004
          140              C       0.085742      11.675629      10.939751       0.048110      33.602707 0.44718977E+03  0.10573858E+05                                 9.209308                            7.138277      -0.213925       1.936894                    0.999266      27.374256      78.583064       0.606231       0.427293      -1.058761      -0.016172      -0.001531      -0.025516       0.030248      -0.010803       0.003006       0.002064       0.023382      -0.030216      -0.013575      -0.007515       0.021090             11.010189       9.701961      -0.133141       2.908446       5.368522      -0.005144      17.960083          -0.000005
          141              C       0.707678      11.778770       9.705093      -0.169515      31.007698 0.44023083E+03  0.10415205E+05                                 8.676168                            7.090839       0.015722       1.989411                    0.998360      29.470580      85.874296       0.604467       0.428298      -1.053403      -0.004808      -0.013656      -0.012185       0.018923       0.001984      -0.013396       0.001192      -0.002778      -0.040197      -0.020519       0.007895       0.012625              9.677928       9.864776      -0.473417       1.159412       5.132989      -0.152357      14.036020          -0.000015
          142              C      -0.066754      11.774498       8.573737       0.119927      23.937419 0.31461894E+03  0.68608041E+04                                 7.373436                            6.032333       0.147425       2.081906                    0.999298      25.355278      71.509087       0.647588       0.433728      -1.047490      -0.031971      -0.017215       0.018684       0.040836      -0.005109      -0.025839       0.001082      -0.049524      -0.069759      -0.044596       0.007398       0.037198              8.123132       9.042847      -0.462743       1.491639       4.446645      -0.214426      10.879904          -0.000011
          143              C      -1.970679      11.532708       9.766665       0.084731      25.161561 0.32483585E+03  0.71249892E+04                                 7.554370                            6.068230       0.281050       2.109560                    0.999818      25.865924      72.646795       0.656893       0.425100      -1.055045       0.033623       0.004245      -0.033159       0.047413      -0.001249      -0.018944       0.008521      -0.040378      -0.116936      -0.047401       0.006525       0.040876              8.470582       9.961505       0.050908       2.731644       4.354491      -0.441401      11.095750          -0.000013
          144              C      -1.287989      11.546391      10.948213      -0.193411      32.141670 0.47043018E+03  0.11340526E+05                                 8.918605                            7.348031      -0.172407       1.906052                    0.999151      30.938775      91.652888       0.590324       0.430406      -1.049819       0.002976       0.005782      -0.007284       0.009764      -0.000748      -0.029611      -0.000151      -0.015122      -0.064841      -0.041303       0.018310       0.022993              9.952790      10.679479      -0.170757       4.018215       5.408071      -0.474592      13.770821          -0.000013
          145              C      -1.109251      10.146069       5.289389       0.645120      20.362208 0.25334146E+03  0.52869949E+04                                 7.045039                            5.753215      -0.259935       1.972833                    0.999480      22.496823      64.172310       0.599042       0.489944      -1.005740      -0.002240       0.018299       0.034246       0.038893      -0.018304       0.066249      -0.008515       0.033319       0.111508      -0.056302      -0.032945       0.089247              7.838394       7.751119      -2.129408      -1.564511      10.583612       1.091883       5.180453          -0.000003
          146              C      -0.343152       9.075686       4.498578      -0.319210      30.957454 0.46800858E+03  0.11225528E+05                                 8.608676                            7.158176      -0.134045       1.923278                    0.999034      31.183624      91.026961       0.621972       0.410565      -1.066260       0.019484      -0.083420       0.071421       0.111532       0.004205       0.011711      -0.033138      -0.033981      -0.018787      -0.035491      -0.007282       0.042773              9.754583      10.538415      -3.778480       0.915526      10.928583      -0.409867       7.796751          -0.000013
          147              C       0.014277       7.844871       5.328492      -0.325043      29.823452 0.45465668E+03  0.10841000E+05                                 8.406424                            7.060263      -0.131414       1.939212                    0.998223      30.693231      89.718493       0.624785       0.411140      -1.064476      -0.024334       0.085959      -0.051660       0.103198      -0.021776       0.003791      -0.030749      -0.055353      -0.003391      -0.036502      -0.016415       0.052917              9.420708      10.367292      -2.482417       2.605085       9.820909      -1.231672       8.073922          -0.000012
          148              C       1.085378       8.111249       6.341664       0.653339      19.818958 0.22971471E+03  0.46769389E+04                                 6.848342                            5.455584       0.086609       2.101262                    0.999857      21.615455      60.855264       0.619168       0.485875      -1.008072       0.019697       0.000228       0.024131       0.031150       0.003772      -0.063320      -0.025620       0.056274       0.094131      -0.058713      -0.030849       0.089562              7.658676       7.946520      -1.499535       2.782111       8.620443      -0.134041       6.409063          -0.000002
          149              N       3.832845       5.369876       4.664619      -0.208507      31.824221 0.51910760E+03  0.12545561E+05                                 8.443948                            7.447400      -0.059159       2.019167                    0.996761      27.489744      75.860645       0.632543       0.400667      -1.092658       0.072988       0.000461      -0.134375       0.152918      -0.002337       0.070913      -0.002370       0.018034      -0.149598      -0.090336       0.015749       0.074588              9.113982      10.565711      -0.130509      -1.722192       5.391251      -0.309304      11.384983          -0.000003
          150              N      -0.816192       4.804793      14.481184      -0.224473      42.182787 0.49600017E+03  0.11786731E+05                                10.076648                            7.113595       0.670001       2.235944                    0.999083      27.548293      74.048236       0.673700       0.382585      -1.111412       0.214134      -0.014671      -0.101824       0.237565       0.006291      -0.020835       0.007421      -0.222498       0.369610      -0.174516       0.049211       0.125305             13.144891       6.222038       0.104015       0.878150       6.288373       0.638828      26.924263          -0.000007
          151              N      -0.108472       4.730701      13.264619      -0.231515      43.751045 0.51142203E+03  0.12271834E+05                                10.388293                            7.287351       0.511046       2.185976                    0.997641      27.774029      75.524639       0.655518       0.389396      -1.104245      -0.212578       0.003228       0.098141       0.234161       0.000375      -0.026540       0.002995      -0.214814       0.350708      -0.168330       0.048835       0.119495             13.613374       6.517835       0.241562       0.947170       6.610634       0.933646      27.711652          -0.000008
          152              N       1.380846       4.661879       8.579573      -0.196596      31.636228 0.48907102E+03  0.11640116E+05                                 8.408148                            7.220194      -0.005094       2.043018                    0.996923      27.013927      73.881399       0.643819       0.399721      -1.093746      -0.077931      -0.002870       0.130066       0.151653       0.000179       0.072406      -0.009390      -0.009561      -0.133255      -0.092755       0.026861       0.065894              9.189981      10.821849       0.503350      -1.372104       5.201915      -0.632593      11.546180          -0.000007
          153              N      -2.124376       1.114146       9.925995      -0.209671      31.885785 0.52035198E+03  0.12583229E+05                                 8.454875                            7.456273      -0.054047       2.020177                    0.996648      27.523463      75.977881       0.632169       0.400662      -1.092656       0.071768      -0.000027       0.135600       0.153421       0.003823      -0.068762      -0.002692       0.017700      -0.149944      -0.088601       0.015761       0.072840              9.126288      10.583595       0.131047       1.722917       5.397172      -0.308884      11.398097          -0.000003
          154              N       5.141063       1.679229       0.109430      -0.223592      42.132741 0.49527361E+03  0.11765203E+05                                10.070087                            7.109059       0.672433       2.236812                    0.999048      27.528082      73.981514       0.673816       0.382658      -1.111355       0.214277       0.014414       0.100763       0.237225      -0.006639       0.020402       0.008824      -0.223674       0.368804      -0.174935       0.049669       0.125266             13.136617       6.218237      -0.103899      -0.876410       6.284868       0.637954      26.906745          -0.000007
          155              N       5.848774       1.753321       1.325995      -0.232179      43.795750 0.51198960E+03  0.12288544E+05                                10.393777                            7.289926       0.512536       2.186107                    0.997590      27.787761      75.565113       0.655617       0.389239      -1.104384      -0.212654      -0.003036      -0.098497       0.234377      -0.000750       0.026637       0.003937      -0.213362       0.351963      -0.167835       0.047820       0.120015             13.622424       6.520238      -0.241544      -0.946679       6.614199       0.933263      27.732836          -0.000008
          156              N       7.338056       1.822143       6.011041      -0.197007      31.663185 0.48959190E+03  0.11655858E+05                                 8.413552                            7.224555      -0.006128       2.042462                    0.996947      27.028701      73.937444       0.643542       0.399778      -1.093684      -0.079778       0.003464      -0.128355       0.151167      -0.001220      -0.073062      -0.008927      -0.008426      -0.135506      -0.093619       0.026967       0.066653              9.196656      10.829626      -0.504245       1.375710       5.205280      -0.633435      11.555062          -0.000007
          157              N       2.124299       8.121446       9.925995      -0.208507      31.824218 0.51910754E+03  0.12545560E+05                                 8.443947                            7.447399      -0.059159       2.019167                    0.996761      27.489743      75.860640       0.632543       0.400667      -1.092658      -0.072988      -0.000461       0.134375       0.152918      -0.002337       0.070913      -0.002370       0.018034      -0.149598      -0.090336       0.015749       0.074588              9.113981      10.565709      -0.130509      -1.722192       5.391251      -0.309304      11.384982          -0.000003
          158              N       6.773336       8.686529       0.109430      -0.224473      42.182789 0.49600019E+03  0.11786732E+05                                10.076648                            7.113595       0.670001       2.235944                    0.999083      27.548294      74.048237       0.673700       0.382585      -1.111412      -0.214134       0.014671       0.101824       0.237565       0.006291      -0.020835       0.007421      -0.222498       0.369610      -0.174516       0.049211       0.125305             13.144891       6.222037       0.104015       0.878150       6.288373       0.638828      26.924263          -0.000007
          159              N       6.065616       8.760621       1.325995      -0.231515      43.751042 0.51142199E+03  0.12271833E+05                                10.388293                            7.287351       0.511046       2.185976                    0.997641      27.774028      75.524636       0.655518       0.389396      -1.104245       0.212578      -0.003228      -0.098141       0.234161       0.000375      -0.026540       0.002995      -0.214814       0.350708      -0.168330       0.048835       0.119495             13.613373       6.517835       0.241562       0.947170       6.610634       0.933646      27.711651          -0.000008
          160              N       4.576298       8.829443       6.011041      -0.196596      31.636226 0.48907098E+03  0.11640115E+05                                 8.408148                            7.220194      -0.005094       2.043018                    0.996923      27.013926      73.881397       0.643819       0.399721      -1.093746       0.077931       0.002870      -0.130066       0.151653       0.000179       0.072406      -0.009390      -0.009561      -0.133255      -0.092755       0.026861       0.065894              9.189981      10.821849       0.503350      -1.372104       5.201915      -0.632593      11.546180          -0.000007
          161              N       8.081520      12.377176       4.664619      -0.209671      31.885781 0.52035190E+03  0.12583226E+05                                 8.454874                            7.456273      -0.054047       2.020177                    0.996648      27.523461      75.977872       0.632170       0.400662      -1.092656      -0.071768       0.000027      -0.135600       0.153421       0.003823      -0.068762      -0.002692       0.017700      -0.149944      -0.088601       0.015761       0.072840              9.126287      10.583593       0.131046       1.722917       5.397172      -0.308884      11.398096          -0.000003
          162              N       0.816081      11.812093      14.481184      -0.223592      42.132739 0.49527359E+03  0.11765202E+05                                10.070087                            7.109059       0.672433       2.236812                    0.999048      27.528081      73.981512       0.673816       0.382658      -1.111355      -0.214277      -0.014414      -0.100763       0.237225      -0.006639       0.020402       0.008824      -0.223674       0.368804      -0.174935       0.049669       0.125266             13.136617       6.218237      -0.103899      -0.876410       6.284868       0.637954      26.906746          -0.000007
          163              N       0.108370      11.738001      13.264619      -0.232179      43.795751 0.51198960E+03  0.12288544E+05                                10.393777                            7.289926       0.512536       2.186107                    0.997590      27.787761      75.565114       0.655617       0.389239      -1.104384       0.212654       0.003036       0.098497       0.234377      -0.000750       0.026637       0.003937      -0.213362       0.351963      -0.167835       0.047820       0.120015             13.622424       6.520238      -0.241544      -0.946679       6.614199       0.933263      27.732836          -0.000008
          164              N      -1.380912      11.669179       8.579573      -0.197007      31.663183 0.48959186E+03  0.11655856E+05                                 8.413552                            7.224555      -0.006128       2.042462                    0.996947      27.028700      73.937441       0.643542       0.399778      -1.093684       0.079778      -0.003464       0.128355       0.151167      -0.001220      -0.073062      -0.008927      -0.008426      -0.135506      -0.093619       0.026967       0.066653              9.196655      10.829625      -0.504245       1.375710       5.205280      -0.633435      11.555062          -0.000007
          165              O       2.075465       2.771779       5.987404      -0.600371      29.440133 0.50993621E+03  0.12089305E+05                                 7.405592                            6.907449       0.691176       2.260414                    0.997650      27.973318      72.857142       0.736325       0.350874      -1.146315      -0.019692       0.020191       0.008069       0.029335       0.001273       0.021683      -0.006211       0.129071       0.046170      -0.072732       0.006609       0.066122              7.642960       9.789523       0.230293       1.210408       6.940329       0.290211       6.199027          -0.000018
          166              O       0.793479       4.339666       5.176458      -0.614720      33.541928 0.54261561E+03  0.13082898E+05                                 8.187051                            7.170341       0.440582       2.171179                    0.995977      28.618674      75.499143       0.714950       0.355319      -1.141182       0.011419      -0.014295       0.036224       0.040582       0.004635      -0.066341       0.007198      -0.103471      -0.049599      -0.098115       0.037392       0.060723              8.865973       6.820635       0.484049      -0.098924      13.881627       0.012943       5.895659          -0.000013
          167              O      -1.320141       2.255741       6.738237      -0.556468      30.299669 0.50020853E+03  0.11785715E+05                                 7.597169                            6.882797       0.685260       2.287639                    0.994646      26.952250      69.671859       0.731966       0.355149      -1.144402       0.004614      -0.000976      -0.005367       0.007144      -0.036837       0.024006       0.023848      -0.020569      -0.025630      -0.057193       0.014133       0.043060              8.052651       7.008840       0.596784      -0.562788      10.443216       1.760839       6.705898          -0.000011
          168              O      -1.768123       0.134841       6.751953      -0.606877      44.787129 0.68897548E+03  0.17652018E+05                                10.056941                            8.198186      -0.077264       2.012558                    0.993912      29.059633      79.294943       0.653510       0.365816      -1.131730       0.006705       0.005234      -0.003955       0.009381       0.035862       0.002826      -0.027531       0.016341      -0.063902      -0.048203      -0.002665       0.050868             11.557562      10.494576       4.707385      -1.516309      16.038606      -1.977846       8.139505          -0.000004
          169              O       8.032655       3.712243       8.603210      -0.600134      29.381105 0.50860941E+03  0.12049216E+05                                 7.393036                            6.896249       0.694254       2.261926                    0.997725      27.950385      72.755898       0.737325       0.350649      -1.146573      -0.019087      -0.019221      -0.008141       0.028285      -0.002563      -0.021324      -0.004696       0.127073       0.047067      -0.071746       0.006817       0.064929              7.629511       9.771832      -0.229315      -1.209103       6.926893       0.289560       6.189808          -0.000018
          170              O       6.750663       2.144356       9.414156      -0.615900      33.539863 0.54255744E+03  0.13080571E+05                                 8.184433                            7.168088       0.444865       2.172520                    0.996066      28.623017      75.497117       0.715374       0.355134      -1.141381       0.011347       0.012647      -0.035673       0.039513      -0.004387       0.066434       0.007659      -0.103005      -0.047285      -0.098002       0.037731       0.060271              8.863262       6.818583      -0.485835       0.099515      13.877078       0.014147       5.894124          -0.000013
          171              O       4.637054       4.228281       7.852377      -0.556072      30.267162 0.49954328E+03  0.11765462E+05                                 7.589493                            6.876200       0.691571       2.289499                    0.994794      26.943084      69.621800       0.732681       0.354940      -1.144635       0.003280       0.001363       0.006544       0.007446       0.035232      -0.024976       0.024730      -0.022125      -0.024964      -0.057489       0.015618       0.041870              8.044078       7.001305      -0.594535       0.562042      10.431433       1.759815       6.699494          -0.000011
          172              O       4.189073       6.349181       7.838661      -0.607513      44.708679 0.68745253E+03  0.17602299E+05                                10.044225                            8.187947      -0.078275       2.012785                    0.993978      29.030868      79.178295       0.654095       0.365712      -1.131873       0.005631      -0.005234       0.002587       0.008112      -0.035330      -0.003500      -0.025655       0.015912      -0.065760      -0.046761      -0.003122       0.049883             11.542648      10.481704      -4.701128       1.515965      16.015380      -1.978222       8.130859          -0.000004
          173              O       3.881679      10.719543       8.603210      -0.600371      29.440134 0.50993624E+03  0.12089306E+05                                 7.405593                            6.907449       0.691176       2.260414                    0.997650      27.973319      72.857145       0.736325       0.350874      -1.146315       0.019692      -0.020191      -0.008069       0.029335       0.001273       0.021683      -0.006211       0.129071       0.046170      -0.072732       0.006609       0.066122              7.642960       9.789523       0.230293       1.210408       6.940329       0.290211       6.199028          -0.000018
          174              O       5.163665       9.151656       9.414156      -0.614720      33.541927 0.54261558E+03  0.13082897E+05                                 8.187051                            7.170341       0.440582       2.171179                    0.995977      28.618674      75.499141       0.714950       0.355319      -1.141182      -0.011419       0.014295      -0.036224       0.040582       0.004635      -0.066341       0.007198      -0.103471      -0.049599      -0.098115       0.037392       0.060723              8.865973       6.820634       0.484049      -0.098924      13.881627       0.012943       5.895658          -0.000013
          175              O       7.277285      11.235581       7.852377      -0.556468      30.299666 0.50020847E+03  0.11785713E+05                                 7.597168                            6.882797       0.685260       2.287639                    0.994646      26.952248      69.671854       0.731966       0.355149      -1.144402      -0.004614       0.000976       0.005367       0.007144      -0.036837       0.024006       0.023848      -0.020569      -0.025630      -0.057193       0.014133       0.043060              8.052651       7.008839       0.596784      -0.562788      10.443216       1.760839       6.705898          -0.000011
          176              O       7.725267      13.356481       7.838661      -0.606877      44.787128 0.68897544E+03  0.17652017E+05                                10.056942                            8.198186      -0.077264       2.012558                    0.993912      29.059632      79.294942       0.653510       0.365816      -1.131730      -0.006705      -0.005234       0.003955       0.009381       0.035862       0.002826      -0.027531       0.016341      -0.063902      -0.048203      -0.002665       0.050868             11.557563      10.494577       4.707385      -1.516310      16.038607      -1.977847       8.139506          -0.000004
          177              O      -2.075511       9.779079       5.987404      -0.600134      29.381108 0.50860947E+03  0.12049218E+05                                 7.393036                            6.896250       0.694253       2.261926                    0.997725      27.950386      72.755903       0.737325       0.350649      -1.146573       0.019087       0.019221       0.008141       0.028285      -0.002563      -0.021324      -0.004696       0.127074       0.047067      -0.071746       0.006817       0.064929              7.629512       9.771833      -0.229315      -1.209103       6.926894       0.289560       6.189808          -0.000018
          178              O      -0.793519      11.346966       5.176458      -0.615900      33.539862 0.54255742E+03  0.13080570E+05                                 8.184432                            7.168088       0.444865       2.172520                    0.996066      28.623017      75.497116       0.715374       0.355134      -1.141381      -0.011347      -0.012647       0.035673       0.039513      -0.004387       0.066434       0.007659      -0.103005      -0.047286      -0.098002       0.037731       0.060271              8.863261       6.818583      -0.485835       0.099515      13.877078       0.014147       5.894124          -0.000013
          179              O       1.320090       9.263041       6.738237      -0.556072      30.267158 0.49954320E+03  0.11765460E+05                                 7.589492                            6.876199       0.691571       2.289500                    0.994794      26.943083      69.621794       0.732681       0.354940      -1.144635      -0.003280      -0.001363      -0.006544       0.007446       0.035232      -0.024976       0.024730      -0.022125      -0.024964      -0.057489       0.015618       0.041870              8.044077       7.001304      -0.594535       0.562042      10.431432       1.759815       6.699493          -0.000011
          180              O       1.768071       7.142141       6.751953      -0.607513      44.708680 0.68745252E+03  0.17602298E+05                                10.044225                            8.187947      -0.078275       2.012785                    0.993978      29.030868      79.178294       0.654095       0.365711      -1.131873      -0.005631       0.005234      -0.002587       0.008112      -0.035330      -0.003500      -0.025655       0.015912      -0.065760      -0.046761      -0.003122       0.049883             11.542648      10.481704      -4.701129       1.515965      16.015381      -1.978223       8.130860          -0.000004

******************************************************
Auxiliary information for the entire system
The total spin magnetic moment of the unit cell is   -0.001824
The total net atomic charge of the unit cell is   -0.000000
Accuracy of reproducing the electrostatic potential in the unit cell:
  The inner radius (bohr) =    5.0000
  The outer radius (bohr) =   12.0000
  Valid grid points have density less than (e/(bohr^3)) =    0.0001
  The number of valid grid points were=        59400
  The rms potential error without charges in kcal/mol is=      7.38757
  The rms potential error with partial charges in kcal/mol is=      0.98139
  The RRMSE value at monopole order=      0.13284
  The rms potential error with partial charges and cloud penetration in kcal/mol is=      0.97604
  The RRMSE value at monopole order with cloud penetration is=      0.13212
  The rms potential error with partial charges and atomic dipoles in kcal/mol is=      0.37392
  The RRMSE value at dipole order=      0.05061
  The rms potential error with partial charges, atomic dipoles and cloud penetration in kcal/mol is=      0.36944
  The RRMSE value at dipole order with cloud penetration=      0.05001

******************************************************
The electron densities and ab initio electrostatic potential were computed in VASP using the PBE functional and
projector augmented wave method. See the main text of the journal article for a description of computational details.
The atomic charges, dipoles, and quadrupoles were computed with the DDEC6 method as described in
(a) T. A. Manz and N. Gabaldon Limas, RSC Adv. 6 (2016) 47771-47801 DOI: 10.1039/c6ra04656h
(b) N. Gabaldon Limas and T. A. Manz, RSC Adv. 8 (2018) 2678-2707 DOI: 10.1039/c7ra11829e.
For each atom in the material, the electron cloud parameters were fit to the spherically averaged atom-in-material
electron density using radial positions for which this density was between 10^-4 and 10^-2 electrons per cubic bohr.
The polarizabilities, dispersion coefficients, and quantum Drude oscillator (QDO) parameters were fit using the MCLF method.
The magnetic structure of the system was optimized in VASP from the default ferromagnetic initial guess using spin polarization.
The atomic spin moments (ASMs) were computed on this optimized magnetic structure using the DDEC6 partition as inputs
to the method of T. A. Manz and D. S. Sholl, J. Chem. Theory Comput. 7 (2011) 4146-4164 DOI: 10.1021/ct200539n.
The RMSE and RRMSE were computed using a uniform grid with Ewald summation.
