# Supplementary material for: A collection of forcefield precursors for metal–organic frameworks
Source: RSC Adv. 2019 Nov 13;9(63):36492–507. doi: 10.1039/c9ra07327b (PMC9075174; doi:10.1039/c9ra07327b)
Supplement: RA-009-C9RA07327B-s6044 [file RA-009-C9RA07327B-s6044.xyz]

  264
jmolscript: load "" {1 1 1} spacegroup "x,y,z" unitcell [{     18.287000     0.000000     0.000000 }, {     -8.752157    16.056591     0.000000 }, {     -4.767544    -8.028501    15.723488 }]
Cd    10.390437     2.405011     1.925656     0.657291
Cd     7.369624     0.624156     3.374418     0.720724
Cd     3.708861    -0.089488     4.054144     0.654188
Cd    -6.193041    12.425591     3.237623     0.647958
Cd    -8.044336    10.636530     6.019423     0.714146
Cd     7.427912     8.732437     7.705767     0.654788
Cd    -7.628697     2.245735    13.797832     0.657302
Cd    10.540436    -1.258918    12.349070     0.720746
Cd    11.665885    -4.814721    11.669344     0.654168
Cd     0.354419     8.537367    12.485865     0.647954
Cd    -0.330364     6.055697     9.704065     0.714124
Cd    -0.655054     2.672996     8.017721     0.654819
Cd     2.658460     0.705342     8.017564     0.657321
Cd     5.473480     2.608347     9.705637     0.720732
Cd     7.325567     4.395971    12.488852     0.654181
Cd    -9.808971     7.935898    11.669187     0.647928
Cd    -6.149054     8.650889    12.347498     0.714159
Cd     5.622788    -5.623359    13.795474     0.654766
Cd     4.114398    10.700092     7.705924     0.657299
Cd    13.190214    -1.973996     6.017851     0.720745
Cd    13.873442     0.507828     3.234636     0.654170
Cd    -1.856966     3.213915     4.054301     0.647934
Cd    -2.980806     6.769655     3.375990     0.714142
Cd    -2.861048    10.274106     1.928014     0.654800
H     12.026301     6.803945     2.746893     0.179045
H     10.828320     6.027600     3.396273     0.194962
H     11.146199     5.845377     1.872667     0.196568
H      8.275201    -1.597706     5.751652     0.176982
H      9.312143    -1.388183     6.907328     0.174253
H      9.481887    -2.583583     5.908887     0.187475
H     -7.577101     6.705842    14.800519     0.175590
H     -3.330612    15.415125     0.388370     0.193835
H     -2.386362    14.165921     0.476422     0.177418
H      4.990323     4.123135    15.122851     0.192812
H      5.617898     5.524871    15.431031     0.192393
H      9.956052    12.611638     0.885232     0.184892
H     -5.128783    10.329905     7.831869     0.174846
H     -4.601984     9.547933     9.083459     0.178436
H     -5.146071    11.009081     9.243839     0.190461
H      6.984201     5.026434     6.221784     0.195274
H      5.769500     5.964938     6.544116     0.195364
H      5.670308     4.427516     6.835000     0.180961
H     -4.549200     5.787429    12.976595     0.179031
H     -4.657493     4.364020    12.327215     0.194952
H     -4.969650     4.555877    13.850821     0.196578
H      8.156196    -1.527112     9.971836     0.176990
H      7.843902    -0.516335     8.816160     0.174265
H      6.713046    -0.939439     9.814601     0.187481
H     14.281880     4.584947     0.922969     0.175567
H     10.361483    -3.575200    15.335118     0.193838
H      8.812724    -3.343984    15.247066     0.177414
H      5.999415    14.383486     0.600637     0.192786
H      6.929833    15.605397     0.292457     0.192406
H      1.540939     6.749194    14.838256     0.184891
H     -1.994945     8.468946     7.891619     0.174849
H     -2.933649     8.557273     6.640029     0.178446
H     -1.390311     8.778856     6.479649     0.190414
H     -3.696710     0.509673     9.501704     0.195275
H     -2.291312    -0.107699     9.179372     0.195363
H     -3.593742    -0.930596     8.888488     0.180982
H      1.006900    -3.684301     8.857041     0.179028
H      2.218391    -2.916001     9.490697     0.194952
H      0.905486    -2.142871     9.124340     0.196578
H      8.256852     2.639602     7.792561     0.176978
H      8.888223     1.439382     7.007959     0.174264
H      8.510292     2.758441     6.251659     0.187487
H      3.005005     6.868077     9.938817     0.175587
H      3.969486     5.923939    10.734425     0.193857
H      4.347461     6.387993     9.284720     0.177420
H     -3.627773    -4.932762    13.537923     0.192787
H     -4.141787    -6.401942    13.714026     0.192401
H     -2.603800    -6.118542    13.602389     0.184905
H     -5.216117     6.672190     9.684096     0.174855
H     -3.933999     6.379971     8.831883     0.178437
H     -4.295735     5.456701    10.045736     0.190403
H      6.089505    -1.930966    12.284761     0.195295
H      6.271296    -2.256132    13.808367     0.195384
H      7.222225    -1.224486    13.108672     0.180989
H      1.050596     7.149107     6.866447     0.179034
H      1.145380     8.580561     6.232791     0.194955
H      2.452563     7.797797     6.599148     0.196576
H     11.885506     0.484805     7.930927     0.176980
H     10.529487     0.464724     8.715529     0.174275
H     11.868530     0.764170     9.471829     0.187475
H     -0.175186    -2.102686     5.784671     0.175578
H     -1.465758    -1.707684     4.989063     0.193844
H     -1.239225    -1.153750     6.438768     0.177410
H      2.172633     2.482320     2.185565     0.192798
H      1.128654     1.327854     2.009462     0.192380
H      0.641407     2.813890     2.121099     0.184908
H     -5.164714     6.641730     6.039392     0.174836
H     -6.034926     7.627593     6.891605     0.178389
H     -6.672442     6.868133     5.677752     0.190451
H      0.157601    12.451039     3.438727     0.195294
H     -0.214887    12.455073     1.915121     0.195362
H      0.235807    13.783746     2.614816     0.180982
C     12.413373     4.884375     3.056646     0.402188
C     11.529451     5.982650     2.742176    -0.557597
C     10.059220    -0.767571     5.062963     0.360517
C      9.199198    -1.670767     5.998511    -0.546020
C     -1.402377    15.859898    -0.014151     0.406523
C     -2.586790    14.964743    -0.018868    -0.554637
C     -6.541761    12.003105     0.004717     0.397398
C     10.324332    12.640551    -0.001572    -0.548131
C     -6.671546     9.625808     9.022137     0.357320
C     -5.254038    10.180567     8.772134    -0.546140
C      6.784551     5.407753     8.176214     0.391665
C      6.256630     5.186992     6.828711    -0.554891
C     -6.419893     5.208593    12.666842     0.402162
C     -5.032531     4.958106    12.981312    -0.557580
C      8.031240     0.436600    10.660525     0.360537
C      7.649825    -0.750773     9.724977    -0.546066
C     14.596692     6.359213     0.014151     0.406465
C     14.377577     4.890837     0.018868    -0.554625
C     13.670009     0.000803    -0.004717     0.397439
C      6.157598    15.114872     0.001572    -0.548117
C     -1.874781     6.777399     6.701351     0.357326
C     -2.066108     8.287519     6.951354    -0.546117
C     -3.266317     0.516924     7.547274     0.391655
C     -3.207509    -0.052300     8.894777    -0.554889
C      2.015057    -2.593238     7.544130     0.402114
C      1.492935    -2.856583     8.864903    -0.557537
C      6.835172     1.594332     6.682482     0.360527
C      8.260303     2.161929     6.960788    -0.546055
C      2.925445     4.954140     9.303588     0.406495
C      3.623149     6.138306     9.864916    -0.554681
C     -3.560160    -6.004516    11.753307     0.397397
C     -3.474999    -5.848787    13.300498    -0.548124
C     -3.481393     7.262257    10.651091     0.357319
C     -4.309437     6.357480     9.715543    -0.546114
C      7.654614    -3.123172    12.651118     0.391655
C      6.730541    -2.040160    12.992318    -0.554981
C      1.526061     8.556450     8.179358     0.402117
C      1.544743     7.972008     6.858585    -0.557554
C     11.648123    -1.263772     9.041006     0.360536
C     11.464429     0.259199     8.762700    -0.546053
C     -1.817619    -3.088569     6.419900     0.406512
C     -1.111794    -1.909205     5.858572    -0.554627
C      1.199210     2.028698     3.970181     0.397452
C      1.295211     2.178045     2.422990    -0.548127
C     -5.476839     8.447306     5.072397     0.357328
C     -5.874976     7.287205     6.007945    -0.546063
C     -1.638251    13.254676     3.072370     0.391685
C     -0.245063    12.961647     2.731170    -0.554948
N     12.120256     3.568539     2.941865    -0.252808
N     13.231008     2.904594     3.311367    -0.052457
N     -4.128866     3.785294     3.655711    -0.056006
N     -4.615941     5.034498     3.507910    -0.278935
N      9.515398     0.028848     4.151001    -0.262283
N     10.587191     0.617329     3.555081    -0.054499
N     11.679256     0.162118     4.106975    -0.023296
N     11.416329    -0.702542     5.061391    -0.250677
N      7.975016     0.246454     1.105361    -0.265018
N      8.973361     0.991486     0.639946    -0.037123
N      4.219347    -7.045026    15.083542    -0.037578
N     -5.542049     8.288221    14.622844    -0.261559
N     -5.843576    11.725311     1.095927    -0.246558
N     -4.675495    11.274930     0.641518    -0.032427
N     -9.441748     3.223966    15.081970    -0.054030
N      7.644731     3.693628    14.627561    -0.249498
N     -7.687144     9.729384     8.177786    -0.252829
N     -8.712985     9.150536     8.783140    -0.053480
N     -8.334204     8.710570     9.974981    -0.031216
N     -7.058114     8.977910    10.155801    -0.253829
N      7.338181     6.607978     8.596031    -0.247774
N      7.645463     6.423310     9.885357    -0.051080
N      7.312325     5.172497    10.253287    -0.064082
N      6.772234     4.546304     9.177800    -0.271994
N     -7.434957     4.321464    12.781623    -0.252789
N     -8.549522     4.978987    12.412121    -0.052485
N     -8.219956     6.214546    12.067777    -0.055995
N     -6.890002     6.384744    12.215578    -0.278923
N      8.990781     0.340248    11.572487    -0.262220
N      8.994518     1.562950    12.168407    -0.054591
N      8.072174     2.303969    11.616513    -0.023306
N      7.438825     1.659309    10.662097    -0.250663
N      9.919026    -0.908191    14.618127    -0.264995
N     -8.191626     0.324949    15.083542    -0.037132
N     -3.437612     8.361461     0.639946    -0.037668
N     -3.589717     7.129112     1.100644    -0.261426
N     -0.427738     8.508999    14.627561    -0.246556
N      7.369919    -6.737543    15.081970    -0.032413
N     12.117102     1.281308     0.641518    -0.054018
N     13.104043     0.451979     1.095927    -0.249573
N     -1.297786     5.935220     7.545702    -0.252812
N     -1.315057     4.757477     6.940348    -0.053468
N     -1.882628     4.879523     5.748507    -0.031265
N     -2.258628     6.127925     5.567687    -0.253793
N     -2.477440     1.577467     7.127457    -0.247796
N     -2.786630     1.758923     5.838131    -0.051100
N     14.561560     0.867787     5.470201    -0.064049
N     14.270213     0.093846     6.545688    -0.271993
N      2.570457    -1.433144     7.124312    -0.252793
N      2.890085    -1.618581     5.830269    -0.052471
N     -6.194337    13.204066     5.482780    -0.056007
N     -6.742869    12.569817     6.539399    -0.278893
N      5.843170     1.709928     7.556708    -0.262241
N      4.793018     1.108617     6.935631    -0.054567
N      5.182704     0.683935     5.764231    -0.023303
N      6.451482     0.951280     5.548819    -0.250642
N      3.530485     3.780407     8.992263    -0.264978
N      2.542963     3.028965     8.514269    -0.037144
N      1.442469     3.682468     8.498545    -0.037632
N      1.627014     4.895537     8.996980    -0.261478
N    -11.434122     9.393765    11.011159    -0.246446
N      6.355382     9.445965     9.776865    -0.032488
N      5.261719    10.117130     9.764286    -0.054039
N     13.729940    -5.527626    11.036316    -0.249541
N     -3.988100     8.062666    11.577204    -0.252787
N     -2.946045     8.631864    12.163690    -0.053502
N     -1.826862     8.182287    11.613368    -0.031356
N     -2.121424     7.332103    10.652663    -0.253701
N      7.344333    -4.467914    12.787913    -0.247763
N      8.453895    -5.124623    12.429417    -0.051108
N      9.406230    -4.241506    12.077211    -0.064049
N      8.897209    -2.992305    12.221867    -0.271974
N      2.278841     9.599321     8.599176    -0.252767
N      1.963028     9.791180     9.893219    -0.052482
N      1.038600     8.908866    10.240708    -0.055987
N      0.744253     8.123712     9.184089    -0.278925
N     12.224406    -2.079435     8.166780    -0.262302
N     12.199028    -3.289308     8.787857    -0.054530
N     11.639622    -3.150433     9.959257    -0.023309
N     11.267119    -1.908459    10.174669    -0.250630
N     15.149228    -3.119081     6.731225    -0.264996
N      6.209901    11.710780     7.209219    -0.037135
N      7.310394    11.057277     7.224943    -0.037635
N     -9.999806    11.799901     6.726508    -0.261502
N      0.200876     2.484696     4.712329    -0.246543
N      0.484792     2.072828     5.946623    -0.032462
N      1.597525     1.433776     5.959202    -0.053980
N      2.095041     1.381608     4.687172    -0.249603
N     -4.531529     8.385500     4.146284    -0.252863
N     -4.530473     9.572893     3.559798    -0.053459
N     -5.460866    10.340391     4.110120    -0.031308
N     -6.066393     9.674833     5.070825    -0.253762
N     -2.670476    12.338649     2.935575    -0.247792
N     -3.778130    12.998570     3.294071    -0.051043
N      5.293640    -1.799189     3.646277    -0.064099
N      6.634099    -1.648255     3.501621    -0.272021
Cl     8.363471     3.045491     3.320014    -0.477550
Cl     5.073918     1.374090     2.491229    -0.455689
Cl     2.108487    -1.254293     2.456481    -0.437549
Cl     9.751487    11.538540     3.659799    -0.450009
Cl     8.877733     8.434694     5.638915    -0.475239
Cl     5.078071     8.548040     6.710627    -0.461758
Cl    -6.096207     0.772561    12.403474    -0.477557
Cl    -5.989385    -2.915729    13.232259    -0.455683
Cl    11.409062    -6.777420    13.267007    -0.437547
Cl     0.696671     6.056067    12.063689    -0.449993
Cl    -1.610398     3.803434    10.084573    -0.475240
Cl     0.307658     0.521481     9.012861    -0.461783
Cl     4.104598     0.409713    10.087404    -0.477561
Cl     4.983331     3.512703    12.062431    -0.455687
Cl   -11.406565     6.775467    13.270152    -0.437551
Cl     0.306284    -6.652097    13.230372    -0.450005
Cl     3.598412    -4.984369    12.396870    -0.475240
Cl    10.228227     4.081184    -0.001730    -0.461750
Cl     3.162737    11.828416     5.636084    -0.477571
Cl     5.466734    14.085115     3.661057    -0.455687
Cl    -2.111229     1.255834     2.453336    -0.437532
Cl    -1.219845     5.113671     2.493116    -0.449997
Cl    -1.331149     8.802421     3.326618    -0.475245
Cl    -1.311814    10.933976     0.001730    -0.461745

The following XYZ coordinates are in angstroms. Other properties are in atomic units.
The sperically averaged electron density of each atom fit to a function of the form exp(a - br)
eigen_1, eigen_2 and eigen_3 are the three eigenvalues of traceless quadrupole moment tensor
  atom number  atomic symbol              X              Y              Z     net charge C6 coefficient C8 coefficient C10 coefficient fluctuating dipole atomic polarizability isotropic forcefield polarizability              a              b squared Pearson coefficient          <r^3>          <r^4>         wp_QDO          m_QDO          q_QDO       dipole_x       dipole_y       dipole_z         dipole            Qxy            Qxz            Qyz     Q(x^2-y^2)  Q(3z^2 - R^2)        eigen_1        eigen_2        eigen_3 static polarizability      alpha(xx)      alpha(xy)      alpha(xz)      alpha(yy)      alpha(yz)      alpha(zz) atomic spin moment
            1             Cd      10.390437       2.405011       1.925656       0.657291     218.255347 0.55691657E+04  0.22657199E+06                                29.056055                           24.597398       1.040095       1.961214                    0.997862      88.669958     250.601758       0.369548       0.407399      -1.169836      -0.032649       0.075255       0.010704       0.082727      -0.062264       0.003366      -0.030660      -0.014294      -0.061773      -0.061276      -0.018160       0.079436             34.051692      37.756282      10.220041      -0.756288      27.511440       0.287373      36.887356          -0.000001
            2             Cd       7.369624       0.624156       3.374418       0.720724     184.287559 0.46918369E+04  0.18333997E+06                                26.356214                           22.823239       1.011469       1.969342                    0.997933      86.034694     240.301270       0.376486       0.416335      -1.160537      -0.017594       0.057164      -0.020810       0.063327       0.020422       0.007648      -0.018762       0.017891      -0.124416      -0.049828       0.006600       0.043228             30.206569      35.189840       4.248393      -4.270669      22.430158       2.146871      32.999707           0.000001
            3             Cd       3.708861      -0.089488       4.054144       0.654188     198.766475 0.50672243E+04  0.20204461E+06                                27.713000                           23.763908       0.985198       1.945948                    0.997946      88.835153     251.405753       0.367563       0.417924      -1.158349      -0.033793       0.025259      -0.061666       0.074717       0.024939       0.005564      -0.018064      -0.016581       0.077091      -0.042578       0.007740       0.034837             31.987419      39.808680      -2.718694      -4.880001      29.937472       5.264003      26.216104          -0.000001
            4             Cd      -6.193041      12.425591       3.237623       0.647958     198.274777 0.50557216E+04  0.20155213E+06                                27.703771                           23.762517       0.981494       1.943068                    0.998080      89.116201     252.509880       0.366833       0.418825      -1.157262      -0.052618       0.027247      -0.038599       0.070717       0.002151       0.011159      -0.012397       0.021192      -0.131280      -0.048027       0.013944       0.034083             31.956069      25.428738       0.644985      -7.441783      31.108016       0.629128      39.331453          -0.000001
            5             Cd      -8.044336      10.636530       6.019423       0.714146     183.745188 0.47067883E+04  0.18410097E+06                                26.325132                           22.865812       1.013137       1.968089                    0.997861      86.290721     241.262239       0.375919       0.416562      -1.160187      -0.036193      -0.024064      -0.046746       0.063829       0.043665       0.006414      -0.017895      -0.006747       0.033482      -0.053810       0.012720       0.041089             30.104148      32.127254      -1.342573      -7.888205      30.215781      -4.173251      27.969408           0.000001
            6             Cd       7.427912       8.732437       7.705767       0.654788     217.819919 0.55466298E+04  0.22551107E+06                                29.069042                           24.587124       1.031467       1.957953                    0.997872      88.820032     251.253306       0.368595       0.408712      -1.168456      -0.013761      -0.048250      -0.067125       0.083804      -0.000665       0.037342       0.019741       0.045120       0.187636      -0.058263      -0.022652       0.080915             34.105624      37.558198       1.228591      -5.498334      38.645417      -7.887616      26.113259          -0.000001
            7             Cd      -7.628697       2.245735      13.797832       0.657302     218.333566 0.55716903E+04  0.22669548E+06                                29.059614                           24.600488       1.040364       1.961288                    0.997862      88.668164     250.590477       0.369589       0.407316      -1.169920       0.081697       0.007313      -0.010718       0.082721      -0.027725       0.028709       0.012105       0.112399      -0.061910      -0.061598      -0.017898       0.079496             34.055656      21.271717       1.233131      -0.613546      44.002317       0.525693      36.892935          -0.000001
            8             Cd      10.540436      -1.258918      12.349070       0.720746     184.145695 0.46874023E+04  0.18312839E+06                                26.345248                           22.814143       1.011375       1.969319                    0.997934      86.033567     240.294435       0.376509       0.416397      -1.160462       0.058619       0.011954       0.020811       0.063342       0.003519       0.020337       0.002664      -0.044093      -0.124364      -0.049971       0.006679       0.043293             30.193408      21.773663      -3.057868      -3.927672      35.819944       2.720180      32.986618           0.000001
            9             Cd      11.665885      -4.814721      11.669344       0.654168     198.690252 0.50649032E+04  0.20193192E+06                                27.707384                           23.759434       0.985378       1.945990                    0.997948      88.835740     251.407017       0.367570       0.417958      -1.158308       0.038381      -0.017552       0.061670       0.074728       0.020462       0.018714       0.004085      -0.032933       0.077125      -0.042589       0.007437       0.035152             31.980362      34.476574      -5.618727      -6.955387      35.253978       1.765001      26.210535          -0.000001
           10             Cd       0.354419       8.537367      12.485865       0.647954     198.457281 0.50614310E+04  0.20182807E+06                                27.716211                           23.772798       0.981360       1.943022                    0.998078      89.116380     252.505451       0.366842       0.418715      -1.157387       0.049060      -0.033150       0.038614       0.070688      -0.007722       0.016436      -0.003543      -0.015162      -0.131287      -0.048120       0.014084       0.034036             31.971031      29.279072       2.737621      -4.115712      27.284589       6.237270      39.349433          -0.000001
           11             Cd      -0.330364       6.055697       9.704065       0.714124     183.904779 0.47118183E+04  0.18433959E+06                                26.336391                           22.875266       1.013415       1.968170                    0.997863      86.289866     241.255858       0.375925       0.416462      -1.160303      -0.003795      -0.043287       0.046740       0.063819       0.026493       0.019022       0.003328      -0.069793       0.033527      -0.053890       0.012517       0.041373             30.117649      31.794074      -1.530913      -0.110718      30.575812       8.929376      27.983060           0.000001
           12             Cd      -0.655054       2.672996       8.017721       0.654819     217.966122 0.55511850E+04  0.22573388E+06                                29.076339                           24.593056       1.031539       1.957976                    0.997870      88.817284     251.234767       0.368659       0.408574      -1.168600      -0.035780      -0.035168       0.067130       0.083806      -0.019289       0.000766      -0.041835      -0.023243       0.187564      -0.058040      -0.022586       0.080625             34.114702      37.373703       1.122372       4.295493      38.849897       8.605628      26.120508          -0.000001
           13             Cd       2.658460       0.705342       8.017564       0.657321     217.991041 0.55609256E+04  0.22616110E+06                                29.038595                           24.583359       1.040265       1.961269                    0.997864      88.666481     250.579282       0.369546       0.407537      -1.169695      -0.015309      -0.046760       0.066516       0.082736       0.003108      -0.034268      -0.021381       0.053259       0.185695      -0.061453      -0.018175       0.079629             34.030010      37.575022       1.061091       5.474319      38.418515       7.659842      26.096495          -0.000001
           14             Cd       5.473480       2.608347       9.705637       0.720732     184.245787 0.46906058E+04  0.18328223E+06                                26.353557                           22.821222       1.011180       1.969265                    0.997934      86.035469     240.307364       0.376474       0.416371      -1.160497      -0.038395      -0.023924       0.044298       0.063315       0.039415      -0.004761       0.023607      -0.014518       0.022086      -0.050172       0.006676       0.043496             30.203001      32.373176      -1.383331       7.996363      30.105139       4.129417      28.130688           0.000001
           15             Cd       7.325567       4.395971      12.488852       0.654181     198.822573 0.50691042E+04  0.20213547E+06                                27.716647                           23.767254       0.985152       1.945929                    0.997947      88.835561     251.405239       0.367567       0.417886      -1.158391      -0.055294       0.027638       0.041949       0.074706       0.000760      -0.009513       0.011365       0.028540      -0.115175      -0.042363       0.007641       0.034722             31.991216      25.452814       0.741585       7.468215      30.895544      -0.907823      39.625289          -0.000001
           16             Cd      -9.808971       7.935898      11.669187       0.647928     198.320369 0.50571670E+04  0.20162134E+06                                27.706415                           23.764754       0.981610       1.943090                    0.998079      89.116491     252.506417       0.366848       0.418785      -1.157306      -0.031422       0.022676       0.059167       0.070727       0.030056      -0.008319       0.017204      -0.021045       0.076240      -0.048413       0.013921       0.034492             31.959243      39.815176      -2.451556       4.662599      29.718090      -5.309336      26.344462          -0.000001
           17             Cd      -6.149054       8.650889      12.347498       0.714159     183.804988 0.47085714E+04  0.18418323E+06                                26.327977                           22.868006       1.013347       1.968160                    0.997862      86.287421     241.240138       0.375964       0.416484      -1.160272      -0.020169       0.057553       0.018861       0.063835       0.016227      -0.003338       0.023093       0.010453      -0.135826      -0.053723       0.012446       0.041277             30.108034      35.069641       4.334153       4.102166      22.443042      -2.206136      32.811421           0.000001
           18             Cd       5.622788      -5.623359      13.795474       0.654766     218.318481 0.55622791E+04  0.22628519E+06                                29.098882                           24.611510       1.031551       1.957971                    0.997872      88.820312     251.252711       0.368678       0.408371      -1.168811      -0.032954       0.075987      -0.012828       0.083813      -0.063175      -0.008866       0.028183      -0.012779      -0.058662      -0.058286      -0.022273       0.080559             34.142095      38.048269      10.451918       0.659664      27.573401      -0.261161      36.804614          -0.000001
           19             Cd       4.114398      10.700092       7.705924       0.657299     217.839909 0.55562078E+04  0.22593036E+06                                29.031349                           24.577470       1.039987       1.961182                    0.997862      88.669676     250.599594       0.369473       0.407687      -1.169540      -0.033723      -0.035823      -0.066534       0.082748      -0.020705       0.002585       0.040656      -0.034086       0.185693      -0.061592      -0.018265       0.079857             34.021014      37.323843       0.930011      -4.104495      38.649974      -8.469746      26.089227          -0.000001
           20             Cd      13.190214      -1.973996       6.017851       0.720745     184.085420 0.46855944E+04  0.18304408E+06                                26.341818                           22.811440       1.011048       1.969235                    0.997932      86.035030     240.306572       0.376481       0.416459      -1.160394      -0.002662      -0.045182      -0.044292       0.063327       0.027488      -0.022784      -0.006708      -0.058313       0.022099      -0.050112       0.006972       0.043141             30.188857      31.774139      -1.701945       0.201214      30.675633      -8.991276      28.116800           0.000001
           21             Cd      13.873442       0.507828       3.234636       0.654170     198.647183 0.50635667E+04  0.20186833E+06                                27.705041                           23.757507       0.985155       1.945926                    0.997947      88.837062     251.416609       0.367551       0.418000      -1.158262       0.050727      -0.035334      -0.041967       0.074719      -0.011605      -0.014320       0.003325      -0.016715      -0.115111      -0.042235       0.007444       0.034792             31.977480      29.012927       2.687628       4.370010      27.310516      -6.118776      39.608996          -0.000001
           22             Cd      -1.856966       3.213915       4.054301       0.647934     198.406464 0.50598090E+04  0.20175007E+06                                27.713006                           23.770045       0.981485       1.943060                    0.998079      89.117045     252.510595       0.366834       0.418752      -1.157345       0.034939      -0.016773      -0.059135       0.070704       0.025111      -0.018902      -0.000624      -0.039007       0.076148      -0.048332       0.014175       0.034157             31.967490      34.099444      -5.574182       6.895936      35.451922      -1.553342      26.351104          -0.000001
           23             Cd      -2.980806       6.769655       3.375990       0.714142     183.940008 0.47128412E+04  0.18438836E+06                                26.339136                           22.877310       1.013119       1.968084                    0.997863      86.290094     241.256868       0.375921       0.416446      -1.160322       0.060196       0.009798      -0.018836       0.063830       0.004406      -0.021653      -0.007722      -0.032923      -0.135680      -0.053494       0.012367       0.041127             30.121376      21.701494      -2.959697       3.901583      35.838411      -2.547993      32.824224           0.000001
           24             Cd      -2.861048      10.274106       1.928014       0.654800     218.238348 0.55596305E+04  0.22615491E+06                                29.094761                           24.607814       1.031485       1.957955                    0.997871      88.820057     251.255467       0.368650       0.408443      -1.168737       0.082503       0.007426       0.012818       0.083823      -0.028868      -0.028745      -0.005298       0.113051      -0.058663      -0.057969      -0.022487       0.080456             34.137652      21.184906       1.262046       0.545710      44.429552      -0.454796      36.798496          -0.000001
           25              H      12.026301       6.803945       2.746893       0.179045       0.947041 0.67763305E+01  0.63993303E+02                                 1.620378                            1.539686      -1.054818       2.402485                    0.998202       3.238060       8.969816       0.494385       1.311901      -0.702638       0.003534       0.013885      -0.003136       0.014667      -0.003888       0.003015      -0.004999      -0.011091      -0.019412      -0.008576      -0.003208       0.011784              1.661371       1.472170       0.382840       0.011831       2.129199       0.082259       1.382744           0.000000
           26              H      10.828320       6.027600       3.396273       0.194962       0.892855 0.63960181E+01  0.59421859E+02                                 1.557464                            1.497340      -0.770513       2.552482                    0.999970       3.039850       8.300053       0.501542       1.314505      -0.703637      -0.012701       0.000370       0.006359       0.014209      -0.002314      -0.002532      -0.004822      -0.000251       0.001950      -0.006536       0.001449       0.005087              1.572997       1.696854      -0.052851      -0.411538       1.325339       0.111845       1.696800           0.000000
           27              H      11.146199       5.845377       1.872667       0.196568       0.911440 0.64834875E+01  0.60372806E+02                                 1.566734                            1.496340      -0.991401       2.442350                    0.999322       3.083524       8.398674       0.507914       1.295040      -0.707045      -0.007389       0.000404      -0.013063       0.015013      -0.003990       0.001578      -0.003257      -0.003871      -0.003642      -0.003946      -0.002738       0.006684              1.590774       1.390457       0.066259       0.303181       1.340859       0.163159       2.041006           0.000000
           28              H       8.275201      -1.597706       5.751652       0.176982       0.984098 0.71323310E+01  0.67962534E+02                                 1.634929                            1.558538      -1.167490       2.347178                    0.997947       3.253039       8.939455       0.503307       1.277129      -0.710083      -0.015120      -0.003746      -0.002080       0.015715       0.006138      -0.006062      -0.005611       0.005265      -0.008004      -0.007679      -0.004760       0.012439              1.672713       2.184789      -0.022793       0.270105       1.344712       0.023213       1.488639           0.000000
           29              H       9.312143      -1.388183       6.907328       0.174253       0.850657 0.59611579E+01  0.54690884E+02                                 1.525339                            1.456477      -0.841948       2.502496                    0.999460       3.202690       8.834446       0.500281       1.334468      -0.697460       0.002609      -0.001045       0.011961       0.012287       0.006016       0.000434      -0.001219      -0.000621       0.009228      -0.007686       0.002976       0.004710              1.557101       1.286013       0.021521       0.108278       1.303901       0.228089       2.081387           0.000000
           30              H       9.481887      -2.583583       5.908887       0.187475       0.971510 0.72469902E+01  0.69429176E+02                                 1.631431                            1.580224      -1.151035       2.359497                    0.998477       3.245758       8.985019       0.494778       1.292145      -0.707010       0.001633      -0.014670      -0.000895       0.014787       0.006157      -0.005098      -0.001395      -0.001154      -0.000532      -0.007467      -0.001204       0.008671              1.639410       1.434324      -0.210602       0.034296       2.092652       0.038226       1.391253           0.000000
           31              H      -7.577101       6.705842      14.800519       0.175590       0.897993 0.63548482E+01  0.60408575E+02                                 1.697803                            1.591288      -1.395210       2.247747                    0.993078       3.659179      10.949764       0.431210       1.494251      -0.664929      -0.007437      -0.004121      -0.013079       0.015599       0.008452       0.001041       0.003341       0.003180       0.006432      -0.009985       0.001134       0.008851              1.770020       1.433367       0.118416       0.244681       1.434946       0.296856       2.441748          -0.000000
           32              H      -3.330612      15.415125       0.388370       0.193835       0.919083 0.69263664E+01  0.66702533E+02                                 1.676012                            1.626168      -1.194158       2.348547                    0.996629       3.447313      10.097550       0.444235       1.431716      -0.677834      -0.013512       0.006760       0.003252       0.015455       0.001207      -0.000073       0.000525       0.000512      -0.018080      -0.006060       0.001806       0.004255              1.691610       1.927397      -0.235885      -0.332454       1.486772       0.171914       1.660660          -0.000001
           33              H      -2.386362      14.165921       0.476422       0.177418       0.810710 0.58687473E+01  0.54305684E+02                                 1.547038                            1.500451      -1.083154       2.391875                    0.997094       3.415943       9.856222       0.460126       1.438565      -0.676009      -0.000313      -0.009936       0.007810       0.012642       0.002244       0.002030      -0.004694       0.008778      -0.005925      -0.008114       0.002058       0.006056              1.564392       1.264770      -0.021411       0.062639       1.787986      -0.390901       1.640419          -0.000000
           34              H       4.990323       4.123135      15.122851       0.192812       0.913120 0.64938724E+01  0.59939121E+02                                 1.522232                            1.463771      -0.815181       2.529275                    0.999917       2.911026       7.660041       0.536322       1.237297      -0.721770      -0.013952      -0.006394      -0.007861       0.017243      -0.000262       0.000735       0.002241       0.004076      -0.018477      -0.006850       0.001681       0.005169              1.532584       1.555283       0.166391       0.299654       1.400409       0.240146       1.642061           0.000000
           35              H       5.617898       5.524871      15.431031       0.192393       0.916667 0.67520821E+01  0.64150098E+02                                 1.629676                            1.572603      -1.077329       2.402055                    0.998461       3.282845       9.330121       0.469369       1.373510      -0.689827      -0.005433       0.016811      -0.003797       0.018071      -0.004052      -0.001709      -0.001604       0.001121      -0.022679      -0.008248       0.000374       0.007874              1.642139       1.383377      -0.046899      -0.012792       2.042028      -0.270781       1.501011          -0.000001
           36              H       9.956052      12.611638       0.885232       0.184892       0.951291 0.66968593E+01  0.63016366E+02                                 1.621639                            1.527413      -1.066750       2.401083                    0.998335       3.205253       8.844587       0.498254       1.306391      -0.703826      -0.011079       0.001718       0.012743       0.016973      -0.005085       0.000164      -0.000953       0.011137      -0.006455      -0.006619      -0.002020       0.008640              1.667380       1.502248      -0.042561      -0.327282       1.304684      -0.015230       2.195207          -0.000001
           37              H      -5.128783      10.329905       7.831869       0.174846       0.972047 0.70963448E+01  0.67495751E+02                                 1.618187                            1.552171      -1.126612       2.365607                    0.998004       3.244040       8.890015       0.505811       1.273139      -0.711044       0.004721       0.005596      -0.013056       0.014969       0.007148      -0.004636      -0.001898       0.010704       0.001701      -0.009230      -0.001802       0.011032              1.644629       1.370984      -0.017975      -0.122647       1.411675      -0.145668       2.151227           0.000000
           38              H      -4.601984       9.547933       9.083459       0.178436       0.884333 0.62124334E+01  0.57715810E+02                                 1.581508                            1.500119      -0.895481       2.483304                    0.999005       3.233720       9.041624       0.485347       1.358379      -0.692828       0.011378      -0.006931       0.005982       0.014604       0.001115       0.000137      -0.003093       0.004339      -0.021646      -0.008223       0.002145       0.006078              1.620906       1.753272      -0.439903       0.215368       1.696544      -0.223750       1.412902           0.000000
           39              H      -5.146071      11.009081       9.243839       0.190461       0.954864 0.70860743E+01  0.67492323E+02                                 1.617478                            1.566628      -1.022768       2.428098                    0.998765       3.175184       8.757596       0.495108       1.298845      -0.706255       0.003464       0.014012       0.005729       0.015529       0.003286      -0.004677       0.000685      -0.000039      -0.022385      -0.009408       0.001787       0.007621              1.629058       1.371142       0.051280       0.077046       2.029482       0.287821       1.486550          -0.000000
           40              H       6.984201       5.026434       6.221784       0.195274       0.870882 0.61833155E+01  0.56914970E+02                                 1.526189                            1.467654      -0.752336       2.560919                    0.999991       3.006584       8.149152       0.509382       1.306344      -0.705317       0.009128      -0.000094      -0.011177       0.014431      -0.000597       0.000941       0.000634       0.010853       0.002592      -0.005961       0.000744       0.005217              1.544143       1.681379      -0.149052      -0.400164       1.362228       0.143576       1.588822           0.000000
           41              H       5.769500       5.964938       6.544116       0.195364       0.932246 0.66549062E+01  0.62526901E+02                                 1.602639                            1.525106      -1.067285       2.405321                    0.998735       3.160450       8.716006       0.497384       1.310657      -0.703212      -0.007554       0.010668      -0.008610       0.015652       0.001436       0.005532       0.000869       0.001422       0.010490      -0.004966      -0.002477       0.007443              1.628844       1.550243      -0.388283       0.113576       1.976983      -0.168295       1.359306           0.000000
           42              H       5.670308       4.427516       6.835000       0.180961       0.941801 0.67731554E+01  0.63816302E+02                                 1.603411                            1.531609      -1.022429       2.420120                    0.998681       3.178618       8.732512       0.500529       1.298781      -0.705946      -0.010657      -0.009120      -0.004330       0.014679       0.005305       0.007576       0.002565       0.004022       0.011145      -0.008217      -0.003367       0.011584              1.637191       1.639933       0.397947       0.025546       1.974008       0.089888       1.297630           0.000000
           43              H      -4.549200       5.787429      12.976595       0.179031       0.947010 0.67760860E+01  0.63990589E+02                                 1.620349                            1.539662      -1.054857       2.402455                    0.998205       3.238177       8.970191       0.494385       1.311908      -0.702635       0.010499       0.009760       0.003136       0.014674       0.002557       0.005847      -0.000236       0.012552      -0.019424      -0.008582      -0.003217       0.011799              1.661340       1.656916       0.483533      -0.066555       1.944385      -0.049742       1.382721           0.000000
           44              H      -4.657493       4.364020      12.327215       0.194952       0.892888 0.63963271E+01  0.59425539E+02                                 1.557524                            1.497395      -0.770283       2.552578                    0.999971       3.039826       8.300085       0.501522       1.314539      -0.703631       0.006415      -0.010975      -0.006364       0.014216      -0.001150       0.003029       0.004549       0.004032       0.001954      -0.006557       0.001453       0.005103              1.573059       1.454928      -0.184771      -0.295190       1.567388       0.307824       1.696860           0.000000
           45              H      -4.969650       4.555877      13.850821       0.196578       0.911392 0.64831441E+01  0.60369383E+02                                 1.566741                            1.496350      -0.991582       2.442273                    0.999320       3.083537       8.398954       0.507882       1.295126      -0.707026       0.003887      -0.006300       0.013064       0.015016      -0.000538       0.003625       0.000195       0.008803      -0.003644      -0.003959      -0.002731       0.006690              1.590778       1.296545       0.015063       0.001837       1.434797      -0.344290       2.040993           0.000000
           46              H       8.156196      -1.527112       9.971836       0.176990       0.984166 0.71329826E+01  0.67970433E+02                                 1.635026                            1.558629      -1.167612       2.347126                    0.997947       3.253056       8.939672       0.503283       1.277160      -0.710078       0.003941      -0.015071       0.002083       0.015716       0.001113       0.002032       0.008021      -0.013166      -0.008009      -0.007692      -0.004756       0.012449              1.672815       1.556378      -0.365393       0.108887       1.973351      -0.248277       1.488717           0.000000
           47              H       7.843902      -0.516335       8.816160       0.174265       0.850633 0.59609884E+01  0.54688993E+02                                 1.525318                            1.456464      -0.841980       2.502479                    0.999461       3.202630       8.834281       0.500279       1.334481      -0.697458      -0.002163       0.001798      -0.011955       0.012281       0.003520       0.001289       0.000220      -0.009777       0.009238      -0.007689       0.002966       0.004723              1.557078       1.281708       0.019181      -0.148446       1.308198      -0.204233       2.081328           0.000000
           48              H       6.713046      -0.939439       9.814601       0.187481       0.971464 0.72466340E+01  0.69425351E+02                                 1.631416                            1.580215      -1.150719       2.359616                    0.998477       3.245803       8.985303       0.494763       1.292193      -0.706999      -0.013658      -0.005586       0.000899       0.014784       0.003823      -0.001206       0.005155      -0.009725      -0.000523      -0.007467      -0.001216       0.008683              1.639394       2.118814       0.162520      -0.017137       1.408122      -0.048405       1.391245           0.000000
           49              H      14.281880       4.584947       0.922969       0.175567       0.898052 0.63553767E+01  0.60414840E+02                                 1.697877                            1.591352      -1.395394       2.247662                    0.993075       3.659324      10.950302       0.431202       1.494248      -0.664929      -0.000048      -0.008508       0.013088       0.015611       0.003255      -0.002427      -0.002489      -0.015924       0.006428      -0.009983       0.001149       0.008834              1.770101       1.335114       0.064845      -0.143571       1.533326      -0.356955       2.441862          -0.000000
           50              H      10.361483      -3.575200      15.335118       0.193838       0.919100 0.69266060E+01  0.66706101E+02                                 1.676102                            1.626251      -1.194334       2.348489                    0.996624       3.447476      10.098461       0.444196       1.431812      -0.677816       0.012398      -0.008626      -0.003243       0.015448       0.000435      -0.000494      -0.000166      -0.002315      -0.018053      -0.006050       0.001799       0.004251              1.691703       1.786055      -0.313008      -0.310094       1.628302       0.209644       1.660752          -0.000001
           51              H       8.812724      -3.343984      15.247066       0.177414       0.810712 0.58687515E+01  0.54305617E+02                                 1.547027                            1.500439      -1.083051       2.391912                    0.997097       3.415942       9.856142       0.460134       1.438541      -0.676013      -0.008572      -0.005029      -0.007816       0.012643      -0.002472       0.005098       0.000483      -0.008523      -0.005945      -0.008122       0.002070       0.006052              1.564380       1.686117       0.208255       0.373198       1.366609       0.132077       1.640415          -0.000000
           52              H       5.999415      14.383486       0.600637       0.192786       0.914265 0.65039732E+01  0.60054107E+02                                 1.523476                            1.464906      -0.815325       2.529199                    0.999917       2.911257       7.661380       0.536130       1.237292      -0.721790       0.001063      -0.015308       0.007859       0.017240      -0.001852      -0.001611      -0.001677      -0.001755      -0.018443      -0.006823       0.001669       0.005154              1.533849       1.296998       0.025085      -0.067510       1.661117      -0.378530       1.643433          -0.000000
           53              H       6.929833      15.605397       0.292457       0.192406       0.916644 0.67518840E+01  0.64148002E+02                                 1.629674                            1.572600      -1.077520       2.401975                    0.998458       3.282847       9.330233       0.469359       1.373545      -0.689820       0.017354       0.003273       0.003795       0.018063      -0.002667       0.000601       0.002292       0.006206      -0.022669      -0.008260       0.000386       0.007874              1.642134       1.930585       0.251402       0.231591       1.494853       0.140806       1.500965          -0.000001
           54              H       1.540939       6.749194      14.838256       0.184891       0.950803 0.66925749E+01  0.62966036E+02                                 1.621047                            1.526886      -1.066847       2.401056                    0.998335       3.205105       8.843503       0.498358       1.306325      -0.703835       0.006814      -0.008898      -0.012740       0.016968      -0.007432       0.000918       0.000330       0.002502      -0.006467      -0.006619      -0.002018       0.008637              1.666759       1.385231      -0.106002      -0.143196       1.420689       0.294434       2.194358          -0.000001
           55              H      -1.994945       8.468946       7.891619       0.174849       0.972059 0.70964656E+01  0.67497163E+02                                 1.618201                            1.552186      -1.126588       2.365624                    0.998005       3.244002       8.889918       0.505808       1.273142      -0.711043       0.002653       0.006816       0.013048       0.014958      -0.000620      -0.000540       0.004993      -0.017811       0.001721      -0.009230      -0.001809       0.011039              1.644642       1.417480       0.007354       0.069202       1.365209       0.177395       2.151236           0.000000
           56              H      -2.933649       8.557273       6.640029       0.178446       0.884316 0.62122574E+01  0.57713499E+02                                 1.581458                            1.500075      -0.895378       2.483353                    0.999008       3.233609       9.041124       0.485367       1.358338      -0.692836      -0.011522       0.006678      -0.005991       0.014603      -0.001217       0.002784       0.001371      -0.004220      -0.021650      -0.008228       0.002151       0.006076              1.620853       2.079168      -0.262209       0.299523       1.370525      -0.082016       1.412867           0.000000
           57              H      -1.390311       8.778856       6.479649       0.190414       0.954840 0.70856998E+01  0.67486429E+02                                 1.617313                            1.566478      -1.021554       2.428587                    0.998771       3.174987       8.756293       0.495194       1.298665      -0.706295       0.010659       0.009768      -0.005748       0.015559       0.001798      -0.002834       0.003793      -0.005478      -0.022369      -0.009408       0.001793       0.007615              1.628890       1.835392       0.304390      -0.215802       1.564880      -0.205367       1.486398          -0.000000
           58              H      -3.696710       0.509673       9.501704       0.195275       0.870747 0.61821487E+01  0.56901667E+02                                 1.526019                            1.467504      -0.752375       2.560903                    0.999991       3.006623       8.149131       0.509413       1.306323      -0.705318      -0.004450       0.007974       0.011171       0.014429      -0.004887      -0.000104      -0.001121      -0.004887       0.002602      -0.005965       0.000748       0.005217              1.543965       1.560418      -0.214832      -0.317519       1.482837       0.282582       1.588641           0.000000
           59              H      -2.291312      -0.107699       9.179372       0.195363       0.931837 0.66512757E+01  0.62484106E+02                                 1.602125                            1.524649      -1.067118       2.405390                    0.998736       3.160180       8.714583       0.497479       1.310588      -0.703223       0.012986      -0.001527       0.008612       0.015657       0.000184       0.001898      -0.005262      -0.003185       0.010479      -0.004970      -0.002464       0.007434              1.628308       2.204727      -0.031067       0.202017       1.321289      -0.019166       1.358909           0.000000
           60              H      -3.593742      -0.930596       8.888488       0.180982       0.941607 0.67714604E+01  0.63796695E+02                                 1.603225                            1.531445      -1.022330       2.420188                    0.998681       3.178415       8.731864       0.500540       1.298828      -0.705936      -0.002901      -0.013717       0.004329       0.014674       0.001181       0.001380      -0.007861      -0.011102       0.011152      -0.008218      -0.003349       0.011567              1.636996       1.562841       0.355945      -0.066688       2.050649      -0.065436       1.297497           0.000000
           61              H       1.006900      -3.684301       8.857041       0.179028       0.947003 0.67759854E+01  0.63988870E+02                                 1.620280                            1.539601      -1.054579       2.402575                    0.998206       3.238135       8.969777       0.494423       1.311824      -0.702652      -0.009711      -0.010229       0.004046       0.014674       0.005255      -0.007863      -0.003146       0.000585       0.012025      -0.008588      -0.003200       0.011788              1.661264       1.552880       0.363340      -0.026347       2.123669      -0.106700       1.307243           0.000000
           62              H       2.218391      -2.916001       9.490697       0.194952       0.893448 0.64011962E+01  0.59480352E+02                                 1.558038                            1.497864      -0.770296       2.552577                    0.999971       3.039809       8.299915       0.501509       1.314361      -0.703676       0.008620       0.002047       0.011110       0.014210       0.001314      -0.000863      -0.000895       0.010979       0.004975      -0.006550       0.001461       0.005089              1.573583       1.713792      -0.086421       0.423954       1.359879      -0.091404       1.647079           0.000000
           63              H       0.905486      -2.142871       9.124340       0.196578       0.910888 0.64785427E+01  0.60314906E+02                                 1.565997                            1.495676      -0.991524       2.442292                    0.999321       3.083342       8.397194       0.508077       1.294878      -0.707071      -0.009485       0.009621       0.006556       0.015017       0.000633      -0.004435      -0.001549       0.003882       0.009638      -0.003951      -0.002744       0.006695              1.590011       1.617162      -0.417094      -0.125093       1.834100       0.136435       1.318770           0.000000
           64              H       8.256852       2.639602       7.792561       0.176978       0.984213 0.71333624E+01  0.67974677E+02                                 1.635049                            1.558647      -1.167644       2.347103                    0.997946       3.253096       8.939703       0.503293       1.277122      -0.710086       0.003787       0.010473       0.011083       0.015711       0.007371       0.004701       0.003322       0.010027      -0.008352      -0.007697      -0.004752       0.012449              1.672840       1.364473      -0.051381      -0.006757       1.668086       0.420300       1.985960           0.000000
           65              H       8.888223       1.439382       7.007959       0.174264       0.850629 0.59609403E+01  0.54688518E+02                                 1.525327                            1.456469      -0.841878       2.502537                    0.999463       3.202601       8.834239       0.500271       1.334502      -0.697454       0.010063      -0.006480      -0.002781       0.012288       0.000768       0.000482       0.002761       0.001074      -0.020874      -0.007683       0.002958       0.004724              1.557087       1.661640      -0.455391       0.021329       1.737847      -0.009818       1.271773           0.000000
           66              H       8.510292       2.758441       6.251659       0.187487       0.971504 0.72470187E+01  0.69430150E+02                                 1.631487                            1.580278      -1.150954       2.359526                    0.998478       3.245817       8.985495       0.494742       1.292227      -0.706992       0.005250       0.010587      -0.008888       0.014787       0.004437       0.004405       0.000235       0.003833      -0.016756      -0.007460      -0.001218       0.008677              1.639467       1.436975       0.127297      -0.207621       1.690500      -0.330085       1.790926           0.000000
           67              H       3.005005       6.868077       9.938817       0.175587       0.897983 0.63548113E+01  0.60408344E+02                                 1.697820                            1.591307      -1.395558       2.247601                    0.993077       3.659181      10.949904       0.431197       1.494296      -0.664922      -0.007503       0.012984       0.004289       0.015597      -0.000105       0.003486       0.004264      -0.007623      -0.023160      -0.009980       0.001133       0.008847              1.770037       1.872467      -0.578482      -0.021987       2.107824       0.078168       1.329820          -0.000000
           68              H       3.969486       5.923939      10.734425       0.193857       0.918915 0.69248651E+01  0.66685257E+02                                 1.675901                            1.626069      -1.194107       2.348601                    0.996627       3.447106      10.097124       0.444211       1.431851      -0.677810       0.003330      -0.000721       0.015066       0.015447       0.004184       0.000698       0.000530      -0.005467       0.006247      -0.006055       0.001803       0.004252              1.691495       1.610430      -0.106328       0.362334       1.444579      -0.121506       2.019476          -0.000001
           69              H       4.347461       6.387993       9.284720       0.177420       0.810683 0.58685340E+01  0.54303406E+02                                 1.547030                            1.500445      -1.083021       2.391937                    0.997096       3.415914       9.856223       0.460115       1.438606      -0.676002       0.011172       0.003480      -0.004800       0.012648       0.002693      -0.001032       0.006354       0.003926       0.003415      -0.008122       0.002052       0.006070              1.564382       1.905450       0.142196      -0.340416       1.367744      -0.076899       1.419951          -0.000000
           70              H      -3.627773      -4.932762      13.537923       0.192787       0.915523 0.65145608E+01  0.60171587E+02                                 1.524511                            1.465824      -0.815285       2.529217                    0.999917       2.911180       7.660460       0.536154       1.236829      -0.721915      -0.000328       0.014871       0.008734       0.017249       0.002431       0.001297       0.001171      -0.007851       0.012872      -0.006841       0.001667       0.005174              1.534917       1.313815      -0.196827      -0.040846       1.920195       0.196410       1.370742           0.000000
           71              H      -4.141787      -6.401942      13.714026       0.192401       0.916697 0.67521808E+01  0.64151428E+02                                 1.629744                            1.572635      -1.077597       2.401933                    0.998458       3.282841       9.330213       0.469354       1.373546      -0.689821      -0.009224      -0.008100       0.013251       0.018063       0.004389      -0.000171      -0.001569       0.000369       0.022872      -0.008270       0.000382       0.007888              1.642214       1.796842       0.258749      -0.268562       1.533564      -0.203003       1.596235          -0.000001
           72              H      -2.603800      -6.118542      13.602389       0.184905       0.952496 0.67069005E+01  0.63132195E+02                                 1.622879                            1.528467      -1.066960       2.401012                    0.998335       3.205321       8.845217       0.498144       1.306236      -0.703873       0.013086      -0.002914       0.010399       0.016967      -0.001350       0.000718       0.002435       0.003170       0.024660      -0.006624      -0.002030       0.008655              1.668715       2.126909      -0.299023       0.269521       1.390078      -0.082789       1.489158          -0.000001
           73              H      -5.216117       6.672190       9.684096       0.174855       0.971981 0.70957794E+01  0.67489266E+02                                 1.618145                            1.552137      -1.126506       2.365673                    0.998005       3.243902       8.889666       0.505802       1.273184      -0.711035      -0.014906       0.000449      -0.001201       0.014962       0.003175       0.006740       0.005439       0.005661      -0.011964      -0.009222      -0.001812       0.011034              1.644584       2.116422      -0.246317       0.013207       1.419974      -0.038623       1.397358           0.000000
           74              H      -3.933999       6.379971       8.831883       0.178437       0.884308 0.62122558E+01  0.57714011E+02                                 1.581510                            1.500124      -0.895457       2.483297                    0.999006       3.233702       9.041697       0.485331       1.358427      -0.692819       0.005226      -0.002935      -0.013310       0.014597       0.005971      -0.000212       0.002961      -0.000596       0.011042      -0.008234       0.002151       0.006083              1.620908       1.462382       0.000893      -0.352219       1.275619      -0.006723       2.124723           0.000000
           75              H      -4.295735       5.456701      10.045736       0.190403       0.954824 0.70855808E+01  0.67485160E+02                                 1.617301                            1.566468      -1.021482       2.428615                    0.998773       3.175087       8.756623       0.495193       1.298670      -0.706292      -0.002124      -0.014837       0.004182       0.015561       0.007049       0.004556      -0.000897      -0.003579       0.002554      -0.009418       0.001798       0.007620              1.628878       1.343129       0.045511      -0.065637       2.045916      -0.268557       1.497588          -0.000000
           76              H       6.089505      -1.930966      12.284761       0.195295       0.870281 0.61781139E+01  0.56856560E+02                                 1.525598                            1.467120      -0.752357       2.560915                    0.999991       3.006418       8.148618       0.509418       1.306492      -0.705279      -0.011948       0.001767      -0.007892       0.014428      -0.002423       0.001872       0.004109       0.000323       0.008085      -0.005965       0.000736       0.005229              1.543533       1.587676      -0.081640       0.393729       1.314588      -0.153877       1.728334           0.000000
           77              H       6.271296      -2.256132      13.808367       0.195384       0.932137 0.66540611E+01  0.62517700E+02                                 1.602607                            1.525085      -1.067200       2.405370                    0.998737       3.160263       8.715732       0.497344       1.310789      -0.703187      -0.010105      -0.000180       0.011942       0.015645      -0.003594      -0.003030       0.003337      -0.004180      -0.007977      -0.004952      -0.002475       0.007427              1.628806       1.478585       0.114158      -0.348374       1.405511      -0.227115       2.002321           0.000000
           78              H       7.222225      -1.224486      13.108672       0.180989       0.941642 0.67718245E+01  0.63801386E+02                                 1.603312                            1.531524      -1.022322       2.420192                    0.998683       3.178465       8.732268       0.500505       1.298893      -0.705922       0.003062       0.013628       0.004509       0.014678      -0.003726      -0.002266       0.006363      -0.009748      -0.016622      -0.008208      -0.003363       0.011571              1.637088       1.462941       0.368817       0.042922       2.070776       0.025411       1.377547           0.000000
           79              H       1.050596       7.149107       6.866447       0.179034       0.947043 0.67763347E+01  0.63992961E+02                                 1.620329                            1.539645      -1.054762       2.402496                    0.998207       3.238114       8.969760       0.494414       1.311830      -0.702652      -0.004339      -0.013419      -0.004047       0.014672       0.002602      -0.000981       0.008425      -0.009157       0.012032      -0.008584      -0.003224       0.011807              1.661316       1.687617       0.436775       0.081077       1.989050       0.074202       1.307283           0.000000
           80              H       1.145380       8.580561       6.232791       0.194955       0.893633 0.64028984E+01  0.59500507E+02                                 1.558314                            1.498115      -0.770335       2.552562                    0.999971       3.039938       8.300744       0.501438       1.314452      -0.703659      -0.002325       0.008549      -0.011111       0.014211      -0.003897       0.000384       0.001200      -0.008162       0.004958      -0.006548       0.001453       0.005095              1.573869       1.513846      -0.195614       0.283244       1.560371      -0.328593       1.647388           0.000000
           81              H       2.452563       7.797797       6.599148       0.196576       0.911178 0.64811576E+01  0.60345735E+02                                 1.566400                            1.496038      -0.991493       2.442308                    0.999321       3.083531       8.398340       0.507982       1.294983      -0.707052       0.012989      -0.003723      -0.006559       0.015019      -0.001287      -0.000750       0.004654      -0.003170       0.009625      -0.003962      -0.002745       0.006707              1.590429       2.135598      -0.134912      -0.179737       1.316610       0.044558       1.319080           0.000000
           82              H      11.885506       0.484805       7.930927       0.176980       0.984199 0.71332491E+01  0.67973403E+02                                 1.635040                            1.558640      -1.167601       2.347123                    0.997947       3.253094       8.939717       0.503291       1.277131      -0.710084       0.007386       0.008350      -0.011083       0.015719      -0.000221      -0.000658      -0.005703      -0.017823      -0.008351      -0.007693      -0.004746       0.012440              1.672831       1.641718       0.099756      -0.372272       1.390835      -0.195238       1.985939           0.000000
           83              H      10.529487       0.464724       8.715529       0.174275       0.850630 0.59609241E+01  0.54688096E+02                                 1.525296                            1.456441      -0.841974       2.502492                    0.999461       3.202569       8.834004       0.500292       1.334454      -0.697464      -0.010504       0.005732       0.002781       0.012285      -0.000034      -0.002182      -0.001728      -0.001868      -0.020871      -0.007672       0.002957       0.004716              1.557054       2.103074      -0.214740       0.018832       1.296339      -0.014031       1.271750           0.000000
           84              H      11.868530       0.764170       9.471829       0.187475       0.971428 0.72461876E+01  0.69419350E+02                                 1.631305                            1.580107      -1.150645       2.359645                    0.998478       3.245733       8.984721       0.494812       1.292096      -0.707019       0.006786       0.009669       0.008890       0.014784       0.000797       0.001916      -0.003965      -0.009541      -0.016758      -0.007463      -0.001210       0.008673              1.639282       1.525273       0.175483       0.190433       1.601839       0.340213       1.790732           0.000000
           85              H      -0.175186      -2.102686       5.784671       0.175578       0.897930 0.63542719E+01  0.60401120E+02                                 1.697667                            1.591174      -1.395196       2.247747                    0.993086       3.658859      10.948268       0.431247       1.494174      -0.664944       0.015001      -0.000370      -0.004303       0.015610       0.003144      -0.002062      -0.005077       0.004300      -0.023136      -0.009955       0.001127       0.008827              1.769871       2.539823      -0.214552      -0.079135       1.440073      -0.018104       1.329718          -0.000000
           86              H      -1.465758      -1.707684       4.989063       0.193844       0.919015 0.69257649E+01  0.66695722E+02                                 1.675975                            1.626137      -1.194091       2.348603                    0.996627       3.447249      10.097498       0.444220       1.431784      -0.677822      -0.002230       0.002586      -0.015069       0.015451       0.004565      -0.000120      -0.000851      -0.004067       0.006259      -0.006057       0.001819       0.004238              1.691571       1.571992      -0.127328       0.280109       1.483144      -0.260017       2.019577          -0.000001
           87              H      -1.239225      -1.153750       6.438768       0.177410       0.810674 0.58684126E+01  0.54301768E+02                                 1.546990                            1.500408      -1.083025       2.391920                    0.997096       3.415848       9.855848       0.460133       1.438565      -0.676009      -0.002276       0.011475       0.004806       0.012648      -0.000190      -0.006064      -0.002112      -0.006649       0.003401      -0.008110       0.002062       0.006047              1.564341       1.371371      -0.148898      -0.095401       1.901718       0.335690       1.419933          -0.000000
           88              H       2.172633       2.482320       2.185565       0.192798       0.912477 0.64882125E+01  0.59873776E+02                                 1.521444                            1.463068      -0.815252       2.529238                    0.999917       2.910736       7.658419       0.536487       1.237186      -0.721787       0.013209       0.006837      -0.008728       0.017245       0.004631      -0.000399      -0.001690       0.000163       0.012858      -0.006853       0.001689       0.005164              1.531773       1.942095       0.147719      -0.191301       1.285066      -0.057939       1.368159          -0.000000
           89              H       1.128654       1.327854       2.009462       0.192380       0.916642 0.67519523E+01  0.64148427E+02                                 1.629628                            1.572576      -1.077489       2.401982                    0.998459       3.282817       9.329948       0.469380       1.373489      -0.689831      -0.002699      -0.011977      -0.013248       0.018063       0.002225       0.001302       0.000920      -0.007582       0.022864      -0.008272       0.000380       0.007892              1.642085       1.376378       0.029470       0.049671       1.953600       0.332861       1.596275          -0.000001
           90              H       0.641407       2.813890       2.121099       0.184908       0.950511 0.66903088E+01  0.62940618E+02                                 1.620822                            1.526714      -1.066824       2.401064                    0.998335       3.205084       8.843722       0.498334       1.306473      -0.703801      -0.008821       0.010103      -0.010398       0.016971      -0.002055      -0.001787      -0.001786       0.000545       0.024638      -0.006608      -0.002036       0.008644              1.666506       1.807475      -0.470567       0.201204       1.704630      -0.196600       1.487412          -0.000001
           91              H      -5.164714       6.641730       6.039392       0.174836       0.972003 0.70959405E+01  0.67490929E+02                                 1.618132                            1.552120      -1.126522       2.365647                    0.998006       3.244063       8.890007       0.505823       1.273127      -0.711045       0.007542      -0.012873       0.001202       0.014968      -0.000656      -0.001550      -0.008511      -0.008407      -0.011976      -0.009215      -0.001812       0.011026              1.644571       1.786538      -0.426160       0.040224       1.749844       0.006898       1.397331           0.000000
           92              H      -6.034926       7.627593       6.891605       0.178389       0.884463 0.62135384E+01  0.57728712E+02                                 1.581665                            1.500252      -0.895510       2.483255                    0.999006       3.234043       9.042769       0.485325       1.358379      -0.692827      -0.005069       0.003194       0.013334       0.014618       0.003481      -0.002699      -0.001223      -0.009715       0.011051      -0.008234       0.002160       0.006073              1.621074       1.317752      -0.078011      -0.162703       1.420468       0.312543       2.125003           0.000000
           93              H      -6.672442       6.868133       5.677752       0.190451       0.954943 0.70868283E+01  0.67501547E+02                                 1.617600                            1.566738      -1.022620       2.428162                    0.998767       3.175276       8.758087       0.495076       1.298889      -0.706247      -0.011992      -0.008948      -0.004172       0.015533       0.005325       0.002967      -0.003562      -0.009926       0.002549      -0.009419       0.001797       0.007622              1.629184       1.847065       0.320095       0.204468       1.542627       0.186229       1.497861          -0.000000
           94              H       0.157601      12.451039       3.438727       0.195294       0.870275 0.61780236E+01  0.56855192E+02                                 1.525545                            1.467070      -0.752386       2.560909                    0.999991       3.006443       8.148493       0.509450       1.306422      -0.705292       0.007263      -0.009647       0.007888       0.014424      -0.001443      -0.002700      -0.003594       0.003902       0.008082      -0.005947       0.000734       0.005213              1.543480       1.445687      -0.158992       0.323525       1.456467      -0.272064       1.728285           0.000000
           95              H      -0.214887      12.455073       1.915121       0.195362       0.932215 0.66547018E+01  0.62525052E+02                                 1.602670                            1.525136      -1.067255       2.405333                    0.998734       3.160435       8.716221       0.497349       1.310749      -0.703194       0.004687      -0.008958      -0.011942       0.015647      -0.000193      -0.004375       0.001086       0.008309      -0.007982      -0.004965      -0.002461       0.007426              1.628874       1.326342       0.031154       0.032680       1.557847       0.414618       2.002433           0.000000
           96              H       0.235807      13.783746       2.614816       0.180982       0.941770 0.67729179E+01  0.63813851E+02                                 1.603421                            1.531619      -1.022441       2.420138                    0.998680       3.178511       8.732358       0.500507       1.298844      -0.705934       0.010498       0.009203      -0.004512       0.014672       0.002081      -0.006669      -0.001041       0.011545      -0.016617      -0.008204      -0.003364       0.011568              1.637203       1.621683       0.455348      -0.001764       1.912301      -0.049841       1.377625           0.000000
           97              C      12.413373       4.884375       3.056646       0.402188      24.834433 0.30658801E+03  0.66649115E+04                                 7.866580                            6.187584      -0.048403       2.035517                    0.999752      23.580985      67.133130       0.601656       0.468294      -1.024161      -0.027969       0.027897      -0.009308       0.040585      -0.023277      -0.003222      -0.014567      -0.002280       0.037535      -0.033030       0.008464       0.024567              8.738893       8.642718      -1.925305       1.594977      12.679692      -0.431251       4.894271           0.000000
           98              C      11.529451       5.982650       2.742176      -0.557597      26.609049 0.41425860E+03  0.96275756E+04                                 7.503740                            6.537055       0.145871       2.024486                    0.996567      31.501986      90.202494       0.681297       0.386833      -1.083402       0.011758      -0.019283      -0.002078       0.022681      -0.034249       0.016511      -0.026256      -0.034003      -0.121893      -0.049532      -0.017920       0.067452              7.862945       7.125580      -1.058303       0.189951       9.509494       0.410191       6.953762           0.000001
           99              C      10.059220      -0.767571       5.062963       0.360517      26.362947 0.33019418E+03  0.72943017E+04                                 8.149408                            6.393491       0.028957       2.056369                    0.999650      24.037395      68.426935       0.597247       0.464235      -1.028944      -0.010387      -0.028026       0.010964       0.031837       0.021868      -0.025953      -0.008383      -0.028991       0.003290      -0.037707      -0.000296       0.038003              9.323786      11.357886       2.054476      -1.539430       7.558592      -3.884235       9.054881           0.000001
          100              C       9.199198      -1.670767       5.998511      -0.546020      27.662478 0.45090094E+03  0.10680402E+05                                 7.681695                            6.814163       0.142416       2.011306                    0.996152      32.188833      92.393512       0.669614       0.386167      -1.086221       0.022005       0.013396      -0.027031       0.037341       0.044859      -0.027846      -0.048476       0.027993       0.009564      -0.061308      -0.019567       0.080875              8.120945       8.244860       0.852165      -0.391713       7.476860      -1.042091       8.641114           0.000001
          101              C      -1.402377      15.859898      -0.014151       0.406523      26.617828 0.30657692E+03  0.66574255E+04                                 8.260351                            6.189152      -0.043089       2.041006                    0.999529      23.367275      66.254699       0.601984       0.468548      -1.025127      -0.035944      -0.009023       0.001328       0.037083      -0.001627       0.001523       0.001324      -0.006790      -0.138475      -0.046219       0.019363       0.026856              9.825294      11.784909       5.745607       0.029583       8.215213       0.007830       9.475761           0.000000
          102              C      -2.586790      14.964743      -0.018868      -0.554637      29.147157 0.46617088E+03  0.11163823E+05                                 7.996431                            6.914499       0.030736       1.982663                    0.995624      32.304583      94.042103       0.665014       0.384598      -1.084463       0.020500       0.023172      -0.000725       0.030948       0.052270       0.005241      -0.002440       0.023004      -0.059165      -0.044738      -0.018723       0.063461              8.712525       9.210966       2.743247       0.016428       8.172322       0.083560       8.754288          -0.000001
          103              C      -6.541761      12.003105       0.004717       0.397398      25.498253 0.30769414E+03  0.66855052E+04                                 8.005414                            6.196572      -0.107774       2.018420                    0.999521      23.468466      66.487185       0.602388       0.467967      -1.025792      -0.023837       0.011456       0.001950       0.026519       0.007868      -0.000872      -0.002063      -0.005263      -0.143116      -0.047769       0.015560       0.032209              9.073610      11.173865      -3.438435       0.056887       5.726112      -0.003580      10.320854          -0.000001
          104              C      10.324332      12.640551      -0.001572      -0.548131      28.325553 0.44672822E+03  0.10557288E+05                                 7.838751                            6.799356       0.177355       2.027644                    0.997063      31.938319      91.577462       0.667842       0.388082      -1.084849       0.019451      -0.014413       0.000371       0.024212      -0.046157      -0.004100      -0.001076       0.086664      -0.131237      -0.045511      -0.039758       0.085269              8.279617       9.574268      -1.751324      -0.058333       6.969391      -0.024191       8.295191          -0.000002
          105              C      -6.671546       9.625808       9.022137       0.357320      26.642843 0.33106461E+03  0.73226630E+04                                 8.214900                            6.408337      -0.006126       2.043563                    0.999651      24.138212      68.889412       0.595306       0.465167      -1.027822       0.027505       0.024327       0.005506       0.037130       0.019094      -0.015057       0.008150       0.032344      -0.070442      -0.034037      -0.004518       0.038555              9.419803      13.443055       2.563723      -0.756153       6.383749      -2.517993       8.432605           0.000001
          106              C      -5.254038      10.180567       8.772134      -0.546140      27.705484 0.44837950E+03  0.10609405E+05                                 7.683487                            6.785758       0.129855       2.006955                    0.996419      32.190158      92.450901       0.672169       0.385108      -1.086598      -0.033854      -0.007280       0.012061       0.036668       0.035399      -0.017079      -0.026524       0.091275      -0.081933      -0.058536      -0.018906       0.077441              8.136806       9.646680       0.436262      -0.232475       7.496103      -0.734328       7.267636           0.000001
          107              C       6.784551       5.407753       8.176214       0.391665      25.198088 0.31595666E+03  0.69144195E+04                                 7.927154                            6.271352      -0.049435       2.032016                    0.999701      23.783137      67.740793       0.599586       0.466795      -1.025877      -0.010401      -0.001307      -0.036677       0.038145      -0.002888       0.009394       0.011611       0.036763       0.053125      -0.030708       0.005494       0.025214              8.773349       5.806243       1.852737       2.702848       9.004536       1.216974      11.509268           0.000000
          108              C       6.256630       5.186992       6.828711      -0.554891      26.782695 0.42089655E+03  0.98173758E+04                                 7.541248                            6.596989       0.141677       2.022510                    0.996325      31.590750      90.517720       0.677234       0.387746      -1.083142       0.005858       0.010416       0.019766       0.023097       0.021871       0.043586       0.009127       0.014907       0.138364      -0.051136      -0.020812       0.071949              7.880708       6.862158       0.181268       0.727062       8.103641       1.267372       8.676324           0.000001
          109              C      -6.419893       5.208593      12.666842       0.402162      24.834926 0.30659423E+03  0.66650719E+04                                 7.866611                            6.187583      -0.048230       2.035570                    0.999751      23.581283      67.133819       0.601667       0.468284      -1.024168       0.037882      -0.011204       0.009261       0.040576      -0.011656       0.011327       0.009904       0.040352       0.037592      -0.033098       0.008458       0.024640              8.738953      13.373338       0.653085       1.142072       7.949256      -1.194001       4.894264           0.000000
          110              C      -5.032531       4.958106      12.981312      -0.557580      26.610056 0.41427933E+03  0.96282237E+04                                 7.504109                            6.537366       0.145902       2.024488                    0.996567      31.502526      90.206227       0.681255       0.386851      -1.083385      -0.022540       0.001101       0.002047       0.022659      -0.004276       0.031034      -0.001742       0.075977      -0.121930      -0.049579      -0.017907       0.067485              7.863346       9.853608       0.428272      -0.269304       6.782443      -0.363107       6.953987           0.000001
          111              C       8.031240       0.436600      10.660525       0.360537      26.362225 0.33017707E+03  0.72938342E+04                                 8.149295                            6.393343       0.028784       2.056321                    0.999650      24.036892      68.425238       0.597251       0.464238      -1.028942      -0.019644      -0.022567      -0.010974       0.031868       0.024015      -0.005011       0.026862      -0.021015       0.003273      -0.037698      -0.000357       0.038055              9.323697       6.701986      -0.483251       2.673676      12.214191       3.210785       9.054914           0.000001
          112              C       7.649825      -0.750773       9.724977      -0.546066      27.664600 0.45094618E+03  0.10681835E+05                                 7.682423                            6.814793       0.141874       2.011129                    0.996148      32.190380      92.402178       0.669535       0.386200      -1.086189       0.001241       0.025730       0.027047       0.037351       0.012562       0.029338       0.047816      -0.090525       0.009594      -0.061391      -0.019649       0.081041              8.121746       6.937070       0.139020       0.727599       8.786296       0.842917       8.641873           0.000001
          113              C      14.596692       6.359213       0.014151       0.406465      26.619141 0.30659353E+03  0.66578656E+04                                 8.260582                            6.189290      -0.043210       2.040949                    0.999529      23.367818      66.256294       0.601983       0.468544      -1.025131       0.009281      -0.035932      -0.001362       0.037136       0.001993      -0.000343      -0.001860       0.006434      -0.138437      -0.046199       0.019332       0.026867              9.825613       4.204059       1.613439       0.007255      15.796854      -0.029624       9.475925           0.000000
          114              C      14.377577       4.890837       0.018868      -0.554625      29.147270 0.46617210E+03  0.11163897E+05                                 7.996543                            6.914573       0.030695       1.982641                    0.995622      32.304824      94.044014       0.664999       0.384606      -1.084455       0.010510       0.029075       0.000752       0.030925       0.018667       0.004713      -0.003266      -0.100325      -0.059142      -0.044755      -0.018693       0.063448              8.712670       6.104758       1.050067      -0.065552      11.278820      -0.054403       8.754432          -0.000001
          115              C      13.670009       0.000803      -0.004717       0.397439      25.496600 0.30766996E+03  0.66848374E+04                                 8.005029                            6.196287      -0.107523       2.018508                    0.999521      23.467540      66.483487       0.602409       0.467961      -1.025797       0.021461      -0.015427      -0.001908       0.026499       0.006474       0.001424       0.001854      -0.010355      -0.143069      -0.047759       0.015559       0.032200              9.073173       9.863188      -4.152381       0.030615       7.036016      -0.048569      10.320314          -0.000001
          116              C       6.157598      15.114872       0.001572      -0.548117      28.324876 0.44671231E+03  0.10556863E+05                                 7.838655                            6.799246       0.177307       2.027630                    0.997063      31.938515      91.579080       0.667843       0.388083      -1.084844      -0.022003       0.010122      -0.000361       0.024223      -0.061444      -0.000951       0.004244       0.030612      -0.131218      -0.045642      -0.039638       0.085279              8.279489       9.037590      -2.043432      -0.006639       7.505966       0.061959       8.294912          -0.000002
          117              C      -1.874781       6.777399       6.701351       0.357326      26.642718 0.33106182E+03  0.73226156E+04                                 8.214981                            6.408396      -0.006108       2.043565                    0.999651      24.138291      68.890621       0.595289       0.465180      -1.027811       0.008188       0.035805      -0.005504       0.037140      -0.003244      -0.014312       0.009433      -0.049625      -0.070505      -0.034019      -0.004584       0.038603              9.419872       5.846103      -1.577326       1.849038      13.980684       1.868995       8.432830           0.000001
          118              C      -2.066108       8.287519       6.951354      -0.546117      27.705094 0.44837283E+03  0.10609249E+05                                 7.683625                            6.785909       0.129737       2.006938                    0.996418      32.190037      92.451741       0.672129       0.385131      -1.086578       0.009877      -0.033159      -0.012084       0.036648      -0.019169       0.015182       0.027846      -0.108839      -0.081892      -0.058607      -0.018838       0.077445              8.136937       7.622122      -0.667447       0.533564       9.520903       0.555579       7.267786           0.000001
          119              C      -3.266317       0.516924       7.547274       0.391655      25.198579 0.31596592E+03  0.69146645E+04                                 7.927206                            6.271418      -0.049403       2.032021                    0.999701      23.783503      67.741779       0.599588       0.466791      -1.025881       0.003837      -0.009736       0.036681       0.038145      -0.017014      -0.005636      -0.013692      -0.015075       0.053101      -0.030648       0.005526       0.025122              8.773411       6.714947       2.348111       0.224922       8.096219      -2.955681      11.509069           0.000000
          120              C      -3.207509      -0.052300       8.894777      -0.554889      26.783853 0.42092574E+03  0.98181117E+04                                 7.541254                            6.597094       0.141662       2.022514                    0.996325      31.589890      90.512041       0.677255       0.387732      -1.083164       0.006351       0.010136      -0.019764       0.023102       0.005593       0.012951      -0.042483      -0.044781       0.138478      -0.051156      -0.020687       0.071843              7.880687       7.666664       0.619996      -0.764977       7.299023      -1.245129       8.676374           0.000001
          121              C       2.015057      -2.593238       7.544130       0.402114      24.835734 0.30660593E+03  0.66653369E+04                                 7.866537                            6.187550      -0.048490       2.035475                    0.999751      23.581566      67.132940       0.601695       0.468261      -1.024188      -0.012929      -0.003601       0.038273       0.040558      -0.010122      -0.010162      -0.008002       0.043469       0.041060      -0.033027       0.008481       0.024547              8.738845       5.819248       2.001412      -2.743815       9.011527      -1.503719      11.385760           0.000000
          122              C       1.492935      -2.856583       8.864903      -0.557537      26.610039 0.41427284E+03  0.96278661E+04                                 7.503604                            6.536956       0.145902       2.024502                    0.996567      31.500729      90.194935       0.681344       0.386808      -1.083434       0.003636       0.010148      -0.019968       0.022692       0.024022      -0.039675      -0.012788       0.006327       0.127256      -0.049693      -0.017841       0.067534              7.862795       6.820944       0.226223      -0.752986       8.090974      -1.359152       8.676467           0.000001
          123              C       6.835172       1.594332       6.682482       0.360527      26.362572 0.33018527E+03  0.72940467E+04                                 8.149289                            6.393376       0.028757       2.056311                    0.999649      24.037157      68.425712       0.597257       0.464231      -1.028948       0.024446       0.019722      -0.005398       0.031870       0.020579       0.014402      -0.011133       0.024191      -0.079802      -0.037680      -0.000317       0.037998              9.323652      13.015633       2.544397       0.786564       6.391823       2.616353       8.563499           0.000001
          124              C       8.260303       2.161929       6.960788      -0.546055      27.663558 0.45092466E+03  0.10681162E+05                                 7.682059                            6.814479       0.142283       2.011258                    0.996150      32.189845      92.398910       0.669575       0.386182      -1.086205      -0.034856      -0.005777      -0.012043       0.037328       0.039107       0.016587       0.029513       0.084857      -0.102505      -0.061379      -0.019567       0.080946              8.121329       9.547549       0.429894       0.212542       7.519545       0.740407       7.296892           0.000001
          125              C       2.925445       4.954140       9.303588       0.406495      26.619213 0.30659259E+03  0.66579067E+04                                 8.260941                            6.189513      -0.043218       2.040952                    0.999530      23.367978      66.259220       0.601932       0.468579      -1.025102       0.014498       0.021804       0.026318       0.037125       0.029637      -0.002442      -0.002860      -0.036574       0.068799      -0.046299       0.019456       0.026843              9.826026      10.686621       2.059609       2.185993      12.981621       3.723112       5.809837           0.000000
          126              C       3.623149       6.138306       9.864916      -0.554681      29.149208 0.46621458E+03  0.11165187E+05                                 7.997003                            6.914976       0.030867       1.982688                    0.995624      32.305951      94.048948       0.664965       0.384616      -1.084446      -0.016121      -0.025711      -0.005813       0.030899       0.030559       0.013031       0.033193      -0.034495      -0.091310      -0.044713      -0.018854       0.063566              8.713156       9.231367       0.882560       0.927833      10.376277       1.506584       6.531823          -0.000001
          127              C      -3.560160      -6.004516      11.753307       0.397397      25.497496 0.30768193E+03  0.66851656E+04                                 8.005277                            6.196441      -0.107745       2.018447                    0.999521      23.467853      66.484817       0.602396       0.467966      -1.025794       0.002833       0.001041       0.026324       0.026497       0.036111       0.000519       0.001417      -0.034204       0.047280      -0.047838       0.015629       0.032209              9.073484       8.682929      -2.731346       0.337334       5.764603       0.667714      12.772921          -0.000001
          128              C      -3.474999      -5.848787      13.300498      -0.548124      28.316062 0.44649522E+03  0.10550483E+05                                 7.836404                            6.796904       0.177789       2.027778                    0.997065      31.937343      91.571224       0.668058       0.388004      -1.084895       0.001577       0.001989      -0.024115       0.024249       0.003470       0.010766       0.012277       0.003219       0.249865      -0.045682      -0.039760       0.085442              8.277224       7.768267      -0.935071       0.188553       6.635408       0.243469      10.427998          -0.000002
          129              C      -3.481393       7.262257      10.651091       0.357319      26.644019 0.33107613E+03  0.73230153E+04                                 8.215298                            6.408567      -0.006079       2.043567                    0.999651      24.138707      68.892319       0.595277       0.465185      -1.027808      -0.013126      -0.032868      -0.011254       0.037138       0.019845       0.026687       0.011396      -0.019964       0.008487      -0.034117      -0.004588       0.038705              9.420326      11.205609       2.117913       1.662779       7.703069       4.044555       9.352298           0.000001
          130              C      -4.309437       6.357480       9.715543      -0.546114      27.706403 0.44839830E+03  0.10610049E+05                                 7.684046                            6.786245       0.129634       2.006895                    0.996418      32.190652      92.455679       0.672088       0.385147      -1.086561       0.022365       0.014013       0.025420       0.036643       0.037184       0.030126       0.048482       0.031381       0.013666      -0.058610      -0.018926       0.077536              8.137437       8.232453       0.873828       0.438303       7.476067       1.080997       8.703790           0.000001
          131              C       7.654614      -3.123172      12.651118       0.391655      25.198473 0.31596557E+03  0.69146706E+04                                 7.927215                            6.271417      -0.049318       2.032047                    0.999701      23.783584      67.742578       0.599586       0.466791      -1.025878      -0.028309       0.024287       0.008275       0.038207      -0.023653       0.005717       0.013830      -0.007753       0.007654      -0.030714       0.005569       0.025145              8.773433       8.932430      -1.912481      -1.728121      12.374506       0.424479       5.013363           0.000000
          132              C       6.730541      -2.040160      12.992318      -0.554981      26.784435 0.42094477E+03  0.98188031E+04                                 7.541735                            6.597508       0.141428       2.022432                    0.996328      31.592345      90.524328       0.677184       0.387763      -1.083128       0.010852      -0.020334       0.000285       0.023050      -0.037787      -0.019496       0.031444      -0.027130      -0.115716      -0.051070      -0.020730       0.071800              7.881195       7.201653      -1.022896      -0.215406       9.415124      -0.405295       7.026809           0.000001
          133              C       1.526061       8.556450       8.179358       0.402117      24.835180 0.30659491E+03  0.66650606E+04                                 7.866516                            6.187488      -0.048147       2.035591                    0.999751      23.581330      67.132846       0.601689       0.468269      -1.024181       0.002989      -0.013055      -0.038240       0.040518      -0.023769       0.002233       0.012868      -0.006495       0.041036      -0.033093       0.008485       0.024609              8.738825       6.598089       2.425896       0.007044       8.232337       3.128809      11.386050           0.000000
          134              C       1.544743       7.972008       6.858585      -0.557554      26.610148 0.41427290E+03  0.96280073E+04                                 7.503951                            6.537180       0.145642       2.024411                    0.996564      31.502395      90.204630       0.681288       0.386835      -1.083399       0.007198       0.008061       0.019987       0.022721       0.010371      -0.007654       0.041108      -0.043800       0.127269      -0.049683      -0.017985       0.067668              7.863177       7.610401       0.656176       0.832944       7.302123       1.311562       8.677006           0.000001
          135              C      11.648123      -1.263772       9.041006       0.360536      26.361958 0.33017878E+03  0.72938263E+04                                 8.148973                            6.393164       0.028712       2.056297                    0.999650      24.036768      68.422981       0.597291       0.464209      -1.028966       0.005623       0.030921       0.005338       0.031879       0.000994       0.016679      -0.007232      -0.047737      -0.079848      -0.037691      -0.000312       0.038003              9.323281       5.770457      -1.404630      -1.920709      13.636305      -1.942820       8.563081           0.000001
          136              C      11.464429       0.259199       8.762700      -0.546053      27.663094 0.45091345E+03  0.10680760E+05                                 7.681804                            6.814269       0.142202       2.011248                    0.996151      32.189040      92.394025       0.669608       0.386168      -1.086222       0.011625      -0.033368       0.012075       0.037341      -0.014464      -0.017863      -0.028535      -0.111773      -0.102443      -0.061232      -0.019666       0.080898              8.121061       7.622550      -0.619238      -0.548368       9.444011      -0.541059       7.296623           0.000001
          137              C      -1.817619      -3.088569       6.419900       0.406512      26.617495 0.30657468E+03  0.66573686E+04                                 8.260372                            6.189165      -0.043167       2.040980                    0.999529      23.366977      66.253951       0.601978       0.468553      -1.025124       0.012206       0.023156      -0.026307       0.037111       0.031391       0.001420       0.003611      -0.030052       0.068783      -0.046273       0.019319       0.026954              9.825315      10.724082       2.080280      -2.222563      12.942419      -3.700926       5.809444           0.000000
          138              C      -1.111794      -1.909205       5.858572      -0.554627      29.148135 0.46619506E+03  0.11164614E+05                                 7.996928                            6.914958       0.030713       1.982653                    0.995624      32.305199      94.046618       0.664948       0.384630      -1.084435      -0.014878      -0.026491       0.005818       0.030935       0.031025      -0.022796      -0.027178      -0.032721      -0.091330      -0.044601      -0.018830       0.063431              8.713060       9.372058       0.959292      -0.878713      10.235270      -1.535716       6.531852          -0.000001
          139              C       1.199210       2.028698       3.970181       0.397452      25.496853 0.30767248E+03  0.66849314E+04                                 8.005130                            6.196335      -0.107698       2.018445                    0.999522      23.467923      66.485605       0.602400       0.467964      -1.025791      -0.000454       0.002960      -0.026319       0.026489       0.033953      -0.000934      -0.001044      -0.042150       0.047358      -0.047857       0.015674       0.032183              9.073325       8.729052      -2.706652      -0.424565       5.719005      -0.615433      12.771917          -0.000001
          140              C       1.295211       2.178045       2.422990      -0.548127      28.330534 0.44684629E+03  0.10560738E+05                                 7.840005                            6.800642       0.177360       2.027636                    0.997059      31.938754      91.580488       0.667724       0.388126      -1.084822       0.000989       0.002302       0.024073       0.024203       0.000528      -0.005551      -0.015160      -0.007634       0.249777      -0.045688      -0.039678       0.085366              8.280892       7.681778      -0.983294      -0.123494       6.725421      -0.281859      10.435477          -0.000002
          141              C      -5.476839       8.447306       5.072397       0.357328      26.642740 0.33106368E+03  0.73226729E+04                                 8.215050                            6.408454      -0.006205       2.043537                    0.999650      24.138215      68.890657       0.595281       0.465186      -1.027807      -0.022573      -0.027216       0.011215       0.037094       0.019126       0.002807      -0.028772      -0.022532       0.008389      -0.034055      -0.004524       0.038580              9.419976       6.725326      -0.324164      -2.755439      12.182776      -3.395319       9.351827           0.000001
          142              C      -5.874976       7.287205       6.007945      -0.546063      27.704035 0.44834650E+03  0.10608437E+05                                 7.683186                            6.785454       0.129934       2.006998                    0.996418      32.189305      92.447848       0.672192       0.385102      -1.086601       0.001649       0.026393      -0.025350       0.036632       0.006945      -0.028102      -0.049525      -0.079623       0.013699      -0.058580      -0.018851       0.077431              8.136499       6.914385       0.155731      -0.739212       8.792292      -0.901767       8.702821           0.000001
          143              C      -1.638251      13.254676       3.072370       0.391685      25.197503 0.31595180E+03  0.69143034E+04                                 7.927078                            6.271335      -0.049528       2.031987                    0.999701      23.783070      67.741091       0.599581       0.466800      -1.025872       0.034861      -0.013215      -0.008285       0.038191      -0.009544      -0.009345      -0.011530       0.043917       0.007653      -0.030607       0.005515       0.025092              8.773260      13.192988       0.410117      -1.199754       8.113479       1.314223       5.013315           0.000000
          144              C      -0.245063      12.961647       2.731170      -0.554948      26.782735 0.42090809E+03  0.98176956E+04                                 7.541245                            6.597073       0.141379       2.022435                    0.996327      31.591326      90.519097       0.677232       0.387745      -1.083144      -0.023059      -0.000191      -0.000317       0.023062      -0.009064      -0.036850       0.002240       0.078192      -0.115710      -0.051006      -0.020737       0.071743              7.880674       9.766882       0.375913       0.252691       6.848659       0.383088       7.026482           0.000001
          145              N      12.120256       3.568539       2.941865      -0.252808      35.444858 0.52025501E+03  0.12574194E+05                                 9.025501                            7.381266       0.081982       2.052131                    0.996900      28.162075      77.596990       0.645306       0.392714      -1.098675       0.109989      -0.002192       0.034812       0.115388      -0.064953       0.009414      -0.014541      -0.028541       0.001857      -0.066861      -0.003586       0.070447             10.265781      10.535884       2.489735       2.300631      13.956666       1.026006       6.304794          -0.000000
          146              N      13.231008       2.904594       3.311367      -0.052457      29.743273 0.43323056E+03  0.99799701E+04                                 7.955405                            6.696102       0.221867       2.108150                    0.998642      26.109095      69.718149       0.685077       0.388111      -1.104406      -0.051037       0.191843      -0.016238       0.199179       0.006333       0.013342       0.015429       0.148265       0.085695      -0.090556       0.024944       0.065612              8.779515       8.872803       0.613586       1.921967      11.765578      -0.086971       5.700164          -0.000001
          147              N      -4.128866       3.785294       3.655711      -0.056006      31.038343 0.43913655E+03  0.10160104E+05                                 8.187946                            6.742517       0.119424       2.070168                    0.998969      26.333261      70.691837       0.681917       0.388218      -1.103267      -0.163613       0.073385      -0.057455       0.188297       0.020887      -0.037905       0.014678      -0.107891      -0.001593      -0.078237       0.018916       0.059321              9.189133      10.407341      -0.178569       2.625013      11.124892      -0.395107       6.035164          -0.000000
          148              N      -4.615941       5.034498       3.507910      -0.278935      35.179156 0.54591559E+03  0.13344821E+05                                 8.928161                            7.549418       0.140322       2.064851                    0.996449      28.603695      79.080839       0.640009       0.391501      -1.100295      -0.012824      -0.132657      -0.011019       0.133730      -0.064071      -0.010735      -0.043879       0.012291      -0.011807      -0.083111       0.009705       0.073406              9.839096      10.366437       0.869680       2.156307      12.741040       0.285907       6.409813          -0.000000
          149              N       9.515398       0.028848       4.151001      -0.262283      36.420368 0.54298902E+03  0.13255951E+05                                 9.148804                            7.533700       0.158623       2.074413                    0.996740      28.359349      78.363641       0.640073       0.391974      -1.099922       0.123172       0.022670      -0.016372       0.126306       0.035445      -0.045211      -0.017760      -0.053121       0.036402      -0.066348      -0.000443       0.066791             10.328049      13.792697       0.444145       0.926167       7.652148      -3.042193       9.539302           0.000000
          150              N      10.587191       0.617329       3.555081      -0.054499      31.042392 0.42904472E+03  0.98602463E+04                                 8.201750                            6.671330       0.355746       2.157923                    0.998985      25.881278      69.043466       0.685121       0.389004      -1.103698      -0.025585      -0.125945       0.144178       0.193143       0.012242      -0.010745       0.044952       0.082389      -0.132891      -0.080139       0.014811       0.065327              9.325355      10.992929       1.041874      -0.165908       7.601280      -3.655943       9.381857          -0.000000
          151              N      11.679256       0.162118       4.106975      -0.023296      29.189559 0.39473776E+03  0.88875453E+04                                 7.831499                            6.365412       0.305439       2.145805                    0.999269      25.340187      66.978633       0.706736       0.384925      -1.106263      -0.162923      -0.080989       0.067012       0.193891      -0.040474       0.028102       0.005791      -0.097326       0.113921      -0.088656       0.040320       0.048336              8.899766      11.531013       1.064597      -0.301471       6.903692      -3.095134       8.264593          -0.000000
          152              N      11.416329      -0.702542       5.061391      -0.250677      36.589518 0.52163022E+03  0.12605829E+05                                 9.189048                            7.387963       0.253751       2.107651                    0.997643      28.047034      77.076657       0.645921       0.392390      -1.099767      -0.039603       0.066439      -0.103659       0.129336       0.039219      -0.051629      -0.007700      -0.045055      -0.004014      -0.071714       0.005615       0.066100             10.549418      14.252036      -0.356589       1.383781       7.854342      -3.637768       9.541875           0.000000
          153              N       7.975016       0.246454       1.105361      -0.265018      36.842241 0.52186788E+03  0.12589990E+05                                 9.184167                            7.347981       0.331408       2.133329                    0.997465      27.948487      76.283582       0.654387       0.387978      -1.104897       0.050192       0.066991      -0.104390       0.133807       0.027810      -0.006387       0.018391       0.022997      -0.239695      -0.083843       0.013632       0.070210             10.781033       9.956230       3.556529      -0.237791       7.211725       0.235384      15.175144          -0.000000
          154              N       8.973361       0.991486       0.639946      -0.037123      30.546913 0.39809423E+03  0.89823166E+04                                 8.082390                            6.392734       0.318766       2.145299                    0.999470      25.500081      67.478504       0.705156       0.384963      -1.106210      -0.150627      -0.089084      -0.086814       0.195349      -0.040315      -0.054668      -0.033023      -0.036381      -0.017859      -0.089846       0.042169       0.047677              9.495181       9.987370       3.794040       0.507114       6.746239       0.451753      11.751936          -0.000000
          155              N       4.219347      -7.045026      15.083542      -0.037578      30.546266 0.39594689E+03  0.89237321E+04                                 8.089444                            6.380095       0.308997       2.142725                    0.999468      25.479689      67.434123       0.704933       0.385522      -1.105569      -0.151711      -0.089584       0.084332       0.195329      -0.037788       0.054659       0.032804      -0.040025      -0.011403      -0.088716       0.044047       0.044668              9.517150      10.128321       3.830245      -0.547179       6.732170      -0.420771      11.690958          -0.000000
          156              N      -5.542049       8.288221      14.622844      -0.261559      36.351037 0.50858721E+03  0.12198545E+05                                 9.094482                            7.251013       0.366733       2.144974                    0.997990      27.842441      75.931562       0.658719       0.387671      -1.104412       0.054321       0.070831       0.105571       0.138250       0.017257       0.004366      -0.016841       0.021216      -0.247892      -0.085423       0.023709       0.061714             10.670251      10.060597       3.640713       0.215883       7.186687      -0.303536      14.763469          -0.000000
          157              N      -5.843576      11.725311       1.095927      -0.246558      34.431861 0.48946992E+03  0.11655811E+05                                 8.846263                            7.146499       0.199910       2.094754                    0.998079      27.713088      75.895066       0.657351       0.391284      -1.099234       0.072107      -0.021294      -0.084162       0.112854      -0.018131       0.004773       0.011847       0.033453      -0.198422      -0.068268       0.010528       0.057740             10.247753       8.703061      -2.003624       0.128260       6.140835       0.365709      15.899362          -0.000001
          158              N      -4.675495      11.274930       0.641518      -0.032427      28.504893 0.40232998E+03  0.90970875E+04                                 7.702525                            6.433219       0.352888       2.161296                    0.999219      25.398453      67.163498       0.702232       0.385750      -1.106235      -0.168907       0.066418      -0.088016       0.201712       0.021409      -0.063109       0.024645      -0.063133      -0.003035      -0.089397       0.037509       0.051888              8.607657       7.968462      -1.955893       0.460009       6.033849      -0.036016      11.820661          -0.000001
          159              N      -9.441748       3.223966      15.081970      -0.054030      29.670146 0.42483808E+03  0.97350474E+04                                 7.931304                            6.625309       0.333557       2.150129                    0.999127      25.794590      68.607939       0.689876       0.387454      -1.105311      -0.163836       0.065342       0.086387       0.196404       0.016309       0.062107      -0.027331      -0.041945      -0.001889      -0.082380       0.026341       0.056039              8.878629       8.147944      -2.058341      -0.639388       6.261721       0.256242      12.226221          -0.000001
          160              N       7.644731       3.693628      14.627561      -0.249498      34.743434 0.50014795E+03  0.11968160E+05                                 8.897462                            7.219946       0.164679       2.083046                    0.997559      27.815571      76.228827       0.654902       0.390842      -1.100130       0.074088      -0.018859       0.079987       0.110646      -0.028442      -0.000882      -0.015435       0.045890      -0.206296      -0.071939       0.000762       0.071177             10.301767       8.631598      -1.977681      -0.141218       6.179650      -0.324385      16.094053          -0.000001
          161              N      -7.687144       9.729384       8.177786      -0.252829      35.826490 0.52492780E+03  0.12724132E+05                                 9.061185                            7.417302       0.120339       2.062928                    0.996812      28.247711      78.118832       0.642915       0.393028      -1.097713      -0.056937      -0.061844       0.100322       0.130886       0.025367      -0.020637       0.026062       0.038053      -0.150173      -0.067763       0.010515       0.057248             10.247295      11.613299       1.079953       0.489278       7.632345      -3.576955      11.496242           0.000000
          162              N      -8.712985       9.150536       8.783140      -0.053480      30.888728 0.42417631E+03  0.97253623E+04                                 8.175727                            6.631936       0.361488       2.159807                    0.998976      25.877166      69.061681       0.687039       0.388835      -1.103276       0.190298       0.029244       0.045047       0.197732       0.006818      -0.045242      -0.017033      -0.095455       0.106445      -0.082777       0.019789       0.062988              9.310161      12.244268       1.591158       0.320197       6.546383      -2.608287       9.139831          -0.000000
          163              N      -8.334204       8.710570       9.974981      -0.031216      29.881764 0.40759491E+03  0.92502225E+04                                 7.975218                            6.479735       0.271277       2.132914                    0.999215      25.535487      67.748330       0.698660       0.386293      -1.105358       0.131038       0.094143      -0.096633       0.188074      -0.036098       0.052275       0.036124       0.008327      -0.012606      -0.083478       0.029705       0.053773              9.083292      11.129873       1.782753      -0.430524       6.511622      -2.992402       9.608383          -0.000000
          164              N      -7.058114       8.977910      10.155801      -0.253829      36.777804 0.52947969E+03  0.12847089E+05                                 9.224764                            7.443731       0.239801       2.099842                    0.997633      28.245061      77.850361       0.643261       0.392431      -1.099422      -0.114677       0.023776      -0.067100       0.134976       0.037573      -0.034022       0.023650       0.023864      -0.132529      -0.073067       0.009506       0.063561             10.573012      11.693386       1.046654       1.067982       7.194288      -3.842559      12.831363           0.000000
          165              N       7.338181       6.607978       8.596031      -0.247774      35.641842 0.52957226E+03  0.12849144E+05                                 9.057708                            7.444478       0.077700       2.049065                    0.997038      28.229136      77.791007       0.643254       0.392441      -1.099479       0.003397      -0.062943       0.093935       0.113125      -0.014617       0.034297       0.028838       0.029787       0.156994      -0.061816      -0.009483       0.071298             10.288878       6.810199       2.850682       1.335430      14.792967      -0.638959       9.263467          -0.000001
          166              N       7.645463       6.423310       9.885357      -0.051080      29.754513 0.43704954E+03  0.10088067E+05                                 7.955090                            6.724438       0.236342       2.113543                    0.998650      26.123917      69.782379       0.683937       0.387983      -1.104716      -0.085206      -0.113101      -0.138646       0.198178      -0.038515      -0.032984      -0.060064       0.003901       0.025150      -0.089009       0.027369       0.061639              8.760663       6.345578       2.041983       1.894513      10.838884      -0.122431       9.097525          -0.000000
          167              N       7.312325       5.172497      10.253287      -0.064082      32.018682 0.45615640E+03  0.10653196E+05                                 8.385881                            6.890876       0.123113       2.070787                    0.998909      26.524657      71.507063       0.671852       0.390361      -1.101905      -0.042064       0.046824      -0.176094       0.187005       0.028783      -0.008289       0.050924      -0.019655      -0.123094      -0.072858       0.006960       0.065898              9.431820       6.444387       1.598692       2.373580      10.621262      -0.983839      11.229810          -0.000001
          168              N       6.772234       4.546304       9.177800      -0.271994      34.898720 0.53542357E+03  0.13031450E+05                                 8.880084                            7.476811       0.126235       2.062806                    0.996231      28.470156      78.667476       0.642753       0.391531      -1.099729       0.048723       0.113436       0.062290       0.138281      -0.007535       0.018413       0.020234       0.112902       0.171447      -0.088723       0.021175       0.067548              9.789723       6.798762       2.132037       1.790648      12.212129      -0.379483      10.358280          -0.000000
          169              N      -7.434957       4.321464      12.781623      -0.252789      35.445610 0.52026890E+03  0.12574650E+05                                 9.025755                            7.381473       0.081789       2.052065                    0.996899      28.162238      77.598542       0.645281       0.392726      -1.098664      -0.054554       0.095524      -0.034794       0.115375      -0.023194       0.017355      -0.001168       0.124661       0.001842      -0.066870      -0.003608       0.070478             10.266061      11.081073       2.786737       0.200319      13.412179      -2.511043       6.304931          -0.000000
          170              N      -8.549522       4.978987      12.412121      -0.052485      29.744659 0.43325412E+03  0.99806522E+04                                 7.955638                            6.696274       0.221783       2.108119                    0.998645      26.109795      69.720594       0.685070       0.388110      -1.104407       0.192863       0.047000       0.016235       0.199171      -0.058884      -0.007129      -0.019010      -0.090997       0.085685      -0.090548       0.024971       0.065577              8.779792      10.587696       1.548137       0.996379      10.051366      -1.645902       5.700314          -0.000001
          171              N      -8.219956       6.214546      12.067777      -0.055995      31.038134 0.43913423E+03  0.10160049E+05                                 8.187965                            6.742539       0.119605       2.070230                    0.998970      26.333073      70.691586       0.681909       0.388223      -1.103263       0.142745      -0.108533       0.057462       0.188301       0.056663      -0.030957       0.026326       0.023356      -0.001611      -0.078244       0.018946       0.059298              9.189135      11.110655       0.204701       1.603315      10.421601      -2.115690       6.035147          -0.000000
          172              N      -6.890002       6.384744      12.215578      -0.278923      35.179049 0.54591537E+03  0.13344838E+05                                 8.928246                            7.549498       0.140363       2.064872                    0.996449      28.603517      79.080866       0.639994       0.391509      -1.100287      -0.110355      -0.074756       0.011047       0.133749      -0.039865       0.033485       0.030522       0.101046      -0.011674      -0.083214       0.009786       0.073428              9.839171      11.466287       1.469174       0.781024      11.641404      -2.030097       6.409823          -0.000000
          173              N       8.990781       0.340248      11.572487      -0.262220      36.416518 0.54291877E+03  0.13253641E+05                                 9.147640                            7.532810       0.158648       2.074429                    0.996746      28.357826      78.354450       0.640170       0.391932      -1.099965      -0.039040       0.119112       0.016410       0.126417       0.041483      -0.006020       0.048277      -0.030830       0.036383      -0.066340      -0.000519       0.066859             10.326659       8.684203      -2.339253       3.113991      12.757516       0.642821       9.538257           0.000000
          174              N       8.994518       1.562950      12.168407      -0.054591      31.046245 0.42910289E+03  0.98619129E+04                                 8.202383                            6.671760       0.355256       2.157742                    0.998981      25.883155      69.049522       0.685103       0.389001      -1.103701      -0.098324      -0.082644      -0.144133       0.193059      -0.028029      -0.044568      -0.012080      -0.065136      -0.132907      -0.080097       0.014772       0.065325              9.326142       7.503098      -0.860722       3.131065      11.092433       1.895633       9.382895          -0.000000
          175              N       8.072174       2.303969      11.616513      -0.023306      29.187668 0.39470392E+03  0.88865360E+04                                 7.830881                            6.364932       0.305340       2.145773                    0.999266      25.339679      66.974959       0.706802       0.384899      -1.106288       0.006895      -0.181795      -0.066997       0.193870       0.018945       0.008375      -0.027446       0.120799       0.113956      -0.088667       0.040310       0.048357              8.899037       7.068372      -1.367415       2.573226      11.364570       1.745839       8.264169          -0.000000
          176              N       7.438825       1.659309      10.662097      -0.250663      36.591502 0.52165815E+03  0.12606713E+05                                 9.189475                            7.388252       0.253824       2.107668                    0.997645      28.047870      77.080410       0.645894       0.392400      -1.099757       0.077294      -0.002990       0.103672       0.129350       0.040167      -0.017905       0.049101      -0.041477      -0.003913      -0.071724       0.005562       0.066162             10.549963       9.619919      -2.881847       3.856635      12.487446       0.526101       9.542525          -0.000000
          177              N       9.919026      -0.908191      14.618127      -0.264995      36.840790 0.52184554E+03  0.12589270E+05                                 9.183797                            7.347714       0.331421       2.133328                    0.997464      27.948031      76.280876       0.654416       0.387966      -1.104910       0.034795       0.076154       0.104464       0.133876       0.005419      -0.019127      -0.003083      -0.059207      -0.239583      -0.083774       0.013589       0.070186             10.780561       4.851114       0.773899      -0.320571      12.316296       0.096109      15.174272          -0.000000
          178              N      -8.191626       0.324949      15.083542      -0.037132      30.546739 0.39809194E+03  0.89822589E+04                                 8.082383                            6.392742       0.318707       2.145293                    0.999469      25.500091      67.478674       0.705150       0.384966      -1.106207      -0.006120      -0.174840       0.086823       0.195306      -0.006572       0.002889       0.063890       0.087489      -0.017942      -0.089937       0.042254       0.047683              9.495154       4.299946       0.693920      -0.154002      12.433678      -0.661500      11.751839          -0.000000
          179              N      -3.437612       8.361461       0.639946      -0.037668      30.549803 0.39599846E+03  0.89252035E+04                                 8.090127                            6.380545       0.309001       2.142702                    0.999467      25.481273      67.439946       0.704901       0.385526      -1.105564      -0.006048      -0.176051      -0.084338       0.195303      -0.003680      -0.002588      -0.063612       0.085282      -0.011424      -0.088662       0.043940       0.044722              9.518054       4.291232       0.648488       0.107536      12.570888       0.681892      11.692044          -0.000000
          180              N      -3.589717       7.129112       1.100644      -0.261426      36.345127 0.50848770E+03  0.12195527E+05                                 9.093442                            7.250264       0.367022       2.145103                    0.997990      27.839636      75.921240       0.658760       0.387667      -1.104418       0.036186       0.081623      -0.105634       0.138312       0.000430       0.016972       0.004375      -0.040541      -0.247742      -0.085413       0.023696       0.061717             10.668948       4.784669       0.765079       0.369653      12.460848      -0.044232      14.761328          -0.000000
          181              N      -0.427738       8.508999      14.627561      -0.246556      34.431180 0.48945363E+03  0.11655202E+05                                 8.845723                            7.146053       0.199978       2.094761                    0.998078      27.713007      75.891505       0.657424       0.391248      -1.099271      -0.053232       0.053123       0.084169       0.112872      -0.023883      -0.008045      -0.009778       0.012298      -0.198482      -0.068251       0.010508       0.057743             10.247166       8.411107      -2.162313      -0.259647       6.431911      -0.287905      15.898481          -0.000001
          182              N       7.369919      -6.737543      15.081970      -0.032413      28.503726 0.40230779E+03  0.90964429E+04                                 7.702299                            6.433026       0.352916       2.161319                    0.999221      25.397724      67.160617       0.702246       0.385748      -1.106239       0.139151      -0.116527       0.088024       0.201717       0.038136      -0.051760       0.043685      -0.001753      -0.002999      -0.089385       0.037547       0.051838              8.607430       8.120471      -1.872774       0.251728       5.881357      -0.386811      11.820462          -0.000001
          183              N      12.117102       1.281308       0.641518      -0.054018      29.670568 0.42484708E+03  0.97353349E+04                                 7.931429                            6.625413       0.333352       2.150066                    0.999126      25.794865      68.609638       0.689864       0.387458      -1.105305       0.135792      -0.112576      -0.086363       0.196396       0.026464       0.053778      -0.041415      -0.004648      -0.001863      -0.082396       0.026319       0.056078              8.878759       8.423902      -1.908059      -0.531058       5.986027       0.438618      12.226348          -0.000001
          184              N      13.104043       0.451979       1.095927      -0.249573      34.749159 0.50024823E+03  0.11971365E+05                                 8.899106                            7.221181       0.164332       2.082927                    0.997554      27.817665      76.241397       0.654765       0.390897      -1.100072      -0.052007       0.056041      -0.079967       0.110634      -0.034644       0.013215       0.008246       0.022963      -0.206292      -0.071983       0.000851       0.071132             10.303794       8.404917      -2.102452       0.217462       6.408842       0.279057      16.097624          -0.000001
          185              N      -1.297786       5.935220       7.545702      -0.252812      35.826090 0.52491532E+03  0.12723792E+05                                 9.061229                            7.417314       0.120600       2.063017                    0.996813      28.247390      78.118610       0.642900       0.393039      -1.097702      -0.027062      -0.079594      -0.100318       0.130886      -0.002239      -0.032687       0.005754      -0.063301      -0.150232      -0.067726       0.010434       0.057293             10.247376       7.636548      -1.087750       3.374870      11.609087       1.282228      11.496492           0.000000
          186              N      -1.315057       4.757477       6.940348      -0.053468      30.888700 0.42417312E+03  0.97252638E+04                                 8.175691                            6.631899       0.361288       2.159745                    0.998976      25.877199      69.061518       0.687043       0.388834      -1.103278      -0.065398       0.181073      -0.045076       0.197727       0.043828      -0.006627       0.047959       0.040305       0.106436      -0.082827       0.019738       0.063089              9.310140       6.514180      -1.532173       2.443396      12.276284       0.967165       9.139956          -0.000000
          187              N      -1.882628       4.879523       5.748507      -0.031265      29.881099 0.40758146E+03  0.92497738E+04                                 7.974803                            6.479404       0.271085       2.132862                    0.999216      25.535432      67.746051       0.698719       0.386266      -1.105385       0.019988       0.160092       0.096601       0.188044      -0.023037      -0.006657      -0.063126       0.056223      -0.012572      -0.083418       0.029689       0.053729              9.082821       6.070851      -0.974672       2.421256      11.569588       1.809947       9.608025          -0.000000
          188              N      -2.258628       6.127925       5.567687      -0.253793      36.777653 0.52947370E+03  0.12846918E+05                                 9.224748                            7.443708       0.239829       2.099862                    0.997632      28.244952      77.850181       0.643259       0.392433      -1.099420       0.075752      -0.089333       0.067148       0.135010       0.010356      -0.037012       0.018636      -0.076109      -0.132573      -0.073069       0.009463       0.063606             10.573011       7.345135      -1.323502       3.885020      11.542384       0.901231      12.831513           0.000000
          189              N      -2.477440       1.577467       7.127457      -0.247796      35.640963 0.52955243E+03  0.12848440E+05                                 9.057197                            7.444058       0.077573       2.049022                    0.997039      28.229186      77.788427       0.643314       0.392412      -1.099509      -0.056886      -0.027165      -0.093963       0.113151      -0.020432      -0.008843      -0.043793       0.008433       0.157026      -0.061725      -0.009492       0.071217             10.288318      10.567988       4.898971       1.200162      11.033961      -0.866681       9.263006          -0.000001
          190              N      -2.786630       1.758923       5.838131      -0.051100      29.755317 0.43706347E+03  0.10088468E+05                                 7.955244                            6.724554       0.236409       2.113553                    0.998647      26.124353      69.783808       0.683930       0.387984      -1.104715      -0.058533      -0.128922       0.138648       0.198167      -0.022501       0.037018       0.057817       0.062622       0.025158      -0.089122       0.027372       0.061751              8.760867       8.093687       2.994849       1.014290       9.091268      -1.604860       9.097645          -0.000000
          191              N      14.561560       0.867787       5.470201      -0.064049      32.017379 0.45613492E+03  0.10652582E+05                                 8.385730                            6.890759       0.123217       2.070828                    0.998911      26.523916      71.504979       0.671850       0.390366      -1.101900       0.061279      -0.014533       0.176120       0.187042       0.023847      -0.048614      -0.017014      -0.037687      -0.123056      -0.072783       0.006973       0.065810              9.431655       8.320786       2.621529       1.999840       8.744607      -1.613130      11.229572          -0.000001
          192              N      14.270213       0.093846       6.545688      -0.271993      34.899136 0.53543371E+03  0.13031812E+05                                 8.880331                            7.477020       0.126246       2.062807                    0.996234      28.470253      78.669144       0.642724       0.391546      -1.099714       0.076272       0.097064      -0.062287       0.138270      -0.051512      -0.008852      -0.025734      -0.048504       0.171465      -0.088667       0.021182       0.067485              9.790007       9.180604       3.430359       1.190254       9.831017      -1.390651      10.358400          -0.000000
          193              N       2.570457      -1.433144       7.124312      -0.252793      35.441317 0.52019830E+03  0.12572335E+05                                 9.024463                            7.380507       0.081846       2.052089                    0.996900      28.161338      77.590521       0.645393       0.392676      -1.098714       0.002215      -0.064447      -0.095695       0.115394      -0.018684      -0.035586      -0.029532       0.038104       0.149970      -0.066824      -0.003678       0.070502             10.264479       6.830273       2.942545      -1.408727      14.722527       0.475629       9.240638          -0.000000
          194              N       2.890085      -1.618581       5.830269      -0.052471      29.743204 0.43322999E+03  0.99799358E+04                                 7.955351                            6.696076       0.221819       2.108142                    0.998646      26.109125      69.717752       0.685083       0.388109      -1.104410      -0.084883      -0.111137       0.141829       0.199178      -0.041523       0.031728       0.060449      -0.000365       0.047146      -0.090593       0.024929       0.065664              8.779423       6.429287       2.134353      -1.957613      10.820863       0.026931       9.088121          -0.000001
          195              N      -6.194337      13.204066       5.482780      -0.056007      31.038276 0.43913732E+03  0.10160142E+05                                 8.188016                            6.742586       0.119503       2.070198                    0.998971      26.333145      70.691936       0.681903       0.388225      -1.103260      -0.038972       0.046923       0.178164       0.188316       0.023019       0.015389      -0.052560      -0.009636      -0.131472      -0.078187       0.018895       0.059292              9.189169       6.393892       1.604637      -2.318660      10.422276       0.911050      10.751341          -0.000000
          196              N      -6.742869      12.569817       6.539399      -0.278893      35.176124 0.54586334E+03  0.13343197E+05                                 8.927609                            7.549037       0.140556       2.064946                    0.996450      28.602290      79.075399       0.640029       0.391499      -1.100299       0.052111       0.109342      -0.056715       0.133746      -0.002663      -0.024228      -0.014942       0.101474       0.183677      -0.083165       0.009713       0.073452              9.838363       6.915069       2.198154      -1.788313      12.378700       0.333577      10.221318          -0.000000
          197              N       5.843170       1.709928       7.556708      -0.262241      36.417337 0.54293184E+03  0.13254080E+05                                 9.147903                            7.533007       0.158757       2.074462                    0.996745      28.358051      78.356215       0.640146       0.391943      -1.099954      -0.056159      -0.062514      -0.094359       0.126354       0.029679       0.022417      -0.020635       0.055168      -0.149298      -0.066261      -0.000553       0.066814             10.326977      11.446637       1.070854      -0.535342       7.733541       3.699893      11.800752           0.000000
          198              N       4.793018       1.108617       6.935631      -0.054567      31.043542 0.42906293E+03  0.98607415E+04                                 8.201855                            6.671405       0.355579       2.157864                    0.998982      25.882054      69.045166       0.685129       0.388996      -1.103707       0.185902       0.030705      -0.042282       0.193107       0.009376       0.049160       0.019718      -0.085756       0.093404      -0.080163       0.014796       0.065367              9.325464      12.221318       1.552991      -0.467638       6.560974       2.589273       9.194099          -0.000000
          199              N       5.182704       0.683935       5.764231      -0.023303      29.188924 0.39472397E+03  0.88870991E+04                                 7.831111                            6.365095       0.305097       2.145696                    0.999270      25.340215      66.976771       0.706793       0.384900      -1.106288       0.135579       0.097195       0.098772       0.193867      -0.039633      -0.049922      -0.042522      -0.000884      -0.020007      -0.088609       0.040297       0.048312              8.899332      10.939351       1.689666       0.161331       6.369173       2.859127       9.389473          -0.000000
          200              N       6.451482       0.951280       5.548819      -0.250642      36.590456 0.52163826E+03  0.12606069E+05                                 9.189159                            7.388005       0.253734       2.107647                    0.997647      28.047433      77.077848       0.645921       0.392388      -1.099769      -0.107993       0.021161       0.067963       0.129342       0.036573       0.034294      -0.021504       0.035435      -0.133392      -0.071689       0.005540       0.066148             10.549622      11.581332       1.012739      -1.273171       7.169954       3.824186      12.897581          -0.000000
          201              N       3.530485       3.780407       8.992263      -0.264978      36.839928 0.52183233E+03  0.12588900E+05                                 9.183754                            7.347693       0.331418       2.133344                    0.997468      27.947462      76.279719       0.654406       0.387974      -1.104902      -0.132302      -0.018230      -0.008961       0.133853       0.054964       0.024784       0.012600      -0.088428       0.063306      -0.083905       0.013618       0.070287             10.780488      14.027828      -1.849830       1.763322      12.195906       2.333596       6.117728          -0.000000
          202              N       2.542963       3.028965       8.514269      -0.037144      30.547292 0.39810344E+03  0.89825765E+04                                 8.082479                            6.392814       0.318755       2.145298                    0.999469      25.500352      67.479415       0.705150       0.384963      -1.106210       0.003716       0.176281       0.084023       0.195317       0.019215       0.007944      -0.045658       0.107467       0.089234      -0.089891       0.042194       0.047698              9.495252      10.967225      -0.674041       1.477078      11.707353       2.889653       5.811178          -0.000000
          203              N       1.442469       3.682468       8.498545      -0.037632      30.548741 0.39598631E+03  0.89248523E+04                                 8.089938                            6.380435       0.309031       2.142718                    0.999467      25.480804      67.438193       0.704910       0.385524      -1.105566       0.151417       0.089777       0.084714       0.195355      -0.034660      -0.044192      -0.015156      -0.089915       0.076813      -0.088669       0.043955       0.044714              9.517764      12.069640      -0.004889       1.917281      10.603441       2.727852       5.880211          -0.000000
          204              N       1.627014       4.895537       8.996980      -0.261478      36.346960 0.50852120E+03  0.12196562E+05                                 9.093829                            7.250555       0.366742       2.145008                    0.997987      27.840472      75.924871       0.658738       0.387672      -1.104412       0.045529      -0.130124      -0.010561       0.138263       0.064779      -0.001622       0.021517      -0.042477       0.094013      -0.085531       0.023717       0.061814             10.669402      13.948178      -1.521756       1.240972      11.945734       2.756617       6.114293          -0.000000
          205              N     -11.434122       9.393765      11.011159      -0.246446      34.427081 0.48939084E+03  0.11653429E+05                                 8.845399                            7.145873       0.200308       2.094906                    0.998080      27.710904      75.886872       0.657389       0.391279      -1.099241      -0.081837       0.027065      -0.072916       0.112901       0.027057       0.004778       0.004230      -0.058151       0.171345      -0.068342       0.010469       0.057873             10.246691      12.735679      -4.944540       0.150327       8.211045       0.103771       9.793350          -0.000001
          206              N       6.355382       9.445965       9.776865      -0.032488      28.508948 0.40240055E+03  0.90991836E+04                                 7.703638                            6.434055       0.352660       2.161196                    0.999218      25.400455      67.173084       0.702134       0.385782      -1.106200      -0.060856       0.069998       0.179110       0.201701       0.020857       0.048547      -0.049116       0.002490      -0.100128      -0.089367       0.037519       0.051848              8.608958       9.818225      -3.171254      -0.400586       6.825741       0.136941       9.182908          -0.000001
          207              N       5.261719      10.117130       9.764286      -0.054039      29.669619 0.42483315E+03  0.97349469E+04                                 7.931273                            6.625287       0.333604       2.150155                    0.999126      25.794621      68.608998       0.689872       0.387456      -1.105305       0.088279      -0.020466       0.174236       0.196393       0.007219      -0.063331       0.025297      -0.026512      -0.071920      -0.082372       0.026328       0.056044              8.878545      10.421256      -3.145214       0.505029       6.750864      -0.482555       9.463513          -0.000001
          208              N      13.729940      -5.527626      11.036316      -0.249541      34.748949 0.50024510E+03  0.11971318E+05                                 8.899267                            7.221300       0.164628       2.083030                    0.997559      27.817378      76.241672       0.654738       0.390912      -1.100057       0.057696      -0.059439      -0.073339       0.110637       0.036148      -0.002769       0.009302      -0.008005       0.211228      -0.072055       0.000799       0.071256             10.304011      13.534879      -4.667601       0.028073       7.646507       0.134439       9.730645          -0.000001
          209              N      -3.988100       8.062666      11.577204      -0.252787      35.823125 0.52486457E+03  0.12722143E+05                                 9.060417                            7.416712       0.120516       2.062998                    0.996812      28.246049      78.111379       0.642963       0.393013      -1.097730       0.128273       0.019512       0.017382       0.130908       0.033171       0.041450       0.008963      -0.063011       0.035870      -0.067824       0.010492       0.057332             10.246401      13.486381       0.528088      -0.775471       7.626333       3.094226       9.626489           0.000000
          210              N      -2.946045       8.631864      12.163690      -0.053502      30.889927 0.42418891E+03  0.97257106E+04                                 8.175812                            6.631951       0.361321       2.159744                    0.998975      25.877887      69.063516       0.687052       0.388825      -1.103284      -0.023698      -0.128166      -0.148666       0.197711       0.007398       0.006232      -0.048626       0.077978      -0.139542      -0.082736       0.019760       0.062976              9.310320      11.041073       1.122044       0.284292       7.528022       3.626177       9.361865          -0.000000
          211              N      -1.826862       8.182287      11.613368      -0.031356      29.887693 0.40768499E+03  0.92528309E+04                                 7.976388                            6.480544       0.270789       2.132718                    0.999215      25.538513      67.759685       0.698597       0.386304      -1.105343      -0.158543      -0.077739      -0.064516       0.187994      -0.039620      -0.029774       0.001769      -0.088292       0.107478      -0.083483       0.029749       0.053734              9.084750      11.977136       1.193067       0.475582       6.915177       3.068661       8.361937          -0.000000
          212              N      -2.121424       7.332103      10.652663      -0.253701      36.771612 0.52937308E+03  0.12843783E+05                                 9.223482                            7.442798       0.240411       2.100071                    0.997632      28.242497      77.839674       0.643329       0.392412      -1.099442      -0.038239       0.067092       0.110795       0.135052       0.039731       0.050111       0.003443      -0.050017      -0.015412      -0.073131       0.009444       0.063688             10.571424      14.326781      -0.235847      -1.211690       7.787240       3.599108       9.600251           0.000000
          213              N       7.344333      -4.467914      12.787913      -0.247763      35.644730 0.52961470E+03  0.12850528E+05                                 9.058452                            7.445012       0.077467       2.048995                    0.997036      28.229786      77.795775       0.643196       0.392466      -1.099453       0.107527      -0.002917      -0.035040       0.113130      -0.063367      -0.009570       0.012827      -0.027105      -0.018367      -0.061746      -0.009424       0.071170             10.289836      10.699696       2.549700      -2.360773      13.781011      -1.087359       6.388801          -0.000000
          214              N       8.453895      -5.124623      12.429417      -0.051108      29.756875 0.43708986E+03  0.10089254E+05                                 7.955573                            6.724791       0.236437       2.113553                    0.998649      26.124948      69.786554       0.683911       0.387988      -1.104710      -0.047350       0.191814       0.015503       0.198179       0.012061      -0.010502      -0.013145       0.142999       0.091844      -0.089075       0.027422       0.061653              8.761282       8.957313       0.624935      -1.962759      11.602155       0.007881       5.724378          -0.000000
          215              N       9.406230      -4.241506      12.077211      -0.064049      32.016361 0.45611782E+03  0.10652049E+05                                 8.385437                            6.890541       0.123189       2.070829                    0.998910      26.523458      71.502548       0.671876       0.390356      -1.101910      -0.161010       0.073765       0.060093       0.187021       0.021263       0.031130      -0.012448      -0.113182      -0.028190      -0.072852       0.007027       0.065825              9.431328      10.831369      -0.303953      -2.732139      11.333332       0.379684       6.129282          -0.000001
          216              N       8.897209      -2.992305      12.221867      -0.271974      34.900613 0.53545927E+03  0.13032627E+05                                 8.880727                            7.477308       0.126098       2.062748                    0.996236      28.470670      78.671616       0.642695       0.391557      -1.099703      -0.008964      -0.137042       0.016046       0.138269      -0.065146       0.018721       0.042385       0.010190       0.015407      -0.088712       0.021240       0.067472              9.790523      10.446184       0.735196      -2.183053      12.586926      -0.281125       6.338460          -0.000000
          217              N       2.278841       9.599321       8.599176      -0.252767      35.442622 0.52022377E+03  0.12573243E+05                                 9.025149                            7.381040       0.081898       2.052114                    0.996899      28.161443      77.594483       0.645317       0.392714      -1.098676      -0.057652      -0.028912       0.095676       0.115385      -0.026131       0.008977       0.045471       0.010805       0.149927      -0.066902      -0.003651       0.070553             10.265268      10.442515       4.911550      -1.091856      11.112002       1.009372       9.241288          -0.000000
          218              N       1.963028       9.791180       9.893219      -0.052482      29.744918 0.43326027E+03  0.99808268E+04                                 7.955672                            6.696316       0.221666       2.108074                    0.998644      26.110029      69.721280       0.685069       0.388110      -1.104407      -0.056935      -0.127695      -0.141823       0.199152      -0.022338      -0.037835      -0.056725       0.069998       0.047057      -0.090514       0.024935       0.065579              8.779786       8.021405       3.002157      -0.960546       9.229363       1.706109       9.088589          -0.000001
          219              N       1.038600       8.908866      10.240708      -0.055987      31.037064 0.43911475E+03  0.10159462E+05                                 8.187695                            6.742333       0.119478       2.070192                    0.998970      26.332629      70.689381       0.681930       0.388216      -1.103270       0.059842      -0.011773      -0.178162       0.188311       0.016509       0.053573       0.011728      -0.033484      -0.131490      -0.078246       0.018890       0.059356              9.188806       8.150609       2.562200      -1.909539       8.664903       1.599794      10.750905          -0.000000
          220              N       0.744253       8.123712       9.184089      -0.278925      35.177983 0.54589564E+03  0.13344177E+05                                 8.927870                            7.549214       0.140250       2.064836                    0.996447      28.603334      79.078712       0.640028       0.391494      -1.100303       0.071067       0.098063       0.056712       0.133727      -0.044093       0.001569       0.028550      -0.050502       0.183704      -0.083198       0.009658       0.073540              9.838684       9.280012       3.487222      -1.148809      10.014284       1.410610      10.221756          -0.000000
          221              N      12.224406      -2.079435       8.166780      -0.262302      36.420056 0.54298605E+03  0.13255768E+05                                 9.148457                            7.533444       0.158529       2.074380                    0.996742      28.359448      78.361786       0.640118       0.391949      -1.099947      -0.027983      -0.079239       0.094340       0.126340      -0.007118       0.028923      -0.009717      -0.079726      -0.149275      -0.066307      -0.000463       0.066770             10.327615       7.684616      -0.980016      -3.505219      11.496786      -1.300989      11.801442           0.000000
          222              N      12.199028      -3.289308       8.787857      -0.054530      31.042962 0.42905630E+03  0.98605811E+04                                 8.201879                            6.671437       0.355641       2.157888                    0.998984      25.881625      69.044683       0.685113       0.389006      -1.103697      -0.062027       0.177928       0.042273       0.193113       0.041090       0.006270      -0.052548       0.030645       0.093430      -0.080116       0.014816       0.065300              9.325467       6.552364      -1.537067      -2.497309      12.230062      -0.828644       9.193975          -0.000000
          223              N      11.639622      -3.150433       9.959257      -0.023309      29.189183 0.39473153E+03  0.88873462E+04                                 7.831294                            6.365255       0.305801       2.145900                    0.999266      25.340313      66.978165       0.706765       0.384912      -1.106275       0.020437       0.165556      -0.098757       0.193854      -0.021107       0.013492       0.064251       0.067091      -0.019952      -0.088680       0.040336       0.048344              8.899526       5.996079      -1.004870      -2.433251      11.312946      -1.510176       9.389552          -0.000000
          224              N      11.267119      -1.908459      10.174669      -0.250630      36.591561 0.52165888E+03  0.12606767E+05                                 9.189635                            7.388355       0.253831       2.107677                    0.997646      28.047742      77.080795       0.645876       0.392410      -1.099747       0.070301      -0.084678      -0.068002       0.129371       0.004950       0.035328      -0.019735      -0.080670      -0.133377      -0.071699       0.005587       0.066112             10.550188       7.329714      -1.305075      -3.967434      11.422629      -0.712427      12.898222          -0.000000
          225              N      15.149228      -3.119081       6.731225      -0.264996      36.841967 0.52187083E+03  0.12590076E+05                                 9.184173                            7.348007       0.331460       2.133347                    0.997468      27.948426      76.283405       0.654385       0.387978      -1.104897       0.047309      -0.124897       0.008954       0.133857       0.066919       0.000870      -0.027665      -0.044473       0.063286      -0.083872       0.013712       0.070160             10.781007      14.170863      -1.772347      -1.205074      12.054197      -2.665280       6.117962          -0.000000
          226              N       6.209901      11.710780       7.209219      -0.037135      30.546868 0.39810115E+03  0.89825050E+04                                 8.082390                            6.392770       0.318790       2.145312                    0.999469      25.500230      67.478853       0.705157       0.384960      -1.106213       0.153009       0.087630      -0.084021       0.195321      -0.034734       0.043951       0.014960      -0.090510       0.089243      -0.089932       0.042174       0.047758              9.495115      12.104153      -0.054144      -1.830265      10.570124      -2.679844       5.811068          -0.000000
          227              N       7.310394      11.057277       7.224943      -0.037635      30.548402 0.39598491E+03  0.89248191E+04                                 8.089930                            6.380449       0.308920       2.142696                    0.999468      25.480642      67.437912       0.704904       0.385527      -1.105563       0.006346       0.175861      -0.084678       0.195289       0.018994      -0.007784       0.046161       0.107013       0.076785      -0.088742       0.043952       0.044790              9.517729      10.943310      -0.618732      -1.477500      11.729719      -2.988976       5.880158          -0.000000
          228              N      -9.999806      11.799901       6.726508      -0.261502      36.349267 0.50856274E+03  0.12197822E+05                                 9.094290                            7.250885       0.366884       2.145036                    0.997988      27.841564      75.928978       0.658718       0.387676      -1.104408      -0.136083      -0.022326       0.010538       0.138305       0.052980      -0.019551      -0.008749      -0.085823       0.094015      -0.085524       0.023844       0.061680             10.669991      13.684252      -1.666209      -1.826609      12.211166      -2.409042       6.114556          -0.000000
          229              N       0.200876       2.484696       4.712329      -0.246543      34.432215 0.48946936E+03  0.11655804E+05                                 8.846392                            7.146534       0.200142       2.094818                    0.998079      27.712948      75.894927       0.657344       0.391288      -1.099230       0.062907      -0.058879       0.072883       0.112854       0.039133      -0.001378      -0.006091      -0.014051       0.171252      -0.068366       0.010555       0.057811             10.248057      13.405166      -4.581705      -0.019031       7.544740      -0.181713       9.794264          -0.000001
          230              N       0.484792       2.072828       5.946623      -0.032462      28.506601 0.40235943E+03  0.90979160E+04                                 7.702822                            6.433431       0.353005       2.161322                    0.999222      25.399341      67.166353       0.702224       0.385747      -1.106238       0.090565      -0.019888      -0.179161       0.201733       0.010281       0.066411      -0.019067      -0.036410      -0.100105      -0.089404       0.037536       0.051868              8.608041      10.175485      -2.975624      -0.311790       6.466861       0.285992       9.181778          -0.000001
          231              N       1.597525       1.433776       5.959202      -0.053980      29.668484 0.42481117E+03  0.97342644E+04                                 7.930930                            6.625018       0.333393       2.150091                    0.999129      25.793901      68.605235       0.689905       0.387445      -1.105319      -0.060230       0.067724      -0.174261       0.196421       0.015054      -0.052498       0.043573       0.002245      -0.071852      -0.082395       0.026329       0.056066              8.878195      10.234716      -3.246634       0.665297       6.936863      -0.212497       9.463006          -0.000001
          232              N       2.095041       1.381608       4.687172      -0.249603      34.751029 0.50027127E+03  0.11972074E+05                                 8.899535                            7.221416       0.164471       2.082961                    0.997556      27.818107      76.243524       0.654745       0.390904      -1.100065      -0.079767       0.022203       0.073313       0.110592       0.022964      -0.009442      -0.001893      -0.056466       0.211102      -0.072057       0.000862       0.071195             10.304476      12.919220      -5.004061      -0.104608       8.263414      -0.088989       9.730794          -0.000001
          233              N      -4.531529       8.385500       4.146284      -0.252863      35.829301 0.52497417E+03  0.12725639E+05                                 9.061947                            7.417855       0.120286       2.062896                    0.996813      28.248944      78.125465       0.642857       0.393052      -1.097687      -0.044276       0.121912      -0.017379       0.130862       0.044452       0.011997      -0.040619      -0.021595       0.035956      -0.067811       0.010550       0.057261             10.248242       8.526453      -2.176995      -3.088653      12.590293      -0.799986       9.627982           0.000000
          234              N      -4.530473       9.572893       3.559798      -0.053459      30.888785 0.42417422E+03  0.97253156E+04                                 8.175749                            6.631931       0.361437       2.159791                    0.998975      25.877150      69.061949       0.687036       0.388837      -1.103273      -0.101178      -0.082159       0.148693       0.197729      -0.028775       0.045736       0.017855      -0.054761      -0.139528      -0.082818       0.019810       0.063007              9.310237       7.389699      -0.868215      -3.047809      11.179383      -1.985082       9.361629          -0.000000
          235              N      -5.460866      10.340391       4.110120      -0.031308      29.883391 0.40762129E+03  0.92509766E+04                                 7.975518                            6.479950       0.271280       2.132908                    0.999215      25.536232      67.751015       0.698647       0.386294      -1.105356       0.007583      -0.176439       0.064524       0.188020       0.015632      -0.015793       0.025327       0.114406       0.107484      -0.083480       0.029762       0.053718              9.083658       7.071213      -1.480527      -2.466394      11.818987      -1.885868       8.360775          -0.000000
          236              N      -6.066393       9.674833       5.070825      -0.253762      36.776209 0.52945640E+03  0.12846398E+05                                 9.224550                            7.443602       0.239838       2.099868                    0.997631      28.244312      77.848220       0.643262       0.392435      -1.099418       0.077226      -0.001456      -0.110790       0.135057       0.042543       0.021010      -0.045561      -0.039720      -0.015420      -0.073112       0.009494       0.063618             10.572705       9.484785      -2.876534      -3.740669      12.632168      -0.658395       9.601160           0.000000
          237              N      -2.670476      12.338649       2.935575      -0.247792      35.646283 0.52963988E+03  0.12851282E+05                                 9.058677                            7.445150       0.077619       2.049022                    0.997039      28.230521      77.798041       0.643195       0.392462      -1.099457      -0.054030       0.093030       0.035071       0.113154      -0.022947      -0.015757       0.002385       0.121228      -0.018370      -0.061755      -0.009402       0.071157             10.290160      10.932299       2.676606      -0.175025      13.549205       2.593512       6.388975          -0.000001
          238              N      -3.778130      12.998570       3.294071      -0.051043      29.752762 0.43701741E+03  0.10087118E+05                                 7.954702                            6.724123       0.236487       2.113598                    0.998649      26.123046      69.778831       0.683965       0.387975      -1.104724       0.191082       0.050280      -0.015509       0.198194      -0.053545       0.006561       0.015579      -0.097790       0.091788      -0.089080       0.027390       0.061691              8.760261      10.469712       1.449849      -0.946057      10.087270       1.719442       5.723801          -0.000000
          239              N       5.293640      -1.799189       3.646277      -0.064099      32.018845 0.45615816E+03  0.10653249E+05                                 8.385917                            6.890886       0.123121       2.070794                    0.998908      26.524644      71.507109       0.671852       0.390361      -1.101905       0.141855      -0.106046      -0.060062       0.187018       0.059072       0.025878      -0.021308       0.025597      -0.028200      -0.072827       0.006995       0.065832              9.431917      11.474503       0.046216      -1.641088      10.691611       2.217418       6.129636          -0.000001
          240              N       6.634099      -1.648255       3.501621      -0.272021      34.902388 0.53548994E+03  0.13033585E+05                                 8.881042                            7.477530       0.126129       2.062744                    0.996234      28.471742      78.675715       0.642684       0.391558      -1.099701      -0.116055      -0.073442      -0.016033       0.138274      -0.039585      -0.028156      -0.036608       0.103971       0.015411      -0.088598       0.021172       0.067426              9.790915      11.479098       1.298034      -0.798007      11.554948       2.051481       6.338701          -0.000000
          241             Cl       8.363471       3.045491       3.320014      -0.477550     130.410008 0.38798710E+04  0.14754017E+06                                17.461072                           16.897198       1.295997       2.064047                    0.999394      74.139141     218.271692       0.583673       0.275958      -1.260372      -0.082622       0.118017      -0.015842       0.144932       0.014183      -0.094917       0.005013       0.002623      -0.184064      -0.121373       0.028874       0.092499             17.881400      19.186875       2.257585      -5.119834      17.055648       1.162397      17.401677           0.000004
          242             Cl       5.073918       1.374090       2.491229      -0.455689     125.603880 0.37773309E+04  0.14269263E+06                                17.019297                           16.680892       1.263715       2.064120                    0.998717      73.205675     214.861969       0.586955       0.276239      -1.259960      -0.024277       0.107145      -0.115605       0.159480       0.021092      -0.019810      -0.091713       0.130102      -0.033851      -0.130271       0.036019       0.094252             17.354925      22.088632      -0.101077      -2.635198      12.756210      -0.713358      17.219931           0.000001
          243             Cl       2.108487      -1.254293       2.456481      -0.437549     133.886910 0.40421587E+04  0.15462521E+06                                17.639192                           17.183772       1.417371       2.112501                    0.999059      72.019051     209.681143       0.584500       0.273940      -1.268151      -0.080840       0.043254      -0.095365       0.132290       0.022065       0.102210       0.012069      -0.149581      -0.095353      -0.148762       0.045517       0.103245             18.106522      15.533309      -1.278288       1.750903      20.940945       2.207869      17.845312          -0.000003
          244             Cl       9.751487      11.538540       3.659799      -0.450009     124.362792 0.37334992E+04  0.14063117E+06                                16.907144                           16.582013       1.275234       2.069095                    0.998589      72.964448     213.871893       0.588777       0.276178      -1.259982      -0.143283      -0.007130      -0.072925       0.160931       0.039702      -0.007370      -0.067290       0.152145       0.060656      -0.124413       0.036847       0.087566             17.235173      18.190498       0.072011      -3.676775      13.781380      -2.593091      19.733641           0.000000
          245             Cl       8.877733       8.434694       5.638915      -0.475239     129.739818 0.38689717E+04  0.14702956E+06                                17.399678                           16.875303       1.304532       2.066951                    0.999383      74.069691     218.031308       0.583926       0.276019      -1.260240      -0.039656      -0.044860      -0.128948       0.142171       0.068850      -0.078021       0.036323       0.030366       0.049256      -0.123725       0.028715       0.095010             17.790592      19.252473       1.800705      -5.286430      17.537884       0.784860      16.581419           0.000004
          246             Cl       5.078071       8.548040       6.710627      -0.461758     127.800443 0.37397398E+04  0.14084782E+06                                17.223229                           16.568542       1.294670       2.076072                    0.998077      72.907442     213.308483       0.590798       0.275270      -1.261712      -0.018677      -0.027206      -0.105916       0.110938      -0.051378       0.035255       0.063591       0.059033      -0.247960      -0.129871       0.029278       0.100593             17.819547      21.718018      -1.855206       0.361131      19.868747       0.599871      11.871877           0.000004
          247             Cl      -6.096207       0.772561      12.403474      -0.477557     130.382936 0.38788725E+04  0.14749364E+06                                17.458617                           16.894948       1.296068       2.064066                    0.999393      74.138753     218.268735       0.583712       0.275956      -1.260367       0.143193      -0.016047       0.015824       0.144956       0.006580      -0.049689       0.081207      -0.025272      -0.183955      -0.121467       0.028784       0.092683             17.878754      15.644463       0.327416      -3.470421      20.592554       3.938251      17.399245           0.000004
          248             Cl      -5.989385      -2.915729      13.232259      -0.455683     125.599001 0.37770234E+04  0.14267568E+06                                17.017679                           16.679226       1.263749       2.064127                    0.998717      73.203365     214.839229       0.587046       0.276206      -1.260019       0.105691       0.029950       0.115608       0.159477      -0.043207       0.071196       0.061576      -0.105977      -0.033826      -0.130512       0.036009       0.094504             17.353332      14.977667      -3.976136      -0.634888      19.863998       2.654939      17.218329           0.000000
          249             Cl      11.409062      -6.777420      13.267007      -0.437547     133.893465 0.40423873E+04  0.15463623E+06                                17.639898                           17.184369       1.417331       2.112492                    0.999059      72.019674     209.684908       0.584483       0.273943      -1.268146       0.076649      -0.050297       0.095360       0.132281       0.074800       0.038458      -0.095288       0.043920      -0.095335      -0.148622       0.045553       0.103069             18.107287      20.778047       1.580047      -1.100191      15.697897      -2.593712      17.845917          -0.000003
          250             Cl       0.696671       6.056067      12.063689      -0.449993     124.327939 0.37321505E+04  0.14056879E+06                                16.903908                           16.578872       1.275165       2.069078                    0.998589      72.963559     213.866050       0.588836       0.276174      -1.259977       0.062304      -0.129204       0.072922       0.160913      -0.042376       0.055723       0.038963      -0.149125       0.060650      -0.124557       0.036799       0.087758             17.231895      14.727871      -1.813487       0.516933      17.237559       4.468352      19.730255           0.000000
          251             Cl      -1.610398       3.803434      10.084573      -0.475240     129.758764 0.38696241E+04  0.14705894E+06                                17.401002                           16.876508       1.304573       2.066960                    0.999383      74.068722     218.024001       0.583923       0.276012      -1.260262      -0.020401      -0.056293       0.128972       0.142193       0.024554      -0.069075       0.051351      -0.132263       0.049250      -0.123678       0.028455       0.095223             17.792018      16.418501       0.255408      -3.219701      20.374842       4.266498      16.582711           0.000004
          252             Cl       0.307658       0.521481       9.012861      -0.461783     127.809206 0.37400071E+04  0.14085827E+06                                17.223184                           16.568524       1.294881       2.076114                    0.998082      72.906325     213.294912       0.590840       0.275249      -1.261754      -0.014965      -0.029446       0.105948       0.110977      -0.052638      -0.038831      -0.061174       0.054341      -0.247853      -0.129616       0.029057       0.100558             17.819534      21.851598      -1.782428      -0.353867      19.735257      -0.604228      11.871748           0.000004
          253             Cl       4.104598       0.409713      10.087404      -0.477561     130.399893 0.38795845E+04  0.14752783E+06                                17.460577                           16.896884       1.296111       2.064080                    0.999394      74.140126     218.279689       0.583657       0.275968      -1.260350      -0.043883      -0.042905       0.131311       0.144946       0.066885       0.076530      -0.036023       0.027998       0.057199      -0.121506       0.028754       0.092752             17.880663      19.389622       1.734831       5.324116      17.603919      -0.817248      16.648450           0.000004
          254             Cl       4.983331       3.512703      12.062431      -0.455687     125.596039 0.37770071E+04  0.14267741E+06                                17.018399                           16.679979       1.263576       2.064082                    0.998717      73.206166     214.861496       0.586981       0.276232      -1.259967      -0.140115      -0.009518       0.075579       0.159483       0.044625       0.008805       0.073170       0.154241       0.055419      -0.130503       0.036045       0.094458             17.353990      18.386510       0.006866       3.701912      13.932135       2.510029      19.743326           0.000001
          255             Cl     -11.406565       6.775467      13.270152      -0.437551     133.891561 0.40423117E+04  0.15463259E+06                                17.639682                           17.184173       1.417248       2.112469                    0.999059      72.019539     209.683872       0.584489       0.273942      -1.268148      -0.079916       0.052213       0.091573       0.132281       0.015396      -0.098344      -0.005542      -0.158884      -0.117143      -0.148622       0.045545       0.103077             18.107034      15.541114      -1.089185      -1.849835      20.714449      -2.373961      18.065541          -0.000003
          256             Cl       0.306284      -6.652097      13.230372      -0.450005     124.340635 0.37325581E+04  0.14058558E+06                                16.904221                           16.579125       1.275187       2.069080                    0.998590      72.962028     213.850725       0.588876       0.276152      -1.260024      -0.022205       0.105423       0.119552       0.160934       0.015678       0.019772       0.088202       0.123539      -0.025021      -0.124547       0.036781       0.087766             17.232274      22.100639      -0.115391       2.585292      12.621741       0.755597      16.974443           0.000000
          257             Cl       3.598412      -4.984369      12.396870      -0.475240     129.746093 0.38690873E+04  0.14703344E+06                                17.399611                           16.875100       1.304603       2.066967                    0.999383      74.068293     218.018997       0.583960       0.276004      -1.260271      -0.080847       0.116445       0.011198       0.142201       0.016795       0.097320      -0.003779       0.001589      -0.183547      -0.123633       0.028472       0.095161             17.790706      19.137233       2.278962       5.077796      17.010172      -1.137345      17.224714           0.000004
          258             Cl      10.228227       4.081184      -0.001730      -0.461750     127.798525 0.37395757E+04  0.14084037E+06                                17.223102                           16.568203       1.294811       2.076104                    0.998079      72.907499     213.309049       0.590801       0.275271      -1.261709      -0.074266       0.082402       0.002173       0.110951      -0.006149       0.002605       0.000190      -0.158511       0.302430      -0.129928       0.029089       0.100840             17.819709      13.042445       2.672349      -0.042509      17.551000      -0.062960      22.865682           0.000004
          259             Cl       3.162737      11.828416       5.636084      -0.477571     130.378645 0.38788426E+04  0.14749400E+06                                17.458927                           16.895384       1.295999       2.064047                    0.999392      74.140960     218.284943       0.583672       0.275972      -1.260333      -0.016681      -0.059071      -0.131292       0.144932       0.024503       0.068418      -0.049699      -0.127565       0.057151      -0.121571       0.029050       0.092521             17.878885      16.553268       0.189600       3.265111      20.436498      -4.283020      16.646888           0.000004
          260             Cl       5.466734      14.085115       3.661057      -0.455687     125.628286 0.37782520E+04  0.14273523E+06                                17.021465                           16.682930       1.263652       2.064103                    0.998717      73.206494     214.865821       0.586923       0.276239      -1.259968       0.058703      -0.127574      -0.075569       0.159474      -0.040673      -0.059879      -0.042467      -0.158684       0.055487      -0.130381       0.036112       0.094269             17.357140      14.949430      -1.868505      -0.432186      17.375242      -4.452765      19.746749           0.000000
          261             Cl      -2.111229       1.255834       2.453336      -0.437532     133.885785 0.40421241E+04  0.15462357E+06                                17.639095                           17.183705       1.417300       2.112484                    0.999059      72.018700     209.679967       0.584500       0.273940      -1.268151       0.084105      -0.045160      -0.091559       0.132273       0.075126      -0.042043       0.089256       0.060271      -0.117123      -0.148772       0.045580       0.103192             18.106413      20.443564       1.583501       1.199646      15.810509       2.760801      18.065166          -0.000003
          262             Cl      -1.219845       5.113671       2.493116      -0.449997     124.343072 0.37327402E+04  0.14059615E+06                                16.905411                           16.580340       1.275366       2.069134                    0.998590      72.963350     213.867341       0.588803       0.276179      -1.259975       0.103193       0.030941      -0.119537       0.160920      -0.043445      -0.067818      -0.059299      -0.093330      -0.025026      -0.124303       0.036765       0.087538             17.233471      14.890752      -4.046081       0.573825      19.834005      -2.631687      16.975655           0.000001
          263             Cl      -1.331149       8.802421       3.326618      -0.475245     129.769949 0.38699593E+04  0.14707383E+06                                17.401678                           16.876986       1.304483       2.066933                    0.999383      74.068507     218.020025       0.583932       0.276004      -1.260280       0.140927      -0.015286      -0.011198       0.142195       0.008440       0.050011      -0.083364      -0.029065      -0.183588      -0.123506       0.028561       0.094944             17.792956      15.583734       0.341408       3.429254      20.568470      -3.914884      17.226665           0.000004
          264             Cl      -1.311814      10.933976       0.001730      -0.461745     127.796807 0.37395083E+04  0.14083730E+06                                17.222978                           16.568073       1.294941       2.076134                    0.998080      72.907447     213.308995       0.590802       0.275271      -1.261707       0.107887      -0.025759      -0.002163       0.110940       0.063291       0.001266      -0.002112       0.096258       0.302424      -0.129942       0.029107       0.100835             17.819597      14.272210       3.342713       0.035335      16.321084       0.067463      22.865497           0.000004

******************************************************
Auxiliary information for the entire system
The total spin magnetic moment of the unit cell is   -0.000005
The total net atomic charge of the unit cell is   0.000001
Accuracy of reproducing the electrostatic potential in the unit cell:
  The inner radius (bohr) =    5.0000
  The outer radius (bohr) =   12.0000
  Valid grid points have density less than (e/(bohr^3)) =    0.0001
  The number of valid grid points were=       194918
  The rms potential error without charges in kcal/mol is=     11.65080
  The rms potential error with partial charges in kcal/mol is=      3.14753
  The RRMSE value at monopole order=      0.27016
  The rms potential error with partial charges and cloud penetration in kcal/mol is=      3.15568
  The RRMSE value at monopole order with cloud penetration is=      0.27085
  The rms potential error with partial charges and atomic dipoles in kcal/mol is=      0.58845
  The RRMSE value at dipole order=      0.05051
  The rms potential error with partial charges, atomic dipoles and cloud penetration in kcal/mol is=      0.57827
  The RRMSE value at dipole order with cloud penetration=      0.04963

******************************************************
The electron densities and ab initio electrostatic potential were computed in VASP using the PBE functional and
projector augmented wave method. See the main text of the journal article for a description of computational details.
The atomic charges, dipoles, and quadrupoles were computed with the DDEC6 method as described in
(a) T. A. Manz and N. Gabaldon Limas, RSC Adv. 6 (2016) 47771-47801 DOI: 10.1039/c6ra04656h
(b) N. Gabaldon Limas and T. A. Manz, RSC Adv. 8 (2018) 2678-2707 DOI: 10.1039/c7ra11829e.
For each atom in the material, the electron cloud parameters were fit to the spherically averaged atom-in-material
electron density using radial positions for which this density was between 10^-4 and 10^-2 electrons per cubic bohr.
The polarizabilities, dispersion coefficients, and quantum Drude oscillator (QDO) parameters were fit using the MCLF method.
The magnetic structure of the system was optimized in VASP from the default ferromagnetic initial guess using spin polarization.
The atomic spin moments (ASMs) were computed on this optimized magnetic structure using the DDEC6 partition as inputs
to the method of T. A. Manz and D. S. Sholl, J. Chem. Theory Comput. 7 (2011) 4146-4164 DOI: 10.1021/ct200539n.
The RMSE and RRMSE were computed using a uniform grid with Ewald summation.
