# Supplementary material for: A collection of forcefield precursors for metal–organic frameworks
Source: RSC Adv. 2019 Nov 13;9(63):36492–507. doi: 10.1039/c9ra07327b (PMC9075174; doi:10.1039/c9ra07327b)
Supplement: RA-009-C9RA07327B-s6045 [file RA-009-C9RA07327B-s6045.xyz]

  108
jmolscript: load "" {1 1 1} spacegroup "x,y,z" unitcell [{     10.195900     0.000000     0.000000 }, {      0.000000    11.785600     0.000000 }, {      0.000000    -0.483275    14.914572 }]
Mn     0.682412    -0.091462     6.521695     0.973071
Mn     3.866795    -0.069762     5.684689     0.998605
Mn     4.674412     2.886505     3.761604     1.012260
Mn     5.538719     5.793921     1.771255     0.990703
Mn     8.733094     5.713513     0.961095     0.981322
Mn     4.689706     8.777573     3.698665     0.996565
Mn     5.780362    11.393787     8.392877     0.973080
Mn     8.964745    11.372087     9.229883     0.998567
Mn     9.772362     8.415820    11.152968     1.012384
Mn     0.440769     5.508404    13.143317     0.990447
Mn     3.635144     5.588812    13.953477     0.981339
Mn     9.787656     2.524752    11.215907     0.996865
H      2.215569     0.859087     9.241069     0.023812
H      0.840142     9.500017     4.302854     0.034477
H      0.033646     2.900087     7.321563     0.042095
H      1.655814     2.853734     4.132828     0.039373
H      6.208284    11.145230     2.595136     0.037634
H      1.712911     8.997995     7.865945     0.032147
H      7.574534     2.829027     3.367710     0.027767
H      3.132180     6.423368     4.830830     0.027132
H      2.557132     3.471894     0.477266     0.023467
H      7.204423     4.235525    13.209836     0.031019
H      8.524792     8.070097     3.112671     0.024551
H      4.411766     8.608720    14.714717     0.029245
H      7.313519    10.443238     5.673503     0.023819
H      5.938092     1.802308    10.611718     0.034475
H      5.131596     8.402238     7.593009     0.042089
H      6.753764     8.448591    10.781744     0.039376
H      1.110334     0.157095    12.319436     0.037637
H      6.810861     2.304330     7.048627     0.032120
H      2.476584     8.473298    11.546862     0.027762
H      8.230130     4.878957    10.083742     0.027135
H      7.655082     7.830431    14.437306     0.023480
H      2.106473     7.066800     1.704736     0.031014
H      3.426842     3.232228    11.801901     0.024543
H      9.509716     2.693605     0.199855     0.029237
C      2.910929     0.576291     8.693704     0.536836
C      1.746558     9.670433     4.426645     0.522519
C      9.987904     2.418255     8.079224     0.516033
C      1.834242     2.099283     4.647381     0.527424
C      5.649548    11.616808     3.172329     0.529051
C      1.028766     9.227727     8.450596     0.524236
C      7.444027     3.593989     2.856141     0.532957
C      3.675622     5.920760     4.265568     0.535970
C      3.241277     3.682479     1.070866     0.529025
C      6.508043     4.565156    13.730355     0.527933
C      7.623474     7.873801     2.987389     0.541646
C      4.582037     8.615331     0.580177     0.526550
C      8.008879    10.726034     6.220868     0.536820
C      6.844508     1.631892    10.487927     0.522521
C      4.889954     8.884070     6.835348     0.516012
C      6.932192     9.203042    10.267191     0.527419
C      0.551598    -0.314483    11.742243     0.529067
C      6.126716     2.074598     6.463976     0.524233
C      2.346077     7.708336    12.058431     0.532958
C      8.773572     5.381565    10.649004     0.535981
C      8.339227     7.619846    13.843706     0.529022
C      1.410093     6.737169     1.184217     0.527915
C      2.525524     3.428524    11.927183     0.541653
C      9.679987     2.686994    14.334395     0.526559
O      2.626464     0.392573     7.452812    -0.569562
O      3.991695     0.419968     9.226154    -0.488497
O      2.058552    10.526178     5.296165    -0.537734
O      2.560190     9.024305     3.707763    -0.510545
O      9.869631     1.152233     7.977805    -0.549766
O      9.795201     3.046004     9.147107    -0.508262
O      0.877867     1.560430     5.200711    -0.489929
O      3.074064     1.709168     4.720462    -0.556394
O      4.948070    10.954839     3.997105    -0.539691
O      5.634254     1.095022     3.087316    -0.525058
O      0.426189    10.322497     8.235827    -0.546166
O      0.779986     8.433816     9.382757    -0.508598
O      6.288831     4.037785     2.799465    -0.521344
O      8.461577     4.082550     2.290878    -0.528409
O      3.668485     4.720578     4.423662    -0.494138
O      4.368943     6.575041     3.387099    -0.572810
O      3.422764     2.905309     1.995570    -0.498981
O      3.891775     4.748462     0.835216    -0.554452
O      6.744588     5.252764     0.038778    -0.541395
O      5.399749     4.773462    13.157635    -0.520770
O      7.355322     6.949216     2.132784    -0.570384
O      6.848586     8.510319     3.639156    -0.488261
O      4.677879     7.340363     0.463843    -0.560806
O      4.689094     9.270506     1.601825    -0.493517
O      7.724414    10.909752     7.461760    -0.569571
O      9.089645    10.882357     5.688418    -0.488494
O      7.156502     0.776147     9.618407    -0.537727
O      7.658140     2.278020    11.206809    -0.510580
O      4.771681    10.150092     6.936767    -0.549779
O      4.697251     8.256321     5.767465    -0.508225
O      5.975817     9.741895     9.713861    -0.489908
O      8.172014     9.593157    10.194110    -0.556404
O     10.046020     0.347486    10.917467    -0.539710
O      0.536304    10.207303    11.827256    -0.525035
O      5.524139     0.979828     6.678745    -0.546181
O      5.877936     2.868509     5.531815    -0.508602
O      1.190881     7.264540    12.115107    -0.521326
O      3.363627     7.219775    12.623694    -0.528398
O      8.766435     6.581747    10.490910    -0.494130
O      9.466893     4.727284    11.527473    -0.572810
O      8.520714     8.397016    12.919002    -0.498995
O      8.989725     6.553863    14.079356    -0.554418
O      1.646638     6.049561    14.875794    -0.541388
O      0.301799     6.528863     1.756937    -0.520780
O      2.257372     4.353109    12.781788    -0.570357
O      1.750636     2.792006    11.275416    -0.488305
O      9.775829     3.961962    14.450729    -0.560783
O      9.787044     2.031819    13.312747    -0.493577

The following XYZ coordinates are in angstroms. Other properties are in atomic units.
The sperically averaged electron density of each atom fit to a function of the form exp(a - br)
eigen_1, eigen_2 and eigen_3 are the three eigenvalues of traceless quadrupole moment tensor
  atom number  atomic symbol              X              Y              Z     net charge C6 coefficient C8 coefficient C10 coefficient fluctuating dipole atomic polarizability isotropic forcefield polarizability              a              b squared Pearson coefficient          <r^3>          <r^4>         wp_QDO          m_QDO          q_QDO       dipole_x       dipole_y       dipole_z         dipole            Qxy            Qxz            Qyz     Q(x^2-y^2)  Q(3z^2 - R^2)        eigen_1        eigen_2        eigen_3 static polarizability      alpha(xx)      alpha(xy)      alpha(xz)      alpha(yy)      alpha(yz)      alpha(zz) atomic spin moment
            1             Mn       0.682412      -0.091462       6.521695       0.973071     137.290098 0.30985539E+04  0.11203326E+06                                22.198026                           18.700834       0.185725       1.847603                    0.999389      54.428064     159.227223       0.400243       0.423247      -1.126034      -0.007428       0.005365      -0.009563       0.013244      -0.026808       0.016373       0.002734       0.012914       0.056279      -0.039635       0.008790       0.030845             25.782220      31.614428       0.798577      -7.168645      19.900725      -0.133792      25.831509           4.677527
            2             Mn       3.866795      -0.069762       5.684689       0.998605     106.948705 0.25331545E+04  0.87816239E+05                                19.626726                           17.453471       0.142384       1.834022                    0.999704      54.459730     160.284116       0.391796       0.450955      -1.099176      -0.001774       0.000945       0.003007       0.003617       0.005941       0.007971      -0.002784       0.019209       0.020357      -0.015832       0.001178       0.014653             21.648127      23.566104      -0.677452      -0.616592      20.075182      -0.407255      21.303095           4.706590
            3             Mn       4.674412       2.886505       3.761604       1.012260     141.906615 0.32055664E+04  0.11675092E+06                                22.505830                           18.917092       0.146417       1.840165                    0.999607      53.799624     157.348613       0.401712       0.418635      -1.130473       0.001499      -0.003031       0.002890       0.004448       0.016579      -0.017785       0.060739       0.064652       0.004412      -0.083912       0.035169       0.048742             26.091896      22.357930       0.719984      -0.961264      31.482753      -8.944347      24.435006           4.703651
            4             Mn       5.538719       5.793921       1.771255       0.990703     106.125504 0.24696024E+04  0.85137631E+05                                19.568281                           17.268982       0.152704       1.836090                    0.999676      54.579960     160.601521       0.392350       0.452833      -1.097175       0.002129      -0.000894      -0.009777       0.010046      -0.002814       0.008475       0.002337       0.018961       0.033016      -0.015917      -0.000754       0.016671             21.687592      24.007564      -0.485694      -0.875790      19.986492      -0.285138      21.068719           4.697015
            5             Mn       8.733094       5.713513       0.961095       0.981322     140.256126 0.31990001E+04  0.11656534E+06                                22.399997                           18.903717       0.166030       1.841087                    0.999421      54.537431     160.050652       0.401273       0.418901      -1.129195       0.012803      -0.005248       0.016025       0.021172      -0.033494       0.019042       0.004959       0.008431       0.067566      -0.048840       0.013547       0.035293             26.016240      32.667828       0.647463      -7.282057      19.841853      -0.062980      25.539037           4.689672
            6             Mn       4.689706       8.777573       3.698665       0.996565     120.967007 0.27891524E+04  0.98605477E+05                                20.849142                           18.057691       0.154573       1.841696                    0.999426      54.110728     158.499924       0.395179       0.438413      -1.111902      -0.005709      -0.003155       0.001397       0.006671       0.026416       0.043116      -0.031225      -0.013840      -0.044908      -0.070674       0.034048       0.036626             23.581336      19.974440      -1.276553      -1.442125      27.918307       6.137551      22.851261           4.687443
            7             Mn       5.780362      11.393787       8.392877       0.973080     137.289675 0.30985426E+04  0.11203272E+06                                22.197950                           18.700777       0.185729       1.847606                    0.999389      54.427872     159.226418       0.400245       0.423246      -1.126035      -0.007415      -0.005362       0.009560       0.013234       0.026809      -0.016373       0.002731       0.012911       0.056241      -0.039629       0.008787       0.030843             25.782128      31.614258      -0.798574       7.168596      19.900675      -0.133784      25.831449           4.677553
            8             Mn       8.964745      11.372087       9.229883       0.998567     106.946062 0.25330860E+04  0.87813611E+05                                19.626751                           17.453516       0.142261       1.833987                    0.999704      54.459570     160.285460       0.391784       0.450970      -1.099163      -0.001783      -0.000949      -0.003017       0.003630      -0.005928      -0.007969      -0.002788       0.019226       0.020380      -0.015834       0.001179       0.014655             21.648125      23.566118       0.677491       0.616630      20.075074      -0.407223      21.303184           4.706455
            9             Mn       9.772362       8.415820      11.152968       1.012384     141.904708 0.32055190E+04  0.11674812E+06                                22.505000                           18.916455       0.146582       1.840221                    0.999606      53.798599     157.342029       0.401737       0.418613      -1.130494       0.001499       0.003029      -0.002889       0.004446      -0.016571       0.017785       0.060737       0.064615       0.004435      -0.083897       0.035147       0.048750             26.090850      22.357187      -0.719988       0.961187      31.481187      -8.943906      24.434177           4.703523
           10             Mn       0.440769       5.508404      13.143317       0.990447     106.127889 0.24696949E+04  0.85142503E+05                                19.569355                           17.269929       0.152457       1.835990                    0.999677      54.583507     160.618980       0.392314       0.452865      -1.097144       0.002133       0.000897       0.009783       0.010053       0.002821      -0.008472       0.002334       0.018982       0.033035      -0.015932      -0.000743       0.016674             21.688774      24.008903       0.485736       0.875863      19.987502      -0.285126      21.069916           4.697148
           11             Mn       3.635144       5.588812      13.953477       0.981339     140.255401 0.31989788E+04  0.11656431E+06                                22.399857                           18.903601       0.166043       1.841093                    0.999421      54.537107     160.049285       0.401276       0.418899      -1.129197       0.012792       0.005247      -0.016023       0.021163       0.033494      -0.019042       0.004952       0.008431       0.067537      -0.048834       0.013541       0.035293             26.016075      32.667506      -0.647450       7.282005      19.841781      -0.063002      25.538939           4.689674
           12             Mn       9.787656       2.524752      11.215907       0.996865     120.961770 0.27889869E+04  0.98597047E+05                                20.847615                           18.056429       0.154837       1.841804                    0.999425      54.106915     158.480825       0.395221       0.438378      -1.111937      -0.005707       0.003155      -0.001397       0.006669      -0.026407      -0.043124      -0.031212      -0.013844      -0.044901      -0.070668       0.034035       0.036633             23.579511      19.973122       1.276463       1.441992      27.915887       6.136813      22.849523           4.687885
           13              H       2.215569       0.859087       9.241069       0.023812       1.221723 0.85964951E+01  0.86352460E+02                                 1.906875                            1.722275      -1.158927       2.301285                    0.995346       4.003359      11.522225       0.471235       1.293942      -0.703472      -0.042926       0.018647       0.038836       0.060816      -0.004280      -0.005219      -0.003666       0.005482       0.004437      -0.009100       0.002090       0.007010              2.016340       2.420162      -0.335013      -0.633327       1.593935       0.298987       2.034924           0.001358
           14              H       0.840142       9.500017       4.302854       0.034477       1.306370 0.93926011E+01  0.94461547E+02                                 1.854196                            1.699733      -0.917370       2.418981                    0.998600       3.593499       9.664105       0.527995       1.153472      -0.739305      -0.058617      -0.012452      -0.012642       0.061244       0.006397       0.004806      -0.000057       0.003851      -0.003348      -0.007651      -0.001151       0.008802              1.916876       2.711310       0.183523       0.132834       1.511909       0.152917       1.527408           0.002437
           15              H       0.033646       2.900087       7.321563       0.042095       1.285566 0.93656397E+01  0.93490989E+02                                 1.794735                            1.670392      -0.809347       2.472661                    0.999539       3.426870       8.981930       0.549216       1.117200      -0.750270       0.017338       0.039180      -0.048320       0.064580       0.004695      -0.001233      -0.009973      -0.010959      -0.008958      -0.009587      -0.004735       0.014322              1.833205       1.498926       0.108552      -0.289778       1.708202      -0.402879       2.292488           0.002121
           16              H       1.655814       2.853734       4.132828       0.039373       1.383217 0.10004878E+02  0.10268773E+03                                 1.960176                            1.780285      -1.004930       2.383818                    0.997644       3.709404      10.229119       0.502343       1.187952      -0.730541      -0.020051       0.051129      -0.034753       0.064992      -0.009067       0.003532      -0.008290      -0.006067      -0.012570      -0.009628      -0.005967       0.015595              2.049888       1.676017      -0.090783       0.055354       2.436959      -0.746800       2.036687           0.002015
           17              H       6.208284      11.145230       2.595136       0.037634       1.417670 0.10503972E+02  0.10823526E+03                                 1.936591                            1.784203      -0.979680       2.392164                    0.998000       3.607712       9.703673       0.523027       1.136492      -0.744783       0.041015      -0.028264      -0.044525       0.066810      -0.003704      -0.014905       0.000458       0.010811       0.008372      -0.012449      -0.006222       0.018671              1.995341       1.879414      -0.362202      -0.407684       2.133354       0.457869       1.973255           0.002128
           18              H       1.712911       8.997995       7.865945       0.032147       1.266668 0.91112413E+01  0.91315509E+02                                 1.850075                            1.700108      -0.750881       2.496024                    0.999608       3.590735       9.771376       0.513727       1.189616      -0.730590       0.046674      -0.019075      -0.035628       0.061738      -0.005311      -0.005328       0.004111       0.005137      -0.009587      -0.006572      -0.004155       0.010726              1.917748       2.165322      -0.191893      -0.673751       1.529313       0.104624       2.058609           0.002286
           19              H       7.574534       2.829027       3.367710       0.027767       1.451439 0.10581241E+02  0.11012689E+03                                 2.017027                            1.824573      -1.155119       2.306175                    0.995923       3.836993      10.652420       0.498806       1.179824      -0.731849       0.013429      -0.050410       0.033280       0.061880      -0.009532       0.003307      -0.009095      -0.005401      -0.010306      -0.010618      -0.005466       0.016084              2.114472       1.714124      -0.050928       0.023916       2.551138      -0.782164       2.078153           0.002318
           20              H       3.132180       6.423368       4.830830       0.027132       1.475202 0.10979703E+02  0.11453503E+03                                 1.995423                            1.828157      -0.989622       2.379998                    0.997642       3.709146      10.077522       0.514388       1.141478      -0.743073      -0.038251       0.026416       0.043133       0.063415      -0.002797      -0.014861       0.000606       0.009057       0.010626      -0.012157      -0.006091       0.018249              2.065927       1.909201      -0.400554      -0.402635       2.280417       0.505646       2.008162           0.002035
           21              H       2.557132       3.471894       0.477266       0.023467       1.313299 0.94876700E+01  0.96139975E+02                                 1.897449                            1.735469      -0.826531       2.453998                    0.998933       3.696017      10.142444       0.507757       1.190435      -0.729823      -0.046148      -0.018092      -0.034538       0.060414       0.005504       0.005018       0.004311       0.004284      -0.011914      -0.007037      -0.003785       0.010822              1.974553       2.239299       0.177128       0.720052       1.544645       0.085004       2.139715           0.002337
           22              H       7.204423       4.235525      13.209836       0.031019       1.221947 0.86054743E+01  0.86605329E+02                                 1.918816                            1.732315      -1.207215       2.282354                    0.995080       4.015324      11.628870       0.465399       1.307707      -0.700478       0.046267      -0.022720      -0.034994       0.062301      -0.006216      -0.005547      -0.003738       0.004463       0.002105      -0.010537       0.002935       0.007603              2.030428       2.410283      -0.377639      -0.623247       1.647075       0.329841       2.033924           0.001363
           23              H       8.524792       8.070097       3.112671       0.024551       1.330334 0.95947382E+01  0.96854240E+02                                 1.864588                            1.708055      -0.904424       2.418821                    0.998595       3.620564       9.704133       0.532131       1.140254      -0.742627       0.054398       0.016127       0.014220       0.058493       0.006390       0.004101       0.001126       0.002608      -0.002607      -0.006713      -0.001877       0.008590              1.926338       2.728960       0.204435       0.132462       1.526688       0.158124       1.523364           0.002163
           24              H       4.411766       8.608720      14.714717       0.029245       1.345501 0.99116446E+01  0.10019137E+03                                 1.835527                            1.706184      -0.863775       2.437431                    0.999115       3.512091       9.214633       0.550154       1.101380      -0.754164      -0.011913       0.037929      -0.048134       0.062429      -0.003576      -0.001112      -0.008127      -0.012937      -0.007878      -0.009081      -0.003536       0.012618              1.875694       1.491646      -0.072424       0.221424       1.740277      -0.420399       2.395159           0.002197
           25              H       7.313519      10.443238       5.673503       0.023819       1.221716 0.85964449E+01  0.86351835E+02                                 1.906868                            1.722270      -1.158922       2.301288                    0.995346       4.003348      11.522188       0.471236       1.293942      -0.703472      -0.042926      -0.018646      -0.038837       0.060816       0.004282       0.005219      -0.003666       0.005484       0.004435      -0.009101       0.002090       0.007011              2.016332       2.420152       0.335011       0.633322       1.593929       0.298984       2.034915           0.001359
           26              H       5.938092       1.802308      10.611718       0.034475       1.306317 0.93921166E+01  0.94455141E+02                                 1.854122                            1.699671      -0.917338       2.418998                    0.998600       3.593403       9.663663       0.528015       1.153447      -0.739312      -0.058617       0.012452       0.012640       0.061244      -0.006395      -0.004804      -0.000058       0.003851      -0.003344      -0.007649      -0.001150       0.008798              1.916797       2.711184      -0.183512      -0.132826       1.511854       0.152907       1.527352           0.002435
           27              H       5.131596       8.402238       7.593009       0.042089       1.285662 0.93665254E+01  0.93502338E+02                                 1.794846                            1.670489      -0.809387       2.472637                    0.999539       3.427013       8.982519       0.549190       1.117223      -0.750264       0.017338      -0.039180       0.048318       0.064578      -0.004696       0.001233      -0.009973      -0.010959      -0.008962      -0.009588      -0.004735       0.014323              1.833322       1.499010      -0.108561       0.289806       1.708307      -0.402914       2.292650           0.002116
           28              H       6.753764       8.448591      10.781744       0.039376       1.383245 0.10005129E+02  0.10269086E+03                                 1.960190                            1.780298      -1.004931       2.383810                    0.997644       3.709451      10.229247       0.502346       1.187939      -0.730544      -0.020053      -0.051128       0.034752       0.064991       0.009067      -0.003532      -0.008289      -0.006068      -0.012567      -0.009627      -0.005968       0.015595              2.049904       1.676030       0.090785      -0.055354       2.436977      -0.746808       2.036704           0.002008
           29              H       1.110334       0.157095      12.319436       0.037637       1.417619 0.10503505E+02  0.10822916E+03                                 1.936539                            1.784160      -0.979632       2.392187                    0.998000       3.607645       9.703412       0.523036       1.136487      -0.744784       0.041016       0.028264       0.044528       0.066812       0.003705       0.014904       0.000460       0.010812       0.008372      -0.012448      -0.006223       0.018671              1.995286       1.879366       0.362188       0.407668       2.133290       0.457851       1.973203           0.002129
           30              H       6.810861       2.304330       7.048627       0.032120       1.266700 0.91115079E+01  0.91318768E+02                                 1.850103                            1.700131      -0.750897       2.496013                    0.999608       3.590778       9.771496       0.513725       1.189614      -0.730591       0.046675       0.019075       0.035627       0.061739       0.005314       0.005328       0.004112       0.005136      -0.009592      -0.006573      -0.004156       0.010729              1.917778       2.165358       0.191897       0.673767       1.529334       0.104626       2.058642           0.002291
           31              H       2.476584       8.473298      11.546862       0.027762       1.451478 0.10581575E+02  0.11013117E+03                                 2.017054                            1.824596      -1.155120       2.306167                    0.995924       3.837052      10.652601       0.498806       1.179816      -0.731851       0.013431       0.050409      -0.033279       0.061879       0.009532      -0.003308      -0.009094      -0.005403      -0.010303      -0.010617      -0.005467       0.016084              2.114502       1.714147       0.050929      -0.023916       2.551176      -0.782181       2.078183           0.002313
           32              H       8.230130       4.878957      10.083742       0.027135       1.475132 0.10979050E+02  0.11452619E+03                                 1.995337                            1.828084      -0.989581       2.380017                    0.997642       3.709045      10.077063       0.514407       1.141455      -0.743078      -0.038253      -0.026416      -0.043135       0.063417       0.002799       0.014860       0.000607       0.009056       0.010630      -0.012156      -0.006092       0.018248              2.065834       1.909122       0.400529       0.402610       2.280304       0.505613       2.008076           0.002036
           33              H       7.655082       7.830431      14.437306       0.023480       1.313285 0.94875547E+01  0.96138535E+02                                 1.897436                            1.735458      -0.826517       2.454006                    0.998933       3.695996      10.142379       0.507759       1.190434      -0.729823      -0.046146       0.018091       0.034541       0.060414      -0.005503      -0.005018       0.004310       0.004283      -0.011908      -0.007035      -0.003785       0.010820              1.974539       2.239282      -0.177125      -0.720045       1.544635       0.085003       2.139699           0.002333
           34              H       2.106473       7.066800       1.704736       0.031014       1.221956 0.86055594E+01  0.86606458E+02                                 1.918832                            1.732328      -1.207226       2.282347                    0.995080       4.015353      11.628998       0.465396       1.307713      -0.700477       0.046267       0.022719       0.034994       0.062301       0.006218       0.005547      -0.003738       0.004465       0.002102      -0.010539       0.002935       0.007604              2.030445       2.410306       0.377643       0.623255       1.647087       0.329844       2.033941           0.001362
           35              H       3.426842       3.232228      11.801901       0.024543       1.330316 0.95945731E+01  0.96852054E+02                                 1.864567                            1.708037      -0.904413       2.418827                    0.998595       3.620528       9.703977       0.532136       1.140250      -0.742628       0.054399      -0.016126      -0.014218       0.058493      -0.006389      -0.004099       0.001125       0.002610      -0.002608      -0.006711      -0.001876       0.008587              1.926314       2.728924      -0.204432      -0.132460       1.526672       0.158121       1.523348           0.002162
           36              H       9.509716       2.693605       0.199855       0.029237       1.345451 0.99111809E+01  0.10018550E+03                                 1.835489                            1.706150      -0.863732       2.437456                    0.999116       3.512007       9.214358       0.550156       1.101388      -0.754163      -0.011913      -0.037928       0.048137       0.062431       0.003576       0.001112      -0.008125      -0.012934      -0.007872      -0.009080      -0.003535       0.012615              1.875655       1.491618       0.072422      -0.221417       1.740241      -0.420388       2.395105           0.002203
           37              C       2.910929       0.576291       8.693704       0.536836      19.209367 0.21111154E+03  0.42057458E+04                                 6.528608                            5.090203       0.262890       2.150366                    0.999694      22.074595      61.350064       0.668014       0.460245      -1.022464       0.040915      -0.013841      -0.048902       0.065246       0.040884      -0.029624      -0.038050      -0.188777      -0.159373      -0.091469      -0.047795       0.139264              7.245753       9.551477      -0.911512       0.562480       4.022054       0.969866       8.163727           0.018338
           38              C       1.746558       9.670433       4.426645       0.522519      19.858389 0.20697946E+03  0.40825937E+04                                 6.542043                            4.951924       0.520227       2.230664                    0.999742      21.852140      59.449406       0.698948       0.444275      -1.036712       0.059033       0.026886       0.009370       0.065541       0.006339       0.017098      -0.108043      -0.083857       0.074575      -0.088961      -0.046578       0.135539              7.427183       7.986918      -0.677287      -0.923924       7.053170       3.605425       7.241460           0.020288
           39              C       9.987904       2.418255       8.079224       0.516033      19.277469 0.21247636E+03  0.42235417E+04                                 6.447771                            5.052719       0.415063       2.195132                    0.999907      22.069815      60.506411       0.683863       0.450579      -1.031851      -0.013033      -0.038707       0.041794       0.058436      -0.011934       0.042664      -0.028108       0.169032      -0.175398      -0.087962      -0.037606       0.125567              7.135272       4.163387      -0.109788      -1.171451       8.517821       1.669456       8.724608           0.024317
           40              C       1.834242       2.099283       4.647381       0.527424      20.081485 0.21571381E+03  0.43120274E+04                                 6.682765                            5.123180       0.253934       2.142224                    0.999807      22.192704      61.380478       0.671537       0.456281      -1.026730       0.025461      -0.052534       0.028982       0.065177      -0.001532       0.038488       0.092521      -0.075172       0.188075      -0.092334      -0.043332       0.135666              7.492529       9.432505       0.655673      -1.688570       6.920497      -2.748263       6.124586           0.019098
           41              C       5.649548      11.616808       3.172329       0.529051      19.900269 0.21567118E+03  0.43119527E+04                                 6.641847                            5.119504       0.296787       2.154755                    0.999856      22.255128      61.604884       0.672248       0.455717      -1.026811      -0.048645       0.023035       0.033650       0.063477       0.001279       0.083593       0.009437       0.145632       0.080485      -0.087380      -0.041128       0.128508              7.458839       5.200120       0.132898      -1.668366      11.271278      -0.454975       5.905120           0.022161
           42              C       1.028766       9.227727       8.450596       0.524236      19.171453 0.20689540E+03  0.40793667E+04                                 6.380195                            4.947040       0.570093       2.247594                    0.999671      21.791390      59.217964       0.700314       0.443579      -1.037412      -0.050524       0.022489       0.031956       0.063872       0.056926       0.067099       0.072544       0.068665      -0.029626      -0.092854      -0.041838       0.134693              7.113662       5.878156      -0.922213      -1.758351       7.852763      -2.617337       7.610067           0.018483
           43              C       7.444027       3.593989       2.856141       0.532957      19.806278 0.21062746E+03  0.41944168E+04                                 6.645808                            5.075471       0.170177       2.113055                    0.999709      22.283500      61.953053       0.670626       0.458637      -1.023183      -0.015730       0.054852      -0.032080       0.065462       0.009042       0.041285       0.088274      -0.081606       0.204433      -0.089831      -0.048219       0.138050              7.455484       9.465692       0.494488      -1.752657       6.891217      -2.646580       6.009544           0.018566
           44              C       3.675622       5.920760       4.265568       0.535970      19.503049 0.20899215E+03  0.41549803E+04                                 6.579132                            5.062169       0.255182       2.142358                    0.999805      22.226984      61.804684       0.670027       0.459806      -1.022229       0.046239      -0.018869      -0.041668       0.065041       0.006309       0.082434       0.013166       0.153139       0.088864      -0.092861      -0.037606       0.130467              7.374224       5.062693       0.067671      -1.603512      11.137145      -0.584958       5.922834           0.017368
           45              C       3.241277       3.682479       1.070866       0.529025      18.921829 0.20151438E+03  0.39540256E+04                                 6.346619                            4.898644       0.543469       2.241494                    0.999748      21.731711      59.247086       0.699030       0.446557      -1.033885       0.049061       0.023116       0.031044       0.062490      -0.061140      -0.065083       0.078090       0.056564      -0.052873      -0.096705      -0.041597       0.138302              7.092045       5.932490       1.034462       1.633560       7.668464      -2.686054       7.675180           0.016330
           46              C       6.508043       4.565156      13.730355       0.527933      19.709491 0.22124864E+03  0.44621310E+04                                 6.672380                            5.228351       0.214144       2.130329                    0.999440      22.419420      62.804543       0.655487       0.463319      -1.020203      -0.045246       0.016407       0.043745       0.065039       0.044382      -0.031221      -0.043126      -0.169699      -0.172255      -0.088007      -0.049096       0.137103              7.400218       9.527489      -1.104865       0.411167       4.243466       1.086702       8.429698           0.020929
           47              C       7.623474       7.873801       2.987389       0.541646      19.076174 0.19397936E+03  0.37680515E+04                                 6.363845                            4.794694       0.509579       2.232271                    0.999564      21.476753      58.155347       0.709492       0.444424      -1.035682      -0.059000      -0.032455      -0.012413       0.068472       0.010839       0.021886      -0.107156      -0.083644       0.107738      -0.093260      -0.044321       0.137581              7.222878       7.703071      -0.762802      -0.963981       7.115563       3.544549       6.850001           0.017506
           48              C       4.582037       8.615331       0.580177       0.526550      18.979855 0.20510487E+03  0.40466389E+04                                 6.392444                            4.976108       0.427744       2.201382                    0.999895      21.933801      60.173710       0.685729       0.452725      -1.029236       0.006681      -0.041692       0.044929       0.061656       0.009117      -0.031318      -0.027089       0.178408      -0.197578      -0.090227      -0.037968       0.128195              7.087336       3.966922       0.106840       0.797842       8.634625       1.797331       8.660461           0.021658
           49              C       8.008879      10.726034       6.220868       0.536820      19.209567 0.21111423E+03  0.42058127E+04                                 6.528648                            5.090232       0.262903       2.150366                    0.999694      22.074764      61.350620       0.668013       0.460245      -1.022464       0.040919       0.013845       0.048897       0.065246      -0.040883       0.029628      -0.038049      -0.188776      -0.159364      -0.091472      -0.047791       0.139262              7.245799       9.551550       0.911513      -0.562500       4.022073       0.969866       8.163773           0.018338
           50              C       6.844508       1.631892      10.487927       0.522521      19.858122 0.20697643E+03  0.40825144E+04                                 6.541974                            4.951885       0.520230       2.230668                    0.999742      21.851900      59.448385       0.698953       0.444275      -1.036714       0.059036      -0.026873      -0.009357       0.065535      -0.006341      -0.017097      -0.108046      -0.083866       0.074596      -0.088962      -0.046584       0.135546              7.427099       7.986793       0.677280       0.923916       7.053103       3.605391       7.241401           0.020287
           51              C       4.889954       8.884070       6.835348       0.516012      19.277928 0.21248192E+03  0.42236860E+04                                 6.447879                            5.052784       0.415025       2.195111                    0.999907      22.070281      60.508217       0.683858       0.450579      -1.031850      -0.013023       0.038724      -0.041789       0.058442       0.011934      -0.042664      -0.028113       0.169028      -0.175375      -0.087963      -0.037600       0.125563              7.135401       4.163448       0.109787       1.171491       8.517957       1.669465       8.724798           0.024311
           52              C       6.932192       9.203042      10.267191       0.527419      20.081733 0.21571689E+03  0.43121037E+04                                 6.682803                            5.123207       0.253934       2.142219                    0.999807      22.192922      61.381154       0.671537       0.456279      -1.026731       0.025458       0.052539      -0.028989       0.065183       0.001542      -0.038495       0.092520      -0.075185       0.188083      -0.092348      -0.043319       0.135668              7.492574       9.432564      -0.655670       1.688586       6.920525      -2.748281       6.124632           0.019089
           53              C       0.551598      -0.314483      11.742243       0.529067      19.900059 0.21566900E+03  0.43118969E+04                                 6.641804                            5.119484       0.296801       2.154763                    0.999856      22.254947      61.604246       0.672248       0.455718      -1.026811      -0.048643      -0.023049      -0.033651       0.063480      -0.001278      -0.083591       0.009439       0.145650       0.080519      -0.087395      -0.041117       0.128512              7.458779       5.200085      -0.132902       1.668346      11.271171      -0.454976       5.905081           0.022155
           54              C       6.126716       2.074598       6.463976       0.524233      19.171392 0.20689430E+03  0.40793406E+04                                 6.380184                            4.947027       0.570058       2.247583                    0.999671      21.791361      59.217898       0.700315       0.443579      -1.037412      -0.050522      -0.022505      -0.031952       0.063874      -0.056925      -0.067094       0.072541       0.068663      -0.029623      -0.092851      -0.041836       0.134687              7.113653       5.878154       0.922210       1.758359       7.852751      -2.617327       7.610055           0.018493
           55              C       2.346077       7.708336      12.058431       0.532958      19.806381 0.21062844E+03  0.41944414E+04                                 6.645828                            5.075481       0.170216       2.113066                    0.999709      22.283580      61.953334       0.670626       0.458637      -1.023183      -0.015728      -0.054857       0.032085       0.065469      -0.009033      -0.041292       0.088269      -0.081621       0.204436      -0.089844      -0.048204       0.138048              7.455510       9.465717      -0.494481       1.752661       6.891242      -2.646598       6.009572           0.018563
           56              C       8.773572       5.381565      10.649004       0.535981      19.502806 0.20898956E+03  0.41549087E+04                                 6.579052                            5.062125       0.255233       2.142379                    0.999805      22.226694      61.803368       0.670034       0.459804      -1.022232       0.046235       0.018882       0.041670       0.065043      -0.006307      -0.082429       0.013170       0.153153       0.088899      -0.092875      -0.037593       0.130468              7.374121       5.062633      -0.067689       1.603486      11.136965      -0.584971       5.922765           0.017367
           57              C       8.339227       7.619846      13.843706       0.529022      18.921849 0.20151470E+03  0.39540313E+04                                 6.346615                            4.898642       0.543534       2.241515                    0.999748      21.731689      59.246913       0.699031       0.446556      -1.033886       0.049063      -0.023100      -0.031046       0.062488       0.061139       0.065083       0.078091       0.056565      -0.052870      -0.096705      -0.041597       0.138302              7.092040       5.932486      -1.034468      -1.633553       7.668461      -2.686056       7.675173           0.016325
           58              C       1.410093       6.737169       1.184217       0.527915      19.709616 0.22125021E+03  0.44621713E+04                                 6.672412                            5.228371       0.214173       2.130336                    0.999440      22.419511      62.804891       0.655486       0.463319      -1.020203      -0.045250      -0.016409      -0.043741       0.065039      -0.044381       0.031224      -0.043124      -0.169695      -0.172249      -0.088009      -0.049090       0.137100              7.400257       9.527548       1.104871      -0.411167       4.243480       1.086708       8.429744           0.020932
           59              C       2.525524       3.428524      11.927183       0.541653      19.075947 0.19397663E+03  0.37679839E+04                                 6.363795                            4.794661       0.509602       2.232282                    0.999564      21.476563      58.154653       0.709494       0.444424      -1.035682      -0.059002       0.032444       0.012399       0.068466      -0.010842      -0.021885      -0.107156      -0.083647       0.107746      -0.093262      -0.044321       0.137582              7.222819       7.702992       0.762787       0.963964       7.115513       3.544523       6.849953           0.017510
           60              C       9.679987       2.686994      14.334395       0.526559      18.979360 0.20509849E+03  0.40464770E+04                                 6.392326                            4.976025       0.427799       2.201409                    0.999895      21.933328      60.171926       0.685737       0.452724      -1.029238       0.006691       0.041675      -0.044933       0.061649      -0.009114       0.031317      -0.027084       0.178408      -0.197592      -0.090224      -0.037972       0.128196              7.087201       3.966855      -0.106832      -0.797823       8.634470       1.797286       8.660279           0.021667
           61              O       2.626464       0.392573       7.452812      -0.569562      39.655390 0.63173059E+03  0.15826602E+05                                 9.257186                            7.826251      -0.076212       2.022909                    0.995262      28.317841      76.227742       0.672424       0.363586      -1.134289       0.026359       0.013590       0.057464       0.064665       0.030774       0.031025       0.005002      -0.090811       0.140120      -0.084347       0.024953       0.059394             10.173181       9.818675       0.382935       1.314665       5.928332       1.558397      14.772534           0.080587
           62              O       3.991695       0.419968       9.226154      -0.488497      30.620583 0.42530527E+03  0.96270784E+04                                 7.693787                            6.309787       0.598377       2.270962                    0.997915      25.792634      65.450152       0.770819       0.351043      -1.147202      -0.044799      -0.001326      -0.041062       0.060785       0.006121       0.041886      -0.039621      -0.005329      -0.252510      -0.107387       0.047933       0.059455              8.576986      14.157925      -1.253794       2.118552       5.018831       0.150905       6.554203           0.049299
           63              O       2.058552      10.526178       5.296165      -0.537734      41.169914 0.60456997E+03  0.14971111E+05                                 9.512756                            7.653961      -0.035369       2.051892                    0.993690      27.566378      73.621344       0.680678       0.363377      -1.135176      -0.000973      -0.045738      -0.050401       0.068068       0.011165       0.020938       0.005416      -0.099249       0.137034      -0.077048       0.025580       0.051468             10.901046       8.956061       0.722076      -0.311171      11.679665       6.065151      12.067411           0.084778
           64              O       2.560190       9.024305       3.707763      -0.510545      34.760596 0.49085716E+03  0.11502348E+05                                 8.392181                            6.807954       0.489327       2.220580                    0.997618      26.613424      68.441021       0.738185       0.354086      -1.146115      -0.019202       0.038923       0.027830       0.051558      -0.063904      -0.062314      -0.025220      -0.047667       0.033395      -0.109723       0.039553       0.070170              9.505413      10.300814      -3.381234      -3.168200       9.207061       4.075406       9.008365           0.048699
           65              O       9.869631       1.152233       7.977805      -0.549766      41.337730 0.65512571E+03  0.16589423E+05                                 9.587591                            8.030639      -0.262481       1.968877                    0.993714      28.327092      77.068281       0.655228       0.369153      -1.128161       0.002913       0.064538       0.017813       0.067014      -0.002436       0.026935       0.011747      -0.041743      -0.213641      -0.080006       0.022456       0.057550             10.616636       7.791018       0.002091      -1.404999      15.599131       2.099568       8.459759           0.083361
           66              O       9.795201       3.046004       9.147107      -0.508262      34.185502 0.47574349E+03  0.11062692E+05                                 8.283766                            6.679945       0.433191       2.201308                    0.997795      26.510006      67.939804       0.748883       0.351726      -1.147896       0.005695      -0.037567      -0.036581       0.052744      -0.030710       0.009170       0.067692       0.103466       0.098661      -0.109029       0.041046       0.067983              9.403753       5.482825      -0.976515      -1.330475       9.217337       4.945245      13.511096           0.048803
           67              O       0.877867       1.560430       5.200711      -0.489929      31.341641 0.42887149E+03  0.97178329E+04                                 7.789209                            6.316302       0.566320       2.256639                    0.998233      25.823916      65.337867       0.774879       0.348843      -1.150218       0.053532       0.011739      -0.023396       0.059589       0.071901      -0.042772       0.034803      -0.016683       0.115146      -0.111787       0.052343       0.059444              8.769230      10.401466       2.864663      -3.687492       7.495294      -3.053737       8.410930           0.049643
           68              O       3.074064       1.709168       4.720462      -0.556394      39.276816 0.62157342E+03  0.15491362E+05                                 9.189556                            7.739448      -0.157047       2.004596                    0.993464      28.012124      74.927385       0.680064       0.361376      -1.137325      -0.061404       0.015238      -0.001227       0.063278      -0.026594       0.016684       0.047290       0.081771      -0.025308      -0.079750       0.026578       0.053172             10.117798      14.204083      -1.157079      -0.974844       9.029238      -2.327445       7.120073           0.085735
           69              O       4.948070      10.954839       3.997105      -0.539691      38.689947 0.61684387E+03  0.15386880E+05                                 9.185272                            7.779828      -0.200860       1.996704                    0.993050      27.885866      75.302927       0.667321       0.367956      -1.129062       0.020846       0.042640      -0.049304       0.068437       0.034761       0.012347      -0.039587       0.053261       0.063689      -0.072401       0.029592       0.042809             10.123517       7.958292       1.948916      -2.852634      12.306625      -1.295458      10.105635           0.083916
           70              O       5.634254       1.095022       3.087316      -0.525058      35.746097 0.48837058E+03  0.11428679E+05                                 8.548299                            6.763281       0.507563       2.221435                    0.998055      26.777303      68.798826       0.745183       0.351234      -1.148524      -0.019987      -0.052537       0.006185       0.056549       0.005099       0.079770      -0.001751      -0.084528      -0.146841      -0.114762       0.047497       0.067265              9.863334       5.683464      -0.226362      -0.315127      18.183504      -1.177386       5.723034           0.050628
           71              O       0.426189      10.322497       8.235827      -0.546166      39.224242 0.62499009E+03  0.15609766E+05                                 9.184355                            7.798503      -0.085452       2.029192                    0.993884      27.887157      74.858774       0.672051       0.364906      -1.133700       0.020711      -0.058248       0.024317       0.066431      -0.010694       0.053706       0.006972      -0.057097      -0.138919      -0.084347       0.030568       0.053780             10.050138       8.803027      -3.156982      -0.348460      13.250228      -2.898975       8.097159           0.081499
           72              O       0.779986       8.433816       9.382757      -0.508598      32.347795 0.44357619E+03  0.10135684E+05                                 7.952811                            6.421525       0.432144       2.199629                    0.998174      26.356607      66.956999       0.768921       0.348610      -1.150458      -0.010490       0.039236      -0.034942       0.053576       0.077207       0.034885      -0.042816      -0.006965       0.139840      -0.118780       0.050952       0.067828              9.028543       5.885880       1.112754      -2.067728       9.292143      -5.183432      11.907606           0.046101
           73              O       6.288831       4.037785       2.799465      -0.521344      37.034505 0.56766565E+03  0.13867830E+05                                 8.887797                            7.441012      -0.174744       2.012295                    0.992679      27.327250      73.007475       0.685469       0.365765      -1.130850       0.064323      -0.014209      -0.003105       0.065947      -0.018512       0.018408       0.057563       0.047846       0.022889      -0.077140       0.026400       0.050740              9.777952      13.556531      -1.593668      -0.821663       8.917587      -2.248004       6.859737           0.084149
           74              O       8.461577       4.082550       2.290878      -0.528409      33.184771 0.46370916E+03  0.10704303E+05                                 8.074753                            6.548694       0.549531       2.236004                    0.998524      26.560724      67.620978       0.765065       0.346813      -1.152984      -0.050364      -0.003748       0.019682       0.054203       0.078856      -0.050925       0.029915       0.020338       0.089775      -0.116275       0.039653       0.076622              9.103404      11.245265       2.832326      -3.979804       7.420403      -2.972243       8.644544           0.051958
           75              O       3.668485       4.720578       4.423662      -0.494138      33.370246 0.44319474E+03  0.10142643E+05                                 8.194504                            6.472129       0.505852       2.236128                    0.997386      26.081559      66.692198       0.755125       0.354430      -1.143688       0.017203       0.055793      -0.012769       0.059765       0.006481       0.085989      -0.004166      -0.046343      -0.112182      -0.108842       0.042004       0.066837              9.408117       5.423141      -0.255037      -0.287562      17.215008      -1.433790       5.586203           0.046049
           76              O       4.368943       6.575041       3.387099      -0.572810      40.461365 0.66009743E+03  0.16723648E+05                                 9.428978                            8.023802      -0.145158       2.005045                    0.993237      28.448021      77.065367       0.660997       0.365749      -1.132352      -0.030550      -0.038849       0.043613       0.065914       0.037821       0.000764      -0.044527       0.043613       0.071565      -0.072152       0.015790       0.056362             10.362379       8.186235       1.774346      -2.967636      12.210296      -1.206382      10.690606           0.084869
           77              O       3.422764       2.905309       1.995570      -0.498981      31.756604 0.42890367E+03  0.97244769E+04                                 7.864342                            6.323393       0.453508       2.211684                    0.998127      26.087604      66.152407       0.772730       0.349600      -1.148917       0.011340       0.040260      -0.039620       0.057612      -0.076515      -0.038603      -0.033680      -0.011550       0.128155      -0.114745       0.054887       0.059858              8.942737       5.750950      -0.930681       1.831247       9.241097      -5.261183      11.836163           0.044432
           78              O       3.891775       4.748462       0.835216      -0.554452      39.759278 0.63449246E+03  0.15911412E+05                                 9.276209                            7.863825      -0.145175       2.007797                    0.994110      28.048237      75.512303       0.668269       0.365487      -1.132934      -0.022377      -0.055494       0.024148       0.064525       0.014075      -0.054931       0.004819      -0.055670      -0.151588      -0.087472       0.029955       0.057517             10.174745       9.370213       3.556295       0.206047      12.966159      -2.836186       8.187864           0.081131
           79              O       6.744588       5.252764       0.038778      -0.541395      38.445185 0.60394918E+03  0.14983405E+05                                 9.112186                            7.681198      -0.140863       2.010137                    0.994647      27.911831      75.127672       0.673918       0.366344      -1.130488      -0.030103      -0.011781      -0.056970       0.065502       0.035206       0.021627       0.001075      -0.101098       0.114719      -0.084106       0.034638       0.049467             10.023914       9.431514       0.283240       0.923385       5.907268       1.666220      14.732959           0.078610
           80              O       5.399749       4.773462      13.157635      -0.520770      32.398390 0.46883390E+03  0.10868415E+05                                 7.983301                            6.616099       0.526861       2.230551                    0.998184      26.644556      68.306435       0.754645       0.350119      -1.148555       0.042116       0.004098       0.044121       0.061133      -0.000285       0.053323      -0.046095       0.031454      -0.255764      -0.116313       0.035350       0.080964              8.875095      14.484364      -1.477171       2.145874       5.285299       0.100288       6.855622           0.052619
           81              O       7.355322       6.949216       2.132784      -0.570384      42.907391 0.63604144E+03  0.15928294E+05                                 9.732599                            7.816801       0.034112       2.065070                    0.994044      28.043183      74.958499       0.678919       0.360250      -1.139291       0.002584       0.043724       0.045687       0.063292       0.011373       0.018938       0.019998      -0.104316       0.132353      -0.077812       0.015945       0.061866             11.183227       9.086586       0.526461      -0.500387      12.446546       6.309150      12.016549           0.086446
           82              O       6.848586       8.510319       3.639156      -0.488261      33.158974 0.44986214E+03  0.10329836E+05                                 8.143668                            6.538537       0.471647       2.228632                    0.997106      25.938151      66.355092       0.748478       0.356380      -1.142552       0.023519      -0.044521      -0.027487       0.057365      -0.051992      -0.041360      -0.046416      -0.052484       0.054296      -0.098326       0.033299       0.065027              9.226821      10.070690      -3.468475      -3.110281       9.042290       3.979125       8.567484           0.044970
           83              O       4.677879       7.340363       0.463843      -0.560806      42.036315 0.66590702E+03  0.16918553E+05                                 9.674073                            8.084495      -0.209864       1.984615                    0.993621      28.405687      77.219137       0.654987       0.368064      -1.129851      -0.003527       0.059236       0.014381       0.061058      -0.001813      -0.019933       0.016179      -0.050470      -0.219714      -0.079379       0.015272       0.064107             10.726429       7.824842       0.164836       1.331886      15.887029       2.097920       8.467417           0.082660
           84              O       4.689094       9.270506       1.601825      -0.493517      32.895830 0.44621083E+03  0.10221972E+05                                 8.086762                            6.483235       0.442330       2.214623                    0.997503      26.057674      66.515326       0.756897       0.353244      -1.145434      -0.012279      -0.039142      -0.037470       0.055560       0.022547      -0.013177       0.062308       0.109240       0.048045      -0.101583       0.050024       0.051559              9.175460       5.204612       0.687578       0.874873       9.177382       4.967171      13.144385           0.047528
           85              O       7.724414      10.909752       7.461760      -0.569571      39.655236 0.63172742E+03  0.15826503E+05                                 9.257166                            7.826234      -0.076146       2.022932                    0.995262      28.317759      76.227482       0.672425       0.363586      -1.134289       0.026368      -0.013582      -0.057456       0.064660      -0.030776      -0.031024       0.005001      -0.090812       0.140131      -0.084350       0.024954       0.059396             10.173157       9.818660      -0.382934      -1.314671       5.928313       1.558384      14.772499           0.080583
           86              O       9.089645      10.882357       5.688418      -0.488494      30.620780 0.42530792E+03  0.96271559E+04                                 7.693830                            6.309814       0.598381       2.270964                    0.997915      25.792657      65.450323       0.770816       0.351043      -1.147201      -0.044807       0.001328       0.041062       0.060791      -0.006118      -0.041884      -0.039618      -0.005320      -0.252496      -0.107381       0.047928       0.059453              8.577042      14.158037       1.253796      -2.118579       5.018852       0.150904       6.554236           0.049305
           87              O       7.156502       0.776147       9.618407      -0.537727      41.169052 0.60455537E+03  0.14970647E+05                                 9.512602                            7.653852      -0.035342       2.051903                    0.993691      27.566064      73.620060       0.680685       0.363375      -1.135178      -0.000961       0.045725       0.050386       0.068048      -0.011169      -0.020942       0.005415      -0.099267       0.137059      -0.077063       0.025586       0.051476             10.900856       8.955891      -0.722050       0.311179      11.679459       6.065029      12.067219           0.084772
           88              O       7.658140       2.278020      11.206809      -0.510580      34.761332 0.49087121E+03  0.11502750E+05                                 8.392252                            6.808019       0.489346       2.220572                    0.997619      26.613983      68.442485       0.738188       0.354083      -1.146119      -0.019237      -0.038929      -0.027827       0.051574       0.063895       0.062305      -0.025221      -0.047665       0.033402      -0.109712       0.039554       0.070158              9.505489      10.300888       3.381241       3.168211       9.207133       4.075447       9.008446           0.048703
           89              O       4.771681      10.150092       6.936767      -0.549779      41.338784 0.65514504E+03  0.16590044E+05                                 9.587758                            8.030759      -0.262497       1.968865                    0.993714      28.327529      77.069904       0.655223       0.369153      -1.128160       0.002931      -0.064556      -0.017817       0.067034       0.002436      -0.026932       0.011746      -0.041748      -0.213606      -0.079994       0.022447       0.057547             10.616835       7.791143      -0.002100       1.405034      15.599472       2.099588       8.459892           0.083366
           90              O       4.697251       8.256321       5.767465      -0.508225      34.184825 0.47572980E+03  0.11062302E+05                                 8.283699                            6.679875       0.433162       2.201312                    0.997794      26.509449      67.938311       0.748882       0.351729      -1.147893       0.005699       0.037577       0.036546       0.052727       0.030714      -0.009168       0.067704       0.103474       0.098679      -0.109043       0.041046       0.067997              9.403690       5.482783       0.976521       1.330492       9.217256       4.945231      13.511030           0.048792
           91              O       5.975817       9.741895       9.713861      -0.489908      31.341333 0.42886568E+03  0.97176674E+04                                 7.789156                            6.316258       0.566303       2.256638                    0.998233      25.823765      65.337351       0.774882       0.348843      -1.150219       0.053540      -0.011741       0.023391       0.059594      -0.071896       0.042772       0.034801      -0.016679       0.115140      -0.111781       0.052338       0.059443              8.769171      10.401394      -2.864637       3.687476       7.495225      -3.053708       8.410893           0.049628
           92              O       8.172014       9.593157      10.194110      -0.556404      39.277277 0.62158254E+03  0.15491641E+05                                 9.189601                            7.739486      -0.157031       2.004595                    0.993464      28.012391      74.928142       0.680066       0.361374      -1.137327      -0.061415      -0.015210       0.001204       0.063282       0.026592      -0.016683       0.047292       0.081772      -0.025300      -0.079752       0.026582       0.053170             10.117843      14.204164       1.157098       0.974851       9.029255      -2.327454       7.120111           0.085724
           93              O      10.046020       0.347486      10.917467      -0.539710      38.691070 0.61686764E+03  0.15387622E+05                                 9.185435                            7.779972      -0.200871       1.996687                    0.993051      27.886425      75.304804       0.667316       0.367956      -1.129062       0.020837      -0.042670       0.049282       0.068437      -0.034763      -0.012355      -0.039590       0.053271       0.063699      -0.072410       0.029601       0.042809             10.123690       7.958410      -1.948920       2.852675      12.306849      -1.295433      10.105810           0.083914
           94              O       0.536304      10.207303      11.827256      -0.525035      35.745419 0.48836039E+03  0.11428377E+05                                 8.548182                            6.763208       0.507568       2.221443                    0.998055      26.777077      68.797977       0.745188       0.351234      -1.148524      -0.019980       0.052550      -0.006179       0.056558      -0.005100      -0.079759      -0.001755      -0.084520      -0.146821      -0.114747       0.047489       0.067257              9.863176       5.683397       0.226342       0.315124      18.183162      -1.177374       5.722967           0.050619
           95              O       5.524139       0.979828       6.678745      -0.546181      39.224867 0.62500175E+03  0.15610136E+05                                 9.184466                            7.798586      -0.085488       2.029178                    0.993883      27.887404      74.859725       0.672046       0.364907      -1.133699       0.020730       0.058254      -0.024319       0.066444       0.010693      -0.053699       0.006970      -0.057091      -0.138900      -0.084336       0.030562       0.053773             10.050272       8.803136       3.157029       0.348471      13.250425      -2.899022       8.097254           0.081506
           96              O       5.877936       2.868509       5.531815      -0.508602      32.347501 0.44357078E+03  0.10135533E+05                                 7.952783                            6.421500       0.432133       2.199630                    0.998174      26.356363      66.956342       0.768920       0.348611      -1.150456      -0.010501      -0.039231       0.034920       0.053561      -0.077216      -0.034888      -0.042819      -0.006971       0.139846      -0.118792       0.050958       0.067833              9.028516       5.885858      -1.112760       2.067720       9.292132      -5.183424      11.907556           0.046108
           97              O       1.190881       7.264540      12.115107      -0.521326      37.033813 0.56765235E+03  0.13867419E+05                                 8.887673                            7.440913      -0.174717       2.012310                    0.992679      27.326942      73.006335       0.685475       0.365764      -1.130851       0.064332       0.014180       0.003130       0.065951       0.018513      -0.018408       0.057560       0.047846       0.022881      -0.077138       0.026402       0.050736              9.777807      13.556354       1.593668       0.821636       8.917433      -2.247950       6.859635           0.084149
           98              O       3.363627       7.219775      12.623694      -0.528398      33.184882 0.46371025E+03  0.10704339E+05                                 8.074791                            6.548720       0.549501       2.235998                    0.998524      26.560658      67.620939       0.765060       0.346815      -1.152982      -0.050371       0.003747      -0.019678       0.054208      -0.078853       0.050924       0.029914       0.020342       0.089771      -0.116271       0.039650       0.076621              9.103452      11.245308      -2.832340       3.979837       7.420435      -2.972271       8.644614           0.051947
           99              O       8.766435       6.581747      10.490910      -0.494130      33.369238 0.44318007E+03  0.10142212E+05                                 8.194295                            6.471994       0.505863       2.236137                    0.997385      26.081330      66.691056       0.755138       0.354427      -1.143692       0.017195      -0.055804       0.012767       0.059773      -0.006482      -0.085977      -0.004169      -0.046334      -0.112145      -0.108824       0.041994       0.066830              9.407849       5.423021       0.255002       0.287555      17.214440      -1.433761       5.586085           0.046046
          100              O       9.466893       4.727284      11.527473      -0.572810      40.461420 0.66010022E+03  0.16723737E+05                                 9.428985                            8.023822      -0.145178       2.005037                    0.993237      28.448073      77.065560       0.660996       0.365750      -1.132352      -0.030538       0.038884      -0.043585       0.065911      -0.037822      -0.000765      -0.044528       0.043622       0.071575      -0.072158       0.015794       0.056363             10.362372       8.186235      -1.774331       2.967620      12.210287      -1.206355      10.690595           0.084877
          101              O       8.520714       8.397016      12.919002      -0.498995      31.756993 0.42891054E+03  0.97246679E+04                                 7.864381                            6.323425       0.453529       2.211684                    0.998127      26.087917      66.153239       0.772732       0.349598      -1.148919       0.011332      -0.040262       0.039641       0.057627       0.076504       0.038600      -0.033675      -0.011548       0.128142      -0.114731       0.054879       0.059852              8.942781       5.750982       0.930683      -1.831263       9.241124      -5.261208      11.836236           0.044423
          102              O       8.989725       6.553863      14.079356      -0.554418      39.757589 0.63445941E+03  0.15910372E+05                                 9.275951                            7.863620      -0.145146       2.007821                    0.994110      28.047499      75.509745       0.668278       0.365487      -1.132934      -0.022353       0.055486      -0.024149       0.064510      -0.014080       0.054932       0.004821      -0.055675      -0.151599      -0.087476       0.029953       0.057523             10.174448       9.369953      -3.556195      -0.206021      12.965768      -2.836083       8.187624           0.081137
          103              O       1.646638       6.049561      14.875794      -0.541388      38.444201 0.60392998E+03  0.14982810E+05                                 9.112043                            7.681081      -0.140810       2.010165                    0.994646      27.911364      75.126130       0.673923       0.366344      -1.130488      -0.030117       0.011772       0.056959       0.065498      -0.035207      -0.021624       0.001076      -0.101091       0.114739      -0.084105       0.034638       0.049467             10.023752       9.431336      -0.283236      -0.923375       5.907178       1.666187      14.732742           0.078614
          104              O       0.301799       6.528863       1.756937      -0.520780      32.398693 0.46883867E+03  0.10868555E+05                                 7.983356                            6.616138       0.526860       2.230550                    0.998184      26.644637      68.306780       0.754642       0.350120      -1.148554       0.042123      -0.004100      -0.044124       0.061139       0.000288      -0.053320      -0.046093       0.031461      -0.255759      -0.116309       0.035345       0.080965              8.875164      14.484508       1.477185      -2.145888       5.285327       0.100287       6.855657           0.052632
          105              O       2.257372       4.353109      12.781788      -0.570357      42.905619 0.63600913E+03  0.15927274E+05                                 9.732331                            7.816597       0.034134       2.065089                    0.994044      28.042472      74.955972       0.678929       0.360249      -1.139292       0.002563      -0.043707      -0.045675       0.063270      -0.011379      -0.018942       0.020001      -0.104328       0.132366      -0.077821       0.015946       0.061875             11.182911       9.086290      -0.526446       0.500360      12.446215       6.308968      12.016228           0.086446
          106              O       1.750636       2.792006      11.275416      -0.488305      33.160405 0.44988673E+03  0.10330545E+05                                 8.143898                            6.538719       0.471654       2.228619                    0.997107      25.938865      66.357440       0.748467       0.356380      -1.142551       0.023550       0.044528       0.027483       0.057382       0.051984       0.041354      -0.046417      -0.052486       0.054308      -0.098316       0.033289       0.065027              9.227085      10.070977       3.468572       3.110360       9.042554       3.979260       8.567723           0.044977
          107              O       9.775829       3.961962      14.450729      -0.560783      42.034333 0.66586869E+03  0.16917322E+05                                 9.673763                            8.084254      -0.209848       1.984634                    0.993620      28.404872      77.216143       0.654999       0.368063      -1.129852      -0.003507      -0.059215      -0.014380       0.061037       0.001814       0.019932       0.016178      -0.050472      -0.219737      -0.079386       0.015274       0.064112             10.726071       7.824592      -0.164824      -1.331821      15.886491       2.097851       8.467131           0.082670
          108              O       9.787044       2.031819      13.312747      -0.493577      32.896965 0.44623125E+03  0.10222554E+05                                 8.086922                            6.483369       0.442359       2.214616                    0.997504      26.058370      66.517400       0.756892       0.353242      -1.145436      -0.012275       0.039131       0.037504       0.055574      -0.022542       0.013179       0.062296       0.109234       0.048017      -0.101569       0.050010       0.051559              9.175638       5.204706      -0.687585      -0.874888       9.177562       4.967261      13.144645           0.047538

******************************************************
Auxiliary information for the entire system
The total spin magnetic moment of the unit cell is   60.000666
The total net atomic charge of the unit cell is   0.000002
Accuracy of reproducing the electrostatic potential in the unit cell:
  The inner radius (bohr) =    5.0000
  The outer radius (bohr) =   12.0000
  Valid grid points have density less than (e/(bohr^3)) =    0.0001
  The number of valid grid points were=        44032
  The rms potential error without charges in kcal/mol is=      2.98174
  The rms potential error with partial charges in kcal/mol is=      0.78094
  The RRMSE value at monopole order=      0.26191
  The rms potential error with partial charges and cloud penetration in kcal/mol is=      0.76737
  The RRMSE value at monopole order with cloud penetration is=      0.25736
  The rms potential error with partial charges and atomic dipoles in kcal/mol is=      0.67399
  The RRMSE value at dipole order=      0.22604
  The rms potential error with partial charges, atomic dipoles and cloud penetration in kcal/mol is=      0.65459
  The RRMSE value at dipole order with cloud penetration=      0.21953

******************************************************
The electron densities and ab initio electrostatic potential were computed in VASP using the PBE functional and
projector augmented wave method. See the main text of the journal article for a description of computational details.
The atomic charges, dipoles, and quadrupoles were computed with the DDEC6 method as described in
(a) T. A. Manz and N. Gabaldon Limas, RSC Adv. 6 (2016) 47771-47801 DOI: 10.1039/c6ra04656h
(b) N. Gabaldon Limas and T. A. Manz, RSC Adv. 8 (2018) 2678-2707 DOI: 10.1039/c7ra11829e.
For each atom in the material, the electron cloud parameters were fit to the spherically averaged atom-in-material
electron density using radial positions for which this density was between 10^-4 and 10^-2 electrons per cubic bohr.
The polarizabilities, dispersion coefficients, and quantum Drude oscillator (QDO) parameters were fit using the MCLF method.
The magnetic structure of the system was optimized in VASP from the default ferromagnetic initial guess using spin polarization.
The atomic spin moments (ASMs) were computed on this optimized magnetic structure using the DDEC6 partition as inputs
to the method of T. A. Manz and D. S. Sholl, J. Chem. Theory Comput. 7 (2011) 4146-4164 DOI: 10.1021/ct200539n.
The RMSE and RRMSE were computed using a uniform grid with Ewald summation.
