# Supplementary material for: A collection of forcefield precursors for metal–organic frameworks
Source: RSC Adv. 2019 Nov 13;9(63):36492–507. doi: 10.1039/c9ra07327b (PMC9075174; doi:10.1039/c9ra07327b)
Supplement: RA-009-C9RA07327B-s6046 [file RA-009-C9RA07327B-s6046.xyz]

  108
jmolscript: load "" {1 1 1} spacegroup "x,y,z" unitcell [{     10.207200     0.000000     0.000000 }, {      0.000000    11.756100     0.000000 }, {      0.000000    -0.486626    14.953484 }]
Mn     9.383581     8.832835     1.968626     0.994718
Mn     1.090946     8.537413     4.677749     0.981204
Mn     4.279981     8.558002     5.508116     0.994619
Mn     6.194546     8.853424     2.798993     0.981099
Mn     0.823619     2.436639    12.984858     0.995250
Mn     9.116254     2.732061    10.275735     0.981106
Mn     5.927219     2.711472     9.445368     0.994588
Mn     4.012654     2.416050    12.154491     0.981163
Mn     0.000000     5.878050     0.000000     1.005335
Mn     5.103600    -0.243313     7.476742     1.005110
Mn     0.000000     0.000000     0.000000     1.011273
Mn     5.103600     5.634737     7.476742     1.011376
H      7.686022     9.774625     5.544752     0.029057
H      0.347045     5.552621     3.967159     0.032076
H      6.277428     6.635128     0.614588     0.030576
H      2.184341    11.198110     3.346590     0.024403
H      1.561702     7.741132    13.843935     0.030221
H      7.216490    11.699318     0.408230     0.031840
H      2.582422     7.616212     1.931990     0.029024
H      5.450645     0.082116     3.509583     0.032057
H      1.173828    10.755709     6.862154     0.030556
H      7.287941     6.192727     4.130152     0.024369
H      6.665302     9.163079     8.586291     0.030221
H      2.112890     5.691519     7.068512     0.031834
H      2.521178     1.494849     9.408732     0.029095
H      9.860155     5.716853    10.986325     0.032108
H      3.929772     4.634346    14.338896     0.030621
H      8.022859     0.071364    11.606894     0.024435
H      8.645498     3.528342     1.109549     0.030254
H      2.990710    -0.429844    14.545254     0.031884
H      7.624778     3.653262    13.021494     0.029042
H      4.756555    11.187358    11.443901     0.032071
H      9.033372     0.513765     8.091330     0.030571
H      2.919259     5.076747    10.823332     0.024370
H      3.541898     2.106395     6.367193     0.030232
H      8.094310     5.577955     7.884972     0.031849
C      8.425023     9.526435     4.956482     0.532672
C      0.189854     6.010374     3.119147     0.525848
C      7.271609     6.757650     0.747525     0.528818
C      1.433091    10.975604     2.698805     0.534564
C      0.991119     8.236574    14.417103     0.535091
C      7.395116    10.983950     0.892573     0.528212
C      3.321423     7.864402     2.520260     0.532646
C      5.293454    11.380463     4.357595     0.525803
C      2.168009    10.633187     6.729217     0.528790
C      6.536691     6.415233     4.777937     0.534541
C      6.094719     8.667637     8.013123     0.535080
C      2.291516     6.406887     6.584169     0.528214
C      1.782177     1.743039     9.997002     0.532718
C     10.017346     5.259100    11.834337     0.525875
C      2.935591     4.511824    14.205959     0.528851
C      8.774109     0.293870    12.254679     0.534585
C      9.216081     3.032900     0.536381     0.535121
C      2.812084     0.285524    14.060911     0.528281
C      6.885777     3.405072    12.433224     0.532669
C      4.913746    -0.110989    10.595889     0.525795
C      8.039191     0.636287     8.224267     0.528789
C      3.670509     4.854241    10.175547     0.534545
C      4.112481     2.601837     6.940361     0.535075
C      7.915684     4.862587     8.369315     0.528240
O      8.159023     9.329824     3.726109    -0.557193
O      9.524338     9.364146     5.500041    -0.506693
O      0.076656     7.273817     3.234289    -0.562593
O      0.021435     5.362896     2.091693    -0.499829
O      7.574865     7.650352     1.601817    -0.555108
O      8.063892     6.113442     0.049496    -0.503965
O      0.823313     9.885531     2.931481    -0.558880
O      1.213636    -0.003988     1.773483    -0.502758
O      0.294988     8.062341     0.310434    -0.558668
O      1.003980     9.458628    14.290447    -0.504979
O      8.598749    10.583499     0.962406    -0.537307
O      6.419614    10.476060     1.453329    -0.499689
O      3.055423     8.061013     3.750633    -0.557178
O      4.420738     8.026691     1.976701    -0.506715
O      5.180256    10.117020     4.242453    -0.562592
O      5.125035     0.271841     5.385049    -0.499784
O      2.471265     9.740485     5.874925    -0.555131
O      2.960292    11.277395     7.427246    -0.503943
O      5.926913     7.505306     4.545261    -0.558868
O      6.317236     5.638725     5.703259    -0.502743
O      5.398588     9.328496     7.166308    -0.558642
O      6.107580     7.445583     8.139779    -0.505019
O      3.495149     6.807338     6.514336    -0.537304
O      1.316014     6.914777     6.023413    -0.499731
O      2.048177     1.939650    11.227375    -0.557240
O      0.682862     1.905328     9.453443    -0.506616
O     10.130544     3.995657    11.719195    -0.562642
O     -0.021435     5.906578    12.861791    -0.499774
O      2.632335     3.619122    13.351667    -0.555177
O      2.143308     5.156032    14.903988    -0.503881
O      9.383887     1.383943    12.022003    -0.558931
O      8.993564    11.273462    13.180001    -0.502698
O      9.912212     3.207133    14.643050    -0.558733
O      9.203220     1.810846     0.663037    -0.504934
O      1.608451     0.685975    13.991078    -0.537347
O      3.787586     0.793414    13.500155    -0.499663
O      7.151777     3.208461    11.202851    -0.557148
O      5.786462     3.242783    12.976783    -0.506691
O      5.026944     1.152454    10.711031    -0.562602
O      5.082165    10.997633     9.568435    -0.499750
O      7.735935     1.528989     9.078559    -0.555137
O      7.246908    -0.007921     7.526238    -0.503898
O      4.280287     3.764168    10.408223    -0.558877
O      3.889964     5.630749     9.250225    -0.502705
O      4.808612     1.940978     7.787176    -0.558650
O      4.099620     3.823891     6.813705    -0.505006
O      6.712051     4.462136     8.439148    -0.537292
O      8.891186     4.354697     8.930071    -0.499725

The following XYZ coordinates are in angstroms. Other properties are in atomic units.
The sperically averaged electron density of each atom fit to a function of the form exp(a - br)
eigen_1, eigen_2 and eigen_3 are the three eigenvalues of traceless quadrupole moment tensor
  atom number  atomic symbol              X              Y              Z     net charge C6 coefficient C8 coefficient C10 coefficient fluctuating dipole atomic polarizability isotropic forcefield polarizability              a              b squared Pearson coefficient          <r^3>          <r^4>         wp_QDO          m_QDO          q_QDO       dipole_x       dipole_y       dipole_z         dipole            Qxy            Qxz            Qyz     Q(x^2-y^2)  Q(3z^2 - R^2)        eigen_1        eigen_2        eigen_3 static polarizability      alpha(xx)      alpha(xy)      alpha(xz)      alpha(yy)      alpha(yz)      alpha(zz) atomic spin moment
            1             Mn       9.383581       8.832835       1.968626       0.994718     105.884993 0.24830900E+04  0.85703607E+05                                19.540641                           17.310340       0.146071       1.835218                    0.999675      54.483293     160.316036       0.392148       0.452533      -1.097557      -0.002072      -0.001927       0.008636       0.009088       0.006212       0.007758       0.000139       0.020349       0.022786      -0.015901       0.000471       0.015430             21.613983      23.816957      -0.504120      -0.693984      19.913647      -0.287032      21.111346           4.698910
            2             Mn       1.090946       8.537413       4.677749       0.981204     136.364773 0.30780294E+04  0.11120808E+06                                22.204241                           18.723816       0.151082       1.838542                    0.999393      54.421902     159.625962       0.396913       0.427117      -1.122448      -0.010506      -0.002436       0.007871       0.013351       0.031526      -0.016231       0.005306       0.017526       0.060799      -0.045899       0.013448       0.032450             25.782941      31.772063      -0.667719       7.147868      19.869243       0.078402      25.707516           4.693497
            3             Mn       4.279981       8.558002       5.508116       0.994619     105.884919 0.24830890E+04  0.85703869E+05                                19.540917                           17.310564       0.145985       1.835187                    0.999675      54.484077     160.320476       0.392136       0.452545      -1.097546      -0.002071       0.001938      -0.008631       0.009086      -0.006216      -0.007767       0.000152       0.020316       0.022791      -0.015889       0.000454       0.015435             21.614305      23.817202       0.504118       0.693934      19.914057      -0.287062      21.111658           4.698953
            4             Mn       6.194546       8.853424       2.798993       0.981099     136.368269 0.30781282E+04  0.11121297E+06                                22.205024                           18.724439       0.151014       1.838509                    0.999393      54.423703     159.634224       0.396895       0.427132      -1.122434      -0.010510       0.002432      -0.007858       0.013346      -0.031513       0.016227       0.005311       0.017529       0.060781      -0.045886       0.013447       0.032439             25.783891      31.773392       0.667745      -7.148168      19.869890       0.078442      25.708390           4.693362
            5             Mn       0.823619       2.436639      12.984858       0.995250     105.879164 0.24828810E+04  0.85693180E+05                                19.538671                           17.308609       0.146431       1.835369                    0.999674      54.477378     160.287015       0.392208       0.452480      -1.097607       0.002071       0.001932      -0.008633       0.009086       0.006222       0.007768       0.000136       0.020350       0.022806      -0.015912       0.000469       0.015443             21.611789      23.814473      -0.504185      -0.693888      19.911602      -0.286998      21.109293           4.699398
            6             Mn       9.116254       2.732061      10.275735       0.981106     136.369438 0.30781647E+04  0.11121457E+06                                22.205072                           18.724491       0.150999       1.838503                    0.999393      54.423769     159.634371       0.396896       0.427129      -1.122436       0.010490       0.002440      -0.007875       0.013342       0.031531      -0.016245       0.005307       0.017499       0.060781      -0.045902       0.013443       0.032459             25.783928      31.773134      -0.667599       7.148456      19.869917       0.078428      25.708733           4.693596
            7             Mn       5.927219       2.711472       9.445368       0.994588     105.884272 0.24830723E+04  0.85703300E+05                                19.540993                           17.310629       0.145924       1.835167                    0.999675      54.484222     160.321860       0.392130       0.452551      -1.097540       0.002071      -0.001940       0.008625       0.009080      -0.006220      -0.007771       0.000154       0.020310       0.022782      -0.015888       0.000449       0.015438             21.614392      23.817323       0.504116       0.693966      19.914124      -0.287044      21.111731           4.699064
            8             Mn       4.012654       2.416050      12.154491       0.981163     136.368154 0.30781178E+04  0.11121223E+06                                22.204727                           18.724185       0.151069       1.838527                    0.999393      54.423311     159.631516       0.396905       0.427122      -1.122443       0.010520      -0.002424       0.007850       0.013348      -0.031517       0.016244       0.005327       0.017501       0.060816      -0.045901       0.013454       0.032446             25.783542      31.772965       0.667617      -7.148060      19.869606       0.078552      25.708053           4.693523
            9             Mn       0.000000       5.878050       0.000000       1.005335     119.679509 0.27485972E+04  0.96833753E+05                                20.733935                           17.943974       0.159570       1.845174                    0.999415      53.823415     157.475283       0.395761       0.439296      -1.111146      -0.000017       0.000007       0.000019       0.000026       0.020848       0.042004      -0.029817      -0.010556      -0.052632      -0.066684       0.029925       0.036759             23.479979      20.190493      -1.178373      -1.523508      27.509241       6.128185      22.740204           4.688178
           10             Mn       5.103600      -0.243313       7.476742       1.005110     119.682292 0.27486830E+04  0.96838259E+05                                20.734871                           17.944746       0.159427       1.845116                    0.999416      53.825622     157.486803       0.395733       0.439320      -1.111122      -0.000002      -0.000001      -0.000007       0.000007      -0.020815      -0.041971      -0.029799      -0.010538      -0.052547      -0.066623       0.029880       0.036743             23.481068      20.191437       1.178532       1.523683      27.510324       6.128399      22.741442           4.687743
           11             Mn       0.000000       0.000000       0.000000       1.011273     143.211456 0.32384051E+04  0.11816005E+06                                22.550264                           18.933610       0.159057       1.844182                    0.999594      53.717795     156.870003       0.404389       0.415114      -1.133704       0.000007      -0.000017       0.000015       0.000024       0.013830      -0.013452       0.058389       0.070587       0.012227      -0.081739       0.035516       0.046222             26.206664      22.079399       0.635704      -0.747930      31.653111      -9.231449      24.887480           4.694261
           12             Mn       5.103600       5.634737       7.476742       1.011376     143.204637 0.32381801E+04  0.11814963E+06                                22.549421                           18.932840       0.159109       1.844216                    0.999593      53.715760     156.861908       0.404402       0.415109      -1.133709      -0.000000       0.000001      -0.000005       0.000006      -0.013827       0.013429       0.058361       0.070537       0.012248      -0.081693       0.035495       0.046197             26.205714      22.078552      -0.635143       0.747592      31.652162      -9.230687      24.886427           4.694501
           13              H       7.686022       9.774625       5.544752       0.029057       1.344055 0.97489955E+01  0.10119980E+03                                 2.042369                            1.839635      -1.351623       2.207057                    0.992525       4.222442      12.410552       0.453264       1.301771      -0.701431      -0.047235       0.014408       0.043130       0.065566      -0.004502      -0.005587      -0.004411       0.006705       0.008394      -0.010337       0.002355       0.007982              2.168184       2.620542      -0.320925      -0.727807       1.675384       0.301593       2.208625           0.001482
           14              H       0.347045       5.552621       3.967159       0.032076       1.507642 0.11492313E+02  0.12044496E+03                                 1.976430                            1.833071      -0.931716       2.395320                    0.998318       3.669208       9.775260       0.533019       1.096433      -0.755655       0.006434      -0.030953       0.056422       0.064675      -0.002949      -0.000590      -0.007570      -0.012894      -0.000694      -0.008068      -0.003656       0.011724              2.023838       1.600282      -0.067406       0.252214       1.831451      -0.446403       2.639780           0.002477
           15              H       6.277428       6.635128       0.614588       0.030576       1.621752 0.12411244E+02  0.13342994E+03                                 2.117584                            1.932067      -1.090882       2.313387                    0.996695       3.933090      10.830622       0.505136       1.127873      -0.745674      -0.065031      -0.003519      -0.012288       0.066275       0.004246       0.003572       0.001580       0.004943      -0.002734      -0.004537      -0.002689       0.007226              2.198668       3.184924       0.151622       0.149456       1.688262       0.174216       1.722820           0.002870
           16              H       2.184341      11.198110       3.346590       0.024403       1.592841 0.12255963E+02  0.13184219E+03                                 2.128006                            1.947181      -0.878622       2.408011                    0.997685       3.958254      11.038281       0.490798       1.160103      -0.737656       0.052505       0.016000       0.040570       0.068255       0.005578       0.006709       0.001432       0.004218      -0.009804      -0.007843      -0.002749       0.010592              2.218497       2.534032       0.201329       0.836040       1.716503       0.109525       2.404955           0.002952
           17              H       1.561702       7.741132      13.843935       0.030221       1.520225 0.11461020E+02  0.12073577E+03                                 2.031667                            1.864480      -1.008567       2.370132                    0.997274       3.732533      10.160884       0.511175       1.137427      -0.744407       0.041881      -0.027132      -0.043445       0.066164      -0.002697      -0.014666       0.000509       0.009140       0.010119      -0.011981      -0.006025       0.018006              2.100672       1.969217      -0.409862      -0.422860       2.285658       0.499164       2.047140           0.002170
           18              H       7.216490      11.699318       0.408230       0.031840       1.236284 0.86424079E+01  0.85533255E+02                                 1.815802                            1.653526      -0.940135       2.418228                    0.998915       3.570473       9.674827       0.521660       1.186365      -0.730638      -0.021163       0.046996      -0.030723       0.060003      -0.009959       0.004812      -0.006790      -0.005930      -0.009482      -0.008828      -0.006823       0.015651              1.893392       1.566195      -0.090877       0.052182       2.241608      -0.667982       1.872375           0.001910
           19              H       2.582422       7.616212       1.931990       0.029024       1.344220 0.97504072E+01  0.10121797E+03                                 2.042514                            1.839751      -1.351651       2.207020                    0.992524       4.222746      12.411604       0.453257       1.301747      -0.701435      -0.047231      -0.014407      -0.043123       0.065559       0.004500       0.005589      -0.004410       0.006701       0.008390      -0.010335       0.002352       0.007982              2.168347       2.620759       0.320962       0.727889       1.675489       0.301628       2.208794           0.001482
           20              H       5.450645       0.082116       3.509583       0.032057       1.507901 0.11494728E+02  0.12047624E+03                                 1.976607                            1.833223      -0.931924       2.395187                    0.998317       3.669598       9.776441       0.533016       1.096385      -0.755665       0.006433       0.030948      -0.056409       0.064661       0.002948       0.000589      -0.007567      -0.012893      -0.000700      -0.008065      -0.003656       0.011721              2.024025       1.600409       0.067414      -0.252250       1.831614      -0.446459       2.640051           0.002480
           21              H       1.173828      10.755709       6.862154       0.030556       1.621917 0.12412758E+02  0.13345015E+03                                 2.117709                            1.932169      -1.090990       2.313318                    0.996694       3.933328      10.831400       0.505129       1.127855      -0.745678      -0.065028       0.003520       0.012290       0.066273      -0.004245      -0.003574       0.001581       0.004943      -0.002744      -0.004535      -0.002692       0.007227              2.198805       3.185152      -0.151637      -0.149471       1.688352       0.174234       1.722910           0.002872
           22              H       7.287941       6.192727       4.130152       0.024369       1.592998 0.12257396E+02  0.13186087E+03                                 2.128096                            1.947255      -0.878657       2.407964                    0.997684       3.958484      11.038899       0.490806       1.160056      -0.737667       0.052500      -0.015998      -0.040560       0.068244      -0.005579      -0.006707       0.001429       0.004219      -0.009805      -0.007843      -0.002747       0.010590              2.218594       2.534149      -0.201339      -0.836095       1.716568       0.109528       2.405065           0.002952
           23              H       6.665302       9.163079       8.586291       0.030221       1.520367 0.11462336E+02  0.12075328E+03                                 2.031795                            1.864588      -1.008727       2.370049                    0.997273       3.732738      10.161643       0.511160       1.137428      -0.744406       0.041877       0.027134       0.043439       0.066158       0.002695       0.014665       0.000509       0.009137       0.010111      -0.011981      -0.006023       0.018004              2.100810       1.969337       0.409901       0.422897       2.285827       0.499212       2.047266           0.002172
           24              H       2.112890       5.691519       7.068512       0.031834       1.236318 0.86427174E+01  0.85537348E+02                                 1.815859                            1.653573      -0.940221       2.418192                    0.998914       3.570552       9.675197       0.521642       1.186391      -0.730632      -0.021162      -0.046998       0.030724       0.060005       0.009958      -0.004810      -0.006791      -0.005931      -0.009485      -0.008827      -0.006824       0.015651              1.893454       1.566242       0.090879      -0.052183       2.241687      -0.668014       1.872434           0.001911
           25              H       2.521178       1.494849       9.408732       0.029095       1.343937 0.97479799E+01  0.10118666E+03                                 2.042255                            1.839544      -1.351592       2.207088                    0.992526       4.222211      12.409730       0.453274       1.301778      -0.701429       0.047237      -0.014409      -0.043134       0.065571      -0.004502      -0.005586      -0.004412       0.006705       0.008403      -0.010337       0.002356       0.007982              2.168055       2.620367      -0.320896      -0.727744       1.675301       0.301567       2.208498           0.001482
           26              H       9.860155       5.716853      10.986325       0.032108       1.507444 0.11490465E+02  0.12042081E+03                                 1.976266                            1.832931      -0.931557       2.395413                    0.998319       3.668934       9.774349       0.533035       1.096443      -0.755653      -0.006433       0.030960      -0.056423       0.064679      -0.002949      -0.000592      -0.007573      -0.012904      -0.000707      -0.008072      -0.003658       0.011730              2.023666       1.600166      -0.067398       0.252180       1.831303      -0.446349       2.639528           0.002487
           27              H       3.929772       4.634346      14.338896       0.030621       1.621479 0.12408729E+02  0.13339647E+03                                 2.117380                            1.931898      -1.090717       2.313496                    0.996696       3.932707      10.829392       0.505146       1.127905      -0.745667       0.065035       0.003527       0.012296       0.066281       0.004248       0.003576       0.001581       0.004942      -0.002726      -0.004541      -0.002689       0.007229              2.198449       3.184561       0.151604       0.149440       1.688117       0.174187       1.722669           0.002869
           28              H       8.022859       0.071364      11.606894       0.024435       1.592649 0.12254185E+02  0.13181838E+03                                 2.127850                            1.947051      -0.878497       2.408089                    0.997685       3.957975      11.037331       0.490810       1.160116      -0.737654      -0.052508      -0.016007      -0.040570       0.068259       0.005583       0.006707       0.001432       0.004213      -0.009815      -0.007845      -0.002749       0.010594              2.218326       2.533826       0.201308       0.835942       1.716390       0.109517       2.404761           0.002958
           29              H       8.645498       3.528342       1.109549       0.030254       1.519964 0.11458640E+02  0.12070456E+03                                 2.031456                            1.864304      -1.008442       2.370219                    0.997276       3.732166      10.159660       0.511192       1.137448      -0.744403      -0.041887       0.027134       0.043454       0.066174      -0.002696      -0.014672       0.000506       0.009145       0.010124      -0.011986      -0.006027       0.018014              2.100446       1.969017      -0.409798      -0.422793       2.285395       0.499085       2.046926           0.002161
           30              H       2.990710      -0.429844      14.545254       0.031884       1.236121 0.86410500E+01  0.85516833E+02                                 1.815686                            1.653429      -0.940075       2.418287                    0.998916       3.570200       9.674058       0.521657       1.186413      -0.730627       0.021167      -0.047004       0.030729       0.060014      -0.009962       0.004814      -0.006793      -0.005928      -0.009488      -0.008830      -0.006826       0.015657              1.893266       1.566097      -0.090871       0.052180       2.241449      -0.667916       1.872251           0.001910
           31              H       7.624778       3.653262      13.021494       0.029042       1.344225 0.97504679E+01  0.10121878E+03                                 2.042516                            1.839753      -1.351663       2.207014                    0.992524       4.222760      12.411661       0.453258       1.301741      -0.701436       0.047230       0.014410       0.043123       0.065558       0.004501       0.005588      -0.004412       0.006705       0.008389      -0.010337       0.002354       0.007983              2.168349       2.620758       0.320961       0.727890       1.675491       0.301629       2.208797           0.001482
           32              H       4.756555      11.187358      11.443901       0.032071       1.507860 0.11494345E+02  0.12047119E+03                                 1.976568                            1.833189      -0.931875       2.395209                    0.998317       3.669549       9.776263       0.533022       1.096382      -0.755666      -0.006431      -0.030950       0.056408       0.064661       0.002948       0.000589      -0.007567      -0.012894      -0.000694      -0.008066      -0.003655       0.011721              2.023983       1.600380       0.067412      -0.252241       1.831579      -0.446446       2.639990           0.002490
           33              H       9.033372       0.513765       8.091330       0.030571       1.621853 0.12412161E+02  0.13344187E+03                                 2.117634                            1.932108      -1.090915       2.313353                    0.996695       3.933238      10.831009       0.505143       1.127838      -0.745682       0.065025      -0.003521      -0.012296       0.066271      -0.004244      -0.003574       0.001583       0.004944      -0.002742      -0.004534      -0.002694       0.007228              2.198724       3.185016      -0.151631      -0.149465       1.688300       0.174224       1.722856           0.002874
           34              H       2.919259       5.076747      10.823332       0.024370       1.593040 0.12257784E+02  0.13186594E+03                                 2.128118                            1.947273      -0.878620       2.407970                    0.997685       3.958547      11.039070       0.490809       1.160040      -0.737670      -0.052496       0.016002       0.040557       0.068241      -0.005580      -0.006705       0.001429       0.004217      -0.009802      -0.007842      -0.002748       0.010589              2.218618       2.534177      -0.201342      -0.836108       1.716584       0.109529       2.405093           0.002958
           35              H       3.541898       2.106395       6.367193       0.030232       1.520305 0.11461769E+02  0.12074575E+03                                 2.031736                            1.864538      -1.008713       2.370061                    0.997273       3.732654      10.161330       0.511168       1.137424      -0.744407      -0.041876      -0.027135      -0.043443       0.066160       0.002696       0.014667       0.000509       0.009136       0.010109      -0.011983      -0.006022       0.018005              2.100747       1.969281       0.409883       0.422878       2.285755       0.499190       2.047205           0.002165
           36              H       8.094310       5.577955       7.884972       0.031849       1.236277 0.86423731E+01  0.85533105E+02                                 1.815821                            1.653542      -0.940207       2.418205                    0.998914       3.570479       9.674958       0.521646       1.186393      -0.730631       0.021161       0.047000      -0.030728       0.060008       0.009958      -0.004811      -0.006793      -0.005933      -0.009485      -0.008827      -0.006825       0.015653              1.893413       1.566210       0.090877      -0.052183       2.241636      -0.667993       1.872393           0.001910
           37              C       8.425023       9.526435       4.956482       0.532672      20.140894 0.22428123E+03  0.45290401E+04                                 6.714379                            5.224583       0.297693       2.156555                    0.999742      22.351293      62.218358       0.664586       0.456396      -1.026237       0.050526      -0.010757      -0.050249       0.072067       0.039322      -0.026411      -0.040018      -0.188565      -0.160176      -0.088145      -0.051034       0.139179              7.472878       9.838419      -0.843303       0.423346       4.078777       1.014701       8.501437           0.018985
           38              C       0.189854       6.010374       3.119147       0.525848      19.777713 0.21518680E+03  0.42934929E+04                                 6.552405                            5.083291       0.387599       2.183557                    0.999889      22.200869      61.095968       0.681719       0.450304      -1.031408      -0.005650       0.045857      -0.050755       0.068636       0.010716      -0.036486      -0.021505       0.175950      -0.181009      -0.082696      -0.043797       0.126492              7.282326       4.095098       0.224598       0.982723       8.630705       1.891272       9.121175           0.021239
           39              C       7.271609       6.757650       0.747525       0.528818      21.005527 0.21860051E+03  0.43646143E+04                                 6.756441                            5.067204       0.529884       2.228409                    0.999586      22.077686      60.137104       0.696457       0.440471      -1.040488       0.067851       0.027675       0.012968       0.074417       0.003358       0.014278      -0.106716      -0.088262       0.095516      -0.083381      -0.053687       0.137069              7.708274       8.403661      -0.947691      -1.069356       7.351964       3.737832       7.369196           0.019169
           40              C       1.433091      10.975604       2.698805       0.534564      20.255877 0.21816210E+03  0.43520736E+04                                 6.588303                            5.060982       0.575177       2.244496                    0.999582      21.978491      59.768987       0.697377       0.440273      -1.040988      -0.057134      -0.026259      -0.036153       0.072532      -0.061149      -0.070815       0.069675       0.058879      -0.040302      -0.088132      -0.049663       0.137795              7.387878       6.094980       0.915749       1.853714       8.040048      -2.828571       8.028606           0.017057
           41              C       0.991119       8.236574      14.417103       0.535091      19.853086 0.21318528E+03  0.42539094E+04                                 6.633245                            5.094474       0.273828       2.146933                    0.999811      22.250578      61.721049       0.672361       0.456534      -1.025388      -0.050437       0.021650       0.038117       0.066825       0.004082       0.084801       0.010797       0.148351       0.089676      -0.090232      -0.040850       0.131082              7.451011       5.173051       0.105135      -1.644754      11.265746      -0.570086       5.914236           0.018677
           42              C       7.395116      10.983950       0.892573       0.528212      18.973123 0.20112475E+03  0.39615474E+04                                 6.477827                            4.979796       0.208850       2.131284                    0.999701      22.015252      60.989877       0.672540       0.462369      -1.020512       0.020304      -0.050151       0.026245       0.060135       0.000427       0.041727       0.093359      -0.086001       0.192126      -0.096535      -0.043347       0.139881              7.236417       9.265276       0.486455      -1.618165       6.581894      -2.530888       5.862083           0.018643
           43              C       3.321423       7.864402       2.520260       0.532646      20.141466 0.22428750E+03  0.45291990E+04                                 6.714462                            5.224619       0.297741       2.156556                    0.999742      22.351859      62.220178       0.664591       0.456389      -1.026241       0.050535       0.010754       0.050251       0.072073      -0.039316       0.026430      -0.040015      -0.188557      -0.160205      -0.088159      -0.051019       0.139178              7.472985       9.838579       0.843339      -0.423279       4.078818       1.014730       8.501558           0.018986
           44              C       5.293454      11.380463       4.357595       0.525803      19.778839 0.21519998E+03  0.42938239E+04                                 6.552603                            5.083407       0.387667       2.183555                    0.999889      22.201914      61.099431       0.681719       0.450297      -1.031412      -0.005646      -0.045872       0.050756       0.068646      -0.010712       0.036481      -0.021519       0.175948      -0.180987      -0.082705      -0.043780       0.126486              7.282563       4.095194      -0.224601      -0.982773       8.630991       1.891315       9.121506           0.021242
           45              C       2.168009      10.633187       6.729217       0.528790      21.006171 0.21860771E+03  0.43647960E+04                                 6.756550                            5.067265       0.529866       2.228390                    0.999586      22.078250      60.138981       0.696457       0.440467      -1.040490       0.067859      -0.027688      -0.012976       0.074430      -0.003364      -0.014288      -0.106718      -0.088244       0.095455      -0.083395      -0.053665       0.137061              7.708406       8.403877       0.947698       1.069361       7.352078       3.737878       7.369265           0.019170
           46              C       6.536691       6.415233       4.777937       0.534541      20.256546 0.21816976E+03  0.43522660E+04                                 6.588417                            5.061048       0.575189       2.244485                    0.999581      21.979091      59.770957       0.697377       0.440269      -1.040990      -0.057126       0.026265       0.036161       0.072531       0.061141       0.070809       0.069677       0.058890      -0.040315      -0.088139      -0.049649       0.137788              7.388016       6.095103      -0.915768      -1.853770       8.040184      -2.828627       8.028761           0.017057
           47              C       6.094719       8.667637       8.013123       0.535080      19.853665 0.21319123E+03  0.42540693E+04                                 6.633405                            5.094561       0.273767       2.146902                    0.999811      22.251175      61.723544       0.672350       0.456536      -1.025384      -0.050439      -0.021648      -0.038111       0.066822      -0.004083      -0.084804       0.010798       0.148338       0.089637      -0.090219      -0.040861       0.131080              7.451216       5.173175      -0.105121       1.644811      11.266101      -0.570073       5.914372           0.018679
           48              C       2.291516       6.406887       6.584169       0.528214      18.973203 0.20112548E+03  0.39615752E+04                                 6.477900                            4.979842       0.208737       2.131247                    0.999701      22.015377      60.990814       0.672527       0.462376      -1.020506       0.020293       0.050157      -0.026239       0.060133      -0.000429      -0.041725       0.093360      -0.085999       0.192104      -0.096530      -0.043348       0.139878              7.236505       9.265364      -0.486472       1.618177       6.582005      -2.530940       5.862146           0.018640
           49              C       1.782177       1.743039       9.997002       0.532718      20.140442 0.22427656E+03  0.45289237E+04                                 6.714322                            5.224567       0.297625       2.156545                    0.999741      22.350859      62.217057       0.664580       0.456402      -1.026233      -0.050513       0.010757       0.050263       0.072066       0.039323      -0.026396      -0.040023      -0.188575      -0.160168      -0.088134      -0.051049       0.139184              7.472795       9.838280      -0.843279       0.423381       4.078752       1.014683       8.501355           0.018990
           50              C      10.017346       5.259100      11.834337       0.525875      19.777333 0.21518319E+03  0.42934002E+04                                 6.552333                            5.083261       0.387613       2.183570                    0.999889      22.200505      61.094699       0.681719       0.450306      -1.031408       0.005634      -0.045867       0.050741       0.068631       0.010724      -0.036495      -0.021495       0.175933      -0.181041      -0.082687      -0.043805       0.126493              7.282236       4.095068       0.224607       0.982690       8.630612       1.891298       9.121028           0.021246
           51              C       2.935591       4.511824      14.205959       0.528851      21.004767 0.21859271E+03  0.43644153E+04                                 6.756296                            5.067129       0.529985       2.228459                    0.999586      22.077035      60.134837       0.696460       0.440473      -1.040488      -0.067839      -0.027681      -0.012985       0.074411       0.003359       0.014284      -0.106713      -0.088292       0.095577      -0.083378      -0.053700       0.137078              7.708094       8.403392      -0.947686      -1.069349       7.351826       3.737750       7.369066           0.019159
           52              C       8.774109       0.293870      12.254679       0.534585      20.255531 0.21815896E+03  0.43519924E+04                                 6.588233                            5.060954       0.575205       2.244514                    0.999582      21.978193      59.767923       0.697378       0.440274      -1.040988       0.057129       0.026271       0.036136       0.072523      -0.061146      -0.070830       0.069667       0.058853      -0.040305      -0.088120      -0.049677       0.137797              7.387788       6.094869       0.915718       1.853645       8.039992      -2.828567       8.028502           0.017065
           53              C       9.216081       3.032900       0.536381       0.535121      19.852537 0.21318008E+03  0.42537791E+04                                 6.633162                            5.094445       0.273788       2.146932                    0.999811      22.250053      61.719370       0.672356       0.456540      -1.025385       0.050446      -0.021626      -0.038104       0.066816       0.004095       0.084803       0.010772       0.148344       0.089664      -0.090220      -0.040862       0.131082              7.450904       5.172962       0.105162      -1.644679      11.265618      -0.570119       5.914130           0.018664
           54              C       2.812084       0.285524      14.060911       0.528281      18.972234 0.20111491E+03  0.39613107E+04                                 6.477711                            4.979737       0.208774       2.131283                    0.999701      22.014409      60.987478       0.672530       0.462381      -1.020504      -0.020310       0.050143      -0.026233       0.060125       0.000432       0.041722       0.093375      -0.085957       0.192121      -0.096521      -0.043367       0.139888              7.236272       9.265091       0.486461      -1.618136       6.581752      -2.530811       5.861972           0.018638
           55              C       6.885777       3.405072      12.433224       0.532669      20.141541 0.22428877E+03  0.45292289E+04                                 6.714471                            5.224629       0.297786       2.156572                    0.999742      22.351864      62.220133       0.664591       0.456389      -1.026242      -0.050542      -0.010743      -0.050243       0.072071      -0.039317       0.026426      -0.040012      -0.188559      -0.160199      -0.088157      -0.051020       0.139177              7.472991       9.838573       0.843340      -0.423263       4.078821       1.014736       8.501578           0.018990
           56              C       4.913746      -0.110989      10.595889       0.525795      19.779058 0.21520305E+03  0.42938952E+04                                 6.552614                            5.083417       0.387759       2.183581                    0.999889      22.202061      61.099657       0.681724       0.450292      -1.031416       0.005654       0.045874      -0.050757       0.068649      -0.010710       0.036483      -0.021527       0.175942      -0.180990      -0.082713      -0.043771       0.126484              7.282579       4.095197      -0.224604      -0.982773       8.631023       1.891343       9.121516           0.021251
           57              C       8.039191       0.636287       8.224267       0.528789      21.006285 0.21860967E+03  0.43648355E+04                                 6.756522                            5.067253       0.529963       2.228417                    0.999586      22.078299      60.138700       0.696467       0.440461      -1.040496      -0.067856       0.027693       0.012965       0.074427      -0.003369      -0.014295      -0.106711      -0.088247       0.095460      -0.083397      -0.053659       0.137055              7.708374       8.403791       0.947695       1.069357       7.352071       3.737883       7.369259           0.019171
           58              C       3.670509       4.854241      10.175547       0.534545      20.256772 0.21817250E+03  0.43523316E+04                                 6.588433                            5.061056       0.575247       2.244498                    0.999581      21.979286      59.771433       0.697382       0.440264      -1.040993       0.057130      -0.026265      -0.036160       0.072534       0.061131       0.070806       0.069684       0.058892      -0.040315      -0.088147      -0.049636       0.137783              7.388038       6.095120      -0.915767      -1.853784       8.040200      -2.828639       8.028795           0.017064
           59              C       4.112481       2.601837       6.940361       0.535075      19.853735 0.21319248E+03  0.42540953E+04                                 6.633397                            5.094561       0.273804       2.146913                    0.999811      22.251166      61.723278       0.672354       0.456534      -1.025387       0.050451       0.021646       0.038100       0.066823      -0.004084      -0.084800       0.010795       0.148334       0.089640      -0.090217      -0.040858       0.131076              7.451207       5.173158      -0.105139       1.644799      11.266109      -0.570084       5.914355           0.018671
           60              C       7.915684       4.862587       8.369315       0.528240      18.973066 0.20112411E+03  0.39615372E+04                                 6.477855                            4.979816       0.208744       2.131253                    0.999701      22.015180      60.989961       0.672532       0.462374      -1.020508      -0.020289      -0.050164       0.026230       0.060134      -0.000431      -0.041724       0.093355      -0.086000       0.192101      -0.096526      -0.043347       0.139874              7.236449       9.265296      -0.486470       1.618160       6.581951      -2.530915       5.862101           0.018640
           61              O       8.159023       9.329824       3.726109      -0.557193      39.221503 0.61996254E+03  0.15473765E+05                                 9.215134                            7.773745      -0.165417       1.997143                    0.995054      28.193686      75.989289       0.671350       0.365533      -1.131690       0.028500       0.010039       0.055440       0.063140       0.029715       0.028330       0.001233      -0.099005       0.113017      -0.082651       0.032456       0.050195             10.134092       9.694143       0.363869       1.183772       5.927457       1.641762      14.780677           0.079758
           62              O       9.524338       9.364146       5.500041      -0.506693      32.092717 0.45436743E+03  0.10457975E+05                                 7.953856                            6.533516       0.513400       2.233651                    0.997807      26.317446      67.376881       0.755349       0.352304      -1.145988      -0.040878      -0.003752      -0.039530       0.056988       0.004805       0.046083      -0.039129       0.000235      -0.244522      -0.107051       0.045435       0.061616              8.878911      14.692382      -1.211806       2.168395       5.174050       0.221298       6.770302           0.050575
           63              O       0.076656       7.273817       3.234289      -0.562593      41.920916 0.66468526E+03  0.16897419E+05                                 9.676645                            8.091295      -0.259210       1.967639                    0.993485      28.521573      77.822251       0.652305       0.369361      -1.127678       0.000127      -0.058040      -0.016728       0.060403      -0.000016      -0.022677       0.017222      -0.036238      -0.207848      -0.077061       0.021638       0.055423             10.726250       7.827050       0.142426       1.380332      15.867756       2.129467       8.483944           0.083122
           64              O       0.021435       5.362896       2.091693      -0.499829      33.869929 0.46152611E+03  0.10667016E+05                                 8.262320                            6.607762       0.393140       2.193755                    0.997629      26.346015      67.645864       0.746992       0.354767      -1.143707       0.005829       0.035534       0.033254       0.049015       0.022385      -0.013402       0.062107       0.107029       0.045728      -0.100502       0.049435       0.051066              9.397074       5.403797       0.884719       1.164396       9.356513       5.070262      13.430912           0.047668
           65              O       7.574865       7.650352       1.601817      -0.555108      42.446302 0.62927063E+03  0.15742114E+05                                 9.710072                            7.810195      -0.045208       2.041786                    0.993562      27.992125      75.179429       0.673539       0.363511      -1.134887       0.000640      -0.041991      -0.047166       0.063152       0.008503       0.017185       0.008635      -0.100111       0.138874      -0.076132       0.023651       0.052481             11.147353       9.187727       0.741211      -0.334568      12.117408       6.203460      12.136923           0.085635
           66              O       8.063892       6.113442       0.049496      -0.503965      35.037213 0.48452948E+03  0.11331004E+05                                 8.462066                            6.788451       0.432243       2.204455                    0.997509      26.534486      68.438647       0.734354       0.356658      -1.142660      -0.016788       0.041380       0.023043       0.050251      -0.054869      -0.049565      -0.035321      -0.062890       0.048058      -0.102329       0.044630       0.057700              9.633958      10.423258      -3.537321      -3.249949       9.415927       4.206357       9.062690           0.046929
           67              O       0.823313       9.885531       2.931481      -0.558880      40.127231 0.64110653E+03  0.16126303E+05                                 9.337270                            7.910299      -0.178002       1.994554                    0.994110      28.225038      76.216583       0.665296       0.366005      -1.132021       0.016694       0.050334      -0.023993       0.058205       0.004386      -0.055870       0.003476      -0.056156      -0.131399      -0.084157       0.033820       0.050337             10.239403       9.107333       3.333360       0.310064      13.341395      -2.927659       8.269481           0.081736
           68              O       1.213636      -0.003988       1.773483      -0.502758      32.185417 0.43351590E+03  0.98570908E+04                                 7.935846                            6.358904       0.415431       2.197139                    0.998105      26.215791      66.610254       0.770143       0.349777      -1.148572      -0.011731      -0.034085       0.032580       0.048589      -0.072364      -0.042587      -0.030662      -0.007082       0.112636      -0.109625       0.047970       0.061655              9.043199       5.839208      -1.068162       2.028881       9.329841      -5.266918      11.960547           0.045068
           69              O       0.294988       8.062341       0.310434      -0.558668      39.720950 0.63901395E+03  0.16072539E+05                                 9.332257                            7.909415      -0.182005       1.997597                    0.993059      28.201222      76.335688       0.663319       0.367121      -1.130315       0.025209       0.039835      -0.045985       0.065856       0.037323       0.007224      -0.042251       0.047489       0.065183      -0.072808       0.023269       0.049539             10.279707       8.140264       1.872088      -2.929915      12.255686      -1.258555      10.443170           0.084776
           70              O       1.003980       9.458628      14.290447      -0.504979      33.928728 0.45327801E+03  0.10421083E+05                                 8.263279                            6.524916       0.530471       2.239947                    0.997697      26.231992      67.003243       0.756382       0.352222      -1.146667      -0.017050      -0.052780       0.009519       0.056276       0.007640       0.083999      -0.004095      -0.058811      -0.116597      -0.110060       0.048421       0.061639              9.512506       5.476238      -0.233308      -0.291381      17.461815      -1.352033       5.599464           0.047576
           71              O       8.598749      10.583499       0.962406      -0.537307      38.005847 0.59029339E+03  0.14533792E+05                                 9.000206                            7.554401      -0.115074       2.026490                    0.993196      27.538288      73.389438       0.686170       0.362546      -1.135569      -0.067545       0.017270       0.000705       0.069721      -0.026451       0.017898       0.049527       0.067238      -0.017288      -0.078184       0.032499       0.045685              9.902985      13.914304      -1.295265      -0.898714       8.835976      -2.251047       6.958676           0.084962
           72              O       6.419614      10.476060       1.453329      -0.499689      31.529179 0.43355961E+03  0.98461532E+04                                 7.806051                            6.338366       0.596462       2.264119                    0.998383      25.922938      65.561003       0.776160       0.347486      -1.151883       0.056965       0.011672      -0.024145       0.062962       0.076369      -0.047458       0.030257      -0.007990       0.102907      -0.114265       0.046832       0.067433              8.777145      10.598505       2.788131      -3.790336       7.311340      -2.945234       8.421588           0.050465
           73              O       3.055423       8.061013       3.750633      -0.557178      39.221328 0.61995660E+03  0.15473592E+05                                 9.215152                            7.773743      -0.165485       1.997125                    0.995053      28.193486      75.988883       0.671345       0.365536      -1.131687       0.028530      -0.010038      -0.055415       0.063131      -0.029720      -0.028335       0.001231      -0.099009       0.113013      -0.082656       0.032459       0.050197             10.134124       9.694107      -0.363867      -1.183767       5.927461       1.641788      14.780804           0.079753
           74              O       4.420738       8.026691       1.976701      -0.506715      32.093803 0.45438488E+03  0.10458479E+05                                 7.954014                            6.533625       0.513353       2.233620                    0.997808      26.318006      67.378683       0.755345       0.352303      -1.145989      -0.040873       0.003761       0.039575       0.057017      -0.004803      -0.046083      -0.039130       0.000239      -0.244560      -0.107061       0.045438       0.061622              8.879101      14.692754       1.211859      -2.168420       5.174133       0.221301       6.770415           0.050572
           75              O       5.180256      10.117020       4.242453      -0.562592      41.920548 0.66467330E+03  0.16897035E+05                                 9.676572                            8.091201      -0.259149       1.967662                    0.993485      28.521391      77.821506       0.652311       0.369359      -1.127680       0.000129       0.058044       0.016763       0.060416       0.000016       0.022665       0.017230      -0.036242      -0.207835      -0.077054       0.021629       0.055426             10.726191       7.826929      -0.142398      -1.380299      15.867809       2.129433       8.483836           0.083124
           76              O       5.125035       0.271841       5.385049      -0.499784      33.870274 0.46152767E+03  0.10667084E+05                                 8.262470                            6.607847       0.392969       2.193709                    0.997629      26.345707      67.645655       0.746973       0.354775      -1.143698       0.005831      -0.035544      -0.033211       0.048994      -0.022382       0.013401       0.062120       0.107034       0.045718      -0.100512       0.049442       0.051070              9.397268       5.403872      -0.884757      -1.164443       9.356704       5.070398      13.431228           0.047658
           77              O       2.471265       9.740485       5.874925      -0.555131      42.446859 0.62927915E+03  0.15742383E+05                                 9.710152                            7.810246      -0.045123       2.041810                    0.993562      27.992333      75.180149       0.673537       0.363511      -1.134887       0.000668       0.041995       0.047195       0.063178      -0.008494      -0.017181       0.008637      -0.100100       0.138848      -0.076121       0.023647       0.052474             11.147453       9.187796      -0.741254       0.334528      12.117564       6.203543      12.136999           0.085638
           78              O       2.960292      11.277395       7.427246      -0.503943      35.037036 0.48452476E+03  0.11330875E+05                                 8.462070                            6.788445       0.432204       2.204447                    0.997509      26.534240      68.438144       0.734349       0.356661      -1.142657      -0.016750      -0.041379      -0.023059       0.050244       0.054870       0.049571      -0.035319      -0.062899       0.048039      -0.102334       0.044632       0.057702              9.633968      10.423337       3.537366       3.249981       9.415929       4.206317       9.062637           0.046922
           79              O       5.926913       7.505306       4.545261      -0.558868      40.126758 0.64109422E+03  0.16125920E+05                                 9.337207                            7.910228      -0.177980       1.994568                    0.994110      28.224765      76.215732       0.665298       0.366005      -1.132020       0.016684      -0.050326       0.024017       0.058206      -0.004388       0.055873       0.003467      -0.056152      -0.131387      -0.084156       0.033822       0.050334             10.239345       9.107268      -3.333378      -0.310036      13.341357      -2.927649       8.269409           0.081731
           80              O       6.317236       5.638725       5.703259      -0.502743      32.186461 0.43353054E+03  0.98575262E+04                                 7.936097                            6.359078       0.415261       2.197085                    0.998104      26.215898      66.611293       0.770119       0.349784      -1.148563      -0.011728       0.034081      -0.032561       0.048572       0.072362       0.042592      -0.030665      -0.007091       0.112598      -0.109624       0.047971       0.061653              9.043505       5.839397       1.068220      -2.028989       9.330143      -5.267126      11.960976           0.045069
           81              O       5.398588       9.328496       7.166308      -0.558642      39.719426 0.63897963E+03  0.16071451E+05                                 9.332009                            7.909186      -0.181921       1.997638                    0.993058      28.200464      76.332956       0.663331       0.367120      -1.130316       0.025200      -0.039814       0.045992       0.065844      -0.037326      -0.007218      -0.042252       0.047486       0.065182      -0.072807       0.023262       0.049545             10.279447       8.140066      -1.872088       2.929877      12.255368      -1.258623      10.442909           0.084769
           82              O       6.107580       7.445583       8.139779      -0.505019      33.932238 0.45333121E+03  0.10422636E+05                                 8.263914                            6.525349       0.530357       2.239887                    0.997697      26.233170      67.007828       0.756347       0.352227      -1.146659      -0.017050       0.052786      -0.009521       0.056283      -0.007641      -0.084003      -0.004093      -0.058806      -0.116619      -0.110065       0.048421       0.061645              9.513301       5.476624       0.233372       0.291415      17.463440      -1.352126       5.599840           0.047580
           83              O       3.495149       6.807338       6.514336      -0.537304      38.006160 0.59029916E+03  0.14533984E+05                                 9.000300                            7.554471      -0.115093       2.026485                    0.993196      27.538295      73.389833       0.686161       0.362549      -1.135565      -0.067535      -0.017260      -0.000696       0.069709       0.026452      -0.017902       0.049528       0.067239      -0.017296      -0.078187       0.032500       0.045687              9.903096      13.914439       1.295300       0.898704       8.836111      -2.251087       6.958737           0.084959
           84              O       1.316014       6.914777       6.023413      -0.499731      31.529932 0.43357185E+03  0.98464978E+04                                 7.806157                            6.338437       0.596581       2.264149                    0.998383      25.923338      65.562173       0.776159       0.347484      -1.151885       0.056970      -0.011674       0.024174       0.062978      -0.076362       0.047455       0.030252      -0.007999       0.102897      -0.114255       0.046827       0.067428              8.777273      10.598658      -2.788203       3.790396       7.311472      -2.945316       8.421690           0.050469
           85              O       2.048177       1.939650      11.227375      -0.557240      39.224494 0.62002368E+03  0.15475680E+05                                 9.215585                            7.774123      -0.165439       1.997108                    0.995055      28.195085      75.994131       0.671334       0.365532      -1.131690      -0.028471      -0.010052      -0.055482       0.063166       0.029711       0.028329       0.001235      -0.099017       0.112975      -0.082647       0.032457       0.050190             10.134599       9.694720       0.363887       1.183759       5.927729       1.641846      14.781347           0.079771
           86              O       0.682862       1.905328       9.453443      -0.506616      32.089675 0.45431688E+03  0.10456503E+05                                 7.953313                            6.533117       0.513509       2.233713                    0.997807      26.316224      67.372387       0.755380       0.352300      -1.145993       0.040862       0.003753       0.039506       0.056961       0.004808       0.046087      -0.039134       0.000228      -0.244509      -0.107053       0.045437       0.061616              8.878260      14.691150      -1.211679       2.168274       5.173739       0.221271       6.769892           0.050578
           87              O      10.130544       3.995657      11.719195      -0.562642      41.924299 0.66475439E+03  0.16899638E+05                                 9.677176                            8.091734      -0.259254       1.967600                    0.993486      28.523025      77.827604       0.652284       0.369363      -1.127675      -0.000164       0.058073       0.016692       0.060424      -0.000015      -0.022683       0.017219      -0.036235      -0.207827      -0.077057       0.021639       0.055418             10.726847       7.827527       0.142471       1.380465      15.868526       2.129630       8.484489           0.083133
           88              O      -0.021435       5.906578      12.861791      -0.499774      33.868296 0.46150030E+03  0.10666264E+05                                 8.262049                            6.607568       0.393119       2.193759                    0.997630      26.345368      67.643568       0.747004       0.354766      -1.143708      -0.005846      -0.035497      -0.033241       0.048982       0.022386      -0.013408       0.062110       0.107035       0.045706      -0.100506       0.049432       0.051074              9.396749       5.403641       0.884694       1.164320       9.356259       5.070067      13.430347           0.047676
           89              O       2.632335       3.619122      13.351667      -0.555177      42.450417 0.62934853E+03  0.15744563E+05                                 9.710681                            7.810680      -0.045306       2.041721                    0.993563      27.993868      75.185493       0.673518       0.363511      -1.134886      -0.000599       0.042027       0.047174       0.063183       0.008505       0.017183       0.008626      -0.100104       0.138887      -0.076131       0.023653       0.052478             11.148064       9.188385       0.741181      -0.334720      12.118111       6.203848      12.137696           0.085646
           90              O       2.143308       5.156032      14.903988      -0.503881      35.034280 0.48448150E+03  0.11329592E+05                                 8.461610                            6.788122       0.432201       2.204467                    0.997508      26.533214      68.434322       0.734371       0.356659      -1.142660       0.016794      -0.041344      -0.023008       0.050207      -0.054870      -0.049566      -0.035324      -0.062904       0.048095      -0.102337       0.044633       0.057703              9.633417      10.422587      -3.537055      -3.249725       9.415431       4.206100       9.062234           0.046917
           91              O       9.383887       1.383943      12.022003      -0.558931      40.130414 0.64117198E+03  0.16128377E+05                                 9.337761                            7.910710      -0.178078       1.994502                    0.994111      28.226487      76.221751       0.665277       0.366006      -1.132019      -0.016740      -0.050353       0.023961       0.058222       0.004383      -0.055867       0.003480      -0.056159      -0.131393      -0.084154       0.033817       0.050337             10.239948       9.107794       3.333462       0.310151      13.342076      -2.927860       8.269973           0.081749
           92              O       8.993564      11.273462      13.180001      -0.502698      32.183667 0.43348825E+03  0.98563006E+04                                 7.935563                            6.358701       0.415397       2.197141                    0.998105      26.215038      66.607697       0.770156       0.349777      -1.148572       0.011710       0.034046      -0.032563       0.048545      -0.072363      -0.042594      -0.030663      -0.007097       0.112620      -0.109627       0.047970       0.061658              9.042859       5.839003      -1.068098       2.028741       9.329542      -5.266698      11.960032           0.045077
           93              O       9.912212       3.207133      14.643050      -0.558733      39.725098 0.63910071E+03  0.16075303E+05                                 9.332951                            7.909998      -0.182122       1.997527                    0.993061      28.203060      76.342599       0.663287       0.367126      -1.130309      -0.025241      -0.039801       0.046045       0.065889       0.037308       0.007226      -0.042248       0.047500       0.065188      -0.072799       0.023271       0.049529             10.280492       8.140770       1.872118      -2.930083      12.256776      -1.258480      10.443929           0.084783
           94              O       9.203220       1.810846       0.663037      -0.504934      33.926654 0.45324636E+03  0.10420163E+05                                 8.262932                            6.524674       0.530523       2.239978                    0.997697      26.231205      67.000414       0.756400       0.352220      -1.146669       0.017031       0.052754      -0.009466       0.056237       0.007645       0.084001      -0.004102      -0.058810      -0.116576      -0.110060       0.048418       0.061641              9.512081       5.476045      -0.233246      -0.291365      17.460941      -1.352023       5.599258           0.047562
           95              O       1.608451       0.685975      13.991078      -0.537347      38.008842 0.59035418E+03  0.14535679E+05                                 9.000693                            7.554805      -0.115209       2.026419                    0.993197      27.539658      73.394344       0.686149       0.362548      -1.135566       0.067553      -0.017324      -0.000662       0.069742      -0.026452       0.017903       0.049533       0.067220      -0.017257      -0.078187       0.032514       0.045673              9.903536      13.914919      -1.295257      -0.898805       8.836574      -2.251287       6.959116           0.084965
           96              O       3.787586       0.793414      13.500155      -0.499663      31.527523 0.43353445E+03  0.98454243E+04                                 7.805741                            6.338146       0.596636       2.264187                    0.998383      25.922386      65.558760       0.776181       0.347482      -1.151888      -0.056932      -0.011695       0.024159       0.062942       0.076366      -0.047450       0.030258      -0.007990       0.102920      -0.114260       0.046836       0.067425              8.776772      10.598078       2.787976      -3.790130       7.311024      -2.945055       8.421215           0.050467
           97              O       7.151777       3.208461      11.202851      -0.557148      39.220234 0.61993622E+03  0.15472951E+05                                 9.214973                            7.773607      -0.165457       1.997143                    0.995053      28.193043      75.987268       0.671352       0.365535      -1.131688      -0.028528       0.010038       0.055399       0.063117      -0.029724      -0.028339       0.001234      -0.099011       0.113019      -0.082661       0.032457       0.050204             10.133914       9.693877      -0.363856      -1.183688       5.927357       1.641751      14.780509           0.079752
           98              O       5.786462       3.242783      12.976783      -0.506691      32.092969 0.45437133E+03  0.10458079E+05                                 7.953837                            6.533496       0.513405       2.233641                    0.997807      26.317820      67.377705       0.755359       0.352299      -1.145993       0.040885      -0.003747      -0.039572       0.057023      -0.004798      -0.046078      -0.039125       0.000238      -0.244534      -0.107049       0.045429       0.061620              8.878884      14.692367       1.211839      -2.168332       5.174030       0.221289       6.770256           0.050578
           99              O       5.026944       1.152454      10.711031      -0.562602      41.921075 0.66468316E+03  0.16897348E+05                                 9.676642                            8.091254      -0.259133       1.967661                    0.993486      28.521654      77.822362       0.652310       0.369359      -1.127680      -0.000118      -0.058048      -0.016781       0.060425       0.000012       0.022661       0.017231      -0.036248      -0.207835      -0.077053       0.021625       0.055428             10.726274       7.826981      -0.142411      -1.380322      15.867933       2.129479       8.483909           0.083127
          100              O       5.082165      10.997633       9.568435      -0.499750      33.869588 0.46151572E+03  0.10666739E+05                                 8.262364                            6.607766       0.392930       2.193702                    0.997629      26.345388      67.644600       0.746976       0.354776      -1.143698      -0.005831       0.035541       0.033205       0.048987      -0.022379       0.013406       0.062121       0.107029       0.045711      -0.100511       0.049437       0.051074              9.397149       5.403805      -0.884746      -1.164421       9.356599       5.070336      13.431043           0.047669
          101              O       7.735935       1.528989       9.078559      -0.555137      42.446645 0.62927565E+03  0.15742259E+05                                 9.710073                            7.810189      -0.045063       2.041827                    0.993562      27.992341      75.179861       0.673545       0.363508      -1.134891      -0.000673      -0.041986      -0.047207       0.063180      -0.008493      -0.017179       0.008643      -0.100098       0.138851      -0.076119       0.023642       0.052477             11.147359       9.187710      -0.741235       0.334541      12.117454       6.203486      12.136912           0.085642
          102              O       7.246908      -0.007921       7.526238      -0.503898      35.035607 0.48450086E+03  0.11330173E+05                                 8.461849                            6.788285       0.432178       2.204453                    0.997508      26.533617      68.436043       0.734357       0.356662      -1.142657       0.016757       0.041374       0.023038       0.050232       0.054869       0.049566      -0.035314      -0.062900       0.048047      -0.102328       0.044629       0.057699              9.633703      10.423016       3.537237       3.249864       9.415688       4.206191       9.062406           0.046915
          103              O       4.280287       3.764168      10.408223      -0.558877      40.127300 0.64110510E+03  0.16126266E+05                                 9.337294                            7.910298      -0.177966       1.994568                    0.994110      28.225019      76.216659       0.665294       0.366006      -1.132020      -0.016671       0.050333      -0.024035       0.058215      -0.004387       0.055871       0.003465      -0.056159      -0.131380      -0.084154       0.033818       0.050336             10.239443       9.107360      -3.333411      -0.310060      13.341477      -2.927676       8.269492           0.081735
          104              O       3.889964       5.630749       9.250225      -0.502705      32.185819 0.43351884E+03  0.98571948E+04                                 7.936008                            6.359004       0.415210       2.197077                    0.998104      26.215522      66.610141       0.770121       0.349785      -1.148562       0.011728      -0.034076       0.032551       0.048563       0.072358       0.042595      -0.030666      -0.007099       0.112594      -0.109622       0.047969       0.061652              9.043410       5.839331       1.068211      -2.028961       9.330042      -5.267076      11.960857           0.045080
          105              O       4.808612       1.940978       7.787176      -0.558650      39.719500 0.63898160E+03  0.16071509E+05                                 9.332007                            7.909187      -0.181888       1.997646                    0.993058      28.200534      76.333105       0.663332       0.367119      -1.130317      -0.025190       0.039815      -0.046004       0.065850      -0.037323      -0.007213      -0.042251       0.047482       0.065192      -0.072802       0.023255       0.049547             10.279445       8.140038      -1.872067       2.929866      12.255391      -1.258593      10.442906           0.084763
          106              O       4.099620       3.823891       6.813705      -0.505006      33.931529 0.45331987E+03  0.10422304E+05                                 8.263784                            6.525255       0.530386       2.239900                    0.997697      26.232932      67.006873       0.756355       0.352226      -1.146661       0.017054      -0.052784       0.009503       0.056278      -0.007644      -0.083997      -0.004095      -0.058812      -0.116609      -0.110060       0.048422       0.061638              9.513148       5.476545       0.233345       0.291410      17.463139      -1.352108       5.599761           0.047569
          107              O       6.712051       4.462136       8.439148      -0.537292      38.005671 0.59029058E+03  0.14533713E+05                                 9.000208                            7.554405      -0.115075       2.026494                    0.993196      27.538120      73.389093       0.686166       0.362548      -1.135566       0.067532       0.017254       0.000684       0.069704       0.026453      -0.017903       0.049525       0.067241      -0.017302      -0.078186       0.032496       0.045690              9.902987      13.914253       1.295281       0.898683       8.836030      -2.251065       6.958678           0.084954
          108              O       8.891186       4.354697       8.930071      -0.499725      31.529104 0.43355895E+03  0.98461176E+04                                 7.805960                            6.338294       0.596707       2.264191                    0.998383      25.923207      65.561244       0.776178       0.347478      -1.151891      -0.056980       0.011667      -0.024184       0.062990      -0.076362       0.047455       0.030245      -0.008004       0.102915      -0.114253       0.046822       0.067431              8.777038      10.598365      -2.788113       3.790269       7.311277      -2.945222       8.421472           0.050476

******************************************************
Auxiliary information for the entire system
The total spin magnetic moment of the unit cell is   59.998656
The total net atomic charge of the unit cell is   0.000001
Accuracy of reproducing the electrostatic potential in the unit cell:
  The inner radius (bohr) =    5.0000
  The outer radius (bohr) =   12.0000
  Valid grid points have density less than (e/(bohr^3)) =    0.0001
  The number of valid grid points were=        43860
  The rms potential error without charges in kcal/mol is=      2.75827
  The rms potential error with partial charges in kcal/mol is=      0.71841
  The RRMSE value at monopole order=      0.26046
  The rms potential error with partial charges and cloud penetration in kcal/mol is=      0.70127
  The RRMSE value at monopole order with cloud penetration is=      0.25424
  The rms potential error with partial charges and atomic dipoles in kcal/mol is=      0.68297
  The RRMSE value at dipole order=      0.24761
  The rms potential error with partial charges, atomic dipoles and cloud penetration in kcal/mol is=      0.66290
  The RRMSE value at dipole order with cloud penetration=      0.24033

******************************************************
The electron densities and ab initio electrostatic potential were computed in VASP using the PBE functional and
projector augmented wave method. See the main text of the journal article for a description of computational details.
The atomic charges, dipoles, and quadrupoles were computed with the DDEC6 method as described in
(a) T. A. Manz and N. Gabaldon Limas, RSC Adv. 6 (2016) 47771-47801 DOI: 10.1039/c6ra04656h
(b) N. Gabaldon Limas and T. A. Manz, RSC Adv. 8 (2018) 2678-2707 DOI: 10.1039/c7ra11829e.
For each atom in the material, the electron cloud parameters were fit to the spherically averaged atom-in-material
electron density using radial positions for which this density was between 10^-4 and 10^-2 electrons per cubic bohr.
The polarizabilities, dispersion coefficients, and quantum Drude oscillator (QDO) parameters were fit using the MCLF method.
The magnetic structure of the system was optimized in VASP from the default ferromagnetic initial guess using spin polarization.
The atomic spin moments (ASMs) were computed on this optimized magnetic structure using the DDEC6 partition as inputs
to the method of T. A. Manz and D. S. Sholl, J. Chem. Theory Comput. 7 (2011) 4146-4164 DOI: 10.1021/ct200539n.
The RMSE and RRMSE were computed using a uniform grid with Ewald summation.
