# Supplementary material for: A collection of forcefield precursors for metal–organic frameworks
Source: RSC Adv. 2019 Nov 13;9(63):36492–507. doi: 10.1039/c9ra07327b (PMC9075174; doi:10.1039/c9ra07327b)
Supplement: RA-009-C9RA07327B-s6047 [file RA-009-C9RA07327B-s6047.xyz]

  184
jmolscript: load "" {1 1 1} spacegroup "x,y,z" unitcell [{     11.690000     0.000000     0.000000 }, {     -5.082151    13.230483     0.000000 }, {      0.000000     0.000000    17.998000 }]
Zn    10.372726     1.499543     2.998107     0.796179
Zn     5.548509    11.394753     2.607190     0.920953
Zn     8.188949     5.214398     7.303768     0.820752
Zn     4.621198     5.115699    11.997107     0.796179
Zn     4.363265     8.450971    11.606190     0.920953
Zn     6.804975     1.400844    16.302768     0.820752
Zn    -3.764877    11.730940    14.999893     0.796179
Zn     1.059340     1.835730    15.390810     0.920953
Zn    -1.581100     8.016085    10.694232     0.820752
Zn     1.986651     8.114784     6.000893     0.796179
Zn     2.244584     4.779512     6.391810     0.920953
Zn    -0.197126    11.829639     1.695232     0.820752
H      5.666288    13.018795     4.411310     0.405759
H      8.106623     3.348635     4.539096     0.082877
H      8.662858     7.612820     7.638351     0.272736
H      6.448620     7.610174     8.000111     0.114390
H      6.218626     7.432885     6.461282     0.106825
H      1.053222     1.570458     0.685724     0.084815
H      8.199261     7.246336     4.967448     0.109482
H     -2.064963     7.320426     5.613576     0.129212
H      5.876642     9.631792     7.015620     0.122289
H      7.301504     9.720436     7.668948     0.117648
H     -2.377568     9.552409     6.153516     0.119235
H     -2.639583     9.367182     4.614687     0.122880
H      7.380314    10.580417     5.600978     0.320534
H      6.831808     9.369828     5.007044     0.313264
H      4.245485     6.826929    13.410310     0.405759
H      6.887302     3.266606    13.538096     0.082877
H      1.248915    12.232905    16.637351     0.272736
H      3.463154    12.235551    16.999111     0.114390
H      3.693148    12.412839    15.460282     0.106825
H      2.250703     5.044783     9.684724     0.084815
H      1.712513    12.599389    13.966448     0.109482
H      0.286737    12.525298    14.612576     0.129212
H      4.035131    10.213933    16.014620     0.122289
H      2.610270    10.125289    16.667948     0.117648
H      0.599342    10.293316    15.152516     0.119235
H      0.861356    10.478543    13.613687     0.122879
H      2.531460     9.265307    14.599978     0.320534
H      3.079966    10.475896    14.006044     0.313264
H      0.941561     0.211688    13.586690     0.405759
H     -1.498774     9.881848    13.458904     0.082877
H     -2.055009     5.617663    10.359649     0.272736
H      0.159229     5.620309     9.997889     0.114390
H      0.389223     5.797598    11.536718     0.106825
H      5.554627    11.660025    17.312276     0.084815
H     -1.591412     5.984147    13.030552     0.109482
H      8.672812     5.910057    12.384424     0.129212
H      0.731207     3.598691    10.982380     0.122289
H     -0.693655     3.510047    10.329052     0.117648
H      8.985417     3.678074    11.844484     0.119235
H      9.247432     3.863301    13.383313     0.122880
H     -0.772465     2.650066    12.397022     0.320534
H     -0.223959     3.860655    12.990956     0.313264
H      2.362364     6.403554     4.587690     0.405759
H     -0.279453     9.963877     4.459904     0.082877
H      5.358934     0.997578     1.360649     0.272736
H      3.144695     0.994932     0.998889     0.114390
H      2.914701     0.817644     2.537718     0.106825
H      4.357146     8.185700     8.313276     0.084815
H      4.895336     0.631094     4.031552     0.109482
H      6.321112     0.705185     3.385424     0.129212
H      2.572718     3.016550     1.983380     0.122289
H      3.997579     3.105194     1.330052     0.117648
H      6.008507     2.937167     2.845484     0.119235
H      5.746493     2.751940     4.384313     0.122879
H      4.076389     3.965176     3.398022     0.320533
H      3.527883     2.754587     3.991956     0.313264
C     -0.594450     3.294390     5.134829    -0.031921
C      8.962283     3.449187     4.888257     0.172251
C     -0.610205     4.774881     7.350383     0.584440
C     -1.127384     4.097481     6.144517    -0.023853
C      9.757912     1.910482    15.546672     0.593702
C     10.270133     1.782146    16.937918    -0.033087
C      6.803800     7.829800     7.125408    -0.100951
C      0.731941     2.790309     4.702877     0.581530
C      0.193043     1.624703     0.334763     0.179234
C     -2.974078     7.651188     5.681969    -0.087781
C      6.789061     9.307645     6.956227    -0.059975
C     -2.970214     9.147556     5.500189    -0.061255
C      8.383672     1.787438     0.831508     0.596040
C      9.740167     1.704086     0.212376    -0.025086
C      3.898374     3.320851    14.133829    -0.031921
C      6.031641     3.166055    13.887257     0.172251
C      3.914130     1.840360    16.349383     0.584440
C      4.431309     2.517761    15.143517    -0.023853
C      5.236012     4.704760     6.547672     0.593702
C      4.723791     4.833095     7.938918    -0.033087
C      3.107973    12.015925    16.124408    -0.100951
C      2.571983     3.824933    13.701877     0.581530
C      3.110882     4.990538     9.333763     0.179234
C      1.195851    12.194536    14.680969    -0.087781
C      3.122713    10.538080    15.955227    -0.059975
C      1.191988    10.698169    14.499189    -0.061255
C      6.610252     4.827803     9.830508     0.596040
C      5.253758     4.911155     9.211376    -0.025086
C      7.202299     9.936093    12.863171    -0.031921
C     -2.354434     9.781296    13.109743     0.172251
C      7.218054     8.455602    10.647617     0.584440
C      7.735233     9.133002    11.853483    -0.023853
C     -3.150063    11.320001     2.451328     0.593702
C     -3.662284    11.448337     1.060082    -0.033087
C     -0.195951     5.400683    10.872592    -0.100951
C      5.875908    10.440174    13.295123     0.581530
C      6.414806    11.605780    17.663237     0.179234
C     -2.108073     5.579295    12.316031    -0.087781
C     -0.181212     3.922838    11.041773    -0.059975
C      9.578063     4.082927    12.497811    -0.061255
C     -1.775823    11.443045    17.166492     0.596040
C     -3.132318    11.526397    17.785624    -0.025086
C      2.709475     9.909632     3.864171    -0.031921
C      0.576208    10.064428     4.110743     0.172251
C      2.693719    11.390123     1.648617     0.584440
C      2.176540    10.712722     2.854483    -0.023853
C      1.371837     8.525723    11.450328     0.593702
C      1.884058     8.397388    10.059082    -0.033087
C      3.499876     1.214558     1.873592    -0.100951
C      4.035866     9.405550     4.296123     0.581530
C      3.496967     8.239945     8.664237     0.179234
C      5.411998     1.035947     3.317031    -0.087781
C      3.485136     2.692403     2.042773    -0.059975
C      5.415861     2.532314     3.498811    -0.061255
C     -0.002403     8.402680     8.167492     0.596040
C      1.354091     8.319328     8.786624    -0.025086
N     10.047350     2.885568     4.346517    -0.317804
N     -0.062202     1.729224    17.042306    -0.329056
N      9.223249     4.163633     5.971736    -0.317679
N      8.142539     7.235751     6.994023    -0.323696
N      7.357818     9.683391     5.665770    -0.220741
N     10.782454     1.604858     1.076280    -0.322600
N      4.946575     3.729673    13.345517    -0.317804
N      3.366127     4.886017     8.043306    -0.329056
N      5.770675     2.451608    14.970736    -0.317679
N      1.769235    12.609973    15.993023    -0.323696
N      2.553956    10.162334    14.664770    -0.220741
N      4.211470     5.010384    10.075280    -0.322600
N     -3.439501    10.344915    13.651483    -0.317804
N      6.670051    11.501259     0.955694    -0.329056
N     -2.615400     9.066850    12.026264    -0.317679
N     -1.534690     5.994732    11.003977    -0.323696
N     -0.749969     3.547092    12.332230    -0.220741
N     -4.174605    11.625625    16.921720    -0.322600
N      1.661274     9.500810     4.652483    -0.317804
N      3.241722     8.344466     9.954694    -0.329056
N      0.837174    10.778875     3.027264    -0.317679
N      4.838614     0.620510     2.004977    -0.323696
N      4.053893     3.068149     3.333230    -0.220741
N      2.396379     8.220099     7.922720    -0.322600
O      5.172917    12.936766     3.716587    -0.868783
O      0.746348     1.985895     3.757982    -0.548050
O      0.610686     4.721959     7.620353    -0.569825
O     -1.468284     5.301455     8.082902    -0.538736
O      7.347688     1.894605     0.129586    -0.569260
O      1.805097     3.185900     5.282413    -0.597377
O      8.538339     1.874759    15.289301    -0.579255
O     10.636852     2.029556    14.646772    -0.603244
O      8.364560     1.739809     2.064371    -0.537008
O      4.738857     6.908958    12.715587    -0.868783
O      2.557576     4.629346    12.756982    -0.548050
O      2.693238     1.893282    16.619353    -0.569825
O      4.772208     1.313787    17.081902    -0.538736
O      7.646237     4.720636     9.128586    -0.569260
O      1.498827     3.429341    14.281413    -0.597377
O      6.455585     4.740482     6.290301    -0.579255
O      4.357072     4.585685     5.647772    -0.603244
O      6.629364     4.875433    11.063371    -0.537008
O      1.434932     0.293717    14.281413    -0.868783
O      5.861501    11.244588    14.240018    -0.548049
O      5.997163     8.508524    10.377647    -0.569825
O      8.076133     7.929028     9.915098    -0.538736
O     -0.739839    11.335878    17.868414    -0.569260
O      4.802752    10.044583    12.715587    -0.597377
O     -1.930490    11.355724     2.708699    -0.579255
O     -4.029003    11.200927     3.351228    -0.603244
O     -1.756711    11.490674    15.933629    -0.537008
O      1.868992     6.321525     5.282413    -0.868783
O      4.050273     8.601137     5.241018    -0.548050
O      3.914611    11.337201     1.378647    -0.569825
O      1.835641    11.916696     0.916098    -0.538736
O     -1.038388     8.509847     8.869414    -0.569260
O      5.109022     9.801142     3.716587    -0.597377
O      0.152264     8.490001    11.707699    -0.579255
O      2.250777     8.644798    12.350228    -0.603244
O     -0.021515     8.355050     6.934629    -0.537008

The following XYZ coordinates are in angstroms. Other properties are in atomic units.
The sperically averaged electron density of each atom fit to a function of the form exp(a - br)
eigen_1, eigen_2 and eigen_3 are the three eigenvalues of traceless quadrupole moment tensor
  atom number  atomic symbol              X              Y              Z     net charge C6 coefficient C8 coefficient C10 coefficient fluctuating dipole atomic polarizability isotropic forcefield polarizability              a              b squared Pearson coefficient          <r^3>          <r^4>         wp_QDO          m_QDO          q_QDO       dipole_x       dipole_y       dipole_z         dipole            Qxy            Qxz            Qyz     Q(x^2-y^2)  Q(3z^2 - R^2)        eigen_1        eigen_2        eigen_3 static polarizability      alpha(xx)      alpha(xy)      alpha(xz)      alpha(yy)      alpha(yz)      alpha(zz) atomic spin moment
            1             Zn      10.372726       1.499543       2.998107       0.796179     104.030548 0.19809508E+04  0.63957804E+05                                18.050055                           14.536775       0.417442       1.976441                    0.997523      47.971854     132.022450       0.474234       0.400031      -1.143598      -0.023687      -0.081334       0.022453       0.087638       0.034880       0.028875      -0.027309       0.072816      -0.229292      -0.093899       0.003474       0.090425             22.590838      13.805035       1.047486       2.441111      22.131587      10.105066      31.835894           0.000001
            2             Zn       5.548509      11.394753       2.607190       0.920953      92.305941 0.18153654E+04  0.57468259E+05                                16.868394                           14.119386       0.177806       1.925860                    0.997528      45.814406     125.717461       0.469833       0.411812      -1.132924      -0.044733       0.004961       0.057212       0.072793      -0.062264       0.039286       0.001467      -0.069747      -0.101331      -0.081019      -0.010197       0.091216             19.794492      24.342032       2.738172      -5.066765      16.545949      -3.264962      18.495496           0.000001
            3             Zn       8.188949       5.214398       7.303768       0.820752      96.407922 0.18524845E+04  0.58742478E+05                                17.054443                           14.015967       0.461542       2.006318                    0.995499      46.630618     126.662957       0.485720       0.397670      -1.146723      -0.022281      -0.040936       0.066010       0.080805       0.007739       0.054039      -0.013572       0.034294       0.103065      -0.051565      -0.022688       0.074253             20.577527      26.299921      -3.544862      -5.088446      17.386076       2.723124      18.046584           0.000001
            4             Zn       4.621198       5.115699      11.997107       0.796179     104.030509 0.19809509E+04  0.63957808E+05                                18.050051                           14.536775       0.417441       1.976441                    0.997523      47.971855     132.022455       0.474234       0.400031      -1.143598       0.023687       0.081334       0.022453       0.087638       0.034880      -0.028875       0.027309       0.072816      -0.229292      -0.093899       0.003474       0.090426             22.590827      13.805030       1.047484      -2.441103      22.131585     -10.105049      31.835867           0.000001
            5             Zn       4.363265       8.450971      11.606190       0.920953      92.305933 0.18153659E+04  0.57468281E+05                                16.868394                           14.119388       0.177806       1.925860                    0.997528      45.814407     125.717466       0.469833       0.411812      -1.132924       0.044733      -0.004961       0.057212       0.072793      -0.062264      -0.039286      -0.001467      -0.069747      -0.101331      -0.081019      -0.010197       0.091216             19.794490      24.342037       2.738169       5.066760      16.545950       3.264952      18.495482           0.000001
            6             Zn       6.804975       1.400844      16.302768       0.820752      96.407969 0.18524846E+04  0.58742480E+05                                17.054448                           14.015968       0.461542       2.006318                    0.995499      46.630617     126.662955       0.485720       0.397670      -1.146723       0.022281       0.040936       0.066010       0.080805       0.007739      -0.054039       0.013572       0.034294       0.103065      -0.051565      -0.022688       0.074253             20.577539      26.299947      -3.544874       5.088458      17.386073      -2.723132      18.046596           0.000001
            7             Zn      -3.764877      11.730940      14.999893       0.796179     104.030553 0.19809509E+04  0.63957808E+05                                18.050056                           14.536775       0.417442       1.976441                    0.997523      47.971855     132.022455       0.474234       0.400031      -1.143598       0.023687       0.081334      -0.022453       0.087638       0.034880       0.028875      -0.027309       0.072816      -0.229292      -0.093899       0.003474       0.090426             22.590839      13.805035       1.047486       2.441111      22.131588      10.105067      31.835895           0.000001
            8             Zn       1.059340       1.835730      15.390810       0.920953      92.305942 0.18153654E+04  0.57468261E+05                                16.868394                           14.119386       0.177806       1.925860                    0.997528      45.814406     125.717463       0.469833       0.411812      -1.132924       0.044733      -0.004961      -0.057212       0.072793      -0.062264       0.039286       0.001467      -0.069747      -0.101331      -0.081019      -0.010197       0.091216             19.794493      24.342033       2.738171      -5.066765      16.545949      -3.264961      18.495496           0.000001
            9             Zn      -1.581100       8.016085      10.694232       0.820752      96.407926 0.18524846E+04  0.58742481E+05                                17.054443                           14.015968       0.461542       2.006318                    0.995499      46.630619     126.662961       0.485720       0.397670      -1.146723       0.022281       0.040936      -0.066010       0.080805       0.007739       0.054039      -0.013572       0.034294       0.103065      -0.051565      -0.022688       0.074253             20.577527      26.299921      -3.544862      -5.088446      17.386077       2.723124      18.046584           0.000001
           10             Zn       1.986651       8.114784       6.000893       0.796179     104.030507 0.19809509E+04  0.63957807E+05                                18.050050                           14.536775       0.417442       1.976441                    0.997523      47.971855     132.022454       0.474234       0.400031      -1.143598      -0.023687      -0.081334      -0.022453       0.087638       0.034880      -0.028875       0.027309       0.072816      -0.229292      -0.093899       0.003474       0.090426             22.590827      13.805029       1.047484      -2.441103      22.131585     -10.105049      31.835865           0.000001
           11             Zn       2.244584       4.779512       6.391810       0.920953      92.305937 0.18153660E+04  0.57468284E+05                                16.868394                           14.119389       0.177806       1.925860                    0.997528      45.814408     125.717471       0.469833       0.411812      -1.132924      -0.044733       0.004961      -0.057212       0.072793      -0.062264      -0.039286      -0.001467      -0.069747      -0.101331      -0.081019      -0.010197       0.091216             19.794491      24.342038       2.738169       5.066761      16.545951       3.264952      18.495484           0.000001
           12             Zn      -0.197126      11.829639       1.695232       0.820752      96.407967 0.18524845E+04  0.58742477E+05                                17.054447                           14.015967       0.461542       2.006318                    0.995499      46.630617     126.662951       0.485720       0.397670      -1.146723      -0.022281      -0.040936      -0.066010       0.080805       0.007739      -0.054039       0.013572       0.034294       0.103065      -0.051565      -0.022688       0.074253             20.577538      26.299946      -3.544874       5.088458      17.386072      -2.723132      18.046595           0.000001
           13              H       5.666288      13.018795       4.411310       0.405759       0.541177 0.35974402E+01  0.29529467E+02                                 1.200899                            1.197460      -1.306771       2.426198                    0.999266       2.324763       6.370200       0.499212       1.494719      -0.667874       0.013047       0.002110       0.025655       0.028859      -0.000854       0.012582       0.001297      -0.003598       0.034110      -0.013959      -0.003735       0.017693              1.193402       1.140607       0.011096       0.145900       1.172931       0.018966       1.266668           0.000001
           14              H       8.106623       3.348635       4.539096       0.082877       1.242854 0.83826188E+01  0.82994075E+02                                 1.872254                            1.662121      -1.140048       2.324382                    0.995644       3.677867      10.232159       0.500567       1.235881      -0.717434      -0.045184      -0.005684      -0.019271       0.049450       0.002014       0.007261       0.010904       0.018508      -0.006848      -0.016803       0.001089       0.015714              1.976611       2.749766       0.205015       0.502400       1.488936       0.237771       1.691131           0.000001
           15              H       8.662858       7.612820       7.638351       0.272736       0.582766 0.40144987E+01  0.34427166E+02                                 1.327980                            1.312752      -1.360726       2.310707                    0.996247       3.169534       9.363987       0.443681       1.609777      -0.644978       0.019745       0.014373       0.022702       0.033344      -0.002202       0.000853      -0.000693       0.012430       0.010262      -0.008329       0.002967       0.005362              1.350681       1.414919       0.026314       0.200090       1.161753       0.038069       1.475370           0.000000
           16              H       6.448620       7.610174       8.000111       0.114390       0.994312 0.73466380E+01  0.72093248E+02                                 1.768623                            1.672792      -1.432514       2.189098                    0.991706       4.032624      12.083701       0.436992       1.428323      -0.675473      -0.010948      -0.008295       0.031819       0.034657      -0.004254      -0.005143      -0.007205       0.000951      -0.000192      -0.011224       0.004127       0.007097              1.843772       1.695885       0.098737      -0.357147       1.513923      -0.235574       2.321509          -0.000000
           17              H       6.218626       7.432885       6.461282       0.106825       1.036259 0.82564661E+01  0.82500246E+02                                 1.754300                            1.726645      -1.142315       2.330307                    0.994125       3.787013      11.043022       0.452691       1.354077      -0.692189      -0.022700      -0.016633      -0.023391       0.036594       0.005930       0.001628       0.009573       0.008693      -0.007095      -0.012929       0.001252       0.011677              1.771931       1.874875       0.214831       0.307625       1.690090       0.136762       1.750828           0.000000
           18              H       1.053222       1.570458       0.685724       0.084815       1.082928 0.71110106E+01  0.68638451E+02                                 1.817314                            1.609595      -1.143440       2.327099                    0.995166       3.787047      10.951389       0.464448       1.366260      -0.688750       0.043799      -0.004656       0.018670       0.047839       0.000987       0.007232      -0.002908       0.026086       0.026087      -0.017838       0.001855       0.015984              1.954793       2.817427      -0.032637       0.522857       1.367315       0.013146       1.679636           0.000000
           19              H       8.199261       7.246336       4.967448       0.109482       1.095095 0.87555717E+01  0.86361607E+02                                 1.659608                            1.655451      -0.605331       2.584689                    0.999898       3.228453       8.546416       0.529042       1.173760      -0.737460      -0.019359      -0.015365      -0.026840       0.036486       0.006232       0.001024       0.001275       0.001933       0.029940      -0.011301       0.001028       0.010273              1.641756       1.599336       0.149099       0.245356       1.609305       0.205864       1.716626           0.000001
           20              H      -2.064963       7.320426       5.613576       0.129212       1.107608 0.83782917E+01  0.83128759E+02                                 1.775388                            1.696449      -0.918668       2.450197                    0.997872       3.440350       9.652815       0.479240       1.288123      -0.708438       0.036982      -0.013353      -0.002522       0.039399      -0.010057      -0.008983      -0.005915       0.009806       0.006054      -0.017331       0.004348       0.012983              1.815269       2.377541      -0.345937      -0.027664       1.662226      -0.016137       1.406040           0.000000
           21              H       5.876642       9.631792       7.015620       0.122289       1.112247 0.83545640E+01  0.81628781E+02                                 1.684052                            1.619307      -0.739121       2.528539                    0.999408       3.247205       8.618284       0.532624       1.176971      -0.735306      -0.037531       0.007760       0.006625       0.038893      -0.008724      -0.007484      -0.007184       0.006880      -0.011296      -0.016019       0.004304       0.011715              1.708054       2.239781      -0.268413      -0.075303       1.457822      -0.052601       1.426559           0.000000
           22              H       7.301504       9.720436       7.668948       0.117648       1.050590 0.81441517E+01  0.78771860E+02                                 1.600332                            1.583879      -0.646146       2.571916                    0.999839       3.161055       8.245912       0.548215       1.155127      -0.741527       0.017234       0.007152       0.035313       0.039940       0.008390       0.002482       0.003595      -0.002950       0.025833      -0.012832       0.001542       0.011290              1.593322       1.509643       0.130120       0.263421       1.439023       0.170855       1.831299           0.000001
           23              H      -2.377568       9.552409       6.153516       0.119235       1.139659 0.91290030E+01  0.91687726E+02                                 1.749457                            1.723505      -0.783142       2.505523                    0.999123       3.392956       9.292408       0.499787       1.220205      -0.724783       0.025837       0.010000       0.023274       0.036184       0.003374       0.003910       0.011408      -0.002709      -0.010558      -0.012188      -0.001425       0.013612              1.749354       1.938509       0.195368       0.336950       1.543249       0.073259       1.766304           0.000000
           24              H      -2.639583       9.367182       4.614687       0.122880       1.056115 0.76028355E+01  0.73198404E+02                                 1.676366                            1.578827      -0.777505       2.510593                    0.998989       3.347182       9.077129       0.517435       1.229489      -0.720917       0.016602       0.001448      -0.038396       0.041856      -0.003942      -0.007736       0.004290       0.010257       0.031629      -0.011889      -0.003928       0.015816              1.737241       1.549834       0.122734      -0.329383       1.511996      -0.443986       2.149892           0.000000
           25              H       7.380314      10.580417       5.600978       0.320534       0.580161 0.36584639E+01  0.29619465E+02                                 1.188281                            1.150754      -1.041057       2.531604                    0.999785       2.282479       5.857046       0.557353       1.357367      -0.696579       0.000496       0.038389       0.007230       0.039067      -0.002933       0.003834       0.011794      -0.014920      -0.037914      -0.018383       0.000005       0.018378              1.211510       1.002382       0.004875      -0.016245       1.553633      -0.177083       1.078516           0.000001
           26              H       6.831808       9.369828       5.007044       0.313264       0.555307 0.36621976E+01  0.30301035E+02                                 1.234626                            1.213668      -1.152104       2.449976                    0.999673       2.686591       7.475785       0.490796       1.508304      -0.664042      -0.009298      -0.016989      -0.018234       0.026600      -0.000882      -0.006746       0.007016      -0.013185       0.004342      -0.011429      -0.000809       0.012239              1.243666       1.322669       0.050480       0.257499       1.077371      -0.005549       1.330957          -0.000000
           27              H       4.245485       6.826929      13.410310       0.405759       0.541177 0.35974431E+01  0.29529495E+02                                 1.200900                            1.197460      -1.306771       2.426197                    0.999266       2.324763       6.370200       0.499212       1.494718      -0.667874      -0.013047      -0.002110       0.025655       0.028859      -0.000854      -0.012582      -0.001297      -0.003598       0.034110      -0.013959      -0.003735       0.017693              1.193402       1.140608       0.011096      -0.145900       1.172932      -0.018966       1.266668           0.000001
           28              H       6.887302       3.266606      13.538096       0.082877       1.242855 0.83826269E+01  0.82994170E+02                                 1.872255                            1.662121      -1.140048       2.324382                    0.995644       3.677867      10.232158       0.500567       1.235881      -0.717434       0.045184       0.005684      -0.019271       0.049450       0.002014      -0.007261      -0.010904       0.018508      -0.006848      -0.016803       0.001089       0.015714              1.976612       2.749768       0.205014      -0.502400       1.488936      -0.237771       1.691131           0.000001
           29              H       1.248915      12.232905      16.637351       0.272736       0.582765 0.40144977E+01  0.34427157E+02                                 1.327981                            1.312753      -1.360726       2.310707                    0.996247       3.169534       9.363989       0.443680       1.609777      -0.644978      -0.019745      -0.014373       0.022702       0.033344      -0.002202      -0.000853       0.000693       0.012430       0.010262      -0.008329       0.002967       0.005362              1.350681       1.414920       0.026314      -0.200090       1.161753      -0.038069       1.475371           0.000000
           30              H       3.463154      12.235551      16.999111       0.114390       0.994313 0.73466414E+01  0.72093289E+02                                 1.768624                            1.672792      -1.432514       2.189098                    0.991706       4.032624      12.083701       0.436992       1.428323      -0.675473       0.010948       0.008295       0.031819       0.034657      -0.004254       0.005143       0.007205       0.000951      -0.000192      -0.011224       0.004127       0.007097              1.843773       1.695886       0.098737       0.357148       1.513923       0.235574       2.321509          -0.000000
           31              H       3.693148      12.412839      15.460282       0.106825       1.036259 0.82564675E+01  0.82500263E+02                                 1.754300                            1.726646      -1.142314       2.330307                    0.994125       3.787013      11.043022       0.452691       1.354077      -0.692189       0.022700       0.016633      -0.023391       0.036594       0.005930      -0.001628      -0.009573       0.008693      -0.007095      -0.012929       0.001252       0.011677              1.771931       1.874875       0.214831      -0.307625       1.690090      -0.136761       1.750828           0.000000
           32              H       2.250703       5.044783       9.684724       0.084815       1.082928 0.71110108E+01  0.68638454E+02                                 1.817314                            1.609595      -1.143440       2.327099                    0.995166       3.787047      10.951389       0.464448       1.366260      -0.688750      -0.043799       0.004656       0.018670       0.047839       0.000987      -0.007232       0.002908       0.026086       0.026087      -0.017838       0.001855       0.015984              1.954793       2.817427      -0.032636      -0.522857       1.367315      -0.013146       1.679636           0.000000
           33              H       1.712513      12.599389      13.966448       0.109482       1.095096 0.87555812E+01  0.86361727E+02                                 1.659609                            1.655452      -0.605331       2.584689                    0.999898       3.228453       8.546418       0.529042       1.173761      -0.737460       0.019359       0.015365      -0.026840       0.036486       0.006232      -0.001024      -0.001275       0.001933       0.029940      -0.011301       0.001028       0.010273              1.641757       1.599337       0.149100      -0.245356       1.609307      -0.205864       1.716626           0.000001
           34              H       0.286737      12.525298      14.612576       0.129212       1.107607 0.83782868E+01  0.83128699E+02                                 1.775388                            1.696448      -0.918668       2.450197                    0.997872       3.440350       9.652815       0.479240       1.288123      -0.708438      -0.036982       0.013353      -0.002522       0.039399      -0.010057       0.008983       0.005915       0.009806       0.006054      -0.017331       0.004349       0.012983              1.815269       2.377540      -0.345937       0.027664       1.662226       0.016136       1.406040           0.000000
           35              H       4.035131      10.213933      16.014620       0.122289       1.112246 0.83545554E+01  0.81628680E+02                                 1.684052                            1.619306      -0.739121       2.528539                    0.999408       3.247204       8.618282       0.532624       1.176972      -0.735306       0.037531      -0.007760       0.006625       0.038893      -0.008724       0.007484       0.007184       0.006880      -0.011296      -0.016019       0.004304       0.011715              1.708054       2.239780      -0.268413       0.075303       1.457822       0.052601       1.426558           0.000000
           36              H       2.610270      10.125289      16.667948       0.117648       1.050590 0.81441513E+01  0.78771854E+02                                 1.600332                            1.583879      -0.646145       2.571916                    0.999839       3.161055       8.245911       0.548216       1.155126      -0.741527      -0.017234      -0.007152       0.035313       0.039940       0.008390      -0.002482      -0.003595      -0.002950       0.025833      -0.012832       0.001542       0.011290              1.593321       1.509643       0.130120      -0.263421       1.439023      -0.170855       1.831298           0.000001
           37              H       0.599342      10.293316      15.152516       0.119235       1.139659 0.91290035E+01  0.91687738E+02                                 1.749457                            1.723505      -0.783142       2.505523                    0.999123       3.392956       9.292410       0.499787       1.220206      -0.724783      -0.025837      -0.010000       0.023274       0.036184       0.003374      -0.003910      -0.011408      -0.002709      -0.010558      -0.012188      -0.001425       0.013612              1.749354       1.938509       0.195368      -0.336950       1.543249      -0.073259       1.766304           0.000000
           38              H       0.861356      10.478543      13.613687       0.122879       1.056115 0.76028381E+01  0.73198437E+02                                 1.676367                            1.578828      -0.777505       2.510593                    0.998989       3.347182       9.077130       0.517434       1.229490      -0.720916      -0.016602      -0.001448      -0.038396       0.041856      -0.003942       0.007736      -0.004290       0.010257       0.031629      -0.011889      -0.003928       0.015816              1.737242       1.549835       0.122734       0.329384       1.511997       0.443987       2.149893           0.000000
           39              H       2.531460       9.265307      14.599978       0.320534       0.580161 0.36584676E+01  0.29619501E+02                                 1.188282                            1.150754      -1.041056       2.531604                    0.999785       2.282479       5.857046       0.557353       1.357367      -0.696579      -0.000496      -0.038389       0.007230       0.039067      -0.002933      -0.003834      -0.011794      -0.014920      -0.037914      -0.018383       0.000005       0.018378              1.211511       1.002382       0.004875       0.016245       1.553634       0.177083       1.078517           0.000001
           40              H       3.079966      10.475896      14.006044       0.313264       0.555307 0.36621965E+01  0.30301024E+02                                 1.234626                            1.213667      -1.152105       2.449976                    0.999673       2.686591       7.475785       0.490796       1.508304      -0.664042       0.009298       0.016989      -0.018234       0.026600      -0.000882       0.006746      -0.007016      -0.013185       0.004342      -0.011429      -0.000809       0.012239              1.243665       1.322668       0.050480      -0.257499       1.077371       0.005550       1.330957           0.000000
           41              H       0.941561       0.211688      13.586690       0.405759       0.541177 0.35974402E+01  0.29529467E+02                                 1.200899                            1.197460      -1.306771       2.426198                    0.999266       2.324763       6.370200       0.499212       1.494719      -0.667874      -0.013047      -0.002110      -0.025655       0.028859      -0.000854       0.012582       0.001297      -0.003598       0.034110      -0.013959      -0.003735       0.017693              1.193402       1.140607       0.011096       0.145900       1.172931       0.018966       1.266668           0.000001
           42              H      -1.498774       9.881848      13.458904       0.082877       1.242854 0.83826188E+01  0.82994075E+02                                 1.872254                            1.662121      -1.140048       2.324382                    0.995644       3.677867      10.232159       0.500567       1.235881      -0.717434       0.045184       0.005684       0.019271       0.049450       0.002014       0.007261       0.010904       0.018508      -0.006848      -0.016803       0.001089       0.015714              1.976611       2.749766       0.205015       0.502400       1.488936       0.237771       1.691131           0.000001
           43              H      -2.055009       5.617663      10.359649       0.272736       0.582765 0.40144971E+01  0.34427151E+02                                 1.327980                            1.312753      -1.360726       2.310707                    0.996247       3.169534       9.363989       0.443680       1.609777      -0.644978      -0.019745      -0.014373      -0.022702       0.033344      -0.002202       0.000853      -0.000693       0.012430       0.010262      -0.008329       0.002967       0.005362              1.350681       1.414919       0.026314       0.200090       1.161753       0.038069       1.475370           0.000000
           44              H       0.159229       5.620309       9.997889       0.114390       0.994312 0.73466344E+01  0.72093205E+02                                 1.768623                            1.672792      -1.432514       2.189099                    0.991706       4.032623      12.083698       0.436992       1.428324      -0.675473       0.010948       0.008295      -0.031819       0.034657      -0.004254      -0.005143      -0.007205       0.000951      -0.000192      -0.011224       0.004127       0.007097              1.843772       1.695885       0.098737      -0.357147       1.513922      -0.235574       2.321508          -0.000000
           45              H       0.389223       5.797598      11.536718       0.106825       1.036259 0.82564661E+01  0.82500246E+02                                 1.754300                            1.726645      -1.142315       2.330307                    0.994125       3.787013      11.043022       0.452691       1.354077      -0.692189       0.022700       0.016633       0.023391       0.036594       0.005930       0.001628       0.009573       0.008693      -0.007095      -0.012929       0.001252       0.011677              1.771931       1.874875       0.214831       0.307625       1.690090       0.136762       1.750828           0.000000
           46              H       5.554627      11.660025      17.312276       0.084815       1.082928 0.71110106E+01  0.68638451E+02                                 1.817314                            1.609595      -1.143440       2.327099                    0.995166       3.787047      10.951389       0.464448       1.366260      -0.688750      -0.043799       0.004656      -0.018670       0.047839       0.000987       0.007232      -0.002908       0.026086       0.026087      -0.017838       0.001855       0.015984              1.954793       2.817427      -0.032637       0.522857       1.367315       0.013146       1.679636           0.000000
           47              H      -1.591412       5.984147      13.030552       0.109482       1.095095 0.87555695E+01  0.86361589E+02                                 1.659609                            1.655451      -0.605331       2.584689                    0.999898       3.228452       8.546416       0.529042       1.173761      -0.737460       0.019359       0.015365       0.026840       0.036486       0.006232       0.001024       0.001275       0.001933       0.029940      -0.011301       0.001028       0.010273              1.641756       1.599336       0.149099       0.245356       1.609306       0.205864       1.716626           0.000001
           48              H       8.672812       5.910057      12.384424       0.129212       1.107608 0.83782917E+01  0.83128759E+02                                 1.775388                            1.696449      -0.918668       2.450197                    0.997872       3.440350       9.652815       0.479240       1.288123      -0.708438      -0.036982       0.013353       0.002522       0.039399      -0.010057      -0.008983      -0.005915       0.009806       0.006054      -0.017331       0.004349       0.012983              1.815269       2.377541      -0.345937      -0.027664       1.662226      -0.016137       1.406040           0.000000
           49              H       0.731207       3.598691      10.982380       0.122289       1.112247 0.83545598E+01  0.81628730E+02                                 1.684052                            1.619307      -0.739121       2.528539                    0.999408       3.247204       8.618281       0.532624       1.176971      -0.735306       0.037531      -0.007760      -0.006625       0.038893      -0.008724      -0.007484      -0.007184       0.006880      -0.011296      -0.016019       0.004304       0.011715              1.708054       2.239780      -0.268413      -0.075303       1.457822      -0.052601       1.426559           0.000000
           50              H      -0.693655       3.510047      10.329052       0.117648       1.050589 0.81441468E+01  0.78771793E+02                                 1.600331                            1.583878      -0.646145       2.571916                    0.999839       3.161055       8.245908       0.548216       1.155126      -0.741527      -0.017234      -0.007152      -0.035313       0.039940       0.008390       0.002482       0.003595      -0.002950       0.025833      -0.012832       0.001542       0.011290              1.593320       1.509642       0.130120       0.263421       1.439022       0.170855       1.831297           0.000000
           51              H       8.985417       3.678074      11.844484       0.119235       1.139659 0.91289999E+01  0.91687686E+02                                 1.749457                            1.723504      -0.783142       2.505523                    0.999123       3.392956       9.292407       0.499788       1.220205      -0.724783      -0.025837      -0.010000      -0.023274       0.036184       0.003374       0.003910       0.011408      -0.002709      -0.010558      -0.012188      -0.001425       0.013612              1.749353       1.938508       0.195368       0.336950       1.543248       0.073259       1.766303           0.000000
           52              H       9.247432       3.863301      13.383313       0.122880       1.056115 0.76028364E+01  0.73198417E+02                                 1.676366                            1.578827      -0.777505       2.510593                    0.998989       3.347182       9.077130       0.517434       1.229489      -0.720916      -0.016602      -0.001448       0.038396       0.041856      -0.003942      -0.007736       0.004290       0.010257       0.031629      -0.011889      -0.003928       0.015816              1.737241       1.549834       0.122734      -0.329384       1.511997      -0.443986       2.149892           0.000000
           53              H      -0.772465       2.650066      12.397022       0.320534       0.580161 0.36584649E+01  0.29619474E+02                                 1.188281                            1.150754      -1.041056       2.531604                    0.999785       2.282479       5.857046       0.557353       1.357367      -0.696579      -0.000496      -0.038389      -0.007230       0.039067      -0.002933       0.003834       0.011794      -0.014920      -0.037914      -0.018383       0.000005       0.018378              1.211510       1.002382       0.004875      -0.016245       1.553633      -0.177083       1.078516           0.000001
           54              H      -0.223959       3.860655      12.990956       0.313264       0.555307 0.36621970E+01  0.30301030E+02                                 1.234626                            1.213668      -1.152104       2.449976                    0.999673       2.686591       7.475786       0.490796       1.508305      -0.664042       0.009298       0.016989       0.018234       0.026600      -0.000882      -0.006746       0.007016      -0.013185       0.004342      -0.011429      -0.000809       0.012239              1.243666       1.322669       0.050480       0.257499       1.077371      -0.005549       1.330957           0.000000
           55              H       2.362364       6.403554       4.587690       0.405759       0.541177 0.35974427E+01  0.29529494E+02                                 1.200900                            1.197460      -1.306771       2.426197                    0.999266       2.324763       6.370202       0.499211       1.494720      -0.667874       0.013047       0.002110      -0.025655       0.028859      -0.000854      -0.012582      -0.001297      -0.003598       0.034110      -0.013959      -0.003735       0.017693              1.193403       1.140608       0.011096      -0.145900       1.172932      -0.018966       1.266668           0.000001
           56              H      -0.279453       9.963877       4.459904       0.082877       1.242854 0.83826215E+01  0.82994108E+02                                 1.872255                            1.662121      -1.140048       2.324382                    0.995644       3.677866      10.232157       0.500567       1.235882      -0.717433      -0.045184      -0.005684       0.019271       0.049450       0.002014      -0.007261      -0.010904       0.018508      -0.006848      -0.016803       0.001089       0.015714              1.976612       2.749768       0.205014      -0.502400       1.488936      -0.237771       1.691131           0.000001
           57              H       5.358934       0.997578       1.360649       0.272736       0.582766 0.40144985E+01  0.34427164E+02                                 1.327981                            1.312753      -1.360726       2.310707                    0.996247       3.169534       9.363988       0.443681       1.609777      -0.644978       0.019745       0.014373      -0.022702       0.033344      -0.002202      -0.000853       0.000693       0.012430       0.010262      -0.008329       0.002967       0.005362              1.350681       1.414920       0.026314      -0.200090       1.161753      -0.038069       1.475370           0.000000
           58              H       3.144695       0.994932       0.998889       0.114390       0.994312 0.73466356E+01  0.72093221E+02                                 1.768623                            1.672792      -1.432514       2.189099                    0.991706       4.032623      12.083699       0.436992       1.428324      -0.675473      -0.010948      -0.008295      -0.031819       0.034657      -0.004254       0.005143       0.007205       0.000951      -0.000192      -0.011224       0.004127       0.007097              1.843772       1.695886       0.098737       0.357148       1.513923       0.235574       2.321508          -0.000000
           59              H       2.914701       0.817644       2.537718       0.106825       1.036259 0.82564669E+01  0.82500253E+02                                 1.754300                            1.726645      -1.142314       2.330307                    0.994125       3.787013      11.043021       0.452691       1.354077      -0.692189      -0.022700      -0.016633       0.023391       0.036594       0.005930      -0.001628      -0.009573       0.008693      -0.007095      -0.012929       0.001252       0.011677              1.771931       1.874875       0.214831      -0.307625       1.690089      -0.136761       1.750828           0.000000
           60              H       4.357146       8.185700       8.313276       0.084815       1.082928 0.71110108E+01  0.68638454E+02                                 1.817314                            1.609595      -1.143440       2.327099                    0.995166       3.787047      10.951389       0.464448       1.366260      -0.688750       0.043799      -0.004656      -0.018670       0.047839       0.000987      -0.007232       0.002908       0.026086       0.026087      -0.017838       0.001855       0.015984              1.954793       2.817428      -0.032636      -0.522857       1.367315      -0.013146       1.679636           0.000000
           61              H       4.895336       0.631094       4.031552       0.109482       1.095096 0.87555806E+01  0.86361717E+02                                 1.659609                            1.655452      -0.605331       2.584689                    0.999898       3.228453       8.546417       0.529042       1.173760      -0.737460      -0.019359      -0.015365       0.026840       0.036486       0.006232      -0.001024      -0.001275       0.001933       0.029940      -0.011301       0.001028       0.010273              1.641757       1.599337       0.149100      -0.245356       1.609307      -0.205864       1.716626           0.000001
           62              H       6.321112       0.705185       3.385424       0.129212       1.107607 0.83782868E+01  0.83128699E+02                                 1.775388                            1.696448      -0.918668       2.450197                    0.997872       3.440350       9.652815       0.479240       1.288123      -0.708438       0.036982      -0.013353       0.002522       0.039399      -0.010057       0.008983       0.005915       0.009806       0.006054      -0.017331       0.004349       0.012983              1.815269       2.377540      -0.345937       0.027664       1.662226       0.016136       1.406040           0.000000
           63              H       2.572718       3.016550       1.983380       0.122289       1.112247 0.83545575E+01  0.81628702E+02                                 1.684051                            1.619306      -0.739121       2.528539                    0.999408       3.247205       8.618283       0.532624       1.176971      -0.735306      -0.037531       0.007760      -0.006625       0.038893      -0.008724       0.007484       0.007184       0.006880      -0.011296      -0.016019       0.004304       0.011715              1.708053       2.239780      -0.268413       0.075303       1.457822       0.052601       1.426558           0.000000
           64              H       3.997579       3.105194       1.330052       0.117648       1.050590 0.81441548E+01  0.78771893E+02                                 1.600332                            1.583879      -0.646145       2.571916                    0.999839       3.161056       8.245913       0.548216       1.155126      -0.741527       0.017234       0.007152      -0.035313       0.039940       0.008390      -0.002482      -0.003595      -0.002950       0.025833      -0.012832       0.001542       0.011290              1.593321       1.509643       0.130120      -0.263421       1.439023      -0.170855       1.831298           0.000000
           65              H       6.008507       2.937167       2.845484       0.119235       1.139659 0.91290059E+01  0.91687762E+02                                 1.749457                            1.723505      -0.783142       2.505523                    0.999123       3.392957       9.292411       0.499787       1.220205      -0.724783       0.025837       0.010000      -0.023274       0.036184       0.003374      -0.003910      -0.011408      -0.002709      -0.010558      -0.012188      -0.001425       0.013612              1.749354       1.938509       0.195368      -0.336950       1.543249      -0.073259       1.766304           0.000000
           66              H       5.746493       2.751940       4.384313       0.122879       1.056115 0.76028381E+01  0.73198437E+02                                 1.676367                            1.578828      -0.777505       2.510593                    0.998989       3.347182       9.077130       0.517434       1.229490      -0.720916       0.016602       0.001448       0.038396       0.041856      -0.003942       0.007736      -0.004290       0.010257       0.031629      -0.011889      -0.003928       0.015816              1.737242       1.549835       0.122734       0.329384       1.511997       0.443987       2.149893           0.000000
           67              H       4.076389       3.965176       3.398022       0.320533       0.580162 0.36584694E+01  0.29619518E+02                                 1.188282                            1.150754      -1.041057       2.531604                    0.999785       2.282480       5.857048       0.557353       1.357366      -0.696579       0.000496       0.038389      -0.007230       0.039067      -0.002933      -0.003834      -0.011794      -0.014920      -0.037914      -0.018383       0.000005       0.018378              1.211511       1.002383       0.004875       0.016245       1.553634       0.177083       1.078517           0.000001
           68              H       3.527883       2.754587       3.991956       0.313264       0.555307 0.36621965E+01  0.30301024E+02                                 1.234626                            1.213667      -1.152104       2.449976                    0.999673       2.686591       7.475785       0.490796       1.508304      -0.664042      -0.009298      -0.016989       0.018234       0.026600      -0.000882       0.006746      -0.007016      -0.013185       0.004342      -0.011429      -0.000809       0.012239              1.243665       1.322668       0.050480      -0.257499       1.077371       0.005550       1.330957          -0.000000
           69              C      -0.594450       3.294390       5.134829      -0.031921      42.263808 0.45154215E+03  0.10657074E+05                                10.436875                            7.029114       0.103581       2.015220                    0.999503      28.306473      80.060227       0.632459       0.410331      -1.074112      -0.072876       0.001292      -0.027145       0.077778       0.019146       0.028098      -0.006718       0.030456      -0.024621      -0.036527      -0.003712       0.040239             13.360644      16.947715      -3.682232      -3.379432      10.387151       6.532933      12.747065           0.000001
           70              C       8.962283       3.449187       4.888257       0.172251      27.469769 0.29353883E+03  0.62886947E+04                                 8.005005                            5.758476       0.236568       2.092704                    0.999786      25.364802      70.816836       0.674886       0.423624      -1.054082       0.054174       0.008140       0.021993       0.059032       0.018500       0.012343      -0.023899      -0.002828      -0.030595      -0.037821       0.010369       0.027451              9.516289      11.914205      -0.430533       0.942924       7.217662       4.177497       9.417000           0.000001
           71              C      -0.610205       4.774881       7.350383       0.584440      25.152063 0.24592076E+03  0.50768644E+04                                 7.867463                            5.552831       0.122373       2.093839                    0.999532      22.457106      63.010482       0.631016       0.470181      -1.019601       0.024525       0.040844       0.064090       0.079858       0.019271      -0.008964      -0.066460      -0.098690      -0.046620      -0.055367      -0.044327       0.099695              9.628852      12.543655      -0.004740       1.013037       6.351148       3.469011       9.991754           0.000001
           72              C      -1.127384       4.097481       6.144517      -0.023853      42.440488 0.44018067E+03  0.10338929E+05                                10.524819                            6.963677       0.139067       2.028976                    0.999585      28.133753      79.782085       0.631225       0.413121      -1.070637      -0.064831      -0.012628      -0.037718       0.076061       0.012106       0.013621      -0.022371       0.034654      -0.052110      -0.040766       0.009767       0.030999             13.870235      12.363269       0.155607       1.559508      11.541322       8.954966      17.706114           0.000001
           73              C       9.757912       1.910482      15.546672       0.593702      25.449502 0.25296428E+03  0.52543923E+04                                 7.889561                            5.621345      -0.033717       2.036783                    0.999335      22.632791      63.505576       0.629492       0.468438      -1.021496      -0.017599       0.008446      -0.075906       0.078376      -0.011113      -0.001806       0.016691      -0.142591      -0.199045      -0.067982      -0.038973       0.106956              9.391145      12.938447       0.680459       0.648704       4.704532      -1.392471      10.530458           0.000001
           74              C      10.270133       1.782146      16.937918      -0.033087      38.854063 0.44611023E+03  0.10526486E+05                                 9.927763                            7.031661       0.135678       2.027731                    0.999638      28.378550      80.992117       0.624539       0.415628      -1.067681       0.070921      -0.002334       0.030837       0.077370       0.000173       0.016057       0.007273       0.021119      -0.099232      -0.038208       0.006942       0.031267             12.160164      12.468111      -0.220022       1.600821       5.157248      -1.294553      18.855134           0.000001
           75              C       6.803800       7.829800       7.125408      -0.100951      23.898520 0.38867679E+03  0.90054579E+04                                 7.511390                            6.738366      -0.503964       1.851331                    0.996532      28.812427      85.914038       0.603444       0.438078      -1.036789       0.101511       0.027867      -0.016524       0.106556      -0.027646      -0.015952       0.002292       0.034462      -0.111320      -0.040803      -0.012839       0.053642              8.097126       8.746679      -0.525550      -0.759673       8.468693      -1.195058       7.076007          -0.000000
           76              C       0.731941       2.790309       4.702877       0.581530      26.846581 0.26065308E+03  0.54433521E+04                                 8.139440                            5.683200      -0.002811       2.042619                    0.999360      22.748822      63.566494       0.631173       0.464680      -1.025704       0.067915      -0.024922      -0.013963       0.073679       0.011947       0.008678      -0.079013      -0.082287       0.051345      -0.066798      -0.037503       0.104301              9.880492      12.471225       0.183161       0.385365       8.136445       4.535892       9.033807           0.000002
           77              C       0.193043       1.624703       0.334763       0.179234      26.483183 0.30584590E+03  0.66587747E+04                                 8.023568                            6.008733       0.043447       2.038345                    0.999188      25.802788      74.021605       0.635507       0.442685      -1.036475      -0.053835      -0.004359      -0.023338       0.058838      -0.008611       0.012993      -0.003816      -0.031883      -0.093792      -0.036001       0.001487       0.034514              9.439610      13.560881      -0.353536       0.732415       4.374698      -0.127836      10.383251           0.000001
           78              C      -2.974078       7.651188       5.681969      -0.087781      21.783992 0.35284863E+03  0.79139180E+04                                 6.852167                            6.280257      -0.039251       2.010997                    0.998316      27.204001      77.670283       0.651486       0.419177      -1.057044      -0.039708       0.037773       0.080044       0.097008       0.002596      -0.039419      -0.022827       0.002089       0.128265      -0.042852      -0.024143       0.066995              7.183526       6.878750      -0.266037      -0.736173       8.182253      -1.251899       6.489576          -0.000000
           79              C       6.789061       9.307645       6.956227      -0.059975      20.828247 0.32453794E+03  0.71123628E+04                                 6.651061                            6.030092       0.047250       2.055240                    0.998413      25.969152      72.756401       0.665187       0.420159      -1.058797       0.043484      -0.040028      -0.085656       0.104067       0.008463      -0.055245      -0.037919      -0.015740       0.147326      -0.062840      -0.027491       0.090331              7.019937       6.484188      -0.159144      -0.798315       7.122700      -1.501717       7.452921          -0.000000
           80              C      -2.970214       9.147556       5.500189      -0.061255      21.944888 0.34139884E+03  0.75816025E+04                                 6.931029                            6.209991      -0.099390       2.008390                    0.997974      26.252106      74.177815       0.651112       0.423595      -1.056032      -0.099709      -0.027066       0.016676       0.104654      -0.046132      -0.028121       0.015311       0.078113      -0.138350      -0.053811      -0.037142       0.090953              7.381940       7.802617      -0.196333      -0.492184       7.799108      -1.985400       6.544094          -0.000001
           81              C       8.383672       1.787438       0.831508       0.596040      24.462956 0.25062688E+03  0.51975187E+04                                 7.736046                            5.622921      -0.025930       2.043183                    0.999249      22.538022      63.338041       0.624324       0.473072      -1.018251      -0.068058       0.005477       0.035557       0.076982       0.011448       0.009386      -0.000883      -0.145963      -0.162797      -0.060652      -0.040355       0.101007              9.182277      12.891558      -0.058751       0.555065       4.207887       0.306469      10.447387           0.000001
           82              C       9.740167       1.704086       0.212376      -0.025086      39.108093 0.44678596E+03  0.10552681E+05                                10.024711                            7.060766       0.115175       2.024126                    0.999717      28.349123      81.104507       0.619737       0.418442      -1.065249       0.078614      -0.006167       0.029393       0.084156       0.002911       0.029895      -0.003719      -0.004833      -0.049080      -0.037635       0.011053       0.026582             12.469659      18.479816      -0.119124      -4.081629       5.086981      -0.059701      13.842181           0.000001
           83              C       3.898374       3.320851      14.133829      -0.031921      42.263824 0.45154239E+03  0.10657081E+05                                10.436878                            7.029116       0.103581       2.015220                    0.999503      28.306471      80.060219       0.632459       0.410331      -1.074112       0.072876      -0.001292      -0.027145       0.077778       0.019146      -0.028098       0.006718       0.030456      -0.024621      -0.036527      -0.003712       0.040239             13.360647      16.947728      -3.682241       3.379441      10.387150      -6.532931      12.747063           0.000001
           84              C       6.031641       3.166055      13.887257       0.172251      27.469777 0.29353891E+03  0.62886966E+04                                 8.005006                            5.758476       0.236568       2.092704                    0.999786      25.364803      70.816836       0.674886       0.423624      -1.054082      -0.054174      -0.008140       0.021993       0.059032       0.018500      -0.012343       0.023899      -0.002828      -0.030595      -0.037821       0.010369       0.027451              9.516290      11.914209      -0.430536      -0.942921       7.217663      -4.177497       9.416999           0.000001
           85              C       3.914130       1.840360      16.349383       0.584440      25.152057 0.24592075E+03  0.50768642E+04                                 7.867462                            5.552831       0.122374       2.093839                    0.999532      22.457104      63.010475       0.631016       0.470181      -1.019601      -0.024525      -0.040844       0.064090       0.079858       0.019271       0.008964       0.066460      -0.098690      -0.046620      -0.055367      -0.044327       0.099695              9.628851      12.543652      -0.004740      -1.013032       6.351148      -3.469011       9.991752           0.000001
           86              C       4.431309       2.517761      15.143517      -0.023853      42.440450 0.44018031E+03  0.10338919E+05                                10.524813                            6.963674       0.139067       2.028976                    0.999585      28.133751      79.782075       0.631225       0.413121      -1.070637       0.064831       0.012628      -0.037718       0.076061       0.012106      -0.013621       0.022371       0.034654      -0.052110      -0.040766       0.009767       0.030999             13.870225      12.363265       0.155599      -1.559498      11.541312      -8.954956      17.706097           0.000001
           87              C       5.236012       4.704760       6.547672       0.593702      25.449502 0.25296429E+03  0.52543925E+04                                 7.889561                            5.621345      -0.033717       2.036783                    0.999335      22.632791      63.505578       0.629492       0.468438      -1.021496       0.017599      -0.008446      -0.075906       0.078376      -0.011113       0.001806      -0.016691      -0.142591      -0.199045      -0.067982      -0.038973       0.106956              9.391146      12.938446       0.680459      -0.648706       4.704532       1.392471      10.530459           0.000001
           88              C       4.723791       4.833095       7.938918      -0.033087      38.854052 0.44611002E+03  0.10526481E+05                                 9.927762                            7.031659       0.135678       2.027731                    0.999638      28.378551      80.992123       0.624540       0.415628      -1.067681      -0.070921       0.002334       0.030837       0.077370       0.000173      -0.016057      -0.007273       0.021119      -0.099232      -0.038208       0.006942       0.031267             12.160162      12.468113      -0.220021      -1.600819       5.157246       1.294551      18.855127           0.000001
           89              C       3.107973      12.015925      16.124408      -0.100951      23.898522 0.38867667E+03  0.90054545E+04                                 7.511391                            6.738365      -0.503964       1.851331                    0.996532      28.812427      85.914039       0.603444       0.438078      -1.036789      -0.101511      -0.027867      -0.016524       0.106556      -0.027646       0.015952      -0.002292       0.034462      -0.111320      -0.040803      -0.012839       0.053642              8.097127       8.746688      -0.525553       0.759674       8.468689       1.195058       7.076005          -0.000001
           90              C       2.571983       3.824933      13.701877       0.581530      26.846582 0.26065302E+03  0.54433505E+04                                 8.139440                            5.683200      -0.002811       2.042619                    0.999360      22.748821      63.566490       0.631173       0.464680      -1.025703      -0.067915       0.024922      -0.013963       0.073679       0.011947      -0.008678       0.079013      -0.082287       0.051345      -0.066798      -0.037503       0.104301              9.880493      12.471219       0.183162      -0.385365       8.136449      -4.535896       9.033812           0.000002
           91              C       3.110882       4.990538       9.333763       0.179234      26.483178 0.30584572E+03  0.66587700E+04                                 8.023567                            6.008731       0.043447       2.038345                    0.999188      25.802789      74.021609       0.635507       0.442685      -1.036475       0.053835       0.004359      -0.023338       0.058838      -0.008611      -0.012993       0.003816      -0.031883      -0.093792      -0.036001       0.001487       0.034514              9.439609      13.560877      -0.353534      -0.732415       4.374696       0.127836      10.383253           0.000001
           92              C       1.195851      12.194536      14.680969      -0.087781      21.783992 0.35284854E+03  0.79139155E+04                                 6.852167                            6.280256      -0.039251       2.010997                    0.998316      27.204001      77.670284       0.651486       0.419177      -1.057044       0.039708      -0.037773       0.080043       0.097008       0.002596       0.039419       0.022827       0.002089       0.128265      -0.042852      -0.024143       0.066995              7.183527       6.878751      -0.266037       0.736173       8.182257       1.251898       6.489571          -0.000000
           93              C       3.122713      10.538080      15.955227      -0.059975      20.828234 0.32453768E+03  0.71123558E+04                                 6.651057                            6.030089       0.047251       2.055240                    0.998413      25.969151      72.756395       0.665188       0.420159      -1.058797      -0.043484       0.040028      -0.085656       0.104067       0.008463       0.055245       0.037919      -0.015740       0.147326      -0.062840      -0.027491       0.090331              7.019933       6.484185      -0.159147       0.798314       7.122697       1.501716       7.452917           0.000000
           94              C       1.191988      10.698169      14.499189      -0.061255      21.944887 0.34139874E+03  0.75815998E+04                                 6.931028                            6.209989      -0.099390       2.008390                    0.997974      26.252105      74.177814       0.651113       0.423595      -1.056032       0.099709       0.027066       0.016676       0.104654      -0.046132       0.028121      -0.015311       0.078113      -0.138350      -0.053811      -0.037142       0.090953              7.381940       7.802616      -0.196334       0.492185       7.799111       1.985400       6.544092          -0.000001
           95              C       6.610252       4.827803       9.830508       0.596040      24.462963 0.25062695E+03  0.51975207E+04                                 7.736048                            5.622922      -0.025930       2.043183                    0.999249      22.538022      63.338041       0.624324       0.473072      -1.018251       0.068058      -0.005477       0.035557       0.076982       0.011448      -0.009386       0.000883      -0.145963      -0.162797      -0.060652      -0.040355       0.101007              9.182279      12.891565      -0.058752      -0.555058       4.207887      -0.306467      10.447385           0.000001
           96              C       5.253758       4.911155       9.211376      -0.025086      39.108123 0.44678621E+03  0.10552688E+05                                10.024716                            7.060768       0.115175       2.024126                    0.999717      28.349124      81.104511       0.619737       0.418442      -1.065249      -0.078614       0.006166       0.029393       0.084156       0.002911      -0.029895       0.003719      -0.004833      -0.049080      -0.037635       0.011053       0.026582             12.469666      18.479835      -0.119125       4.081643       5.086983       0.059702      13.842181           0.000001
           97              C       7.202299       9.936093      12.863171      -0.031921      42.263809 0.45154216E+03  0.10657074E+05                                10.436876                            7.029114       0.103581       2.015220                    0.999503      28.306473      80.060230       0.632459       0.410331      -1.074112       0.072876      -0.001292       0.027145       0.077778       0.019146       0.028098      -0.006718       0.030456      -0.024621      -0.036527      -0.003712       0.040239             13.360645      16.947716      -3.682233      -3.379432      10.387152       6.532934      12.747066           0.000001
           98              C      -2.354434       9.781296      13.109743       0.172251      27.469771 0.29353885E+03  0.62886952E+04                                 8.005005                            5.758476       0.236568       2.092704                    0.999786      25.364803      70.816840       0.674886       0.423624      -1.054082      -0.054174      -0.008140      -0.021993       0.059032       0.018500       0.012343      -0.023899      -0.002828      -0.030595      -0.037821       0.010369       0.027451              9.516289      11.914206      -0.430533       0.942924       7.217663       4.177497       9.417000           0.000001
           99              C       7.218054       8.455602      10.647617       0.584440      25.152062 0.24592074E+03  0.50768639E+04                                 7.867463                            5.552831       0.122373       2.093839                    0.999532      22.457105      63.010481       0.631016       0.470181      -1.019601      -0.024525      -0.040844      -0.064090       0.079858       0.019271      -0.008964      -0.066460      -0.098690      -0.046620      -0.055367      -0.044327       0.099695              9.628852      12.543655      -0.004740       1.013037       6.351148       3.469011       9.991754           0.000001
          100              C       7.735233       9.133002      11.853483      -0.023853      42.440489 0.44018067E+03  0.10338929E+05                                10.524820                            6.963677       0.139067       2.028976                    0.999585      28.133753      79.782087       0.631225       0.413121      -1.070636       0.064831       0.012628       0.037718       0.076061       0.012106       0.013621      -0.022371       0.034654      -0.052110      -0.040766       0.009767       0.030999             13.870236      12.363269       0.155607       1.559508      11.541323       8.954967      17.706115           0.000001
          101              C      -3.150063      11.320001       2.451328       0.593702      25.449502 0.25296429E+03  0.52543924E+04                                 7.889561                            5.621345      -0.033716       2.036783                    0.999335      22.632791      63.505575       0.629492       0.468438      -1.021496       0.017599      -0.008446       0.075906       0.078376      -0.011113      -0.001806       0.016691      -0.142591      -0.199045      -0.067982      -0.038973       0.106956              9.391145      12.938447       0.680459       0.648704       4.704532      -1.392471      10.530458           0.000001
          102              C      -3.662284      11.448337       1.060082      -0.033087      38.854063 0.44611023E+03  0.10526486E+05                                 9.927763                            7.031661       0.135678       2.027731                    0.999638      28.378550      80.992115       0.624540       0.415628      -1.067681      -0.070921       0.002334      -0.030837       0.077370       0.000173       0.016057       0.007273       0.021119      -0.099232      -0.038208       0.006942       0.031267             12.160164      12.468110      -0.220022       1.600821       5.157248      -1.294552      18.855133           0.000001
          103              C      -0.195951       5.400683      10.872592      -0.100951      23.898518 0.38867676E+03  0.90054570E+04                                 7.511390                            6.738366      -0.503964       1.851331                    0.996532      28.812425      85.914030       0.603444       0.438078      -1.036789      -0.101511      -0.027867       0.016524       0.106556      -0.027646      -0.015952       0.002292       0.034462      -0.111320      -0.040803      -0.012839       0.053642              8.097126       8.746678      -0.525551      -0.759673       8.468692      -1.195058       7.076006          -0.000001
          104              C       5.875908      10.440174      13.295123       0.581530      26.846583 0.26065310E+03  0.54433526E+04                                 8.139440                            5.683200      -0.002811       2.042619                    0.999360      22.748823      63.566497       0.631173       0.464680      -1.025704      -0.067915       0.024922       0.013963       0.073679       0.011947       0.008678      -0.079013      -0.082287       0.051345      -0.066798      -0.037503       0.104301              9.880493      12.471226       0.183161       0.385365       8.136445       4.535892       9.033807           0.000002
          105              C       6.414806      11.605780      17.663237       0.179234      26.483183 0.30584590E+03  0.66587747E+04                                 8.023568                            6.008732       0.043447       2.038345                    0.999188      25.802788      74.021604       0.635507       0.442685      -1.036475       0.053835       0.004359       0.023338       0.058838      -0.008611       0.012993      -0.003816      -0.031883      -0.093792      -0.036001       0.001487       0.034514              9.439610      13.560881      -0.353536       0.732415       4.374698      -0.127836      10.383250           0.000001
          106              C      -2.108073       5.579295      12.316031      -0.087781      21.783994 0.35284867E+03  0.79139192E+04                                 6.852168                            6.280257      -0.039251       2.010997                    0.998316      27.204003      77.670292       0.651486       0.419177      -1.057044       0.039708      -0.037773      -0.080043       0.097008       0.002596      -0.039419      -0.022827       0.002089       0.128265      -0.042852      -0.024143       0.066995              7.183527       6.878750      -0.266037      -0.736172       8.182253      -1.251899       6.489577          -0.000000
          107              C      -0.181212       3.922838      11.041773      -0.059975      20.828250 0.32453799E+03  0.71123643E+04                                 6.651061                            6.030093       0.047251       2.055240                    0.998413      25.969153      72.756402       0.665187       0.420159      -1.058797      -0.043484       0.040028       0.085656       0.104067       0.008463      -0.055245      -0.037919      -0.015740       0.147326      -0.062840      -0.027491       0.090331              7.019937       6.484189      -0.159144      -0.798316       7.122701      -1.501718       7.452922           0.000000
          108              C       9.578063       4.082927      12.497811      -0.061255      21.944888 0.34139884E+03  0.75816025E+04                                 6.931029                            6.209991      -0.099390       2.008390                    0.997974      26.252106      74.177818       0.651112       0.423595      -1.056032       0.099709       0.027066      -0.016676       0.104654      -0.046132      -0.028121       0.015311       0.078113      -0.138350      -0.053811      -0.037142       0.090953              7.381940       7.802617      -0.196333      -0.492184       7.799109      -1.985400       6.544095          -0.000000
          109              C      -1.775823      11.443045      17.166492       0.596040      24.462957 0.25062689E+03  0.51975192E+04                                 7.736047                            5.622921      -0.025930       2.043183                    0.999249      22.538023      63.338044       0.624324       0.473072      -1.018251       0.068058      -0.005477      -0.035557       0.076982       0.011448       0.009386      -0.000883      -0.145963      -0.162797      -0.060652      -0.040355       0.101007              9.182277      12.891559      -0.058751       0.555065       4.207887       0.306469      10.447387           0.000001
          110              C      -3.132318      11.526397      17.785624      -0.025086      39.108093 0.44678596E+03  0.10552681E+05                                10.024711                            7.060766       0.115175       2.024126                    0.999717      28.349123      81.104507       0.619737       0.418442      -1.065249      -0.078614       0.006167      -0.029392       0.084156       0.002911       0.029895      -0.003719      -0.004834      -0.049080      -0.037635       0.011053       0.026582             12.469659      18.479816      -0.119124      -4.081630       5.086981      -0.059701      13.842181           0.000001
          111              C       2.709475       9.909632       3.864171      -0.031921      42.263827 0.45154243E+03  0.10657082E+05                                10.436879                            7.029116       0.103581       2.015220                    0.999503      28.306472      80.060224       0.632459       0.410331      -1.074112      -0.072876       0.001292       0.027145       0.077778       0.019146      -0.028098       0.006718       0.030456      -0.024621      -0.036527      -0.003712       0.040239             13.360648      16.947730      -3.682241       3.379442      10.387151      -6.532931      12.747064           0.000001
          112              C       0.576208      10.064428       4.110743       0.172251      27.469776 0.29353890E+03  0.62886965E+04                                 8.005006                            5.758476       0.236569       2.092704                    0.999786      25.364802      70.816832       0.674886       0.423624      -1.054082       0.054174       0.008140      -0.021993       0.059032       0.018500      -0.012343       0.023899      -0.002828      -0.030595      -0.037821       0.010369       0.027451              9.516290      11.914209      -0.430536      -0.942921       7.217662      -4.177497       9.416998           0.000001
          113              C       2.693719      11.390123       1.648617       0.584440      25.152058 0.24592076E+03  0.50768646E+04                                 7.867463                            5.552832       0.122373       2.093839                    0.999532      22.457105      63.010480       0.631016       0.470181      -1.019601       0.024525       0.040844      -0.064090       0.079858       0.019271       0.008964       0.066460      -0.098690      -0.046620      -0.055367      -0.044327       0.099695              9.628851      12.543652      -0.004740      -1.013032       6.351148      -3.469011       9.991753           0.000001
          114              C       2.176540      10.712722       2.854483      -0.023853      42.440453 0.44018034E+03  0.10338920E+05                                10.524814                            6.963674       0.139067       2.028976                    0.999585      28.133752      79.782082       0.631225       0.413121      -1.070636      -0.064831      -0.012628       0.037718       0.076061       0.012106      -0.013621       0.022371       0.034654      -0.052110      -0.040766       0.009767       0.030999             13.870226      12.363266       0.155599      -1.559498      11.541313      -8.954957      17.706099           0.000001
          115              C       1.371837       8.525723      11.450328       0.593702      25.449504 0.25296431E+03  0.52543930E+04                                 7.889561                            5.621345      -0.033717       2.036783                    0.999335      22.632792      63.505579       0.629492       0.468438      -1.021496      -0.017599       0.008446       0.075906       0.078376      -0.011113       0.001806      -0.016691      -0.142591      -0.199045      -0.067982      -0.038973       0.106956              9.391146      12.938446       0.680459      -0.648706       4.704532       1.392471      10.530459           0.000001
          116              C       1.884058       8.397388      10.059082      -0.033087      38.854049 0.44610999E+03  0.10526480E+05                                 9.927761                            7.031659       0.135678       2.027731                    0.999638      28.378550      80.992115       0.624540       0.415628      -1.067681       0.070921      -0.002334      -0.030837       0.077370       0.000173      -0.016057      -0.007273       0.021119      -0.099232      -0.038208       0.006942       0.031267             12.160161      12.468112      -0.220022      -1.600819       5.157246       1.294551      18.855124           0.000001
          117              C       3.499876       1.214558       1.873592      -0.100951      23.898522 0.38867668E+03  0.90054547E+04                                 7.511391                            6.738365      -0.503964       1.851331                    0.996532      28.812426      85.914034       0.603444       0.438078      -1.036789       0.101511       0.027867       0.016524       0.106556      -0.027646       0.015952      -0.002292       0.034462      -0.111320      -0.040803      -0.012839       0.053642              8.097127       8.746688      -0.525553       0.759674       8.468689       1.195058       7.076004          -0.000001
          118              C       4.035866       9.405550       4.296123       0.581530      26.846582 0.26065301E+03  0.54433504E+04                                 8.139440                            5.683200      -0.002811       2.042619                    0.999360      22.748821      63.566492       0.631173       0.464680      -1.025703       0.067915      -0.024922       0.013963       0.073679       0.011947      -0.008678       0.079013      -0.082287       0.051345      -0.066798      -0.037503       0.104301              9.880494      12.471220       0.183162      -0.385365       8.136449      -4.535896       9.033812           0.000002
          119              C       3.496967       8.239945       8.664237       0.179234      26.483175 0.30584568E+03  0.66587690E+04                                 8.023566                            6.008730       0.043447       2.038345                    0.999188      25.802787      74.021600       0.635507       0.442685      -1.036475      -0.053835      -0.004359       0.023338       0.058838      -0.008611      -0.012993       0.003816      -0.031883      -0.093792      -0.036001       0.001487       0.034514              9.439608      13.560876      -0.353534      -0.732415       4.374696       0.127836      10.383252           0.000001
          120              C       5.411998       1.035947       3.317031      -0.087781      21.783990 0.35284849E+03  0.79139143E+04                                 6.852167                            6.280255      -0.039251       2.010997                    0.998316      27.203999      77.670277       0.651486       0.419177      -1.057044      -0.039708       0.037773      -0.080043       0.097008       0.002596       0.039419       0.022827       0.002089       0.128265      -0.042852      -0.024143       0.066995              7.183526       6.878751      -0.266037       0.736173       8.182257       1.251898       6.489571          -0.000000
          121              C       3.485136       2.692403       2.042773      -0.059975      20.828235 0.32453769E+03  0.71123562E+04                                 6.651058                            6.030090       0.047251       2.055240                    0.998413      25.969152      72.756399       0.665187       0.420159      -1.058797       0.043484      -0.040028       0.085656       0.104067       0.008463       0.055245       0.037919      -0.015740       0.147326      -0.062840      -0.027491       0.090331              7.019933       6.484185      -0.159147       0.798314       7.122698       1.501716       7.452917          -0.000000
          122              C       5.415861       2.532314       3.498811      -0.061255      21.944888 0.34139874E+03  0.75815998E+04                                 6.931028                            6.209989      -0.099389       2.008391                    0.997974      26.252105      74.177811       0.651113       0.423595      -1.056032      -0.099709      -0.027066      -0.016676       0.104654      -0.046132       0.028121      -0.015311       0.078113      -0.138350      -0.053811      -0.037142       0.090953              7.381939       7.802616      -0.196334       0.492185       7.799110       1.985400       6.544092          -0.000001
          123              C      -0.002403       8.402680       8.167492       0.596040      24.462962 0.25062694E+03  0.51975203E+04                                 7.736047                            5.622921      -0.025930       2.043183                    0.999249      22.538021      63.338032       0.624324       0.473072      -1.018251      -0.068058       0.005477      -0.035557       0.076982       0.011448      -0.009386       0.000883      -0.145963      -0.162797      -0.060652      -0.040355       0.101007              9.182278      12.891563      -0.058752      -0.555058       4.207886      -0.306466      10.447384           0.000001
          124              C       1.354091       8.319328       8.786624      -0.025086      39.108117 0.44678614E+03  0.10552686E+05                                10.024714                            7.060767       0.115175       2.024126                    0.999717      28.349121      81.104497       0.619737       0.418442      -1.065249       0.078614      -0.006167      -0.029392       0.084156       0.002911      -0.029895       0.003719      -0.004834      -0.049080      -0.037635       0.011053       0.026582             12.469664      18.479832      -0.119125       4.081642       5.086982       0.059702      13.842179           0.000001
          125              N      10.047350       2.885568       4.346517      -0.317804      44.261216 0.54338126E+03  0.13259950E+05                                10.374835                            7.417232       0.076603       2.017648                    0.999661      29.291270      80.763015       0.661087       0.379674      -1.109391       0.006666       0.071649       0.104161       0.126600       0.002472       0.008932      -0.009353       0.063235      -0.133896      -0.047799      -0.006979       0.054778             13.328691      12.533548      -1.731000      -0.864600      12.198746       8.418468      15.253779           0.000000
          126              N      -0.062202       1.729224      17.042306      -0.329056      41.786395 0.56020309E+03  0.13824107E+05                                10.045123                            7.604696      -0.012659       1.988033                    0.999411      29.826895      83.666878       0.641158       0.387123      -1.100096      -0.102431      -0.003654       0.100399       0.143476      -0.008791       0.057211       0.000417       0.016473      -0.058050      -0.061372       0.001118       0.060254             12.150272      15.270627      -0.058974      -1.987698       5.475772      -0.961857      15.704418           0.000000
          127              N       9.223249       4.163633       5.971736      -0.317679      44.271929 0.53977834E+03  0.13176359E+05                                10.430305                            7.448789       0.060896       2.016933                    0.999538      29.291753      81.304900       0.650937       0.385467      -1.103000       0.089695      -0.065342      -0.065149       0.128683       0.022175       0.037405      -0.007040       0.032074      -0.000743      -0.044420      -0.004581       0.049001             13.267581      14.598890      -2.536434      -1.612945      11.112165       7.147426      14.091688           0.000000
          128              N       8.142539       7.235751       6.994023      -0.323696      29.699669 0.52695907E+03  0.12922020E+05                                 8.329475                            7.641917      -0.656733       1.825700                    0.995746      29.010001      83.536599       0.601026       0.415584      -1.071086      -0.053215       0.109121      -0.086752       0.149215      -0.025488      -0.038369      -0.016722       0.171420       0.130165      -0.114345       0.020383       0.093962              8.952899       9.921823      -1.210539      -1.002207       8.655108      -1.285446       8.281768          -0.000000
          129              N       7.357818       9.683391       5.665770      -0.220741      21.689215 0.32998510E+03  0.71826302E+04                                 6.606756                            5.886201      -0.361855       1.967094                    0.996261      24.739720      66.643697       0.714677       0.393738      -1.088005       0.061390      -0.073933       0.088536       0.130666      -0.027104      -0.034517       0.007772       0.008858      -0.045272      -0.040896      -0.009926       0.050821              7.116830       7.243336      -0.514150      -0.580835       6.558941      -2.244296       7.548213           0.000000
          130              N      10.782454       1.604858       1.076280      -0.322600      40.614047 0.55226481E+03  0.13583740E+05                                 9.859626                            7.551737      -0.013857       1.991018                    0.999228      29.635641      83.075777       0.643067       0.387238      -1.099686      -0.011532       0.001990      -0.126918       0.127456      -0.005211       0.006697      -0.009288       0.062368      -0.126954      -0.045072      -0.008290       0.053362             11.819724      13.702208      -0.310473      -1.697451       5.344335       0.583219      16.412628           0.000001
          131              N       4.946575       3.729673      13.345517      -0.317804      44.261200 0.54338116E+03  0.13259946E+05                                10.374833                            7.417232       0.076602       2.017648                    0.999661      29.291271      80.763018       0.661087       0.379674      -1.109391      -0.006666      -0.071649       0.104161       0.126600       0.002473      -0.008932       0.009353       0.063235      -0.133896      -0.047799      -0.006979       0.054778             13.328685      12.533546      -1.731005       0.864606      12.198740      -8.418461      15.253768           0.000000
          132              N       3.366127       4.886017       8.043306      -0.329056      41.786383 0.56020272E+03  0.13824096E+05                                10.045121                            7.604693      -0.012660       1.988033                    0.999411      29.826894      83.666876       0.641158       0.387123      -1.100096       0.102431       0.003654       0.100399       0.143476      -0.008791      -0.057211      -0.000417       0.016472      -0.058050      -0.061372       0.001118       0.060254             12.150271      15.270626      -0.058975       1.987693       5.475770       0.961856      15.704416           0.000000
          133              N       5.770675       2.451608      14.970736      -0.317679      44.271919 0.53977812E+03  0.13176352E+05                                10.430303                            7.448787       0.060896       2.016933                    0.999538      29.291753      81.304896       0.650937       0.385467      -1.103000      -0.089695       0.065342      -0.065149       0.128683       0.022175      -0.037405       0.007040       0.032074      -0.000743      -0.044420      -0.004581       0.049001             13.267580      14.598890      -2.536439       1.612949      11.112165      -7.147424      14.091684          -0.000000
          134              N       1.769235      12.609973      15.993023      -0.323696      29.699672 0.52695892E+03  0.12922016E+05                                 8.329475                            7.641916      -0.656733       1.825700                    0.995746      29.010001      83.536602       0.601026       0.415584      -1.071086       0.053215      -0.109121      -0.086752       0.149215      -0.025488       0.038369       0.016722       0.171420       0.130165      -0.114345       0.020383       0.093962              8.952901       9.921835      -1.210541       1.002207       8.655103       1.285446       8.281765          -0.000000
          135              N       2.553956      10.162334      14.664770      -0.220741      21.689224 0.32998524E+03  0.71826340E+04                                 6.606758                            5.886202      -0.361855       1.967094                    0.996261      24.739719      66.643695       0.714677       0.393738      -1.088005      -0.061390       0.073933       0.088536       0.130666      -0.027104       0.034517      -0.007772       0.008858      -0.045272      -0.040896      -0.009926       0.050821              7.116833       7.243338      -0.514152       0.580833       6.558943       2.244299       7.548217           0.000000
          136              N       4.211470       5.010384      10.075280      -0.322600      40.614046 0.55226488E+03  0.13583742E+05                                 9.859626                            7.551738      -0.013857       1.991018                    0.999228      29.635643      83.075786       0.643067       0.387238      -1.099686       0.011532      -0.001990      -0.126918       0.127456      -0.005211      -0.006697       0.009288       0.062368      -0.126954      -0.045072      -0.008290       0.053362             11.819723      13.702209      -0.310472       1.697457       5.344335      -0.583214      16.412625           0.000001
          137              N      -3.439501      10.344915      13.651483      -0.317804      44.261218 0.54338129E+03  0.13259950E+05                                10.374836                            7.417233       0.076602       2.017648                    0.999661      29.291271      80.763018       0.661087       0.379674      -1.109391      -0.006666      -0.071649      -0.104161       0.126600       0.002472       0.008932      -0.009353       0.063235      -0.133896      -0.047799      -0.006979       0.054778             13.328691      12.533548      -1.731000      -0.864600      12.198746       8.418468      15.253779           0.000000
          138              N       6.670051      11.501259       0.955694      -0.329056      41.786393 0.56020306E+03  0.13824106E+05                                10.045123                            7.604696      -0.012659       1.988033                    0.999411      29.826894      83.666873       0.641158       0.387123      -1.100096       0.102431       0.003654      -0.100399       0.143476      -0.008791       0.057211       0.000417       0.016473      -0.058050      -0.061372       0.001118       0.060254             12.150272      15.270626      -0.058974      -1.987698       5.475772      -0.961857      15.704417           0.000000
          139              N      -2.615400       9.066850      12.026264      -0.317679      44.271932 0.53977837E+03  0.13176360E+05                                10.430306                            7.448789       0.060896       2.016933                    0.999538      29.291754      81.304904       0.650937       0.385467      -1.103000      -0.089695       0.065342       0.065149       0.128683       0.022175       0.037405      -0.007040       0.032074      -0.000743      -0.044420      -0.004581       0.049001             13.267582      14.598891      -2.536434      -1.612945      11.112166       7.147426      14.091689           0.000000
          140              N      -1.534690       5.994732      11.003977      -0.323696      29.699669 0.52695906E+03  0.12922020E+05                                 8.329475                            7.641917      -0.656733       1.825700                    0.995746      29.010001      83.536602       0.601026       0.415584      -1.071086       0.053215      -0.109121       0.086752       0.149215      -0.025488      -0.038369      -0.016722       0.171420       0.130165      -0.114345       0.020383       0.093962              8.952900       9.921823      -1.210539      -1.002206       8.655108      -1.285446       8.281768          -0.000000
          141              N      -0.749969       3.547092      12.332230      -0.220741      21.689213 0.32998506E+03  0.71826293E+04                                 6.606756                            5.886200      -0.361856       1.967094                    0.996261      24.739719      66.643697       0.714677       0.393738      -1.088005      -0.061390       0.073933      -0.088536       0.130666      -0.027104      -0.034517       0.007772       0.008858      -0.045272      -0.040896      -0.009926       0.050821              7.116830       7.243336      -0.514150      -0.580835       6.558942      -2.244296       7.548213           0.000000
          142              N      -4.174605      11.625625      16.921720      -0.322600      40.614050 0.55226484E+03  0.13583741E+05                                 9.859626                            7.551738      -0.013857       1.991018                    0.999228      29.635642      83.075781       0.643067       0.387238      -1.099686       0.011532      -0.001990       0.126918       0.127456      -0.005211       0.006697      -0.009288       0.062368      -0.126954      -0.045072      -0.008290       0.053362             11.819724      13.702209      -0.310473      -1.697451       5.344335       0.583219      16.412628           0.000001
          143              N       1.661274       9.500810       4.652483      -0.317804      44.261196 0.54338111E+03  0.13259945E+05                                10.374832                            7.417231       0.076603       2.017648                    0.999661      29.291270      80.763013       0.661087       0.379674      -1.109391       0.006666       0.071649      -0.104161       0.126600       0.002473      -0.008932       0.009353       0.063235      -0.133897      -0.047799      -0.006979       0.054778             13.328684      12.533546      -1.731004       0.864606      12.198739      -8.418461      15.253767           0.000000
          144              N       3.241722       8.344466       9.954694      -0.329056      41.786380 0.56020268E+03  0.13824095E+05                                10.045120                            7.604693      -0.012659       1.988033                    0.999411      29.826893      83.666869       0.641158       0.387123      -1.100096      -0.102431      -0.003654      -0.100399       0.143476      -0.008791      -0.057211      -0.000417       0.016472      -0.058050      -0.061372       0.001118       0.060254             12.150269      15.270624      -0.058975       1.987692       5.475770       0.961855      15.704414           0.000000
          145              N       0.837174      10.778875       3.027264      -0.317679      44.271918 0.53977810E+03  0.13176351E+05                                10.430303                            7.448787       0.060896       2.016933                    0.999538      29.291752      81.304895       0.650937       0.385467      -1.103000       0.089695      -0.065342       0.065149       0.128683       0.022175      -0.037405       0.007040       0.032074      -0.000743      -0.044420      -0.004581       0.049001             13.267580      14.598891      -2.536439       1.612949      11.112165      -7.147424      14.091684          -0.000000
          146              N       4.838614       0.620510       2.004977      -0.323696      29.699674 0.52695897E+03  0.12922017E+05                                 8.329476                            7.641916      -0.656733       1.825700                    0.995746      29.010002      83.536603       0.601026       0.415584      -1.071086      -0.053215       0.109121       0.086752       0.149215      -0.025488       0.038369       0.016722       0.171420       0.130165      -0.114345       0.020383       0.093962              8.952901       9.921835      -1.210541       1.002207       8.655103       1.285446       8.281765          -0.000000
          147              N       4.053893       3.068149       3.333230      -0.220741      21.689224 0.32998523E+03  0.71826337E+04                                 6.606758                            5.886202      -0.361855       1.967094                    0.996261      24.739719      66.643695       0.714677       0.393738      -1.088005       0.061390      -0.073933      -0.088536       0.130666      -0.027104       0.034517      -0.007772       0.008858      -0.045272      -0.040896      -0.009926       0.050821              7.116833       7.243338      -0.514152       0.580833       6.558943       2.244299       7.548217           0.000000
          148              N       2.396379       8.220099       7.922720      -0.322600      40.614040 0.55226478E+03  0.13583739E+05                                 9.859625                            7.551737      -0.013856       1.991018                    0.999228      29.635640      83.075773       0.643067       0.387238      -1.099686      -0.011532       0.001990       0.126918       0.127456      -0.005211      -0.006697       0.009288       0.062368      -0.126954      -0.045072      -0.008290       0.053362             11.819721      13.702207      -0.310472       1.697456       5.344334      -0.583214      16.412622           0.000001
          149              O       5.172917      12.936766       3.716587      -0.868783      32.113853 0.62777651E+03  0.15738696E+05                                 7.816877                            7.585058       0.033012       2.017747                    0.995838      31.372903      85.112674       0.710883       0.343672      -1.147757      -0.046234       0.001554      -0.052934       0.070300      -0.010413       0.095028      -0.002575      -0.065481       0.157367      -0.113912       0.006468       0.107444              7.982820       6.040748       0.118856       0.705855      11.007302       0.690586       6.900411           0.000001
          150              O       0.746348       1.985895       3.757982      -0.548050      37.685512 0.51807635E+03  0.12319454E+05                                 8.910793                            7.027857       0.542843       2.234704                    0.996269      27.139004      70.574504       0.720485       0.357506      -1.142032      -0.010549       0.014611       0.016219       0.024245       0.025254       0.013174       0.013934      -0.095575       0.137542      -0.077709       0.020509       0.057200             10.672445       8.651464       0.244524       0.033565      10.812028       6.597654      12.553844          -0.000000
          151              O       0.610686       4.721959       7.620353      -0.569825      39.849267 0.54051984E+03  0.13024619E+05                                 9.300360                            7.220916       0.299933       2.154225                    0.994656      27.599912      72.878584       0.702665       0.361746      -1.135656      -0.034395       0.011092      -0.002608       0.036233       0.004046       0.000832      -0.053624       0.066028      -0.125818      -0.082731       0.028389       0.054343             11.016166      19.424069       0.716305       1.387250       5.741771       0.712989       7.882659           0.000000
          152              O      -1.468284       5.301455       8.082902      -0.538736      40.176787 0.57237608E+03  0.13967462E+05                                 9.401025                            7.479677       0.086785       2.103569                    0.991235      27.081873      71.566845       0.684786       0.366535      -1.133845       0.019122      -0.002957      -0.009232       0.021439      -0.026236      -0.043778      -0.016803       0.005756      -0.059566      -0.062400       0.014746       0.047654             11.176929      13.622974      -2.749889      -2.798058       7.826523       3.271643      12.081289          -0.000000
          153              O       7.347688       1.894605       0.129586      -0.569260      37.821772 0.51544944E+03  0.12291926E+05                                 8.939972                            7.030840       0.267757       2.135365                    0.996252      27.754527      73.256560       0.714188       0.359633      -1.135654       0.027538      -0.014352       0.016363       0.035101       0.019821       0.076764       0.002244      -0.019536       0.020374      -0.082648       0.005302       0.077346             10.424265      14.383142       0.112094       5.303472       5.354184       0.328970      11.535469           0.000001
          154              O       1.805097       3.185900       5.282413      -0.597377      39.007787 0.51838698E+03  0.12345954E+05                                 9.068941                            6.974182       0.343088       2.151012                    0.997281      27.990137      73.178023       0.730923       0.351855      -1.144986      -0.038245      -0.013384      -0.008421       0.041385       0.056936       0.044028      -0.008692       0.005072       0.004741      -0.076288       0.008157       0.068131             10.733220      13.638001       3.850484       3.792930       9.163397       4.391566       9.398263           0.000000
          155              O       8.538339       1.874759      15.289301      -0.579255      42.435101 0.56302042E+03  0.13704979E+05                                 9.664916                            7.361657       0.200604       2.107539                    0.996195      28.106454      74.577803       0.697098       0.360959      -1.136346       0.024267       0.002924       0.010279       0.026516       0.004347      -0.003999       0.002514       0.024850      -0.298478      -0.099642       0.036655       0.062986             11.450146      20.744894       0.964351       1.323404       6.582055      -1.022619       7.023489           0.000001
          156              O      10.636852       2.029556      14.646772      -0.603244      40.329857 0.56970150E+03  0.13860563E+05                                 9.278282                            7.334016       0.282221       2.128487                    0.996576      28.211112      73.996066       0.711058       0.354052      -1.145802      -0.023144      -0.004490       0.034532       0.041812       0.005062      -0.070792      -0.015482      -0.025413      -0.112172      -0.090479       0.026613       0.063867             10.825536      13.032151       1.202668      -4.117453       6.996968      -3.156079      12.447490           0.000000
          157              O       8.364560       1.739809       2.064371      -0.537008      34.041297 0.50691717E+03  0.11989089E+05                                 8.307235                            6.963724       0.503786       2.237224                    0.994172      26.673943      69.185989       0.721904       0.358738      -1.141009       0.008933      -0.015651      -0.022874       0.029120       0.003681       0.031969      -0.008494      -0.094128       0.107819      -0.074641       0.026692       0.047950              9.288530       8.585146       0.222150       0.207058       5.281728       1.082875      13.998717           0.000000
          158              O       4.738857       6.908958      12.715587      -0.868783      32.113861 0.62777665E+03  0.15738701E+05                                 7.816878                            7.585059       0.033012       2.017747                    0.995838      31.372903      85.112673       0.710883       0.343672      -1.147757       0.046234      -0.001554      -0.052934       0.070300      -0.010413      -0.095028       0.002575      -0.065481       0.157367      -0.113912       0.006468       0.107444              7.982821       6.040749       0.118857      -0.705856      11.007304      -0.690585       6.900410           0.000001
          159              O       2.557576       4.629346      12.756982      -0.548050      37.685512 0.51807612E+03  0.12319448E+05                                 8.910792                            7.027855       0.542843       2.234704                    0.996269      27.139006      70.574509       0.720485       0.357506      -1.142032       0.010549      -0.014611       0.016219       0.024245       0.025254      -0.013174      -0.013934      -0.095575       0.137542      -0.077709       0.020509       0.057200             10.672445       8.651462       0.244524      -0.033564      10.812026      -6.597656      12.553848          -0.000000
          160              O       2.693238       1.893282      16.619353      -0.569825      39.849279 0.54052023E+03  0.13024631E+05                                 9.300362                            7.220919       0.299933       2.154225                    0.994656      27.599911      72.878579       0.702665       0.361746      -1.135656       0.034395      -0.011092      -0.002608       0.036233       0.004046      -0.000832       0.053624       0.066028      -0.125818      -0.082731       0.028389       0.054343             11.016168      19.424075       0.716304      -1.387245       5.741772      -0.712988       7.882658           0.000000
          161              O       4.772208       1.313787      17.081902      -0.538736      40.176758 0.57237546E+03  0.13967443E+05                                 9.401021                            7.479673       0.086785       2.103569                    0.991235      27.081871      71.566841       0.684786       0.366535      -1.133845      -0.019122       0.002957      -0.009231       0.021439      -0.026236       0.043778       0.016803       0.005756      -0.059566      -0.062400       0.014746       0.047654             11.176923      13.622965      -2.749884       2.798057       7.826517      -3.271642      12.081286          -0.000000
          162              O       7.646237       4.720636       9.128586      -0.569260      37.821776 0.51544977E+03  0.12291935E+05                                 8.939972                            7.030842       0.267757       2.135365                    0.996252      27.754528      73.256560       0.714188       0.359633      -1.135654      -0.027538       0.014352       0.016363       0.035101       0.019821      -0.076764      -0.002244      -0.019536       0.020374      -0.082648       0.005302       0.077346             10.424265      14.383147       0.112094      -5.303468       5.354185      -0.328971      11.535464           0.000001
          163              O       1.498827       3.429341      14.281413      -0.597377      39.007793 0.51838696E+03  0.12345953E+05                                 9.068942                            6.974181       0.343089       2.151012                    0.997281      27.990137      73.178017       0.730924       0.351855      -1.144986       0.038245       0.013384      -0.008421       0.041385       0.056936      -0.044028       0.008693       0.005072       0.004741      -0.076288       0.008157       0.068130             10.733222      13.637997       3.850487      -3.792932       9.163402      -4.391571       9.398267           0.000000
          164              O       6.455585       4.740482       6.290301      -0.579255      42.435099 0.56302042E+03  0.13704979E+05                                 9.664916                            7.361657       0.200604       2.107539                    0.996195      28.106454      74.577803       0.697098       0.360959      -1.136346      -0.024267      -0.002924       0.010279       0.026516       0.004347       0.003999      -0.002514       0.024850      -0.298478      -0.099642       0.036655       0.062986             11.450145      20.744891       0.964348      -1.323406       6.582054       1.022620       7.023490           0.000001
          165              O       4.357072       4.585685       5.647772      -0.603244      40.329857 0.56970147E+03  0.13860562E+05                                 9.278282                            7.334016       0.282221       2.128487                    0.996576      28.211109      73.996059       0.711058       0.354053      -1.145802       0.023144       0.004490       0.034531       0.041812       0.005062       0.070792       0.015482      -0.025413      -0.112172      -0.090479       0.026613       0.063867             10.825538      13.032149       1.202670       4.117454       6.996970       3.156082      12.447494           0.000000
          166              O       6.629364       4.875433      11.063371      -0.537008      34.041294 0.50691723E+03  0.11989091E+05                                 8.307234                            6.963724       0.503787       2.237224                    0.994172      26.673945      69.185994       0.721904       0.358738      -1.141009      -0.008933       0.015651      -0.022874       0.029120       0.003681      -0.031969       0.008494      -0.094128       0.107819      -0.074642       0.026692       0.047950              9.288529       8.585144       0.222149      -0.207055       5.281727      -1.082871      13.998714           0.000000
          167              O       1.434932       0.293717      14.281413      -0.868783      32.113851 0.62777646E+03  0.15738695E+05                                 7.816877                            7.585058       0.033013       2.017747                    0.995838      31.372902      85.112670       0.710883       0.343672      -1.147757       0.046234      -0.001554       0.052934       0.070300      -0.010413       0.095028      -0.002575      -0.065481       0.157367      -0.113912       0.006468       0.107444              7.982820       6.040748       0.118856       0.705855      11.007301       0.690586       6.900410           0.000001
          168              O       5.861501      11.244588      14.240018      -0.548049      37.685514 0.51807638E+03  0.12319455E+05                                 8.910793                            7.027857       0.542843       2.234704                    0.996269      27.139005      70.574507       0.720485       0.357506      -1.142032       0.010549      -0.014611      -0.016219       0.024245       0.025254       0.013174       0.013934      -0.095575       0.137542      -0.077709       0.020509       0.057200             10.672445       8.651464       0.244523       0.033564      10.812028       6.597654      12.553844          -0.000000
          169              O       5.997163       8.508524      10.377647      -0.569825      39.849267 0.54051986E+03  0.13024620E+05                                 9.300360                            7.220916       0.299933       2.154225                    0.994656      27.599912      72.878584       0.702665       0.361746      -1.135656       0.034395      -0.011092       0.002608       0.036233       0.004046       0.000832      -0.053624       0.066028      -0.125818      -0.082731       0.028389       0.054343             11.016166      19.424068       0.716305       1.387250       5.741771       0.712989       7.882659           0.000000
          170              O       8.076133       7.929028       9.915098      -0.538736      40.176786 0.57237606E+03  0.13967461E+05                                 9.401025                            7.479677       0.086785       2.103569                    0.991235      27.081872      71.566843       0.684786       0.366535      -1.133845      -0.019122       0.002957       0.009232       0.021439      -0.026236      -0.043778      -0.016803       0.005756      -0.059566      -0.062400       0.014746       0.047654             11.176928      13.622974      -2.749889      -2.798057       7.826523       3.271643      12.081289          -0.000000
          171              O      -0.739839      11.335878      17.868414      -0.569260      37.821771 0.51544944E+03  0.12291926E+05                                 8.939971                            7.030840       0.267757       2.135365                    0.996252      27.754528      73.256561       0.714188       0.359633      -1.135654      -0.027538       0.014352      -0.016363       0.035101       0.019821       0.076764       0.002244      -0.019536       0.020374      -0.082648       0.005302       0.077346             10.424265      14.383142       0.112094       5.303471       5.354184       0.328970      11.535469           0.000001
          172              O       4.802752      10.044583      12.715587      -0.597377      39.007785 0.51838697E+03  0.12345953E+05                                 9.068941                            6.974181       0.343089       2.151012                    0.997281      27.990138      73.178023       0.730923       0.351855      -1.144986       0.038245       0.013384       0.008421       0.041385       0.056936       0.044028      -0.008692       0.005072       0.004741      -0.076288       0.008157       0.068131             10.733219      13.638000       3.850483       3.792930       9.163396       4.391566       9.398262           0.000000
          173              O      -1.930490      11.355724       2.708699      -0.579255      42.435100 0.56302040E+03  0.13704979E+05                                 9.664916                            7.361657       0.200604       2.107539                    0.996195      28.106454      74.577802       0.697098       0.360959      -1.136346      -0.024267      -0.002924      -0.010279       0.026516       0.004347      -0.003999       0.002514       0.024850      -0.298477      -0.099642       0.036655       0.062986             11.450145      20.744893       0.964350       1.323404       6.582054      -1.022619       7.023489           0.000001
          174              O      -4.029003      11.200927       3.351228      -0.603244      40.329851 0.56970140E+03  0.13860560E+05                                 9.278281                            7.334015       0.282221       2.128487                    0.996576      28.211110      73.996058       0.711058       0.354052      -1.145802       0.023144       0.004490      -0.034532       0.041812       0.005062      -0.070792      -0.015482      -0.025413      -0.112172      -0.090479       0.026613       0.063867             10.825535      13.032150       1.202668      -4.117453       6.996967      -3.156079      12.447488           0.000000
          175              O      -1.756711      11.490674      15.933629      -0.537008      34.041302 0.50691726E+03  0.11989092E+05                                 8.307235                            6.963724       0.503787       2.237224                    0.994172      26.673946      69.185997       0.721904       0.358738      -1.141009      -0.008933       0.015651       0.022874       0.029120       0.003681       0.031969      -0.008494      -0.094128       0.107819      -0.074642       0.026692       0.047950              9.288531       8.585147       0.222150       0.207058       5.281728       1.082875      13.998718           0.000000
          176              O       1.868992       6.321525       5.282413      -0.868783      32.113864 0.62777675E+03  0.15738704E+05                                 7.816878                            7.585059       0.033012       2.017747                    0.995838      31.372904      85.112679       0.710883       0.343672      -1.147757      -0.046234       0.001554       0.052934       0.070300      -0.010413      -0.095028       0.002575      -0.065481       0.157366      -0.113912       0.006468       0.107444              7.982822       6.040750       0.118857      -0.705856      11.007305      -0.690585       6.900411           0.000001
          177              O       4.050273       8.601137       5.241018      -0.548050      37.685511 0.51807610E+03  0.12319447E+05                                 8.910792                            7.027855       0.542843       2.234704                    0.996269      27.139005      70.574506       0.720485       0.357506      -1.142032      -0.010549       0.014611      -0.016219       0.024245       0.025254      -0.013174      -0.013934      -0.095575       0.137542      -0.077709       0.020509       0.057200             10.672445       8.651462       0.244524      -0.033564      10.812026      -6.597656      12.553848          -0.000000
          178              O       3.914611      11.337201       1.378647      -0.569825      39.849281 0.54052026E+03  0.13024632E+05                                 9.300362                            7.220919       0.299933       2.154225                    0.994656      27.599911      72.878581       0.702665       0.361746      -1.135656      -0.034395       0.011092       0.002608       0.036233       0.004046      -0.000832       0.053624       0.066028      -0.125818      -0.082731       0.028389       0.054343             11.016169      19.424076       0.716304      -1.387245       5.741772      -0.712988       7.882659           0.000000
          179              O       1.835641      11.916696       0.916098      -0.538736      40.176759 0.57237548E+03  0.13967444E+05                                 9.401021                            7.479673       0.086785       2.103569                    0.991235      27.081872      71.566841       0.684786       0.366535      -1.133845       0.019122      -0.002957       0.009231       0.021439      -0.026236       0.043778       0.016803       0.005756      -0.059566      -0.062400       0.014746       0.047654             11.176922      13.622964      -2.749884       2.798057       7.826516      -3.271641      12.081285          -0.000000
          180              O      -1.038388       8.509847       8.869414      -0.569260      37.821774 0.51544973E+03  0.12291934E+05                                 8.939972                            7.030842       0.267757       2.135365                    0.996252      27.754527      73.256557       0.714188       0.359633      -1.135654       0.027538      -0.014352      -0.016363       0.035101       0.019821      -0.076764      -0.002244      -0.019536       0.020374      -0.082648       0.005302       0.077346             10.424265      14.383146       0.112094      -5.303467       5.354185      -0.328971      11.535463           0.000001
          181              O       5.109022       9.801142       3.716587      -0.597377      39.007799 0.51838705E+03  0.12345956E+05                                 9.068943                            6.974182       0.343089       2.151012                    0.997281      27.990137      73.178022       0.730923       0.351855      -1.144986      -0.038245      -0.013384       0.008421       0.041385       0.056936      -0.044028       0.008692       0.005072       0.004741      -0.076288       0.008157       0.068131             10.733224      13.638000       3.850488      -3.792933       9.163404      -4.391572       9.398269           0.000000
          182              O       0.152264       8.490001      11.707699      -0.579255      42.435100 0.56302044E+03  0.13704980E+05                                 9.664916                            7.361657       0.200604       2.107539                    0.996195      28.106455      74.577805       0.697098       0.360959      -1.136346       0.024267       0.002924      -0.010279       0.026516       0.004347       0.003999      -0.002514       0.024850      -0.298478      -0.099642       0.036655       0.062986             11.450145      20.744891       0.964348      -1.323406       6.582054       1.022620       7.023490           0.000001
          183              O       2.250777       8.644798      12.350228      -0.603244      40.329856 0.56970147E+03  0.13860562E+05                                 9.278282                            7.334016       0.282221       2.128487                    0.996576      28.211110      73.996060       0.711058       0.354052      -1.145802      -0.023144      -0.004490      -0.034532       0.041812       0.005062       0.070792       0.015482      -0.025413      -0.112172      -0.090479       0.026613       0.063867             10.825537      13.032149       1.202670       4.117453       6.996970       3.156082      12.447493           0.000000
          184              O      -0.021515       8.355050       6.934629      -0.537008      34.041291 0.50691717E+03  0.11989090E+05                                 8.307233                            6.963723       0.503787       2.237224                    0.994172      26.673944      69.185990       0.721904       0.358738      -1.141009       0.008933      -0.015651       0.022874       0.029120       0.003681      -0.031969       0.008494      -0.094128       0.107819      -0.074642       0.026692       0.047950              9.288528       8.585144       0.222149      -0.207055       5.281727      -1.082871      13.998713           0.000000

******************************************************
Auxiliary information for the entire system
The total spin magnetic moment of the unit cell is   0.000087
The total net atomic charge of the unit cell is   0.000014
Accuracy of reproducing the electrostatic potential in the unit cell:
  The inner radius (bohr) =    5.0000
  The outer radius (bohr) =   12.0000
  Valid grid points have density less than (e/(bohr^3)) =    0.0001
  The number of valid grid points were=       156316
  The rms potential error without charges in kcal/mol is=      4.23167
  The rms potential error with partial charges in kcal/mol is=      0.48393
  The RRMSE value at monopole order=      0.11436
  The rms potential error with partial charges and cloud penetration in kcal/mol is=      0.48089
  The RRMSE value at monopole order with cloud penetration is=      0.11364
  The rms potential error with partial charges and atomic dipoles in kcal/mol is=      0.31195
  The RRMSE value at dipole order=      0.07372
  The rms potential error with partial charges, atomic dipoles and cloud penetration in kcal/mol is=      0.30130
  The RRMSE value at dipole order with cloud penetration=      0.07120

******************************************************
The electron densities and ab initio electrostatic potential were computed in VASP using the PBE functional and
projector augmented wave method. See the main text of the journal article for a description of computational details.
The atomic charges, dipoles, and quadrupoles were computed with the DDEC6 method as described in
(a) T. A. Manz and N. Gabaldon Limas, RSC Adv. 6 (2016) 47771-47801 DOI: 10.1039/c6ra04656h
(b) N. Gabaldon Limas and T. A. Manz, RSC Adv. 8 (2018) 2678-2707 DOI: 10.1039/c7ra11829e.
For each atom in the material, the electron cloud parameters were fit to the spherically averaged atom-in-material
electron density using radial positions for which this density was between 10^-4 and 10^-2 electrons per cubic bohr.
The polarizabilities, dispersion coefficients, and quantum Drude oscillator (QDO) parameters were fit using the MCLF method.
The magnetic structure of the system was optimized in VASP from the default ferromagnetic initial guess using spin polarization.
The atomic spin moments (ASMs) were computed on this optimized magnetic structure using the DDEC6 partition as inputs
to the method of T. A. Manz and D. S. Sholl, J. Chem. Theory Comput. 7 (2011) 4146-4164 DOI: 10.1021/ct200539n.
The RMSE and RRMSE were computed using a uniform grid with Ewald summation.
