# Supplementary material for: A collection of forcefield precursors for metal–organic frameworks
Source: RSC Adv. 2019 Nov 13;9(63):36492–507. doi: 10.1039/c9ra07327b (PMC9075174; doi:10.1039/c9ra07327b)
Supplement: RA-009-C9RA07327B-s6048 [file RA-009-C9RA07327B-s6048.xyz]

   84
jmolscript: load "" {1 1 1} spacegroup "x,y,z" unitcell [{      3.668900     0.000000     0.000000 }, {      0.000000    17.825500     0.000000 }, {      0.000000     0.000000    15.980500 }]
Cu     3.087379     3.526062     2.400431     0.368223
Cu     0.672840     0.147060     2.594115     0.375834
Cu     1.513751     2.038346     5.542836     0.375388
Cu     0.581521    14.299438    10.390681     0.368223
Cu     2.996060    17.678440    10.584365     0.375834
Cu     2.155149    15.787154    13.533086     0.375388
Cu     2.415971    12.438812     2.400431     0.368224
Cu     1.161610     9.059810     2.594115     0.375833
Cu     0.320699    10.951096     5.542836     0.375388
Cu     1.252929     5.386688    10.390681     0.368223
Cu     2.507290     8.765690    10.584365     0.375833
Cu     3.348201     6.874404    13.533086     0.375388
H      2.009823     5.461733     3.795369     0.348132
H      1.518191     6.868165     3.828928     0.346976
H      0.223803     4.618587    14.692472     0.347035
H      0.159597     3.775441    15.918176     0.345497
H      1.768043     9.477818     0.070314     0.346378
H      2.336722     8.923445    14.789953     0.347546
H      1.659077    12.363767    11.785619     0.348132
H      2.150709    10.957335    11.819178     0.346975
H      3.445097    13.206913     6.702222     0.347035
H      3.509303    14.050059     7.927926     0.345497
H      1.900857     8.347682     8.060564     0.346378
H      1.332178     8.902055     6.799703     0.347546
H      3.493527    14.374483     3.795369     0.348131
H      0.316259    15.780915     3.828928     0.346975
H      1.610647    13.531337    14.692472     0.347033
H      1.674853    12.688191    15.918176     0.345494
H      0.066407     0.565068     0.070314     0.346377
H      3.166628     0.010695    14.789953     0.347546
H      0.175373     3.451017    11.785619     0.348131
H      3.352641     2.044585    11.819178     0.346974
H      2.058253     4.294163     6.702222     0.347033
H      1.994047     5.137309     7.927926     0.345495
H      3.602493    17.260432     8.060564     0.346377
H      0.502272    -0.010695     6.799703     0.347545
C      3.133607     5.531253     0.206148     0.642789
C      2.238763     6.370834     2.141387     0.637567
C      2.358002     7.677443     0.247698     0.634963
C      0.535293    12.294247     8.196398     0.642789
C      1.430137    11.454666    10.131637     0.637566
C      1.310898    10.148057     8.237948     0.634963
C      2.369743    14.444003     0.206148     0.642789
C      3.264587    15.283584     2.141387     0.637566
C      3.145348    16.590193     0.247698     0.634963
C      1.299157     3.381497     8.196398     0.642789
C      0.404313     2.541916    10.131637     0.637566
C      0.523552     1.235307     8.237948     0.634963
N      2.925581     6.684384    15.513869    -0.526902
N      1.880678     6.215752     3.400650    -0.689421
N      2.805975     5.327685     1.495775    -0.532049
N      2.005054     7.585820     1.557300    -0.542185
N      0.013575     4.523934    15.521860    -0.690839
N      2.127228     8.827188    15.619341    -0.692690
N      0.743319    11.141116     7.523619    -0.526902
N      1.788222    11.609748    11.390900    -0.689421
N      0.862925    12.497815     9.486025    -0.532049
N      1.663846    10.239680     9.547550    -0.542185
N     -0.013575    13.301566     7.531610    -0.690840
N      1.541672     8.998312     7.629091    -0.692690
N      2.577769    15.597134    15.513869    -0.526902
N      3.622672    15.128502     3.400650    -0.689421
N      2.697375    14.240435     1.495775    -0.532050
N      3.498296    16.498570     1.557300    -0.542185
N      1.820875    13.436684    15.521860    -0.690838
N      3.376122    17.739938    15.619341    -0.692690
N      1.091131     2.228366     7.523619    -0.526901
N      0.046228     2.696998    11.390900    -0.689421
N      0.971525     3.585065     9.486025    -0.532050
N      0.170604     1.326930     9.547550    -0.542185
N      1.848025     4.388816     7.531610    -0.690839
N      0.292778     0.085562     7.629091    -0.692690
Cl     3.269724     3.427665     4.694112    -0.483505
Cl     1.199363     2.156886     1.575677    -0.474232
Cl     1.768410    -0.017825     4.572820    -0.484501
Cl     0.399176    14.397835    12.684362    -0.483504
Cl     2.469537    15.668615     9.565927    -0.474232
Cl     1.900490     0.017826    12.563070    -0.484501
Cl     2.233626    12.340415     4.694112    -0.483505
Cl     0.635087    11.069636     1.575677    -0.474231
Cl     0.066040     8.894925     4.572820    -0.484500
Cl     1.435274     5.485085    12.684362    -0.483504
Cl     3.033813     6.755865     9.565927    -0.474232
Cl     3.602860     8.930576    12.563070    -0.484501

The following XYZ coordinates are in angstroms. Other properties are in atomic units.
The sperically averaged electron density of each atom fit to a function of the form exp(a - br)
eigen_1, eigen_2 and eigen_3 are the three eigenvalues of traceless quadrupole moment tensor
  atom number  atomic symbol              X              Y              Z     net charge C6 coefficient C8 coefficient C10 coefficient fluctuating dipole atomic polarizability isotropic forcefield polarizability              a              b squared Pearson coefficient          <r^3>          <r^4>         wp_QDO          m_QDO          q_QDO       dipole_x       dipole_y       dipole_z         dipole            Qxy            Qxz            Qyz     Q(x^2-y^2)  Q(3z^2 - R^2)        eigen_1        eigen_2        eigen_3 static polarizability      alpha(xx)      alpha(xy)      alpha(xz)      alpha(yy)      alpha(yz)      alpha(zz) atomic spin moment
            1             Cu       3.087379       3.526062       2.400431       0.368223      86.277641 0.21005089E+04  0.69344882E+05                                18.072677                           16.911528       0.316135       1.901270                    0.998178      54.140737     154.462734       0.363366       0.510590      -1.067754      -0.005693      -0.070566       0.015711       0.072518      -0.008181       0.005995      -0.014436      -0.040615       0.050576      -0.030557      -0.000101       0.030658             19.046035      17.253148      -1.424655       0.617623      22.913041      -5.204124      16.971916          -0.000002
            2             Cu       0.672840       0.147060       2.594115       0.375834      89.373431 0.21712879E+04  0.72226365E+05                                18.203652                           16.941492       0.301600       1.897892                    0.998783      54.099487     154.569971       0.371459       0.495698      -1.076453      -0.003791       0.057401       0.040348       0.070266       0.010904      -0.000905       0.014629      -0.041553       0.028061      -0.028706      -0.000241       0.028947             19.279032      16.816649       3.872212       3.573288      23.192165       5.480402      17.828282          -0.000012
            3             Cu       1.513751       2.038346       5.542836       0.375388      85.246947 0.20878103E+04  0.68832481E+05                                18.005178                           16.928633       0.295990       1.897376                    0.998100      53.952040     153.902321       0.360927       0.514735      -1.065424      -0.005329       0.020734      -0.071313       0.074457      -0.006698      -0.015821       0.010268      -0.034177       0.065021      -0.032885       0.001150       0.031735             18.957255      17.299987      -0.275075      -2.461258      14.074909       1.866738      25.496868          -0.000005
            4             Cu       0.581521      14.299438      10.390681       0.368223      86.277708 0.21005107E+04  0.69344959E+05                                18.072692                           16.911541       0.316136       1.901270                    0.998178      54.140773     154.462868       0.363365       0.510590      -1.067754       0.005693       0.070567       0.015710       0.072518      -0.008181      -0.005995       0.014437      -0.040616       0.050577      -0.030557      -0.000102       0.030659             19.046052      17.253158      -1.424655      -0.617624      22.913066       5.204134      16.971932          -0.000001
            5             Cu       2.996060      17.678440      10.584365       0.375834      89.373479 0.21712894E+04  0.72226423E+05                                18.203653                           16.941493       0.301604       1.897893                    0.998783      54.099521     154.570057       0.371459       0.495698      -1.076453       0.003791      -0.057401       0.040349       0.070266       0.010904       0.000905      -0.014629      -0.041554       0.028064      -0.028707      -0.000240       0.028948             19.279033      16.816651       3.872213      -3.573287      23.192168      -5.480396      17.828279          -0.000010
            6             Cu       2.155149      15.787154      13.533086       0.375388      85.247168 0.20878169E+04  0.68832743E+05                                18.005197                           16.928649       0.295999       1.897377                    0.998100      53.952156     153.902634       0.360927       0.514735      -1.065425       0.005330      -0.020735      -0.071314       0.074459      -0.006698       0.015822      -0.010269      -0.034178       0.065025      -0.032887       0.001150       0.031737             18.957276      17.300009      -0.275075       2.461262      14.074917      -1.866736      25.496900          -0.000001
            7             Cu       2.415971      12.438812       2.400431       0.368224      86.277726 0.21005112E+04  0.69344974E+05                                18.072683                           16.911533       0.316140       1.901271                    0.998178      54.140785     154.462855       0.363366       0.510590      -1.067755       0.005693      -0.070567       0.015711       0.072519       0.008181      -0.005996      -0.014437      -0.040617       0.050578      -0.030558      -0.000102       0.030660             19.046042      17.253154       1.424656      -0.617623      22.913050      -5.204129      16.971922           0.000000
            8             Cu       1.161610       9.059810       2.594115       0.375833      89.373564 0.21712918E+04  0.72226522E+05                                18.203664                           16.941502       0.301605       1.897893                    0.998783      54.099552     154.570162       0.371459       0.495698      -1.076453       0.003791       0.057402       0.040349       0.070267      -0.010905       0.000905       0.014630      -0.041554       0.028063      -0.028707      -0.000241       0.028949             19.279045      16.816662      -3.872216      -3.573292      23.192180       5.480409      17.828294          -0.000010
            9             Cu       0.320699      10.951096       5.542836       0.375388      85.247180 0.20878171E+04  0.68832748E+05                                18.005197                           16.928648       0.296000       1.897378                    0.998100      53.952173     153.902679       0.360928       0.514735      -1.065425       0.005330       0.020734      -0.071315       0.074459       0.006698       0.015822       0.010269      -0.034178       0.065029      -0.032888       0.001150       0.031738             18.957276      17.300010       0.275075       2.461263      14.074920       1.866739      25.496899           0.000001
           10             Cu       1.252929       5.386688      10.390681       0.368223      86.277700 0.21005105E+04  0.69344946E+05                                18.072685                           16.911534       0.316138       1.901271                    0.998178      54.140771     154.462830       0.363366       0.510590      -1.067755      -0.005693       0.070567       0.015711       0.072519       0.008181       0.005996       0.014437      -0.040616       0.050576      -0.030557      -0.000102       0.030659             19.046043      17.253151       1.424655       0.617623      22.913057       5.204126      16.971923          -0.000000
           11             Cu       2.507290       8.765690      10.584365       0.375833      89.373534 0.21712910E+04  0.72226493E+05                                18.203661                           16.941500       0.301604       1.897893                    0.998783      54.099544     154.570141       0.371459       0.495698      -1.076453      -0.003791      -0.057402       0.040349       0.070266      -0.010905      -0.000905      -0.014630      -0.041554       0.028062      -0.028707      -0.000241       0.028948             19.279042      16.816659      -3.872214       3.573290      23.192176      -5.480402      17.828290          -0.000010
           12             Cu       3.348201       6.874404      13.533086       0.375388      85.247052 0.20878135E+04  0.68832609E+05                                18.005187                           16.928641       0.295994       1.897377                    0.998100      53.952094     153.902463       0.360927       0.514735      -1.065425      -0.005330      -0.020734      -0.071314       0.074458       0.006698      -0.015821      -0.010268      -0.034178       0.065024      -0.032886       0.001150       0.031736             18.957264      17.299998       0.275075      -2.461259      14.074911      -1.866736      25.496884          -0.000003
           13              H       2.009823       5.461733       3.795369       0.348132       0.489824 0.29866400E+01  0.23858757E+02                                 1.202616                            1.150318      -1.406681       2.338561                    0.998452       2.710234       7.804395       0.461484       1.661440      -0.637981      -0.000877      -0.009926       0.013437       0.016729      -0.003936      -0.010069       0.000378      -0.009503       0.040704      -0.016002      -0.001252       0.017254              1.221738       1.032719      -0.066591       0.006818       1.411488      -0.255436       1.221006           0.000005
           14              H       1.518191       6.868165       3.828928       0.346976       0.489421 0.30051733E+01  0.23968956E+02                                 1.189994                            1.145217      -1.298085       2.392349                    0.999128       2.642832       7.527084       0.469234       1.636579      -0.642394      -0.006944       0.007504       0.015057       0.018200      -0.001829      -0.005759      -0.006445      -0.008195       0.041629      -0.013382      -0.003554       0.016936              1.204157       1.105543      -0.160030      -0.130361       1.300509       0.189275       1.206420           0.000005
           15              H       0.223803       4.618587      14.692472       0.347035       0.480824 0.29052083E+01  0.22888622E+02                                 1.158016                            1.111583      -1.261008       2.407853                    0.999573       2.578216       7.207289       0.487446       1.594915      -0.649032       0.005902      -0.005092      -0.014315       0.016300      -0.008364      -0.003035       0.005627      -0.024005      -0.003130      -0.014231      -0.003073       0.017304              1.175625       1.027021      -0.015094      -0.147693       1.015453      -0.010116       1.484401           0.000006
           16              H       0.159597       3.775441      15.918176       0.345497       0.482403 0.29205740E+01  0.23011804E+02                                 1.155852                            1.111082      -1.237078       2.419718                    0.999695       2.559437       7.126516       0.490420       1.585095      -0.650832       0.005430      -0.016107       0.000518       0.017006      -0.006280      -0.007518       0.008723      -0.016303       0.015963      -0.014242      -0.003252       0.017494              1.170814       1.006299      -0.106274       0.019935       1.415857      -0.175240       1.090285           0.000006
           17              H       1.768043       9.477818       0.070314       0.346378       0.481464 0.29285210E+01  0.23254642E+02                                 1.185050                            1.136435      -1.313282       2.383244                    0.999041       2.672387       7.645305       0.466415       1.653758      -0.639412      -0.005468       0.014627       0.001848       0.015725      -0.003477      -0.002170      -0.010646      -0.019443       0.015317      -0.013968      -0.002909       0.016877              1.201163       1.088103      -0.171082      -0.104900       1.388870       0.175042       1.126518           0.000004
           18              H       2.336722       8.923445      14.789953       0.347546       0.500612 0.30861954E+01  0.24825780E+02                                 1.214185                            1.164789      -1.379607       2.350047                    0.998710       2.712906       7.807147       0.461875       1.648551      -0.640028       0.001234       0.009201      -0.014375       0.017112      -0.009067      -0.001413      -0.005619      -0.023627      -0.005005      -0.014855      -0.002161       0.017016              1.229953       1.057708       0.000852      -0.119521       1.083546      -0.102694       1.548604           0.000004
           19              H       1.659077      12.363767      11.785619       0.348132       0.489824 0.29866413E+01  0.23858766E+02                                 1.202615                            1.150318      -1.406679       2.338562                    0.998452       2.710233       7.804388       0.461484       1.661438      -0.637982       0.000877       0.009926       0.013438       0.016729      -0.003936       0.010069      -0.000378      -0.009503       0.040704      -0.016002      -0.001252       0.017254              1.221737       1.032719      -0.066591      -0.006818       1.411488       0.255436       1.221006           0.000005
           20              H       2.150709      10.957335      11.819178       0.346975       0.489420 0.30051669E+01  0.23968892E+02                                 1.189993                            1.145216      -1.298085       2.392349                    0.999128       2.642829       7.527073       0.469234       1.636580      -0.642394       0.006944      -0.007504       0.015057       0.018200      -0.001829       0.005759       0.006445      -0.008195       0.041630      -0.013382      -0.003554       0.016936              1.204156       1.105542      -0.160029       0.130361       1.300508      -0.189274       1.206419           0.000005
           21              H       3.445097      13.206913       6.702222       0.347035       0.480824 0.29052077E+01  0.22888617E+02                                 1.158016                            1.111583      -1.261007       2.407853                    0.999573       2.578216       7.207290       0.487445       1.594916      -0.649031      -0.005902       0.005092      -0.014315       0.016300      -0.008364       0.003035      -0.005627      -0.024005      -0.003130      -0.014231      -0.003073       0.017304              1.175625       1.027021      -0.015094       0.147693       1.015453       0.010116       1.484401           0.000006
           22              H       3.509303      14.050059       7.927926       0.345497       0.482403 0.29205740E+01  0.23011804E+02                                 1.155852                            1.111082      -1.237078       2.419718                    0.999695       2.559437       7.126516       0.490420       1.585095      -0.650832      -0.005430       0.016107       0.000518       0.017005      -0.006280       0.007518      -0.008723      -0.016303       0.015963      -0.014242      -0.003252       0.017494              1.170814       1.006299      -0.106274      -0.019935       1.415857       0.175240       1.090285           0.000006
           23              H       1.900857       8.347682       8.060564       0.346378       0.481465 0.29285239E+01  0.23254672E+02                                 1.185050                            1.136436      -1.313281       2.383244                    0.999041       2.672389       7.645313       0.466415       1.653759      -0.639412       0.005468      -0.014627       0.001848       0.015725      -0.003477       0.002170       0.010646      -0.019443       0.015316      -0.013968      -0.002909       0.016877              1.201164       1.088103      -0.171082       0.104900       1.388871      -0.175042       1.126519           0.000005
           24              H       1.332178       8.902055       6.799703       0.347546       0.500614 0.30862065E+01  0.24825894E+02                                 1.214187                            1.164791      -1.379608       2.350046                    0.998710       2.712912       7.807171       0.461874       1.648552      -0.640028      -0.001234      -0.009201      -0.014375       0.017112      -0.009067       0.001413       0.005620      -0.023627      -0.005005      -0.014855      -0.002161       0.017015              1.229955       1.057710       0.000852       0.119521       1.083548       0.102694       1.548608           0.000005
           25              H       3.493527      14.374483       3.795369       0.348131       0.489825 0.29866519E+01  0.23858875E+02                                 1.202618                            1.150321      -1.406683       2.338559                    0.998452       2.710240       7.804416       0.461484       1.661439      -0.637981       0.000877      -0.009926       0.013438       0.016729       0.003936       0.010069       0.000378      -0.009503       0.040704      -0.016002      -0.001252       0.017254              1.221740       1.032721       0.066591      -0.006818       1.411491      -0.255437       1.221009           0.000004
           26              H       0.316259      15.780915       3.828928       0.346975       0.489421 0.30051726E+01  0.23968949E+02                                 1.189994                            1.145217      -1.298086       2.392349                    0.999128       2.642832       7.527084       0.469234       1.636580      -0.642394       0.006944       0.007504       0.015057       0.018200       0.001829       0.005759      -0.006445      -0.008195       0.041629      -0.013382      -0.003554       0.016936              1.204157       1.105543       0.160030       0.130361       1.300509       0.189275       1.206420           0.000005
           27              H       1.610647      13.531337      14.692472       0.347033       0.480825 0.29052112E+01  0.22888650E+02                                 1.158017                            1.111584      -1.261008       2.407852                    0.999573       2.578217       7.207292       0.487445       1.594916      -0.649032      -0.005902      -0.005093      -0.014315       0.016300       0.008364       0.003035       0.005627      -0.024005      -0.003130      -0.014231      -0.003073       0.017304              1.175626       1.027021       0.015094       0.147693       1.015453      -0.010116       1.484403           0.000005
           28              H       1.674853      12.688191      15.918176       0.345494       0.482404 0.29205817E+01  0.23011879E+02                                 1.155854                            1.111084      -1.237080       2.419717                    0.999695       2.559440       7.126525       0.490420       1.585095      -0.650832      -0.005430      -0.016107       0.000518       0.017006       0.006280       0.007518       0.008723      -0.016303       0.015963      -0.014242      -0.003252       0.017494              1.170816       1.006300       0.106274      -0.019935       1.415860      -0.175241       1.090287           0.000006
           29              H       0.066407       0.565068       0.070314       0.346377       0.481465 0.29285261E+01  0.23254694E+02                                 1.185051                            1.136436      -1.313284       2.383243                    0.999041       2.672390       7.645317       0.466415       1.653759      -0.639412       0.005468       0.014627       0.001848       0.015725       0.003477       0.002170      -0.010646      -0.019443       0.015317      -0.013968      -0.002909       0.016877              1.201165       1.088104       0.171082       0.104900       1.388872       0.175043       1.126519           0.000004
           30              H       3.166628       0.010695      14.789953       0.347546       0.500614 0.30862057E+01  0.24825885E+02                                 1.214187                            1.164791      -1.379607       2.350047                    0.998710       2.712911       7.807166       0.461874       1.648551      -0.640028      -0.001234       0.009201      -0.014375       0.017112       0.009067       0.001414      -0.005620      -0.023627      -0.005005      -0.014855      -0.002161       0.017016              1.229955       1.057710      -0.000852       0.119521       1.083547      -0.102694       1.548607           0.000004
           31              H       0.175373       3.451017      11.785619       0.348131       0.489825 0.29866505E+01  0.23858861E+02                                 1.202618                            1.150320      -1.406684       2.338559                    0.998452       2.710239       7.804412       0.461484       1.661439      -0.637981      -0.000877       0.009926       0.013438       0.016729       0.003936      -0.010069      -0.000378      -0.009503       0.040704      -0.016002      -0.001252       0.017254              1.221740       1.032721       0.066591       0.006818       1.411491       0.255437       1.221008           0.000005
           32              H       3.352641       2.044585      11.819178       0.346974       0.489422 0.30051817E+01  0.23969039E+02                                 1.189996                            1.145218      -1.298088       2.392347                    0.999128       2.642836       7.527097       0.469234       1.636579      -0.642394      -0.006944      -0.007504       0.015057       0.018200       0.001829      -0.005759       0.006445      -0.008195       0.041629      -0.013382      -0.003554       0.016936              1.204159       1.105545       0.160030      -0.130361       1.300511      -0.189275       1.206422           0.000005
           33              H       2.058253       4.294163       6.702222       0.347033       0.480825 0.29052188E+01  0.22888728E+02                                 1.158019                            1.111585      -1.261011       2.407851                    0.999573       2.578222       7.207312       0.487445       1.594917      -0.649031       0.005902       0.005092      -0.014315       0.016300       0.008364      -0.003035      -0.005627      -0.024005      -0.003130      -0.014231      -0.003073       0.017304              1.175628       1.027023       0.015094      -0.147693       1.015455       0.010116       1.484405           0.000006
           34              H       1.994047       5.137309       7.927926       0.345495       0.482405 0.29205910E+01  0.23011976E+02                                 1.155857                            1.111086      -1.237084       2.419714                    0.999695       2.559446       7.126551       0.490419       1.585097      -0.650832       0.005430       0.016107       0.000518       0.017006       0.006280      -0.007518      -0.008723      -0.016303       0.015963      -0.014242      -0.003252       0.017494              1.170818       1.006302       0.106275       0.019935       1.415863       0.175242       1.090289           0.000007
           35              H       3.602493      17.260432       8.060564       0.346377       0.481465 0.29285289E+01  0.23254724E+02                                 1.185052                            1.136437      -1.313285       2.383242                    0.999041       2.672392       7.645326       0.466414       1.653760      -0.639412      -0.005468      -0.014627       0.001848       0.015725       0.003477      -0.002170       0.010646      -0.019443       0.015317      -0.013968      -0.002909       0.016877              1.201166       1.088105       0.171082      -0.104900       1.388873      -0.175043       1.126520           0.000004
           36              H       0.502272      -0.010695       6.799703       0.347545       0.500613 0.30862015E+01  0.24825845E+02                                 1.214187                            1.164791      -1.379609       2.350046                    0.998710       2.712910       7.807165       0.461874       1.648553      -0.640028       0.001234      -0.009201      -0.014375       0.017112       0.009067      -0.001413       0.005619      -0.023627      -0.005004      -0.014855      -0.002161       0.017015              1.229955       1.057709      -0.000852      -0.119521       1.083547       0.102694       1.548607           0.000005
           37              C       3.133607       5.531253       0.206148       0.642789      19.813059 0.24243476E+03  0.50483449E+04                                 7.147170                            5.804163      -0.334123       1.950912                    0.999701      22.776622      66.795926       0.564464       0.521093      -0.981667       0.016247      -0.026916      -0.018205       0.036329       0.000068       0.002387       0.005425       0.013425      -0.012014      -0.009930       0.000692       0.009238              7.794882       5.662743      -2.079130      -1.741160       9.020228       0.320539       8.701673           0.000012
           38              C       2.238763       6.370834       2.141387       0.637567      20.210149 0.24865934E+03  0.52244333E+04                                 7.318395                            5.938345      -0.480099       1.897059                    0.999641      23.337718      69.333507       0.548169       0.531811      -0.974150      -0.005340      -0.003309       0.033872       0.034449       0.000291       0.004019       0.002584       0.014612       0.012971      -0.009949       0.000966       0.008983              7.972732       5.512554      -1.229736      -1.985218       8.275496      -0.558395      10.130146           0.000012
           39              C       2.358002       7.677443       0.247698       0.634963      20.247179 0.24904299E+03  0.52347131E+04                                 7.310065                            5.931567      -0.479760       1.894932                    0.999660      23.417124      69.592937       0.550037       0.529780      -0.975044      -0.005503       0.029711      -0.014983       0.033727       0.002901      -0.000835      -0.004731       0.002932      -0.029756      -0.011420       0.002609       0.008811              7.927473       5.310166      -1.705594      -1.066983       9.695474      -1.007489       8.776781           0.000010
           40              C       0.535293      12.294247       8.196398       0.642789      19.813046 0.24243456E+03  0.50483400E+04                                 7.147170                            5.804162      -0.334124       1.950912                    0.999701      22.776618      66.795924       0.564464       0.521094      -0.981666      -0.016247       0.026916      -0.018205       0.036329       0.000068      -0.002387      -0.005425       0.013425      -0.012014      -0.009930       0.000691       0.009239              7.794881       5.662743      -2.079130       1.741160       9.020228      -0.320538       8.701672           0.000012
           41              C       1.430137      11.454666      10.131637       0.637566      20.210158 0.24865947E+03  0.52244365E+04                                 7.318397                            5.938346      -0.480099       1.897059                    0.999641      23.337722      69.333517       0.548169       0.531811      -0.974150       0.005340       0.003309       0.033871       0.034449       0.000291      -0.004019      -0.002584       0.014613       0.012971      -0.009950       0.000966       0.008984              7.972734       5.512555      -1.229736       1.985218       8.275499       0.558396      10.130148           0.000012
           42              C       1.310898      10.148057       8.237948       0.634963      20.247179 0.24904299E+03  0.52347134E+04                                 7.310066                            5.931568      -0.479762       1.894931                    0.999660      23.417133      69.592980       0.550036       0.529781      -0.975044       0.005503      -0.029711      -0.014983       0.033727       0.002901       0.000835       0.004731       0.002932      -0.029756      -0.011420       0.002609       0.008811              7.927476       5.310167      -1.705594       1.066984       9.695477       1.007490       8.776783           0.000011
           43              C       2.369743      14.444003       0.206148       0.642789      19.813061 0.24243478E+03  0.50483456E+04                                 7.147171                            5.804164      -0.334123       1.950912                    0.999701      22.776624      66.795936       0.564464       0.521093      -0.981666      -0.016247      -0.026916      -0.018204       0.036329      -0.000068      -0.002387       0.005425       0.013425      -0.012014      -0.009930       0.000692       0.009238              7.794883       5.662744       2.079130       1.741161       9.020230       0.320539       8.701674           0.000012
           44              C       3.264587      15.283584       2.141387       0.637566      20.210157 0.24865945E+03  0.52244360E+04                                 7.318396                            5.938345      -0.480099       1.897059                    0.999641      23.337723      69.333518       0.548169       0.531811      -0.974150       0.005340      -0.003309       0.033872       0.034449      -0.000291      -0.004019       0.002584       0.014613       0.012971      -0.009950       0.000966       0.008983              7.972733       5.512554       1.229735       1.985218       8.275497      -0.558397      10.130148           0.000012
           45              C       3.145348      16.590193       0.247698       0.634963      20.247186 0.24904309E+03  0.52347158E+04                                 7.310066                            5.931568      -0.479761       1.894932                    0.999660      23.417133      69.592971       0.550037       0.529780      -0.975044       0.005503       0.029711      -0.014983       0.033727      -0.002901       0.000835      -0.004731       0.002932      -0.029756      -0.011420       0.002609       0.008811              7.927476       5.310167       1.705594       1.066983       9.695477      -1.007492       8.776783           0.000010
           46              C       1.299157       3.381497       8.196398       0.642789      19.813056 0.24243470E+03  0.50483434E+04                                 7.147171                            5.804163      -0.334124       1.950912                    0.999701      22.776619      66.795922       0.564464       0.521094      -0.981666       0.016247       0.026916      -0.018204       0.036329      -0.000068       0.002387      -0.005424       0.013425      -0.012014      -0.009930       0.000691       0.009239              7.794883       5.662744       2.079131      -1.741161       9.020231      -0.320540       8.701673           0.000013
           47              C       0.404313       2.541916      10.131637       0.637566      20.210156 0.24865943E+03  0.52244358E+04                                 7.318397                            5.938346      -0.480099       1.897059                    0.999641      23.337724      69.333529       0.548169       0.531811      -0.974150      -0.005340       0.003309       0.033871       0.034449      -0.000291       0.004019      -0.002584       0.014613       0.012971      -0.009950       0.000966       0.008983              7.972734       5.512555       1.229736      -1.985219       8.275498       0.558395      10.130149           0.000012
           48              C       0.523552       1.235307       8.237948       0.634963      20.247178 0.24904299E+03  0.52347128E+04                                 7.310064                            5.931566      -0.479758       1.894933                    0.999660      23.417118      69.592908       0.550037       0.529780      -0.975044      -0.005503      -0.029711      -0.014983       0.033727      -0.002901      -0.000835       0.004731       0.002932      -0.029755      -0.011420       0.002609       0.008811              7.927472       5.310165       1.705594      -1.066983       9.695474       1.007490       8.776778           0.000011
           49              N       2.925581       6.684384      15.513869      -0.526902      42.655173 0.68805965E+03  0.17874264E+05                                10.131848                            8.457255      -0.266811       1.905531                    0.995157      31.916452      91.850973       0.604839       0.389820      -1.098213      -0.005316      -0.003280       0.011892       0.013433      -0.019632       0.013575       0.010336      -0.052078      -0.128394      -0.049843      -0.004490       0.054333             10.999965       7.714342      -2.899753      -1.509295      13.218108      -0.249415      12.067445          -0.000001
           50              N       1.880678       6.215752       3.400650      -0.689421      33.473741 0.52415805E+03  0.12862565E+05                                 8.846103                            7.524323      -0.577408       1.820452                    0.995291      31.626939      91.717193       0.616222       0.405046      -1.075778       0.003404       0.010702      -0.003450       0.011748      -0.009003      -0.037032      -0.013649       0.000596       0.245313      -0.059564      -0.033406       0.092970              9.408451       6.655996      -0.525329      -2.354836       8.835874      -1.158340      12.733482           0.000020
           51              N       2.805975       5.327685       1.495775      -0.532049      43.002029 0.69291797E+03  0.18035669E+05                                10.182393                            8.484190      -0.286723       1.897665                    0.995122      32.053377      92.393809       0.604068       0.389556      -1.098186      -0.003522       0.013681      -0.007095       0.015809      -0.002506      -0.024740       0.036448       0.023629       0.074688      -0.045890      -0.008229       0.054119             11.093107       8.054088      -2.195451      -2.960435      11.986503       0.096104      13.238730           0.000001
           52              N       2.005054       7.585820       1.557300      -0.542185      43.594357 0.71695768E+03  0.18841759E+05                                10.342432                            8.680852      -0.296687       1.884064                    0.996483      32.745400      95.182763       0.591311       0.394151      -1.093775       0.002732      -0.010906      -0.006898       0.013190       0.004682       0.002384      -0.045033      -0.018000       0.087840      -0.038327      -0.021797       0.060124             11.199464       7.476197      -1.581559      -1.890987      12.582492      -1.176514      13.539702           0.000002
           53              N       0.013575       4.523934      15.521860      -0.690839      32.793575 0.50975504E+03  0.12394396E+05                                 8.692537                            7.397878      -0.423033       1.874260                    0.995086      31.116733      89.165689       0.625689       0.402610      -1.079826       0.001310       0.011404       0.007246       0.013575      -0.041510      -0.028971       0.047629      -0.090181      -0.001978      -0.063383      -0.030367       0.093750              9.284984       7.192839      -2.711991      -2.035585      10.901130       1.402591       9.760982           0.000019
           54              N       2.127228       8.827188      15.619341      -0.692690      33.279569 0.52447100E+03  0.12870152E+05                                 8.796809                            7.519010      -0.574172       1.821460                    0.995359      31.637012      91.699200       0.617466       0.404232      -1.076487       0.000751      -0.006008       0.007315       0.009496      -0.029764      -0.003394      -0.056640      -0.106827      -0.031171      -0.065317      -0.029308       0.094624              9.257064       6.209549      -1.535283      -0.348338      11.943606      -1.935918       9.618036           0.000018
           55              N       0.743319      11.141116       7.523619      -0.526902      42.655220 0.68806054E+03  0.17874294E+05                                10.131858                            8.457262      -0.266813       1.905530                    0.995157      31.916485      91.851110       0.604839       0.389820      -1.098213       0.005316       0.003280       0.011892       0.013433      -0.019632      -0.013575      -0.010336      -0.052078      -0.128394      -0.049843      -0.004490       0.054333             10.999977       7.714350      -2.899757       1.509297      13.218123       0.249416      12.067459          -0.000000
           56              N       1.788222      11.609748      11.390900      -0.689421      33.473704 0.52415729E+03  0.12862541E+05                                 8.846096                            7.524318      -0.577408       1.820452                    0.995291      31.626914      91.717092       0.616222       0.405046      -1.075778      -0.003405      -0.010702      -0.003450       0.011749      -0.009003       0.037032       0.013649       0.000595       0.245316      -0.059565      -0.033407       0.092971              9.408444       6.655991      -0.525328       2.354834       8.835867       1.158340      12.733473           0.000020
           57              N       0.862925      12.497815       9.486025      -0.532049      43.002031 0.69291800E+03  0.18035670E+05                                10.182394                            8.484190      -0.286723       1.897664                    0.995122      32.053380      92.393823       0.604067       0.389556      -1.098186       0.003522      -0.013681      -0.007095       0.015809      -0.002506       0.024740      -0.036448       0.023628       0.074688      -0.045889      -0.008229       0.054119             11.093108       8.054089      -2.195450       2.960434      11.986505      -0.096102      13.238732           0.000000
           58              N       1.663846      10.239680       9.547550      -0.542185      43.594344 0.71695738E+03  0.18841749E+05                                10.342429                            8.680850      -0.296687       1.884065                    0.996483      32.745392      95.182730       0.591311       0.394151      -1.093775      -0.002732       0.010905      -0.006898       0.013190       0.004682      -0.002384       0.045033      -0.018000       0.087840      -0.038328      -0.021797       0.060124             11.199461       7.476195      -1.581558       1.890987      12.582489       1.176515      13.539699           0.000002
           59              N      -0.013575      13.301566       7.531610      -0.690840      32.793588 0.50975532E+03  0.12394405E+05                                 8.692541                            7.397881      -0.423034       1.874260                    0.995086      31.116740      89.165727       0.625688       0.402610      -1.079826      -0.001310      -0.011405       0.007246       0.013575      -0.041510       0.028971      -0.047629      -0.090179      -0.001978      -0.063383      -0.030368       0.093750              9.284988       7.192843      -2.711993       2.035585      10.901136      -1.402592       9.760986           0.000021
           60              N       1.541672       8.998312       7.629091      -0.692690      33.279604 0.52447170E+03  0.12870174E+05                                 8.796816                            7.519015      -0.574173       1.821459                    0.995359      31.637040      91.699319       0.617465       0.404232      -1.076487      -0.000751       0.006008       0.007315       0.009496      -0.029764       0.003394       0.056640      -0.106826      -0.031171      -0.065316      -0.029308       0.094624              9.257071       6.209554      -1.535284       0.348338      11.943615       1.935919       9.618044           0.000019
           61              N       2.577769      15.597134      15.513869      -0.526902      42.655215 0.68806049E+03  0.17874292E+05                                10.131857                            8.457262      -0.266813       1.905530                    0.995157      31.916483      91.851103       0.604839       0.389820      -1.098213       0.005316      -0.003280       0.011892       0.013433       0.019632      -0.013575       0.010336      -0.052078      -0.128393      -0.049843      -0.004490       0.054333             10.999976       7.714349       2.899755       1.509297      13.218120      -0.249418      12.067458          -0.000000
           62              N       3.622672      15.128502       3.400650      -0.689421      33.473740 0.52415799E+03  0.12862563E+05                                 8.846102                            7.524322      -0.577408       1.820452                    0.995291      31.626943      91.717210       0.616222       0.405046      -1.075778      -0.003405       0.010702      -0.003450       0.011749       0.009003       0.037032      -0.013649       0.000595       0.245314      -0.059565      -0.033406       0.092971              9.408451       6.655996       0.525329       2.354836       8.835875      -1.158342      12.733481           0.000020
           63              N       2.697375      14.240435       1.495775      -0.532050      43.002065 0.69291874E+03  0.18035694E+05                                10.182400                            8.484196      -0.286724       1.897664                    0.995122      32.053404      92.393918       0.604067       0.389556      -1.098185       0.003522       0.013681      -0.007096       0.015809       0.002506       0.024740       0.036448       0.023629       0.074688      -0.045890      -0.008229       0.054119             11.093115       8.054094       2.195452       2.960436      11.986512       0.096100      13.238740           0.000000
           64              N       3.498296      16.498570       1.557300      -0.542185      43.594318 0.71695682E+03  0.18841729E+05                                10.342423                            8.680845      -0.296685       1.884065                    0.996483      32.745371      95.182641       0.591311       0.394151      -1.093776      -0.002732      -0.010905      -0.006898       0.013190      -0.004682      -0.002384      -0.045033      -0.018000       0.087840      -0.038328      -0.021797       0.060124             11.199454       7.476190       1.581556       1.890985      12.582480      -1.176517      13.539692           0.000002
           65              N       1.820875      13.436684      15.521860      -0.690838      32.793499 0.50975345E+03  0.12394347E+05                                 8.692521                            7.397863      -0.423032       1.874262                    0.995086      31.116691      89.165518       0.625690       0.402609      -1.079826      -0.001310       0.011404       0.007246       0.013574       0.041510       0.028971       0.047629      -0.090181      -0.001978      -0.063383      -0.030368       0.093751              9.284967       7.192825       2.711986       2.035580      10.901111       1.402586       9.760965           0.000020
           66              N       3.376122      17.739938      15.619341      -0.692690      33.279595 0.52447147E+03  0.12870167E+05                                 8.796814                            7.519013      -0.574172       1.821459                    0.995359      31.637034      91.699293       0.617466       0.404232      -1.076487      -0.000751      -0.006008       0.007315       0.009496       0.029764       0.003394      -0.056640      -0.106827      -0.031170      -0.065317      -0.029307       0.094624              9.257069       6.209553       1.535284       0.348338      11.943613      -1.935919       9.618042           0.000018
           67              N       1.091131       2.228366       7.523619      -0.526901      42.655140 0.68805902E+03  0.17874243E+05                                10.131841                            8.457250      -0.266811       1.905532                    0.995157      31.916429      91.850884       0.604840       0.389820      -1.098213      -0.005316       0.003280       0.011892       0.013433       0.019632       0.013575      -0.010336      -0.052078      -0.128393      -0.049843      -0.004490       0.054333             10.999958       7.714337       2.899751      -1.509294      13.218102       0.249416      12.067434          -0.000001
           68              N       0.046228       2.696998      11.390900      -0.689421      33.473722 0.52415759E+03  0.12862551E+05                                 8.846098                            7.524318      -0.577408       1.820452                    0.995291      31.626935      91.717170       0.616222       0.405045      -1.075778       0.003404      -0.010702      -0.003450       0.011749       0.009003      -0.037032       0.013649       0.000595       0.245315      -0.059565      -0.033406       0.092971              9.408446       6.655992       0.525330      -2.354835       8.835871       1.158339      12.733474           0.000019
           69              N       0.971525       3.585065       9.486025      -0.532050      43.002054 0.69291847E+03  0.18035686E+05                                10.182398                            8.484194      -0.286724       1.897664                    0.995122      32.053395      92.393883       0.604067       0.389556      -1.098186      -0.003522      -0.013681      -0.007096       0.015809       0.002505      -0.024740      -0.036448       0.023629       0.074688      -0.045890      -0.008229       0.054119             11.093113       8.054093       2.195452      -2.960436      11.986510      -0.096105      13.238736           0.000001
           70              N       0.170604       1.326930       9.547550      -0.542185      43.594345 0.71695749E+03  0.18841752E+05                                10.342429                            8.680850      -0.296687       1.884065                    0.996483      32.745392      95.182730       0.591311       0.394151      -1.093775       0.002732       0.010906      -0.006898       0.013190      -0.004682       0.002384       0.045033      -0.018000       0.087840      -0.038327      -0.021797       0.060125             11.199460       7.476195       1.581558      -1.890986      12.582490       1.176515      13.539697           0.000002
           71              N       1.848025       4.388816       7.531610      -0.690839      32.793554 0.50975451E+03  0.12394380E+05                                 8.692531                            7.397872      -0.423033       1.874261                    0.995086      31.116730      89.165677       0.625689       0.402609      -1.079826       0.001311      -0.011405       0.007246       0.013575       0.041510      -0.028971      -0.047628      -0.090180      -0.001977      -0.063383      -0.030367       0.093750              9.284979       7.192833       2.711989      -2.035583      10.901125      -1.402588       9.760978           0.000021
           72              N       0.292778       0.085562       7.629091      -0.692690      33.279567 0.52447091E+03  0.12870149E+05                                 8.796807                            7.519007      -0.574172       1.821460                    0.995359      31.637016      91.699210       0.617466       0.404232      -1.076487       0.000751       0.006009       0.007315       0.009496       0.029765      -0.003394       0.056639      -0.106827      -0.031169      -0.065317      -0.029307       0.094624              9.257061       6.209548       1.535283      -0.348339      11.943602       1.935916       9.618034           0.000019
           73             Cl       3.269724       3.427665       4.694112      -0.483505     162.135757 0.51903712E+04  0.21121700E+06                                19.869347                           19.319766       1.126064       2.010803                    0.998668      75.906798     227.457807       0.558135       0.269672      -1.273967       0.036619      -0.000828       0.009461       0.037831       0.004736      -0.000780       0.012373       0.027001       0.014504      -0.022330       0.009766       0.012564             20.308496      21.053539       0.050519      -0.366110      15.247160      -5.305958      24.624789           0.000015
           74             Cl       1.199363       2.156886       1.575677      -0.474232     160.319534 0.50942822E+04  0.20634430E+06                                19.714741                           19.119401       1.144015       2.016190                    0.999216      75.579225     225.963271       0.561953       0.269090      -1.274633       0.046922      -0.002630      -0.008209       0.047707       0.000818      -0.008015      -0.007688       0.022321       0.013015      -0.016389       0.000370       0.016019             20.190280      21.391230       0.731107      -0.107541      26.429083       0.223944      12.750526           0.000019
           75             Cl       1.768410      -0.017825       4.572820      -0.484501     152.638729 0.48000446E+04  0.19170017E+06                                19.093666                           18.602587       1.262443       2.047918                    0.998863      75.446982     224.532829       0.567278       0.270354      -1.272182       0.068380      -0.034421       0.022715       0.079854      -0.022083       0.032978      -0.002742      -0.016027       0.001418      -0.041932       0.002845       0.039088             19.443335      17.483873      -0.610703       1.833489      17.512721       6.563753      23.333411           0.000027
           76             Cl       0.399176      14.397835      12.684362      -0.483504     162.135822 0.51903736E+04  0.21121713E+06                                19.869350                           19.319768       1.126065       2.010803                    0.998668      75.906832     227.457922       0.558135       0.269672      -1.273967      -0.036620       0.000829       0.009461       0.037831       0.004736       0.000779      -0.012375       0.027000       0.014501      -0.022331       0.009765       0.012565             20.308500      21.053544       0.050519       0.366110      15.247162       5.305962      24.624796           0.000013
           77             Cl       2.469537      15.668615       9.565927      -0.474232     160.319647 0.50942867E+04  0.20634453E+06                                19.714751                           19.119410       1.144014       2.016189                    0.999216      75.579252     225.963390       0.561953       0.269090      -1.274633      -0.046923       0.002630      -0.008209       0.047708       0.000817       0.008015       0.007687       0.022320       0.013014      -0.016389       0.000370       0.016019             20.190291      21.391237       0.731110       0.107541      26.429103      -0.223942      12.750532           0.000021
           78             Cl       1.900490       0.017826      12.563070      -0.484501     152.638908 0.48000524E+04  0.19170056E+06                                19.093681                           18.602602       1.262441       2.047917                    0.998863      75.447029     224.533024       0.567278       0.270354      -1.272182      -0.068380       0.034421       0.022714       0.079853      -0.022083      -0.032978       0.002744      -0.016028       0.001416      -0.041932       0.002844       0.039089             19.443351      17.483891      -0.610704      -1.833491      17.512733      -6.563756      23.333428           0.000025
           79             Cl       2.233626      12.340415       4.694112      -0.483505     162.136060 0.51903835E+04  0.21121763E+06                                19.869371                           19.319788       1.126063       2.010802                    0.998668      75.906883     227.458143       0.558134       0.269672      -1.273967      -0.036619      -0.000829       0.009460       0.037831      -0.004736       0.000780       0.012375       0.027001       0.014501      -0.022331       0.009766       0.012565             20.308522      21.053571      -0.050519       0.366110      15.247178      -5.305969      24.624817           0.000014
           80             Cl       0.635087      11.069636       1.575677      -0.474231     160.319519 0.50942817E+04  0.20634428E+06                                19.714740                           19.119400       1.144016       2.016189                    0.999216      75.579232     225.963293       0.561953       0.269090      -1.274634      -0.046923      -0.002629      -0.008209       0.047708      -0.000818       0.008015      -0.007688       0.022320       0.013019      -0.016390       0.000370       0.016020             20.190278      21.391229      -0.731107       0.107541      26.429079       0.223942      12.750525           0.000019
           81             Cl       0.066040       8.894925       4.572820      -0.484500     152.639019 0.48000566E+04  0.19170077E+06                                19.093691                           18.602610       1.262440       2.047916                    0.998863      75.447056     224.533146       0.567278       0.270354      -1.272182      -0.068380      -0.034417       0.022714       0.079852       0.022083      -0.032978      -0.002744      -0.016028       0.001417      -0.041932       0.002844       0.039089             19.443361      17.483900       0.610704      -1.833492      17.512742       6.563763      23.333442           0.000026
           82             Cl       1.435274       5.485085      12.684362      -0.483504     162.135836 0.51903744E+04  0.21121717E+06                                19.869353                           19.319771       1.126063       2.010802                    0.998668      75.906824     227.457905       0.558135       0.269672      -1.273967       0.036620       0.000829       0.009460       0.037831      -0.004736      -0.000779      -0.012374       0.027002       0.014502      -0.022331       0.009765       0.012565             20.308502      21.053547      -0.050518      -0.366109      15.247163       5.305960      24.624797           0.000015
           83             Cl       3.033813       6.755865       9.565927      -0.474232     160.319744 0.50942906E+04  0.20634473E+06                                19.714760                           19.119418       1.144014       2.016189                    0.999216      75.579272     225.963478       0.561952       0.269090      -1.274633       0.046923       0.002630      -0.008207       0.047708      -0.000818      -0.008015       0.007688       0.022320       0.013016      -0.016389       0.000370       0.016019             20.190300      21.391247      -0.731109      -0.107541      26.429116      -0.223945      12.750537           0.000021
           84             Cl       3.602860       8.930576      12.563070      -0.484501     152.638749 0.48000461E+04  0.19170024E+06                                19.093667                           18.602590       1.262443       2.047918                    0.998863      75.446996     224.532882       0.567278       0.270354      -1.272182       0.068380       0.034421       0.022715       0.079854       0.022084       0.032978       0.002744      -0.016029       0.001416      -0.041933       0.002844       0.039089             19.443336      17.483877       0.610704       1.833490      17.512718      -6.563749      23.333413           0.000026

******************************************************
Auxiliary information for the entire system
The total spin magnetic moment of the unit cell is   0.000696
The total net atomic charge of the unit cell is   -0.000003
Accuracy of reproducing the electrostatic potential in the unit cell:
  The inner radius (bohr) =    5.0000
  The outer radius (bohr) =   12.0000
  Valid grid points have density less than (e/(bohr^3)) =    0.0001
  The number of valid grid points were=            0
  The rms potential error without charges in kcal/mol is=          NaN
  The rms potential error with partial charges in kcal/mol is=          NaN
  The RRMSE value at monopole order=          NaN
  The rms potential error with partial charges and cloud penetration in kcal/mol is=          NaN
  The RRMSE value at monopole order with cloud penetration is=          NaN
  The rms potential error with partial charges and atomic dipoles in kcal/mol is=          NaN
  The RRMSE value at dipole order=          NaN
  The rms potential error with partial charges, atomic dipoles and cloud penetration in kcal/mol is=          NaN
  The RRMSE value at dipole order with cloud penetration=          NaN

******************************************************
The electron densities and ab initio electrostatic potential were computed in VASP using the PBE functional and
projector augmented wave method. See the main text of the journal article for a description of computational details.
The atomic charges, dipoles, and quadrupoles were computed with the DDEC6 method as described in
(a) T. A. Manz and N. Gabaldon Limas, RSC Adv. 6 (2016) 47771-47801 DOI: 10.1039/c6ra04656h
(b) N. Gabaldon Limas and T. A. Manz, RSC Adv. 8 (2018) 2678-2707 DOI: 10.1039/c7ra11829e.
For each atom in the material, the electron cloud parameters were fit to the spherically averaged atom-in-material
electron density using radial positions for which this density was between 10^-4 and 10^-2 electrons per cubic bohr.
The polarizabilities, dispersion coefficients, and quantum Drude oscillator (QDO) parameters were fit using the MCLF method.
The magnetic structure of the system was optimized in VASP from the default ferromagnetic initial guess using spin polarization.
The atomic spin moments (ASMs) were computed on this optimized magnetic structure using the DDEC6 partition as inputs
to the method of T. A. Manz and D. S. Sholl, J. Chem. Theory Comput. 7 (2011) 4146-4164 DOI: 10.1021/ct200539n.
The RMSE and RRMSE were computed using a uniform grid with Ewald summation.
