# Supplementary material for: A collection of forcefield precursors for metal–organic frameworks
Source: RSC Adv. 2019 Nov 13;9(63):36492–507. doi: 10.1039/c9ra07327b (PMC9075174; doi:10.1039/c9ra07327b)
Supplement: RA-009-C9RA07327B-s6049 [file RA-009-C9RA07327B-s6049.xyz]

  288
jmolscript: load "" {1 1 1} spacegroup "x,y,z" unitcell [{      7.738500     0.000000     0.000000 }, {      3.869162    19.084536     0.000000 }, {      3.869109    -0.000008    25.403343 }]
Si    10.640292     8.678496    19.052507     1.747932
Si    10.640328     0.863760    19.052507     1.749718
Si     4.836479    10.406032     6.350836     1.747932
Si     4.836443    18.220768     6.350836     1.749717
Si     8.705622    14.313395    22.408289     1.816743
Si    12.574909    14.313397    15.696726     1.820465
Si     6.771149     4.771133     2.995054     1.816743
Si     2.901862     4.771131     9.706617     1.820463
F     12.264599     8.808271    19.627131    -0.577059
F     10.271153     9.923952    20.208359    -0.574473
F     10.317596     7.444871    20.169238    -0.570484
F      9.015983     8.808271    18.477884    -0.575919
F     11.009419     9.923953    17.896655    -0.573707
F     10.962999     7.444872    17.935776    -0.570081
F      9.016014     0.733985    19.627131    -0.576776
F      7.140116    18.702839    20.208359    -0.574276
F     10.963011     2.097384    20.169238    -0.569998
F      4.526143     0.733985    18.477884    -0.576786
F     14.140375    18.702840    17.896655    -0.574620
F     10.317633     2.097385    17.935776    -0.570775
F      3.212172    10.276257     5.776212    -0.577059
F      5.205618     9.160576     5.194984    -0.574473
F      5.159175    11.639657     5.234105    -0.570484
F      6.460788    10.276257     6.925459    -0.575919
F      4.467352     9.160575     7.506688    -0.573707
F      4.513772    11.639656     7.467567    -0.570081
F      6.460757    18.350543     5.776212    -0.576776
F      8.336655     0.381689     5.194984    -0.574275
F      4.513760    16.987144     5.234105    -0.569998
F     10.950628    18.350543     6.925459    -0.576786
F      1.336396     0.381688     7.506688    -0.574619
F      5.159138    16.987143     7.467567    -0.570775
F      9.193146    13.238935    23.612915    -0.596051
F      9.163753    13.203820    21.270727    -0.560393
F      7.170307    13.665284    22.435724    -0.585504
F      8.218085    15.387854    23.612915    -0.595722
F      8.247504    15.422970    21.270727    -0.560525
F     10.240937    14.961506    22.435724    -0.585322
F     12.087396    13.238938    14.492099    -0.596547
F     12.116789    13.203822    16.834287    -0.560672
F      6.371731    13.665286    15.669290    -0.585523
F      5.323937    15.387857    14.492099    -0.596125
F     13.033017    15.422972    16.834287    -0.561490
F     11.039588    14.961508    15.669290    -0.586226
F      6.283625     5.845593     1.790428    -0.596051
F      6.313018     5.880708     4.132616    -0.560393
F      8.306464     5.419244     2.967619    -0.585503
F      7.258686     3.696674     1.790428    -0.595722
F      7.229267     3.661558     4.132616    -0.560524
F      5.235834     4.123022     2.967619    -0.585322
F      3.389375     5.845590    10.911244    -0.596548
F      3.359982     5.880706     8.569056    -0.560672
F      9.105040     5.419242     9.734053    -0.585523
F      2.414334     3.696671    10.911244    -0.596122
F      2.443754     3.661556     8.569056    -0.561489
F      4.437183     4.123020     9.734053    -0.586223
Ag     7.995330     8.895111     1.555701     0.301082
Ag     3.627918     8.219709     1.340788     0.283690
Ag     5.546945     0.647347     1.555701     0.302834
Ag     2.175898     1.322558     1.340788     0.283586
Ag     9.416104     8.895108    11.145717     0.301979
Ag     6.045060     8.219706    11.360883     0.284277
Ag     4.126103     0.647153    11.145717     0.301596
Ag     7.497144     1.322555    11.360883     0.282491
Ag     7.481441    10.189417    23.847642     0.301082
Ag    11.848853    10.864819    24.062555     0.283690
Ag     9.929826    18.437181    23.847642     0.302834
Ag    13.300873    17.761970    24.062555     0.283586
Ag     6.060667    10.189420    14.257626     0.301979
Ag     9.431711    10.864822    14.042460     0.284277
Ag    11.350706    18.437184    14.257626     0.301653
Ag     7.979627    17.761973    14.042460     0.282484
H     12.314888     8.454443    21.943408     0.132104
H      4.842604     6.168115    21.730020     0.152902
H      8.303381     5.946741     0.294679     0.135712
H      4.885960     1.671798    21.862117     0.134187
H      4.444082     3.942858    21.740181     0.154954
H      1.493511     4.095541     0.193065     0.128741
H      3.987595     6.645234     4.161068     0.120713
H      2.990092     6.473473     6.239061     0.155287
H      7.658728     8.496434     4.704699     0.122553
H      8.965699     1.087812    21.943408     0.132717
H      8.699486     3.374139    21.730020     0.153549
H      5.238946     3.595526     0.294679     0.134100
H      8.656128     7.870456    21.862117     0.134518
H      9.098008     5.599396    21.740181     0.153306
H      4.310318     5.446727     0.193065     0.128769
H      1.816189     2.897031     4.161068     0.121116
H      2.813670     3.068791     6.239061     0.157033
H      5.883551     1.045831     4.704699     0.122757
H      8.965697     8.454444    16.161607     0.130703
H      8.699502     6.168117    16.374995     0.153188
H      9.108118     5.946738    12.406993     0.133212
H      8.656188     1.671800    16.242898     0.135322
H      9.098045     3.942860    16.364834     0.155142
H      8.179506     4.095537    12.508606     0.128191
H      5.685398     6.645233     8.540604     0.120188
H      6.682903     6.473473     6.462610     0.154832
H      9.752748     8.496433     7.996972     0.122938
H      4.576454     1.087813    16.161607     0.131496
H      4.842647     3.374141    16.374995     0.153288
H      4.434075     3.595523    12.406993     0.135129
H      4.885962     7.870458    16.242898     0.134018
H      4.444104     5.599398    16.364834     0.155367
H      5.362686     5.446723    12.508606     0.129493
H      7.856838     2.897030     8.540604     0.122529
H      6.859356     3.068791     6.462610     0.156613
H      3.789494     1.045830     7.996972     0.120618
H      3.161883    10.630085     3.459935     0.132104
H     10.634167    12.916413     3.673323     0.152902
H      7.173390    13.137787    25.108664     0.135712
H     10.590811    17.412730     3.541226     0.134187
H     11.032689    15.141670     3.663162     0.154954
H     13.983260    14.988987    25.210278     0.128741
H     11.489176    12.439294    21.242275     0.120713
H     12.486679    12.611055    19.164282     0.155287
H      7.818043    10.588094    20.698644     0.122553
H      6.511072    17.996716     3.459935     0.132717
H      6.777285    15.710389     3.673323     0.153549
H     10.237825    15.489002    25.108664     0.134100
H      6.820643    11.214072     3.541226     0.134518
H      6.378763    13.485132     3.663162     0.153306
H     11.166453    13.637801    25.210278     0.128769
H     13.660582    16.187497    21.242275     0.121116
H     12.663101    16.015737    19.164282     0.157033
H      9.593220    18.038697    20.698644     0.122757
H      6.511074    10.630084     9.241736     0.130703
H      6.777269    12.916411     9.028348     0.153188
H      6.368653    13.137790    12.996350     0.133212
H      6.820583    17.412728     9.160445     0.135327
H      6.378726    15.141668     9.038509     0.155143
H      7.297265    14.988991    12.894737     0.128193
H      9.791373    12.439295    16.862739     0.120188
H      8.793868    12.611055    18.940733     0.154832
H      5.724023    10.588095    17.406371     0.122938
H     10.900317    17.996715     9.241736     0.131498
H     10.634124    15.710387     9.028348     0.153289
H     11.042696    15.489005    12.996350     0.135128
H     10.590809    11.214070     9.160445     0.134018
H     11.032667    13.485130     9.038509     0.155367
H     10.114085    13.637805    12.894737     0.129493
H      7.619933    16.187498    16.862739     0.122529
H      8.617415    16.015737    18.940733     0.156613
H     11.687277    18.038698    17.406371     0.120619
C     12.317208     7.927709    22.710589     0.099624
C     12.464246     6.552096    22.569854    -0.106823
C     12.432516     5.778790    23.707924     0.051253
C     12.228984     6.450565    24.917123     0.016092
C      5.003578     2.193188    22.622185     0.094648
C      4.728082     3.557350    22.538354    -0.108525
C      4.889807     4.310044    23.670835     0.062909
C      5.279050     3.618039    24.804332     0.012440
C      3.156478     7.038757     4.295197     0.132398
C      2.563702     6.917761     5.540977    -0.066212
C      9.072551     7.475793     5.707115     0.106759
C      8.506870     8.127339     4.611723     0.054406
C      8.963371     1.614545    22.710589     0.100248
C      8.816334     2.990158    22.569854    -0.107962
C      8.848052     3.763463    23.707924     0.053819
C      9.051571     3.091687    24.917123     0.015361
C      8.538501     7.349066    22.622185     0.093951
C      8.813999     5.984903    22.538354    -0.103585
C      8.652261     5.232209    23.670835     0.060729
C      8.263005     5.924214    24.804332     0.013141
C      2.647305     2.503508     4.295197     0.133232
C      3.240067     2.624504     5.540977    -0.067797
C      4.469716     2.066472     5.707115     0.107806
C      5.035410     1.414926     4.611723     0.056143
C      8.963383     7.927711    15.394426     0.102632
C      8.816357     6.552098    15.535160    -0.109380
C      8.848094     5.778793    14.397091     0.053380
C      9.051621     6.450569    13.187891     0.017659
C      8.538565     2.193190    15.482829     0.093312
C      8.814049     3.557353    15.566661    -0.106735
C      8.652317     4.310047    14.434179     0.060508
C      8.263080     3.618042    13.300682     0.013350
C      6.516512     7.038756     8.406474     0.136571
C      7.109288     6.917760     7.160694    -0.066326
C      8.338934     7.475792     6.994556     0.110151
C      8.904610     8.127338     8.089949     0.051666
C      4.578778     1.614547    15.394426     0.102480
C      4.725802     2.990160    15.535160    -0.108873
C      4.694077     3.763466    14.397091     0.052599
C      4.490564     3.091691    13.187891     0.016076
C      5.003594     7.349068    15.482829     0.097662
C      4.728110     5.984906    15.566661    -0.108765
C      4.889854     5.232212    14.434179     0.062489
C      5.279104     5.924217    13.300682     0.012074
C      7.025726     2.503507     8.406474     0.131538
C      6.432963     2.624503     7.160694    -0.065217
C      5.203319     2.066471     6.994556     0.104634
C      4.637632     1.414925     8.089949     0.056631
C      3.159563    11.156819     2.692754     0.099624
C      3.012525    12.532432     2.833489    -0.106823
C      3.044255    13.305738     1.695419     0.051253
C      3.247787    12.633963     0.486220     0.016092
C     10.473193    16.891340     2.781158     0.094648
C     10.748689    15.527178     2.864989    -0.108525
C     10.586964    14.774484     1.732508     0.062909
C     10.197721    15.466489     0.599011     0.012440
C     12.320293    12.045771    21.108146     0.132398
C     12.913069    12.166767    19.862366    -0.066213
C      6.404220    11.608735    19.696228     0.106759
C      6.969901    10.957189    20.791620     0.054406
C      6.513400    17.469983     2.692754     0.100248
C      6.660437    16.094370     2.833489    -0.107962
C      6.628719    15.321065     1.695419     0.053819
C      6.425200    15.992841     0.486220     0.015361
C      6.938270    11.735462     2.781158     0.093951
C      6.662772    13.099625     2.864989    -0.103585
C      6.824510    13.852319     1.732508     0.060729
C      7.213766    13.160314     0.599011     0.013141
C     12.829466    16.581020    21.108146     0.133232
C     12.236704    16.460024    19.862366    -0.067797
C     11.007055    17.018056    19.696228     0.107805
C     10.441361    17.669602    20.791620     0.056143
C      6.513388    11.156817    10.008917     0.102632
C      6.660414    12.532430     9.868183    -0.109380
C      6.628677    13.305735    11.006252     0.053379
C      6.425150    12.633959    12.215452     0.017659
C      6.938206    16.891338     9.920514     0.093275
C      6.662722    15.527175     9.836682    -0.106732
C      6.824454    14.774481    10.969164     0.060507
C      7.213691    15.466486    12.102661     0.013352
C      8.960259    12.045772    16.996869     0.136571
C      8.367483    12.166768    18.242649    -0.066327
C      7.137837    11.608736    18.408787     0.110151
C      6.572161    10.957190    17.313394     0.051667
C     10.897993    17.469981    10.008917     0.102480
C     10.750969    16.094368     9.868183    -0.108875
C     10.782694    15.321062    11.006252     0.052601
C     10.986207    15.992837    12.215452     0.016058
C     10.473177    11.735460     9.920514     0.097663
C     10.748661    13.099622     9.836682    -0.108765
C     10.586917    13.852316    10.969164     0.062489
C     10.197667    13.160311    12.102661     0.012073
C      8.451045    16.581021    16.996869     0.131539
C      9.043808    16.460025    18.242649    -0.065216
C     10.273452    17.018057    18.408787     0.104635
C     10.839139    17.669603    17.313394     0.056623
N     12.112126     7.767398    25.005527    -0.066768
N     12.177905     8.532689    23.901497    -0.112530
N      5.541391     2.315710    24.834816    -0.045994
N      5.424549     1.597368    23.729263    -0.094121
N      2.598535     7.689922     3.284652    -0.085319
N      9.122087     8.244900     3.446218    -0.087739
N      9.168428     1.774854    25.005527    -0.065437
N      9.102660     1.009564    23.901497    -0.115348
N      8.000664     7.226543    24.834816    -0.048812
N      8.117518     7.944885    23.729263    -0.092244
N      3.205260     1.852344     3.284652    -0.085523
N      4.420206     1.297366     3.446218    -0.091237
N      9.168466     7.767402    13.099488    -0.063992
N      9.102679     8.532692    14.203517    -0.116548
N      8.000751     2.315713    13.270198    -0.047203
N      8.117599     1.597371    14.375752    -0.092157
N      7.074449     7.689920     9.417019    -0.088902
N      8.289392     8.244898     9.255454    -0.085781
N      4.373719     1.774858    13.099488    -0.068064
N      4.439494     1.009567    14.203517    -0.113257
N      5.541433     7.226546    13.270198    -0.047651
N      5.424572     7.944888    14.375752    -0.095448
N      6.467777     1.852342     9.417019    -0.083996
N      5.252836     1.297364     9.255454    -0.088816
N      3.364645    11.317130     0.397816    -0.066768
N      3.298866    10.551839     1.501846    -0.112530
N      9.935380    16.768818     0.568527    -0.045994
N     10.052222    17.487160     1.674080    -0.094121
N     12.878236    11.394606    22.118691    -0.085319
N      6.354684    10.839628    21.957125    -0.087739
N      6.308343    17.309674     0.397816    -0.065437
N      6.374111    18.074964     1.501846    -0.115348
N      7.476107    11.857985     0.568527    -0.048812
N      7.359253    11.139643     1.674080    -0.092244
N     12.271511    17.232184    22.118691    -0.085523
N     11.056565    17.787162    21.957125    -0.091237
N      6.308305    11.317126    12.303855    -0.063992
N      6.374092    10.551836    11.199826    -0.116548
N      7.476020    16.768815    12.133145    -0.047245
N      7.359172    17.487157    11.027591    -0.091998
N      8.402322    11.394608    15.986324    -0.088903
N      7.187379    10.839630    16.147889    -0.085781
N     11.103052    17.309670    12.303855    -0.068012
N     11.037277    18.074961    11.199826    -0.113282
N      9.935338    11.857982    12.133145    -0.047651
N     10.052199    11.139640    11.027591    -0.095447
N      9.008994    17.232186    15.986324    -0.084004
N     10.223935    17.787164    16.147889    -0.088781

The following XYZ coordinates are in angstroms. Other properties are in atomic units.
The sperically averaged electron density of each atom fit to a function of the form exp(a - br)
eigen_1, eigen_2 and eigen_3 are the three eigenvalues of traceless quadrupole moment tensor
  atom number  atomic symbol              X              Y              Z     net charge C6 coefficient C8 coefficient C10 coefficient fluctuating dipole atomic polarizability isotropic forcefield polarizability              a              b squared Pearson coefficient          <r^3>          <r^4>         wp_QDO          m_QDO          q_QDO       dipole_x       dipole_y       dipole_z         dipole            Qxy            Qxz            Qyz     Q(x^2-y^2)  Q(3z^2 - R^2)        eigen_1        eigen_2        eigen_3 static polarizability      alpha(xx)      alpha(xy)      alpha(xz)      alpha(yy)      alpha(yz)      alpha(zz) atomic spin moment
            1             Si      10.640292       8.678496      19.052507       1.747932      53.255059 0.98488105E+03  0.28589195E+05                                13.333909                           11.544458      -0.259507       1.773909                    0.999343      39.345298     128.342931       0.415808       0.507452      -1.006416       0.001098       0.000554       0.001441       0.001894       0.001274       0.005738       0.000573      -0.020337      -0.037740      -0.015430      -0.001139       0.016570             14.188990      12.860158       0.000574       0.669144      12.679845      -0.000550      17.026967          -0.000007
            2             Si      10.640328       0.863760      19.052507       1.749718      52.769474 0.97219951E+03  0.28103795E+05                                13.225896                           11.449800      -0.246627       1.779417                    0.999277      39.026406     126.654886       0.419010       0.505675      -1.008230      -0.000280      -0.001865      -0.002014       0.002759       0.000674      -0.004885       0.000244      -0.021013      -0.041393      -0.015768      -0.001659       0.017427             14.075407      12.760526      -0.000283      -0.661488      12.587291      -0.000868      16.878403          -0.000007
            3             Si       4.836479      10.406032       6.350836       1.747932      53.255070 0.98488109E+03  0.28589197E+05                                13.333911                           11.544459      -0.259507       1.773909                    0.999343      39.345302     128.342948       0.415808       0.507452      -1.006416      -0.001098      -0.000554      -0.001440       0.001894       0.001274       0.005738       0.000573      -0.020337      -0.037740      -0.015430      -0.001139       0.016570             14.188996      12.860160       0.000574       0.669144      12.679849      -0.000541      17.026977          -0.000007
            4             Si       4.836443      18.220768       6.350836       1.749717      52.769472 0.97220014E+03  0.28103817E+05                                13.225895                           11.449804      -0.246627       1.779417                    0.999277      39.026415     126.654918       0.419010       0.505675      -1.008230       0.000280       0.001865       0.002014       0.002759       0.000674      -0.004885       0.000244      -0.021014      -0.041393      -0.015768      -0.001659       0.017428             14.075404      12.760533      -0.000284      -0.661494      12.587267      -0.000884      16.878413          -0.000006
            5             Si       8.705622      14.313395      22.408289       1.816743      40.181388 0.64709452E+03  0.17044800E+05                                12.057750                           10.175879      -0.208679       1.808993                    0.999171      36.482046     116.305486       0.387502       0.600078      -0.957556       0.000224      -0.000131       0.008988       0.008992      -0.007560       0.001634       0.000062      -0.009270      -0.014146      -0.007330      -0.003930       0.011260             13.096593      12.817161       0.449495      -0.000788      13.283563       0.000450      13.189056           0.000008
            6             Si      12.574909      14.313397      15.696726       1.820465      39.728271 0.63724396E+03  0.16703157E+05                                11.938543                           10.075790      -0.189876       1.817745                    0.999175      36.079722     114.339631       0.391138       0.597425      -0.959646       0.000936       0.000617      -0.009857       0.009921       0.008458       0.002010      -0.000078      -0.007951      -0.010830      -0.008206      -0.003014       0.011220             12.967997      12.692455      -0.443321      -0.000091      13.149323      -0.000048      13.062212           0.000011
            7             Si       6.771149       4.771133       2.995054       1.816743      40.181392 0.64709462E+03  0.17044804E+05                                12.057750                           10.175879      -0.208678       1.808993                    0.999171      36.482046     116.305483       0.387503       0.600078      -0.957556      -0.000224       0.000131      -0.008988       0.008992      -0.007559       0.001634       0.000062      -0.009270      -0.014146      -0.007330      -0.003930       0.011260             13.096594      12.817161       0.449495      -0.000788      13.283570       0.000452      13.189052           0.000008
            8             Si       2.901862       4.771131       9.706617       1.820463      39.728499 0.63724881E+03  0.16703323E+05                                11.938595                           10.075833      -0.189876       1.817745                    0.999175      36.079816     114.340210       0.391136       0.597426      -0.959645      -0.000936      -0.000617       0.009857       0.009920       0.008457       0.002011      -0.000078      -0.007954      -0.010832      -0.008206      -0.003014       0.011221             12.968053      12.692509      -0.443306      -0.000100      13.149370      -0.000009      13.062282           0.000011
            9              F      12.264599       8.808271      19.627131      -0.577059      22.539378 0.38482820E+03  0.83889910E+04                                 6.108212                            5.916581       0.759637       2.364850                    0.998954      23.761065      56.775967       0.823678       0.341119      -1.170161       0.043556       0.033061       0.025112       0.060173       0.015665       0.010308      -0.005964       0.002147       0.049696      -0.026989       0.006576       0.020413              6.174860       7.509404       0.635086       1.145583       4.817632      -0.191575       6.197543          -0.000006
           10              F      10.271153       9.923952      20.208359      -0.574473      24.777493 0.43806571E+03  0.98200282E+04                                 6.457640                            6.297227       1.118385       2.487413                    0.999609      23.658845      56.497453       0.804900       0.339462      -1.176825      -0.002848       0.066427       0.009687       0.067190      -0.006817       0.001481       0.008583      -0.003506      -0.051457      -0.020037       0.003313       0.016724              6.516055       6.231118      -0.546576      -0.313703       6.544380       1.346390       6.772667           0.000001
           11              F      10.317596       7.444871      20.169238      -0.570484      23.960324 0.38774261E+03  0.84565571E+04                                 6.372118                            5.915115       0.646102       2.330438                    0.998571      23.600450      56.146625       0.829931       0.338387      -1.174169      -0.005390      -0.037213       0.020900       0.043019       0.002751      -0.011356      -0.006945       0.019661       0.023616      -0.015823      -0.003926       0.019748              6.645368       5.072166       0.587569      -0.848305       6.129886      -2.462564       8.734052          -0.000011
           12              F       9.015983       8.808271      18.477884      -0.575919      22.513543 0.38423784E+03  0.83728411E+04                                 6.103604                            5.912137       0.761261       2.365737                    0.998988      23.745138      56.725334       0.823974       0.341130      -1.170161      -0.042019       0.033006      -0.024474       0.058771      -0.015427       0.011039       0.006282       0.004168       0.047511      -0.026893       0.006422       0.020471              6.170222       7.502408      -0.634113       1.144778       4.814253       0.191549       6.194006          -0.000006
           13              F      11.009419       9.923953      17.896655      -0.573707      24.759504 0.43764028E+03  0.98081717E+04                                 6.455110                            6.294724       1.116137       2.487169                    0.999653      23.646226      56.461825       0.804948       0.339522      -1.176766       0.002624       0.065883      -0.008894       0.066532       0.006944       0.001045      -0.008643      -0.003470      -0.050676      -0.019761       0.002941       0.016820              6.513557       6.228538       0.546170      -0.313204       6.541531      -1.345725       6.770602           0.000003
           14              F      10.962999       7.444872      17.935776      -0.570081      23.933859 0.38721446E+03  0.84421111E+04                                 6.367364                            5.911122       0.653430       2.333220                    0.998577      23.587831      56.105787       0.830208       0.338392      -1.174172       0.005543      -0.036817      -0.020617       0.042559      -0.002702      -0.011432       0.006981       0.018769       0.022646      -0.015330      -0.004222       0.019552              6.640083       5.068616      -0.586395      -0.846653       6.125082       2.459466       8.726551          -0.000010
           15              F       9.016014       0.733985      19.627131      -0.576776      22.542983 0.38491714E+03  0.83915806E+04                                 6.110447                            5.918750       0.760675       2.364920                    0.998962      23.765242      56.791815       0.823200       0.341290      -1.169991      -0.042767      -0.033200       0.024936       0.059607       0.015523      -0.010295       0.006421       0.004442       0.046968      -0.026711       0.006887       0.019824              6.177237       7.513134       0.635571      -1.146435       4.819093       0.191346       6.199483          -0.000006
           16              F       7.140116      18.702839      20.208359      -0.574276      24.788894 0.43831842E+03  0.98271990E+04                                 6.461931                            6.301086       1.123564       2.489484                    0.999640      23.657752      56.500842       0.804255       0.339682      -1.176624       0.002041      -0.065298       0.009375       0.065999      -0.007313      -0.001054      -0.008864      -0.004928      -0.052020      -0.020238       0.002533       0.017705              6.520679       6.236009      -0.547261       0.314237       6.548519      -1.348070       6.777508           0.000001
           17              F      10.963011       2.097384      20.169238      -0.569998      23.952289 0.38757322E+03  0.84522373E+04                                 6.373403                            5.916007       0.645576       2.330225                    0.998547      23.596265      56.141052       0.829379       0.338637      -1.173911       0.005254       0.036069       0.019955       0.041554       0.003254       0.012032       0.008455       0.018604       0.023531      -0.016251      -0.004581       0.020832              6.647105       5.072772       0.587670       0.848630       6.131742       2.464162       8.736799          -0.000011
           18              F       4.526143       0.733985      18.477884      -0.576786      22.550480 0.38507826E+03  0.83961527E+04                                 6.112784                            5.920789       0.756033       2.363726                    0.998967      23.764648      56.797985       0.822874       0.341383      -1.169887       0.042790      -0.033600      -0.024542       0.059685      -0.015117      -0.011251      -0.006503       0.004130       0.047537      -0.026772       0.006146       0.020626              6.179736       7.516583      -0.635901      -1.146903       4.820647      -0.191709       6.201979          -0.000006
           19              F      14.140375      18.702840      17.896655      -0.574620      24.794584 0.43844453E+03  0.98307647E+04                                 6.462822                            6.302004       1.121008       2.488466                    0.999651      23.660989      56.511285       0.804191       0.339683      -1.176619      -0.002194      -0.065998      -0.009461       0.066709       0.007276      -0.001156       0.008461      -0.004550      -0.050746      -0.019688       0.002432       0.017256              6.521527       6.236972       0.547361       0.314366       6.549604       1.347714       6.778005           0.000003
           20              F      10.317633       2.097385      17.935776      -0.570775      23.976349 0.38806403E+03  0.84655725E+04                                 6.377187                            5.919316       0.656726       2.333441                    0.998659      23.610212      56.181958       0.829244       0.338588      -1.173960      -0.005427       0.036717      -0.020060       0.042190      -0.003269       0.011666      -0.007910       0.018594       0.024056      -0.015940      -0.004418       0.020357              6.651165       5.075802      -0.588442       0.849943       6.135270      -2.465824       8.742423          -0.000010
           21              F       3.212172      10.276257       5.776212      -0.577059      22.539384 0.38482832E+03  0.83889943E+04                                 6.108214                            5.916582       0.759636       2.364849                    0.998954      23.761066      56.775973       0.823677       0.341119      -1.170161      -0.043556      -0.033061      -0.025112       0.060173       0.015665       0.010308      -0.005964       0.002147       0.049696      -0.026990       0.006577       0.020413              6.174862       7.509406       0.635087       1.145584       4.817633      -0.191573       6.197546          -0.000006
           22              F       5.205618       9.160576       5.194984      -0.574473      24.777490 0.43806559E+03  0.98200251E+04                                 6.457640                            6.297226       1.118385       2.487413                    0.999609      23.658842      56.497444       0.804900       0.339462      -1.176825       0.002848      -0.066428      -0.009687       0.067191      -0.006817       0.001481       0.008583      -0.003506      -0.051458      -0.020037       0.003313       0.016724              6.516056       6.231118      -0.546576      -0.313703       6.544382       1.346393       6.772669           0.000001
           23              F       5.159175      11.639657       5.234105      -0.570484      23.960334 0.38774280E+03  0.84565625E+04                                 6.372120                            5.915117       0.646101       2.330437                    0.998571      23.600453      56.146637       0.829931       0.338387      -1.174169       0.005390       0.037212      -0.020900       0.043019       0.002751      -0.011356      -0.006945       0.019661       0.023616      -0.015823      -0.003925       0.019748              6.645371       5.072167       0.587569      -0.848306       6.129887      -2.462563       8.734058          -0.000011
           24              F       6.460788      10.276257       6.925459      -0.575919      22.513552 0.38423802E+03  0.83728462E+04                                 6.103606                            5.912139       0.761260       2.365737                    0.998988      23.745141      56.725346       0.823973       0.341130      -1.170161       0.042019      -0.033006       0.024474       0.058771      -0.015428       0.011039       0.006282       0.004168       0.047511      -0.026893       0.006422       0.020471              6.170225       7.502411      -0.634113       1.144778       4.814255       0.191551       6.194010          -0.000006
           25              F       4.467352       9.160575       7.506688      -0.573707      24.759502 0.43764023E+03  0.98081704E+04                                 6.455110                            6.294723       1.116137       2.487169                    0.999653      23.646224      56.461819       0.804948       0.339522      -1.176766      -0.002624      -0.065883       0.008894       0.066532       0.006944       0.001045      -0.008643      -0.003470      -0.050676      -0.019761       0.002941       0.016820              6.513557       6.228539       0.546170      -0.313204       6.541531      -1.345723       6.770603           0.000003
           26              F       4.513772      11.639656       7.467567      -0.570081      23.933882 0.38721481E+03  0.84421207E+04                                 6.367368                            5.911125       0.653429       2.333220                    0.998577      23.587838      56.105812       0.830208       0.338392      -1.174172      -0.005543       0.036817       0.020617       0.042559      -0.002703      -0.011432       0.006981       0.018769       0.022646      -0.015330      -0.004222       0.019552              6.640091       5.068619      -0.586395      -0.846655       6.125089       2.459473       8.726564          -0.000009
           27              F       6.460757      18.350543       5.776212      -0.576776      22.542996 0.38491751E+03  0.83915908E+04                                 6.110450                            5.918754       0.760672       2.364919                    0.998962      23.765249      56.791842       0.823200       0.341290      -1.169991       0.042767       0.033200      -0.024937       0.059608       0.015524      -0.010295       0.006421       0.004442       0.046968      -0.026711       0.006887       0.019824              6.177239       7.513140       0.635571      -1.146436       4.819092       0.191343       6.199486          -0.000006
           28              F       8.336655       0.381689       5.194984      -0.574275      24.788879 0.43831812E+03  0.98271905E+04                                 6.461929                            6.301084       1.123564       2.489484                    0.999640      23.657745      56.500820       0.804255       0.339682      -1.176624      -0.002041       0.065298      -0.009375       0.065999      -0.007313      -0.001054      -0.008864      -0.004928      -0.052020      -0.020238       0.002533       0.017705              6.520676       6.236006      -0.547260       0.314237       6.548516      -1.348073       6.777505           0.000001
           29              F       4.513760      16.987144       5.234105      -0.569998      23.952296 0.38757346E+03  0.84522440E+04                                 6.373405                            5.916010       0.645575       2.330224                    0.998547      23.596267      56.141065       0.829379       0.338637      -1.173911      -0.005254      -0.036069      -0.019955       0.041554       0.003254       0.012032       0.008455       0.018604       0.023531      -0.016251      -0.004581       0.020832              6.647106       5.072774       0.587670       0.848631       6.131739       2.464160       8.736804          -0.000011
           30              F      10.950628      18.350543       6.925459      -0.576786      22.550490 0.38507855E+03  0.83961607E+04                                 6.112786                            5.920792       0.756030       2.363726                    0.998967      23.764652      56.798003       0.822874       0.341383      -1.169887      -0.042790       0.033601       0.024542       0.059685      -0.015117      -0.011251      -0.006503       0.004130       0.047538      -0.026772       0.006146       0.020626              6.179739       7.516586      -0.635900      -1.146904       4.820643      -0.191713       6.201988          -0.000006
           31              F       1.336396       0.381688       7.506688      -0.574619      24.794447 0.43844179E+03  0.98306868E+04                                 6.462792                            6.301980       1.121017       2.488470                    0.999651      23.660953      56.511127       0.804194       0.339683      -1.176619       0.002194       0.065999       0.009461       0.066710       0.007276      -0.001156       0.008462      -0.004550      -0.050745      -0.019688       0.002431       0.017256              6.521493       6.236945       0.547353       0.314361       6.549564       1.347695       6.777970           0.000003
           32              F       5.159138      16.987143       7.467567      -0.570775      23.976344 0.38806395E+03  0.84655701E+04                                 6.377186                            5.919315       0.656730       2.333442                    0.998659      23.610212      56.181954       0.829244       0.338587      -1.173960       0.005426      -0.036717       0.020060       0.042190      -0.003269       0.011666      -0.007910       0.018594       0.024057      -0.015940      -0.004417       0.020357              6.651167       5.075804      -0.588440       0.849943       6.135260      -2.465822       8.742435          -0.000009
           33              F       9.193146      13.238935      23.612915      -0.596051      28.124518 0.50059371E+03  0.11606398E+05                                 7.089355                            6.767896       0.834710       2.381453                    0.999076      24.223782      58.897004       0.769911       0.343126      -1.173260       0.014110      -0.025561       0.011994       0.031565       0.006149      -0.002718       0.005766       0.018590      -0.014357      -0.013390      -0.000202       0.013591              7.279867       6.372400      -0.618589       0.920295       7.048810      -1.850927       8.418390           0.000002
           34              F       9.163753      13.203820      21.270727      -0.560393      24.074713 0.39649426E+03  0.86645914E+04                                 6.357952                            5.964548       1.048158       2.483759                    0.999006      22.895794      53.887330       0.833001       0.336472      -1.180073       0.022801      -0.047446      -0.040767       0.066580      -0.002060       0.000373       0.008823       0.015980       0.007245      -0.014143       0.006418       0.007725              6.628032       5.805474      -0.586917      -0.519330       6.927842       2.245604       7.150779           0.000009
           35              F       7.170307      13.665284      22.435724      -0.585504      25.627890 0.44190376E+03  0.99513897E+04                                 6.688152                            6.362295       0.707472       2.347595                    0.999193      23.845028      57.518384       0.791806       0.343503      -1.170554      -0.049313      -0.022245      -0.016885       0.056672       0.002744       0.011417       0.005090      -0.018368      -0.007074      -0.016980       0.002483       0.014496              6.902811       8.535213       1.912284       0.352189       6.554394       0.340837       5.618826           0.000007
           36              F       8.218085      15.387854      23.612915      -0.595722      28.144659 0.50106420E+03  0.11620505E+05                                 7.094443                            6.772513       0.826334       2.378707                    0.999079      24.226344      58.919132       0.769373       0.343271      -1.173088      -0.014858       0.024902       0.011346       0.031138       0.006003       0.002373      -0.005143       0.018065      -0.012657      -0.012532      -0.000462       0.012994              7.285204       6.376810      -0.619028      -0.921935       7.053962       1.852390       8.424841           0.000002
           37              F       8.247504      15.422970      21.270727      -0.560525      24.079542 0.39661606E+03  0.86678593E+04                                 6.358584                            5.965230       1.038125       2.480236                    0.998920      22.898879      53.895273       0.833008       0.336446      -1.180104      -0.022317       0.047574      -0.040750       0.066497      -0.001979       0.000093      -0.008553       0.017316       0.005752      -0.014298       0.005931       0.008366              6.628655       5.806090      -0.586728       0.519111       6.928439      -2.245659       7.151435           0.000009
           38              F      10.240937      14.961506      22.435724      -0.585322      25.617360 0.44167626E+03  0.99450732E+04                                 6.686815                            6.361127       0.703664       2.346653                    0.999250      23.838106      57.499883       0.791784       0.343554      -1.170500       0.049012       0.021999      -0.017193       0.056407       0.003126      -0.011031      -0.003905      -0.019076      -0.006562      -0.016782       0.002912       0.013870              6.901389       8.533875       1.912022      -0.352264       6.553209      -0.340742       5.617083           0.000007
           39              F      12.087396      13.238938      14.492099      -0.596547      28.138421 0.50090755E+03  0.11615509E+05                                 7.093455                            6.771835       0.833259       2.381020                    0.999055      24.229323      58.915383       0.769377       0.343310      -1.173101      -0.014978      -0.025510      -0.011358       0.031688      -0.005753      -0.002603      -0.005019       0.018477      -0.010857      -0.012536      -0.000241       0.012777              7.284169       6.375930       0.618473       0.920751       7.052969       1.851698       8.423610           0.000005
           40              F      12.116789      13.203822      16.834287      -0.560672      24.092283 0.39685355E+03  0.86745667E+04                                 6.362893                            5.969072       1.043185       2.481913                    0.998990      22.904707      53.918154       0.832289       0.336678      -1.179871      -0.022619      -0.046648       0.040492       0.065782       0.002828      -0.000278      -0.009585       0.015584       0.007561      -0.014718       0.005639       0.009079              6.633419       5.810289       0.587594      -0.519922       6.933730      -2.247913       7.156239           0.000011
           41              F       6.371731      13.665286      15.669290      -0.585523      25.636660 0.44209880E+03  0.99571283E+04                                 6.692216                            6.366199       0.705006       2.346933                    0.999253      23.846102      57.529551       0.791077       0.343773      -1.170295       0.047795      -0.021995       0.016948       0.055275      -0.003489       0.011361      -0.004542      -0.017159      -0.009954      -0.016626       0.002277       0.014349              6.907114       8.541112      -1.913907       0.352325       6.558626      -0.340908       5.621604           0.000010
           42              F       5.323937      15.387857      14.492099      -0.596125      28.131505 0.50075013E+03  0.11611042E+05                                 7.092840                            6.771229       0.830341       2.380207                    0.999051      24.223789      58.901450       0.769327       0.343356      -1.173052       0.013879       0.025218      -0.010958       0.030800      -0.005556       0.002192       0.004267       0.018084      -0.011862      -0.011558      -0.001089       0.012647              7.283642       6.375647       0.618543      -0.921053       7.052179      -1.851693       8.423101           0.000005
           43              F      13.033017      15.422972      16.834287      -0.561490      24.101046 0.39706213E+03  0.86801004E+04                                 6.363795                            5.969986       1.050395       2.483974                    0.999002      22.911658      53.934183       0.832378       0.336604      -1.179959       0.021402       0.047920       0.040754       0.066447       0.003033       0.001239       0.009471       0.017176       0.007149      -0.015146       0.005042       0.010103              6.634334       5.810754       0.587516       0.519966       6.934599       2.248339       7.157650           0.000011
           44              F      11.039588      14.961508      15.669290      -0.586226      25.659093 0.44261151E+03  0.99715190E+04                                 6.695357                            6.369224       0.707589       2.347013                    0.999268      23.861896      57.575002       0.791017       0.343702      -1.170361      -0.049246       0.022324       0.017619       0.056868      -0.003501      -0.010363       0.004662      -0.017909      -0.008847      -0.015824       0.001564       0.014260              6.910286       8.544792      -1.914753      -0.352700       6.561891       0.340968       5.624174           0.000010
           45              F       6.283625       5.845593       1.790428      -0.596051      28.124521 0.50059378E+03  0.11606400E+05                                 7.089355                            6.767897       0.834710       2.381453                    0.999076      24.223784      58.897009       0.769911       0.343126      -1.173260      -0.014110       0.025561      -0.011993       0.031564       0.006149      -0.002718       0.005766       0.018590      -0.014357      -0.013389      -0.000202       0.013591              7.279867       6.372400      -0.618589       0.920294       7.048812      -1.850927       8.418389           0.000002
           46              F       6.313018       5.880708       4.132616      -0.560393      24.074707 0.39649410E+03  0.86645868E+04                                 6.357950                            5.964547       1.048159       2.483759                    0.999006      22.895792      53.887320       0.833001       0.336472      -1.180073      -0.022801       0.047446       0.040767       0.066580      -0.002060       0.000373       0.008823       0.015980       0.007245      -0.014143       0.006418       0.007725              6.628031       5.805473      -0.586917      -0.519330       6.927843       2.245605       7.150777           0.000009
           47              F       8.306464       5.419244       2.967619      -0.585503      25.627887 0.44190367E+03  0.99513871E+04                                 6.688152                            6.362294       0.707472       2.347595                    0.999193      23.845026      57.518378       0.791806       0.343503      -1.170554       0.049313       0.022245       0.016885       0.056672       0.002744       0.011417       0.005090      -0.018368      -0.007074      -0.016980       0.002483       0.014496              6.902811       8.535212       1.912284       0.352189       6.554395       0.340837       5.618825           0.000007
           48              F       7.258686       3.696674       1.790428      -0.595722      28.144659 0.50106421E+03  0.11620505E+05                                 7.094443                            6.772513       0.826334       2.378707                    0.999079      24.226344      58.919133       0.769373       0.343271      -1.173088       0.014858      -0.024902      -0.011346       0.031138       0.006003       0.002373      -0.005143       0.018065      -0.012657      -0.012532      -0.000462       0.012994              7.285204       6.376811      -0.619028      -0.921935       7.053963       1.852390       8.424839           0.000002
           49              F       7.229267       3.661558       4.132616      -0.560524      24.079529 0.39661578E+03  0.86678517E+04                                 6.358581                            5.965228       1.038125       2.480236                    0.998920      22.898873      53.895253       0.833008       0.336446      -1.180104       0.022317      -0.047574       0.040750       0.066498      -0.001979       0.000093      -0.008553       0.017316       0.005752      -0.014298       0.005931       0.008366              6.628652       5.806088      -0.586728       0.519111       6.928439      -2.245657       7.151429           0.000009
           50              F       5.235834       4.123022       2.967619      -0.585322      25.617354 0.44167612E+03  0.99450691E+04                                 6.686814                            6.361126       0.703664       2.346653                    0.999250      23.838104      57.499874       0.791784       0.343554      -1.170500      -0.049012      -0.021999       0.017194       0.056407       0.003126      -0.011031      -0.003905      -0.019076      -0.006561      -0.016782       0.002912       0.013871              6.901387       8.533872       1.912022      -0.352263       6.553209      -0.340742       5.617081           0.000007
           51              F       3.389375       5.845590      10.911244      -0.596548      28.138475 0.50090840E+03  0.11615534E+05                                 7.093463                            6.771839       0.833259       2.381019                    0.999055      24.229346      58.915451       0.769377       0.343310      -1.173101       0.014978       0.025510       0.011358       0.031688      -0.005753      -0.002603      -0.005018       0.018477      -0.010856      -0.012536      -0.000241       0.012777              7.284181       6.375939       0.618476       0.920757       7.052968       1.851704       8.423636           0.000005
           52              F       3.359982       5.880706       8.569056      -0.560672      24.092307 0.39685420E+03  0.86745848E+04                                 6.362897                            5.969076       1.043182       2.481912                    0.998990      22.904721      53.918204       0.832288       0.336678      -1.179871       0.022619       0.046648      -0.040491       0.065781       0.002828      -0.000278      -0.009585       0.015584       0.007562      -0.014718       0.005639       0.009079              6.633422       5.810296       0.587596      -0.519925       6.933729      -2.247906       7.156242           0.000011
           53              F       9.105040       5.419242       9.734053      -0.585523      25.636682 0.44209945E+03  0.99571468E+04                                 6.692219                            6.366203       0.705006       2.346933                    0.999253      23.846114      57.529594       0.791077       0.343773      -1.170295      -0.047795       0.021995      -0.016948       0.055275      -0.003489       0.011361      -0.004542      -0.017158      -0.009955      -0.016626       0.002277       0.014349              6.907115       8.541109      -1.913897       0.352320       6.558625      -0.340901       5.621611           0.000010
           54              F       2.414334       3.696671      10.911244      -0.596122      28.130980 0.50073762E+03  0.11610678E+05                                 7.092746                            6.771138       0.830436       2.380243                    0.999051      24.223608      58.900783       0.769333       0.343356      -1.173052      -0.013877      -0.025221       0.010957       0.030801      -0.005558       0.002192       0.004267       0.018081      -0.011866      -0.011558      -0.001090       0.012648              7.283544       6.375556       0.618562      -0.921045       7.052059      -1.851651       8.423016           0.000005
           55              F       2.443754       3.661556       8.569056      -0.561489      24.100937 0.39705937E+03  0.86800238E+04                                 6.363770                            5.969960       1.050402       2.483976                    0.999002      22.911625      53.934029       0.832381       0.336604      -1.179959      -0.021402      -0.047921      -0.040753       0.066447       0.003033       0.001239       0.009471       0.017174       0.007147      -0.015145       0.005042       0.010103              6.634312       5.810729       0.587514       0.519956       6.934588       2.248340       7.157619           0.000011
           56              F       4.437183       4.123020       9.734053      -0.586223      25.658791 0.44260425E+03  0.99713120E+04                                 6.695296                            6.369164       0.707659       2.347039                    0.999267      23.861769      57.574516       0.791022       0.343701      -1.170362       0.049245      -0.022327      -0.017617       0.056867      -0.003503      -0.010363       0.004659      -0.017913      -0.008849      -0.015825       0.001565       0.014260              6.910223       8.544712      -1.914734      -0.352696       6.561825       0.340983       5.624131           0.000010
           57             Ag       7.995330       8.895111       1.555701       0.301082     198.441720 0.58769298E+04  0.23987488E+06                                27.283376                           25.398463       1.149639       2.015283                    0.997387      88.233439     241.604995       0.364566       0.411619      -1.178766      -0.115213      -0.097463       0.073551       0.167878       0.100090      -0.133037      -0.061552       0.053790      -0.188102      -0.148420      -0.062377       0.210797             28.997598      23.298905      -3.948354       2.653863      33.955829       0.277636      29.738060          -0.000001
           58             Ag       3.627918       8.219709       1.340788       0.283690     204.710363 0.57917086E+04  0.23556253E+06                                27.721398                           25.144642       1.205469       2.029766                    0.997453      88.494788     241.985991       0.367867       0.409369      -1.180243       0.116338      -0.021166       0.092933       0.150396      -0.028942       0.130545      -0.004463       0.156043      -0.158934      -0.128132      -0.053316       0.181448             30.125224      25.257348      -3.986362      -7.835224      31.318719       4.905560      33.799605           0.000001
           59             Ag       5.546945       0.647347       1.555701       0.302834     198.043766 0.58609758E+04  0.23905081E+06                                27.242816                           25.359938       1.153902       2.016908                    0.997351      88.150059     241.255284       0.364946       0.411489      -1.178911       0.114421       0.096876       0.073844       0.167123       0.099853       0.132060       0.060848       0.051536      -0.186695      -0.147631      -0.061592       0.209223             28.955130      23.264766      -3.943551      -2.658387      33.904988      -0.271799      29.695636          -0.000001
           60             Ag       2.175898       1.322558       1.340788       0.283586     204.929783 0.57993138E+04  0.23595876E+06                                27.746980                           25.166109       1.197604       2.027537                    0.997430      88.518141     242.126336       0.367587       0.409531      -1.180079      -0.115442       0.021025       0.093495       0.150034      -0.028226      -0.130612       0.004257       0.154228      -0.164225      -0.129413      -0.051516       0.180928             30.154241      25.283098      -3.990970       7.846647      31.353133      -4.905980      33.826493           0.000001
           61             Ag       9.416104       8.895108      11.145717       0.301979     198.277253 0.58711074E+04  0.23957254E+06                                27.267251                           25.384526       1.152158       2.016111                    0.997348      88.199966     241.463240       0.364703       0.411575      -1.178824       0.115138      -0.096484      -0.072969       0.167005      -0.099604      -0.132742       0.060895       0.052518      -0.187365      -0.148221      -0.061490       0.209711             28.979579      23.289600       3.947953       2.658746      33.926284      -0.266311      29.722854           0.000005
           62             Ag       6.045060       8.219706      11.360883       0.284277     204.732506 0.57912902E+04  0.23554591E+06                                27.726236                           25.145360       1.202292       2.029038                    0.997466      88.486702     241.979685       0.367819       0.409422      -1.180182      -0.115620      -0.020881      -0.092312       0.149417       0.029315       0.129938       0.002770       0.153969      -0.160141      -0.128571      -0.051546       0.180117             30.134093      25.257405       3.989084      -7.842075      31.333024      -4.914805      33.811850           0.000008
           63             Ag       4.126103       0.647153      11.145717       0.301596     198.317376 0.58725174E+04  0.23964661E+06                                27.270203                           25.387324       1.153445       2.016413                    0.997331      88.210330     241.507001       0.364685       0.411567      -1.178819      -0.114795       0.097792      -0.071696       0.166977      -0.100565       0.133049      -0.061722       0.053390      -0.189117      -0.148682      -0.062547       0.211229             28.982502      23.289364       3.947374      -2.657777      33.928150       0.272645      29.729991           0.000005
           64             Ag       7.497144       1.322555      11.360883       0.282491     205.132821 0.58074066E+04  0.23637509E+06                                27.766115                           25.184625       1.201771       2.028361                    0.997419      88.567458     242.321461       0.367423       0.409562      -1.180034       0.116290       0.021208      -0.092193       0.149909       0.027402      -0.132533      -0.003723       0.156115      -0.159537      -0.129905      -0.052892       0.182797             30.173987      25.301191       3.996450       7.847088      31.371396       4.917384      33.849372           0.000008
           65             Ag       7.481441      10.189417      23.847642       0.301082     198.441700 0.58769292E+04  0.23987485E+06                                27.283374                           25.398461       1.149639       2.015283                    0.997387      88.233436     241.604982       0.364566       0.411619      -1.178766       0.115213       0.097463      -0.073551       0.167878       0.100090      -0.133037      -0.061552       0.053790      -0.188102      -0.148420      -0.062377       0.210797             28.997594      23.298904      -3.948354       2.653864      33.955820       0.277631      29.738059          -0.000002
           66             Ag      11.848853      10.864819      24.062555       0.283690     204.710356 0.57917085E+04  0.23556253E+06                                27.721398                           25.144642       1.205469       2.029766                    0.997453      88.494788     241.985990       0.367867       0.409369      -1.180243      -0.116338       0.021166      -0.092933       0.150396      -0.028942       0.130545      -0.004463       0.156043      -0.158934      -0.128132      -0.053316       0.181448             30.125221      25.257347      -3.986360      -7.835223      31.318710       4.905555      33.799606           0.000001
           67             Ag       9.929826      18.437181      23.847642       0.302834     198.043778 0.58609753E+04  0.23905079E+06                                27.242817                           25.359937       1.153902       2.016908                    0.997351      88.150056     241.255272       0.364946       0.411489      -1.178911      -0.114421      -0.096876      -0.073844       0.167123       0.099853       0.132060       0.060848       0.051536      -0.186695      -0.147631      -0.061592       0.209223             28.955136      23.264766      -3.943552      -2.658388      33.904994      -0.271790      29.695647          -0.000002
           68             Ag      13.300873      17.761970      24.062555       0.283586     204.929778 0.57993130E+04  0.23595872E+06                                27.746979                           25.166107       1.197604       2.027537                    0.997430      88.518136     242.126316       0.367587       0.409531      -1.180079       0.115442      -0.021025      -0.093495       0.150034      -0.028225      -0.130612       0.004257       0.154228      -0.164225      -0.129412      -0.051516       0.180928             30.154244      25.283097      -3.990967       7.846649      31.353130      -4.905974      33.826504           0.000001
           69             Ag       6.060667      10.189420      14.257626       0.301979     198.277188 0.58711066E+04  0.23957250E+06                                27.267244                           25.384524       1.152158       2.016111                    0.997348      88.199963     241.463226       0.364703       0.411575      -1.178824      -0.115138       0.096483       0.072969       0.167004      -0.099604      -0.132742       0.060895       0.052519      -0.187363      -0.148221      -0.061490       0.209711             28.979565      23.289596       3.947945       2.658742      33.926269      -0.266329      29.722830           0.000005
           70             Ag       9.431711      10.864822      14.042460       0.284277     204.732464 0.57912912E+04  0.23554596E+06                                27.726232                           25.145362       1.202293       2.029038                    0.997466      88.486712     241.979718       0.367819       0.409422      -1.180182       0.115620       0.020880       0.092312       0.149417       0.029315       0.129938       0.002770       0.153971      -0.160139      -0.128570      -0.051547       0.180117             30.134081      25.257402       3.989085      -7.842072      31.333021      -4.914815      33.811820           0.000008
           71             Ag      11.350706      18.437184      14.257626       0.301653     198.288157 0.58714481E+04  0.23959097E+06                                27.266982                           25.384508       1.153832       2.016536                    0.997331      88.206043     241.485613       0.364718       0.411551      -1.178836       0.114884      -0.097578       0.071713       0.166920      -0.100499       0.133162      -0.061654       0.053049      -0.189700      -0.148945      -0.062267       0.211212             28.978843      23.286327       3.945600      -2.657623      33.921673       0.273727      29.728530           0.000005
           72             Ag       7.979627      17.761973      14.042460       0.282484     205.134942 0.58075186E+04  0.23638090E+06                                27.766354                           25.184912       1.201688       2.028335                    0.997420      88.568014     242.324011       0.367420       0.409564      -1.180032      -0.116291      -0.021210       0.092191       0.149909       0.027414      -0.132536      -0.003724       0.156081      -0.159509      -0.129907      -0.052880       0.182788             30.174168      25.301209       3.996055       7.847023      31.371287       4.916892      33.850009           0.000008
           73              H      12.314888       8.454443      21.943408       0.132104       0.962659 0.66509206E+01  0.63684219E+02                                 1.735724                            1.600759      -1.387454       2.239559                    0.993587       3.743112      11.091582       0.442746       1.444778      -0.673315      -0.003721       0.022900      -0.042748       0.048638      -0.004507      -0.004733      -0.003500      -0.016687       0.005973      -0.012552       0.003213       0.009339              1.808206       1.369622       0.010419       0.057081       1.876952      -0.589705       2.178042          -0.000002
           74              H       4.842604       6.168115      21.730020       0.152902       0.988317 0.74008940E+01  0.71090622E+02                                 1.642563                            1.600287      -0.862556       2.506117                    0.999537       3.143906       8.640276       0.491400       1.297606      -0.708118       0.002825      -0.012175      -0.041856       0.043682      -0.000875      -0.006516       0.006293      -0.010652       0.036598      -0.013152      -0.003072       0.016224              1.622048       1.344942      -0.048987      -0.054216       1.593856       0.198150       1.927347          -0.000008
           75              H       8.303381       5.946741       0.294679       0.135712       0.907533 0.65338600E+01  0.62438806E+02                                 1.683958                            1.599943      -1.437043       2.220005                    0.993460       3.759259      11.217639       0.436265       1.469165      -0.668865      -0.005916      -0.024251       0.039666       0.046867      -0.002997       0.002341      -0.003530      -0.017579       0.009501      -0.011093       0.001140       0.009953              1.711112       1.379276       0.018393      -0.133441       1.751722      -0.358848       2.002338           0.000000
           76              H       4.885960       1.671798      21.862117       0.134187       1.035638 0.72500198E+01  0.70226500E+02                                 1.767187                            1.631931      -1.125794       2.368510                    0.996919       3.504805      10.109107       0.459038       1.377512      -0.688252      -0.006617      -0.026524      -0.043596       0.051458      -0.002956      -0.005097       0.005282      -0.019716       0.017307      -0.014175       0.001253       0.012922              1.826829       1.467819       0.053775       0.195638       1.847189       0.583164       2.165477          -0.000003
           77              H       4.444082       3.942858      21.740181       0.154954       0.954076 0.69737868E+01  0.66121398E+02                                 1.611518                            1.557828      -0.887558       2.494672                    0.999476       3.140977       8.627912       0.495029       1.304974      -0.705816      -0.013036       0.013879      -0.038914       0.043323      -0.006015       0.002781      -0.007256      -0.006731       0.025833      -0.011302      -0.002578       0.013880              1.601540       1.393829      -0.087069       0.234568       1.568614      -0.182459       1.842177          -0.000007
           78              H       1.493511       4.095541       0.193065       0.128741       0.972963 0.72103595E+01  0.70041020E+02                                 1.717365                            1.646557      -1.273137       2.298641                    0.994849       3.615604      10.588195       0.447180       1.410028      -0.681373       0.000069       0.023674       0.044193       0.050134       0.000956       0.010219       0.008127      -0.011869       0.019323      -0.014709      -0.001331       0.016041              1.731997       1.445421      -0.048322       0.012073       1.763927       0.322166       1.986644           0.000001
           79              H       3.987595       6.645234       4.161068       0.120713       0.955227 0.64767075E+01  0.61231904E+02                                 1.693303                            1.554516      -1.106754       2.367939                    0.996584       3.576150      10.322246       0.463037       1.399160      -0.682883       0.043494      -0.021190      -0.000330       0.048382      -0.006685      -0.001215      -0.004755       0.006525       0.018108      -0.011699       0.003828       0.007871              1.773707       2.330137      -0.459045      -0.195537       1.565965       0.090839       1.425019           0.000004
           80              H       2.990092       6.473473       6.239061       0.155287       0.847485 0.57636527E+01  0.52465715E+02                                 1.518446                            1.435208      -0.862052       2.499102                    0.999788       3.177233       8.746460       0.502071       1.340181      -0.696312       0.021795      -0.015707       0.029133       0.039629      -0.006207       0.001399      -0.002604       0.010004      -0.005633      -0.007599      -0.001824       0.009422              1.552822       1.453647      -0.193965       0.240601       1.439262      -0.296255       1.765557           0.000006
           81              H       7.658728       8.496434       4.704699       0.122553       0.968523 0.69021301E+01  0.66470466E+02                                 1.721453                            1.615883      -1.301256       2.276529                    0.994479       3.700202      10.870180       0.448325       1.418626      -0.678784      -0.043153       0.013126       0.007384       0.045706      -0.005504      -0.000716      -0.002559       0.006110       0.004444      -0.007753       0.002072       0.005680              1.766478       2.244372      -0.375990      -0.132027       1.557128      -0.009265       1.497934           0.000001
           82              H       8.965699       1.087812      21.943408       0.132717       0.960432 0.66301641E+01  0.63408346E+02                                 1.730027                            1.595995      -1.369468       2.247101                    0.993829       3.731595      11.035076       0.444543       1.440688      -0.674085       0.004216      -0.023164      -0.042591       0.048666      -0.003781       0.004903       0.003547      -0.016289       0.006166      -0.012212       0.003179       0.009032              1.801962       1.365775       0.010399      -0.056734       1.870406       0.586566       2.169704          -0.000002
           83              H       8.699486       3.374139      21.730020       0.153549       0.988670 0.74087832E+01  0.71220847E+02                                 1.646733                            1.604195      -0.870543       2.503775                    0.999457       3.145747       8.662733       0.489155       1.302564      -0.707091      -0.002386       0.011539      -0.041929       0.043554      -0.001169       0.006872      -0.006472      -0.010787       0.036100      -0.013305      -0.003115       0.016420              1.626175       1.347914      -0.049175       0.054403       1.597997      -0.198816       1.932615          -0.000008
           84              H       5.238946       3.595526       0.294679       0.134100       0.907127 0.65259221E+01  0.62297790E+02                                 1.678709                            1.595344      -1.412296       2.230191                    0.993782       3.747761      11.150446       0.438710       1.462507      -0.670121       0.006584       0.025107       0.040191       0.047844      -0.003107      -0.002272       0.003315      -0.017430       0.009678      -0.011072       0.001337       0.009735              1.705627       1.375664       0.018273       0.132726       1.745942       0.356787       1.995276           0.000000
           85              H       8.656128       7.870456      21.862117       0.134518       1.035606 0.72515362E+01  0.70260465E+02                                 1.768785                            1.633363      -1.128182       2.367511                    0.996846       3.506585      10.122971       0.458204       1.379643      -0.687833       0.006352       0.026348      -0.043039       0.050862      -0.003114       0.004760      -0.005498      -0.020090       0.018214      -0.014358       0.001137       0.013221              1.828488       1.469051       0.053853      -0.195949       1.848843      -0.583844       2.167571          -0.000003
           86              H       9.098008       5.599396      21.740181       0.153306       0.960402 0.70313588E+01  0.66805599E+02                                 1.618680                            1.564272      -0.898851       2.489886                    0.999403       3.151889       8.667359       0.493988       1.305018      -0.705798       0.013947      -0.013734      -0.039206       0.043821      -0.005751      -0.002103       0.007455      -0.007182       0.026113      -0.011331      -0.002489       0.013820              1.608719       1.399256      -0.087832      -0.236557       1.575362       0.184163       1.851539          -0.000007
           87              H       4.310318       5.446727       0.193065       0.128769       0.971140 0.71913324E+01  0.69795498E+02                                 1.713948                            1.643414      -1.196379       2.333919                    0.995784       3.608410      10.555340       0.448097       1.408367      -0.681716      -0.000101      -0.023077       0.044390       0.050030       0.001070      -0.009924      -0.008329      -0.012249       0.018606      -0.014563      -0.001453       0.016017              1.728508       1.442807      -0.048058      -0.012054       1.760168      -0.321340       1.982548           0.000001
           88              H       1.816189       2.897031       4.161068       0.121116       0.953429 0.64626123E+01  0.61081609E+02                                 1.693176                            1.554359      -1.115211       2.365227                    0.996454       3.575301      10.327319       0.462251       1.401929      -0.682365      -0.043128       0.020616      -0.000066       0.047802      -0.006932       0.001308       0.004803       0.006435       0.017528      -0.011849       0.004061       0.007788              1.773613       2.330085      -0.459061       0.195550       1.565851      -0.090851       1.424903           0.000004
           89              H       2.813670       3.068791       6.239061       0.157033       0.842064 0.57228552E+01  0.52048535E+02                                 1.518078                            1.434938      -0.877154       2.494700                    0.999663       3.173151       8.756980       0.499144       1.349227      -0.694520      -0.021136       0.015172       0.029028       0.038981      -0.005905      -0.001454       0.002585       0.009855      -0.006418      -0.007248      -0.002031       0.009278              1.552435       1.453337      -0.193846      -0.240403       1.438946       0.296022       1.765022           0.000006
           90              H       5.883551       1.045831       4.704699       0.122757       0.970267 0.69193125E+01  0.66719032E+02                                 1.727966                            1.621248      -1.325678       2.266700                    0.994228       3.710869      10.930589       0.445915       1.424515      -0.677658       0.042562      -0.013446       0.006600       0.045121      -0.005127       0.000995       0.002691       0.006285       0.004560      -0.007651       0.002333       0.005317              1.773470       2.255283      -0.378958       0.133036       1.562457       0.009130       1.502671           0.000001
           91              H       8.965697       8.454444      16.161607       0.130703       0.970108 0.67102538E+01  0.64371380E+02                                 1.741489                            1.605370      -1.376063       2.242366                    0.993622       3.754868      11.123284       0.443312       1.440266      -0.674091       0.003718       0.023576       0.042868       0.049064       0.004014      -0.004632       0.003524      -0.017168       0.006985      -0.012554       0.003191       0.009363              1.814571       1.373153      -0.010431       0.057396       1.883685       0.593549       2.186875          -0.000001
           92              H       8.699502       6.168117      16.374995       0.153188       0.987859 0.73989675E+01  0.71077330E+02                                 1.642937                            1.600783      -0.862407       2.506373                    0.999513       3.144932       8.647322       0.490932       1.298749      -0.707864      -0.003177      -0.011784       0.042170       0.043901       0.001108      -0.006374      -0.006408      -0.010920       0.035787      -0.013075      -0.003015       0.016090              1.622398       1.345362       0.048975      -0.054143       1.594563      -0.197896       1.927268          -0.000007
           93              H       9.108118       5.946738      12.406993       0.133212       0.910659 0.65571377E+01  0.62671243E+02                                 1.682861                            1.598963      -1.417996       2.227241                    0.993724       3.757181      11.185641       0.438287       1.462157      -0.670154       0.006175      -0.025158      -0.040330       0.047933       0.002942       0.002658       0.003317      -0.017494       0.009137      -0.011077       0.001276       0.009801              1.709969       1.378515      -0.018411      -0.133288       1.750415       0.358424       2.000976           0.000001
           94              H       8.656188       1.671800      16.242898       0.135322       1.036644 0.72632354E+01  0.70450237E+02                                 1.775238                            1.638705      -1.153605       2.358324                    0.996479       3.512193      10.167298       0.455461       1.386446      -0.686519       0.006468      -0.025862       0.042929       0.050533       0.002963      -0.004935      -0.005552      -0.019868       0.018447      -0.014332       0.001087       0.013245              1.835474       1.473717      -0.054217       0.197167       1.855955      -0.587498       2.176751          -0.000002
           95              H       9.098045       3.942860      16.364834       0.155142       0.957346 0.70044681E+01  0.66494746E+02                                 1.616091                            1.561959      -0.898777       2.490159                    0.999374       3.146140       8.651502       0.493968       1.306157      -0.705555       0.013280       0.013570       0.038635       0.043049       0.005658       0.002700       0.007460      -0.007121       0.025991      -0.011118      -0.002880       0.013998              1.606113       1.397252       0.087567       0.235820       1.572959       0.183606       1.848129          -0.000006
           96              H       8.179506       4.095537      12.508606       0.128191       0.971745 0.71943170E+01  0.69811466E+02                                 1.712666                            1.642175      -1.185483       2.337889                    0.995943       3.606088      10.537582       0.449043       1.405661      -0.682242       0.000168       0.023924      -0.044698       0.050698      -0.001156       0.010004      -0.008203      -0.012120       0.017909      -0.014503      -0.001374       0.015877              1.727219       1.441700       0.048008       0.012080       1.758882      -0.321170       1.981076           0.000002
           97              H       5.685398       6.645233       8.540604       0.120188       0.959539 0.65107425E+01  0.61627474E+02                                 1.697182                            1.557615      -1.105785       2.367619                    0.996534       3.584544      10.348884       0.463064       1.397400      -0.683175      -0.044074      -0.021156       0.000028       0.048889       0.006647      -0.001262       0.004773       0.006462       0.018336      -0.011704       0.003785       0.007919              1.778011       2.336935       0.461118      -0.196339       1.569411      -0.091217       1.427687           0.000005
           98              H       6.682903       6.473473       6.462610       0.154832       0.846725 0.57588743E+01  0.52429500E+02                                 1.520041                            1.436592      -0.875187       2.493984                    0.999674       3.178452       8.760326       0.500619       1.343879      -0.695592      -0.021545      -0.015691      -0.029201       0.039536       0.005803       0.001417       0.002528       0.009990      -0.006105      -0.007239      -0.001933       0.009172              1.554502       1.455093       0.194331       0.241080       1.440731       0.296865       1.767682           0.000006
           99              H       9.752748       8.496433       7.996972       0.122938       0.969877 0.69131598E+01  0.66588944E+02                                 1.721205                            1.615699      -1.294188       2.278983                    0.994573       3.701084      10.866134       0.449061       1.416041      -0.679240       0.042845       0.013450      -0.006660       0.045398       0.005183      -0.000955       0.002445       0.006490       0.003557      -0.007489       0.001935       0.005554              1.766208       2.243852       0.375784      -0.132005       1.556931       0.009277       1.497841           0.000001
          100              H       4.576454       1.087813      16.161607       0.131496       0.962897 0.66509045E+01  0.63674167E+02                                 1.735048                            1.600039      -1.382088       2.241823                    0.993608       3.740872      11.078478       0.443212       1.443483      -0.673570      -0.003656      -0.023510       0.042632       0.048822       0.004427       0.004815      -0.003264      -0.016357       0.007124      -0.012521       0.003620       0.008900              1.807520       1.368985      -0.010417      -0.057019       1.876205      -0.589762       2.177368          -0.000001
          101              H       4.842647       3.374141      16.374995       0.153288       0.985917 0.73811977E+01  0.70874157E+02                                 1.642209                            1.600056      -0.865268       2.505730                    0.999504       3.140703       8.637754       0.490422       1.300693      -0.707498       0.003227       0.012381       0.041681       0.043601       0.001055       0.006163       0.006307      -0.010893       0.036592      -0.013070      -0.003057       0.016127              1.621690       1.344868       0.048940       0.054104       1.593634       0.197795       1.926568          -0.000007
          102              H       4.434075       3.595523      12.406993       0.135129       0.908947 0.65444316E+01  0.62543989E+02                                 1.683337                            1.599404      -1.428502       2.223347                    0.993610       3.757431      11.200197       0.437237       1.465803      -0.669474      -0.005842       0.024791      -0.039524       0.047019       0.002916      -0.002069      -0.003450      -0.017796       0.008900      -0.011017       0.001100       0.009917              1.710448       1.378855      -0.018437       0.133331       1.750919      -0.358603       2.001571           0.000001
          103              H       4.885962       7.870458      16.242898       0.134018       1.038970 0.72757878E+01  0.70527032E+02                                 1.769526                            1.633648      -1.123128       2.369030                    0.996932       3.508710      10.118587       0.459370       1.375524      -0.688614      -0.005687       0.026876       0.043121       0.051128       0.002589       0.005281       0.005519      -0.019572       0.018368      -0.014284       0.001148       0.013136              1.829419       1.469237      -0.054098      -0.196239       1.849685       0.585036       2.169335          -0.000002
          104              H       4.444104       5.599398      16.364834       0.155367       0.953581 0.69676643E+01  0.66030507E+02                                 1.608729                            1.555340      -0.882352       2.496122                    0.999508       3.139417       8.613667       0.496425       1.301952      -0.706422      -0.013689      -0.013759       0.038596       0.043202       0.005813      -0.002488      -0.007447      -0.006677       0.025945      -0.011188      -0.002701       0.013889              1.598727       1.391677       0.086767      -0.233801       1.565980      -0.181866       1.838523          -0.000006
          105              H       5.362686       5.446723      12.508606       0.129493       0.967967 0.71603282E+01  0.69398091E+02                                 1.708149                            1.638290      -1.181248       2.340133                    0.995964       3.597677      10.506014       0.449585       1.405659      -0.682255       0.000137      -0.023322      -0.044074       0.049864      -0.000933      -0.010166       0.008253      -0.011773       0.019301      -0.014660      -0.001435       0.016095              1.722539       1.438695       0.047885      -0.011968       1.754170       0.319150       1.974751           0.000002
          106              H       7.856838       2.897030       8.540604       0.122529       0.952003 0.64532310E+01  0.60984463E+02                                 1.692883                            1.554301      -1.116495       2.364928                    0.996378       3.574880      10.332948       0.461679       1.403862      -0.681977       0.042731       0.021010       0.000336       0.047618       0.006700       0.001069      -0.005076       0.006691       0.018575      -0.011914       0.003656       0.008258              1.773213       2.329044       0.458516       0.195371       1.565647       0.090727       1.424949           0.000005
          107              H       6.859356       3.068791       6.462610       0.156613       0.840604 0.57097525E+01  0.51897665E+02                                 1.516385                            1.433390      -0.884193       2.492285                    0.999640       3.168891       8.741479       0.499382       1.349407      -0.694523       0.021379       0.015081      -0.028860       0.038954       0.005790      -0.001408      -0.002682       0.009492      -0.006814      -0.007096      -0.002049       0.009145              1.550676       1.451709       0.193554      -0.240095       1.437386      -0.295608       1.762932           0.000006
          108              H       3.789494       1.045830       7.996972       0.120618       0.975348 0.69597853E+01  0.67151405E+02                                 1.727698                            1.621124      -1.300172       2.275601                    0.994522       3.713429      10.911913       0.448311       1.416015      -0.679237      -0.043613      -0.013769      -0.006876       0.046249       0.005158       0.001011      -0.003027       0.006102       0.003659      -0.007704       0.002210       0.005494              1.773131       2.254444       0.378661       0.132883       1.562329      -0.009240       1.502621           0.000001
          109              H       3.161883      10.630085       3.459935       0.132104       0.962660 0.66509264E+01  0.63684283E+02                                 1.735724                            1.600759      -1.387454       2.239559                    0.993587       3.743113      11.091582       0.442747       1.444777      -0.673315       0.003721      -0.022900       0.042748       0.048638      -0.004507      -0.004733      -0.003500      -0.016687       0.005973      -0.012552       0.003213       0.009339              1.808206       1.369622       0.010419       0.057081       1.876952      -0.589705       2.178042          -0.000002
          110              H      10.634167      12.916413       3.673323       0.152902       0.988317 0.74008978E+01  0.71090669E+02                                 1.642563                            1.600287      -0.862556       2.506117                    0.999537       3.143907       8.640280       0.491400       1.297606      -0.708118      -0.002825       0.012175       0.041856       0.043682      -0.000875      -0.006516       0.006293      -0.010652       0.036598      -0.013152      -0.003072       0.016224              1.622049       1.344943      -0.048987      -0.054216       1.593857       0.198151       1.927347          -0.000008
          111              H       7.173390      13.137787      25.108664       0.135712       0.907533 0.65338600E+01  0.62438805E+02                                 1.683958                            1.599943      -1.437043       2.220005                    0.993460       3.759259      11.217639       0.436265       1.469165      -0.668865       0.005916       0.024251      -0.039666       0.046867      -0.002997       0.002341      -0.003530      -0.017579       0.009501      -0.011093       0.001140       0.009953              1.711112       1.379276       0.018393      -0.133441       1.751722      -0.358848       2.002338           0.000000
          112              H      10.590811      17.412730       3.541226       0.134187       1.035638 0.72500204E+01  0.70226506E+02                                 1.767187                            1.631931      -1.125794       2.368510                    0.996919       3.504805      10.109106       0.459038       1.377512      -0.688252       0.006617       0.026524       0.043596       0.051458      -0.002956      -0.005097       0.005282      -0.019716       0.017307      -0.014175       0.001253       0.012922              1.826828       1.467819       0.053775       0.195638       1.847188       0.583163       2.165477          -0.000003
          113              H      11.032689      15.141670       3.663162       0.154954       0.954076 0.69737915E+01  0.66121459E+02                                 1.611519                            1.557829      -0.887558       2.494671                    0.999476       3.140978       8.627918       0.495029       1.304975      -0.705816       0.013036      -0.013879       0.038914       0.043323      -0.006015       0.002781      -0.007256      -0.006731       0.025833      -0.011302      -0.002578       0.013880              1.601541       1.393830      -0.087069       0.234568       1.568615      -0.182459       1.842179          -0.000007
          114              H      13.983260      14.988987      25.210278       0.128741       0.972963 0.72103595E+01  0.70041020E+02                                 1.717365                            1.646557      -1.273137       2.298641                    0.994849       3.615604      10.588195       0.447180       1.410028      -0.681373      -0.000069      -0.023674      -0.044193       0.050134       0.000956       0.010219       0.008127      -0.011869       0.019323      -0.014709      -0.001331       0.016041              1.731997       1.445421      -0.048322       0.012073       1.763927       0.322166       1.986644           0.000001
          115              H      11.489176      12.439294      21.242275       0.120713       0.955227 0.64767067E+01  0.61231897E+02                                 1.693303                            1.554516      -1.106754       2.367939                    0.996584       3.576150      10.322247       0.463037       1.399160      -0.682883      -0.043494       0.021190       0.000330       0.048382      -0.006685      -0.001215      -0.004755       0.006525       0.018108      -0.011699       0.003828       0.007871              1.773707       2.330137      -0.459045      -0.195537       1.565965       0.090839       1.425019           0.000004
          116              H      12.486679      12.611055      19.164282       0.155287       0.847485 0.57636571E+01  0.52465762E+02                                 1.518446                            1.435209      -0.862052       2.499102                    0.999788       3.177234       8.746462       0.502071       1.340180      -0.696312      -0.021795       0.015707      -0.029133       0.039629      -0.006207       0.001399      -0.002604       0.010004      -0.005633      -0.007599      -0.001823       0.009422              1.552822       1.453648      -0.193965       0.240601       1.439262      -0.296256       1.765558           0.000006
          117              H       7.818043      10.588094      20.698644       0.122553       0.968523 0.69021317E+01  0.66470483E+02                                 1.721453                            1.615883      -1.301256       2.276529                    0.994479       3.700202      10.870178       0.448325       1.418625      -0.678784       0.043153      -0.013126      -0.007384       0.045706      -0.005504      -0.000716      -0.002559       0.006110       0.004444      -0.007753       0.002072       0.005680              1.766478       2.244372      -0.375990      -0.132027       1.557128      -0.009265       1.497934           0.000001
          118              H       6.511072      17.996716       3.459935       0.132717       0.960432 0.66301638E+01  0.63408341E+02                                 1.730027                            1.595995      -1.369468       2.247101                    0.993829       3.731595      11.035075       0.444543       1.440688      -0.674085      -0.004216       0.023164       0.042591       0.048666      -0.003781       0.004903       0.003547      -0.016289       0.006166      -0.012212       0.003179       0.009032              1.801961       1.365775       0.010399      -0.056734       1.870405       0.586565       2.169704          -0.000002
          119              H       6.777285      15.710389       3.673323       0.153549       0.988671 0.74087907E+01  0.71220934E+02                                 1.646733                            1.604196      -0.870543       2.503774                    0.999457       3.145749       8.662738       0.489156       1.302563      -0.707091       0.002386      -0.011539       0.041929       0.043554      -0.001169       0.006872      -0.006472      -0.010787       0.036100      -0.013305      -0.003115       0.016420              1.626176       1.347915      -0.049175       0.054403       1.597997      -0.198817       1.932616          -0.000008
          120              H      10.237825      15.489002      25.108664       0.134100       0.907127 0.65259221E+01  0.62297790E+02                                 1.678709                            1.595344      -1.412296       2.230191                    0.993782       3.747761      11.150446       0.438710       1.462507      -0.670121      -0.006584      -0.025107      -0.040191       0.047844      -0.003107      -0.002272       0.003315      -0.017430       0.009678      -0.011072       0.001337       0.009735              1.705627       1.375664       0.018273       0.132726       1.745942       0.356787       1.995276           0.000000
          121              H       6.820643      11.214072       3.541226       0.134518       1.035607 0.72515409E+01  0.70260515E+02                                 1.768785                            1.633363      -1.128182       2.367511                    0.996846       3.506586      10.122971       0.458204       1.379641      -0.687833      -0.006352      -0.026348       0.043039       0.050862      -0.003114       0.004760      -0.005498      -0.020090       0.018214      -0.014358       0.001137       0.013221              1.828488       1.469051       0.053853      -0.195949       1.848842      -0.583844       2.167571          -0.000003
          122              H       6.378763      13.485132       3.663162       0.153306       0.960402 0.70313626E+01  0.66805643E+02                                 1.618681                            1.564272      -0.898851       2.489886                    0.999403       3.151890       8.667362       0.493988       1.305018      -0.705798      -0.013947       0.013734       0.039206       0.043821      -0.005751      -0.002103       0.007455      -0.007182       0.026113      -0.011331      -0.002489       0.013820              1.608719       1.399256      -0.087833      -0.236557       1.575362       0.184163       1.851539          -0.000007
          123              H      11.166453      13.637801      25.210278       0.128769       0.971140 0.71913368E+01  0.69795546E+02                                 1.713948                            1.643414      -1.196379       2.333918                    0.995784       3.608411      10.555341       0.448097       1.408366      -0.681716       0.000101       0.023077      -0.044390       0.050030       0.001070      -0.009924      -0.008329      -0.012249       0.018606      -0.014563      -0.001453       0.016017              1.728508       1.442807      -0.048058      -0.012054       1.760168      -0.321340       1.982548           0.000001
          124              H      13.660582      16.187497      21.242275       0.121116       0.953429 0.64626111E+01  0.61081596E+02                                 1.693175                            1.554359      -1.115211       2.365227                    0.996454       3.575301      10.327319       0.462251       1.401929      -0.682365       0.043128      -0.020616       0.000066       0.047802      -0.006932       0.001308       0.004803       0.006435       0.017528      -0.011849       0.004061       0.007788              1.773613       2.330085      -0.459060       0.195550       1.565850      -0.090851       1.424903           0.000004
          125              H      12.663101      16.015737      19.164282       0.157033       0.842063 0.57228509E+01  0.52048485E+02                                 1.518077                            1.434938      -0.877153       2.494700                    0.999663       3.173150       8.756976       0.499144       1.349227      -0.694520       0.021136      -0.015172      -0.029028       0.038981      -0.005905      -0.001454       0.002585       0.009855      -0.006418      -0.007248      -0.002031       0.009278              1.552434       1.453336      -0.193846      -0.240403       1.438945       0.296022       1.765022           0.000006
          126              H       9.593220      18.038697      20.698644       0.122757       0.970267 0.69193137E+01  0.66719042E+02                                 1.727966                            1.621247      -1.325678       2.266701                    0.994228       3.710869      10.930586       0.445915       1.424514      -0.677658      -0.042562       0.013446      -0.006600       0.045121      -0.005127       0.000995       0.002691       0.006285       0.004560      -0.007651       0.002333       0.005317              1.773470       2.255282      -0.378957       0.133036       1.562456       0.009130       1.502671           0.000001
          127              H       6.511074      10.630084       9.241736       0.130703       0.970107 0.67102477E+01  0.64371312E+02                                 1.741489                            1.605370      -1.376063       2.242366                    0.993622       3.754867      11.123283       0.443312       1.440267      -0.674091      -0.003718      -0.023576      -0.042868       0.049064       0.004014      -0.004632       0.003524      -0.017168       0.006985      -0.012554       0.003191       0.009363              1.814571       1.373153      -0.010431       0.057396       1.883685       0.593550       2.186875          -0.000001
          128              H       6.777269      12.916411       9.028348       0.153188       0.987859 0.73989648E+01  0.71077293E+02                                 1.642936                            1.600782      -0.862406       2.506373                    0.999513       3.144932       8.647320       0.490932       1.298748      -0.707864       0.003177       0.011784      -0.042170       0.043901       0.001108      -0.006374      -0.006408      -0.010920       0.035787      -0.013075      -0.003015       0.016090              1.622397       1.345361       0.048975      -0.054143       1.594562      -0.197895       1.927267          -0.000007
          129              H       6.368653      13.137790      12.996350       0.133212       0.910659 0.65571372E+01  0.62671232E+02                                 1.682860                            1.598963      -1.417994       2.227242                    0.993724       3.757180      11.185635       0.438287       1.462156      -0.670154      -0.006175       0.025158       0.040330       0.047933       0.002942       0.002658       0.003317      -0.017494       0.009137      -0.011077       0.001276       0.009801              1.709968       1.378515      -0.018411      -0.133288       1.750415       0.358424       2.000975           0.000001
          130              H       6.820583      17.412728       9.160445       0.135327       1.036646 0.72632670E+01  0.70450681E+02                                 1.775247                            1.638714      -1.153632       2.358314                    0.996479       3.512198      10.167351       0.455457       1.386454      -0.686518      -0.006468       0.025861      -0.042930       0.050533       0.002964      -0.004935      -0.005552      -0.019868       0.018442      -0.014331       0.001087       0.013244              1.835483       1.473724      -0.054216       0.197169       1.855962      -0.587500       2.176762          -0.000002
          131              H       6.378726      15.141668       9.038509       0.155143       0.957341 0.70044212E+01  0.66494210E+02                                 1.616087                            1.561956      -0.898776       2.490161                    0.999374       3.146132       8.651483       0.493967       1.306160      -0.705555      -0.013280      -0.013570      -0.038636       0.043049       0.005658       0.002700       0.007460      -0.007121       0.025991      -0.011118      -0.002880       0.013998              1.606110       1.397250       0.087567       0.235819       1.572956       0.183605       1.848124          -0.000006
          132              H       7.297265      14.988991      12.894737       0.128193       0.971733 0.71942092E+01  0.69810164E+02                                 1.712653                            1.642164      -1.185474       2.337896                    0.995943       3.606062      10.537490       0.449044       1.405663      -0.682241      -0.000167      -0.023923       0.044699       0.050698      -0.001156       0.010004      -0.008202      -0.012120       0.017909      -0.014503      -0.001374       0.015877              1.727206       1.441691       0.048008       0.012079       1.758870      -0.321166       1.981058           0.000002
          133              H       9.791373      12.439295      16.862739       0.120188       0.959538 0.65107345E+01  0.61627378E+02                                 1.697181                            1.557614      -1.105783       2.367619                    0.996534       3.584542      10.348876       0.463065       1.397400      -0.683175       0.044074       0.021156      -0.000028       0.048889       0.006647      -0.001262       0.004772       0.006462       0.018336      -0.011704       0.003785       0.007919              1.778010       2.336933       0.461118      -0.196339       1.569410      -0.091217       1.427686           0.000005
          134              H       8.793868      12.611055      18.940733       0.154832       0.846725 0.57588764E+01  0.52429525E+02                                 1.520041                            1.436592      -0.875188       2.493984                    0.999674       3.178453       8.760330       0.500619       1.343880      -0.695592       0.021545       0.015691       0.029201       0.039536       0.005803       0.001417       0.002528       0.009990      -0.006105      -0.007239      -0.001933       0.009172              1.554502       1.455093       0.194331       0.241080       1.440731       0.296865       1.767683           0.000006
          135              H       5.724023      10.588095      17.406371       0.122938       0.969877 0.69131567E+01  0.66588908E+02                                 1.721204                            1.615699      -1.294188       2.278983                    0.994573       3.701083      10.866131       0.449060       1.416041      -0.679240      -0.042845      -0.013450       0.006660       0.045398       0.005183      -0.000955       0.002445       0.006490       0.003557      -0.007489       0.001935       0.005554              1.766208       2.243852       0.375784      -0.132005       1.556930       0.009277       1.497840           0.000001
          136              H      10.900317      17.996715       9.241736       0.131498       0.962885 0.66508067E+01  0.63672999E+02                                 1.735035                            1.600028      -1.382077       2.241829                    0.993608       3.740846      11.078382       0.443213       1.443485      -0.673570       0.003656       0.023510      -0.042632       0.048822       0.004426       0.004815      -0.003263      -0.016357       0.007124      -0.012520       0.003620       0.008900              1.807506       1.368978      -0.010417      -0.057019       1.876187      -0.589753       2.177352          -0.000001
          137              H      10.634124      15.710387       9.028348       0.153289       0.985915 0.73811800E+01  0.70873965E+02                                 1.642209                            1.600056      -0.865270       2.505730                    0.999504       3.140700       8.637752       0.490421       1.300696      -0.707497      -0.003227      -0.012381      -0.041681       0.043601       0.001055       0.006163       0.006307      -0.010894       0.036592      -0.013070      -0.003057       0.016127              1.621691       1.344868       0.048940       0.054104       1.593634       0.197796       1.926571          -0.000007
          138              H      11.042696      15.489005      12.996350       0.135128       0.908958 0.65445509E+01  0.62545454E+02                                 1.683353                            1.599420      -1.428540       2.223328                    0.993609       3.757481      11.200399       0.437234       1.465806      -0.669473       0.005842      -0.024793       0.039523       0.047020       0.002917      -0.002069      -0.003451      -0.017794       0.008898      -0.011015       0.001098       0.009917              1.710465       1.378867      -0.018437       0.133334       1.750936      -0.358601       2.001591           0.000001
          139              H      10.590809      11.214070       9.160445       0.134018       1.038969 0.72757829E+01  0.70526972E+02                                 1.769525                            1.633647      -1.123128       2.369030                    0.996932       3.508709      10.118583       0.459370       1.375524      -0.688614       0.005687      -0.026876      -0.043121       0.051128       0.002589       0.005281       0.005519      -0.019573       0.018369      -0.014284       0.001148       0.013136              1.829419       1.469237      -0.054098      -0.196239       1.849685       0.585036       2.169334          -0.000002
          140              H      11.032667      13.485130       9.038509       0.155367       0.953581 0.69676639E+01  0.66030508E+02                                 1.608729                            1.555341      -0.882352       2.496122                    0.999508       3.139417       8.613670       0.496425       1.301953      -0.706421       0.013689       0.013759      -0.038596       0.043202       0.005813      -0.002488      -0.007447      -0.006677       0.025945      -0.011188      -0.002700       0.013889              1.598727       1.391678       0.086767      -0.233801       1.565980      -0.181865       1.838524          -0.000006
          141              H      10.114085      13.637805      12.894737       0.129493       0.967965 0.71603111E+01  0.69397884E+02                                 1.708147                            1.638288      -1.181244       2.340134                    0.995964       3.597674      10.506002       0.449585       1.405659      -0.682255      -0.000137       0.023322       0.044074       0.049865      -0.000933      -0.010166       0.008253      -0.011774       0.019301      -0.014660      -0.001435       0.016095              1.722536       1.438693       0.047885      -0.011968       1.754168       0.319150       1.974747           0.000002
          142              H       7.619933      16.187498      16.862739       0.122529       0.952002 0.64532154E+01  0.60984277E+02                                 1.692881                            1.554299      -1.116492       2.364929                    0.996378       3.574876      10.332932       0.461679       1.403862      -0.681977      -0.042731      -0.021010      -0.000336       0.047618       0.006700       0.001069      -0.005076       0.006691       0.018575      -0.011914       0.003656       0.008258              1.773211       2.329042       0.458515       0.195370       1.565644       0.090726       1.424947           0.000005
          143              H       8.617415      16.015737      18.940733       0.156613       0.840603 0.57097461E+01  0.51897594E+02                                 1.516384                            1.433390      -0.884194       2.492285                    0.999640       3.168889       8.741473       0.499382       1.349407      -0.694522      -0.021379      -0.015081       0.028860       0.038954       0.005790      -0.001408      -0.002682       0.009492      -0.006814      -0.007096      -0.002049       0.009145              1.550675       1.451709       0.193554      -0.240095       1.437385      -0.295608       1.762932           0.000006
          144              H      11.687277      18.038698      17.406371       0.120619       0.975353 0.69598323E+01  0.67151986E+02                                 1.727705                            1.621130      -1.300183       2.275596                    0.994522       3.713441      10.911967       0.448309       1.416016      -0.679236       0.043613       0.013770       0.006877       0.046249       0.005158       0.001011      -0.003027       0.006101       0.003658      -0.007704       0.002210       0.005494              1.773140       2.254454       0.378664       0.132885       1.562336      -0.009238       1.502629           0.000001
          145              C      12.317208       7.927709      22.710589       0.099624      26.277931 0.36535531E+03  0.83323680E+04                                 8.154733                            6.739023      -0.437958       1.890907                    0.996781      26.858523      79.370262       0.576160       0.466133      -1.021167      -0.017384      -0.015697       0.020046       0.030829      -0.003253      -0.001339       0.004341       0.103788      -0.052407      -0.043959      -0.016800       0.060758              8.822645       4.727558      -0.498969       0.010234      11.883101      -1.142769       9.857275          -0.000005
          146              C      12.464246       6.552096      22.569854      -0.106823      27.954668 0.40912341E+03  0.95018818E+04                                 8.123208                            6.845950       0.084086       2.031561                    0.998357      28.201000      81.372225       0.613912       0.429580      -1.052799      -0.012772       0.020153      -0.020107       0.031202       0.010151       0.004065       0.001473       0.065267      -0.021206      -0.030672      -0.007436       0.038108              8.672735       4.779903      -0.774536      -0.031582      12.670241      -1.614545       8.568062          -0.000010
          147              C      12.432516       5.778790      23.707924       0.051253      33.030452 0.42498341E+03  0.98981454E+04                                 9.043033                            6.943655       0.099145       2.049591                    0.999577      26.511804      74.951818       0.618143       0.425437      -1.062430      -0.005454      -0.017345      -0.002891       0.018411       0.002700       0.005341       0.001762      -0.014144       0.022794      -0.012601       0.002675       0.009926             10.519744       5.281492      -1.644439      -0.393263      17.556224      -0.355564       8.721515          -0.000006
          148              C      12.228984       6.450565      24.917123       0.016092      27.849119 0.39072176E+03  0.90490092E+04                                 8.356637                            6.899005      -0.336893       1.906740                    0.997159      27.940161      82.824730       0.578943       0.456811      -1.027774      -0.022992       0.036630      -0.001203       0.043265       0.003898       0.014583      -0.021635       0.103262      -0.090221      -0.056491      -0.012332       0.068823              9.117847       5.011247      -0.620898      -0.901356      13.352434       0.748282       8.989861          -0.000002
          149              C       5.003578       2.193188      22.622185       0.094648      24.649239 0.33435687E+03  0.74099762E+04                                 7.601358                            6.292222       0.055106       2.054548                    0.998974      25.715073      73.337864       0.622401       0.444047      -1.040368      -0.006557       0.010171       0.022200       0.025284       0.016528      -0.035731      -0.002415       0.082724      -0.017474      -0.042478      -0.022791       0.065269              8.148329       5.284442      -1.222244       1.625154      10.389443       0.971104       8.771101          -0.000006
          150              C       4.728082       3.557350      22.538354      -0.108525      27.683942 0.40100720E+03  0.92453432E+04                                 8.006170                            6.737742       0.188855       2.063028                    0.999302      27.911302      79.635018       0.625788       0.424529      -1.058372      -0.006505      -0.022102      -0.017808       0.029119       0.012694      -0.026262      -0.009124       0.050646      -0.016753      -0.026572      -0.019412       0.045984              8.507666       5.212087      -1.038996       1.195167      12.040599       1.594513       8.270311          -0.000012
          151              C       4.889807       4.310044      23.670835       0.062909      32.331241 0.41156579E+03  0.95111072E+04                                 8.920754                            6.840546       0.064608       2.041371                    0.999533      26.247807      73.968213       0.621643       0.426357      -1.061629      -0.018968       0.014064       0.001405       0.023655      -0.001743      -0.016342      -0.005077      -0.002838       0.044587      -0.018418      -0.005253       0.023671             10.356714       5.548371      -1.790760       1.123882      17.215779       0.526761       8.305993          -0.000006
          152              C       5.279050       3.618039      24.804332       0.012440      27.340334 0.38045653E+03  0.87379547E+04                                 8.195529                            6.759878      -0.153081       1.964512                    0.998240      27.644902      81.156067       0.592103       0.450406      -1.033163      -0.023658      -0.043977       0.008931       0.050729       0.026153      -0.023372       0.026052       0.093061      -0.057667      -0.065592      -0.000736       0.066328              8.985861       5.581716      -2.200883       0.959563      13.088885      -0.747190       8.286981          -0.000002
          153              C       3.156478       7.038757       4.295197       0.132398      25.517580 0.32781212E+03  0.72382150E+04                                 7.870902                            6.291083      -0.095769       2.017836                    0.997978      25.246692      72.165424       0.612692       0.452749      -1.034031      -0.020539       0.020980       0.008063       0.030448       0.031407       0.029172       0.026374      -0.043165      -0.086622      -0.049378      -0.017684       0.067062              8.771677       9.764485      -2.102285      -1.296981       6.078112      -1.301885      10.472433           0.000008
          154              C       2.563702       6.917761       5.540977      -0.066212      28.212969 0.38197047E+03  0.87019903E+04                                 8.201686                            6.635618       0.170867       2.084542                    0.997715      26.753860      75.934869       0.621947       0.432279      -1.053358       0.029788       0.008307      -0.004597       0.031264       0.045236       0.011232       0.031578      -0.044020      -0.095938      -0.045989      -0.030249       0.076238              9.139844      10.292892      -1.923885      -2.206321       5.950896      -1.046210      11.175744           0.000010
          155              C       9.072551       7.475793       5.707115       0.106759      33.481455 0.39122418E+03  0.89554702E+04                                 9.332364                            6.796730      -0.101958       2.014318                    0.998284      25.431275      72.068380       0.604279       0.442798      -1.048312      -0.008190      -0.003398       0.017547       0.019660       0.030938       0.013216       0.015836      -0.013770      -0.040835      -0.024924      -0.020750       0.045674             11.350987      11.487966      -1.792798      -4.160910       6.062083      -1.118544      16.502912           0.000005
          156              C       8.506870       8.127339       4.611723       0.054406      27.914035 0.36278115E+03  0.82331277E+04                                 8.358633                            6.624141      -0.201307       1.963317                    0.997051      26.847375      78.334249       0.595032       0.453571      -1.031402       0.012567      -0.016519      -0.029604       0.036155       0.038591       0.012486       0.051830      -0.042196      -0.131017      -0.068352      -0.017815       0.086168              9.405765       9.240383      -1.356654      -1.642999       5.900686      -1.960219      13.076225           0.000003
          157              C       8.963371       1.614545      22.710589       0.100248      26.247930 0.36487847E+03  0.83185114E+04                                 8.148175                            6.735150      -0.443998       1.889835                    0.996799      26.839872      79.292681       0.576277       0.466206      -1.021159       0.016301       0.014243       0.022101       0.030936      -0.001326       0.000940      -0.006260       0.103468      -0.050689      -0.044707      -0.015506       0.060213              8.814254       4.724568      -0.498503      -0.009559      11.873983       1.135359       9.844210          -0.000005
          158              C       8.816334       2.990158      22.569854      -0.107962      28.001165 0.41004313E+03  0.95289024E+04                                 8.130842                            6.852390       0.088862       2.032334                    0.998296      28.235399      81.504420       0.613772       0.429424      -1.052861       0.011062      -0.020603      -0.019564       0.030490       0.010922      -0.005125      -0.002042       0.066810      -0.027115      -0.030695      -0.009557       0.040252              8.680249       4.783820      -0.775154       0.032233      12.679899       1.611620       8.577029          -0.000010
          159              C       8.848052       3.763463      23.707924       0.053819      32.949751 0.42380797E+03  0.98642189E+04                                 9.030415                            6.935778       0.092642       2.048134                    0.999577      26.473005      74.824300       0.618244       0.425650      -1.062267       0.007582       0.016093      -0.001338       0.017840       0.002222      -0.006279      -0.001730      -0.015458       0.023747      -0.013683       0.003144       0.010539             10.503108       5.274887      -1.640805       0.392870      17.523456       0.355312       8.710980          -0.000006
          160              C       9.051571       3.091687      24.917123       0.015361      27.889545 0.39146039E+03  0.90699576E+04                                 8.364779                            6.906705      -0.329922       1.908241                    0.997194      27.960087      82.888232       0.578500       0.456967      -1.027736       0.022599      -0.036810       0.002830       0.043286       0.004096      -0.014593       0.023011       0.102400      -0.088661      -0.057561      -0.010600       0.068160              9.126416       5.016592      -0.621725       0.902303      13.366647      -0.753173       8.996008          -0.000002
          161              C       8.538501       7.349066      22.622185       0.093951      24.660171 0.33456232E+03  0.74153524E+04                                 7.602818                            6.293333       0.055119       2.054290                    0.999080      25.717054      73.337390       0.622495       0.443931      -1.040480       0.006545      -0.009032       0.022977       0.025541       0.016779       0.035101       0.001797       0.083395      -0.014169      -0.043531      -0.021257       0.064789              8.149867       5.285256      -1.222604      -1.626560      10.390176      -0.969630       8.774169          -0.000006
          162              C       8.813999       5.984903      22.538354      -0.103585      27.559454 0.39867215E+03  0.91781377E+04                                 7.982721                            6.718135       0.187192       2.063755                    0.999264      27.830640      79.348226       0.626693       0.424534      -1.058365       0.006012       0.020053      -0.017394       0.027218       0.011466       0.026158       0.008413       0.047741      -0.012922      -0.025157      -0.018974       0.044131              8.481987       5.197219      -1.036444      -1.194072      11.997496      -1.582753       8.251245          -0.000012
          163              C       8.652261       5.232209      23.670835       0.060729      32.374156 0.41231698E+03  0.95313897E+04                                 8.923184                            6.842960       0.072829       2.043510                    0.999525      26.266489      73.996137       0.622147       0.425881      -1.062085       0.017312      -0.014278       0.003233       0.022672      -0.001593       0.017198       0.006425      -0.005021       0.041082      -0.019848      -0.003899       0.023747             10.358951       5.549878      -1.791199      -1.124750      17.218281      -0.525537       8.308693          -0.000006
          164              C       8.263005       5.924214      24.804332       0.013141      27.303469 0.37979730E+03  0.87187529E+04                                 8.188262                            6.754352      -0.151777       1.965333                    0.998168      27.618186      81.050257       0.592320       0.450450      -1.033171       0.024821       0.043393       0.009701       0.050923       0.026476       0.024145      -0.026333       0.089965      -0.059854      -0.065453      -0.000233       0.065686              8.977470       5.577611      -2.198590      -0.958808      13.075703       0.748140       8.279096          -0.000002
          165              C       2.647305       2.503508       4.295197       0.133232      25.512350 0.32770284E+03  0.72353513E+04                                 7.870358                            6.289783      -0.100661       2.016249                    0.997999      25.243499      72.159007       0.612780       0.452712      -1.034030       0.019748      -0.020397       0.007881       0.029465       0.031799      -0.029132      -0.025943      -0.045969      -0.089030      -0.050128      -0.017797       0.067925              8.771718       9.764540      -2.102745       1.296541       6.077753       1.302445      10.472862           0.000008
          166              C       3.240067       2.624504       5.540977      -0.067797      28.270829 0.38303253E+03  0.87318569E+04                                 8.209475                            6.641239       0.177034       2.085874                    0.997648      26.789773      76.050455       0.622216       0.431811      -1.053690      -0.027020      -0.009404      -0.005328       0.029102       0.044867      -0.012046      -0.031281      -0.042833      -0.097908      -0.045735      -0.030286       0.076021              9.149286      10.302839      -1.925082       2.210819       5.955714       1.047046      11.189305           0.000010
          167              C       4.469716       2.066472       5.707115       0.107806      33.508052 0.39148151E+03  0.89638311E+04                                 9.341612                            6.802560      -0.111896       2.011132                    0.998255      25.441652      72.133931       0.603475       0.443266      -1.047918       0.010380       0.001930       0.018634       0.021417       0.031843      -0.013177      -0.014465      -0.014367      -0.040724      -0.026092      -0.019757       0.045850             11.363088      11.499535      -1.794321       4.166788       6.067253       1.120337      16.522475           0.000005
          168              C       5.035410       1.414926       4.611723       0.056143      27.792044 0.36080832E+03  0.81752294E+04                                 8.323697                            6.596562      -0.187618       1.968517                    0.997018      26.774346      77.997087       0.597713       0.452262      -1.032397      -0.014173       0.016501      -0.031056       0.037916       0.039950      -0.010085      -0.050681      -0.040938      -0.132082      -0.068396      -0.017091       0.085487              9.365442       9.210254      -1.355395       1.635269       5.877750       1.948762      13.008321           0.000003
          169              C       8.963383       7.927711      15.394426       0.102632      26.179808 0.36341913E+03  0.82771161E+04                                 8.132677                            6.719257      -0.435641       1.892527                    0.996770      26.801362      79.145440       0.577257       0.465871      -1.021321       0.016369      -0.014118      -0.018340       0.028348       0.002692      -0.001017      -0.004975       0.103022      -0.054203      -0.043510      -0.017122       0.060632              8.799478       4.714598       0.497738       0.009935      11.851074       1.142855       9.832763          -0.000003
          170              C       8.816357       6.552098      15.535160      -0.109380      28.044943 0.41077963E+03  0.95506866E+04                                 8.142896                            6.861644       0.084049       2.030558                    0.998300      28.258132      81.600739       0.612917       0.429812      -1.052580       0.012686       0.020298       0.020575       0.031564      -0.010573       0.005403      -0.002290       0.066559      -0.022925      -0.031187      -0.008241       0.039428              8.694808       4.790566       0.777069      -0.031080      12.708464       1.620723       8.585394          -0.000008
          171              C       8.848094       5.778793      14.397091       0.053380      32.956488 0.42387301E+03  0.98658278E+04                                 9.030449                            6.935065       0.101777       2.050814                    0.999562      26.475270      74.824041       0.618460       0.425497      -1.062393       0.007023      -0.015718       0.003803       0.017631      -0.004140       0.006015      -0.000876      -0.016293       0.023535      -0.014503       0.004277       0.010226             10.504130       5.274913       1.640797      -0.392731      17.526262       0.356739       8.711216          -0.000004
          172              C       9.051621       6.450569      13.187891       0.017659      27.833832 0.39042172E+03  0.90408162E+04                                 8.358640                            6.901113      -0.338398       1.906360                    0.997155      27.923942      82.785677       0.578225       0.457441      -1.027364       0.022009       0.034951      -0.001936       0.041349      -0.004784       0.013450       0.021862       0.101444      -0.087717      -0.056074      -0.011173       0.067247              9.119779       5.012308       0.620496      -0.901450      13.354911      -0.747716       8.992117           0.000001
          173              C       8.538565       2.193190      15.482829       0.093312      24.661975 0.33455659E+03  0.74145923E+04                                 7.598600                            6.288349       0.063300       2.056809                    0.999134      25.720625      73.325009       0.623524       0.443236      -1.040972       0.005553       0.010488      -0.023258       0.026110      -0.016401      -0.033952       0.002449       0.080886      -0.019789      -0.041122      -0.022191       0.063313              8.146169       5.281007       1.219934       1.625785      10.383963      -0.973749       8.773537          -0.000004
          174              C       8.814049       3.557353      15.566661      -0.106735      27.605782 0.39953629E+03  0.92022931E+04                                 7.988705                            6.723035       0.187131       2.063273                    0.999315      27.862612      79.437500       0.626845       0.424234      -1.058635       0.006645      -0.021691       0.016108       0.027823      -0.012241      -0.027173       0.008073       0.050757      -0.014602      -0.026198      -0.020074       0.046272              8.488900       5.200635       1.036838       1.193662      12.011137      -1.586992       8.254928          -0.000009
          175              C       8.652317       4.310047      14.434179       0.060508      32.394612 0.41257656E+03  0.95391189E+04                                 8.928097                            6.845633       0.066530       2.041382                    0.999518      26.276801      74.037674       0.621940       0.425945      -1.062019       0.016820       0.015168      -0.002144       0.022751       0.000894      -0.016695       0.006327      -0.004503       0.046442      -0.019247      -0.005428       0.024674             10.366067       5.552678       1.793098       1.125071      17.233888      -0.524627       8.311636          -0.000004
          176              C       8.263080       3.618042      13.300682       0.013350      27.267155 0.37913393E+03  0.86993216E+04                                 8.180030                            6.747527      -0.153472       1.965480                    0.998163      27.593857      80.947148       0.592769       0.450327      -1.033289       0.024402      -0.042057      -0.009596       0.049561      -0.025575      -0.023679      -0.024834       0.095516      -0.055253      -0.065038      -0.002039       0.067077              8.968507       5.571939       2.195996       0.958032      13.061951       0.747848       8.271630           0.000000
          177              C       6.516512       7.038756       8.406474       0.136571      25.446259 0.32658414E+03  0.72042346E+04                                 7.855790                            6.278509      -0.094303       2.018568                    0.997990      25.201836      71.999524       0.613429       0.452636      -1.034111       0.022480       0.021412      -0.006770       0.031775      -0.030710       0.030054      -0.025085      -0.044048      -0.084127      -0.049796      -0.016220       0.066016              8.754923       9.748370       2.100305      -1.294067       6.067501       1.298859      10.448898           0.000009
          178              C       7.109288       6.917760       7.160694      -0.066326      28.204615 0.38184728E+03  0.86977349E+04                                 8.196848                            6.631589       0.176809       2.086450                    0.997632      26.745294      75.882936       0.622605       0.431894      -1.053683      -0.028121       0.008708       0.002327       0.029530      -0.044157       0.013326      -0.030358      -0.043382      -0.101770      -0.045303      -0.030672       0.075975              9.134461      10.285915       1.923024      -2.203423       5.947766       1.047102      11.169700           0.000011
          179              C       8.338934       7.475792       6.994556       0.110151      33.431286 0.39046228E+03  0.89349495E+04                                 9.330001                            6.795056      -0.114329       2.010738                    0.998189      25.405020      72.015126       0.603608       0.443443      -1.047781       0.010374      -0.002762      -0.019816       0.022537      -0.031298       0.011550      -0.014581      -0.011820      -0.033496      -0.026286      -0.017447       0.043733             11.348115      11.484742       1.792207      -4.159073       6.061036       1.119785      16.498567           0.000005
          180              C       8.904610       8.127338       8.089949       0.051666      27.946885 0.36324375E+03  0.82463507E+04                                 8.365707                            6.628868      -0.206731       1.961724                    0.997075      26.867240      78.408208       0.594745       0.453641      -1.031350      -0.012089      -0.016531       0.028961       0.035471      -0.039800       0.010304      -0.052342      -0.042403      -0.131377      -0.069362      -0.017372       0.086733              9.414611       9.247676       1.356984      -1.646628       5.905074       1.962808      13.091082           0.000004
          181              C       4.578778       1.614547      15.394426       0.102480      26.198644 0.36391666E+03  0.82908639E+04                                 8.136803                            6.724440      -0.437384       1.892042                    0.996842      26.803125      79.149104       0.576988       0.465952      -1.021329      -0.015833       0.013951      -0.020527       0.029439       0.002659      -0.000833       0.005406       0.104902      -0.049924      -0.045228      -0.015618       0.060846              8.802888       4.717745       0.497807      -0.009704      11.855163      -1.139404       9.835755          -0.000003
          182              C       4.725802       2.990160      15.535160      -0.108873      28.043310 0.41083648E+03  0.95516088E+04                                 8.138989                            6.859253       0.089787       2.032388                    0.998326      28.258824      81.580661       0.613455       0.429453      -1.052880      -0.013775      -0.020710       0.021219       0.032694      -0.009895      -0.003796       0.002193       0.066217      -0.021740      -0.031044      -0.007498       0.038542              8.689769       4.788984       0.776361       0.031151      12.697464      -1.618401       8.582859          -0.000008
          183              C       4.694077       3.763466      14.397091       0.052599      32.967902 0.42398058E+03  0.98690018E+04                                 9.033306                            6.936353       0.097181       2.049386                    0.999549      26.478448      74.836659       0.618345       0.425547      -1.062357      -0.007265       0.015544       0.002874       0.017397      -0.003250      -0.004860       0.001137      -0.012828       0.022172      -0.011934       0.002686       0.009248             10.508306       5.276305       1.642426       0.392840      17.535244      -0.354196       8.713369          -0.000004
          184              C       4.490564       3.091691      13.187891       0.016076      27.842241 0.39056789E+03  0.90449671E+04                                 8.358125                            6.900230      -0.342573       1.905231                    0.997129      27.935932      82.822329       0.578540       0.457153      -1.027535      -0.021266      -0.036094       0.000119       0.041893      -0.004466      -0.013167      -0.021787       0.104782      -0.087887      -0.056851      -0.011978       0.068829              9.119471       5.012145       0.620918       0.901416      13.354913       0.749664       8.991356           0.000001
          185              C       5.003594       7.349068      15.482829       0.097662      24.540655 0.33242473E+03  0.73554075E+04                                 7.575392                            6.270874       0.063413       2.058280                    0.999095      25.636809      73.021223       0.624020       0.443603      -1.040782      -0.006768      -0.010739      -0.022451       0.025791      -0.015861       0.032380      -0.003236       0.083130      -0.018054      -0.041781      -0.021016       0.062797              8.120286       5.265747       1.215169      -1.619296      10.350185       0.970797       8.744926          -0.000004
          186              C       4.728110       5.984906      15.566661      -0.108765      27.696137 0.40130695E+03  0.92541545E+04                                 8.011106                            6.743100       0.175808       2.059416                    0.999324      27.914489      79.657129       0.625133       0.424887      -1.058130      -0.003767       0.021706       0.015640       0.027018      -0.013042       0.024871      -0.009036       0.052054      -0.012405      -0.027830      -0.017385       0.045215              8.512450       5.215359       1.038745      -1.195430      12.048263       1.596779       8.273727          -0.000010
          187              C       4.889854       5.232212      14.434179       0.062489      32.333604 0.41160590E+03  0.95117031E+04                                 8.918505                            6.838607       0.069000       2.042587                    0.999553      26.249905      73.958543       0.622077       0.426074      -1.061868      -0.019133      -0.015583      -0.001521       0.024723       0.000206       0.015060      -0.007654      -0.003146       0.043447      -0.017402      -0.006066       0.023469             10.354528       5.547611       1.791324      -1.123357      17.214590       0.524205       8.301384          -0.000004
          188              C       5.279104       5.924217      13.300682       0.012074      27.377360 0.38109535E+03  0.87569488E+04                                 8.208069                            6.770368      -0.154587       1.963784                    0.998113      27.665095      81.255112       0.590969       0.451047      -1.032719      -0.025071       0.044552      -0.009324       0.051965      -0.026579       0.023881       0.025238       0.091239      -0.061456      -0.064758      -0.001744       0.066502              9.000453       5.591923       2.207451      -0.961509      13.115716      -0.756424       8.293719           0.000000
          189              C       7.025726       2.503507       8.406474       0.131538      25.597096 0.32912724E+03  0.72751531E+04                                 7.889480                            6.305208      -0.097972       2.015963                    0.998112      25.296330      72.366800       0.611732       0.452967      -1.033819      -0.023192      -0.021944      -0.008247       0.032976      -0.031464      -0.030578       0.025577      -0.043393      -0.087498      -0.050775      -0.016497       0.067272              8.793064       9.787985       2.106973       1.300443       6.091664      -1.306085      10.499545           0.000009
          190              C       6.432963       2.624503       7.160694      -0.065217      28.221951 0.38220517E+03  0.87085211E+04                                 8.201543                            6.635350       0.171783       2.085080                    0.997674      26.758521      75.948898       0.622294       0.431979      -1.053559       0.025199      -0.010267       0.003884       0.027487      -0.043591      -0.011987       0.030770      -0.042968      -0.101791      -0.045954      -0.029290       0.075244              9.139848      10.294136       1.923550       2.208384       5.950347      -1.045383      11.175060           0.000011
          191              C       5.203319       2.066471       6.994556       0.104634      33.558057 0.39221157E+03  0.89837585E+04                                 9.344967                            6.804668      -0.108716       2.011742                    0.998225      25.467388      72.194262       0.604009       0.442716      -1.048358      -0.011499       0.001069      -0.019725       0.022857      -0.032035      -0.013034       0.014511      -0.016652      -0.038887      -0.026869      -0.019133       0.046002             11.367211      11.504574       1.794988       4.168720       6.069381      -1.121601      16.527677           0.000005
          192              C       4.637632       1.414925       8.089949       0.056631      27.806916 0.36097826E+03  0.81817497E+04                                 8.335419                            6.605633      -0.200016       1.964857                    0.997006      26.789438      78.107001       0.596159       0.453293      -1.031594       0.010542       0.016809       0.028190       0.034472      -0.038280      -0.010518       0.051173      -0.041891      -0.134931      -0.069077      -0.016175       0.085252              9.378959       9.220391       1.356627       1.636388       5.885998      -1.953584      13.030488           0.000004
          193              C       3.159563      11.156819       2.692754       0.099624      26.277930 0.36535528E+03  0.83323671E+04                                 8.154734                            6.739023      -0.437958       1.890907                    0.996781      26.858523      79.370265       0.576160       0.466133      -1.021167       0.017384       0.015697      -0.020046       0.030829      -0.003253      -0.001339       0.004341       0.103788      -0.052407      -0.043959      -0.016800       0.060758              8.822645       4.727559      -0.498969       0.010234      11.883100      -1.142767       9.857277          -0.000005
          194              C       3.012525      12.532432       2.833489      -0.106823      27.954672 0.40912350E+03  0.95018844E+04                                 8.123209                            6.845951       0.084086       2.031561                    0.998357      28.201004      81.372241       0.613912       0.429580      -1.052799       0.012772      -0.020153       0.020107       0.031202       0.010151       0.004065       0.001473       0.065267      -0.021206      -0.030672      -0.007436       0.038108              8.672736       4.779904      -0.774535      -0.031582      12.670240      -1.614544       8.568065          -0.000010
          195              C       3.044255      13.305738       1.695419       0.051253      33.030449 0.42498340E+03  0.98981451E+04                                 9.043033                            6.943655       0.099145       2.049591                    0.999577      26.511804      74.951820       0.618143       0.425437      -1.062430       0.005454       0.017345       0.002891       0.018411       0.002700       0.005341       0.001762      -0.014144       0.022794      -0.012601       0.002675       0.009926             10.519742       5.281492      -1.644439      -0.393263      17.556218      -0.355564       8.721517          -0.000006
          196              C       3.247787      12.633963       0.486220       0.016092      27.849120 0.39072179E+03  0.90490101E+04                                 8.356637                            6.899005      -0.336893       1.906740                    0.997159      27.940162      82.824731       0.578943       0.456811      -1.027774       0.022992      -0.036630       0.001203       0.043265       0.003898       0.014583      -0.021635       0.103262      -0.090221      -0.056491      -0.012332       0.068823              9.117847       5.011247      -0.620897      -0.901356      13.352430       0.748281       8.989863          -0.000002
          197              C      10.473193      16.891340       2.781158       0.094648      24.649238 0.33435687E+03  0.74099762E+04                                 7.601358                            6.292222       0.055106       2.054548                    0.998974      25.715073      73.337866       0.622401       0.444047      -1.040368       0.006557      -0.010171      -0.022200       0.025284       0.016528      -0.035731      -0.002415       0.082724      -0.017474      -0.042478      -0.022791       0.065269              8.148328       5.284442      -1.222244       1.625155      10.389439       0.971101       8.771102          -0.000006
          198              C      10.748689      15.527178       2.864989      -0.108525      27.683945 0.40100728E+03  0.92453457E+04                                 8.006171                            6.737742       0.188854       2.063027                    0.999302      27.911306      79.635036       0.625788       0.424529      -1.058372       0.006505       0.022102       0.017808       0.029119       0.012694      -0.026262      -0.009124       0.050646      -0.016753      -0.026572      -0.019412       0.045984              8.507666       5.212088      -1.038996       1.195168      12.040596       1.594511       8.270314          -0.000012
          199              C      10.586964      14.774484       1.732508       0.062909      32.331241 0.41156581E+03  0.95111078E+04                                 8.920753                            6.840546       0.064608       2.041371                    0.999533      26.247808      73.968216       0.621643       0.426357      -1.061629       0.018968      -0.014064      -0.001405       0.023655      -0.001743      -0.016342      -0.005077      -0.002838       0.044587      -0.018418      -0.005253       0.023671             10.356712       5.548370      -1.790759       1.123883      17.215772       0.526760       8.305994          -0.000006
          200              C      10.197721      15.466489       0.599011       0.012440      27.340334 0.38045656E+03  0.87379553E+04                                 8.195529                            6.759878      -0.153080       1.964512                    0.998240      27.644903      81.156070       0.592103       0.450406      -1.033163       0.023658       0.043977      -0.008931       0.050729       0.026153      -0.023372       0.026052       0.093061      -0.057667      -0.065592      -0.000736       0.066328              8.985860       5.581716      -2.200882       0.959563      13.088881      -0.747191       8.286982          -0.000002
          201              C      12.320293      12.045771      21.108146       0.132398      25.517583 0.32781216E+03  0.72382162E+04                                 7.870903                            6.291084      -0.095770       2.017836                    0.997978      25.246694      72.165436       0.612692       0.452749      -1.034031       0.020539      -0.020980      -0.008063       0.030448       0.031407       0.029172       0.026374      -0.043165      -0.086622      -0.049378      -0.017684       0.067062              8.771678       9.764486      -2.102284      -1.296980       6.078112      -1.301887      10.472436           0.000008
          202              C      12.913069      12.166767      19.862366      -0.066213      28.212980 0.38197064E+03  0.87019952E+04                                 8.201688                            6.635620       0.170866       2.084541                    0.997715      26.753868      75.934898       0.621946       0.432279      -1.053358      -0.029788      -0.008307       0.004597       0.031264       0.045236       0.011233       0.031578      -0.044020      -0.095938      -0.045989      -0.030249       0.076238              9.139846      10.292895      -1.923884      -2.206320       5.950896      -1.046214      11.175747           0.000010
          203              C       6.404220      11.608735      19.696228       0.106759      33.481457 0.39122423E+03  0.89554717E+04                                 9.332365                            6.796730      -0.101959       2.014318                    0.998284      25.431277      72.068387       0.604279       0.442798      -1.048312       0.008190       0.003397      -0.017547       0.019660       0.030938       0.013216       0.015836      -0.013770      -0.040835      -0.024924      -0.020750       0.045674             11.350986      11.487967      -1.792797      -4.160908       6.062083      -1.118548      16.502910           0.000005
          204              C       6.969901      10.957189      20.791620       0.054406      27.914028 0.36278103E+03  0.82331242E+04                                 8.358632                            6.624140      -0.201307       1.963317                    0.997051      26.847370      78.334233       0.595032       0.453572      -1.031402      -0.012567       0.016519       0.029604       0.036155       0.038591       0.012486       0.051830      -0.042196      -0.131017      -0.068352      -0.017815       0.086168              9.405764       9.240382      -1.356654      -1.642998       5.900686      -1.960221      13.076224           0.000002
          205              C       6.513400      17.469983       2.692754       0.100248      26.247923 0.36487839E+03  0.83185093E+04                                 8.148175                            6.735150      -0.443998       1.889835                    0.996799      26.839869      79.292673       0.576277       0.466206      -1.021159      -0.016301      -0.014243      -0.022101       0.030936      -0.001326       0.000940      -0.006260       0.103468      -0.050689      -0.044707      -0.015506       0.060213              8.814252       4.724568      -0.498503      -0.009558      11.873977       1.135356       9.844209          -0.000005
          206              C       6.660437      16.094370       2.833489      -0.107962      28.001167 0.41004320E+03  0.95289045E+04                                 8.130842                            6.852391       0.088862       2.032334                    0.998296      28.235403      81.504434       0.613772       0.429424      -1.052861      -0.011062       0.020603       0.019564       0.030490       0.010922      -0.005125      -0.002042       0.066810      -0.027115      -0.030695      -0.009557       0.040252              8.680248       4.783820      -0.775154       0.032233      12.679894       1.611618       8.577031          -0.000010
          207              C       6.628719      15.321065       1.695419       0.053819      32.949750 0.42380799E+03  0.98642195E+04                                 9.030415                            6.935778       0.092641       2.048134                    0.999577      26.473006      74.824303       0.618244       0.425650      -1.062267      -0.007582      -0.016093       0.001338       0.017840       0.002222      -0.006279      -0.001730      -0.015458       0.023747      -0.013683       0.003144       0.010539             10.503105       5.274887      -1.640804       0.392870      17.523448       0.355310       8.710981          -0.000006
          208              C       6.425200      15.992841       0.486220       0.015361      27.889545 0.39146041E+03  0.90699583E+04                                 8.364779                            6.906705      -0.329922       1.908241                    0.997194      27.960088      82.888235       0.578500       0.456967      -1.027736      -0.022599       0.036810      -0.002830       0.043286       0.004096      -0.014592       0.023011       0.102400      -0.088661      -0.057561      -0.010600       0.068160              9.126415       5.016592      -0.621725       0.902303      13.366644      -0.753174       8.996010          -0.000002
          209              C       6.938270      11.735462       2.781158       0.093951      24.660173 0.33456234E+03  0.74153531E+04                                 7.602819                            6.293333       0.055119       2.054290                    0.999080      25.717056      73.337396       0.622495       0.443931      -1.040480      -0.006545       0.009032      -0.022977       0.025541       0.016779       0.035101       0.001797       0.083395      -0.014169      -0.043531      -0.021257       0.064789              8.149868       5.285256      -1.222604      -1.626561      10.390175      -0.969629       8.774171          -0.000006
          210              C       6.662772      13.099625       2.864989      -0.103585      27.559457 0.39867221E+03  0.91781397E+04                                 7.982722                            6.718136       0.187192       2.063754                    0.999264      27.830643      79.348240       0.626692       0.424534      -1.058365      -0.006012      -0.020053       0.017394       0.027218       0.011466       0.026158       0.008413       0.047741      -0.012922      -0.025157      -0.018974       0.044131              8.481988       5.197220      -1.036444      -1.194073      11.997495      -1.582753       8.251248          -0.000012
          211              C       6.824510      13.852319       1.732508       0.060729      32.374153 0.41231697E+03  0.95313894E+04                                 8.923184                            6.842960       0.072829       2.043510                    0.999525      26.266489      73.996141       0.622147       0.425881      -1.062084      -0.017312       0.014278      -0.003233       0.022672      -0.001593       0.017198       0.006425      -0.005021       0.041082      -0.019848      -0.003899       0.023747             10.358949       5.549878      -1.791198      -1.124750      17.218275      -0.525538       8.308694          -0.000006
          212              C       7.213766      13.160314       0.599011       0.013141      27.303469 0.37979731E+03  0.87187531E+04                                 8.188262                            6.754353      -0.151777       1.965333                    0.998168      27.618187      81.050260       0.592320       0.450450      -1.033171      -0.024821      -0.043393      -0.009701       0.050923       0.026476       0.024145      -0.026333       0.089965      -0.059854      -0.065453      -0.000233       0.065686              8.977469       5.577611      -2.198590      -0.958808      13.075700       0.748140       8.279097          -0.000002
          213              C      12.829466      16.581020      21.108146       0.133232      25.512353 0.32770281E+03  0.72353506E+04                                 7.870359                            6.289784      -0.100662       2.016248                    0.997999      25.243497      72.159006       0.612779       0.452713      -1.034030      -0.019748       0.020397      -0.007881       0.029465       0.031799      -0.029132      -0.025943      -0.045969      -0.089030      -0.050128      -0.017798       0.067925              8.771722       9.764540      -2.102743       1.296543       6.077753       1.302448      10.472871           0.000008
          214              C      12.236704      16.460024      19.862366      -0.067797      28.270835 0.38303261E+03  0.87318591E+04                                 8.209475                            6.641240       0.177035       2.085874                    0.997648      26.789775      76.050458       0.622216       0.431811      -1.053690       0.027020       0.009404       0.005328       0.029102       0.044866      -0.012046      -0.031281      -0.042833      -0.097908      -0.045735      -0.030286       0.076021              9.149288      10.302835      -1.925076       2.210822       5.955712       1.047050      11.189317           0.000010
          215              C      11.007055      17.018056      19.696228       0.107805      33.508066 0.39148147E+03  0.89638297E+04                                 9.341614                            6.802559      -0.111895       2.011132                    0.998255      25.441650      72.133916       0.603475       0.443266      -1.047919      -0.010380      -0.001930      -0.018634       0.021417       0.031843      -0.013176      -0.014466      -0.014367      -0.040723      -0.026092      -0.019757       0.045849             11.363097      11.499528      -1.794314       4.166790       6.067254       1.120352      16.522509           0.000005
          216              C      10.441361      17.669602      20.791620       0.056143      27.792050 0.36080820E+03  0.81752258E+04                                 8.323699                            6.596561      -0.187618       1.968518                    0.997018      26.774340      77.997064       0.597713       0.452262      -1.032396       0.014173      -0.016501       0.031056       0.037916       0.039950      -0.010085      -0.050681      -0.040938      -0.132082      -0.068396      -0.017091       0.085487              9.365449       9.210253      -1.355394       1.635268       5.877754       1.948770      13.008340           0.000002
          217              C       6.513388      11.156817      10.008917       0.102632      26.179808 0.36341906E+03  0.82771144E+04                                 8.132678                            6.719257      -0.435642       1.892527                    0.996770      26.801358      79.145430       0.577256       0.465871      -1.021321      -0.016369       0.014118       0.018340       0.028348       0.002692      -0.001017      -0.004975       0.103022      -0.054204      -0.043510      -0.017122       0.060632              8.799482       4.714599       0.497739       0.009936      11.851080       1.142860       9.832766          -0.000003
          218              C       6.660414      12.532430       9.868183      -0.109380      28.044958 0.41077970E+03  0.95506886E+04                                 8.142899                            6.861644       0.084049       2.030558                    0.998300      28.258134      81.600745       0.612917       0.429812      -1.052580      -0.012686      -0.020298      -0.020575       0.031563      -0.010573       0.005403      -0.002290       0.066559      -0.022924      -0.031187      -0.008240       0.039427              8.694815       4.790569       0.777072      -0.031079      12.708477       1.620731       8.585400          -0.000008
          219              C       6.628677      13.305735      11.006252       0.053379      32.956520 0.42387316E+03  0.98658317E+04                                 9.030451                            6.935064       0.101780       2.050815                    0.999562      26.475277      74.824051       0.618461       0.425497      -1.062393      -0.007023       0.015718      -0.003803       0.017631      -0.004140       0.006015      -0.000876      -0.016294       0.023535      -0.014504       0.004277       0.010227             10.504139       5.274917       1.640803      -0.392731      17.526281       0.356748       8.711220          -0.000004
          220              C       6.425150      12.633959      12.215452       0.017659      27.833847 0.39042193E+03  0.90408221E+04                                 8.358642                            6.901114      -0.338397       1.906360                    0.997155      27.923950      82.785701       0.578225       0.457441      -1.027364      -0.022009      -0.034951       0.001936       0.041349      -0.004785       0.013449       0.021863       0.101444      -0.087716      -0.056074      -0.011172       0.067247              9.119782       5.012311       0.620497      -0.901452      13.354921      -0.747712       8.992115           0.000001
          221              C       6.938206      16.891338       9.920514       0.093275      24.662403 0.33456290E+03  0.74147414E+04                                 7.598586                            6.288328       0.063426       2.056842                    0.999135      25.720712      73.324472       0.623540       0.443225      -1.040983      -0.005559      -0.010495       0.023244       0.026102      -0.016397      -0.033948       0.002451       0.080875      -0.019785      -0.041115      -0.022189       0.063304              8.146167       5.281007       1.219980       1.625794      10.383994      -0.973701       8.773499          -0.000004
          222              C       6.662722      15.527175       9.836682      -0.106732      27.605944 0.39953857E+03  0.92023627E+04                                 7.988753                            6.723072       0.187108       2.063265                    0.999315      27.862685      79.437896       0.626841       0.424237      -1.058633      -0.006645       0.021693      -0.016110       0.027826      -0.012242      -0.027174       0.008069       0.050756      -0.014607      -0.026195      -0.020078       0.046273              8.488958       5.200671       1.036846       1.193663      12.011223      -1.587028       8.254978          -0.000009
          223              C       6.824454      14.774481      10.969164       0.060507      32.394704 0.41257727E+03  0.95391412E+04                                 8.928113                            6.845640       0.066526       2.041380                    0.999518      26.276841      74.037853       0.621939       0.425946      -1.062019      -0.016821      -0.015169       0.002144       0.022751       0.000893      -0.016695       0.006327      -0.004499       0.046447      -0.019245      -0.005431       0.024676             10.366091       5.552694       1.793112       1.125075      17.233922      -0.524617       8.311657          -0.000004
          224              C       7.213691      15.466486      12.102661       0.013352      27.267285 0.37913528E+03  0.86993640E+04                                 8.180072                            6.747554      -0.153490       1.965474                    0.998163      27.593931      80.947537       0.592766       0.450329      -1.033287      -0.024401       0.042057       0.009601       0.049562      -0.025574      -0.023678      -0.024828       0.095522      -0.055255      -0.065034      -0.002046       0.067080              8.968565       5.571988       2.196038       0.958036      13.062047       0.747888       8.271658           0.000000
          225              C       8.960259      12.045772      16.996869       0.136571      25.446254 0.32658418E+03  0.72042352E+04                                 7.855787                            6.278508      -0.094300       2.018568                    0.997990      25.201836      71.999507       0.613429       0.452636      -1.034111      -0.022480      -0.021412       0.006770       0.031775      -0.030710       0.030053      -0.025085      -0.044048      -0.084127      -0.049796      -0.016220       0.066016              8.754918       9.748367       2.100304      -1.294068       6.067496       1.298854      10.448891           0.000009
          226              C       8.367483      12.166768      18.242649      -0.066327      28.204624 0.38184749E+03  0.86977411E+04                                 8.196850                            6.631591       0.176808       2.086450                    0.997632      26.745303      75.882969       0.622605       0.431894      -1.053683       0.028121      -0.008708      -0.002327       0.029530      -0.044157       0.013326      -0.030358      -0.043382      -0.101769      -0.045303      -0.030672       0.075975              9.134461      10.285919       1.923024      -2.203425       5.947764       1.047098      11.169701           0.000011
          227              C       7.137837      11.608736      18.408787       0.110151      33.431278 0.39046225E+03  0.89349486E+04                                 9.330000                            6.795056      -0.114329       2.010738                    0.998189      25.405019      72.015123       0.603608       0.443443      -1.047781      -0.010374       0.002761       0.019816       0.022537      -0.031298       0.011550      -0.014581      -0.011820      -0.033496      -0.026286      -0.017447       0.043733             11.348111      11.484741       1.792208      -4.159072       6.061033       1.119779      16.498559           0.000005
          228              C       6.572161      10.957190      17.313394       0.051667      27.946869 0.36324359E+03  0.82463461E+04                                 8.365702                            6.628866      -0.206730       1.961725                    0.997075      26.867232      78.408173       0.594745       0.453640      -1.031350       0.012089       0.016531      -0.028961       0.035470      -0.039800       0.010304      -0.052342      -0.042403      -0.131377      -0.069362      -0.017372       0.086733              9.414603       9.247672       1.356983      -1.646626       5.905069       1.962802      13.091069           0.000004
          229              C      10.897993      17.469981      10.008917       0.102480      26.198868 0.36392080E+03  0.82909944E+04                                 8.136891                            6.724510      -0.437479       1.892010                    0.996841      26.803383      79.150437       0.576980       0.465957      -1.021325       0.015835      -0.013949       0.020526       0.029438       0.002659      -0.000831       0.005406       0.104901      -0.049934      -0.045226      -0.015621       0.060847              8.802989       4.717804       0.497795      -0.009713      11.855273      -1.139405       9.835890          -0.000003
          230              C      10.750969      16.094368       9.868183      -0.108875      28.043371 0.41083724E+03  0.95516309E+04                                 8.138994                            6.859252       0.089778       2.032385                    0.998326      28.258873      81.580819       0.613456       0.429452      -1.052881       0.013776       0.020710      -0.021219       0.032694      -0.009895      -0.003796       0.002193       0.066215      -0.021739      -0.031043      -0.007498       0.038540              8.689776       4.788981       0.776352       0.031154      12.697460      -1.618381       8.582888          -0.000008
          231              C      10.782694      15.321062      11.006252       0.052601      32.967940 0.42398046E+03  0.98690018E+04                                 9.033324                            6.936360       0.097171       2.049383                    0.999549      26.478469      74.836816       0.618344       0.425548      -1.062356       0.007266      -0.015545      -0.002873       0.017398      -0.003250      -0.004861       0.001136      -0.012824       0.022176      -0.011933       0.002684       0.009249             10.508332       5.276311       1.642426       0.392848      17.535271      -0.354170       8.713413          -0.000004
          232              C      10.986207      15.992837      12.215452       0.016058      27.842766 0.39057806E+03  0.90452608E+04                                 8.358217                            6.900308      -0.342562       1.905228                    0.997129      27.936304      82.823677       0.578539       0.457152      -1.027536       0.021266       0.036087      -0.000122       0.041887      -0.004463      -0.013165      -0.021789       0.104776      -0.087898      -0.056852      -0.011976       0.068827              9.119574       5.012186       0.620926       0.901441      13.355026       0.749749       8.991510           0.000001
          233              C      10.473177      11.735460       9.920514       0.097663      24.540657 0.33242469E+03  0.73554066E+04                                 7.575393                            6.270874       0.063411       2.058280                    0.999095      25.636806      73.021220       0.624020       0.443603      -1.040782       0.006768       0.010739       0.022451       0.025791      -0.015861       0.032380      -0.003236       0.083130      -0.018055      -0.041781      -0.021016       0.062797              8.120290       5.265749       1.215170      -1.619296      10.350192       0.970804       8.744930          -0.000004
          234              C      10.748661      13.099622       9.836682      -0.108765      27.696166 0.40130718E+03  0.92541613E+04                                 8.011112                            6.743101       0.175807       2.059415                    0.999324      27.914498      79.657162       0.625133       0.424887      -1.058130       0.003767      -0.021706      -0.015640       0.027017      -0.013042       0.024871      -0.009036       0.052054      -0.012404      -0.027830      -0.017384       0.045214              8.512461       5.215362       1.038745      -1.195430      12.048280       1.596795       8.273741          -0.000009
          235              C      10.586917      13.852316      10.969164       0.062489      32.333619 0.41160590E+03  0.95117029E+04                                 8.918507                            6.838606       0.069003       2.042588                    0.999553      26.249906      73.958541       0.622078       0.426074      -1.061869       0.019133       0.015583       0.001521       0.024723       0.000206       0.015060      -0.007654      -0.003147       0.043448      -0.017403      -0.006066       0.023468             10.354534       5.547610       1.791323      -1.123353      17.214603       0.524235       8.301389          -0.000004
          236              C      10.197667      13.160311      12.102661       0.012073      27.377362 0.38109548E+03  0.87569519E+04                                 8.208069                            6.770369      -0.154584       1.963785                    0.998113      27.665096      81.255105       0.590969       0.451047      -1.032719       0.025071      -0.044552       0.009324       0.051965      -0.026579       0.023881       0.025239       0.091238      -0.061456      -0.064759      -0.001743       0.066502              9.000451       5.591922       2.207453      -0.961506      13.115722      -0.756413       8.293710           0.000000
          237              C       8.451045      16.581021      16.996869       0.131539      25.597052 0.32912660E+03  0.72751354E+04                                 7.889473                            6.305203      -0.097969       2.015965                    0.998112      25.296307      72.366726       0.611732       0.452967      -1.033819       0.023192       0.021944       0.008247       0.032976      -0.031465      -0.030577       0.025577      -0.043395      -0.087496      -0.050775      -0.016498       0.067273              8.793056       9.787990       2.106962       1.300435       6.091637      -1.306076      10.499541           0.000009
          238              C       9.043808      16.460025      18.242649      -0.065216      28.221910 0.38220449E+03  0.87085013E+04                                 8.201534                            6.635344       0.171783       2.085081                    0.997674      26.758491      75.948785       0.622295       0.431979      -1.053559      -0.025200       0.010267      -0.003883       0.027487      -0.043592      -0.011987       0.030771      -0.042968      -0.101793      -0.045955      -0.029291       0.075246              9.139838      10.294125       1.923545       2.208375       5.950331      -1.045378      11.175059           0.000011
          239              C      10.273452      17.018057      18.408787       0.104635      33.558052 0.39221118E+03  0.89837485E+04                                 9.344973                            6.804669      -0.108718       2.011742                    0.998225      25.467376      72.194257       0.604009       0.442716      -1.048357       0.011499      -0.001068       0.019725       0.022857      -0.032035      -0.013035       0.014511      -0.016653      -0.038890      -0.026869      -0.019134       0.046002             11.367225      11.504573       1.794991       4.168718       6.069371      -1.121580      16.527730           0.000005
          240              C      10.839139      17.669603      17.313394       0.056623      27.807039 0.36097973E+03  0.81817913E+04                                 8.335435                            6.605639      -0.200018       1.964857                    0.997005      26.789516      78.107269       0.596159       0.453292      -1.031594      -0.010541      -0.016808      -0.028184       0.034467      -0.038280      -0.010516       0.051174      -0.041893      -0.134932      -0.069078      -0.016175       0.085253              9.378984       9.220394       1.356642       1.636385       5.885981      -1.953526      13.030577           0.000004
          241              N      12.112126       7.767398      25.005527      -0.066768      32.157839 0.47068232E+03  0.11129585E+05                                 8.482391                            7.084067       0.070845       2.059215                    0.999343      26.701295      73.518424       0.647868       0.399824      -1.090340       0.008329      -0.052652      -0.135311       0.145433       0.015178       0.002864      -0.060637      -0.005429      -0.045958      -0.066422       0.005106       0.061316              9.273545       5.137831      -0.299522      -0.424565      13.548842      -0.324128       9.133962          -0.000002
          242              N      12.177905       8.532689      23.901497      -0.112530      32.169800 0.50483855E+03  0.12132459E+05                                 8.469628                            7.330772       0.133889       2.070332                    0.999222      27.333855      75.553600       0.638457       0.399189      -1.092183      -0.000003      -0.155041       0.004052       0.155094       0.001629       0.004846      -0.041675       0.070974       0.163989      -0.076209       0.007981       0.068228              9.001507       5.176718      -0.132254      -0.486445      11.106207      -0.291629      10.721598          -0.000003
          243              N       5.541391       2.315710      24.834816      -0.045994      30.565351 0.43937313E+03  0.10186931E+05                                 8.149251                            6.794856       0.155247       2.098224                    0.999250      25.833250      69.869071       0.670406       0.394056      -1.097001      -0.059031       0.043521      -0.121287       0.141736       0.000082      -0.025911       0.053662       0.000457      -0.019457      -0.061505       0.003449       0.058056              8.933917       5.694802      -1.815881       0.955513      12.522917       0.295459       8.584031          -0.000002
          244              N       5.424549       1.597368      23.729263      -0.094121      29.724469 0.45598677E+03  0.10647421E+05                                 7.938157                            6.894981       0.400842       2.168291                    0.999718      26.249243      70.740695       0.670917       0.390972      -1.101559      -0.026269       0.154630       0.016543       0.157716       0.012436       0.011203       0.033802       0.086974       0.155609      -0.079098       0.014264       0.064834              8.388656       5.856648      -1.491770       1.612193       9.826992       0.236117       9.482329          -0.000003
          245              N       2.598535       7.689922       3.284652      -0.085319      31.711359 0.46065499E+03  0.10793594E+05                                 8.347340                            6.952914       0.141204       2.090139                    0.998880      26.239939      71.046977       0.664242       0.393540      -1.098765      -0.088024       0.002024       0.123326       0.151531      -0.015298       0.018284      -0.004954       0.041149      -0.175575      -0.061612       0.003640       0.057972              9.131094       9.900393      -1.854732      -0.195670       6.842967      -2.157641      10.649921           0.000002
          246              N       9.122087       8.244900       3.446218      -0.087739      32.707482 0.46538966E+03  0.10929890E+05                                 8.515811                            6.970199       0.254999       2.121401                    0.999439      26.376047      71.443952       0.666196       0.391476      -1.100467       0.070329      -0.114756       0.100423       0.167929       0.008828      -0.020201       0.048339       0.095234      -0.082759      -0.082021       0.016206       0.065815              9.497045      10.080578      -1.108225      -2.132624       6.335389      -1.572205      12.075168           0.000000
          247              N       9.168428       1.774854      25.005527      -0.065437      32.072587 0.46913590E+03  0.11082945E+05                                 8.464681                            7.070525       0.075718       2.061414                    0.999316      26.657998      73.345312       0.648804       0.399610      -1.090580      -0.008403       0.053432      -0.136653       0.146969       0.015040      -0.003624       0.061124      -0.006573      -0.048528      -0.067155       0.005290       0.061865              9.253121       5.128282      -0.298379       0.423465      13.516361       0.323733       9.114721          -0.000002
          248              N       9.102660       1.009564      23.901497      -0.115348      32.273353 0.50693376E+03  0.12196492E+05                                 8.489357                            7.347514       0.126403       2.067253                    0.999126      27.392348      75.779279       0.637473       0.399357      -1.091974       0.001148       0.154881       0.004565       0.154952       0.001119      -0.006085       0.041600       0.070702       0.162843      -0.075897       0.007815       0.068082              9.022831       5.187971      -0.132675       0.487550      11.139205       0.291017      10.741315          -0.000003
          249              N       8.000664       7.226543      24.834816      -0.048812      30.657764 0.44102449E+03  0.10235666E+05                                 8.167492                            6.809350       0.148883       2.096113                    0.999287      25.882343      70.056701       0.669380       0.394257      -1.096770       0.056251      -0.044872      -0.119779       0.139731       0.000588       0.026234      -0.052973       0.000982      -0.021894      -0.061539       0.004414       0.057125              8.954404       5.707580      -1.821372      -0.959273      12.551162      -0.292464       8.604472          -0.000002
          250              N       8.117518       7.944885      23.729263      -0.092244      29.669293 0.45488412E+03  0.10614435E+05                                 7.925453                            6.884306       0.407266       2.170458                    0.999673      26.221104      70.623137       0.671830       0.390707      -1.101830       0.026855      -0.154634       0.018749       0.158065       0.011355      -0.010294      -0.034410       0.086840       0.157067      -0.079370       0.014479       0.064891              8.374652       5.847543      -1.487306      -1.610198       9.805860      -0.235519       9.470554          -0.000003
          251              N       3.205260       1.852344       3.284652      -0.085523      31.738595 0.46114169E+03  0.10809387E+05                                 8.356222                            6.959345       0.130049       2.086251                    0.998904      26.258101      71.143610       0.663446       0.393852      -1.098391       0.089643      -0.003435       0.122033       0.151459      -0.016379      -0.017311       0.005715       0.039819      -0.176778      -0.061768       0.003685       0.058083              9.141424       9.911094      -1.856659       0.195552       6.849934       2.161371      10.663243           0.000002
          252              N       4.420206       1.297366       3.446218      -0.091237      32.842108 0.46777471E+03  0.11001993E+05                                 8.545010                            6.992668       0.224908       2.111139                    0.999460      26.445975      71.729248       0.664341       0.391995      -1.099899      -0.070647       0.116005       0.099556       0.168403       0.008380       0.019038      -0.048139       0.096246      -0.091953      -0.082440       0.015273       0.067167              9.530867      10.115854      -1.112614       2.139121       6.355520       1.580507      12.121225           0.000000
          253              N       9.168466       7.767402      13.099488      -0.063992      32.019138 0.46815123E+03  0.11052159E+05                                 8.450005                            7.058584       0.084656       2.064389                    0.999371      26.628703      73.202647       0.650077       0.399099      -1.091098      -0.007597      -0.053365       0.137994       0.148148      -0.015486       0.002895       0.061480      -0.006670      -0.046331      -0.067116       0.004582       0.062533              9.236935       5.120214       0.297713      -0.422215      13.492627       0.327399       9.097963          -0.000000
          254              N       9.102679       8.532692      14.203517      -0.116548      32.362782 0.50870182E+03  0.12251091E+05                                 8.509506                            7.363865       0.123157       2.065812                    0.999156      27.437117      75.968924       0.636231       0.399742      -1.091585       0.001187      -0.154332      -0.003684       0.154380      -0.001380       0.007184       0.040237       0.069917       0.159682      -0.074417       0.007780       0.066637              9.045231       5.198761       0.133194      -0.488729      11.167946       0.290996      10.768988          -0.000001
          255              N       8.000751       2.315713      13.270198      -0.047203      30.700553 0.44182550E+03  0.10261346E+05                                 8.183271                            6.821827       0.138433       2.092271                    0.999276      25.903987      70.193942       0.667684       0.394986      -1.096004       0.059154       0.045696       0.120633       0.141914      -0.000557      -0.026010      -0.053626       0.000512      -0.021574      -0.061914       0.004191       0.057722              8.972331       5.718578       1.826298       0.962369      12.576348      -0.290167       8.622067          -0.000000
          256              N       8.117599       1.597371      14.375752      -0.092157      29.638620 0.45431031E+03  0.10597888E+05                                 7.921450                            6.881021       0.410240       2.172019                    0.999703      26.202152      70.565640       0.671823       0.390827      -1.101726       0.027115       0.154374      -0.017740       0.157738      -0.011352       0.011406      -0.034115       0.086474       0.155425      -0.078789       0.013910       0.064880              8.370121       5.844414       1.485439       1.610057       9.797266      -0.235362       9.468683          -0.000001
          257              N       7.074449       7.689920       9.417019      -0.088902      31.801011 0.46224690E+03  0.10841692E+05                                 8.367462                            6.968331       0.133640       2.087243                    0.998813      26.283962      71.232815       0.662931       0.393926      -1.098348       0.087537       0.003084      -0.120072       0.148626       0.015509       0.018128       0.004548       0.042303      -0.179276      -0.062710       0.003676       0.059034              9.154271       9.925323       1.859292      -0.198421       6.858832       2.164376      10.678658           0.000004
          258              N       8.289392       8.244898       9.255454      -0.085781      32.675346 0.46475963E+03  0.10912410E+05                                 8.513686                            6.967867       0.236485       2.115721                    0.999406      26.359924      71.413142       0.665903       0.391744      -1.100177      -0.070735      -0.115734      -0.102530       0.170030      -0.008018      -0.021202      -0.047727       0.100145      -0.084166      -0.082757       0.013944       0.068813              9.495120      10.078877       1.107920      -2.133445       6.333838       1.571843      12.072644           0.000001
          259              N       4.373719       1.774858      13.099488      -0.068064      32.187287 0.47125678E+03  0.11145359E+05                                 8.481557                            7.083761       0.087482       2.063848                    0.999354      26.723367      73.560390       0.648587       0.399302      -1.090814       0.008240       0.054287       0.134756       0.145513      -0.015851      -0.003767      -0.060461      -0.005162      -0.047114      -0.066822       0.005775       0.061047              9.272261       5.137678       0.299329       0.424325      13.546933      -0.323483       9.132171          -0.000000
          260              N       4.439494       1.009567      14.203517      -0.113257      32.224667 0.50596131E+03  0.12167351E+05                                 8.482208                            7.341497       0.125236       2.067346                    0.999153      27.364535      75.686451       0.637594       0.399469      -1.091888      -0.001845       0.155076      -0.007112       0.155249      -0.002417      -0.006529      -0.041928       0.069697       0.159934      -0.075409       0.007913       0.067496              9.015114       5.184025       0.132667       0.487161      11.126322      -0.290924      10.734995          -0.000001
          261              N       5.541433       7.226546      13.270198      -0.047651      30.617789 0.44029016E+03  0.10213801E+05                                 8.157533                            6.801201       0.147536       2.096115                    0.999290      25.865908      69.983033       0.670184       0.393970      -1.097031      -0.058812      -0.043879       0.121848       0.142236      -0.002564       0.024876       0.053220       0.001371      -0.019433      -0.061693       0.005641       0.056051              8.943501       5.701112       1.819083      -0.957566      12.536289       0.290702       8.593102          -0.000000
          262              N       5.424572       7.944888      14.375752      -0.095448      29.755621 0.45663535E+03  0.10666254E+05                                 7.943021                            6.899676       0.393247       2.165898                    0.999683      26.266699      70.797805       0.670725       0.390948      -1.101586      -0.025411      -0.152918      -0.018584       0.156125      -0.012015      -0.012666       0.034029       0.089779       0.153077      -0.080015       0.014932       0.065083              8.393606       5.860103       1.492762      -1.612957       9.833233       0.236588       9.487483          -0.000001
          263              N       6.467777       1.852342       9.417019      -0.083996      31.590628 0.45847078E+03  0.10727819E+05                                 8.320481                            6.931576       0.136840       2.089677                    0.998865      26.181309      70.800388       0.666074       0.392992      -1.099336      -0.088869      -0.003158      -0.121008       0.150168       0.016238      -0.018060      -0.005618       0.041954      -0.176754      -0.061953       0.002935       0.059018              9.100600       9.868666       1.850410       0.190480       6.823000      -2.149814      10.610135           0.000003
          264              N       5.252836       1.297364       9.255454      -0.088816      32.811226 0.46720345E+03  0.10985026E+05                                 8.540361                            6.988944       0.233045       2.113630                    0.999434      26.422921      71.651474       0.664451       0.392056      -1.099873       0.068493       0.114440      -0.101676       0.167708      -0.008921       0.018719       0.047262       0.096692      -0.085060      -0.081221       0.014991       0.066230              9.525678      10.109492       1.112395       2.137585       6.352411      -1.579941      12.115132           0.000001
          265              N       3.364645      11.317130       0.397816      -0.066768      32.157837 0.47068229E+03  0.11129584E+05                                 8.482391                            7.084067       0.070845       2.059215                    0.999343      26.701294      73.518422       0.647868       0.399824      -1.090340      -0.008329       0.052651       0.135311       0.145433       0.015178       0.002864      -0.060637      -0.005429      -0.045958      -0.066422       0.005106       0.061316              9.273544       5.137831      -0.299522      -0.424565      13.548839      -0.324128       9.133962          -0.000002
          266              N       3.298866      10.551839       1.501846      -0.112530      32.169799 0.50483852E+03  0.12132458E+05                                 8.469628                            7.330772       0.133888       2.070332                    0.999222      27.333854      75.553597       0.638457       0.399189      -1.092183       0.000003       0.155041      -0.004052       0.155094       0.001629       0.004846      -0.041675       0.070974       0.163989      -0.076209       0.007981       0.068228              9.001508       5.176718      -0.132254      -0.486445      11.106206      -0.291628      10.721600          -0.000003
          267              N       9.935380      16.768818       0.568527      -0.045994      30.565351 0.43937316E+03  0.10186932E+05                                 8.149250                            6.794856       0.155247       2.098224                    0.999250      25.833251      69.869072       0.670406       0.394056      -1.097002       0.059031      -0.043521       0.121287       0.141736       0.000082      -0.025911       0.053662       0.000457      -0.019457      -0.061505       0.003449       0.058056              8.933915       5.694802      -1.815881       0.955513      12.522913       0.295458       8.584031          -0.000002
          268              N      10.052222      17.487160       1.674080      -0.094121      29.724465 0.45598671E+03  0.10647419E+05                                 7.938157                            6.894981       0.400842       2.168291                    0.999718      26.249241      70.740690       0.670917       0.390972      -1.101559       0.026269      -0.154630      -0.016543       0.157716       0.012436       0.011203       0.033802       0.086974       0.155609      -0.079098       0.014264       0.064834              8.388656       5.856648      -1.491769       1.612194       9.826990       0.236116       9.482330          -0.000003
          269              N      12.878236      11.394606      22.118691      -0.085319      31.711357 0.46065494E+03  0.10793592E+05                                 8.347340                            6.952913       0.141204       2.090139                    0.998880      26.239937      71.046969       0.664242       0.393540      -1.098765       0.088024      -0.002024      -0.123326       0.151531      -0.015298       0.018284      -0.004954       0.041149      -0.175575      -0.061612       0.003640       0.057972              9.131093       9.900392      -1.854732      -0.195669       6.842966      -2.157643      10.649921           0.000002
          270              N       6.354684      10.839628      21.957125      -0.087739      32.707474 0.46538954E+03  0.10929887E+05                                 8.515810                            6.970198       0.254999       2.121402                    0.999439      26.376043      71.443937       0.666196       0.391476      -1.100467      -0.070329       0.114756      -0.100423       0.167929       0.008828      -0.020201       0.048339       0.095234      -0.082759      -0.082021       0.016206       0.065815              9.497043      10.080576      -1.108225      -2.132623       6.335388      -1.572207      12.075166           0.000000
          271              N       6.308343      17.309674       0.397816      -0.065437      32.072588 0.46913593E+03  0.11082946E+05                                 8.464680                            7.070525       0.075718       2.061414                    0.999316      26.657999      73.345314       0.648804       0.399610      -1.090580       0.008403      -0.053432       0.136653       0.146969       0.015040      -0.003624       0.061124      -0.006573      -0.048529      -0.067155       0.005290       0.061865              9.253120       5.128282      -0.298379       0.423465      13.516358       0.323732       9.114722          -0.000002
          272              N       6.374111      18.074964       1.501846      -0.115348      32.273349 0.50693370E+03  0.12196490E+05                                 8.489356                            7.347514       0.126403       2.067253                    0.999126      27.392346      75.779273       0.637473       0.399357      -1.091974      -0.001148      -0.154881      -0.004565       0.154952       0.001119      -0.006085       0.041600       0.070702       0.162843      -0.075897       0.007815       0.068082              9.022830       5.187971      -0.132675       0.487550      11.139202       0.291016      10.741316          -0.000003
          273              N       7.476107      11.857985       0.568527      -0.048812      30.657765 0.44102452E+03  0.10235667E+05                                 8.167492                            6.809350       0.148883       2.096113                    0.999287      25.882344      70.056702       0.669380       0.394257      -1.096770      -0.056251       0.044872       0.119779       0.139731       0.000588       0.026234      -0.052973       0.000982      -0.021894      -0.061539       0.004414       0.057125              8.954404       5.707579      -1.821372      -0.959273      12.551159      -0.292464       8.604473          -0.000002
          274              N       7.359253      11.139643       1.674080      -0.092244      29.669294 0.45488411E+03  0.10614435E+05                                 7.925453                            6.884306       0.407265       2.170458                    0.999673      26.221104      70.623137       0.671830       0.390707      -1.101830      -0.026855       0.154634      -0.018749       0.158065       0.011355      -0.010294      -0.034410       0.086840       0.157067      -0.079370       0.014479       0.064891              8.374653       5.847543      -1.487306      -1.610199       9.805860      -0.235518       9.470555          -0.000003
          275              N      12.271511      17.232184      22.118691      -0.085523      31.738585 0.46114145E+03  0.10809379E+05                                 8.356220                            6.959343       0.130049       2.086251                    0.998904      26.258093      71.143579       0.663447       0.393852      -1.098391      -0.089643       0.003435      -0.122033       0.151459      -0.016379      -0.017311       0.005715       0.039819      -0.176779      -0.061768       0.003685       0.058083              9.141423       9.911090      -1.856657       0.195552       6.849933       2.161373      10.663246           0.000002
          276              N      11.056565      17.787162      21.957125      -0.091237      32.842101 0.46777448E+03  0.11001986E+05                                 8.545010                            6.992666       0.224908       2.111139                    0.999460      26.445967      71.729220       0.664341       0.391995      -1.099899       0.070647      -0.116005      -0.099556       0.168403       0.008380       0.019038      -0.048139       0.096246      -0.091953      -0.082440       0.015273       0.067167              9.530869      10.115851      -1.112612       2.139121       6.355521       1.580512      12.121233          -0.000000
          277              N       6.308305      11.317126      12.303855      -0.063992      32.019139 0.46815117E+03  0.11052157E+05                                 8.450006                            7.058584       0.084655       2.064389                    0.999371      26.628701      73.202643       0.650077       0.399099      -1.091098       0.007597       0.053365      -0.137994       0.148148      -0.015486       0.002895       0.061480      -0.006670      -0.046332      -0.067116       0.004582       0.062533              9.236936       5.120215       0.297713      -0.422216      13.492632       0.327401       9.097962          -0.000000
          278              N       6.374092      10.551836      11.199826      -0.116548      32.362769 0.50870153E+03  0.12251082E+05                                 8.509505                            7.363864       0.123156       2.065812                    0.999156      27.437108      75.968895       0.636231       0.399742      -1.091585      -0.001187       0.154332       0.003684       0.154380      -0.001380       0.007184       0.040237       0.069917       0.159682      -0.074418       0.007780       0.066637              9.045231       5.198760       0.133194      -0.488730      11.167946       0.290999      10.768986          -0.000001
          279              N       7.476020      16.768815      12.133145      -0.047245      30.701738 0.44184465E+03  0.10261881E+05                                 8.183416                            6.821921       0.138520       2.092289                    0.999277      25.904437      70.194996       0.667688       0.394980      -1.096010      -0.059150      -0.045706      -0.120620       0.141904      -0.000550      -0.026010      -0.053632       0.000503      -0.021555      -0.061914       0.004180       0.057734              8.972524       5.718672       1.826402       0.962341      12.576733      -0.290238       8.622168          -0.000000
          280              N       7.359172      17.487157      11.027591      -0.091998      29.633667 0.45420777E+03  0.10594885E+05                                 7.920587                            6.880254       0.410170       2.172043                    0.999705      26.199062      70.555005       0.671860       0.390828      -1.101727      -0.027074      -0.154291       0.017743       0.157650      -0.011282       0.011434      -0.034124       0.086336       0.155264      -0.078696       0.013850       0.064846              8.369235       5.843818       1.485347       1.609848       9.796235      -0.235335       9.467651          -0.000001
          281              N       8.402322      11.394608      15.986324      -0.088903      31.801009 0.46224702E+03  0.10841695E+05                                 8.367461                            6.968332       0.133639       2.087243                    0.998813      26.283966      71.232825       0.662931       0.393926      -1.098348      -0.087537      -0.003084       0.120072       0.148626       0.015509       0.018128       0.004548       0.042303      -0.179276      -0.062710       0.003676       0.059034              9.154267       9.925323       1.859291      -0.198422       6.858828       2.164371      10.678651           0.000004
          282              N       7.187379      10.839630      16.147889      -0.085781      32.675329 0.46475945E+03  0.10912405E+05                                 8.513683                            6.967866       0.236485       2.115722                    0.999406      26.359918      71.413120       0.665903       0.391744      -1.100177       0.070736       0.115734       0.102530       0.170030      -0.008018      -0.021202      -0.047727       0.100145      -0.084166      -0.082757       0.013944       0.068813              9.495114      10.078875       1.107919      -2.133444       6.333834       1.571838      12.072633           0.000001
          283              N      11.103052      17.309670      12.303855      -0.068012      32.185524 0.47122280E+03  0.11144370E+05                                 8.481318                            7.083554       0.087115       2.063751                    0.999354      26.722448      73.557591       0.648589       0.399307      -1.090809      -0.008224      -0.054264      -0.134727       0.145477      -0.015823      -0.003736      -0.060426      -0.005187      -0.047017      -0.066758       0.005735       0.061022              9.271998       5.137527       0.299309       0.424356      13.546258      -0.323500       9.132208          -0.000000
          284              N      11.037277      18.074961      11.199826      -0.113282      32.226291 0.50599213E+03  0.12168304E+05                                 8.482553                            7.341765       0.125347       2.067369                    0.999155      27.365381      75.689991       0.637575       0.399474      -1.091882       0.001850      -0.155075       0.007103       0.155249      -0.002413      -0.006522      -0.041936       0.069682       0.159947      -0.075408       0.007905       0.067503              9.015507       5.184243       0.132656       0.487189      11.126800      -0.291010      10.735478          -0.000001
          285              N       9.935338      11.857982      12.133145      -0.047651      30.617793 0.44029016E+03  0.10213802E+05                                 8.157534                            6.801201       0.147535       2.096114                    0.999290      25.865908      69.983035       0.670184       0.393970      -1.097031       0.058812       0.043878      -0.121848       0.142236      -0.002564       0.024876       0.053220       0.001370      -0.019434      -0.061692       0.005641       0.056051              8.943503       5.701113       1.819084      -0.957566      12.536295       0.290707       8.593100          -0.000000
          286              N      10.052199      11.139640      11.027591      -0.095447      29.755610 0.45663510E+03  0.10666247E+05                                 7.943019                            6.899674       0.393247       2.165899                    0.999683      26.266691      70.797779       0.670725       0.390948      -1.101586       0.025411       0.152918       0.018584       0.156125      -0.012016      -0.012666       0.034029       0.089779       0.153078      -0.080015       0.014932       0.065083              8.393605       5.860102       1.492762      -1.612955       9.833234       0.236592       9.487480          -0.000001
          287              N       9.008994      17.232186      15.986324      -0.084004      31.590827 0.45847509E+03  0.10727948E+05                                 8.320514                            6.931607       0.136684       2.089627                    0.998864      26.181437      70.800887       0.666073       0.392992      -1.099336       0.088864       0.003157       0.121009       0.150166       0.016241      -0.018058      -0.005620       0.041956      -0.176764      -0.061956       0.002935       0.059021              9.100631       9.868738       1.850373       0.190468       6.822968      -2.149806      10.610189           0.000003
          288              N      10.223935      17.787164      16.147889      -0.088781      32.811053 0.46720062E+03  0.10984972E+05                                 8.540441                            6.989008       0.233202       2.113680                    0.999437      26.422813      71.651841       0.664434       0.392066      -1.099864      -0.068482      -0.114443       0.101650       0.167690      -0.008924       0.018706       0.047265       0.096703      -0.084999      -0.081220       0.015000       0.066221              9.525766      10.109597       1.112362       2.137523       6.352341      -1.579832      12.115360           0.000001

******************************************************
Auxiliary information for the entire system
The total spin magnetic moment of the unit cell is   -0.000020
The total net atomic charge of the unit cell is   -0.000004
Accuracy of reproducing the electrostatic potential in the unit cell:
  The inner radius (bohr) =    5.0000
  The outer radius (bohr) =   12.0000
  Valid grid points have density less than (e/(bohr^3)) =    0.0001
  The number of valid grid points were=        10018
  The rms potential error without charges in kcal/mol is=      8.76903
  The rms potential error with partial charges in kcal/mol is=      0.75220
  The RRMSE value at monopole order=      0.08578
  The rms potential error with partial charges and cloud penetration in kcal/mol is=      0.75160
  The RRMSE value at monopole order with cloud penetration is=      0.08571
  The rms potential error with partial charges and atomic dipoles in kcal/mol is=      0.27669
  The RRMSE value at dipole order=      0.03155
  The rms potential error with partial charges, atomic dipoles and cloud penetration in kcal/mol is=      0.28153
  The RRMSE value at dipole order with cloud penetration=      0.03211

******************************************************
The electron densities and ab initio electrostatic potential were computed in VASP using the PBE functional and
projector augmented wave method. See the main text of the journal article for a description of computational details.
The atomic charges, dipoles, and quadrupoles were computed with the DDEC6 method as described in
(a) T. A. Manz and N. Gabaldon Limas, RSC Adv. 6 (2016) 47771-47801 DOI: 10.1039/c6ra04656h
(b) N. Gabaldon Limas and T. A. Manz, RSC Adv. 8 (2018) 2678-2707 DOI: 10.1039/c7ra11829e.
For each atom in the material, the electron cloud parameters were fit to the spherically averaged atom-in-material
electron density using radial positions for which this density was between 10^-4 and 10^-2 electrons per cubic bohr.
The polarizabilities, dispersion coefficients, and quantum Drude oscillator (QDO) parameters were fit using the MCLF method.
The magnetic structure of the system was optimized in VASP from the default ferromagnetic initial guess using spin polarization.
The atomic spin moments (ASMs) were computed on this optimized magnetic structure using the DDEC6 partition as inputs
to the method of T. A. Manz and D. S. Sholl, J. Chem. Theory Comput. 7 (2011) 4146-4164 DOI: 10.1021/ct200539n.
The RMSE and RRMSE were computed using a uniform grid with Ewald summation.
