# Supplementary material for: A collection of forcefield precursors for metal–organic frameworks
Source: RSC Adv. 2019 Nov 13;9(63):36492–507. doi: 10.1039/c9ra07327b (PMC9075174; doi:10.1039/c9ra07327b)
Supplement: RA-009-C9RA07327B-s6050 [file RA-009-C9RA07327B-s6050.xyz]

  108
jmolscript: load "" {1 1 1} spacegroup "x,y,z" unitcell [{      6.644400     0.000000     0.000000 }, {     -0.236167     7.896869     0.000000 }, {      0.000000     0.000000    24.942000 }]
Cu     4.116091     1.945631    17.176807     0.824273
Cu     0.688613     5.650289    19.136750     0.797327
Cu     2.292142     5.951238     4.705807     0.824559
Cu     5.719620     2.246580     6.665749     0.797022
H      3.964991     3.256669    14.476337     0.098879
H      5.304685     3.539377    12.595710     0.126022
H      1.585924     1.491719    14.521232     0.128820
H      0.219341     1.352734    16.356964     0.109201
H      0.730360     3.127950    11.378540     0.117043
H      2.541332     1.426964    12.588227     0.118220
H      4.681516     1.092927    11.391011     0.122363
H      5.988596     1.310880     9.532832     0.095411
H      3.013152     2.891044     7.510036     0.100987
H      1.609393     2.817603     9.393157     0.134827
H      0.482853     4.761022    15.611198     0.072493
H      1.099528     6.935820    15.224597     0.135228
H      2.413613     6.030839    15.209632     0.147875
H      3.806439     2.515153    20.751744     0.075299
H      5.575630     1.033700    21.188229     0.140195
H      4.256883     0.206108    20.844029     0.138197
H      5.837819     4.975027    17.534226     0.299323
H      2.571732     2.432236    19.230282     0.298942
H      6.057306     6.522814    17.384574     0.303244
H      2.797183     0.892346    18.980862     0.306376
H      2.443242     4.640200     2.005337     0.098897
H      1.103548     4.357492     0.124710     0.126082
H      4.822309     6.405150     2.050232     0.128830
H      6.188892     6.544135     3.885964     0.109210
H      5.677873     4.768919    23.849540     0.117088
H      3.866901     6.469905     0.117227     0.118218
H      1.726717     6.803942    23.862011     0.122341
H      0.419637     6.585989    22.003832     0.095426
H      3.395081     5.005825    19.981036     0.101045
H      4.798840     5.079266    21.864157     0.134840
H      5.925380     3.135847     3.140198     0.072417
H      5.308705     0.961049     2.753597     0.135244
H      3.994620     1.866030     2.738632     0.147903
H      2.601794     5.381716     8.280744     0.075391
H      0.832603     6.863169     8.717229     0.140324
H      2.151350     7.690761     8.373029     0.138262
H      0.570414     2.921842     5.063226     0.299315
H      3.836501     5.464633     6.759282     0.299007
H      0.350927     1.374055     4.913574     0.303237
H      3.611050     7.004523     6.509862     0.306442
C      4.842308     2.892623    14.473843     0.091036
C      5.632825     3.053719    13.343970    -0.208950
C      0.251969     2.505677    13.314040     0.146402
C      0.710506     1.858923    14.488808    -0.177715
C      6.536421     1.766530    15.568796     0.093306
C      1.059013     2.580697    12.081905    -0.132198
C      2.202115     1.949737    11.872392    -0.138897
C      2.996529     1.980535    10.637763     0.151328
C      4.317912     1.498036    10.612821    -0.203756
C      5.084904     1.601485     9.492925     0.083907
C      3.357375     2.534105     8.318157     0.101604
C      2.501381     2.496200     9.450524    -0.187691
C      1.869156     4.240619    17.105224     0.579274
C      0.918155     5.246680    16.369435     0.091481
C      1.706868     6.401202    15.795769    -0.385705
C      2.367006     7.344878    16.805920     0.680479
C      5.265845     3.082938    19.414853     0.594744
C      4.266266     2.091881    19.971059     0.050549
C      4.950833     0.796794    20.457428    -0.381675
C      5.713783     0.013425    19.422335     0.674675
C      1.565925     5.004246     2.002843     0.091073
C      0.775408     4.843150     0.872970    -0.208925
C      6.156264     5.391192     0.843040     0.146439
C      5.697727     6.037946     2.017808    -0.177705
C     -0.128188     6.130339     3.097796     0.093353
C      5.349220     5.316172    24.552905    -0.132207
C      4.206118     5.947132    24.343392    -0.138820
C      3.411704     5.916334    23.108763     0.151310
C      2.090321     6.398833    23.083821    -0.203766
C      1.323329     6.295384    21.963925     0.083956
C      3.050858     5.362764    20.789157     0.101697
C      3.906852     5.400669    21.921524    -0.187622
C      4.539077     3.656250     4.634224     0.579273
C      5.490078     2.650189     3.898435     0.091489
C      4.701365     1.495667     3.324769    -0.385710
C      4.041227     0.551991     4.334920     0.680474
C      1.142388     4.813931     6.943853     0.594737
C      2.141967     5.804988     7.500059     0.050545
C      1.457400     7.100075     7.986428    -0.381732
C      0.930617    -0.013425     6.951335     0.674667
N      5.273033     2.242711    15.556325    -0.192715
N      4.616237     2.098198     8.330628    -0.203934
N     -0.142636     5.658107    17.319725    -0.613911
N      3.244073     1.768109    18.950932    -0.603309
N      1.135200     5.654158     3.085325    -0.192723
N      1.791996     5.798671    20.801628    -0.203864
N     -0.093531     2.238762     4.848725    -0.614080
N      3.164160     6.128760     6.479932    -0.603275
O      2.624644     3.551222    16.404852    -0.570798
O      1.807525     4.212980    18.382503    -0.541704
O      3.228196     0.432748    16.228762    -0.619167
O      2.282425     7.129293    17.990665    -0.565796
O      5.179688     3.297732    18.155282    -0.562871
O      6.032691     3.657830    20.154882    -0.570467
O      5.752179     0.351411    18.233101    -0.573759
O      6.049930     6.880542    19.922921    -0.594907
O      3.783589     4.345647     3.933852    -0.570631
O      4.600708     3.683889     5.911503    -0.541774
O      3.180037     7.464121     3.757762    -0.619172
O      4.125808     0.767576     5.519665    -0.565697
O      1.228545     4.599137     5.684282    -0.562872
O      0.375542     4.239039     7.683882    -0.570171
O      0.656054     7.545458     5.762101    -0.573861
O      0.358303     1.016327     7.451921    -0.594906

The following XYZ coordinates are in angstroms. Other properties are in atomic units.
The sperically averaged electron density of each atom fit to a function of the form exp(a - br)
eigen_1, eigen_2 and eigen_3 are the three eigenvalues of traceless quadrupole moment tensor
  atom number  atomic symbol              X              Y              Z     net charge C6 coefficient C8 coefficient C10 coefficient fluctuating dipole atomic polarizability isotropic forcefield polarizability              a              b squared Pearson coefficient          <r^3>          <r^4>         wp_QDO          m_QDO          q_QDO       dipole_x       dipole_y       dipole_z         dipole            Qxy            Qxz            Qyz     Q(x^2-y^2)  Q(3z^2 - R^2)        eigen_1        eigen_2        eigen_3 static polarizability      alpha(xx)      alpha(xy)      alpha(xz)      alpha(yy)      alpha(yz)      alpha(zz) atomic spin moment
            1             Cu       4.116091       1.945631      17.176807       0.824273      58.072084 0.11101513E+04  0.30639514E+05                                12.674868                           11.316751       1.258064       2.332579                    0.994061      40.660125      99.455743       0.512996       0.432606      -1.135066      -0.019787       0.001008       0.000775       0.019827       0.044038       0.037471       0.033370      -0.033975       0.043097      -0.057429      -0.020548       0.077977             13.953577      13.609734       2.455803      -0.623045      14.262305       1.135246      13.988692           0.762078
            2             Cu       0.688613       5.650289      19.136750       0.797327      59.494752 0.11304066E+04  0.31392533E+05                                12.928569                           11.460222       1.162975       2.293585                    0.994411      41.314073     101.926219       0.506211       0.435695      -1.131148      -0.012452      -0.016685       0.001674       0.020887      -0.061325      -0.042885       0.031916       0.013780      -0.022725      -0.058732      -0.034836       0.093568             14.282338      14.528836      -2.351851       0.686360      13.898797       2.552446      14.419380          -0.783228
            3             Cu       2.292142       5.951238       4.705807       0.824559      58.058911 0.11098271E+04  0.30628058E+05                                12.672573                           11.314763       1.258824       2.332852                    0.994068      40.655837      99.438271       0.513068       0.432580      -1.135093       0.019682      -0.000927       0.000786       0.019719       0.043868      -0.037501      -0.033299      -0.033951       0.042939      -0.057299      -0.020533       0.077832             13.951004      13.607204       2.455425       0.622907      14.259797      -1.135113      13.986010           0.765343
            4             Cu       5.719620       2.246580       6.665749       0.797022      59.511515 0.11308065E+04  0.31406754E+05                                12.931383                           11.462580       1.162358       2.293326                    0.994408      41.319713     101.948784       0.506132       0.435720      -1.131120       0.012435       0.016669       0.001629       0.020860      -0.061308       0.042879      -0.031889       0.013808      -0.022602      -0.058739      -0.034793       0.093531             14.285526      14.532088      -2.352478      -0.686843      13.901595      -2.553096      14.422894           0.737389
            5              H       3.964991       3.256669      14.476337       0.098879       1.217393 0.86982783E+01  0.87197339E+02                                 1.875857                            1.715201      -1.151059       2.321522                    0.996066       3.688538      10.434328       0.481735       1.268317      -0.710526      -0.044121       0.018189      -0.000130       0.047724      -0.006204       0.003538      -0.011751       0.008283      -0.001618      -0.014405       0.000072       0.014333              1.954786       2.641682      -0.394446      -0.137928       1.582953       0.074685       1.639724           0.000417
            6              H       5.304685       3.539377      12.595710       0.126022       1.193090 0.88748175E+01  0.88186261E+02                                 1.768847                            1.676222      -1.025605       2.396588                    0.997565       3.336776       8.982385       0.519194       1.187230      -0.732425      -0.011986       0.021206      -0.027326       0.036607      -0.010108      -0.003277      -0.013107       0.010233       0.007532      -0.020106       0.006524       0.013581              1.797224       1.649005      -0.143921       0.262106       1.567864      -0.285505       2.174803           0.000365
            7              H       1.585924       1.491719      14.521232       0.128820       1.014084 0.74334741E+01  0.72847739E+02                                 1.760620                            1.664780      -1.365719       2.236646                    0.992900       3.831733      11.314859       0.447022       1.398148      -0.681999       0.034758      -0.009924       0.003893       0.036356      -0.004714      -0.004816      -0.002257       0.015094       0.007399      -0.011094       0.001106       0.009988              1.797516       2.181360      -0.299159      -0.000375       1.558610      -0.082739       1.652579           0.000378
            8              H       0.219341       1.352734      16.356964       0.109201       0.979049 0.69318589E+01  0.66632298E+02                                 1.716588                            1.604575      -1.194224       2.318564                    0.994680       3.698538      10.751383       0.457477       1.392841      -0.683912       0.023052      -0.017937       0.040952       0.050301      -0.006603       0.008623      -0.005332       0.009351       0.011615      -0.010105      -0.005092       0.015197              1.774140       1.550866      -0.156084       0.200486       1.652770      -0.426584       2.118784           0.000477
            9              H       0.730360       3.127950      11.378540       0.117043       1.161585 0.88958194E+01  0.89246742E+02                                 1.796553                            1.720123      -1.008869       2.402546                    0.997250       3.508268       9.772510       0.489481       1.247280      -0.716964      -0.007403       0.022162      -0.028154       0.036587      -0.007635      -0.003257      -0.007958      -0.002468       0.009153      -0.013070       0.002984       0.010087              1.826310       1.678551      -0.148255       0.064756       1.582162      -0.289831       2.218218           0.000086
           10              H       2.541332       1.426964      12.588227       0.118220       1.121342 0.84692344E+01  0.84143221E+02                                 1.770228                            1.689798      -1.007572       2.403822                    0.997281       3.508946       9.808003       0.487612       1.264319      -0.712722       0.008610      -0.019581       0.028928       0.035978      -0.008106      -0.002633      -0.007748      -0.000710       0.009386      -0.013082       0.003107       0.009974              1.804995       1.665116      -0.140759       0.071531       1.530509      -0.291166       2.219359           0.000072
           11              H       4.681516       1.092927      11.391011       0.122363       1.216791 0.90527672E+01  0.90548903E+02                                 1.799836                            1.697841      -1.052821       2.379740                    0.997078       3.409127       9.256363       0.512815       1.194109      -0.730181       0.013542      -0.019764       0.029012       0.037626      -0.009119      -0.002409      -0.013159       0.013446       0.010757      -0.020191       0.006746       0.013445              1.837137       1.707063      -0.122727       0.315492       1.504227      -0.240599       2.300120           0.000273
           12              H       5.988596       1.310880       9.532832       0.095411       1.199958 0.85928165E+01  0.86064165E+02                                 1.873826                            1.716218      -1.110204       2.340227                    0.996190       3.722388      10.600226       0.475750       1.285408      -0.706619       0.046044      -0.014370       0.004472       0.048441      -0.006816       0.006055      -0.011511       0.014472      -0.006050      -0.015913      -0.001050       0.016963              1.950830       2.705323      -0.317722      -0.090709       1.499098       0.070528       1.648070           0.000335
           13              H       3.013152       2.891044       7.510036       0.100987       1.008190 0.72304528E+01  0.70288833E+02                                 1.749998                            1.637740      -1.246729       2.285381                    0.994060       3.819620      11.191789       0.452929       1.391091      -0.683644      -0.021945       0.015475      -0.043724       0.051312      -0.004953       0.009748      -0.004217       0.009888       0.019268      -0.010213      -0.005594       0.015807              1.811089       1.608619      -0.173682       0.231400       1.671446      -0.390212       2.153202           0.000330
           14              H       1.609393       2.817603       9.393157       0.134827       1.021379 0.75630775E+01  0.74548834E+02                                 1.780488                            1.688504      -1.408037       2.220910                    0.992629       3.841251      11.430906       0.439569       1.413633      -0.679120      -0.036060       0.008644      -0.002814       0.037188      -0.003152      -0.002841      -0.000578       0.022675       0.008127      -0.013181       0.001891       0.011290              1.815853       2.224820      -0.237468       0.032383       1.528632      -0.076984       1.694107           0.000366
           15              H       0.482853       4.761022      15.611198       0.072493       1.218017 0.97397860E+01  0.10072695E+03                                 1.898785                            1.828921      -1.150290       2.311493                    0.992760       3.967092      11.505881       0.459873       1.287869      -0.705783      -0.025183      -0.016855      -0.032140       0.044173       0.004241      -0.001005       0.003408       0.005908       0.002926      -0.007157       0.002304       0.004854              1.938506       1.764620       0.320612       0.313532       2.019176       0.473144       2.031721          -0.002142
           16              H       1.099528       6.935820      15.224597       0.135228       1.128075 0.88594027E+01  0.88877991E+02                                 1.770494                            1.721503      -0.979864       2.406905                    0.997635       3.517517       9.829734       0.486714       1.254418      -0.715235      -0.018602       0.010742      -0.008465       0.023089       0.001709       0.003572      -0.002761       0.005947      -0.008016      -0.006363       0.000510       0.005852              1.784771       1.724053      -0.293985       0.285542       1.941288      -0.326977       1.688974          -0.000170
           17              H       2.413613       6.030839      15.209632       0.147875       1.136248 0.90877149E+01  0.91123993E+02                                 1.735539                            1.710838      -1.068958       2.371071                    0.997763       3.392370       9.268030       0.505748       1.207798      -0.727002       0.021154      -0.010739      -0.010454       0.025925      -0.000271      -0.007595       0.003123       0.012196      -0.004414      -0.008311      -0.003228       0.011539              1.726213       1.826783      -0.216230      -0.292758       1.698239       0.172934       1.653618          -0.000186
           18              H       3.806439       2.515153      20.751744       0.075299       1.323557 0.10979054E+02  0.11566035E+03                                 1.935524                            1.889712      -0.911663       2.421073                    0.996620       3.767596      10.623188       0.476682       1.219712      -0.723695      -0.024586       0.013175       0.034355       0.044253      -0.002042      -0.001179       0.001990       0.014458       0.014934      -0.010218       0.003676       0.006542              1.950322       1.780972      -0.253808      -0.281922       2.015138       0.371618       2.054857           0.001138
           19              H       5.575630       1.033700      21.188229       0.140195       1.186870 0.97489494E+01  0.99554779E+02                                 1.793883                            1.778723      -1.032121       2.383915                    0.997739       3.469246       9.586585       0.492847       1.216998      -0.725122       0.017545       0.008535       0.015454       0.024890      -0.002952       0.006678       0.003080       0.010295       0.006535      -0.009389      -0.000476       0.009865              1.774254       1.806127       0.060679       0.340956       1.658970       0.091932       1.857665           0.000375
           20              H       4.256883       0.206108      20.844029       0.138197       1.034638 0.80692766E+01  0.80273087E+02                                 1.759680                            1.711245      -1.221749       2.297909                    0.994325       3.756502      10.976274       0.452428       1.360884      -0.690425      -0.021136      -0.011623       0.003837       0.024425       0.001396      -0.003468       0.000184       0.008382      -0.016898      -0.006576      -0.001501       0.008077              1.782473       1.848075       0.378821      -0.237012       1.934719      -0.304376       1.564624           0.000253
           21              H       5.837819       4.975027      17.534226       0.299323       0.681912 0.46357213E+01  0.41020119E+02                                 1.450395                            1.389336      -1.324372       2.320727                    0.997087       3.169030       9.367526       0.443300       1.561453      -0.652929      -0.021508      -0.013136       0.002788       0.025356      -0.007471      -0.009916       0.008780       0.014480      -0.020186      -0.014626      -0.005224       0.019850              1.493674       1.549815       0.382355      -0.154001       1.710973      -0.141380       1.220234           0.000057
           22              H       2.571732       2.432236      19.230282       0.298942       0.674040 0.46950348E+01  0.41364407E+02                                 1.409013                            1.376864      -1.192442       2.399120                    0.998453       2.947546       8.482532       0.459139       1.514169      -0.662943      -0.017506       0.019109       0.017370       0.031199       0.003438      -0.002596       0.010433       0.013872      -0.004644      -0.015344       0.006821       0.008524              1.432281       1.530238      -0.314856       0.035941       1.596033       0.036643       1.170573           0.001588
           23              H       6.057306       6.522814      17.384574       0.303244       0.697706 0.47516467E+01  0.42091929E+02                                 1.442375                            1.384441      -1.259241       2.347063                    0.998727       3.101750       9.022670       0.457104       1.512641      -0.661486      -0.016162       0.017646       0.001719       0.023990       0.002478      -0.012714      -0.008059       0.014657      -0.013446      -0.015488      -0.003283       0.018771              1.476793       1.359873      -0.287533      -0.082018       1.870299       0.111654       1.200206          -0.001177
           24              H       2.797183       0.892346      18.980862       0.306376       0.665541 0.45279134E+01  0.39742823E+02                                 1.419854                            1.369584      -1.241020       2.372236                    0.997982       3.038643       8.881151       0.449195       1.553496      -0.655216      -0.015188      -0.018197      -0.000641       0.023711      -0.001791       0.005086      -0.007574       0.017926      -0.015533      -0.013567      -0.000204       0.013771              1.453174       1.339520       0.273257       0.081821       1.831968       0.122938       1.188034           0.001157
           25              H       2.443242       4.640200       2.005337       0.098897       1.217320 0.86976366E+01  0.87189367E+02                                 1.875792                            1.715146      -1.150874       2.321615                    0.996068       3.688400      10.433872       0.481739       1.268330      -0.710523       0.044125      -0.018195      -0.000135       0.047730      -0.006211      -0.003538       0.011752       0.008289      -0.001637      -0.014409       0.000071       0.014338              1.954716       2.641575      -0.394426       0.137915       1.582905      -0.074680       1.639667           0.000763
           26              H       1.103548       4.357492       0.124710       0.126082       1.192919 0.88732528E+01  0.88167180E+02                                 1.768710                            1.676100      -1.025520       2.396659                    0.997566       3.336502       8.981585       0.519199       1.187266      -0.732416       0.011984      -0.021209      -0.027335       0.036615      -0.010109       0.003277       0.013110       0.010229       0.007535      -0.020107       0.006523       0.013584              1.797083       1.648880      -0.143902      -0.262073       1.567753       0.285471       2.174615           0.000366
           27              H       4.822309       6.405150       2.050232       0.128830       1.014108 0.74336880E+01  0.72850270E+02                                 1.760633                            1.664792      -1.365742       2.236631                    0.992900       3.831778      11.314980       0.447026       1.398127      -0.682002      -0.034755       0.009925       0.003889       0.036353      -0.004716       0.004817       0.002258       0.015089       0.007394      -0.011093       0.001106       0.009987              1.797529       2.181377      -0.299164       0.000376       1.558622       0.082740       1.652589           0.000334
           28              H       6.188892       6.544135       3.885964       0.109210       0.979058 0.69319451E+01  0.66633410E+02                                 1.716603                            1.604588      -1.194249       2.318553                    0.994680       3.698577      10.751560       0.457473       1.392847      -0.683911      -0.023054       0.017942       0.040953       0.050304      -0.006606      -0.008623       0.005332       0.009349       0.011607      -0.010105      -0.005093       0.015198              1.774155       1.550878      -0.156087      -0.200488       1.652788       0.426590       2.118800           0.000472
           29              H       5.677873       4.768919      23.849540       0.117088       1.161522 0.88952609E+01  0.89240399E+02                                 1.796546                            1.720115      -1.008937       2.402544                    0.997250       3.508165       9.772419       0.489458       1.247348      -0.716949       0.007402      -0.022165      -0.028161       0.036594      -0.007636       0.003258       0.007956      -0.002471       0.009145      -0.013070       0.002985       0.010085              1.826305       1.678540      -0.148255      -0.064759       1.582160       0.289837       2.218215           0.000071
           30              H       3.866901       6.469905       0.117227       0.118218       1.121396 0.84697115E+01  0.84148859E+02                                 1.770253                            1.689819      -1.007524       2.403829                    0.997281       3.509026       9.808169       0.487622       1.264279      -0.712730      -0.008611       0.019586       0.028920       0.035974      -0.008105       0.002633       0.007747      -0.000712       0.009386      -0.013080       0.003106       0.009974              1.805021       1.665134      -0.140765      -0.071538       1.530530       0.291179       2.219398          -0.000004
           31              H       1.726717       6.803942      23.862011       0.122341       1.216899 0.90537563E+01  0.90561065E+02                                 1.799919                            1.697914      -1.052813       2.379720                    0.997078       3.409308       9.256902       0.512814       1.194081      -0.730187      -0.013541       0.019770       0.029001       0.037620      -0.009119       0.002409       0.013155       0.013450       0.010754      -0.020188       0.006747       0.013441              1.837223       1.707142      -0.122738      -0.315517       1.504288       0.240616       2.300239          -0.000283
           32              H       0.419637       6.585989      22.003832       0.095426       1.199888 0.85921889E+01  0.86056399E+02                                 1.873766                            1.716165      -1.110117       2.340274                    0.996191       3.722259      10.599804       0.475753       1.285422      -0.706616      -0.046042       0.014379       0.004465       0.048442      -0.006814      -0.006057       0.011509       0.014470      -0.006065      -0.015910      -0.001052       0.016962              1.950767       2.705233      -0.317712       0.090707       1.499056      -0.070526       1.648011          -0.000365
           33              H       3.395081       5.005825      19.981036       0.101045       1.008061 0.72293107E+01  0.70275117E+02                                 1.749870                            1.637627      -1.246734       2.285409                    0.994062       3.819297      11.190718       0.452936       1.391120      -0.683639       0.021951      -0.015482      -0.043726       0.051317      -0.004954      -0.009752       0.004216       0.009874       0.019260      -0.010207      -0.005601       0.015807              1.810953       1.608500      -0.173664      -0.231379       1.671333       0.390173       2.153027          -0.000468
           34              H       4.798840       5.079266      21.864157       0.134840       1.021363 0.75629596E+01  0.74547866E+02                                 1.780513                            1.688526      -1.408113       2.220880                    0.992629       3.841309      11.431337       0.439550       1.413692      -0.679108       0.036057      -0.008647      -0.002822       0.037187      -0.003145       0.002843       0.000579       0.022674       0.008135      -0.013180       0.001892       0.011288              1.815880       2.224855      -0.237480      -0.032392       1.528658       0.076990       1.694126          -0.000194
           35              H       5.925380       3.135847       3.140198       0.072417       1.218230 0.97418391E+01  0.10075267E+03                                 1.898932                            1.829053      -1.150085       2.311535                    0.992760       3.967481      11.506961       0.459883       1.287783      -0.705801       0.025189       0.016836      -0.032139       0.044168       0.004251       0.001016      -0.003404       0.005940       0.002941      -0.007175       0.002313       0.004861              1.938661       1.764748       0.320652      -0.313568       2.019347      -0.473207       2.031888           0.002664
           36              H       5.308705       0.961049       2.753597       0.135244       1.128180 0.88604869E+01  0.88891701E+02                                 1.770599                            1.721602      -0.979967       2.406845                    0.997633       3.517728       9.830521       0.486702       1.254410      -0.715236       0.018603      -0.010739      -0.008461       0.023086       0.001704      -0.003572       0.002758       0.005933      -0.008004      -0.006356       0.000511       0.005845              1.784879       1.724149      -0.294006      -0.285567       1.941410       0.327008       1.689077          -0.000038
           37              H       3.994620       1.866030       2.738632       0.147903       1.136163 0.90868631E+01  0.91113523E+02                                 1.735466                            1.710769      -1.068593       2.371243                    0.997765       3.392260       9.267700       0.505752       1.207813      -0.726998      -0.021142       0.010747      -0.010447       0.025916      -0.000272       0.007590      -0.003129       0.012168      -0.004417      -0.008309      -0.003216       0.011525              1.726141       1.826711      -0.216217       0.292737       1.698166      -0.172920       1.653546           0.000027
           38              H       2.601794       5.381716       8.280744       0.075391       1.323183 0.10974990E+02  0.11560615E+03                                 1.935110                            1.889323      -0.911303       2.421271                    0.996625       3.766941      10.620610       0.476749       1.219662      -0.723707       0.024590      -0.013162       0.034370       0.044263      -0.002042       0.001171      -0.001987       0.014495       0.014953      -0.010238       0.003695       0.006543              1.949898       1.780600      -0.253722       0.281826       2.014692      -0.371495       2.054403           0.001762
           39              H       0.832603       6.863169       8.717229       0.140324       1.186406 0.97439548E+01  0.99490553E+02                                 1.793375                            1.778234      -1.031656       2.384178                    0.997743       3.468449       9.583596       0.492930       1.216953      -0.725132      -0.017542      -0.008524       0.015460       0.024888      -0.002952      -0.006681      -0.003084       0.010284       0.006546      -0.009391      -0.000474       0.009865              1.773751       1.805612       0.060657      -0.340799       1.658517      -0.091892       1.857123           0.000061
           40              H       2.151350       7.690761       8.373029       0.138262       1.034517 0.80681237E+01  0.80258931E+02                                 1.759558                            1.711135      -1.221854       2.297896                    0.994323       3.756234      10.975388       0.452437       1.360903      -0.690421       0.021130       0.011632       0.003843       0.024424       0.001396       0.003463      -0.000184       0.008374      -0.016894      -0.006572      -0.001499       0.008071              1.782345       1.847927       0.378760       0.236991       1.934568       0.304345       1.564538          -0.000026
           41              H       0.570414       2.921842       5.063226       0.299315       0.681927 0.46358826E+01  0.41022076E+02                                 1.450441                            1.389379      -1.324451       2.320690                    0.997086       3.169157       9.368091       0.443282       1.561495      -0.652922       0.021499       0.013135       0.002809       0.025350      -0.007473       0.009926      -0.008779       0.014479      -0.020195      -0.014628      -0.005230       0.019858              1.493723       1.549859       0.382367       0.154004       1.711039       0.141384       1.220271           0.000338
           42              H       3.836501       5.464633       6.759282       0.299007       0.673892 0.46937101E+01  0.41349828E+02                                 1.408815                            1.376678      -1.192233       2.399266                    0.998454       2.947098       8.480951       0.459165       1.514187      -0.662941       0.017509      -0.019107       0.017390       0.031210       0.003440       0.002609      -0.010437       0.013876      -0.004624      -0.015352       0.006828       0.008525              1.432075       1.530006      -0.314778      -0.035930       1.595788      -0.036637       1.170430           0.001869
           43              H       0.350927       1.374055       4.913574       0.303237       0.697831 0.47527694E+01  0.42104555E+02                                 1.442559                            1.384610      -1.259598       2.346864                    0.998726       3.102187       9.024364       0.457072       1.512653      -0.661482       0.016164      -0.017644       0.001733       0.023991       0.002482       0.012723       0.008058       0.014666      -0.013497      -0.015498      -0.003286       0.018784              1.476985       1.360045      -0.287588       0.082034       1.870564      -0.111676       1.200345           0.001094
           44              H       3.611050       7.004523       6.509862       0.306442       0.665413 0.45268475E+01  0.39731361E+02                                 1.419708                            1.369453      -1.241006       2.372290                    0.997982       3.038315       8.880126       0.449199       1.553566      -0.655205       0.015193       0.018196      -0.000619       0.023713      -0.001794      -0.005080       0.007571       0.017934      -0.015523      -0.013564      -0.000206       0.013770              1.453018       1.339390       0.273206      -0.081805       1.831735      -0.122911       1.187928           0.001179
           45              C       4.842308       2.892623      14.473843       0.091036      27.784316 0.34141949E+03  0.75812995E+04                                 8.079071                            6.244457       0.240106       2.094860                    0.999720      26.147285      73.850039       0.644048       0.428284      -1.053251       0.032453      -0.021751       0.030733       0.049707       0.003157       0.014693       0.019006      -0.035482      -0.083724      -0.038576       0.000056       0.038520              9.098023      10.451804      -1.506813      -1.904168       5.371357      -1.342824      11.470909          -0.000645
           46              C       5.632825       3.053719      13.343970      -0.208950      33.805874 0.44918529E+03  0.10624494E+05                                 8.975151                            7.003729       0.237677       2.039215                    0.999810      29.932235      85.719209       0.632352       0.409510      -1.070917      -0.008521       0.002130       0.009095       0.012644      -0.000745       0.008045      -0.018065      -0.026175       0.026012      -0.020610      -0.007036       0.027646             10.081582      11.888461      -1.695054      -2.543377       5.632773      -0.892913      12.723512           0.003151
           47              C       0.251969       2.505677      13.314040       0.146402      35.244456 0.39419355E+03  0.89997541E+04                                 9.447647                            6.669226      -0.091685       1.987619                    0.999100      25.746651      71.798605       0.634034       0.423129      -1.065090       0.016501       0.002371      -0.010271       0.019580       0.000919      -0.011518      -0.007799       0.012212       0.026131      -0.014052      -0.004824       0.018876             11.704325      12.552433      -1.765989      -4.641221       5.666266      -0.904061      16.894275          -0.002397
           48              C       0.710506       1.858923      14.488808      -0.177715      35.012483 0.47823112E+03  0.11559031E+05                                 9.439298                            7.401652      -0.158746       1.925097                    0.998213      30.335959      89.553525       0.589891       0.429587      -1.051869       0.005179       0.018627       0.007471       0.020727       0.005373       0.004853       0.018117       0.011116      -0.028513      -0.023794       0.004503       0.019292             10.715751      10.665270      -1.314929      -2.002924       6.271829      -2.142392      15.210155           0.002868
           49              C       6.536421       1.766530      15.568796       0.093306      27.264786 0.35244050E+03  0.79233898E+04                                 8.124308                            6.452235      -0.042741       2.009322                    0.998288      26.495169      76.392197       0.615056       0.442961      -1.039808      -0.039132       0.031793      -0.005929       0.050767       0.016189       0.034091       0.015716      -0.040078      -0.058721      -0.049341       0.001557       0.047785              9.045370      10.558098      -1.450109      -1.706547       5.848969      -1.724386      10.729041          -0.000275
           50              C       1.059013       2.580697      12.081905      -0.132198      38.239551 0.42821296E+03  0.10019984E+05                                 9.862573                            6.874727       0.170570       2.029166                    0.999665      29.153017      83.362369       0.632436       0.413888      -1.066806      -0.012869       0.001728       0.020103       0.023932       0.010990       0.015419      -0.003507      -0.022392       0.029755      -0.027230       0.009892       0.017338             12.342954      14.210648      -2.290793      -7.293005       6.049640       0.498329      16.768575          -0.000318
           51              C       2.202115       1.949737      11.872392      -0.138897      38.879848 0.43164859E+03  0.10120062E+05                                 9.969284                            6.903599       0.171401       2.028175                    0.999698      29.235081      83.664596       0.630959       0.414049      -1.066756       0.012065      -0.000153      -0.021452       0.024613       0.012719       0.017393      -0.007899      -0.020066       0.024793      -0.029891       0.012037       0.017854             12.534648      14.268313      -2.379722      -7.365592       6.042999       0.646295      17.292632          -0.000745
           52              C       2.996529       1.980535      10.637763       0.151328      35.207910 0.38692134E+03  0.87901261E+04                                 9.423142                            6.596518      -0.064657       1.998052                    0.999076      25.575503      71.077197       0.639287       0.421733      -1.066282      -0.009360      -0.005752       0.018319       0.021361      -0.002270      -0.013137      -0.007483       0.010194       0.015811      -0.015504      -0.002262       0.017765             11.727588      12.700435      -1.684205      -4.417746       5.317541      -0.515103      17.164788          -0.001731
           53              C       4.317912       1.498036      10.612821      -0.203756      34.377533 0.44757882E+03  0.10580349E+05                                 9.082884                            6.996035       0.205496       2.029818                    0.999737      29.926583      85.766289       0.631844       0.410077      -1.070209      -0.006121       0.000571      -0.005857       0.008491      -0.002795       0.012679      -0.019761      -0.022062       0.028707      -0.022394      -0.008124       0.030518             10.269299      12.351200      -1.632613      -2.425128       5.252434      -0.607017      13.204265           0.002622
           54              C       5.084904       1.601485       9.492925       0.083907      28.337148 0.34227021E+03  0.76042354E+04                                 8.157024                            6.230153       0.195245       2.072833                    0.999794      26.341721      74.397121       0.648276       0.425265      -1.055211      -0.027073       0.025052      -0.043245       0.056839       0.003077       0.015582       0.008015      -0.035928      -0.098275      -0.039741       0.003759       0.035982              9.230602      10.718118      -1.410106      -1.665855       4.841409      -0.910621      12.132280           0.000199
           55              C       3.357375       2.534105       8.318157       0.101604      28.045156 0.36435723E+03  0.82530775E+04                                 8.286522                            6.563785      -0.081043       1.995526                    0.998348      26.599276      76.780338       0.609825       0.443417      -1.040372       0.030124      -0.026602       0.015763       0.043170       0.026304       0.032860       0.008743      -0.047157      -0.042379      -0.050493      -0.000083       0.050576              9.279795      10.858764      -1.661036      -1.542119       5.839934      -1.530779      11.140687          -0.000476
           56              C       2.501381       2.496200       9.450524      -0.187691      35.815505 0.49293948E+03  0.11990772E+05                                 9.556473                            7.491904      -0.119425       1.934881                    0.998196      30.522604      90.040157       0.589699       0.426994      -1.054721      -0.003978      -0.011311      -0.015336       0.019467       0.008102      -0.005870       0.018077       0.001941      -0.033910      -0.025793       0.007928       0.017865             10.909410      10.812159      -1.186178      -1.676117       5.979832      -1.753903      15.936240           0.003017
           57              C       1.869156       4.240619      17.105224       0.579274      20.688686 0.26023042E+03  0.54534712E+04                                 7.003670                            5.783491      -0.125108       2.022282                    0.998945      22.591081      64.043427       0.606370       0.482007      -1.012417       0.050976      -0.048685       0.047218       0.084843       0.096473       0.000360      -0.008822      -0.001590      -0.181237      -0.070495      -0.056380       0.126875              7.682551       7.121544      -3.378563      -0.904634       8.183179       0.930756       7.742930          -0.003371
           58              C       0.918155       5.246680      16.369435       0.091481      25.013867 0.38388305E+03  0.87479115E+04                                 7.519211                            6.543582      -0.214147       1.962742                    0.998351      26.062972      73.747397       0.642595       0.418276      -1.063106      -0.065685       0.113562       0.037421       0.136423       0.014143      -0.066261       0.017700       0.032689      -0.010509      -0.069226      -0.005211       0.074438              8.164318       8.175177       0.456520      -0.626323       9.474213      -0.224452       6.843566          -0.000407
           59              C       1.706868       6.401202      15.795769      -0.385705      30.366179 0.49871154E+03  0.12139508E+05                                 8.414386                            7.337404      -0.187033       1.914332                    0.998380      31.699699      92.867581       0.621567       0.404824      -1.071254      -0.037377      -0.044310       0.044497       0.073077       0.005443      -0.024328      -0.019688       0.037025      -0.047982      -0.037143      -0.003989       0.041132              9.132936       8.018477       2.430765       0.295737      12.164084      -0.125355       7.216245           0.005890
           60              C       2.367006       7.344878      16.805920       0.680479      18.946379 0.22869416E+03  0.46461162E+04                                 6.676390                            5.471768       0.049882       2.098858                    0.999732      21.235414      59.517007       0.614101       0.490944      -1.006512       0.021454       0.024501       0.012146       0.034758      -0.062157       0.000759       0.006759       0.052950      -0.179332      -0.061385      -0.036126       0.097510              7.352516       5.783609       3.161401       0.226377       9.102107      -0.393025       7.171833           0.000967
           61              C       5.265845       3.082938      19.414853       0.594744      19.698612 0.24781050E+03  0.51462229E+04                                 6.843883                            5.692290      -0.193141       2.004209                    0.999009      22.449869      64.007695       0.601522       0.490327      -1.004935       0.050993       0.038648      -0.041175       0.076087      -0.088813      -0.017706       0.005522      -0.015408      -0.163316      -0.068682      -0.049181       0.117863              7.439556       6.993466       3.258272       0.698662       8.117832       0.301140       7.207370           0.001980
           62              C       4.266266       2.091881      19.971059       0.050549      25.344599 0.38788118E+03  0.88695362E+04                                 7.580593                            6.561591      -0.218071       1.952771                    0.998876      26.543846      75.448311       0.643507       0.416247      -1.063489      -0.061317      -0.103316      -0.049032       0.129762      -0.026846       0.059155       0.012746       0.025663       0.049339      -0.066826      -0.004013       0.070839              8.304065       8.079235      -0.047606       0.477099      10.357339      -0.517212       6.475621          -0.000627
           63              C       4.950833       0.796794      20.457428      -0.381675      30.549016 0.50818470E+03  0.12446571E+05                                 8.484175                            7.425418      -0.292068       1.881634                    0.998367      31.924035      94.261441       0.614648       0.406866      -1.068348      -0.028345       0.054009      -0.042018       0.074067      -0.012560       0.029830      -0.014644       0.014468      -0.042957      -0.034190      -0.007223       0.041413              9.216158       8.356452      -2.553559      -0.424162      12.041509      -0.566391       7.250512          -0.006072
           64              C       5.713783       0.013425      19.422335       0.674675      19.158215 0.22800580E+03  0.46274002E+04                                 6.686673                            5.432232       0.074788       2.102553                    0.999787      21.309897      59.642943       0.621832       0.485335      -1.009678       0.014779      -0.022865      -0.010682       0.029246       0.062089       0.022049       0.019104       0.041706      -0.155881      -0.057985      -0.039156       0.097141              7.384715       6.140523      -3.228051      -0.444497       8.783925      -0.868975       7.229698          -0.002039
           65              C       1.565925       5.004246       2.002843       0.091073      27.784032 0.34141813E+03  0.75812561E+04                                 8.078982                            6.244423       0.240168       2.094880                    0.999720      26.147179      73.849497       0.644054       0.428282      -1.053254      -0.032461       0.021747       0.030733       0.049711       0.003146      -0.014705      -0.018997      -0.035478      -0.083744      -0.038587       0.000073       0.038514              9.097898      10.451662      -1.506787       1.904070       5.371334       1.342809      11.470697          -0.000359
           66              C       0.775408       4.843150       0.872970      -0.208925      33.805249 0.44917921E+03  0.10624305E+05                                 8.975050                            7.003698       0.237641       2.039216                    0.999810      29.931722      85.717320       0.632352       0.409512      -1.070917       0.008513      -0.002135       0.009089       0.012635      -0.000745      -0.008031       0.018064      -0.026180       0.026033      -0.020604      -0.007041       0.027645             10.081441      11.888264      -1.695000       2.543329       5.632725       0.892884      12.723334           0.003599
           67              C       6.156264       5.391192       0.843040       0.146439      35.243783 0.39418791E+03  0.89995802E+04                                 9.447480                            6.669150      -0.091663       1.987626                    0.999100      25.746420      71.797450       0.634042       0.423125      -1.065094      -0.016492      -0.002372      -0.010275       0.019575       0.000917       0.011501       0.007799       0.012190       0.026120      -0.014041      -0.004815       0.018856             11.704074      12.552077      -1.765920       4.641063       5.666185       0.904073      16.893960          -0.002250
           68              C       5.697727       6.037946       2.017808      -0.177705      35.012396 0.47823078E+03  0.11559011E+05                                 9.439241                            7.401618      -0.158688       1.925115                    0.998213      30.335980      89.553311       0.589897       0.429583      -1.051872      -0.005184      -0.018622       0.007465       0.020721       0.005380      -0.004845      -0.018120       0.011106      -0.028522      -0.023796       0.004503       0.019293             10.715671      10.665202      -1.314937       2.002913       6.271821       2.142378      15.209989           0.003517
           69              C      -0.128188       6.130339       3.097796       0.093353      27.264631 0.35243883E+03  0.79233606E+04                                 8.124340                            6.452269      -0.042832       2.009295                    0.998287      26.495157      76.392757       0.615046       0.442968      -1.039801       0.039139      -0.031799      -0.005933       0.050776       0.016177      -0.034092      -0.015712      -0.040083      -0.058731      -0.049345       0.001569       0.047776              9.045394      10.558099      -1.450114       1.706521       5.849032       1.724409      10.729052          -0.000193
           70              C       5.349220       5.316172      24.552905      -0.132207      38.238909 0.42820907E+03  0.10019843E+05                                 9.862342                            6.874615       0.170693       2.029213                    0.999665      29.152792      83.360760       0.632454       0.413878      -1.066815       0.012876      -0.001715       0.020084       0.023919       0.010980      -0.015387       0.003507      -0.022401       0.029787      -0.027208       0.009891       0.017317             12.342603      14.210176      -2.290733       7.292673       6.049537      -0.498260      16.768095           0.001776
           71              C       4.206118       5.947132      24.343392      -0.138820      38.877539 0.43162357E+03  0.10119313E+05                                 9.968838                            6.903368       0.171496       2.028212                    0.999698      29.234222      83.661044       0.630975       0.414046      -1.066760      -0.012044       0.000179      -0.021478       0.024625       0.012724      -0.017416       0.007890      -0.020103       0.024714      -0.029912       0.012064       0.017848             12.533981      14.267519      -2.379625       7.365007       6.042784      -0.646196      17.291641          -0.001943
           72              C       3.411704       5.916334      23.108763       0.151310      35.207757 0.38692405E+03  0.87901858E+04                                 9.423037                            6.596499      -0.064507       1.998100                    0.999076      25.575535      71.076816       0.639295       0.421728      -1.066287       0.009372       0.005778       0.018313       0.021368      -0.002273       0.013159       0.007485       0.010191       0.015807      -0.015519      -0.002266       0.017785             11.727383      12.700226      -1.684209       4.417465       5.317517       0.515144      17.164406           0.002028
           73              C       2.090321       6.398833      23.083821      -0.203766      34.377562 0.44758129E+03  0.10580411E+05                                 9.082826                            6.996016       0.205657       2.029860                    0.999737      29.926791      85.766603       0.631851       0.410073      -1.070214       0.006133      -0.000529      -0.005882       0.008515      -0.002798      -0.012683       0.019756      -0.022082       0.028647      -0.022398      -0.008115       0.030513             10.269207      12.351093      -1.632614       2.424981       5.252427       0.607044      13.204102          -0.003243
           74              C       1.323329       6.295384      21.963925       0.083956      28.335030 0.34224130E+03  0.76034135E+04                                 8.156598                            6.229877       0.195455       2.072927                    0.999794      26.340248      74.391477       0.648294       0.425263      -1.055214       0.027085      -0.025006      -0.043263       0.056838       0.003089      -0.015574      -0.008033      -0.035990      -0.098295      -0.039746       0.003725       0.036022              9.230092      10.717554      -1.410020       1.665748       4.841207       0.910575      12.131514           0.000113
           75              C       3.050858       5.362764      20.789157       0.101697      28.041975 0.36431066E+03  0.82517536E+04                                 8.286003                            6.563449      -0.081187       1.995531                    0.998346      26.596926      76.772148       0.609829       0.443429      -1.040366      -0.030116       0.026591       0.015762       0.043157       0.026297      -0.032843      -0.008773      -0.047216      -0.042513      -0.050489      -0.000119       0.050608              9.279167      10.858019      -1.660930       1.541926       5.839657       1.530685      11.139826           0.000407
           76              C       3.906852       5.400669      21.921524      -0.187622      35.813133 0.49290406E+03  0.11989707E+05                                 9.556152                            7.491712      -0.119536       1.934875                    0.998195      30.521132      90.035365       0.589697       0.427003      -1.054715       0.003972       0.011299      -0.015354       0.019473       0.008115       0.005861      -0.018051       0.001858      -0.033925      -0.025763       0.007883       0.017881             10.908987      10.811758      -1.186199       1.675822       5.979728       1.753901      15.935476          -0.003642
           77              C       4.539077       3.656250       4.634224       0.579273      20.688474 0.26022623E+03  0.54533567E+04                                 7.003635                            5.783452      -0.124994       2.022325                    0.998946      22.590714      64.042036       0.606372       0.482008      -1.012417      -0.050960       0.048657       0.047184       0.084799       0.096475      -0.000336       0.008772      -0.001561      -0.181199      -0.070450      -0.056421       0.126870              7.682525       7.121518      -3.378565       0.904654       8.183134      -0.930812       7.742923           0.002641
           78              C       5.490078       2.650189       3.898435       0.091489      25.013957 0.38388304E+03  0.87479466E+04                                 7.519314                            6.543644      -0.214166       1.962731                    0.998351      26.063441      73.749852       0.642580       0.418284      -1.063097       0.065638      -0.113544       0.037443       0.136391       0.014204       0.066285      -0.017708       0.032699      -0.010279      -0.069259      -0.005214       0.074473              8.164441       8.175242       0.456568       0.626345       9.474335       0.224399       6.843747           0.003129
           79              C       4.701365       1.495667       3.324769      -0.385710      30.366470 0.49871665E+03  0.12139683E+05                                 8.414488                            7.337474      -0.186979       1.914348                    0.998380      31.699960      92.869026       0.621559       0.404828      -1.071249       0.037372       0.044346       0.044502       0.073100       0.005422       0.024314       0.019674       0.036953      -0.047946      -0.037117      -0.003965       0.041082              9.133065       8.018639       2.430899      -0.295741      12.164245       0.125438       7.216312           0.006730
           80              C       4.041227       0.551991       4.334920       0.680474      18.946546 0.22869622E+03  0.46461712E+04                                 6.676433                            5.471796       0.049962       2.098889                    0.999732      21.235542      59.517551       0.614098       0.490944      -1.006512      -0.021459      -0.024505       0.012130       0.034758      -0.062162      -0.000751      -0.006729       0.052943      -0.179352      -0.061376      -0.036140       0.097516              7.352565       5.783693       3.161437      -0.226369       9.102103       0.393078       7.171900           0.000836
           81              C       1.142388       4.813931       6.943853       0.594737      19.699182 0.24781997E+03  0.51464354E+04                                 6.843886                            5.692312      -0.193095       2.004226                    0.999008      22.449645      64.005800       0.601539       0.490312      -1.004949      -0.050972      -0.038674      -0.041182       0.076091      -0.088802       0.017703      -0.005508      -0.015452      -0.163251      -0.068684      -0.049157       0.117840              7.439545       6.993421       3.258260      -0.698702       8.117898      -0.301197       7.207315           0.001747
           82              C       2.141967       5.804988       7.500059       0.050545      25.344815 0.38788793E+03  0.88696973E+04                                 7.580605                            6.561651      -0.217967       1.952806                    0.998877      26.543583      75.446710       0.643506       0.416247      -1.063493       0.061323       0.103326      -0.049009       0.129763      -0.026833      -0.059183      -0.012743       0.025732       0.049428      -0.066832      -0.004058       0.070890              8.304042       8.079122      -0.047614      -0.477074      10.357487       0.517265       6.475518           0.003148
           83              C       1.457400       7.100075       7.986428      -0.381732      30.550400 0.50821563E+03  0.12447457E+05                                 8.484384                            7.425639      -0.291981       1.881658                    0.998367      31.924158      94.260769       0.614642       0.406866      -1.068353       0.028347      -0.054017      -0.041971       0.074047      -0.012594      -0.029845       0.014654       0.014402      -0.042979      -0.034211      -0.007227       0.041438              9.216372       8.356591      -2.553774       0.424340      12.041896       0.566449       7.250629           0.006690
           84              C       0.930617      -0.013425       6.951335       0.674667      19.158367 0.22800782E+03  0.46274464E+04                                 6.686647                            5.432210       0.074873       2.102574                    0.999788      21.310118      59.643383       0.621842       0.485327      -1.009684      -0.014772       0.022867      -0.010711       0.029254       0.062100      -0.022033      -0.019116       0.041720      -0.155832      -0.057973      -0.039171       0.097144              7.384687       6.140571      -3.228079       0.444465       8.783895       0.869016       7.229594           0.001501
           85              N       5.273033       2.242711      15.556325      -0.192715      36.436526 0.50665975E+03  0.12165155E+05                                 9.219973                            7.327407      -0.091737       2.006968                    0.998538      27.297562      74.974390       0.641933       0.397389      -1.095399       0.080612       0.014009      -0.108622       0.135990      -0.013608       0.060128       0.009345      -0.013040      -0.114847      -0.080340       0.026434       0.053906             10.347616      12.409722      -1.626982      -1.288900       6.732922      -2.185998      11.900203           0.047204
           86              N       4.616237       2.098198       8.330628      -0.203934      36.917698 0.50466448E+03  0.12096487E+05                                 9.246819                            7.270569       0.011433       2.032041                    0.999222      27.454524      75.161863       0.650555       0.392794      -1.099388      -0.074275      -0.007967       0.117599       0.139319      -0.012513       0.060890      -0.006179      -0.007411      -0.097568      -0.074957       0.015221       0.059736             10.427273      12.515964      -2.066464      -0.899120       6.174338      -1.526795      12.591517           0.040305
           87              N      -0.142636       5.658107      17.319725      -0.613911      35.703059 0.64425384E+03  0.16517753E+05                                 9.065179                            8.147795      -0.259974       1.899318                    0.998010      32.468370      93.833980       0.618241       0.386415      -1.096996       0.081921      -0.018763      -0.114384       0.141939      -0.002393      -0.074390      -0.003354       0.046408      -0.072744      -0.074859      -0.010814       0.085673              9.655306      11.189462      -0.848222      -2.631907       9.979280       0.863158       7.797175          -0.093868
           88              N       3.244073       1.768109      18.950932      -0.603309      34.744734 0.65399565E+03  0.16821043E+05                                 8.898211                            8.211817      -0.273152       1.895488                    0.997958      32.417267      93.662715       0.615876       0.386665      -1.097439       0.078998       0.002843       0.072629       0.107349      -0.003337       0.065253       0.015043       0.091211      -0.128336      -0.077419      -0.020048       0.097467              9.387521      10.576441       0.877221       1.730110       9.965774       0.921183       7.620350           0.065068
           89              N       1.135200       5.654158       3.085325      -0.192723      36.438067 0.50668841E+03  0.12166038E+05                                 9.220299                            7.327673      -0.091883       2.006917                    0.998537      27.298295      74.977480       0.641912       0.397395      -1.095392      -0.080624      -0.014006      -0.108633       0.136006      -0.013607      -0.060122      -0.009321      -0.013024      -0.114831      -0.080324       0.026413       0.053911             10.347977      12.410171      -1.626999       1.288950       6.733187       2.186080      11.900571           0.047678
           90              N       1.791996       5.798671      20.801628      -0.203864      36.914596 0.50461896E+03  0.12095110E+05                                 9.246396                            7.270323       0.011353       2.032053                    0.999222      27.452798      75.155984       0.650556       0.392803      -1.099383       0.074278       0.008010       0.117569       0.139298      -0.012515      -0.060902       0.006148      -0.007503      -0.097629      -0.074995       0.015280       0.059715             10.426742      12.515350      -2.066343       0.898933       6.174150       1.526741      12.590726          -0.043106
           91              N      -0.093531       2.238762       4.848725      -0.614080      35.707683 0.64436102E+03  0.16521230E+05                                 9.065891                            8.148387      -0.260074       1.899246                    0.998009      32.471753      93.846606       0.618227       0.386407      -1.096999      -0.081976       0.018794      -0.114290       0.141900      -0.002378       0.074481       0.003324       0.046434      -0.073226      -0.075019      -0.010752       0.085771              9.656090      11.190305      -0.848376       2.632087       9.980094      -0.863290       7.797870           0.089016
           92              N       3.164160       6.128760       6.479932      -0.603275      34.744814 0.65400679E+03  0.16821376E+05                                 8.898281                            8.211965      -0.273147       1.895496                    0.997958      32.416850      93.661176       0.615862       0.386672      -1.097435      -0.078996      -0.002875       0.072662       0.107370      -0.003319      -0.065189      -0.015002       0.091240      -0.128248      -0.077331      -0.020092       0.097423              9.387544      10.576543       0.877182      -1.730094       9.965755      -0.921104       7.620333           0.065815
           93              O       2.624644       3.551222      16.404852      -0.570798      39.506382 0.59877726E+03  0.14744704E+05                                 9.151900                            7.567932       0.464618       2.191832                    0.997363      27.963530      73.697508       0.693450       0.358691      -1.142520       0.002634       0.001120       0.033247       0.033370       0.029513      -0.050948       0.048434      -0.008807      -0.125790      -0.097583       0.045829       0.051754             10.334578      11.255821      -5.241459      -2.582104      11.523097       3.132619       8.224817          -0.014148
           94              O       1.807525       4.212980      18.382503      -0.541704      35.676821 0.62962434E+03  0.15736661E+05                                 8.609424                            7.823538       0.118633       2.091036                    0.995756      27.856560      74.525592       0.672232       0.364549      -1.135268       0.005019      -0.011740      -0.027536       0.030352       0.025784      -0.015182       0.023193      -0.012185       0.099836      -0.051421       0.007882       0.043539              9.049840       7.547441      -2.051076      -0.702512       8.623721       1.181619      10.978358          -0.061201
           95              O       3.228196       0.432748      16.228762      -0.619167      40.222960 0.59605351E+03  0.14659283E+05                                 9.223836                            7.467978       0.511618       2.186937                    0.998805      28.696881      75.555514       0.709784       0.350875      -1.148958      -0.004348      -0.006766       0.031879       0.032878       0.018539      -0.008212      -0.023525      -0.042471      -0.165986      -0.060660      -0.000520       0.061180             10.603215       9.747055       5.682728      -0.492889      15.053472      -1.773866       7.009118           0.056053
           96              O       2.282425       7.129293      17.990665      -0.565796      31.662580 0.56067734E+03  0.13580476E+05                                 7.834517                            7.333726       0.483493       2.219353                    0.995619      27.168790      70.998057       0.702969       0.359723      -1.141781       0.019286       0.004988      -0.012248       0.023385      -0.061606       0.000723      -0.002525       0.024110      -0.000935      -0.062654      -0.000350       0.063004              8.032440       6.278301       1.824317      -0.216191       8.117066      -1.206924       9.701954          -0.000368
           97              O       5.179688       3.297732      18.155282      -0.562871      35.657005 0.63699377E+03  0.15955509E+05                                 8.578879                            7.836497       0.183368       2.107076                    0.996568      28.020070      74.864734       0.676380       0.361526      -1.138470       0.007340       0.003104       0.027453       0.028586      -0.019782       0.013583      -0.001225      -0.014911       0.103985      -0.039976       0.001673       0.038303              9.003295       7.442751       2.397716       0.421850       8.908885      -0.111596      10.658248           0.063955
           98              O       6.032691       3.657830      20.154882      -0.570467      32.487511 0.50164946E+03  0.11853085E+05                                 7.987936                            6.908540       0.628329       2.243091                    0.997715      27.703321      72.209190       0.726560       0.356782      -1.140687      -0.000615      -0.002286      -0.040249       0.040318      -0.050268       0.024372       0.065901      -0.001966      -0.158907      -0.106620       0.021013       0.085607              8.643353       9.122711       3.612691       1.872995       9.554991       2.385155       7.252358           0.016310
           99              O       5.752179       0.351411      18.233101      -0.573759      33.164065 0.57681189E+03  0.14045954E+05                                 8.078132                            7.413148       0.556608       2.241677                    0.995334      27.293646      71.104244       0.704023       0.357275      -1.145748       0.002433      -0.005611       0.006281       0.008767       0.066455       0.004871      -0.008084       0.014740       0.060512      -0.077825       0.020962       0.056863              8.396109       6.411102      -1.546200       0.026026       8.666005      -2.308497      10.111221          -0.001364
          100              O       6.049930       6.880542      19.922921      -0.594907      44.412284 0.64537628E+03  0.16201991E+05                                 9.919437                            7.839626       0.223654       2.108640                    0.997021      28.430255      75.795431       0.683190       0.357116      -1.143125      -0.009053       0.004800      -0.025596       0.027571      -0.023339       0.032079      -0.011545      -0.023615      -0.118280      -0.055625       0.001513       0.054113             11.586426      11.644824      -6.692352       0.903686      15.444789      -2.127688       7.669664          -0.062541
          101              O       3.783589       4.345647       3.933852      -0.570631      39.501427 0.59868204E+03  0.14741762E+05                                 9.151190                            7.567359       0.464647       2.191880                    0.997361      27.961375      73.690160       0.693472       0.358694      -1.142518      -0.002555      -0.001187       0.033256       0.033375       0.029441       0.050832      -0.048313      -0.008849      -0.125389      -0.097336       0.045704       0.051633             10.333765      11.254888      -5.240954       2.581945      11.522177      -3.132427       8.224228           0.013144
          102              O       4.600708       3.683889       5.911503      -0.541774      35.677837 0.62964593E+03  0.15737304E+05                                 8.609444                            7.823547       0.118811       2.091079                    0.995756      27.857354      74.527476       0.672249       0.364538      -1.135280      -0.005008       0.011646      -0.027436       0.030223       0.025907       0.015164      -0.023195      -0.012214       0.100101      -0.051558       0.007954       0.043604              9.049867       7.547432      -2.051086       0.702453       8.623747      -1.181699      10.978422           0.056788
          103              O       3.180037       7.464121       3.757762      -0.619172      40.226920 0.59612371E+03  0.14661483E+05                                 9.224562                            7.468521       0.511348       2.186836                    0.998804      28.698017      75.560433       0.709742       0.350884      -1.148947       0.004378       0.006812       0.031872       0.032885       0.018547       0.008203       0.023517      -0.042445      -0.165796      -0.060597      -0.000547       0.061144             10.604093       9.747950       5.683308       0.492936      15.054718       1.774035       7.009610           0.056505
          104              O       4.125808       0.767576       5.519665      -0.565697      31.659690 0.56061010E+03  0.13578426E+05                                 7.834024                            7.333275       0.483478       2.219380                    0.995618      27.167237      70.992654       0.702993       0.359721      -1.141783      -0.019268      -0.004925      -0.012214       0.023338      -0.061632      -0.000713       0.002547       0.024115      -0.000968      -0.062676      -0.000360       0.063036              8.031918       6.277928       1.824132       0.216219       8.116373       1.206952       9.701454           0.000534
          105              O       1.228545       4.599137       5.684282      -0.562872      35.657838 0.63701753E+03  0.15956281E+05                                 8.579122                            7.836740       0.183133       2.107002                    0.996567      28.020345      74.866301       0.676356       0.361535      -1.138461      -0.007376      -0.003168       0.027480       0.028629      -0.019783      -0.013576       0.001190      -0.015031       0.103983      -0.040004       0.001716       0.038287              9.003562       7.442987       2.397860      -0.421747       8.909375       0.111660      10.658325           0.063002
          106              O       0.375542       4.239039       7.683882      -0.570171      32.475347 0.50141276E+03  0.11846024E+05                                 7.985813                            6.906791       0.628643       2.243292                    0.997713      27.697983      72.189405       0.726675       0.356770      -1.140704       0.000636       0.002234      -0.040202       0.040269      -0.050238      -0.024372      -0.065855      -0.001976      -0.158649      -0.106536       0.021006       0.085530              8.640970       9.120170       3.611452      -1.872503       9.552183      -2.384460       7.250557           0.014599
          107              O       0.656054       7.545458       5.762101      -0.573861      33.167254 0.57688397E+03  0.14048153E+05                                 8.078631                            7.413596       0.556637       2.241661                    0.995333      27.295274      71.109701       0.704003       0.357273      -1.145749      -0.002451       0.005669       0.006327       0.008842       0.066429      -0.004884       0.008109       0.014734       0.060495      -0.077801       0.020961       0.056840              8.396643       6.411513      -1.546396      -0.026032       8.666690       2.308637      10.111726          -0.000560
          108              O       0.358303       1.016327       7.451921      -0.594906      44.411881 0.64536503E+03  0.16201634E+05                                 9.919328                            7.839520       0.223565       2.108617                    0.997021      28.430116      75.794824       0.683200       0.357112      -1.143128       0.009042      -0.004762      -0.025576       0.027542      -0.023313      -0.032105       0.011582      -0.023598      -0.118211      -0.055628       0.001523       0.054105             11.586297      11.644819      -6.692309      -0.903742      15.444408       2.127719       7.669665           0.058587

******************************************************
Auxiliary information for the entire system
The total spin magnetic moment of the unit cell is   2.000426
The total net atomic charge of the unit cell is   0.000005
Accuracy of reproducing the electrostatic potential in the unit cell:
  The inner radius (bohr) =    5.0000
  The outer radius (bohr) =   12.0000
  Valid grid points have density less than (e/(bohr^3)) =    0.0001
  The number of valid grid points were=        15032
  The rms potential error without charges in kcal/mol is=      2.75332
  The rms potential error with partial charges in kcal/mol is=      0.58024
  The RRMSE value at monopole order=      0.21074
  The rms potential error with partial charges and cloud penetration in kcal/mol is=      0.57489
  The RRMSE value at monopole order with cloud penetration is=      0.20880
  The rms potential error with partial charges and atomic dipoles in kcal/mol is=      0.27027
  The RRMSE value at dipole order=      0.09816
  The rms potential error with partial charges, atomic dipoles and cloud penetration in kcal/mol is=      0.25520
  The RRMSE value at dipole order with cloud penetration=      0.09269

******************************************************
The electron densities and ab initio electrostatic potential were computed in VASP using the PBE functional and
projector augmented wave method. See the main text of the journal article for a description of computational details.
The atomic charges, dipoles, and quadrupoles were computed with the DDEC6 method as described in
(a) T. A. Manz and N. Gabaldon Limas, RSC Adv. 6 (2016) 47771-47801 DOI: 10.1039/c6ra04656h
(b) N. Gabaldon Limas and T. A. Manz, RSC Adv. 8 (2018) 2678-2707 DOI: 10.1039/c7ra11829e.
For each atom in the material, the electron cloud parameters were fit to the spherically averaged atom-in-material
electron density using radial positions for which this density was between 10^-4 and 10^-2 electrons per cubic bohr.
The polarizabilities, dispersion coefficients, and quantum Drude oscillator (QDO) parameters were fit using the MCLF method.
The magnetic structure of the system was optimized in VASP from the default ferromagnetic initial guess using spin polarization.
The atomic spin moments (ASMs) were computed on this optimized magnetic structure using the DDEC6 partition as inputs
to the method of T. A. Manz and D. S. Sholl, J. Chem. Theory Comput. 7 (2011) 4146-4164 DOI: 10.1021/ct200539n.
The RMSE and RRMSE were computed using a uniform grid with Ewald summation.
