# Supplementary material for: A collection of forcefield precursors for metal–organic frameworks
Source: RSC Adv. 2019 Nov 13;9(63):36492–507. doi: 10.1039/c9ra07327b (PMC9075174; doi:10.1039/c9ra07327b)
Supplement: RA-009-C9RA07327B-s6051 [file RA-009-C9RA07327B-s6051.xyz]

  146
jmolscript: load "" {1 1 1} spacegroup "x,y,z" unitcell [{     11.522800     0.000000     0.000000 }, {      0.000000    11.522800     0.000000 }, {      0.000000     0.000000    25.769200 }]
Zn     6.897663     6.897663    20.413845     0.765413
Zn     4.625137     4.625137    20.413845     0.765413
Zn     4.625137     6.897663     7.529245     0.765413
Zn     6.897663     4.625137     7.529245     0.765413
Zn     4.625137     6.897663    18.239955     0.765413
Zn     6.897663     4.625137    18.239955     0.765413
Zn     6.897663     6.897663     5.355355     0.765413
Zn     4.625137     4.625137     5.355355     0.765413
H     10.479987     8.249173    20.945206     0.167619
H      9.538574     7.433358    21.898666     0.168097
H     11.048061     7.035822    21.759512     0.171459
H      1.042813     3.273627    20.945206     0.167619
H      1.984226     4.089442    21.898666     0.168097
H      0.474739     4.486978    21.759512     0.171459
H      3.273627    10.479987     8.060606     0.167619
H      4.089442     9.538574     9.014066     0.168097
H      4.486978    11.048061     8.874912     0.171459
H      8.249173     1.042813     8.060606     0.167619
H      7.433358     1.984226     9.014066     0.168097
H      7.035822     0.474739     8.874912     0.171459
H      1.042813     8.249173    17.708594     0.167619
H      1.984226     7.433358    16.755134     0.168097
H      0.474739     7.035822    16.894288     0.171459
H     10.479987     3.273627    17.708594     0.167619
H      9.538574     4.089442    16.755134     0.168097
H     11.048061     4.486978    16.894288     0.171459
H      8.249173    10.479987     4.823994     0.167619
H      7.433358     9.538574     3.870534     0.168097
H      7.035822    11.048061     4.009688     0.171459
H      3.273627     1.042813     4.823994     0.167619
H      4.089442     1.984226     3.870534     0.168097
H      4.486978     0.474739     4.009688     0.171459
H      1.042813     3.273627     4.823994     0.167619
H      1.984226     4.089442     3.870534     0.168097
H      0.474739     4.486978     4.009688     0.171459
H     10.479987     8.249173     4.823994     0.167619
H      9.538574     7.433358     3.870534     0.168097
H     11.048061     7.035822     4.009688     0.171459
H      8.249173     1.042813    17.708594     0.167619
H      7.433358     1.984226    16.755134     0.168097
H      7.035822     0.474739    16.894288     0.171459
H      3.273627    10.479987    17.708594     0.167619
H      4.089442     9.538574    16.755134     0.168097
H      4.486978    11.048061    16.894288     0.171459
H     10.479987     3.273627     8.060606     0.167619
H      9.538574     4.089442     9.014066     0.168097
H     11.048061     4.486978     8.874912     0.171459
H      1.042813     8.249173     8.060606     0.167619
H      1.984226     7.433358     9.014066     0.168097
H      0.474739     7.035822     8.874912     0.171459
H      3.273627     1.042813    20.945206     0.167619
H      4.089442     1.984226    21.898666     0.168097
H      4.486978     0.474739    21.759512     0.171459
H      8.249173    10.479987    20.945206     0.167619
H      7.433358     9.538574    21.898666     0.168097
H      7.035822    11.048061    21.759512     0.171459
H      7.156811     7.156811    24.625048     0.114541
H      4.365989     4.365989    24.625048     0.114541
H      4.365989     7.156811    11.740448     0.114541
H      7.156811     4.365989    11.740448     0.114541
H      4.365989     7.156811    14.028752     0.114539
H      7.156811     4.365989    14.028752     0.114539
H      7.156811     7.156811     1.144152     0.114539
H      4.365989     4.365989     1.144152     0.114539
C     10.281794     7.375744    21.293090    -0.530094
C      9.938415     6.464291    20.171614     0.231307
C      1.241006     4.147056    21.293090    -0.530094
C      1.584385     5.058509    20.171614     0.231307
C      4.147056    10.281794     8.408490    -0.530094
C      5.058509     9.938415     7.287014     0.231307
C      7.375744     1.241006     8.408490    -0.530094
C      6.464291     1.584385     7.287014     0.231307
C      1.241006     7.375744    17.360710    -0.530094
C      1.584385     6.464291    18.482186     0.231306
C     10.281794     4.147056    17.360710    -0.530094
C      9.938415     5.058509    18.482186     0.231306
C      7.375744    10.281794     4.476110    -0.530094
C      6.464291     9.938415     5.597586     0.231306
C      4.147056     1.241006     4.476110    -0.530094
C      5.058509     1.584385     5.597586     0.231306
C      1.241006     4.147056     4.476110    -0.530094
C      1.584385     5.058509     5.597586     0.231307
C     10.281794     7.375744     4.476110    -0.530094
C      9.938415     6.464291     5.597586     0.231307
C      7.375744     1.241006    17.360710    -0.530094
C      6.464291     1.584385    18.482186     0.231307
C      4.147056    10.281794    17.360710    -0.530094
C      5.058509     9.938415    18.482186     0.231307
C     10.281794     4.147056     8.408490    -0.530094
C      9.938415     5.058509     7.287014     0.231306
C      1.241006     7.375744     8.408490    -0.530094
C      1.584385     6.464291     7.287014     0.231306
C      4.147056     1.241006    21.293090    -0.530094
C      5.058509     1.584385    20.171614     0.231306
C      7.375744    10.281794    21.293090    -0.530094
C      6.464291     9.938415    20.171614     0.231306
C      6.584128     6.584128    25.081162    -0.112639
C      4.938672     4.938672    25.081162    -0.112639
C      4.938672     6.584128    12.196562    -0.112639
C      6.584128     4.938672    12.196562    -0.112639
C      4.938672     6.584128    13.572638    -0.112611
C      6.584128     4.938672    13.572638    -0.112611
C      6.584128     6.584128     0.688038    -0.112611
C      4.938672     4.938672     0.688038    -0.112611
C     10.776123     5.761400    19.326900    -0.163450
C      0.746677     5.761400    19.326900    -0.163450
C      5.761400    10.776123     6.442300    -0.163450
C      5.761400     0.746677     6.442300    -0.163450
C      0.746677     5.761400     6.442300    -0.163450
C     10.776123     5.761400     6.442300    -0.163450
C      5.761400     0.746677    19.326900    -0.163450
C      5.761400    10.776123    19.326900    -0.163450
C      5.761400     5.761400    22.885627     0.610981
C      5.761400     5.761400    24.377663    -0.019196
C      5.761400     5.761400    10.001027     0.610981
C      5.761400     5.761400    11.493063    -0.019196
C      5.761400     5.761400    15.768173     0.610981
C      5.761400     5.761400    14.276137    -0.019202
C      5.761400     5.761400     2.883573     0.610981
C      5.761400     5.761400     1.391537    -0.019202
N      8.668602     6.205028    19.857230    -0.277789
N      2.854198     5.317772    19.857230    -0.277789
N      5.317772     8.668602     6.972630    -0.277789
N      6.205028     2.854198     6.972630    -0.277789
N      2.854198     6.205028    18.796570    -0.277781
N      8.668602     5.317772    18.796570    -0.277781
N      6.205028     8.668602     5.911970    -0.277781
N      5.317772     2.854198     5.911970    -0.277781
N      2.854198     5.317772     5.911970    -0.277789
N      8.668602     6.205028     5.911970    -0.277789
N      6.205028     2.854198    18.796570    -0.277789
N      5.317772     8.668602    18.796570    -0.277789
N      8.668602     5.317772     6.972630    -0.277781
N      2.854198     6.205028     6.972630    -0.277781
N      5.317772     2.854198    19.857230    -0.277781
N      6.205028     8.668602    19.857230    -0.277781
O      6.549560     6.549560    22.321023    -0.540694
O      4.973240     4.973240    22.321023    -0.540694
O      4.973240     6.549560     9.436423    -0.540694
O      6.549560     4.973240     9.436423    -0.540694
O      4.973240     6.549560    16.332777    -0.540695
O      6.549560     4.973240    16.332777    -0.540695
O      6.549560     6.549560     3.448177    -0.540695
O      4.973240     4.973240     3.448177    -0.540695
O      5.761400     5.761400    19.326900    -0.881118
O      5.761400     5.761400     6.442300    -0.881118

The following XYZ coordinates are in angstroms. Other properties are in atomic units.
The sperically averaged electron density of each atom fit to a function of the form exp(a - br)
eigen_1, eigen_2 and eigen_3 are the three eigenvalues of traceless quadrupole moment tensor
  atom number  atomic symbol              X              Y              Z     net charge C6 coefficient C8 coefficient C10 coefficient fluctuating dipole atomic polarizability isotropic forcefield polarizability              a              b squared Pearson coefficient          <r^3>          <r^4>         wp_QDO          m_QDO          q_QDO       dipole_x       dipole_y       dipole_z         dipole            Qxy            Qxz            Qyz     Q(x^2-y^2)  Q(3z^2 - R^2)        eigen_1        eigen_2        eigen_3 static polarizability      alpha(xx)      alpha(xy)      alpha(xz)      alpha(yy)      alpha(yz)      alpha(zz) atomic spin moment
            1             Zn       6.897663       6.897663      20.413845       0.765413     104.948528 0.20338430E+04  0.66220616E+05                                18.139892                           14.740683       0.317470       1.935899                    0.997797      49.130223     136.595009       0.469549       0.400635      -1.141076      -0.047060      -0.047061       0.029669       0.072867       0.073983       0.056965       0.056965       0.000000       0.212215      -0.109352      -0.027471       0.136823             23.201400      25.129217      -4.946576      -1.530349      25.129187      -1.530343      19.345795          -0.000000
            2             Zn       4.625137       4.625137      20.413845       0.765413     104.948531 0.20338430E+04  0.66220617E+05                                18.139892                           14.740683       0.317470       1.935899                    0.997797      49.130224     136.595011       0.469549       0.400635      -1.141076       0.047060       0.047061       0.029669       0.072867       0.073983      -0.056965      -0.056965       0.000000       0.212215      -0.109352      -0.027471       0.136823             23.201400      25.129217      -4.946577       1.530349      25.129187       1.530343      19.345795          -0.000000
            3             Zn       4.625137       6.897663       7.529245       0.765413     104.948527 0.20338430E+04  0.66220614E+05                                18.139891                           14.740683       0.317470       1.935899                    0.997797      49.130223     136.595006       0.469549       0.400635      -1.141076       0.047061      -0.047060       0.029669       0.072867      -0.073983      -0.056965       0.056965      -0.000000       0.212215      -0.109352      -0.027471       0.136823             23.201399      25.129186       4.946576       1.530343      25.129216      -1.530349      19.345795          -0.000000
            4             Zn       6.897663       4.625137       7.529245       0.765413     104.948530 0.20338430E+04  0.66220617E+05                                18.139892                           14.740683       0.317470       1.935899                    0.997797      49.130224     136.595010       0.469549       0.400635      -1.141076      -0.047061       0.047060       0.029669       0.072867      -0.073983       0.056965      -0.056965      -0.000000       0.212215      -0.109352      -0.027471       0.136823             23.201400      25.129187       4.946576      -1.530343      25.129217       1.530349      19.345795          -0.000000
            5             Zn       4.625137       6.897663      18.239955       0.765413     104.948510 0.20338424E+04  0.66220591E+05                                18.139889                           14.740680       0.317470       1.935900                    0.997797      49.130218     136.594988       0.469549       0.400635      -1.141076       0.047061      -0.047060      -0.029669       0.072867      -0.073983       0.056965      -0.056965      -0.000000       0.212215      -0.109352      -0.027471       0.136823             23.201397      25.129182       4.946576      -1.530347      25.129214       1.530352      19.345795          -0.000000
            6             Zn       6.897663       4.625137      18.239955       0.765413     104.948510 0.20338424E+04  0.66220591E+05                                18.139889                           14.740680       0.317470       1.935900                    0.997797      49.130218     136.594988       0.469549       0.400635      -1.141076      -0.047061       0.047060      -0.029669       0.072867      -0.073983      -0.056965       0.056965      -0.000000       0.212215      -0.109352      -0.027471       0.136823             23.201397      25.129182       4.946576       1.530346      25.129213      -1.530353      19.345796          -0.000000
            7             Zn       6.897663       6.897663       5.355355       0.765413     104.948507 0.20338423E+04  0.66220589E+05                                18.139889                           14.740680       0.317470       1.935900                    0.997797      49.130217     136.594986       0.469549       0.400635      -1.141076      -0.047060      -0.047061      -0.029669       0.072867       0.073983      -0.056965      -0.056965       0.000000       0.212215      -0.109352      -0.027471       0.136823             23.201397      25.129213      -4.946576       1.530353      25.129182       1.530346      19.345795          -0.000000
            8             Zn       4.625137       4.625137       5.355355       0.765413     104.948510 0.20338424E+04  0.66220592E+05                                18.139889                           14.740681       0.317470       1.935900                    0.997797      49.130218     136.594989       0.469549       0.400635      -1.141076       0.047060       0.047061      -0.029669       0.072867       0.073983       0.056965       0.056965       0.000000       0.212215      -0.109352      -0.027471       0.136823             23.201397      25.129213      -4.946576      -1.530352      25.129182      -1.530346      19.345796          -0.000000
            9              H      10.479987       8.249173      20.945206       0.167619       0.968810 0.70608728E+01  0.65696824E+02                                 1.496849                            1.457266      -0.753455       2.535825                    0.999985       2.951974       7.476781       0.583673       1.127848      -0.748280       0.002059       0.008049      -0.010672       0.013524       0.001387       0.000068      -0.004034      -0.002346       0.014737      -0.004752      -0.002178       0.006930              1.500148       1.324122       0.116133      -0.061097       1.893912      -0.176541       1.282409           0.000000
           10              H       9.538574       7.433358      21.898666       0.168097       1.022964 0.72330391E+01  0.68450651E+02                                 1.614022                            1.520084      -0.968613       2.437402                    0.998910       3.138135       8.307910       0.540261       1.197969      -0.729055      -0.012018      -0.005671       0.006083       0.014614       0.003069      -0.001343       0.001953       0.002190       0.007051      -0.005180       0.002083       0.003097              1.664826       1.970153      -0.104490      -0.464402       1.332068       0.084158       1.692258          -0.000000
           11              H      11.048061       7.035822      21.759512       0.171459       0.973032 0.68691790E+01  0.63532894E+02                                 1.503633                            1.437850      -0.895880       2.473160                    0.999499       2.955854       7.486575       0.586757       1.128636      -0.747467       0.010804      -0.008912       0.003989       0.014562      -0.003691       0.004223       0.000775      -0.000841      -0.001122      -0.006099       0.000944       0.005155              1.530542       1.845212      -0.262009       0.292910       1.330183      -0.079291       1.416231          -0.000000
           12              H       1.042813       3.273627      20.945206       0.167619       0.968810 0.70608715E+01  0.65696814E+02                                 1.496849                            1.457266      -0.753455       2.535825                    0.999985       2.951973       7.476780       0.583673       1.127849      -0.748280      -0.002059      -0.008049      -0.010672       0.013524       0.001387      -0.000068       0.004034      -0.002346       0.014737      -0.004752      -0.002178       0.006930              1.500148       1.324122       0.116133       0.061097       1.893913       0.176541       1.282409           0.000000
           13              H       1.984226       4.089442      21.898666       0.168097       1.022964 0.72330429E+01  0.68450692E+02                                 1.614022                            1.520084      -0.968613       2.437402                    0.998910       3.138136       8.307911       0.540262       1.197968      -0.729055       0.012018       0.005671       0.006083       0.014614       0.003069       0.001343      -0.001953       0.002190       0.007051      -0.005180       0.002083       0.003097              1.664826       1.970153      -0.104490       0.464402       1.332068      -0.084158       1.692258          -0.000000
           14              H       0.474739       4.486978      21.759512       0.171459       0.973032 0.68691790E+01  0.63532894E+02                                 1.503633                            1.437850      -0.895880       2.473160                    0.999499       2.955854       7.486575       0.586757       1.128636      -0.747467      -0.010804       0.008912       0.003989       0.014562      -0.003691      -0.004223      -0.000775      -0.000841      -0.001122      -0.006099       0.000944       0.005155              1.530542       1.845212      -0.262009      -0.292910       1.330183       0.079292       1.416231          -0.000000
           15              H       3.273627      10.479987       8.060606       0.167619       0.968810 0.70608728E+01  0.65696824E+02                                 1.496849                            1.457266      -0.753455       2.535825                    0.999985       2.951974       7.476781       0.583673       1.127848      -0.748280      -0.008049       0.002059      -0.010672       0.013524      -0.001387       0.004034       0.000068       0.002346       0.014737      -0.004752      -0.002178       0.006930              1.500148       1.893912      -0.116133       0.176541       1.324122      -0.061097       1.282409           0.000000
           16              H       4.089442       9.538574       9.014066       0.168097       1.022964 0.72330392E+01  0.68450655E+02                                 1.614022                            1.520084      -0.968613       2.437402                    0.998910       3.138135       8.307911       0.540261       1.197969      -0.729055       0.005671      -0.012018       0.006083       0.014614      -0.003069      -0.001953      -0.001343      -0.002190       0.007051      -0.005180       0.002083       0.003097              1.664827       1.332068       0.104490      -0.084159       1.970153      -0.464402       1.692258          -0.000000
           17              H       4.486978      11.048061       8.874912       0.171459       0.973032 0.68691790E+01  0.63532894E+02                                 1.503633                            1.437850      -0.895880       2.473160                    0.999499       2.955854       7.486575       0.586757       1.128636      -0.747467       0.008912       0.010804       0.003989       0.014562       0.003691      -0.000775       0.004223       0.000841      -0.001122      -0.006099       0.000944       0.005155              1.530542       1.330183       0.262009       0.079291       1.845212       0.292910       1.416231          -0.000000
           18              H       8.249173       1.042813       8.060606       0.167619       0.968810 0.70608715E+01  0.65696814E+02                                 1.496849                            1.457266      -0.753455       2.535825                    0.999985       2.951973       7.476780       0.583673       1.127849      -0.748280       0.008049      -0.002059      -0.010672       0.013524      -0.001387      -0.004034      -0.000068       0.002346       0.014737      -0.004752      -0.002178       0.006930              1.500148       1.893913      -0.116133      -0.176541       1.324122       0.061097       1.282409           0.000000
           19              H       7.433358       1.984226       9.014066       0.168097       1.022964 0.72330429E+01  0.68450692E+02                                 1.614022                            1.520084      -0.968613       2.437402                    0.998910       3.138136       8.307911       0.540262       1.197968      -0.729055      -0.005671       0.012018       0.006083       0.014614      -0.003069       0.001953       0.001343      -0.002190       0.007051      -0.005180       0.002083       0.003097              1.664826       1.332068       0.104490       0.084158       1.970153       0.464402       1.692258          -0.000000
           20              H       7.035822       0.474739       8.874912       0.171459       0.973032 0.68691790E+01  0.63532894E+02                                 1.503633                            1.437850      -0.895881       2.473160                    0.999499       2.955854       7.486575       0.586757       1.128636      -0.747467      -0.008912      -0.010804       0.003989       0.014562       0.003691       0.000775      -0.004223       0.000841      -0.001122      -0.006099       0.000944       0.005155              1.530542       1.330183       0.262009      -0.079292       1.845212      -0.292910       1.416231          -0.000000
           21              H       1.042813       8.249173      17.708594       0.167619       0.968810 0.70608727E+01  0.65696824E+02                                 1.496849                            1.457266      -0.753455       2.535825                    0.999985       2.951974       7.476781       0.583673       1.127848      -0.748280      -0.002059       0.008049       0.010672       0.013524      -0.001387       0.000068       0.004034      -0.002346       0.014737      -0.004752      -0.002178       0.006930              1.500148       1.324122      -0.116133      -0.061097       1.893912       0.176541       1.282409           0.000000
           22              H       1.984226       7.433358      16.755134       0.168097       1.022965 0.72330495E+01  0.68450778E+02                                 1.614023                            1.520085      -0.968613       2.437402                    0.998910       3.138137       8.307918       0.540261       1.197969      -0.729055       0.012018      -0.005671      -0.006083       0.014614      -0.003069      -0.001343      -0.001953       0.002190       0.007051      -0.005180       0.002083       0.003097              1.664828       1.970155       0.104490      -0.464402       1.332069      -0.084159       1.692260          -0.000000
           23              H       0.474739       7.035822      16.894288       0.171459       0.973032 0.68691770E+01  0.63532871E+02                                 1.503633                            1.437850      -0.895880       2.473160                    0.999499       2.955854       7.486575       0.586757       1.128636      -0.747467      -0.010804      -0.008912      -0.003989       0.014562       0.003691       0.004223      -0.000775      -0.000841      -0.001122      -0.006099       0.000944       0.005155              1.530542       1.845212       0.262009       0.292909       1.330183       0.079291       1.416231          -0.000000
           24              H      10.479987       3.273627      17.708594       0.167619       0.968809 0.70608704E+01  0.65696802E+02                                 1.496849                            1.457266      -0.753455       2.535825                    0.999985       2.951973       7.476780       0.583673       1.127849      -0.748280       0.002059      -0.008049       0.010672       0.013524      -0.001387      -0.000068      -0.004034      -0.002346       0.014737      -0.004752      -0.002178       0.006930              1.500148       1.324122      -0.116133       0.061097       1.893913      -0.176541       1.282409           0.000000
           25              H       9.538574       4.089442      16.755134       0.168097       1.022965 0.72330534E+01  0.68450821E+02                                 1.614023                            1.520085      -0.968614       2.437401                    0.998910       3.138138       8.307920       0.540261       1.197969      -0.729055      -0.012018       0.005671      -0.006083       0.014614      -0.003069       0.001343       0.001953       0.002190       0.007051      -0.005180       0.002083       0.003097              1.664828       1.970155       0.104490       0.464403       1.332069       0.084159       1.692260          -0.000000
           26              H      11.048061       4.486978      16.894288       0.171459       0.973032 0.68691786E+01  0.63532892E+02                                 1.503634                            1.437850      -0.895880       2.473160                    0.999499       2.955854       7.486576       0.586757       1.128636      -0.747467       0.010804       0.008912      -0.003989       0.014562       0.003691      -0.004223       0.000775      -0.000841      -0.001122      -0.006099       0.000944       0.005155              1.530542       1.845213       0.262009      -0.292910       1.330183      -0.079291       1.416232          -0.000000
           27              H       8.249173      10.479987       4.823994       0.167619       0.968809 0.70608704E+01  0.65696802E+02                                 1.496849                            1.457266      -0.753455       2.535825                    0.999985       2.951973       7.476780       0.583673       1.127849      -0.748280       0.008049       0.002059       0.010672       0.013524       0.001387       0.004034      -0.000068       0.002346       0.014737      -0.004752      -0.002178       0.006930              1.500148       1.893913       0.116133       0.176541       1.324122       0.061097       1.282409           0.000000
           28              H       7.433358       9.538574       3.870534       0.168097       1.022965 0.72330496E+01  0.68450781E+02                                 1.614024                            1.520085      -0.968613       2.437402                    0.998910       3.138137       8.307919       0.540261       1.197969      -0.729055      -0.005671      -0.012018      -0.006083       0.014614       0.003069      -0.001953       0.001343      -0.002190       0.007051      -0.005180       0.002083       0.003097              1.664828       1.332069      -0.104490      -0.084159       1.970155       0.464403       1.692260          -0.000000
           29              H       7.035822      11.048061       4.009688       0.171459       0.973032 0.68691786E+01  0.63532892E+02                                 1.503634                            1.437850      -0.895880       2.473160                    0.999499       2.955854       7.486576       0.586757       1.128636      -0.747467      -0.008912       0.010804      -0.003989       0.014562      -0.003691      -0.000775      -0.004223       0.000841      -0.001122      -0.006099       0.000944       0.005155              1.530542       1.330183      -0.262009       0.079291       1.845213      -0.292910       1.416232          -0.000000
           30              H       3.273627       1.042813       4.823994       0.167619       0.968809 0.70608705E+01  0.65696802E+02                                 1.496849                            1.457266      -0.753455       2.535825                    0.999985       2.951973       7.476780       0.583673       1.127849      -0.748280      -0.008049      -0.002059       0.010672       0.013524       0.001387      -0.004034       0.000068       0.002346       0.014737      -0.004752      -0.002178       0.006930              1.500148       1.893913       0.116133      -0.176541       1.324122      -0.061097       1.282409           0.000000
           31              H       4.089442       1.984226       3.870534       0.168097       1.022965 0.72330535E+01  0.68450821E+02                                 1.614023                            1.520085      -0.968614       2.437401                    0.998910       3.138138       8.307920       0.540261       1.197969      -0.729055       0.005671       0.012018      -0.006083       0.014614       0.003069       0.001953      -0.001343      -0.002190       0.007051      -0.005180       0.002083       0.003097              1.664828       1.332069      -0.104490       0.084159       1.970155      -0.464403       1.692260          -0.000000
           32              H       4.486978       0.474739       4.009688       0.171459       0.973032 0.68691786E+01  0.63532892E+02                                 1.503634                            1.437850      -0.895880       2.473160                    0.999499       2.955854       7.486576       0.586757       1.128636      -0.747467       0.008912      -0.010804      -0.003989       0.014562      -0.003691       0.000775       0.004223       0.000841      -0.001122      -0.006099       0.000944       0.005155              1.530542       1.330183      -0.262009      -0.079291       1.845213       0.292910       1.416232          -0.000000
           33              H       1.042813       3.273627       4.823994       0.167619       0.968809 0.70608705E+01  0.65696802E+02                                 1.496849                            1.457266      -0.753455       2.535825                    0.999985       2.951973       7.476780       0.583673       1.127849      -0.748280      -0.002059      -0.008049       0.010672       0.013524       0.001387       0.000068      -0.004034      -0.002346       0.014737      -0.004752      -0.002178       0.006930              1.500148       1.324122       0.116133      -0.061097       1.893913      -0.176541       1.282409           0.000000
           34              H       1.984226       4.089442       3.870534       0.168097       1.022964 0.72330457E+01  0.68450735E+02                                 1.614023                            1.520085      -0.968613       2.437402                    0.998910       3.138136       8.307916       0.540261       1.197970      -0.729055       0.012018       0.005671      -0.006083       0.014614       0.003069      -0.001343       0.001953       0.002190       0.007051      -0.005180       0.002083       0.003097              1.664828       1.970155      -0.104490      -0.464402       1.332069       0.084159       1.692260          -0.000000
           35              H       0.474739       4.486978       4.009688       0.171459       0.973033 0.68691807E+01  0.63532908E+02                                 1.503633                            1.437850      -0.895880       2.473160                    0.999499       2.955855       7.486576       0.586758       1.128635      -0.747468      -0.010804       0.008912      -0.003989       0.014562      -0.003691       0.004223       0.000775      -0.000841      -0.001122      -0.006099       0.000944       0.005155              1.530542       1.845212      -0.262009       0.292909       1.330183      -0.079291       1.416231          -0.000000
           36              H      10.479987       8.249173       4.823994       0.167619       0.968810 0.70608728E+01  0.65696825E+02                                 1.496849                            1.457266      -0.753455       2.535825                    0.999985       2.951974       7.476781       0.583673       1.127848      -0.748280       0.002059       0.008049       0.010672       0.013524       0.001387      -0.000068       0.004034      -0.002346       0.014737      -0.004752      -0.002178       0.006930              1.500148       1.324122       0.116133       0.061097       1.893912       0.176541       1.282409           0.000000
           37              H       9.538574       7.433358       3.870534       0.168097       1.022965 0.72330482E+01  0.68450758E+02                                 1.614023                            1.520085      -0.968613       2.437402                    0.998910       3.138137       8.307916       0.540261       1.197969      -0.729055      -0.012018      -0.005671      -0.006083       0.014614       0.003069       0.001343      -0.001953       0.002190       0.007051      -0.005180       0.002083       0.003097              1.664827       1.970154      -0.104490       0.464402       1.332069      -0.084159       1.692259          -0.000000
           38              H      11.048061       7.035822       4.009688       0.171459       0.973033 0.68691823E+01  0.63532929E+02                                 1.503634                            1.437850      -0.895880       2.473160                    0.999499       2.955855       7.486577       0.586758       1.128635      -0.747467       0.010804      -0.008912      -0.003989       0.014562      -0.003691      -0.004223      -0.000775      -0.000841      -0.001122      -0.006099       0.000944       0.005155              1.530542       1.845212      -0.262009      -0.292910       1.330183       0.079291       1.416232          -0.000000
           39              H       8.249173       1.042813      17.708594       0.167619       0.968809 0.70608697E+01  0.65696791E+02                                 1.496849                            1.457266      -0.753455       2.535825                    0.999985       2.951973       7.476779       0.583673       1.127848      -0.748280       0.008049      -0.002059       0.010672       0.013524      -0.001387       0.004034       0.000068       0.002346       0.014737      -0.004752      -0.002178       0.006930              1.500148       1.893912      -0.116133       0.176541       1.324122      -0.061097       1.282409           0.000000
           40              H       7.433358       1.984226      16.755134       0.168097       1.022965 0.72330495E+01  0.68450775E+02                                 1.614023                            1.520085      -0.968613       2.437402                    0.998910       3.138137       8.307917       0.540261       1.197969      -0.729055      -0.005671       0.012018      -0.006083       0.014614      -0.003069      -0.001953      -0.001343      -0.002190       0.007051      -0.005180       0.002083       0.003097              1.664828       1.332069       0.104490      -0.084159       1.970154      -0.464402       1.692259          -0.000000
           41              H       7.035822       0.474739      16.894288       0.171459       0.973033 0.68691813E+01  0.63532918E+02                                 1.503633                            1.437850      -0.895880       2.473160                    0.999499       2.955855       7.486577       0.586758       1.128635      -0.747467      -0.008912      -0.010804      -0.003989       0.014562       0.003691      -0.000775       0.004223       0.000841      -0.001122      -0.006099       0.000944       0.005155              1.530542       1.330183       0.262009       0.079291       1.845212       0.292910       1.416231          -0.000000
           42              H       3.273627      10.479987      17.708594       0.167619       0.968810 0.70608728E+01  0.65696825E+02                                 1.496849                            1.457266      -0.753455       2.535825                    0.999985       2.951974       7.476781       0.583673       1.127848      -0.748280      -0.008049       0.002059       0.010672       0.013524      -0.001387      -0.004034      -0.000068       0.002346       0.014737      -0.004752      -0.002178       0.006930              1.500148       1.893912      -0.116133      -0.176541       1.324122       0.061097       1.282409           0.000000
           43              H       4.089442       9.538574      16.755134       0.168097       1.022964 0.72330457E+01  0.68450735E+02                                 1.614023                            1.520085      -0.968613       2.437402                    0.998910       3.138136       8.307916       0.540261       1.197970      -0.729055       0.005671      -0.012018      -0.006083       0.014614      -0.003069       0.001953       0.001343      -0.002190       0.007051      -0.005180       0.002083       0.003097              1.664828       1.332069       0.104490       0.084159       1.970155       0.464402       1.692260          -0.000000
           44              H       4.486978      11.048061      16.894288       0.171459       0.973033 0.68691813E+01  0.63532918E+02                                 1.503633                            1.437850      -0.895880       2.473160                    0.999499       2.955855       7.486577       0.586758       1.128635      -0.747467       0.008912       0.010804      -0.003989       0.014562       0.003691       0.000775      -0.004223       0.000841      -0.001122      -0.006099       0.000944       0.005155              1.530542       1.330183       0.262009      -0.079291       1.845212      -0.292910       1.416231          -0.000000
           45              H      10.479987       3.273627       8.060606       0.167619       0.968809 0.70608704E+01  0.65696801E+02                                 1.496849                            1.457266      -0.753455       2.535825                    0.999985       2.951973       7.476780       0.583673       1.127849      -0.748280       0.002059      -0.008049      -0.010672       0.013524      -0.001387       0.000068       0.004034      -0.002346       0.014737      -0.004752      -0.002178       0.006930              1.500148       1.324122      -0.116133      -0.061097       1.893913       0.176541       1.282409           0.000000
           46              H       9.538574       4.089442       9.014066       0.168097       1.022964 0.72330432E+01  0.68450704E+02                                 1.614023                            1.520085      -0.968614       2.437402                    0.998910       3.138136       8.307915       0.540261       1.197969      -0.729055      -0.012018       0.005671       0.006083       0.014614      -0.003069      -0.001343      -0.001953       0.002190       0.007051      -0.005180       0.002083       0.003097              1.664827       1.970154       0.104490      -0.464402       1.332069      -0.084159       1.692259          -0.000000
           47              H      11.048061       4.486978       8.874912       0.171459       0.973032 0.68691780E+01  0.63532882E+02                                 1.503633                            1.437850      -0.895880       2.473160                    0.999499       2.955854       7.486575       0.586757       1.128636      -0.747467       0.010804       0.008912       0.003989       0.014562       0.003691       0.004223      -0.000775      -0.000841      -0.001122      -0.006099       0.000944       0.005155              1.530542       1.845212       0.262009       0.292910       1.330183       0.079291       1.416231          -0.000000
           48              H       1.042813       8.249173       8.060606       0.167619       0.968809 0.70608704E+01  0.65696801E+02                                 1.496849                            1.457266      -0.753455       2.535825                    0.999985       2.951973       7.476780       0.583673       1.127849      -0.748280      -0.002059       0.008049      -0.010672       0.013524      -0.001387      -0.000068      -0.004034      -0.002346       0.014737      -0.004752      -0.002178       0.006930              1.500148       1.324122      -0.116133       0.061097       1.893913      -0.176541       1.282409           0.000000
           49              H       1.984226       7.433358       9.014066       0.168097       1.022964 0.72330431E+01  0.68450701E+02                                 1.614022                            1.520084      -0.968613       2.437402                    0.998910       3.138136       8.307914       0.540261       1.197969      -0.729055       0.012018      -0.005671       0.006083       0.014614      -0.003069       0.001343       0.001953       0.002190       0.007051      -0.005180       0.002083       0.003097              1.664827       1.970154       0.104490       0.464402       1.332068       0.084159       1.692259          -0.000000
           50              H       0.474739       7.035822       8.874912       0.171459       0.973032 0.68691763E+01  0.63532861E+02                                 1.503633                            1.437850      -0.895880       2.473160                    0.999499       2.955854       7.486574       0.586758       1.128635      -0.747467      -0.010804      -0.008912       0.003989       0.014562       0.003691      -0.004223       0.000775      -0.000841      -0.001122      -0.006099       0.000944       0.005155              1.530542       1.845211       0.262009      -0.292909       1.330183      -0.079291       1.416231          -0.000000
           51              H       3.273627       1.042813      20.945206       0.167619       0.968810 0.70608717E+01  0.65696812E+02                                 1.496849                            1.457266      -0.753455       2.535825                    0.999985       2.951974       7.476781       0.583673       1.127848      -0.748280      -0.008049      -0.002059      -0.010672       0.013524       0.001387       0.004034      -0.000068       0.002346       0.014737      -0.004752      -0.002178       0.006930              1.500147       1.893912       0.116133       0.176541       1.324122       0.061097       1.282408           0.000000
           52              H       4.089442       1.984226      21.898666       0.168097       1.022964 0.72330431E+01  0.68450701E+02                                 1.614022                            1.520084      -0.968614       2.437402                    0.998910       3.138136       8.307914       0.540261       1.197969      -0.729055       0.005671       0.012018       0.006083       0.014614       0.003069      -0.001953       0.001343      -0.002190       0.007051      -0.005180       0.002083       0.003097              1.664827       1.332068      -0.104490      -0.084159       1.970154       0.464402       1.692259          -0.000000
           53              H       4.486978       0.474739      21.759512       0.171459       0.973032 0.68691780E+01  0.63532882E+02                                 1.503633                            1.437850      -0.895880       2.473160                    0.999499       2.955854       7.486575       0.586757       1.128636      -0.747467       0.008912      -0.010804       0.003989       0.014562      -0.003691      -0.000775      -0.004223       0.000841      -0.001122      -0.006099       0.000944       0.005155              1.530542       1.330183      -0.262009       0.079291       1.845212      -0.292909       1.416231          -0.000000
           54              H       8.249173      10.479987      20.945206       0.167619       0.968809 0.70608686E+01  0.65696778E+02                                 1.496848                            1.457266      -0.753454       2.535825                    0.999985       2.951973       7.476779       0.583673       1.127848      -0.748280       0.008049       0.002059      -0.010672       0.013524       0.001387      -0.004034       0.000068       0.002346       0.014737      -0.004752      -0.002178       0.006930              1.500147       1.893912       0.116133      -0.176541       1.324122      -0.061097       1.282408           0.000000
           55              H       7.433358       9.538574      21.898666       0.168097       1.022965 0.72330469E+01  0.68450741E+02                                 1.614022                            1.520084      -0.968614       2.437402                    0.998910       3.138137       8.307915       0.540261       1.197968      -0.729055      -0.005671      -0.012018       0.006083       0.014614       0.003069       0.001953      -0.001343      -0.002190       0.007051      -0.005180       0.002083       0.003097              1.664827       1.332068      -0.104490       0.084159       1.970153      -0.464402       1.692259          -0.000000
           56              H       7.035822      11.048061      21.759512       0.171459       0.973032 0.68691780E+01  0.63532882E+02                                 1.503633                            1.437850      -0.895880       2.473160                    0.999499       2.955854       7.486575       0.586757       1.128636      -0.747467      -0.008912       0.010804       0.003989       0.014562      -0.003691       0.000775       0.004223       0.000841      -0.001122      -0.006099       0.000944       0.005155              1.530542       1.330183      -0.262009      -0.079291       1.845212       0.292910       1.416231          -0.000000
           57              H       7.156811       7.156811      24.625048       0.114541       1.145710 0.81466071E+01  0.78820345E+02                                 1.680478                            1.570881      -0.989956       2.404843                    0.998502       3.269530       8.536866       0.557319       1.135902      -0.744467       0.022956       0.022956      -0.014830       0.035691       0.016915       0.000212       0.000212      -0.000000      -0.010311      -0.015197      -0.003441       0.018638              1.735968       1.630240       0.330404      -0.300441       1.630240      -0.300441       1.947422          -0.000000
           58              H       4.365989       4.365989      24.625048       0.114541       1.145710 0.81466082E+01  0.78820358E+02                                 1.680478                            1.570881      -0.989956       2.404843                    0.998502       3.269530       8.536866       0.557319       1.135902      -0.744467      -0.022956      -0.022956      -0.014830       0.035691       0.016915      -0.000212      -0.000212       0.000000      -0.010311      -0.015197      -0.003441       0.018638              1.735968       1.630241       0.330404       0.300441       1.630241       0.300441       1.947422          -0.000000
           59              H       4.365989       7.156811      11.740448       0.114541       1.145710 0.81466111E+01  0.78820393E+02                                 1.680478                            1.570881      -0.989956       2.404843                    0.998502       3.269531       8.536869       0.557319       1.135902      -0.744467      -0.022956       0.022956      -0.014830       0.035691      -0.016915      -0.000212       0.000212      -0.000000      -0.010311      -0.015197      -0.003441       0.018638              1.735968       1.630241      -0.330404       0.300441       1.630241      -0.300441       1.947422          -0.000000
           60              H       7.156811       4.365989      11.740448       0.114541       1.145710 0.81466083E+01  0.78820358E+02                                 1.680478                            1.570881      -0.989956       2.404843                    0.998502       3.269530       8.536866       0.557319       1.135902      -0.744467       0.022956      -0.022956      -0.014830       0.035691      -0.016915       0.000212      -0.000212       0.000000      -0.010311      -0.015197      -0.003441       0.018638              1.735968       1.630241      -0.330404      -0.300441       1.630241       0.300441       1.947422          -0.000000
           61              H       4.365989       7.156811      14.028752       0.114539       1.145731 0.81467757E+01  0.78822371E+02                                 1.680496                            1.570896      -0.989972       2.404834                    0.998502       3.269555       8.536948       0.557317       1.135900      -0.744468      -0.022956       0.022956       0.014830       0.035691      -0.016916       0.000212      -0.000212       0.000000      -0.010311      -0.015197      -0.003441       0.018638              1.735988       1.630259      -0.330413      -0.300450       1.630259       0.300450       1.947446          -0.000000
           62              H       7.156811       4.365989      14.028752       0.114539       1.145730 0.81467733E+01  0.78822345E+02                                 1.680497                            1.570896      -0.989972       2.404834                    0.998502       3.269554       8.536946       0.557317       1.135901      -0.744468       0.022956      -0.022956       0.014830       0.035691      -0.016916      -0.000212       0.000212       0.000000      -0.010311      -0.015197      -0.003441       0.018638              1.735988       1.630259      -0.330413       0.300450       1.630259      -0.300450       1.947446          -0.000000
           63              H       7.156811       7.156811       1.144152       0.114539       1.145730 0.81467733E+01  0.78822345E+02                                 1.680497                            1.570896      -0.989972       2.404834                    0.998502       3.269554       8.536946       0.557317       1.135901      -0.744468       0.022956       0.022956       0.014830       0.035691       0.016916      -0.000212      -0.000212      -0.000000      -0.010311      -0.015197      -0.003441       0.018638              1.735988       1.630259       0.330413       0.300450       1.630259       0.300450       1.947446          -0.000000
           64              H       4.365989       4.365989       1.144152       0.114539       1.145730 0.81467752E+01  0.78822363E+02                                 1.680496                            1.570895      -0.989972       2.404834                    0.998502       3.269555       8.536947       0.557317       1.135900      -0.744468      -0.022956      -0.022956       0.014830       0.035691       0.016916       0.000212       0.000212       0.000000      -0.010311      -0.015197      -0.003441       0.018638              1.735988       1.630259       0.330413      -0.300450       1.630259      -0.300450       1.947445          -0.000000
           65              C      10.281794       7.375744      21.293090      -0.530094      27.201909 0.42336246E+03  0.98777377E+04                                 7.623877                            6.654552       0.209288       2.019213                    0.998988      32.142481      91.759811       0.669275       0.392244      -1.081290      -0.013161      -0.042820      -0.048015       0.065667       0.009092       0.005258       0.013470      -0.000351       0.055980      -0.019534      -0.006565       0.026099              7.968524       8.172807      -0.039069       0.228242       7.669907       1.823344       8.062857           0.000001
           66              C       9.938415       6.464291      20.171614       0.231307      31.489313 0.35580893E+03  0.79428820E+04                                 8.786084                            6.373563       0.117279       2.049983                    0.998489      25.242716      70.324173       0.640864       0.428133      -1.058636      -0.016840       0.041317       0.054126       0.070145       0.024267       0.025992       0.029620      -0.017758       0.044382      -0.034185      -0.021745       0.055930             10.802212      14.948059      -0.245236      -0.015627       8.044765       4.345286       9.413812          -0.000000
           67              C       1.241006       4.147056      21.293090      -0.530094      27.201908 0.42336245E+03  0.98777375E+04                                 7.623877                            6.654552       0.209288       2.019213                    0.998988      32.142481      91.759812       0.669275       0.392244      -1.081290       0.013161       0.042820      -0.048015       0.065667       0.009092      -0.005258      -0.013470      -0.000351       0.055980      -0.019534      -0.006565       0.026099              7.968524       8.172807      -0.039069      -0.228243       7.669908      -1.823344       8.062857           0.000000
           68              C       1.584385       5.058509      20.171614       0.231307      31.489313 0.35580893E+03  0.79428819E+04                                 8.786084                            6.373563       0.117279       2.049983                    0.998489      25.242716      70.324174       0.640864       0.428133      -1.058635       0.016840      -0.041317       0.054126       0.070145       0.024267      -0.025992      -0.029620      -0.017758       0.044382      -0.034185      -0.021745       0.055930             10.802212      14.948059      -0.245236       0.015627       8.044765      -4.345286       9.413812          -0.000000
           69              C       4.147056      10.281794       8.408490      -0.530094      27.201910 0.42336248E+03  0.98777384E+04                                 7.623877                            6.654553       0.209288       2.019213                    0.998988      32.142482      91.759815       0.669275       0.392244      -1.081290       0.042820      -0.013161      -0.048015       0.065667      -0.009092      -0.013470       0.005258       0.000351       0.055980      -0.019534      -0.006565       0.026099              7.968524       7.669907       0.039069      -1.823345       8.172807       0.228242       8.062858           0.000000
           70              C       5.058509       9.938415       7.287014       0.231307      31.489313 0.35580893E+03  0.79428819E+04                                 8.786084                            6.373563       0.117279       2.049983                    0.998489      25.242716      70.324173       0.640864       0.428133      -1.058636      -0.041317      -0.016840       0.054126       0.070145      -0.024267      -0.029620       0.025992       0.017758       0.044382      -0.034185      -0.021745       0.055930             10.802212       8.044765       0.245236      -4.345286      14.948059      -0.015627       9.413812          -0.000000
           71              C       7.375744       1.241006       8.408490      -0.530094      27.201908 0.42336244E+03  0.98777372E+04                                 7.623876                            6.654552       0.209288       2.019213                    0.998988      32.142481      91.759810       0.669275       0.392244      -1.081290      -0.042820       0.013161      -0.048015       0.065667      -0.009092       0.013470      -0.005258       0.000351       0.055980      -0.019534      -0.006565       0.026099              7.968524       7.669907       0.039069       1.823344       8.172806      -0.228242       8.062857           0.000000
           72              C       6.464291       1.584385       7.287014       0.231307      31.489313 0.35580893E+03  0.79428820E+04                                 8.786084                            6.373563       0.117279       2.049983                    0.998489      25.242716      70.324173       0.640864       0.428133      -1.058636       0.041317       0.016840       0.054126       0.070145      -0.024267       0.029620      -0.025992       0.017758       0.044382      -0.034185      -0.021745       0.055930             10.802212       8.044765       0.245236       4.345286      14.948059       0.015627       9.413812          -0.000000
           73              C       1.241006       7.375744      17.360710      -0.530094      27.201920 0.42336266E+03  0.98777442E+04                                 7.623880                            6.654555       0.209287       2.019213                    0.998988      32.142491      91.759858       0.669274       0.392244      -1.081290       0.013161      -0.042820       0.048015       0.065667      -0.009091       0.005258      -0.013470      -0.000351       0.055981      -0.019534      -0.006565       0.026099              7.968527       8.172810       0.039071       0.228240       7.669910      -1.823346       8.062862           0.000000
           74              C       1.584385       6.464291      18.482186       0.231306      31.489357 0.35580955E+03  0.79428991E+04                                 8.786092                            6.373569       0.117278       2.049983                    0.998489      25.242735      70.324235       0.640864       0.428133      -1.058636       0.016839       0.041317      -0.054126       0.070145      -0.024267       0.025993      -0.029620      -0.017758       0.044382      -0.034185      -0.021745       0.055930             10.802221      14.948068       0.245233      -0.015623       8.044772      -4.345292       9.413822          -0.000000
           75              C      10.281794       4.147056      17.360710      -0.530094      27.201920 0.42336265E+03  0.98777439E+04                                 7.623880                            6.654555       0.209287       2.019213                    0.998988      32.142491      91.759860       0.669274       0.392244      -1.081290      -0.013161       0.042820       0.048015       0.065667      -0.009091      -0.005258       0.013470      -0.000351       0.055981      -0.019534      -0.006565       0.026099              7.968527       8.172810       0.039071      -0.228240       7.669910       1.823346       8.062862           0.000000
           76              C       9.938415       5.058509      18.482186       0.231306      31.489356 0.35580953E+03  0.79428986E+04                                 8.786092                            6.373569       0.117278       2.049983                    0.998489      25.242734      70.324233       0.640864       0.428133      -1.058636      -0.016839      -0.041317      -0.054126       0.070145      -0.024267      -0.025993       0.029620      -0.017758       0.044382      -0.034185      -0.021745       0.055930             10.802221      14.948068       0.245233       0.015623       8.044772       4.345292       9.413822          -0.000000
           77              C       7.375744      10.281794       4.476110      -0.530094      27.201918 0.42336263E+03  0.98777432E+04                                 7.623879                            6.654554       0.209287       2.019213                    0.998988      32.142490      91.759854       0.669274       0.392244      -1.081290      -0.042820      -0.013161       0.048015       0.065667       0.009091      -0.013470      -0.005258       0.000351       0.055980      -0.019534      -0.006565       0.026099              7.968527       7.669910      -0.039071      -1.823346       8.172810      -0.228240       8.062861           0.000000
           78              C       6.464291       9.938415       5.597586       0.231306      31.489356 0.35580953E+03  0.79428986E+04                                 8.786092                            6.373569       0.117278       2.049983                    0.998489      25.242734      70.324233       0.640864       0.428133      -1.058636       0.041317      -0.016839      -0.054126       0.070145       0.024267      -0.029620      -0.025993       0.017758       0.044382      -0.034185      -0.021745       0.055930             10.802221       8.044772      -0.245233      -4.345292      14.948068       0.015623       9.413822          -0.000000
           79              C       4.147056       1.241006       4.476110      -0.530094      27.201919 0.42336263E+03  0.98777434E+04                                 7.623880                            6.654555       0.209287       2.019213                    0.998988      32.142490      91.759858       0.669274       0.392244      -1.081290       0.042820       0.013161       0.048015       0.065667       0.009091       0.013470       0.005258       0.000351       0.055980      -0.019534      -0.006565       0.026099              7.968527       7.669910      -0.039071       1.823346       8.172810       0.228240       8.062862           0.000000
           80              C       5.058509       1.584385       5.597586       0.231306      31.489357 0.35580955E+03  0.79428992E+04                                 8.786092                            6.373569       0.117278       2.049983                    0.998489      25.242735      70.324235       0.640864       0.428133      -1.058636      -0.041317       0.016839      -0.054126       0.070145       0.024267       0.029620       0.025993       0.017758       0.044382      -0.034185      -0.021745       0.055930             10.802221       8.044772      -0.245233       4.345292      14.948068      -0.015623       9.413822          -0.000000
           81              C       1.241006       4.147056       4.476110      -0.530094      27.201909 0.42336246E+03  0.98777380E+04                                 7.623877                            6.654553       0.209288       2.019213                    0.998988      32.142482      91.759819       0.669275       0.392244      -1.081290       0.013161       0.042820       0.048015       0.065667       0.009092       0.005258       0.013470      -0.000351       0.055980      -0.019534      -0.006565       0.026099              7.968524       8.172808      -0.039069       0.228241       7.669908       1.823345       8.062858           0.000001
           82              C       1.584385       5.058509       5.597586       0.231307      31.489314 0.35580893E+03  0.79428820E+04                                 8.786085                            6.373564       0.117279       2.049983                    0.998489      25.242716      70.324175       0.640864       0.428133      -1.058635       0.016840      -0.041317      -0.054126       0.070145       0.024267       0.025992       0.029620      -0.017758       0.044382      -0.034185      -0.021745       0.055930             10.802212      14.948060      -0.245236      -0.015628       8.044765       4.345286       9.413813          -0.000000
           83              C      10.281794       7.375744       4.476110      -0.530094      27.201912 0.42336250E+03  0.98777394E+04                                 7.623878                            6.654554       0.209288       2.019213                    0.998988      32.142484      91.759830       0.669274       0.392244      -1.081290      -0.013161      -0.042820       0.048015       0.065667       0.009092      -0.005258      -0.013470      -0.000351       0.055980      -0.019534      -0.006565       0.026099              7.968526       8.172809      -0.039069      -0.228242       7.669909      -1.823345       8.062859           0.000000
           84              C       9.938415       6.464291       5.597586       0.231307      31.489313 0.35580892E+03  0.79428819E+04                                 8.786085                            6.373564       0.117279       2.049983                    0.998489      25.242716      70.324175       0.640864       0.428133      -1.058635      -0.016840       0.041317      -0.054126       0.070145       0.024267      -0.025992      -0.029620      -0.017758       0.044382      -0.034185      -0.021745       0.055930             10.802212      14.948059      -0.245236       0.015628       8.044765      -4.345286       9.413813          -0.000000
           85              C       7.375744       1.241006      17.360710      -0.530094      27.201911 0.42336250E+03  0.98777391E+04                                 7.623877                            6.654553       0.209288       2.019213                    0.998988      32.142484      91.759826       0.669274       0.392244      -1.081290      -0.042820       0.013161       0.048015       0.065667      -0.009092      -0.013470       0.005258       0.000351       0.055980      -0.019534      -0.006565       0.026099              7.968525       7.669908       0.039069      -1.823345       8.172809       0.228242       8.062858           0.000000
           86              C       6.464291       1.584385      18.482186       0.231307      31.489313 0.35580893E+03  0.79428819E+04                                 8.786084                            6.373563       0.117279       2.049983                    0.998489      25.242716      70.324174       0.640864       0.428133      -1.058635       0.041317       0.016840      -0.054126       0.070145      -0.024267      -0.029620       0.025992       0.017758       0.044382      -0.034185      -0.021745       0.055930             10.802212       8.044765       0.245236      -4.345286      14.948059      -0.015628       9.413812          -0.000000
           87              C       4.147056      10.281794      17.360710      -0.530094      27.201912 0.42336251E+03  0.98777397E+04                                 7.623878                            6.654553       0.209288       2.019213                    0.998988      32.142484      91.759830       0.669274       0.392244      -1.081290       0.042820      -0.013161       0.048015       0.065667      -0.009092       0.013470      -0.005258       0.000351       0.055980      -0.019534      -0.006565       0.026099              7.968526       7.669908       0.039069       1.823345       8.172809      -0.228242       8.062859           0.000000
           88              C       5.058509       9.938415      18.482186       0.231307      31.489313 0.35580892E+03  0.79428819E+04                                 8.786085                            6.373564       0.117279       2.049983                    0.998489      25.242716      70.324175       0.640864       0.428133      -1.058635      -0.041317      -0.016840      -0.054126       0.070145      -0.024267       0.029620      -0.025992       0.017758       0.044382      -0.034185      -0.021745       0.055930             10.802212       8.044765       0.245236       4.345286      14.948059       0.015628       9.413813          -0.000000
           89              C      10.281794       4.147056       8.408490      -0.530094      27.201921 0.42336269E+03  0.98777448E+04                                 7.623879                            6.654555       0.209287       2.019213                    0.998988      32.142491      91.759857       0.669274       0.392244      -1.081290      -0.013161       0.042820      -0.048015       0.065667      -0.009091       0.005258      -0.013470      -0.000351       0.055980      -0.019534      -0.006565       0.026099              7.968527       8.172809       0.039071       0.228241       7.669911      -1.823346       8.062862           0.000000
           90              C       9.938415       5.058509       7.287014       0.231306      31.489358 0.35580955E+03  0.79428991E+04                                 8.786092                            6.373569       0.117278       2.049983                    0.998489      25.242735      70.324237       0.640864       0.428133      -1.058636      -0.016839      -0.041317       0.054126       0.070145      -0.024267       0.025993      -0.029620      -0.017758       0.044382      -0.034185      -0.021745       0.055930             10.802221      14.948068       0.245233      -0.015623       8.044773      -4.345292       9.413823          -0.000000
           91              C       1.241006       7.375744       8.408490      -0.530094      27.201921 0.42336270E+03  0.98777451E+04                                 7.623880                            6.654555       0.209287       2.019213                    0.998988      32.142491      91.759856       0.669274       0.392244      -1.081290       0.013161      -0.042820      -0.048015       0.065667      -0.009091      -0.005258       0.013470      -0.000351       0.055980      -0.019534      -0.006565       0.026099              7.968527       8.172809       0.039070      -0.228241       7.669911       1.823346       8.062862           0.000000
           92              C       1.584385       6.464291       7.287014       0.231306      31.489357 0.35580955E+03  0.79428990E+04                                 8.786092                            6.373569       0.117278       2.049983                    0.998489      25.242735      70.324234       0.640864       0.428133      -1.058636       0.016839       0.041317       0.054126       0.070145      -0.024267      -0.025993       0.029620      -0.017758       0.044382      -0.034185      -0.021745       0.055930             10.802221      14.948067       0.245233       0.015623       8.044772       4.345292       9.413822          -0.000000
           93              C       4.147056       1.241006      21.293090      -0.530094      27.201922 0.42336272E+03  0.98777458E+04                                 7.623880                            6.654555       0.209287       2.019213                    0.998988      32.142492      91.759862       0.669274       0.392244      -1.081290       0.042820       0.013161      -0.048015       0.065667       0.009091      -0.013470      -0.005258       0.000351       0.055981      -0.019534      -0.006565       0.026099              7.968528       7.669911      -0.039071      -1.823347       8.172810      -0.228241       8.062863           0.000000
           94              C       5.058509       1.584385      20.171614       0.231306      31.489356 0.35580952E+03  0.79428985E+04                                 8.786092                            6.373569       0.117278       2.049983                    0.998489      25.242734      70.324235       0.640864       0.428133      -1.058635      -0.041317       0.016839       0.054126       0.070145       0.024267      -0.029620      -0.025993       0.017758       0.044382      -0.034185      -0.021745       0.055930             10.802221       8.044773      -0.245233      -4.345292      14.948068       0.015623       9.413823          -0.000000
           95              C       7.375744      10.281794      21.293090      -0.530094      27.201918 0.42336264E+03  0.98777434E+04                                 7.623879                            6.654555       0.209287       2.019213                    0.998988      32.142489      91.759849       0.669274       0.392244      -1.081290      -0.042820      -0.013161      -0.048015       0.065667       0.009091       0.013470       0.005258       0.000351       0.055981      -0.019534      -0.006565       0.026099              7.968527       7.669910      -0.039071       1.823346       8.172809       0.228241       8.062862           0.000000
           96              C       6.464291       9.938415      20.171614       0.231306      31.489358 0.35580955E+03  0.79428992E+04                                 8.786092                            6.373569       0.117278       2.049983                    0.998489      25.242735      70.324236       0.640864       0.428133      -1.058636       0.041317      -0.016839       0.054126       0.070145       0.024267       0.029620       0.025993       0.017758       0.044382      -0.034185      -0.021745       0.055930             10.802221       8.044772      -0.245233       4.345292      14.948068      -0.015623       9.413823          -0.000000
           97              C       6.584128       6.584128      25.081162      -0.112639      35.747745 0.40640523E+03  0.94125799E+04                                 9.497224                            6.764640      -0.002028       1.971143                    0.999674      29.094591      83.530694       0.626319       0.422242      -1.058518      -0.015810      -0.015810       0.022563       0.031765       0.011712      -0.010824      -0.010824       0.000000      -0.069471      -0.027748      -0.000134       0.027882             12.317945       7.219395       2.286395       0.519646       7.219395       0.519647      22.515046          -0.000001
           98              C       4.938672       4.938672      25.081162      -0.112639      35.747746 0.40640524E+03  0.94125801E+04                                 9.497224                            6.764640      -0.002028       1.971143                    0.999674      29.094592      83.530695       0.626319       0.422242      -1.058518       0.015810       0.015810       0.022563       0.031765       0.011712       0.010824       0.010824      -0.000000      -0.069471      -0.027748      -0.000134       0.027882             12.317945       7.219395       2.286395      -0.519646       7.219395      -0.519646      22.515045          -0.000001
           99              C       4.938672       6.584128      12.196562      -0.112639      35.747751 0.40640528E+03  0.94125817E+04                                 9.497226                            6.764641      -0.002028       1.971143                    0.999674      29.094593      83.530708       0.626318       0.422242      -1.058518       0.015810      -0.015810       0.022563       0.031765      -0.011712       0.010824      -0.010824      -0.000000      -0.069471      -0.027748      -0.000134       0.027882             12.317948       7.219396      -2.286395      -0.519646       7.219396       0.519646      22.515051          -0.000001
          100              C       6.584128       4.938672      12.196562      -0.112639      35.747744 0.40640521E+03  0.94125794E+04                                 9.497224                            6.764640      -0.002028       1.971143                    0.999674      29.094590      83.530693       0.626319       0.422242      -1.058518      -0.015810       0.015810       0.022563       0.031765      -0.011712      -0.010824       0.010824      -0.000000      -0.069471      -0.027748      -0.000134       0.027882             12.317945       7.219395      -2.286395       0.519646       7.219395      -0.519646      22.515046          -0.000001
          101              C       4.938672       6.584128      13.572638      -0.112611      35.746903 0.40639386E+03  0.94122451E+04                                 9.497046                            6.764520      -0.001999       1.971157                    0.999674      29.094223      83.529151       0.626328       0.422239      -1.058521       0.015810      -0.015810      -0.022564       0.031766      -0.011713      -0.010824       0.010824       0.000000      -0.069465      -0.027746      -0.000135       0.027881             12.317696       7.219276      -2.286363       0.519609       7.219276      -0.519608      22.514537          -0.000001
          102              C       6.584128       4.938672      13.572638      -0.112611      35.746898 0.40639382E+03  0.94122436E+04                                 9.497045                            6.764519      -0.001999       1.971157                    0.999674      29.094221      83.529141       0.626328       0.422239      -1.058521      -0.015810       0.015810      -0.022564       0.031766      -0.011713       0.010824      -0.010824      -0.000000      -0.069465      -0.027746      -0.000135       0.027881             12.317694       7.219275      -2.286363      -0.519608       7.219275       0.519608      22.514532          -0.000001
          103              C       6.584128       6.584128       0.688038      -0.112611      35.746897 0.40639381E+03  0.94122433E+04                                 9.497045                            6.764519      -0.001998       1.971157                    0.999674      29.094221      83.529139       0.626328       0.422239      -1.058521      -0.015810      -0.015810      -0.022564       0.031766       0.011713       0.010824       0.010824       0.000000      -0.069465      -0.027746      -0.000135       0.027881             12.317693       7.219275       2.286362      -0.519608       7.219274      -0.519608      22.514532          -0.000001
          104              C       4.938672       4.938672       0.688038      -0.112611      35.746897 0.40639380E+03  0.94122431E+04                                 9.497045                            6.764519      -0.001998       1.971157                    0.999674      29.094221      83.529138       0.626328       0.422239      -1.058521       0.015810       0.015810      -0.022564       0.031766       0.011713      -0.010824      -0.010824      -0.000000      -0.069465      -0.027746      -0.000135       0.027881             12.317694       7.219274       2.286362       0.519608       7.219274       0.519608      22.514532          -0.000001
          105              C      10.776123       5.761400      19.326900      -0.163450      54.610378 0.49964874E+03  0.12076721E+05                                12.312621                            7.356533       0.167542       2.033377                    0.999326      29.358932      83.623809       0.623891       0.406175      -1.078455       0.107300      -0.000000      -0.000000       0.107300      -0.000000      -0.000000       0.009967       0.084275      -0.079375      -0.037725      -0.017641       0.055367             19.262376      39.991765      -0.000004      -0.000003       8.480685       2.448412       9.314678           0.000000
          106              C       0.746677       5.761400      19.326900      -0.163450      54.610381 0.49964877E+03  0.12076722E+05                                12.312621                            7.356533       0.167542       2.033377                    0.999326      29.358933      83.623813       0.623891       0.406175      -1.078455      -0.107300       0.000000      -0.000000       0.107300      -0.000000       0.000000      -0.009967       0.084275      -0.079375      -0.037725      -0.017641       0.055367             19.262377      39.991767      -0.000004       0.000003       8.480685      -2.448412       9.314678           0.000000
          107              C       5.761400      10.776123       6.442300      -0.163450      54.610381 0.49964877E+03  0.12076722E+05                                12.312621                            7.356533       0.167542       2.033377                    0.999326      29.358933      83.623812       0.623891       0.406175      -1.078455       0.000000       0.107300      -0.000000       0.107300       0.000000      -0.009967      -0.000000      -0.084275      -0.079375      -0.037725      -0.017641       0.055367             19.262376       8.480685       0.000004      -2.448412      39.991766      -0.000003       9.314678           0.000000
          108              C       5.761400       0.746677       6.442300      -0.163450      54.610378 0.49964874E+03  0.12076721E+05                                12.312620                            7.356533       0.167542       2.033377                    0.999326      29.358932      83.623809       0.623891       0.406175      -1.078455      -0.000000      -0.107300      -0.000000       0.107300       0.000000       0.009967       0.000000      -0.084275      -0.079375      -0.037725      -0.017641       0.055367             19.262376       8.480685       0.000004       2.448412      39.991765       0.000003       9.314678           0.000000
          109              C       0.746677       5.761400       6.442300      -0.163450      54.610384 0.49964880E+03  0.12076723E+05                                12.312621                            7.356533       0.167541       2.033377                    0.999326      29.358934      83.623814       0.623891       0.406175      -1.078455      -0.107300       0.000000       0.000000       0.107300      -0.000000      -0.000000       0.009967       0.084275      -0.079375      -0.037725      -0.017641       0.055367             19.262377      39.991767      -0.000004      -0.000004       8.480685       2.448412       9.314678           0.000000
          110              C      10.776123       5.761400       6.442300      -0.163450      54.610384 0.49964880E+03  0.12076723E+05                                12.312621                            7.356533       0.167541       2.033377                    0.999326      29.358934      83.623815       0.623891       0.406175      -1.078455       0.107300      -0.000000       0.000000       0.107300      -0.000000       0.000000      -0.009967       0.084275      -0.079375      -0.037725      -0.017641       0.055367             19.262377      39.991768      -0.000004       0.000003       8.480685      -2.448412       9.314679           0.000000
          111              C       5.761400       0.746677      19.326900      -0.163450      54.610384 0.49964880E+03  0.12076723E+05                                12.312621                            7.356533       0.167541       2.033377                    0.999326      29.358934      83.623815       0.623891       0.406175      -1.078455      -0.000000      -0.107300       0.000000       0.107300       0.000000      -0.009967      -0.000000      -0.084275      -0.079375      -0.037725      -0.017641       0.055367             19.262377       8.480685       0.000004      -2.448412      39.991768      -0.000003       9.314679           0.000000
          112              C       5.761400      10.776123      19.326900      -0.163450      54.610382 0.49964877E+03  0.12076722E+05                                12.312621                            7.356533       0.167541       2.033377                    0.999326      29.358933      83.623813       0.623891       0.406175      -1.078455       0.000000       0.107300       0.000000       0.107300       0.000000       0.009967       0.000000      -0.084275      -0.079375      -0.037725      -0.017641       0.055367             19.262377       8.480685       0.000004       2.448412      39.991768       0.000004       9.314678           0.000000
          113              C       5.761400       5.761400      22.885627       0.610981      25.424955 0.23966562E+03  0.48933152E+04                                 7.961211                            5.458088       0.079588       2.089894                    0.999570      21.686513      59.606852       0.643579       0.466130      -1.026539       0.000000      -0.000000      -0.064322       0.064322      -0.072752       0.000000      -0.000000       0.000000      -0.193842      -0.064614      -0.040445       0.105059             10.677565       6.872471       2.580215       0.000000       6.872470       0.000000      18.287755           0.000000
          114              C       5.761400       5.761400      24.377663      -0.019196      39.616101 0.40589766E+03  0.93060539E+04                                10.088862                            6.654965      -0.010837       2.007144                    0.999363      26.664981      73.764003       0.652906       0.409172      -1.077400       0.000000      -0.000000       0.045949       0.045949      -0.010047      -0.000000       0.000000      -0.000000      -0.026779      -0.008926      -0.005584       0.014510             14.504476       7.633918       2.450888       0.000000       7.633918       0.000000      28.245592          -0.000000
          115              C       5.761400       5.761400      10.001027       0.610981      25.424956 0.23966562E+03  0.48933152E+04                                 7.961211                            5.458088       0.079588       2.089894                    0.999570      21.686513      59.606852       0.643579       0.466130      -1.026539      -0.000000      -0.000000      -0.064322       0.064322       0.072752       0.000000       0.000000      -0.000000      -0.193842      -0.064614      -0.040445       0.105059             10.677565       6.872470      -2.580215      -0.000000       6.872471       0.000000      18.287755           0.000000
          116              C       5.761400       5.761400      11.493063      -0.019196      39.616101 0.40589765E+03  0.93060539E+04                                10.088862                            6.654965      -0.010837       2.007144                    0.999363      26.664981      73.764003       0.652906       0.409172      -1.077400       0.000000      -0.000000       0.045949       0.045949       0.010047      -0.000000      -0.000000       0.000000      -0.026779      -0.008926      -0.005584       0.014510             14.504476       7.633918      -2.450888      -0.000000       7.633918       0.000000      28.245592          -0.000000
          117              C       5.761400       5.761400      15.768173       0.610981      25.424992 0.23966605E+03  0.48933276E+04                                 7.961223                            5.458096       0.079581       2.089892                    0.999570      21.686547      59.607016       0.643578       0.466130      -1.026539      -0.000000      -0.000000       0.064322       0.064322       0.072753       0.000000      -0.000000      -0.000000      -0.193842      -0.064614      -0.040446       0.105060             10.677578       6.872479      -2.580219       0.000000       6.872480      -0.000000      18.287774           0.000000
          118              C       5.761400       5.761400      14.276137      -0.019202      39.616532 0.40590233E+03  0.93061882E+04                                10.088939                            6.655007      -0.010844       2.007140                    0.999363      26.665121      73.764504       0.652903       0.409173      -1.077399      -0.000000      -0.000000      -0.045948       0.045948       0.010047      -0.000000      -0.000000       0.000000      -0.026774      -0.008925      -0.005584       0.014509             14.504608       7.633970      -2.450905       0.000000       7.633971      -0.000000      28.245883          -0.000000
          119              C       5.761400       5.761400       2.883573       0.610981      25.424990 0.23966604E+03  0.48933272E+04                                 7.961222                            5.458096       0.079581       2.089892                    0.999570      21.686546      59.607013       0.643578       0.466130      -1.026539       0.000000      -0.000000       0.064322       0.064322      -0.072753      -0.000000       0.000000       0.000000      -0.193842      -0.064614      -0.040446       0.105060             10.677577       6.872480       2.580219      -0.000000       6.872479      -0.000000      18.287773           0.000000
          120              C       5.761400       5.761400       1.391537      -0.019202      39.616529 0.40590231E+03  0.93061876E+04                                10.088939                            6.655007      -0.010844       2.007140                    0.999363      26.665120      73.764501       0.652903       0.409173      -1.077399       0.000000       0.000000      -0.045948       0.045948      -0.010047       0.000000       0.000000      -0.000000      -0.026774      -0.008925      -0.005584       0.014509             14.504607       7.633971       2.450905      -0.000000       7.633970      -0.000000      28.245881          -0.000000
          121              N       8.668602       6.205028      19.857230      -0.277789      41.265789 0.51811255E+03  0.12458195E+05                                 9.797687                            7.164239       0.299713       2.090889                    0.999639      28.735536      77.920719       0.685690       0.371490      -1.118630       0.081813      -0.088909      -0.107649       0.161823       0.030820       0.038135       0.065025      -0.038882       0.080729      -0.051584      -0.048758       0.100342             13.018294      22.848027      -1.332577      -0.720092       7.976991       2.895768       8.229865          -0.000000
          122              N       2.854198       5.317772      19.857230      -0.277789      41.265790 0.51811256E+03  0.12458195E+05                                 9.797687                            7.164240       0.299713       2.090889                    0.999639      28.735536      77.920722       0.685690       0.371490      -1.118630      -0.081813       0.088909      -0.107649       0.161823       0.030820      -0.038135      -0.065025      -0.038882       0.080729      -0.051584      -0.048758       0.100342             13.018295      22.848029      -1.332578       0.720092       7.976991      -2.895768       8.229865           0.000000
          123              N       5.317772       8.668602       6.972630      -0.277789      41.265790 0.51811256E+03  0.12458195E+05                                 9.797687                            7.164239       0.299713       2.090889                    0.999639      28.735536      77.920721       0.685690       0.371490      -1.118630       0.088909       0.081813      -0.107649       0.161823      -0.030820      -0.065025       0.038135       0.038882       0.080729      -0.051584      -0.048758       0.100342             13.018295       7.976991       1.332578      -2.895768      22.848028      -0.720092       8.229865          -0.000000
          124              N       6.205028       2.854198       6.972630      -0.277789      41.265789 0.51811255E+03  0.12458195E+05                                 9.797687                            7.164239       0.299713       2.090889                    0.999639      28.735536      77.920720       0.685690       0.371490      -1.118630      -0.088909      -0.081813      -0.107649       0.161823      -0.030820       0.065025      -0.038135       0.038882       0.080729      -0.051584      -0.048758       0.100342             13.018294       7.976991       1.332578       2.895768      22.848028       0.720092       8.229865          -0.000000
          125              N       2.854198       6.205028      18.796570      -0.277781      41.265440 0.51810797E+03  0.12458053E+05                                 9.797619                            7.164198       0.299728       2.090895                    0.999639      28.735414      77.920205       0.685693       0.371489      -1.118631      -0.081813      -0.088910       0.107650       0.161823      -0.030819       0.038135      -0.065025      -0.038882       0.080728      -0.051584      -0.048758       0.100342             13.018191      22.847822       1.332561      -0.720078       7.976939      -2.895747       8.229812          -0.000000
          126              N       8.668602       5.317772      18.796570      -0.277781      41.265438 0.51810794E+03  0.12458052E+05                                 9.797619                            7.164198       0.299728       2.090895                    0.999639      28.735413      77.920202       0.685693       0.371489      -1.118631       0.081813       0.088910       0.107650       0.161823      -0.030819      -0.038135       0.065025      -0.038882       0.080728      -0.051584      -0.048758       0.100342             13.018191      22.847822       1.332561       0.720078       7.976939       2.895747       8.229812          -0.000000
          127              N       6.205028       8.668602       5.911970      -0.277781      41.265438 0.51810794E+03  0.12458052E+05                                 9.797619                            7.164198       0.299728       2.090895                    0.999639      28.735413      77.920202       0.685693       0.371489      -1.118631      -0.088910       0.081813       0.107650       0.161823       0.030819      -0.065025      -0.038135       0.038882       0.080728      -0.051584      -0.048758       0.100343             13.018191       7.976939      -1.332561      -2.895747      22.847821       0.720078       8.229812          -0.000000
          128              N       5.317772       2.854198       5.911970      -0.277781      41.265438 0.51810794E+03  0.12458052E+05                                 9.797619                            7.164198       0.299728       2.090895                    0.999639      28.735413      77.920202       0.685693       0.371489      -1.118631       0.088910      -0.081813       0.107650       0.161823       0.030819       0.065025       0.038135       0.038882       0.080728      -0.051584      -0.048758       0.100342             13.018191       7.976939      -1.332560       2.895747      22.847821      -0.720078       8.229812          -0.000000
          129              N       2.854198       5.317772       5.911970      -0.277789      41.265789 0.51811254E+03  0.12458195E+05                                 9.797687                            7.164239       0.299713       2.090889                    0.999639      28.735535      77.920718       0.685690       0.371490      -1.118630      -0.081813       0.088910       0.107649       0.161823       0.030820       0.038135       0.065025      -0.038882       0.080729      -0.051584      -0.048758       0.100342             13.018295      22.848029      -1.332578      -0.720093       7.976991       2.895768       8.229865          -0.000000
          130              N       8.668602       6.205028       5.911970      -0.277789      41.265790 0.51811255E+03  0.12458195E+05                                 9.797687                            7.164239       0.299713       2.090889                    0.999639      28.735535      77.920719       0.685690       0.371490      -1.118630       0.081813      -0.088910       0.107649       0.161823       0.030820      -0.038135      -0.065025      -0.038882       0.080729      -0.051584      -0.048758       0.100342             13.018295      22.848030      -1.332578       0.720093       7.976991      -2.895768       8.229865          -0.000000
          131              N       6.205028       2.854198      18.796570      -0.277789      41.265789 0.51811254E+03  0.12458195E+05                                 9.797687                            7.164239       0.299713       2.090889                    0.999639      28.735535      77.920718       0.685690       0.371490      -1.118630      -0.088910      -0.081813       0.107649       0.161823      -0.030820      -0.065025       0.038135       0.038882       0.080729      -0.051584      -0.048758       0.100342             13.018295       7.976991       1.332578      -2.895768      22.848029      -0.720093       8.229865          -0.000000
          132              N       5.317772       8.668602      18.796570      -0.277789      41.265794 0.51811260E+03  0.12458197E+05                                 9.797688                            7.164240       0.299713       2.090889                    0.999639      28.735537      77.920724       0.685690       0.371490      -1.118630       0.088910       0.081813       0.107649       0.161823      -0.030820       0.065025      -0.038135       0.038882       0.080729      -0.051584      -0.048758       0.100342             13.018296       7.976991       1.332578       2.895768      22.848031       0.720093       8.229866          -0.000000
          133              N       8.668602       5.317772       6.972630      -0.277781      41.265442 0.51810799E+03  0.12458054E+05                                 9.797620                            7.164199       0.299727       2.090895                    0.999639      28.735415      77.920209       0.685693       0.371489      -1.118631       0.081813       0.088910      -0.107650       0.161823      -0.030819       0.038135      -0.065025      -0.038882       0.080728      -0.051584      -0.048758       0.100343             13.018191      22.847822       1.332561      -0.720077       7.976939      -2.895747       8.229813          -0.000000
          134              N       2.854198       6.205028       6.972630      -0.277781      41.265439 0.51810796E+03  0.12458053E+05                                 9.797619                            7.164198       0.299727       2.090895                    0.999639      28.735414      77.920205       0.685693       0.371489      -1.118631      -0.081813      -0.088910      -0.107650       0.161823      -0.030819      -0.038135       0.065025      -0.038882       0.080728      -0.051584      -0.048758       0.100343             13.018191      22.847821       1.332560       0.720077       7.976939       2.895747       8.229812          -0.000000
          135              N       5.317772       2.854198      19.857230      -0.277781      41.265440 0.51810797E+03  0.12458053E+05                                 9.797620                            7.164199       0.299727       2.090895                    0.999639      28.735414      77.920207       0.685693       0.371489      -1.118631       0.088910      -0.081813      -0.107650       0.161823       0.030819      -0.065025      -0.038135       0.038882       0.080728      -0.051584      -0.048758       0.100343             13.018191       7.976939      -1.332561      -2.895747      22.847822       0.720077       8.229813          -0.000000
          136              N       6.205028       8.668602      19.857230      -0.277781      41.265439 0.51810796E+03  0.12458053E+05                                 9.797619                            7.164198       0.299727       2.090895                    0.999639      28.735414      77.920206       0.685693       0.371489      -1.118631      -0.088910       0.081813      -0.107650       0.161823       0.030819       0.065025       0.038135       0.038881       0.080728      -0.051584      -0.048758       0.100343             13.018191       7.976939      -1.332561       2.895747      22.847822      -0.720077       8.229812          -0.000000
          137              O       6.549560       6.549560      22.321023      -0.540694      36.318315 0.48997956E+03  0.11489277E+05                                 8.664247                            6.772024       0.395385       2.185064                    0.997982      26.866009      69.361879       0.744219       0.350986      -1.147375      -0.027161      -0.027161      -0.014147       0.040933      -0.015826      -0.041150      -0.041150       0.000000      -0.024528      -0.068180       0.019914       0.048265             10.687213       8.264027       2.984897      -4.291602       8.264024      -4.291600      15.533589          -0.000000
          138              O       4.973240       4.973240      22.321023      -0.540694      36.318317 0.48997959E+03  0.11489278E+05                                 8.664248                            6.772025       0.395385       2.185064                    0.997982      26.866009      69.361881       0.744219       0.350986      -1.147375       0.027161       0.027161      -0.014147       0.040933      -0.015826       0.041150       0.041150       0.000000      -0.024528      -0.068180       0.019914       0.048265             10.687214       8.264027       2.984897       4.291603       8.264025       4.291600      15.533590          -0.000000
          139              O       4.973240       6.549560       9.436423      -0.540694      36.318316 0.48997958E+03  0.11489278E+05                                 8.664248                            6.772025       0.395385       2.185064                    0.997982      26.866009      69.361880       0.744219       0.350986      -1.147375       0.027161      -0.027161      -0.014147       0.040933       0.015826       0.041150      -0.041150      -0.000000      -0.024528      -0.068180       0.019914       0.048265             10.687214       8.264025      -2.984897       4.291600       8.264027      -4.291603      15.533590          -0.000000
          140              O       6.549560       4.973240       9.436423      -0.540694      36.318315 0.48997955E+03  0.11489277E+05                                 8.664248                            6.772025       0.395385       2.185064                    0.997982      26.866008      69.361878       0.744219       0.350986      -1.147375      -0.027161       0.027161      -0.014147       0.040933       0.015826      -0.041150       0.041150      -0.000000      -0.024528      -0.068180       0.019914       0.048265             10.687214       8.264025      -2.984897      -4.291600       8.264027       4.291603      15.533590          -0.000000
          141              O       4.973240       6.549560      16.332777      -0.540695      36.318397 0.48998086E+03  0.11489317E+05                                 8.664264                            6.772036       0.395382       2.185063                    0.997982      26.866032      69.361994       0.744218       0.350987      -1.147375       0.027161      -0.027161       0.014147       0.040934       0.015827      -0.041150       0.041150      -0.000000      -0.024529      -0.068180       0.019915       0.048265             10.687234       8.264041      -2.984905      -4.291611       8.264043       4.291614      15.533619          -0.000000
          142              O       6.549560       4.973240      16.332777      -0.540695      36.318399 0.48998088E+03  0.11489317E+05                                 8.664265                            6.772037       0.395382       2.185063                    0.997982      26.866032      69.361996       0.744218       0.350987      -1.147375      -0.027161       0.027161       0.014147       0.040934       0.015827       0.041150      -0.041150      -0.000000      -0.024529      -0.068180       0.019915       0.048265             10.687235       8.264041      -2.984905       4.291612       8.264044      -4.291614      15.533620          -0.000000
          143              O       6.549560       6.549560       3.448177      -0.540695      36.318397 0.48998085E+03  0.11489316E+05                                 8.664264                            6.772036       0.395382       2.185063                    0.997982      26.866032      69.361994       0.744218       0.350987      -1.147375      -0.027161      -0.027161       0.014147       0.040934      -0.015827       0.041150       0.041150       0.000000      -0.024529      -0.068180       0.019915       0.048265             10.687234       8.264043       2.984905       4.291614       8.264041       4.291611      15.533618          -0.000000
          144              O       4.973240       4.973240       3.448177      -0.540695      36.318398 0.48998087E+03  0.11489317E+05                                 8.664264                            6.772037       0.395382       2.185063                    0.997982      26.866032      69.361995       0.744218       0.350987      -1.147375       0.027161       0.027161       0.014147       0.040934      -0.015827      -0.041150      -0.041150       0.000000      -0.024529      -0.068180       0.019915       0.048265             10.687235       8.264044       2.984905      -4.291614       8.264041      -4.291611      15.533619          -0.000000
          145              O       5.761400       5.761400      19.326900      -0.881118      55.575447 0.10860653E+04  0.31091776E+05                                11.357761                            9.922714      -0.444355       1.843753                    0.994542      34.278476      97.973981       0.629333       0.339967      -1.155882       0.000000      -0.000000      -0.000000       0.000000       0.000000       0.000000      -0.000000      -0.000000      -0.031545      -0.010515       0.005258       0.005258             13.875916      15.302728       0.000001      -0.000000      15.302728      -0.000000      11.022292           0.000000
          146              O       5.761400       5.761400       6.442300      -0.881118      55.575447 0.10860653E+04  0.31091776E+05                                11.357761                            9.922714      -0.444355       1.843753                    0.994542      34.278476      97.973981       0.629333       0.339967      -1.155882       0.000000      -0.000000      -0.000000       0.000000      -0.000000      -0.000000       0.000000      -0.000000      -0.031545      -0.010515       0.005258       0.005258             13.875916      15.302728      -0.000001       0.000000      15.302728       0.000000      11.022292           0.000000

******************************************************
Auxiliary information for the entire system
The total spin magnetic moment of the unit cell is   -0.000006
The total net atomic charge of the unit cell is   0.000000
Accuracy of reproducing the electrostatic potential in the unit cell:
  The inner radius (bohr) =    5.0000
  The outer radius (bohr) =   12.0000
  Valid grid points have density less than (e/(bohr^3)) =    0.0001
  The number of valid grid points were=       331040
  The rms potential error without charges in kcal/mol is=      3.02189
  The rms potential error with partial charges in kcal/mol is=      0.59073
  The RRMSE value at monopole order=      0.19548
  The rms potential error with partial charges and cloud penetration in kcal/mol is=      0.57701
  The RRMSE value at monopole order with cloud penetration is=      0.19094
  The rms potential error with partial charges and atomic dipoles in kcal/mol is=      0.34203
  The RRMSE value at dipole order=      0.11318
  The rms potential error with partial charges, atomic dipoles and cloud penetration in kcal/mol is=      0.34505
  The RRMSE value at dipole order with cloud penetration=      0.11418

******************************************************
The electron densities and ab initio electrostatic potential were computed in VASP using the PBE functional and
projector augmented wave method. See the main text of the journal article for a description of computational details.
The atomic charges, dipoles, and quadrupoles were computed with the DDEC6 method as described in
(a) T. A. Manz and N. Gabaldon Limas, RSC Adv. 6 (2016) 47771-47801 DOI: 10.1039/c6ra04656h
(b) N. Gabaldon Limas and T. A. Manz, RSC Adv. 8 (2018) 2678-2707 DOI: 10.1039/c7ra11829e.
For each atom in the material, the electron cloud parameters were fit to the spherically averaged atom-in-material
electron density using radial positions for which this density was between 10^-4 and 10^-2 electrons per cubic bohr.
The polarizabilities, dispersion coefficients, and quantum Drude oscillator (QDO) parameters were fit using the MCLF method.
The magnetic structure of the system was optimized in VASP from the default ferromagnetic initial guess using spin polarization.
The atomic spin moments (ASMs) were computed on this optimized magnetic structure using the DDEC6 partition as inputs
to the method of T. A. Manz and D. S. Sholl, J. Chem. Theory Comput. 7 (2011) 4146-4164 DOI: 10.1021/ct200539n.
The RMSE and RRMSE were computed using a uniform grid with Ewald summation.
