# Supplementary material for: A collection of forcefield precursors for metal–organic frameworks
Source: RSC Adv. 2019 Nov 13;9(63):36492–507. doi: 10.1039/c9ra07327b (PMC9075174; doi:10.1039/c9ra07327b)
Supplement: RA-009-C9RA07327B-s6052 [file RA-009-C9RA07327B-s6052.xyz]

   54
jmolscript: load "" {1 1 1} spacegroup "x,y,z" unitcell [{      6.818500     0.000000     0.000000 }, {     -2.272813    14.983704     0.000000 }, {      2.272813     7.491848    12.976270 }]
Co     4.382726     7.978821     5.342849     0.964496
Co    -0.162936     8.129482     3.394982     0.964500
Co     2.109893     6.367249     4.238439     0.964878
Co     2.435774    14.496731     7.633421     0.964323
Co     6.981436    14.346070     9.581288     0.964313
Co     4.708607    16.108303     8.737831     0.964843
H      2.266809    11.203388     7.227393     0.149281
H      6.812469    15.641110    12.636421     0.148437
H      4.539654    18.106606     6.088725     0.148315
H      4.551691    11.272164     5.748877     0.149281
H      0.006031     6.834442     0.339849     0.148436
H      2.278846     4.368946     6.887545     0.148315
C      1.737694     9.190253     5.613794     0.643286
C      0.847744    10.197158     6.044606    -0.133083
C      6.324705    10.219634     5.616130     0.297895
C      1.360494    11.260701     6.884690    -0.193210
C      4.010533     7.758411     2.210378     0.641873
C      3.120585     7.628054     1.122966    -0.132860
C      1.779044     7.245744     1.317740     0.298722
C      5.906153    15.315664    12.758139    -0.192072
C      6.283357     5.526887     5.152098     0.642498
C      5.393403     4.650341     5.808698    -0.133332
C      4.051863     5.010174     6.042400     0.298695
C      3.633339    18.374739     6.309711    -0.191768
C      5.080806    13.285299     7.362476     0.643284
C      5.970756    12.278394     6.931664    -0.133094
C      0.493795    12.255918     7.360140     0.297892
C      5.458006    11.214851     6.091580    -0.193205
C      2.807967    14.717141    10.765892     0.641871
C      3.697915    14.847498    11.853304    -0.132871
C      5.039456    15.229808    11.658530     0.298720
C      0.912347     7.159888     0.218131    -0.192067
C      0.535143    16.948665     7.824172     0.642497
C      1.425097    17.825211     7.167572    -0.133344
C      2.766637    17.465378     6.933870     0.298692
C      3.185161     4.100813     6.666559    -0.191761
O      2.887701     9.123725     6.156202    -0.551944
O      1.312834     8.210319     4.943440    -0.584989
O      5.852525     9.295889     4.697669    -0.591749
O      5.160543     8.261414     1.996788    -0.551314
O      3.585670     7.667835     3.394203    -0.584800
O      1.306860     6.912207     2.576957    -0.592506
O      0.614865     5.090412     4.823280    -0.552049
O      5.858499     6.597398     4.638627    -0.584283
O      3.579685     6.267457     5.701643    -0.592734
O      3.930799    13.351827     6.820068    -0.551928
O      5.505666    14.265233     8.032830    -0.584988
O      0.965975    13.179663     8.278601    -0.591737
O      1.657957    14.214138    10.979482    -0.551296
O      3.232830    14.807717     9.582067    -0.584800
O      5.511640    15.563345    10.399313    -0.592505
O      6.203635    17.385140     8.152990    -0.552047
O      0.960001    15.878154     8.337643    -0.584270
O      3.238815    16.208095     7.274627    -0.592741

The following XYZ coordinates are in angstroms. Other properties are in atomic units.
The sperically averaged electron density of each atom fit to a function of the form exp(a - br)
eigen_1, eigen_2 and eigen_3 are the three eigenvalues of traceless quadrupole moment tensor
  atom number  atomic symbol              X              Y              Z     net charge C6 coefficient C8 coefficient C10 coefficient fluctuating dipole atomic polarizability isotropic forcefield polarizability              a              b squared Pearson coefficient          <r^3>          <r^4>         wp_QDO          m_QDO          q_QDO       dipole_x       dipole_y       dipole_z         dipole            Qxy            Qxz            Qyz     Q(x^2-y^2)  Q(3z^2 - R^2)        eigen_1        eigen_2        eigen_3 static polarizability      alpha(xx)      alpha(xy)      alpha(xz)      alpha(yy)      alpha(yz)      alpha(zz) atomic spin moment
            1             Co       4.382726       7.978821       5.342849       0.964496     104.819179 0.19953513E+04  0.63745258E+05                                16.836569                           13.547395       0.642751       2.076630                    0.997548      45.184171     118.791571       0.555846       0.344924      -1.201555      -0.010463       0.006011       0.020926       0.024156       0.018995      -0.023028       0.017197      -0.019342       0.010928      -0.041377       0.018186       0.023191             21.260781      25.057945       1.156460      -0.815990      26.221392       1.589788      12.503005           2.782054
            2             Co      -0.162936       8.129482       3.394982       0.964500     104.945892 0.19982943E+04  0.63866729E+05                                16.854528                           13.561212       0.635832       2.074469                    0.997541      45.200525     118.883972       0.555293       0.345119      -1.201312      -0.010582       0.014673      -0.015297       0.023691      -0.029474      -0.005208      -0.007038      -0.001299       0.066623      -0.041754       0.018024       0.023730             21.284398      25.090355      -1.286648      -0.595059      14.570684       5.150822      24.192156           2.785280
            3             Co       2.109893       6.367249       4.238439       0.964878     104.879424 0.19967914E+04  0.63806027E+05                                16.846794                           13.555524       0.637567       2.075127                    0.997562      45.188365     118.836145       0.555451       0.345089      -1.201350      -0.010120      -0.020816      -0.005043       0.023688       0.010667       0.028200      -0.010358      -0.030954      -0.025136      -0.041674       0.018399       0.023275             21.273961      25.075936       0.127420       1.411231      17.318057      -6.739005      21.427889           2.784502
            4             Co       2.435774      14.496731       7.633421       0.964323     104.833250 0.19956767E+04  0.63758457E+05                                16.838189                           13.548618       0.642570       2.076545                    0.997548      45.187098     118.803115       0.555811       0.344930      -1.201546       0.010457      -0.006010      -0.020943       0.024168       0.018985      -0.023011       0.017193      -0.019345       0.011017      -0.041358       0.018164       0.023195             21.262939      25.060718       1.156684      -0.816086      26.223925       1.589991      12.504174           2.781918
            5             Co       6.981436      14.346070       9.581288       0.964313     104.961178 0.19986502E+04  0.63881172E+05                                16.856292                           13.562554       0.635629       2.074375                    0.997541      45.203704     118.896550       0.555255       0.345126      -1.201302       0.010574      -0.014687       0.015306       0.023702      -0.029451      -0.005209      -0.007053      -0.001333       0.066610      -0.041733       0.017999       0.023734             21.286737      25.093414      -1.286794      -0.595315      14.572057       5.151333      24.194739           2.785134
            6             Co       4.708607      16.108303       8.737831       0.964843     104.881287 0.19968369E+04  0.63807826E+05                                16.846950                           13.555646       0.637581       2.075126                    0.997562      45.188932     118.837853       0.555451       0.345087      -1.201352       0.010120       0.020818       0.005045       0.023691       0.010668       0.028199      -0.010358      -0.030959      -0.025135      -0.041675       0.018397       0.023278             21.274173      25.076342       0.127399       1.411342      17.318206      -6.739051      21.427972           2.784461
            7              H       2.266809      11.203388       7.227393       0.149281       1.295020 0.98301735E+01  0.10130210E+03                                 1.946446                            1.819707      -1.401395       2.232387                    0.992950       3.577794      10.162260       0.470518       1.263202      -0.713367       0.037641      -0.004645       0.021359       0.043528      -0.002004       0.011318       0.003541       0.017855       0.014971      -0.013451      -0.003635       0.017085              2.023825       2.634051      -0.014363       0.229665       1.819720       0.207593       1.617703          -0.000019
            8              H       6.812469      15.641110      12.636421       0.148437       1.299125 0.98675384E+01  0.10178421E+03                                 1.950659                            1.823229      -1.387839       2.237622                    0.993067       3.583277      10.182874       0.470035       1.263295      -0.713350       0.037960       0.020848      -0.006596       0.043808       0.010850      -0.004000      -0.008885       0.008396      -0.012541      -0.013398      -0.003730       0.017128              2.028437       2.641250       0.206958      -0.102892       1.490987      -0.016416       1.953075          -0.000018
            9              H       4.539654      18.106606       6.088725       0.148315       1.303912 0.99128968E+01  0.10238703E+03                                 1.956978                            1.828596      -1.409504       2.228605                    0.992758       3.589294      10.212450       0.468809       1.264929      -0.712997       0.037758      -0.016305      -0.014930       0.043754      -0.008879      -0.007280       0.005468       0.002456      -0.031196      -0.013432      -0.003726       0.017158              2.035362       2.651663      -0.193694      -0.128458       1.857673      -0.192944       1.596749          -0.000019
           10              H       4.551691      11.272164       5.748877       0.149281       1.295026 0.98302378E+01  0.10130299E+03                                 1.946458                            1.819717      -1.401397       2.232387                    0.992949       3.577805      10.162323       0.470514       1.263208      -0.713366      -0.037641       0.004644      -0.021360       0.043528      -0.002004       0.011318       0.003541       0.017855       0.014972      -0.013451      -0.003635       0.017086              2.023838       2.634071      -0.014364       0.229667       1.819731       0.207595       1.617712          -0.000019
           11              H       0.006031       6.834442       0.339849       0.148436       1.299140 0.98676813E+01  0.10178611E+03                                 1.950678                            1.823245      -1.387849       2.237617                    0.993067       3.583300      10.182979       0.470031       1.263300      -0.713349      -0.037960      -0.020848       0.006597       0.043808       0.010850      -0.004000      -0.008885       0.008396      -0.012542      -0.013398      -0.003731       0.017128              2.028459       2.641281       0.206961      -0.102893       1.490999      -0.016416       1.953095          -0.000018
           12              H       2.278846       4.368946       6.887545       0.148315       1.303914 0.99129157E+01  0.10238732E+03                                 1.956984                            1.828601      -1.409502       2.228606                    0.992758       3.589296      10.212473       0.468807       1.264933      -0.712996      -0.037758       0.016306       0.014930       0.043755      -0.008879      -0.007281       0.005468       0.002456      -0.031196      -0.013432      -0.003726       0.017158              2.035368       2.651674      -0.193694      -0.128459       1.857677      -0.192945       1.596753          -0.000019
           13              C       1.737694       9.190253       5.613794       0.643286      24.678417 0.22925257E+03  0.46567296E+04                                 7.895257                            5.411804      -0.039384       2.057988                    0.999506      21.565747      60.286918       0.629416       0.479072      -1.013467       0.029989      -0.053087      -0.004904       0.061169       0.044718      -0.029112      -0.062277      -0.022019       0.163953      -0.076250      -0.030623       0.106873             10.298908      11.523537      -2.997451       0.105662      12.277481       4.561993       7.095705          -0.003326
           14              C       0.847744      10.197158       6.044606      -0.133083      48.178117 0.47739610E+03  0.11400815E+05                                11.337318                            7.196071      -0.007766       1.986650                    0.999257      28.584986      80.760156       0.630530       0.406765      -1.078761       0.008783       0.034217       0.042886       0.055563       0.014212       0.016748      -0.000067      -0.058782       0.054218      -0.045872       0.019311       0.026561             16.132625      16.275297      -4.042306       0.016130      21.080354       8.952082      11.042224           0.007132
           15              C       6.324705      10.219634       5.616130       0.297895      37.470971 0.36468466E+03  0.82222971E+04                                 9.945816                            6.531053      -0.123417       1.970971                    0.999305      25.597605      72.557047       0.619370       0.438612      -1.048291      -0.027115      -0.058406      -0.079841       0.102573       0.004156       0.024134       0.015463      -0.037161       0.057588      -0.038413       0.000398       0.038015             13.663326      13.299319      -1.226166       1.022686      17.427800       7.886638      10.262860           0.007889
           16              C       1.360494      11.260701       6.884690      -0.193210      47.635364 0.51017332E+03  0.12493171E+05                                11.428593                            7.555156      -0.164313       1.903095                    0.998960      31.237493      91.882248       0.596143       0.419566      -1.061384       0.006460      -0.043889      -0.018291       0.047984       0.024182       0.012598      -0.017136       0.007614       0.118824      -0.049344       0.004621       0.044724             15.849632      13.364214      -2.544022      -0.063435      22.415618       9.995697      11.769065           0.012488
           17              C       4.010533       7.758411       2.210378       0.641873      24.714424 0.22961704E+03  0.46661160E+04                                 7.903050                            5.416307      -0.046708       2.055488                    0.999562      21.585401      60.360194       0.629102       0.479108      -1.013420       0.029970       0.022122       0.049379       0.061854      -0.047815      -0.024230       0.000541      -0.128309      -0.158876      -0.076256      -0.030660       0.106916             10.310010      11.536405       1.591966       2.546527       4.444081      -0.037443      14.949544          -0.003325
           18              C       3.120585       7.628054       1.122966      -0.132860      48.233090 0.47789364E+03  0.11416798E+05                                11.349848                            7.202579      -0.009682       1.985784                    0.999263      28.599030      80.840446       0.629821       0.407077      -1.078447       0.009657       0.020036      -0.050273       0.054973       0.006882      -0.019670       0.001553      -0.056879       0.059733      -0.045188       0.019220       0.025967             16.152893      16.293879       2.037347       3.496167       5.804804      -0.130176      26.359996           0.007127
           19              C       1.779044       7.245744       1.317740       0.298722      37.458322 0.36452572E+03  0.82180541E+04                                 9.945298                            6.530626      -0.119571       1.972223                    0.999340      25.590370      72.540438       0.619231       0.438746      -1.048181      -0.027568      -0.040312       0.091238       0.103486       0.018977      -0.015851      -0.012261      -0.030155       0.073645      -0.037940      -0.000042       0.037982             13.662912      13.300764       1.498930       0.552830       5.223799      -0.840156      22.464172           0.007894
           20              C       5.906153      15.315664      12.758139      -0.192072      47.546720 0.50907693E+03  0.12459237E+05                                11.412600                            7.545084      -0.163781       1.903709                    0.999016      31.208683      91.762213       0.596791       0.419349      -1.061554       0.007267       0.006505       0.047267       0.048263      -0.000494      -0.027283      -0.018553      -0.053122      -0.067894      -0.048893       0.004812       0.044081             15.825712      13.350748       1.216969       2.230426       5.766964      -0.387535      28.359425           0.012491
           21              C       6.283357       5.526887       5.152098       0.642498      24.708086 0.22956046E+03  0.46646643E+04                                 7.901379                            5.415436      -0.043673       2.056375                    0.999581      21.582660      60.349966       0.629190       0.479072      -1.013442       0.031160       0.031091      -0.043714       0.062036       0.002997       0.053015       0.062208      -0.019775       0.165873      -0.075979      -0.030935       0.106913             10.307433      11.533572       1.408034      -2.650557      12.352465      -4.528927       7.036261          -0.003320
           22              C       5.393403       4.650341       5.808698      -0.133332      48.302685 0.47857180E+03  0.11437918E+05                                11.363672                            7.209945      -0.013134       1.984413                    0.999307      28.618688      80.933400       0.629156       0.407332      -1.078197       0.008775      -0.053838       0.007516       0.055064      -0.021102       0.003794      -0.000783      -0.055791       0.060372      -0.045212       0.019585       0.025627             16.174412      16.317063       2.009099      -3.516193      21.362404      -8.847703      10.843770           0.007138
           23              C       4.051863       5.010174       6.042400       0.298695      37.422936 0.36417278E+03  0.82073958E+04                                 9.935890                            6.525151      -0.115485       1.973655                    0.999368      25.577688      72.471979       0.619874       0.438435      -1.048458      -0.027454       0.099176      -0.010333       0.103423      -0.022749      -0.008512      -0.003438      -0.057342      -0.005665      -0.037985       0.000436       0.037549             13.648500      13.291740      -0.268517      -1.574891      18.856705      -7.035137       8.797054           0.007888
           24              C       3.633339      18.374739       6.309711      -0.191768      47.512500 0.50864098E+03  0.12445895E+05                                11.405246                            7.540113      -0.159155       1.904985                    0.998957      31.202068      91.732751       0.597194       0.419156      -1.061677       0.007651       0.038301      -0.029073       0.048690      -0.023981       0.014522       0.035320      -0.024186       0.019341      -0.049519       0.005478       0.044041             15.814086      13.349899       1.320299      -2.168822      23.022865      -9.577508      11.069494           0.012485
           25              C       5.080806      13.285299       7.362476       0.643284      24.678212 0.22925066E+03  0.46566727E+04                                 7.895179                            5.411760      -0.039323       2.058010                    0.999506      21.565540      60.285870       0.629424       0.479069      -1.013471      -0.029989       0.053087       0.004906       0.061168       0.044717      -0.029109      -0.062275      -0.022017       0.163956      -0.076250      -0.030621       0.106870             10.298803      11.523398      -2.997399       0.105672      12.277363       4.561954       7.095647          -0.003327
           26              C       5.970756      12.278394       6.931664      -0.133094      48.178079 0.47739710E+03  0.11400837E+05                                11.337285                            7.196063      -0.007748       1.986654                    0.999257      28.585020      80.760048       0.630533       0.406763      -1.078763      -0.008782      -0.034219      -0.042887       0.055564       0.014211       0.016748      -0.000066      -0.058781       0.054217      -0.045870       0.019309       0.026561             16.132574      16.275170      -4.042259       0.016132      21.080330       8.952090      11.042222           0.007132
           27              C       0.493795      12.255918       7.360140       0.297892      37.470341 0.36467891E+03  0.82221215E+04                                 9.945669                            6.530977      -0.123347       1.970996                    0.999305      25.597306      72.555607       0.619378       0.438608      -1.048295       0.027114       0.058406       0.079840       0.102571       0.004159       0.024133       0.015466      -0.037162       0.057589      -0.038413       0.000396       0.038017             13.663107      13.299070      -1.226107       1.022681      17.427526       7.886522      10.262725           0.007889
           28              C       5.458006      11.214851       6.091580      -0.193205      47.635543 0.51017437E+03  0.12493210E+05                                11.428640                            7.555175      -0.164334       1.903089                    0.998960      31.237537      91.882591       0.596141       0.419567      -1.061383      -0.006460       0.043887       0.018290       0.047983       0.024184       0.012600      -0.017136       0.007614       0.118833      -0.049348       0.004622       0.044727             15.849710      13.364288      -2.544062      -0.063449      22.415724       9.995749      11.769118           0.012488
           29              C       2.807967      14.717141      10.765892       0.641871      24.714290 0.22961584E+03  0.46660792E+04                                 7.902997                            5.416277      -0.046660       2.055505                    0.999562      21.585246      60.359414       0.629107       0.479105      -1.013423      -0.029970      -0.022121      -0.049379       0.061854      -0.047815      -0.024230       0.000541      -0.128305      -0.158869      -0.076254      -0.030658       0.106913             10.309937      11.536308       1.591949       2.546508       4.444051      -0.037446      14.949453          -0.003326
           30              C       3.697915      14.847498      11.853304      -0.132871      48.233281 0.47789638E+03  0.11416876E+05                                11.349862                            7.202591      -0.009676       1.985784                    0.999263      28.599122      80.840653       0.629821       0.407076      -1.078448      -0.009656      -0.020034       0.050275       0.054974       0.006882      -0.019669       0.001554      -0.056876       0.059732      -0.045186       0.019219       0.025966             16.152915      16.293845       2.037335       3.496138       5.804809      -0.130189      26.360091           0.007127
           31              C       5.039456      15.229808      11.658530       0.298720      37.457766 0.36452048E+03  0.82178978E+04                                 9.945178                            6.530564      -0.119521       1.972242                    0.999340      25.590123      72.539320       0.619237       0.438744      -1.048183       0.027568       0.040312      -0.091237       0.103486       0.018976      -0.015855      -0.012260      -0.030155       0.073647      -0.037940      -0.000043       0.037983             13.662733      13.300582       1.498905       0.552770       5.223743      -0.840149      22.463872           0.007894
           32              C       0.912347       7.159888       0.218131      -0.192067      47.546977 0.50907901E+03  0.12459308E+05                                11.412656                            7.545109      -0.163807       1.903700                    0.999016      31.208775      91.762734       0.596788       0.419350      -1.061553      -0.007268      -0.006504      -0.047266       0.048262      -0.000494      -0.027285      -0.018555      -0.053125      -0.067897      -0.048897       0.004812       0.044084             15.825798      13.350837       1.216976       2.230455       5.766989      -0.387544      28.359569           0.012492
           33              C       0.535143      16.948665       7.824172       0.642497      24.707865 0.22955847E+03  0.46646070E+04                                 7.901302                            5.415393      -0.043609       2.056398                    0.999581      21.582480      60.349067       0.629197       0.479069      -1.013446      -0.031160      -0.031090       0.043713       0.062036       0.002995       0.053014       0.062208      -0.019779       0.165871      -0.075980      -0.030932       0.106911             10.307321      11.533419       1.407988      -2.650508      12.352350      -4.528883       7.036193          -0.003320
           34              C       1.425097      17.825211       7.167572      -0.133344      48.302746 0.47857367E+03  0.11437968E+05                                11.363664                            7.209950      -0.013121       1.984415                    0.999307      28.618746      80.933461       0.629157       0.407331      -1.078198      -0.008775       0.053839      -0.007517       0.055065      -0.021101       0.003792      -0.000782      -0.055790       0.060367      -0.045210       0.019584       0.025626             16.174393      16.317003       2.009075      -3.516171      21.362412      -8.847705      10.843765           0.007138
           35              C       2.766637      17.465378       6.933870       0.298692      37.422502 0.36416860E+03  0.82072703E+04                                 9.935790                            6.525098      -0.115443       1.973671                    0.999368      25.577498      72.471078       0.619879       0.438433      -1.048460       0.027453      -0.099176       0.010332       0.103423      -0.022750      -0.008511      -0.003437      -0.057347      -0.005672      -0.037986       0.000433       0.037553             13.648353      13.291563      -0.268516      -1.574866      18.856532      -7.035059       8.796962           0.007888
           36              C       3.185161       4.100813       6.666559      -0.191761      47.512356 0.50863906E+03  0.12445838E+05                                11.405229                            7.540101      -0.159159       1.904985                    0.998957      31.202013      91.732612       0.597194       0.419156      -1.061677      -0.007651      -0.038300       0.029073       0.048689      -0.023983       0.014523       0.035319      -0.024188       0.019344      -0.049520       0.005479       0.044041             15.814057      13.349894       1.320299      -2.168825      23.022804      -9.577482      11.069475           0.012485
           37              O       2.887701       9.123725       6.156202      -0.551944      34.044124 0.46555146E+03  0.10786087E+05                                 8.303938                            6.595989       0.487946       2.210801                    0.997950      27.058852      69.615995       0.754374       0.350448      -1.146933      -0.050348      -0.010239       0.011911       0.052741       0.009627      -0.003518      -0.038218       0.058431      -0.010027      -0.055908       0.018826       0.037082              9.927766      15.565813      -2.809215       0.966997       8.296777       1.453749       5.920707           0.042278
           38              O       1.312834       8.210319       4.943440      -0.584989      47.837948 0.66562611E+03  0.16936869E+05                                10.599157                            8.056358      -0.063595       1.995980                    0.999061      29.444154      80.524580       0.658302       0.365661      -1.129883       0.004285       0.019230       0.056027       0.059390       0.036224      -0.028718      -0.009839      -0.019005       0.122156      -0.060808       0.002221       0.058587             13.493198      11.676799       0.643015       1.794742      16.852970       7.539776      11.949826           0.057089
           39              O       5.852525       9.295889       4.697669      -0.591749      51.080860 0.65099747E+03  0.16423272E+05                                10.976083                            7.824348      -0.048282       1.990897                    0.999101      29.612061      79.847063       0.688458       0.352654      -1.143604       0.049965       0.083574       0.047638       0.108400       0.021820       0.033320       0.037424      -0.064897      -0.015476      -0.053244      -0.017351       0.070594             15.031441      11.178151       3.882220       2.073038      20.230123       9.774474      13.686048           0.092511
           40              O       5.160543       8.261414       1.996788      -0.551314      33.990751 0.46468665E+03  0.10760657E+05                                 8.294083                            6.588781       0.491416       2.212109                    0.997824      27.040548      69.543230       0.754999       0.350333      -1.147069      -0.051206       0.015372       0.002767       0.053535      -0.007925      -0.006356       0.008825       0.008288      -0.164350      -0.056110       0.018677       0.037433              9.915155      15.546778       2.239231       1.945234       5.250443       0.301364       8.948246           0.042207
           41              O       3.585670       7.667835       3.394203      -0.584800      47.823257 0.66534253E+03  0.16927700E+05                                10.596729                            8.054287      -0.060350       1.996976                    0.999054      29.439690      80.505397       0.658436       0.365629      -1.129918       0.004673       0.038864      -0.044659       0.059386      -0.043152      -0.016719      -0.017278      -0.065595      -0.018651      -0.060623       0.002232       0.058391             13.490387      11.672490       1.231958      -1.453591       6.644454      -1.646718      22.154217           0.057149
           42              O       1.306860       6.912207       2.576957      -0.592506      51.108166 0.65145519E+03  0.16437743E+05                                10.979413                            7.826772      -0.049800       1.990406                    0.999176      29.622876      79.883905       0.688393       0.352624      -1.143625       0.049897      -0.000643      -0.095410       0.107671       0.017915      -0.035488      -0.000611      -0.002282       0.172516      -0.053416      -0.017134       0.070551             15.035826      11.182477      -0.145775      -4.401216       6.859012      -2.054262      27.065988           0.092554
           43              O       0.614865       5.090412       4.823280      -0.552049      34.001679 0.46487046E+03  0.10765924E+05                                 8.295649                            6.589968       0.489239       2.211447                    0.997844      27.045394      69.557802       0.754955       0.350321      -1.147085      -0.050572      -0.005604      -0.014713       0.052966      -0.001395       0.009992       0.029227       0.073633       0.035358      -0.055744       0.018643       0.037100              9.917425      15.550351       0.566093      -2.912674       7.764565      -1.752940       6.437359           0.042293
           44              O       5.858499       6.597398       4.638627      -0.584283      47.791456 0.66481225E+03  0.16910561E+05                                10.591918                            8.050871      -0.057684       1.997951                    0.999077      29.427332      80.458635       0.658611       0.365610      -1.129951       0.004183      -0.058617      -0.010897       0.059768       0.006530       0.045673       0.027051      -0.048828       0.031868      -0.060666       0.002389       0.058277             13.483947      11.666696      -1.873915      -0.339547      19.693039      -5.889935       9.092108           0.057137
           45              O       3.579685       6.267457       5.701643      -0.592734      51.161321 0.65223939E+03  0.16463043E+05                                10.988034                            7.832657      -0.053405       1.988961                    0.999158      29.637907      79.946731       0.687956       0.352730      -1.143500       0.049855      -0.082147       0.048500       0.107638      -0.039649       0.001862      -0.036110      -0.066645      -0.020866      -0.053406      -0.016736       0.070142             15.048101      11.192453      -3.742539       2.329392      23.812177      -7.729689      10.139674           0.092602
           46              O       3.930799      13.351827       6.820068      -0.551928      34.042597 0.46552703E+03  0.10785370E+05                                 8.303663                            6.595794       0.487991       2.210826                    0.997950      27.058283      69.613822       0.754389       0.350446      -1.146936       0.050343       0.010239      -0.011913       0.052737       0.009622      -0.003515      -0.038218       0.058436      -0.010030      -0.055909       0.018831       0.037078              9.927411      15.565218      -2.809089       0.966967       8.296483       1.453681       5.920530           0.042277
           47              O       5.505666      14.265233       8.032830      -0.584988      47.836682 0.66560579E+03  0.16936209E+05                                10.598942                            8.056211      -0.063581       1.995989                    0.999061      29.443795      80.523059       0.658311       0.365659      -1.129886      -0.004283      -0.019233      -0.056022       0.059386       0.036223      -0.028715      -0.009842      -0.019005       0.122162      -0.060807       0.002220       0.058588             13.492909      11.676569       0.643026       1.794728      16.852594       7.539579      11.949563           0.057088
           48              O       0.965975      13.179663       8.278601      -0.591737      51.078147 0.65095867E+03  0.16422034E+05                                10.975666                            7.824086      -0.048250       1.990919                    0.999101      29.611298      79.844151       0.688474       0.352651      -1.143607      -0.049966      -0.083572      -0.047635       0.108397       0.021823       0.033314       0.037420      -0.064891      -0.015460      -0.053236      -0.017353       0.070589             15.030816      11.177702       3.882033       2.072919      20.229229       9.774012      13.685517           0.092507
           49              O       1.657957      14.214138      10.979482      -0.551296      33.989077 0.46466028E+03  0.10759883E+05                                 8.293778                            6.588568       0.491472       2.212138                    0.997824      27.039939      69.540896       0.755016       0.350330      -1.147072       0.051201      -0.015372      -0.002767       0.053530      -0.007920      -0.006353       0.008824       0.008296      -0.164355      -0.056111       0.018681       0.037430              9.914756      15.546120       2.239130       1.945123       5.250276       0.301342       8.947871           0.042206
           50              O       3.232830      14.807717       9.582067      -0.584800      47.822358 0.66532848E+03  0.16927247E+05                                10.596584                            8.054191      -0.060367       1.996975                    0.999054      29.439427      80.504367       0.658441       0.365628      -1.129919      -0.004675      -0.038865       0.044656       0.059384      -0.043151      -0.016718      -0.017276      -0.065594      -0.018648      -0.060621       0.002231       0.058389             13.490190      11.672334       1.231932      -1.453539       6.644365      -1.646680      22.153871           0.057148
           51              O       5.511640      15.563345      10.399313      -0.592505      51.106790 0.65143564E+03  0.16437122E+05                                10.979211                            7.826647      -0.049792       1.990414                    0.999176      29.622494      79.882488       0.688400       0.352623      -1.143626      -0.049892       0.000642       0.095409       0.107669       0.017914      -0.035487      -0.000611      -0.002286       0.172502      -0.053414      -0.017132       0.070546             15.035526      11.182280      -0.145783      -4.401127       6.858905      -2.054225      27.065394           0.092552
           52              O       6.203635      17.385140       8.152990      -0.552047      34.001156 0.46486272E+03  0.10765696E+05                                 8.295555                            6.589908       0.489256       2.211455                    0.997845      27.045226      69.557134       0.754959       0.350320      -1.147085       0.050570       0.005610       0.014713       0.052964      -0.001396       0.009991       0.029228       0.073631       0.035356      -0.055743       0.018644       0.037099              9.917298      15.550131       0.566082      -2.912623       7.764477      -1.752914       6.437286           0.042292
           53              O       0.960001      15.878154       8.337643      -0.584270      47.789741 0.66478421E+03  0.16909662E+05                                10.591649                            8.050685      -0.057701       1.997955                    0.999077      29.426780      80.456570       0.658621       0.365608      -1.129952      -0.004183       0.058613       0.010896       0.059763       0.006527       0.045669       0.027051      -0.048830       0.031881      -0.060663       0.002389       0.058274             13.483580      11.666367      -1.873888      -0.339530      19.692467      -5.889778       9.091907           0.057136
           54              O       3.238815      16.208095       7.274627      -0.592741      51.160275 0.65222408E+03  0.16462556E+05                                10.987874                            7.832556      -0.053404       1.988967                    0.999158      29.637603      79.945600       0.687962       0.352729      -1.143501      -0.049857       0.082142      -0.048506       0.107637      -0.039645       0.001865      -0.036104      -0.066645      -0.020858      -0.053400      -0.016736       0.070136             15.047863      11.192266      -3.742433       2.329341      23.811796      -7.729551      10.139526           0.092598

******************************************************
Auxiliary information for the entire system
The total spin magnetic moment of the unit cell is   17.999984
The total net atomic charge of the unit cell is   -0.000004
Accuracy of reproducing the electrostatic potential in the unit cell:
  The inner radius (bohr) =    5.0000
  The outer radius (bohr) =   12.0000
  Valid grid points have density less than (e/(bohr^3)) =    0.0001
  The number of valid grid points were=       183166
  The rms potential error without charges in kcal/mol is=      1.95620
  The rms potential error with partial charges in kcal/mol is=      0.55925
  The RRMSE value at monopole order=      0.28589
  The rms potential error with partial charges and cloud penetration in kcal/mol is=      0.56504
  The RRMSE value at monopole order with cloud penetration is=      0.28885
  The rms potential error with partial charges and atomic dipoles in kcal/mol is=      0.28272
  The RRMSE value at dipole order=      0.14452
  The rms potential error with partial charges, atomic dipoles and cloud penetration in kcal/mol is=      0.27333
  The RRMSE value at dipole order with cloud penetration=      0.13972

******************************************************
The electron densities and ab initio electrostatic potential were computed in VASP using the PBE functional and
projector augmented wave method. See the main text of the journal article for a description of computational details.
The atomic charges, dipoles, and quadrupoles were computed with the DDEC6 method as described in
(a) T. A. Manz and N. Gabaldon Limas, RSC Adv. 6 (2016) 47771-47801 DOI: 10.1039/c6ra04656h
(b) N. Gabaldon Limas and T. A. Manz, RSC Adv. 8 (2018) 2678-2707 DOI: 10.1039/c7ra11829e.
For each atom in the material, the electron cloud parameters were fit to the spherically averaged atom-in-material
electron density using radial positions for which this density was between 10^-4 and 10^-2 electrons per cubic bohr.
The polarizabilities, dispersion coefficients, and quantum Drude oscillator (QDO) parameters were fit using the MCLF method.
The magnetic structure of the system was optimized in VASP from the default ferromagnetic initial guess using spin polarization.
The atomic spin moments (ASMs) were computed on this optimized magnetic structure using the DDEC6 partition as inputs
to the method of T. A. Manz and D. S. Sholl, J. Chem. Theory Comput. 7 (2011) 4146-4164 DOI: 10.1021/ct200539n.
The RMSE and RRMSE were computed using a uniform grid with Ewald summation.
