# Supplementary material for: A collection of forcefield precursors for metal–organic frameworks
Source: RSC Adv. 2019 Nov 13;9(63):36492–507. doi: 10.1039/c9ra07327b (PMC9075174; doi:10.1039/c9ra07327b)
Supplement: RA-009-C9RA07327B-s6053 [file RA-009-C9RA07327B-s6053.xyz]

   54
jmolscript: load "" {1 1 1} spacegroup "x,y,z" unitcell [{      6.320200     0.000000     0.000000 }, {     -2.106742    15.138410     0.000000 }, {      2.106742     7.569204    13.110248 }]
Zn     4.252232     7.941988     5.551272     0.993191
Zn     0.038763     8.405753     3.456648     0.993998
Zn     2.145498     6.359873     4.102328     0.994882
Zn     2.067968    14.765626     7.558976     0.993191
Zn     6.281437    14.301861     9.653600     0.993998
Zn     4.174702    16.347741     9.007920     0.994882
H      2.221741    11.329283     7.426169     0.145886
H      6.435210    15.905018    12.695964     0.146574
H      4.328469    18.180927     6.098363     0.145813
H      4.098459    11.378331     5.684079     0.145886
H     -0.115010     6.802596     0.414284     0.146574
H      1.991731     4.526687     7.011885     0.145812
C      1.776925     9.299903     5.784373     0.644847
C      0.904484    10.363755     6.100198    -0.134079
C      5.883727    10.335143     5.652615     0.292323
C      1.317067    11.350174     7.078485    -0.190214
C      3.883655     7.928666     2.164109     0.645152
C      3.011214     7.670254     1.084873    -0.133819
C      1.670257     7.296941     1.333443     0.292713
C      5.530537    15.593470    12.851714    -0.190949
C      5.990393     5.479044     5.161767     0.646108
C      5.117954     4.673605     5.925177    -0.134773
C      3.776997     5.075530     6.124190     0.293732
C      3.423795    18.471585     6.290297    -0.189849
C      4.543275    13.407711     7.325875     0.644846
C      5.415716    12.343859     7.010050    -0.134079
C      0.436473    12.372471     7.457633     0.292323
C      5.003133    11.357440     6.031763    -0.190214
C      2.436545    14.778948    10.946139     0.645152
C      3.308986    15.037360    12.025375    -0.133819
C      4.649943    15.410673    11.776805     0.292713
C      0.789663     7.114144     0.258534    -0.190949
C      0.329807    17.228570     7.948481     0.646108
C      1.202246    18.034009     7.185071    -0.134773
C      2.543203    17.632084     6.986058     0.293732
C      2.896405     4.236029     6.819951    -0.189849
O      2.786957     9.087133     6.518153    -0.544041
O      1.703673     8.747200     4.648501    -0.609426
O      5.465898     9.355083     4.763215    -0.598967
O      4.893686     8.670524     1.981483    -0.544038
O      3.810405     7.221324     3.210700    -0.610126
O      1.252430     7.016729     2.626900    -0.599559
O      0.680224     4.949957     4.610612    -0.545841
O      5.917141     6.739090     5.251048    -0.609543
O      3.359167     6.335803     5.720132    -0.599994
O      3.533243    13.620481     6.592095    -0.544041
O      4.616527    13.960414     8.461747    -0.609426
O      0.854302    13.352531     8.347033    -0.598967
O      1.426514    14.037090    11.128765    -0.544038
O      2.509795    15.486290     9.899548    -0.610126
O      5.067770    15.690885    10.483348    -0.599559
O      5.639976    17.757657     8.499636    -0.545841
O      0.403059    15.968524     7.859200    -0.609543
O      2.961033    16.371811     7.390116    -0.599994

The following XYZ coordinates are in angstroms. Other properties are in atomic units.
The sperically averaged electron density of each atom fit to a function of the form exp(a - br)
eigen_1, eigen_2 and eigen_3 are the three eigenvalues of traceless quadrupole moment tensor
  atom number  atomic symbol              X              Y              Z     net charge C6 coefficient C8 coefficient C10 coefficient fluctuating dipole atomic polarizability isotropic forcefield polarizability              a              b squared Pearson coefficient          <r^3>          <r^4>         wp_QDO          m_QDO          q_QDO       dipole_x       dipole_y       dipole_z         dipole            Qxy            Qxz            Qyz     Q(x^2-y^2)  Q(3z^2 - R^2)        eigen_1        eigen_2        eigen_3 static polarizability      alpha(xx)      alpha(xy)      alpha(xz)      alpha(yy)      alpha(yz)      alpha(zz) atomic spin moment
            1             Zn       4.252232       7.941988       5.551272       0.993191      84.112122 0.15393976E+04  0.46830410E+05                                16.049443                           13.087734       0.221202       1.953838                    0.998553      43.950755     118.776406       0.482525       0.417263      -1.127604       0.014316      -0.000612       0.032038       0.035097       0.011881       0.075980      -0.001766       0.030666       0.285531      -0.077092      -0.053590       0.130681             20.120287      22.516945       1.067935      -1.785854      27.257209       0.911584      10.586706           0.000006
            2             Zn       0.038763       8.405753       3.456648       0.993998      83.945702 0.15358289E+04  0.46691531E+05                                16.024920                           13.069568       0.226431       1.955777                    0.998568      43.914906     118.614340       0.483059       0.417072      -1.127810       0.014011       0.028293      -0.015517       0.035179       0.059455      -0.048346      -0.067087      -0.089474      -0.074093      -0.077108      -0.052948       0.130056             20.087385      22.480980      -2.077793      -0.031775      13.944166       6.751163      23.837008           0.000006
            3             Zn       2.145498       6.359873       4.102328       0.994882      83.992335 0.15366350E+04  0.46724902E+05                                16.035292                           13.076595       0.219641       1.953800                    0.998608      43.912541     118.641899       0.482701       0.417301      -1.127589       0.014729      -0.027417      -0.015743       0.034878      -0.071040      -0.026603       0.068604      -0.086324      -0.063279      -0.076980      -0.052136       0.129116             20.101865      22.498687       1.014480       1.816202      15.526951      -7.665290      22.279958           0.000006
            4             Zn       2.067968      14.765626       7.558976       0.993191      84.112125 0.15393977E+04  0.46830413E+05                                16.049444                           13.087735       0.221202       1.953838                    0.998553      43.950755     118.776408       0.482525       0.417263      -1.127604      -0.014316       0.000612      -0.032038       0.035097       0.011881       0.075980      -0.001766       0.030666       0.285531      -0.077092      -0.053590       0.130682             20.120287      22.516945       1.067935      -1.785854      27.257210       0.911585      10.586706           0.000006
            5             Zn       6.281437      14.301861       9.653600       0.993998      83.945711 0.15358291E+04  0.46691539E+05                                16.024922                           13.069569       0.226431       1.955777                    0.998568      43.914907     118.614348       0.483059       0.417072      -1.127810      -0.014011      -0.028293       0.015517       0.035179       0.059455      -0.048346      -0.067087      -0.089474      -0.074093      -0.077108      -0.052948       0.130056             20.087387      22.480982      -2.077794      -0.031775      13.944168       6.751164      23.837011           0.000006
            6             Zn       4.174702      16.347741       9.007920       0.994882      83.992332 0.15366349E+04  0.46724899E+05                                16.035292                           13.076594       0.219641       1.953800                    0.998608      43.912540     118.641895       0.482701       0.417301      -1.127589      -0.014729       0.027417       0.015743       0.034878      -0.071040      -0.026603       0.068604      -0.086324      -0.063279      -0.076980      -0.052136       0.129116             20.101865      22.498687       1.014480       1.816202      15.526950      -7.665289      22.279957           0.000006
            7              H       2.221741      11.329283       7.426169       0.145886       1.287838 0.98514081E+01  0.10192553E+03                                 1.968403                            1.844708      -1.341485       2.263178                    0.992870       3.609315      10.388210       0.457018       1.295354      -0.706466       0.038426      -0.000071       0.020782       0.043685       0.001120       0.011321       0.007367       0.018579       0.013399      -0.014967      -0.003330       0.018298              2.044299       2.680273       0.007088       0.245292       1.812635       0.198154       1.639990          -0.000013
            8              H       6.435210      15.905018      12.695964       0.146574       1.285343 0.98292261E+01  0.10165031E+03                                 1.966867                            1.843415      -1.333413       2.266744                    0.993023       3.606186      10.380732       0.456834       1.296457      -0.706235       0.037815       0.017980      -0.010067       0.043065       0.009276      -0.006750      -0.010515       0.013645      -0.004198      -0.015074      -0.003406       0.018481              2.042621       2.677670       0.208584      -0.128590       1.510590      -0.024286       1.939602          -0.000013
            9              H       4.328469      18.180927       6.098363       0.145813       1.290891 0.98814808E+01  0.10234499E+03                                 1.974327                            1.849724      -1.344497       2.262120                    0.992816       3.613216      10.415043       0.455448       1.298443      -0.705836       0.038193      -0.017861      -0.010821       0.043530      -0.010483      -0.004588       0.003130       0.000107      -0.042345      -0.015117      -0.003341       0.018457              2.050798       2.690320      -0.217133      -0.117160       1.860120      -0.174694       1.601953          -0.000013
           10              H       4.098459      11.378331       5.684079       0.145886       1.287838 0.98514081E+01  0.10192553E+03                                 1.968403                            1.844708      -1.341485       2.263178                    0.992870       3.609315      10.388210       0.457018       1.295354      -0.706466      -0.038426       0.000071      -0.020782       0.043685       0.001120       0.011321       0.007367       0.018579       0.013399      -0.014967      -0.003330       0.018298              2.044299       2.680273       0.007088       0.245292       1.812635       0.198154       1.639990          -0.000013
           11              H      -0.115010       6.802596       0.414284       0.146574       1.285344 0.98292322E+01  0.10165039E+03                                 1.966867                            1.843415      -1.333413       2.266744                    0.993023       3.606187      10.380734       0.456834       1.296457      -0.706235      -0.037815      -0.017980       0.010067       0.043065       0.009276      -0.006750      -0.010515       0.013645      -0.004198      -0.015074      -0.003406       0.018481              2.042621       2.677671       0.208584      -0.128590       1.510590      -0.024286       1.939603          -0.000013
           12              H       1.991731       4.526687       7.011885       0.145812       1.290892 0.98814880E+01  0.10234509E+03                                 1.974328                            1.849725      -1.344498       2.262119                    0.992815       3.613217      10.415048       0.455448       1.298444      -0.705835      -0.038193       0.017861       0.010821       0.043530      -0.010483      -0.004588       0.003130       0.000107      -0.042345      -0.015117      -0.003341       0.018457              2.050799       2.690322      -0.217133      -0.117160       1.860121      -0.174694       1.601954          -0.000013
           13              C       1.776925       9.299903       5.784373       0.644847      23.742929 0.23672418E+03  0.48534773E+04                                 7.766620                            5.539581      -0.168489       2.013510                    0.999647      21.831318      61.573574       0.614544       0.486119      -1.008470       0.028146      -0.046553      -0.013146       0.055967       0.078213      -0.029404      -0.049767      -0.029416      -0.030724      -0.076287      -0.035265       0.111552              9.882403      10.548051      -3.933728       0.204685      10.900480       3.999039       8.198678          -0.000043
           14              C       0.904484      10.363755       6.100198      -0.134079      47.334167 0.48322692E+03  0.11575908E+05                                11.215316                            7.248879      -0.005188       1.986589                    0.999277      28.674351      81.155967       0.627018       0.407776      -1.078020       0.020682       0.052326       0.022525       0.060606       0.009584      -0.004609       0.006901      -0.025588       0.121488      -0.036795      -0.004818       0.041613             15.738067      16.009328      -3.880098       0.181312      20.037518       8.735604      11.167355           0.000028
           15              C       5.883727      10.335143       5.652615       0.292323      36.710962 0.35961575E+03  0.80612513E+04                                 9.763262                            6.447120       0.044741       2.028450                    0.999491      25.263062      70.871117       0.630403       0.433435      -1.053812      -0.032770      -0.066664      -0.083608       0.111841       0.011335       0.018387       0.023967      -0.031146       0.080923      -0.035145      -0.012474       0.047619             13.400836      12.938204      -1.359176       0.894149      17.405152       7.641935       9.859153          -0.000005
           16              C       1.317067      11.350174       7.078485      -0.190214      45.909953 0.50232243E+03  0.12251057E+05                                11.143518                            7.483231      -0.118742       1.920429                    0.999019      31.042394      91.068214       0.600742       0.418049      -1.062542       0.009014      -0.043312      -0.015132       0.046756       0.024834       0.020819      -0.007318       0.004243       0.136404      -0.051644       0.000164       0.051480             15.266506      13.277753      -2.924043      -0.113533      21.129594       9.376030      11.392171          -0.000010
           17              C       3.883655       7.928666       2.164109       0.645152      23.761897 0.23693353E+03  0.48590808E+04                                 7.771491                            5.542563      -0.171191       2.012445                    0.999611      21.844095      61.627768       0.614260       0.486212      -1.008372       0.027790       0.011632       0.047499       0.056247      -0.064744      -0.052680       0.038263      -0.050352      -0.090772      -0.075892      -0.035755       0.111647              9.889142      10.555144       2.145630       3.306790       5.413838      -0.830149      13.698444          -0.000043
           18              C       3.011214       7.670254       1.084873      -0.133819      47.284021 0.48265419E+03  0.11558458E+05                                11.207174                            7.244186      -0.004840       1.986927                    0.999270      28.656768      81.086165       0.627289       0.407732      -1.078077       0.020952      -0.006197      -0.056348       0.060436      -0.008951      -0.006213      -0.024163      -0.054240       0.030888      -0.036331      -0.004803       0.041135             15.725849      15.996422       2.095356       3.267786       5.815893      -0.526666      25.365232           0.000029
           19              C       1.670257       7.296941       1.333443       0.292713      36.697504 0.35946120E+03  0.80570422E+04                                 9.761871                            6.446369       0.042873       2.027957                    0.999490      25.256789      70.853719       0.630337       0.433520      -1.053744      -0.032366      -0.039692       0.099806       0.112179       0.010830      -0.019798      -0.022942      -0.030146       0.087759      -0.036216      -0.012238       0.048454             13.398635      12.935884       1.453735       0.730737       5.126938      -0.553696      22.133083          -0.000005
           20              C       5.530537      15.593470      12.851714      -0.190949      45.939570 0.50273121E+03  0.12263009E+05                                11.146256                            7.484865      -0.118095       1.920477                    0.999034      31.053918      91.096996       0.600871       0.417891      -1.062687       0.008859       0.008015       0.044367       0.045947       0.005563      -0.031902      -0.026719      -0.055527      -0.036796      -0.051479       0.000075       0.051404             15.271173      13.278352       1.363280       2.590891       5.707904      -0.472202      26.827261          -0.000012
           21              C       5.990393       5.479044       5.161767       0.646108      23.728654 0.23657668E+03  0.48497001E+04                                 7.762907                            5.537465      -0.172043       2.012652                    0.999624      21.826321      61.554809       0.614726       0.486050      -1.008505       0.030015       0.034015      -0.034536       0.057015      -0.014725       0.082350       0.012219       0.036017       0.167156      -0.077262      -0.034330       0.111592              9.876893      10.543109       1.786850      -3.506545      12.329514      -3.166425       6.758058          -0.000043
           22              C       5.117954       4.673605       5.925177      -0.134773      47.369145 0.48364770E+03  0.11587977E+05                                11.218312                            7.250395      -0.003761       1.986760                    0.999236      28.688353      81.190385       0.627194       0.407592      -1.078191       0.020793      -0.045843       0.032577       0.059960      -0.001171       0.011522       0.017309      -0.067717      -0.004793      -0.037470      -0.004265       0.041736             15.742918      16.015795       1.779878      -3.450697      20.956405      -8.210326      10.256555           0.000028
           23              C       3.776997       5.075530       6.124190       0.293732      36.709000 0.35954528E+03  0.80597958E+04                                 9.765929                            6.448396       0.041481       2.027278                    0.999471      25.260011      70.878014       0.630020       0.433692      -1.053588      -0.031653       0.106304      -0.015457       0.111989      -0.022445       0.001361      -0.001502      -0.071305      -0.040230      -0.035461      -0.013427       0.048888             13.405128      12.944756      -0.092746      -1.626361      18.367705      -7.090274       8.902924          -0.000005
           24              C       3.423795      18.471585       6.290297      -0.189849      45.846700 0.50153363E+03  0.12226479E+05                                11.129645                            7.474060      -0.115381       1.921802                    0.999010      31.023574      90.980113       0.601534       0.417681      -1.062823       0.009896       0.034825      -0.029002       0.046388      -0.030622       0.011170       0.034156      -0.042017      -0.002888      -0.051827       0.000289       0.051538             15.245889      13.268701       1.555995      -2.473323      21.909809      -8.887250      10.559158          -0.000011
           25              C       4.543275      13.407711       7.325875       0.644846      23.742929 0.23672418E+03  0.48534774E+04                                 7.766620                            5.539581      -0.168488       2.013510                    0.999647      21.831318      61.573572       0.614544       0.486119      -1.008470      -0.028146       0.046553       0.013146       0.055967       0.078213      -0.029404      -0.049767      -0.029416      -0.030724      -0.076287      -0.035265       0.111552              9.882403      10.548051      -3.933728       0.204685      10.900480       3.999039       8.198678          -0.000043
           26              C       5.415716      12.343859       7.010050      -0.134079      47.334166 0.48322692E+03  0.11575908E+05                                11.215315                            7.248879      -0.005188       1.986589                    0.999277      28.674351      81.155965       0.627018       0.407776      -1.078020      -0.020682      -0.052326      -0.022525       0.060606       0.009584      -0.004609       0.006901      -0.025588       0.121489      -0.036795      -0.004818       0.041613             15.738066      16.009327      -3.880098       0.181312      20.037517       8.735604      11.167354           0.000030
           27              C       0.436473      12.372471       7.457633       0.292323      36.710964 0.35961577E+03  0.80612520E+04                                 9.763262                            6.447120       0.044742       2.028450                    0.999491      25.263063      70.871118       0.630403       0.433435      -1.053812       0.032770       0.066664       0.083608       0.111841       0.011335       0.018387       0.023967      -0.031146       0.080923      -0.035145      -0.012474       0.047619             13.400836      12.938204      -1.359176       0.894149      17.405152       7.641935       9.859153          -0.000007
           28              C       5.003133      11.357440       6.031763      -0.190214      45.909947 0.50232236E+03  0.12251055E+05                                11.143517                            7.483230      -0.118742       1.920429                    0.999019      31.042392      91.068205       0.600742       0.418049      -1.062542      -0.009014       0.043312       0.015132       0.046756       0.024834       0.020819      -0.007318       0.004243       0.136403      -0.051644       0.000164       0.051480             15.266504      13.277752      -2.924042      -0.113533      21.129591       9.376029      11.392170          -0.000013
           29              C       2.436545      14.778948      10.946139       0.645152      23.761895 0.23693351E+03  0.48590803E+04                                 7.771491                            5.542563      -0.171191       2.012444                    0.999611      21.844094      61.627766       0.614260       0.486212      -1.008372      -0.027790      -0.011632      -0.047499       0.056247      -0.064744      -0.052680       0.038264      -0.050352      -0.090772      -0.075892      -0.035755       0.111647              9.889142      10.555144       2.145630       3.306790       5.413838      -0.830149      13.698443          -0.000043
           30              C       3.308986      15.037360      12.025375      -0.133819      47.284019 0.48265417E+03  0.11558457E+05                                11.207174                            7.244186      -0.004840       1.986927                    0.999270      28.656767      81.086163       0.627289       0.407732      -1.078077      -0.020952       0.006197       0.056348       0.060436      -0.008951      -0.006213      -0.024162      -0.054240       0.030888      -0.036331      -0.004803       0.041135             15.725849      15.996422       2.095356       3.267786       5.815893      -0.526666      25.365232           0.000029
           31              C       4.649943      15.410673      11.776805       0.292713      36.697502 0.35946118E+03  0.80570416E+04                                 9.761871                            6.446369       0.042873       2.027957                    0.999490      25.256788      70.853718       0.630337       0.433521      -1.053744       0.032366       0.039692      -0.099806       0.112179       0.010830      -0.019798      -0.022942      -0.030146       0.087759      -0.036216      -0.012238       0.048454             13.398635      12.935884       1.453735       0.730737       5.126938      -0.553696      22.133084          -0.000006
           32              C       0.789663       7.114144       0.258534      -0.190949      45.939568 0.50273118E+03  0.12263009E+05                                11.146256                            7.484865      -0.118095       1.920477                    0.999034      31.053918      91.096995       0.600871       0.417891      -1.062687      -0.008859      -0.008015      -0.044367       0.045947       0.005563      -0.031902      -0.026719      -0.055527      -0.036796      -0.051479       0.000075       0.051404             15.271172      13.278352       1.363280       2.590891       5.707904      -0.472202      26.827260          -0.000012
           33              C       0.329807      17.228570       7.948481       0.646108      23.728656 0.23657670E+03  0.48497005E+04                                 7.762907                            5.537465      -0.172043       2.012652                    0.999624      21.826322      61.554813       0.614726       0.486050      -1.008505      -0.030015      -0.034015       0.034536       0.057015      -0.014725       0.082350       0.012219       0.036017       0.167157      -0.077262      -0.034330       0.111592              9.876894      10.543109       1.786850      -3.506545      12.329515      -3.166425       6.758058          -0.000043
           34              C       1.202246      18.034009       7.185071      -0.134773      47.369152 0.48364778E+03  0.11587980E+05                                11.218313                            7.250396      -0.003762       1.986760                    0.999236      28.688356      81.190395       0.627194       0.407592      -1.078191      -0.020793       0.045843      -0.032577       0.059960      -0.001171       0.011522       0.017309      -0.067717      -0.004793      -0.037470      -0.004265       0.041735             15.742920      16.015796       1.779877      -3.450697      20.956407      -8.210327      10.256556           0.000030
           35              C       2.543203      17.632084       6.986058       0.293732      36.708999 0.35954528E+03  0.80597958E+04                                 9.765928                            6.448396       0.041481       2.027278                    0.999471      25.260011      70.878011       0.630020       0.433692      -1.053588       0.031653      -0.106304       0.015457       0.111989      -0.022445       0.001361      -0.001502      -0.071305      -0.040230      -0.035461      -0.013427       0.048888             13.405127      12.944755      -0.092747      -1.626361      18.367703      -7.090273       8.902923          -0.000007
           36              C       2.896405       4.236029       6.819951      -0.189849      45.846704 0.50153367E+03  0.12226480E+05                                11.129645                            7.474060      -0.115380       1.921802                    0.999010      31.023577      90.980123       0.601534       0.417681      -1.062823      -0.009896      -0.034825       0.029002       0.046388      -0.030622       0.011169       0.034156      -0.042017      -0.002888      -0.051827       0.000289       0.051538             15.245889      13.268702       1.555995      -2.473323      21.909809      -8.887250      10.559158          -0.000012
           37              O       2.786957       9.087133       6.518153      -0.544041      29.457149 0.43303510E+03  0.98504859E+04                                 7.483336                            6.330464       0.505042       2.221443                    0.997705      26.710162      68.040411       0.775876       0.347040      -1.150005      -0.025416       0.006957      -0.009241       0.027925       0.005986       0.027176      -0.047873       0.040977      -0.097312      -0.074118       0.024608       0.049509              8.526248      11.836518      -2.883281       1.582580       7.796010       0.624325       5.946216           0.000021
           38              O       1.703673       8.747200       4.648501      -0.609426      41.276275 0.60578633E+03  0.15034250E+05                                 9.573071                            7.649062       0.161774       2.082443                    0.997522      28.874773      77.629402       0.681421       0.362183      -1.134185       0.008007       0.041627       0.023253       0.048349       0.045110      -0.028094      -0.003586      -0.035805       0.157125      -0.078265       0.014214       0.064050             11.746695       9.989171      -0.362913       1.311725      11.366901       6.524923      13.884014           0.000011
           39              O       5.465898       9.355083       4.763215      -0.598967      48.896883 0.62726146E+03  0.15658190E+05                                10.610179                            7.641519      -0.070371       2.007135                    0.997717      28.756687      76.810994       0.702864       0.349094      -1.147974       0.045389       0.091790       0.048782       0.113425       0.033267       0.009458       0.034792      -0.084958       0.013280      -0.056287      -0.014863       0.071150             14.436489      10.286067       3.073114       1.097163      19.466714       9.246774      13.556687           0.000007
           40              O       4.893686       8.670524       1.981483      -0.544038      29.462566 0.43313086E+03  0.98533778E+04                                 7.484829                            6.331648       0.501045       2.220297                    0.997715      26.711308      68.049603       0.775701       0.347093      -1.149941      -0.025615      -0.011751      -0.001716       0.028234       0.020302      -0.018703       0.036088       0.020537      -0.158658      -0.074086       0.024759       0.049327              8.527874      11.838997       2.812959       1.705138       5.869211       0.488441       7.875412           0.000021
           41              O       3.810405       7.221324       3.210700      -0.610126      41.311438 0.60636640E+03  0.15052993E+05                                 9.580389                            7.654229       0.163736       2.083332                    0.997555      28.882403      77.673690       0.680956       0.362326      -1.134017       0.008312      -0.001170      -0.046892       0.047638      -0.047280      -0.024148      -0.023326      -0.084460       0.011082      -0.077638       0.013612       0.064027             11.756345       9.997771       1.319072      -0.342329       7.609369      -4.356178      17.661897           0.000011
           42              O       1.252430       7.016729       2.626900      -0.599559      48.939810 0.62789372E+03  0.15678380E+05                                10.617040                            7.646040      -0.069968       2.007105                    0.997695      28.769577      76.863564       0.702543       0.349155      -1.147890       0.045758      -0.003966      -0.103050       0.112822      -0.008359      -0.033316      -0.002337      -0.027694       0.183627      -0.055999      -0.014838       0.070837             14.446360      10.293442      -0.586896      -3.211033       7.030242      -2.065982      26.015397           0.000006
           43              O       0.680224       4.949957       4.610612      -0.545841      29.503409 0.43385091E+03  0.98738864E+04                                 7.491757                            6.336981       0.498929       2.219328                    0.997724      26.729299      68.110325       0.775359       0.347101      -1.149931      -0.024630       0.003704       0.009913       0.026807      -0.026522      -0.007554       0.011924       0.101879       0.090658      -0.073471       0.025167       0.048304              8.536733      11.851775       0.071851      -3.292852       6.957911      -1.115457       6.800513           0.000021
           44              O       5.917141       6.739090       5.251048      -0.609543      41.305389 0.60626784E+03  0.15049868E+05                                 9.579530                            7.653747       0.163550       2.083168                    0.997513      28.878804      77.661132       0.680962       0.362339      -1.134012       0.008448      -0.040542       0.024570       0.048153       0.002685       0.053095       0.027685      -0.077508       0.031682      -0.077824       0.013698       0.064126             11.755053       9.998011      -0.956962      -0.971101      18.917744      -2.173725       6.349405           0.000011
           45              O       3.359167       6.335803       5.720132      -0.599994      48.942222 0.62793287E+03  0.15679837E+05                                10.617598                            7.646549      -0.076412       2.005286                    0.997663      28.769227      76.867582       0.702472       0.349180      -1.147852       0.046408      -0.086556       0.055575       0.112845      -0.023899       0.023331      -0.032427      -0.087732       0.002325      -0.055312      -0.014736       0.070048             14.446775      10.294478      -2.487698       2.114364      23.057778      -7.187698       9.988071           0.000006
           46              O       3.533243      13.620481       6.592095      -0.544041      29.457146 0.43303504E+03  0.98504843E+04                                 7.483336                            6.330464       0.505042       2.221443                    0.997705      26.710160      68.040405       0.775876       0.347040      -1.150005       0.025416      -0.006957       0.009241       0.027925       0.005986       0.027176      -0.047873       0.040977      -0.097312      -0.074117       0.024608       0.049509              8.526247      11.836517      -2.883281       1.582580       7.796009       0.624325       5.946216           0.000021
           47              O       4.616527      13.960414       8.461747      -0.609426      41.276270 0.60578625E+03  0.15034248E+05                                 9.573070                            7.649062       0.161774       2.082443                    0.997522      28.874772      77.629396       0.681421       0.362183      -1.134185      -0.008007      -0.041627      -0.023253       0.048349       0.045110      -0.028094      -0.003586      -0.035805       0.157125      -0.078265       0.014214       0.064050             11.746694       9.989170      -0.362913       1.311725      11.366899       6.524923      13.884012           0.000011
           48              O       0.854302      13.352531       8.347033      -0.598967      48.896877 0.62726137E+03  0.15658187E+05                                10.610178                            7.641518      -0.070370       2.007136                    0.997717      28.756685      76.810986       0.702864       0.349094      -1.147974      -0.045389      -0.091790      -0.048782       0.113425       0.033267       0.009458       0.034792      -0.084958       0.013280      -0.056287      -0.014863       0.071150             14.436488      10.286066       3.073114       1.097163      19.466712       9.246773      13.556686           0.000006
           49              O       1.426514      14.037090      11.128765      -0.544038      29.462566 0.43313087E+03  0.98533781E+04                                 7.484830                            6.331648       0.501045       2.220297                    0.997715      26.711307      68.049602       0.775701       0.347093      -1.149941       0.025615       0.011751       0.001716       0.028234       0.020302      -0.018703       0.036088       0.020537      -0.158658      -0.074086       0.024759       0.049327              8.527874      11.838998       2.812960       1.705138       5.869212       0.488441       7.875413           0.000021
           50              O       2.509795      15.486290       9.899548      -0.610126      41.311438 0.60636640E+03  0.15052993E+05                                 9.580389                            7.654229       0.163737       2.083332                    0.997555      28.882403      77.673690       0.680956       0.362326      -1.134017      -0.008312       0.001170       0.046892       0.047638      -0.047280      -0.024148      -0.023326      -0.084460       0.011083      -0.077638       0.013612       0.064027             11.756345       9.997771       1.319072      -0.342329       7.609369      -4.356178      17.661896           0.000011
           51              O       5.067770      15.690885      10.483348      -0.599559      48.939810 0.62789373E+03  0.15678380E+05                                10.617040                            7.646040      -0.069969       2.007105                    0.997695      28.769577      76.863564       0.702543       0.349155      -1.147890      -0.045758       0.003966       0.103050       0.112822      -0.008359      -0.033316      -0.002337      -0.027694       0.183627      -0.055999      -0.014838       0.070837             14.446360      10.293442      -0.586896      -3.211033       7.030242      -2.065983      26.015397           0.000006
           52              O       5.639976      17.757657       8.499636      -0.545841      29.503412 0.43385096E+03  0.98738880E+04                                 7.491758                            6.336981       0.498929       2.219328                    0.997724      26.729301      68.110331       0.775359       0.347101      -1.149931       0.024630      -0.003704      -0.009913       0.026807      -0.026522      -0.007554       0.011924       0.101879       0.090658      -0.073472       0.025168       0.048304              8.536734      11.851775       0.071851      -3.292853       6.957912      -1.115457       6.800514           0.000021
           53              O       0.403059      15.968524       7.859200      -0.609543      41.305386 0.60626779E+03  0.15049866E+05                                 9.579530                            7.653747       0.163550       2.083168                    0.997513      28.878803      77.661128       0.680962       0.362339      -1.134012      -0.008448       0.040542      -0.024570       0.048153       0.002685       0.053095       0.027685      -0.077508       0.031682      -0.077824       0.013698       0.064126             11.755053       9.998010      -0.956962      -0.971101      18.917744      -2.173725       6.349404           0.000011
           54              O       2.961033      16.371811       7.390116      -0.599994      48.942214 0.62793276E+03  0.15679834E+05                                10.617596                            7.646548      -0.076412       2.005286                    0.997663      28.769225      76.867573       0.702472       0.349180      -1.147852      -0.046408       0.086556      -0.055575       0.112845      -0.023899       0.023331      -0.032427      -0.087732       0.002324      -0.055312      -0.014736       0.070048             14.446773      10.294476      -2.487698       2.114364      23.057774      -7.187697       9.988069           0.000006

******************************************************
Auxiliary information for the entire system
The total spin magnetic moment of the unit cell is   -0.000001
The total net atomic charge of the unit cell is   0.000000
Accuracy of reproducing the electrostatic potential in the unit cell:
  The inner radius (bohr) =    5.0000
  The outer radius (bohr) =   12.0000
  Valid grid points have density less than (e/(bohr^3)) =    0.0001
  The number of valid grid points were=       151928
  The rms potential error without charges in kcal/mol is=      2.26719
  The rms potential error with partial charges in kcal/mol is=      0.33630
  The RRMSE value at monopole order=      0.14833
  The rms potential error with partial charges and cloud penetration in kcal/mol is=      0.32984
  The RRMSE value at monopole order with cloud penetration is=      0.14549
  The rms potential error with partial charges and atomic dipoles in kcal/mol is=      0.29785
  The RRMSE value at dipole order=      0.13137
  The rms potential error with partial charges, atomic dipoles and cloud penetration in kcal/mol is=      0.27914
  The RRMSE value at dipole order with cloud penetration=      0.12312

******************************************************
The electron densities and ab initio electrostatic potential were computed in VASP using the PBE functional and
projector augmented wave method. See the main text of the journal article for a description of computational details.
The atomic charges, dipoles, and quadrupoles were computed with the DDEC6 method as described in
(a) T. A. Manz and N. Gabaldon Limas, RSC Adv. 6 (2016) 47771-47801 DOI: 10.1039/c6ra04656h
(b) N. Gabaldon Limas and T. A. Manz, RSC Adv. 8 (2018) 2678-2707 DOI: 10.1039/c7ra11829e.
For each atom in the material, the electron cloud parameters were fit to the spherically averaged atom-in-material
electron density using radial positions for which this density was between 10^-4 and 10^-2 electrons per cubic bohr.
The polarizabilities, dispersion coefficients, and quantum Drude oscillator (QDO) parameters were fit using the MCLF method.
The magnetic structure of the system was optimized in VASP from the default ferromagnetic initial guess using spin polarization.
The atomic spin moments (ASMs) were computed on this optimized magnetic structure using the DDEC6 partition as inputs
to the method of T. A. Manz and D. S. Sholl, J. Chem. Theory Comput. 7 (2011) 4146-4164 DOI: 10.1021/ct200539n.
The RMSE and RRMSE were computed using a uniform grid with Ewald summation.
