# Supplementary material for: A collection of forcefield precursors for metal–organic frameworks
Source: RSC Adv. 2019 Nov 13;9(63):36492–507. doi: 10.1039/c9ra07327b (PMC9075174; doi:10.1039/c9ra07327b)
Supplement: RA-009-C9RA07327B-s6054 [file RA-009-C9RA07327B-s6054.xyz]

   54
jmolscript: load "" {1 1 1} spacegroup "x,y,z" unitcell [{      6.669400     0.000000     0.000000 }, {     -2.223135    15.160669     0.000000 }, {      2.223135     7.580336    13.129523 }]
Zn     2.300498     8.821084     4.083282     0.998691
Zn     4.523632     6.706019     3.448601     0.999216
Zn     6.746765     7.213902     5.597641     0.998660
Zn     4.368902    13.919921     9.046241     0.998691
Zn     2.145768    16.034986     9.680922     0.999216
Zn    -0.077365    15.527103     7.531882     0.998660
H      4.375126    11.893546     6.160372     0.138526
H      2.151994    14.548937    12.878749     0.138480
H     -0.071141    19.039527     7.219925     0.138129
H      2.294274    10.847459     6.969151     0.138526
H      4.517406     8.192068     0.250774     0.138480
H      6.740541     3.701478     5.909598     0.138129
C      4.925352     9.575328     5.071147     0.641291
C      5.861069    10.449947     5.860231    -0.157972
C      5.360197    11.681827     6.311493    -0.193059
C      0.548225    10.130663     6.140678     0.290656
C      0.479085     7.184414     2.301474     0.640150
C      1.414801     7.430471     1.149490    -0.155380
C      3.137064    14.785671    12.986542    -0.194078
C      2.771357     7.832987     1.285774     0.289413
C      2.702219     5.981264     5.756902     0.640862
C      3.637936     4.860587     6.119802    -0.158795
C      0.913929    19.014512     6.961011    -0.192027
C      4.994492     4.777355     5.703071     0.290177
C      1.744048    13.165677     8.058376     0.641291
C      0.808331    12.291058     7.269292    -0.157972
C      1.309203    11.059178     6.818030    -0.193056
C      6.121175    12.610342     6.988845     0.290658
C      6.190315    15.556591    10.828049     0.640150
C      5.254599    15.310534    11.980033    -0.155380
C      3.532336     7.955334     0.142981    -0.194078
C      3.898043    14.908018    11.843749     0.289413
C      3.967181    16.759741     7.372621     0.640862
C      3.031464    17.880418     7.009721    -0.158796
C      5.755471     3.726493     6.168512    -0.192023
C      1.674908    17.963650     7.426452     0.290181
O      3.778215    10.016730     4.810001    -0.532554
O      5.318180     8.444645     4.678574    -0.586320
O      1.140468     8.947448     5.779222    -0.599400
O      6.001348     6.737553     2.049781    -0.531696
O      0.871913     7.409777     3.476960    -0.586673
O      3.363600     8.111565     2.491196    -0.599120
O      1.555082     5.986721     6.269741    -0.531564
O      3.095046     6.886583     4.973988    -0.586719
O      5.586734     5.681992     4.859105    -0.598900
O      2.891185    12.724275     8.319522    -0.532554
O      1.351220    14.296360     8.450949    -0.586320
O      5.528932    13.793557     7.350301    -0.599400
O      0.668052    16.003452    11.079742    -0.531696
O      5.797487    15.331228     9.652563    -0.586673
O      3.305800    14.629440    10.638327    -0.599120
O      5.114318    16.754284     6.859782    -0.531564
O      3.574354    15.854422     8.155535    -0.586719
O      1.082666    17.059013     8.270418    -0.598900

The following XYZ coordinates are in angstroms. Other properties are in atomic units.
The sperically averaged electron density of each atom fit to a function of the form exp(a - br)
eigen_1, eigen_2 and eigen_3 are the three eigenvalues of traceless quadrupole moment tensor
  atom number  atomic symbol              X              Y              Z     net charge C6 coefficient C8 coefficient C10 coefficient fluctuating dipole atomic polarizability isotropic forcefield polarizability              a              b squared Pearson coefficient          <r^3>          <r^4>         wp_QDO          m_QDO          q_QDO       dipole_x       dipole_y       dipole_z         dipole            Qxy            Qxz            Qyz     Q(x^2-y^2)  Q(3z^2 - R^2)        eigen_1        eigen_2        eigen_3 static polarizability      alpha(xx)      alpha(xy)      alpha(xz)      alpha(yy)      alpha(yz)      alpha(zz) atomic spin moment
            1             Zn       2.300498       8.821084       4.083282       0.998691      79.608448 0.14870528E+04  0.44807519E+05                                15.488391                           12.859076       0.292950       1.982159                    0.997788      43.425769     116.450073       0.487480       0.416989      -1.128819      -0.008596       0.028595       0.005644       0.030388      -0.068451       0.044371      -0.074765      -0.086924      -0.081814      -0.073514      -0.066382       0.139896             19.179784      21.470821       1.053931      -0.899318      15.624970       6.693495      20.443560           0.000006
            2             Zn       4.523632       6.706019       3.448601       0.999216      79.502911 0.14847423E+04  0.44719026E+05                                15.473540                           12.847930       0.293565       1.982616                    0.997822      43.400794     116.345925       0.487774       0.416914      -1.128907      -0.009003      -0.009326      -0.027026       0.029974       0.072003       0.037156       0.073958      -0.088605      -0.084954      -0.073067      -0.066397       0.139464             19.159797      21.448884      -1.304954      -0.462883      13.428696      -5.426755      22.601812           0.000006
            3             Zn       6.746765       7.213902       5.597641       0.998660      79.557221 0.14859647E+04  0.44765132E+05                                15.479783                           12.852669       0.294232       1.982637                    0.997783      43.418141     116.405183       0.487714       0.416878      -1.128929      -0.008591      -0.018401       0.021815       0.029805      -0.004302      -0.081319       0.000881       0.041766       0.305340      -0.074109      -0.066476       0.140584             19.168122      21.457701       0.253947       1.360883      25.019862      -1.258857      11.026802           0.000006
            4             Zn       4.368902      13.919921       9.046241       0.998691      79.608450 0.14870528E+04  0.44807521E+05                                15.488391                           12.859076       0.292950       1.982159                    0.997788      43.425770     116.450076       0.487480       0.416989      -1.128819       0.008596      -0.028595      -0.005644       0.030388      -0.068451       0.044371      -0.074765      -0.086925      -0.081814      -0.073514      -0.066382       0.139896             19.179784      21.470820       1.053931      -0.899318      15.624971       6.693495      20.443560           0.000006
            5             Zn       2.145768      16.034986       9.680922       0.999216      79.502915 0.14847424E+04  0.44719029E+05                                15.473541                           12.847931       0.293565       1.982616                    0.997822      43.400794     116.345928       0.487774       0.416914      -1.128907       0.009003       0.009326       0.027026       0.029974       0.072003       0.037156       0.073958      -0.088605      -0.084954      -0.073067      -0.066397       0.139465             19.159799      21.448886      -1.304955      -0.462883      13.428697      -5.426756      22.601813           0.000006
            6             Zn      -0.077365      15.527103       7.531882       0.998660      79.557211 0.14859644E+04  0.44765124E+05                                15.479782                           12.852668       0.294232       1.982637                    0.997783      43.418137     116.405171       0.487714       0.416878      -1.128929       0.008591       0.018401      -0.021815       0.029805      -0.004302      -0.081319       0.000881       0.041766       0.305340      -0.074109      -0.066476       0.140584             19.168121      21.457699       0.253947       1.360882      25.019861      -1.258856      11.026801           0.000006
            7              H       4.375126      11.893546       6.160372       0.138526       1.504832 0.11764889E+02  0.12658570E+03                                 2.129537                            1.970228      -1.539009       2.147061                    0.991580       3.853515      11.119778       0.460079       1.237304      -0.718339      -0.039548       0.012865      -0.005189       0.041911      -0.009497       0.004887      -0.002244       0.006629      -0.040109      -0.014358      -0.003287       0.017645              2.230876       3.019775      -0.152755       0.109323       1.969732       0.239030       1.703120          -0.000015
            8              H       2.151994      14.548937      12.878749       0.138480       1.505944 0.11775054E+02  0.12670862E+03                                 2.129327                            1.970081      -1.530318       2.150123                    0.991667       3.855390      11.121823       0.460496       1.236052      -0.718599      -0.039494      -0.011115      -0.008459       0.041891       0.008851       0.005834       0.008458       0.017517      -0.008383      -0.014473      -0.003223       0.017695              2.230621       3.019269       0.170982       0.077572       1.562665      -0.004073       2.109930          -0.000015
            9              H      -0.071141      19.039527       7.219925       0.138129       1.505809 0.11772368E+02  0.12665913E+03                                 2.128202                            1.969088      -1.526867       2.151400                    0.991704       3.855092      11.116227       0.460931       1.235088      -0.718815      -0.039663      -0.001816       0.013818       0.042040       0.000540      -0.010691      -0.006124       0.021394       0.003066      -0.014429      -0.003328       0.017757              2.229383       3.017554      -0.018275      -0.186801       1.975483      -0.234684       1.695113          -0.000015
           10              H       2.294274      10.847459       6.969151       0.138526       1.504834 0.11764906E+02  0.12658593E+03                                 2.129539                            1.970229      -1.539009       2.147061                    0.991580       3.853517      11.119785       0.460079       1.237304      -0.718339       0.039548      -0.012865       0.005189       0.041911      -0.009497       0.004887      -0.002244       0.006629      -0.040109      -0.014359      -0.003287       0.017645              2.230878       3.019779      -0.152756       0.109323       1.969733       0.239030       1.703121          -0.000015
           11              H       4.517406       8.192068       0.250774       0.138480       1.505943 0.11775052E+02  0.12670859E+03                                 2.129327                            1.970081      -1.530318       2.150123                    0.991667       3.855390      11.121822       0.460497       1.236051      -0.718599       0.039494       0.011115       0.008459       0.041891       0.008851       0.005834       0.008458       0.017517      -0.008383      -0.014473      -0.003223       0.017695              2.230621       3.019268       0.170982       0.077572       1.562665      -0.004073       2.109930          -0.000015
           12              H       6.740541       3.701478       5.909598       0.138129       1.505813 0.11772397E+02  0.12665951E+03                                 2.128205                            1.969090      -1.526868       2.151399                    0.991704       3.855095      11.116237       0.460931       1.235087      -0.718815       0.039663       0.001816      -0.013818       0.042040       0.000540      -0.010691      -0.006124       0.021395       0.003066      -0.014429      -0.003328       0.017757              2.229386       3.017559      -0.018275      -0.186802       1.975485      -0.234684       1.695115          -0.000015
           13              C       4.925352       9.575328       5.071147       0.641291      24.873885 0.23968954E+03  0.49104366E+04                                 7.899300                            5.516480       0.037684       2.081131                    0.999565      21.685760      60.366482       0.627955       0.476109      -1.017684      -0.039278      -0.029811      -0.046973       0.068103       0.011557      -0.062727      -0.046226      -0.017820       0.186001      -0.072189      -0.036426       0.108614             10.182808      11.345773       0.883272       2.537273      12.277715       4.224488       6.924938          -0.000055
           14              C       5.861069      10.449947       5.860231      -0.157972      49.613009 0.51585456E+03  0.12537305E+05                                11.496551                            7.442383       0.026302       1.980994                    0.999197      29.496533      83.570364       0.625895       0.402650      -1.083481      -0.013938       0.045705       0.014728       0.050001      -0.005113      -0.011719       0.005912      -0.044550       0.027478      -0.030553       0.007698       0.022855             16.149151      16.716830       1.610106       3.535057      20.816663       8.597639      10.913960           0.000037
           15              C       5.360197      11.681827       6.311493      -0.193059      47.272997 0.49933673E+03  0.12177851E+05                                11.337217                            7.457737      -0.190846       1.894256                    0.999027      31.298566      92.256761       0.601280       0.417688      -1.061223       0.005120      -0.035401      -0.022520       0.042268      -0.028471      -0.015517      -0.034069      -0.009718       0.031156      -0.053104       0.012357       0.040747             15.649184      13.338657       0.918451       1.939779      22.605145       9.517205      11.003749          -0.000026
           16              C       0.548225      10.130663       6.140678       0.290656      36.726535 0.35706270E+03  0.80041351E+04                                 9.771236                            6.433795      -0.064565       1.988539                    0.999342      25.543184      72.078936       0.628514       0.434732      -1.051137       0.045987      -0.088250      -0.015321       0.100686      -0.033137      -0.009724      -0.000456      -0.040753      -0.025655      -0.037287      -0.006259       0.043547             13.375034      12.963153      -1.049092       1.149942      18.369721       6.975049       8.792227           0.000004
           17              C       0.479085       7.184414       2.301474       0.640150      24.889822 0.23987246E+03  0.49150085E+04                                 7.901490                            5.517783       0.038951       2.081572                    0.999617      21.695220      60.393355       0.628032       0.475971      -1.017781      -0.039239      -0.025527       0.049920       0.068435      -0.060476       0.021176      -0.012774      -0.121788      -0.124930      -0.072542      -0.036742       0.109284             10.185953      11.348548       1.756229      -2.034327       4.605796       0.205708      14.603516          -0.000055
           18              C       1.414801       7.430471       1.149490      -0.155380      49.523143 0.51474120E+03  0.12504311E+05                                11.487870                            7.437596       0.023478       1.980511                    0.999259      29.457398      83.457573       0.625645       0.403002      -1.083173      -0.013494      -0.009388      -0.046625       0.049438      -0.006305       0.011134       0.001087      -0.033322       0.062485      -0.030643       0.007348       0.023295             16.135879      16.702304       2.254402      -3.159402       5.939868      -0.010584      25.765464           0.000036
           19              C       3.137064      14.785671      12.986542      -0.194078      47.298456 0.49963443E+03  0.12187074E+05                                11.341829                            7.460582      -0.192644       1.893683                    0.999042      31.309119      92.298925       0.601083       0.417758      -1.061166       0.005090      -0.001870       0.041648       0.042000       0.000470       0.033422       0.012767      -0.046732      -0.081912      -0.054138       0.013391       0.040748             15.655847      13.343088       1.220922      -1.766122       5.664027       0.265460      27.960425          -0.000025
           20              C       2.771357       7.832987       1.285774       0.289413      36.768371 0.35756130E+03  0.80175783E+04                                 9.774812                            6.435902      -0.060711       1.989408                    0.999371      25.562864      72.129075       0.628802       0.434410      -1.051401       0.047612       0.030779       0.083440       0.100878       0.008274       0.033280       0.014609      -0.016755       0.050541      -0.037279      -0.006464       0.043743             13.380161      12.967299       1.520938       0.333226       5.147652       0.660263      22.025531           0.000004
           21              C       2.702219       5.981264       5.756902       0.640862      24.883404 0.23979323E+03  0.49131925E+04                                 7.901643                            5.517913       0.039992       2.081679                    0.999586      21.691895      60.391478       0.627820       0.476150      -1.017641      -0.037912       0.055033      -0.003501       0.066919       0.048308       0.041655       0.059664      -0.039134       0.119145      -0.072002      -0.036843       0.108845             10.186068      11.349251      -2.640519      -0.503499      11.925843      -4.431639       7.283111          -0.000055
           22              C       3.637936       4.860587       6.119802      -0.158795      49.604173 0.51578854E+03  0.12534717E+05                                11.492994                            7.440375       0.027830       1.981549                    0.999168      29.496463      83.554209       0.626201       0.402485      -1.083643      -0.013783      -0.035429       0.032110       0.049762       0.012714       0.000955      -0.006245      -0.042954       0.031292      -0.030338       0.007813       0.022525             16.143877      16.709921      -3.866303      -0.372051      20.829752      -8.584262      10.891956           0.000038
           23              C       0.913929      19.014512       6.961011      -0.192027      47.230156 0.49878320E+03  0.12161183E+05                                11.332910                            7.455400      -0.195322       1.893230                    0.999069      31.278303      92.190079       0.601147       0.417889      -1.061077       0.005224       0.037552      -0.019922       0.042829       0.028469      -0.017226       0.021159       0.012243       0.095318      -0.053714       0.013233       0.040481             15.642858      13.332045      -2.138406      -0.174069      22.137952      -9.778395      11.458578          -0.000027
           24              C       4.994492       4.777355       5.703071       0.290177      36.752665 0.35737339E+03  0.80126500E+04                                 9.774282                            6.435677      -0.063916       1.988584                    0.999384      25.555216      72.114223       0.628571       0.434608      -1.051237       0.045842       0.056992      -0.068632       0.100300       0.024585      -0.023470      -0.014333      -0.016550       0.051041      -0.037145      -0.006155       0.043300             13.379482      12.966550      -0.471763      -1.483667      17.233787      -7.637888       9.938110           0.000002
           25              C       1.744048      13.165677       8.058376       0.641291      24.873885 0.23968955E+03  0.49104370E+04                                 7.899300                            5.516480       0.037684       2.081131                    0.999565      21.685761      60.366485       0.627955       0.476109      -1.017684       0.039278       0.029811       0.046973       0.068103       0.011557      -0.062727      -0.046226      -0.017820       0.186001      -0.072189      -0.036426       0.108614             10.182808      11.345772       0.883272       2.537273      12.277714       4.224487       6.924937          -0.000055
           26              C       0.808331      12.291058       7.269292      -0.157972      49.613042 0.51585496E+03  0.12537317E+05                                11.496556                            7.442385       0.026301       1.980993                    0.999197      29.496544      83.570403       0.625894       0.402650      -1.083481       0.013938      -0.045705      -0.014728       0.050001      -0.005113      -0.011719       0.005912      -0.044550       0.027478      -0.030553       0.007698       0.022855             16.149158      16.716837       1.610108       3.535059      20.816672       8.597643      10.913965           0.000038
           27              C       1.309203      11.059178       6.818030      -0.193056      47.272909 0.49933574E+03  0.12177820E+05                                11.337200                            7.457727      -0.190844       1.894257                    0.999027      31.298537      92.256634       0.601281       0.417688      -1.061223      -0.005121       0.035401       0.022520       0.042268      -0.028471      -0.015517      -0.034069      -0.009718       0.031155      -0.053104       0.012357       0.040747             15.649157      13.338640       0.918449       1.939776      22.605102       9.517185      11.003730          -0.000027
           28              C       6.121175      12.610342       6.988845       0.290658      36.726499 0.35706231E+03  0.80041242E+04                                 9.771230                            6.433791      -0.064564       1.988540                    0.999342      25.543169      72.078882       0.628514       0.434732      -1.051137      -0.045987       0.088250       0.015321       0.100686      -0.033137      -0.009724      -0.000455      -0.040753      -0.025655      -0.037287      -0.006259       0.043547             13.375024      12.963144      -1.049091       1.149942      18.369708       6.975044       8.792222           0.000003
           29              C       6.190315      15.556591      10.828049       0.640150      24.889824 0.23987248E+03  0.49150090E+04                                 7.901490                            5.517783       0.038951       2.081572                    0.999617      21.695221      60.393360       0.628032       0.475971      -1.017781       0.039239       0.025527      -0.049920       0.068435      -0.060476       0.021176      -0.012774      -0.121788      -0.124930      -0.072542      -0.036742       0.109284             10.185954      11.348549       1.756229      -2.034327       4.605796       0.205708      14.603518          -0.000055
           30              C       5.254599      15.310534      11.980033      -0.155380      49.523148 0.51474126E+03  0.12504313E+05                                11.487871                            7.437596       0.023478       1.980511                    0.999259      29.457400      83.457581       0.625645       0.403002      -1.083173       0.013494       0.009388       0.046625       0.049438      -0.006305       0.011134       0.001087      -0.033322       0.062485      -0.030643       0.007348       0.023295             16.135880      16.702305       2.254403      -3.159402       5.939868      -0.010584      25.765466           0.000038
           31              C       3.532336       7.955334       0.142981      -0.194078      47.298456 0.49963443E+03  0.12187074E+05                                11.341830                            7.460582      -0.192644       1.893683                    0.999042      31.309119      92.298925       0.601083       0.417758      -1.061166      -0.005090       0.001870      -0.041648       0.041999       0.000470       0.033422       0.012767      -0.046732      -0.081912      -0.054138       0.013391       0.040748             15.655847      13.343088       1.220922      -1.766122       5.664027       0.265460      27.960426          -0.000027
           32              C       3.898043      14.908018      11.843749       0.289413      36.768372 0.35756132E+03  0.80175788E+04                                 9.774812                            6.435902      -0.060712       1.989408                    0.999371      25.562865      72.129078       0.628802       0.434410      -1.051401      -0.047612      -0.030779      -0.083440       0.100878       0.008274       0.033280       0.014609      -0.016755       0.050541      -0.037279      -0.006464       0.043743             13.380161      12.967300       1.520938       0.333226       5.147652       0.660263      22.025531           0.000003
           33              C       3.967181      16.759741       7.372621       0.640862      24.883405 0.23979325E+03  0.49131933E+04                                 7.901644                            5.517914       0.039991       2.081679                    0.999586      21.691897      60.391490       0.627820       0.476150      -1.017641       0.037912      -0.055033       0.003501       0.066919       0.048308       0.041655       0.059664      -0.039134       0.119145      -0.072002      -0.036843       0.108845             10.186069      11.349253      -2.640519      -0.503500      11.925843      -4.431639       7.283111          -0.000055
           34              C       3.031464      17.880418       7.009721      -0.158796      49.604239 0.51578934E+03  0.12534742E+05                                11.493004                            7.440381       0.027829       1.981548                    0.999168      29.496485      83.554289       0.626201       0.402485      -1.083642       0.013783       0.035429      -0.032110       0.049762       0.012714       0.000955      -0.006245      -0.042954       0.031292      -0.030338       0.007813       0.022525             16.143892      16.709936      -3.866309      -0.372050      20.829774      -8.584271      10.891966           0.000036
           35              C       5.755471       3.726493       6.168512      -0.192023      47.229982 0.49878122E+03  0.12161122E+05                                11.332878                            7.455382      -0.195317       1.893232                    0.999069      31.278243      92.189827       0.601148       0.417889      -1.061077      -0.005225      -0.037552       0.019922       0.042829       0.028469      -0.017227       0.021158       0.012243       0.095317      -0.053714       0.013233       0.040481             15.642810      13.332012      -2.138400      -0.174070      22.137875      -9.778358      11.458542          -0.000025
           36              C       1.674908      17.963650       7.426452       0.290181      36.752594 0.35737263E+03  0.80126286E+04                                 9.774268                            6.435669      -0.063915       1.988584                    0.999384      25.555187      72.114116       0.628572       0.434608      -1.051237      -0.045843      -0.056992       0.068632       0.100300       0.024585      -0.023470      -0.014333      -0.016550       0.051041      -0.037145      -0.006155       0.043300             13.379463      12.966532      -0.471764      -1.483664      17.233760      -7.637876       9.938096           0.000004
           37              O       3.778215      10.016730       4.810001      -0.532554      32.424134 0.44115042E+03  0.10081505E+05                                 8.023345                            6.417310       0.407468       2.200031                    0.996839      26.449708      67.526606       0.765626       0.350067      -1.147542       0.029376      -0.010865       0.009327       0.032680      -0.007124      -0.014166      -0.027298       0.087558       0.026585      -0.060598       0.015532       0.045065              9.512633      14.812029       0.238878       2.633089       7.445928       1.642247       6.279941           0.000019
           38              O       5.318180       8.444645       4.678574      -0.586320      46.023671 0.64985911E+03  0.16406000E+05                                10.297097                            7.956846      -0.166516       1.981269                    0.997074      28.796841      77.964619       0.664093       0.365337      -1.132260      -0.017481       0.042802      -0.024082       0.052130      -0.012592      -0.045299      -0.022085      -0.056635       0.073430      -0.069218       0.015735       0.053482             12.882875      11.229178      -2.357352       0.363090      18.937470       4.760519       8.481978           0.000016
           39              O       1.140468       8.947448       5.779222      -0.599400      48.701786 0.62600471E+03  0.15600407E+05                                10.609857                            7.648242       0.019625       2.028688                    0.997927      28.962601      76.995683       0.701408       0.350410      -1.148260      -0.026691       0.088462       0.049450       0.104801      -0.044085      -0.030892       0.031276      -0.087945      -0.064129      -0.061450      -0.026897       0.088347             14.462233      10.968413      -4.173519      -2.739791      22.259992       7.448858      10.158295           0.000015
           40              O       6.001348       6.737553       2.049781      -0.531696      32.401405 0.44078793E+03  0.10071181E+05                                 8.020034                            6.415001       0.405163       2.199451                    0.996778      26.439623      67.494679       0.765703       0.350102      -1.147509       0.030192       0.014149       0.004904       0.033701      -0.008427       0.013308      -0.011039       0.021258      -0.170723      -0.059969       0.015336       0.044634              9.508203      14.804526       2.159899      -1.521041       5.147383      -0.315779       8.572700           0.000019
           41              O       0.871913       7.409777       3.476960      -0.586673      46.067864 0.65057477E+03  0.16429170E+05                                10.304479                            7.961872      -0.169469       1.980175                    0.997052      28.812823      78.029044       0.663779       0.365397      -1.132174      -0.017223      -0.042504      -0.024650       0.052066      -0.032625       0.033625       0.007302      -0.082771      -0.003666      -0.069272       0.015576       0.053696             12.893003      11.237715       1.494790       1.861149       6.978041       2.149119      20.463253           0.000016
           42              O       3.363600       8.111565       2.491196      -0.599120      48.657666 0.62535719E+03  0.15579906E+05                                10.603008                            7.643895       0.016982       2.028181                    0.997924      28.951128      76.949042       0.701676       0.350375      -1.148314      -0.026983      -0.001331      -0.101451       0.104987      -0.004694       0.053526       0.017455      -0.003883       0.188243      -0.061437      -0.026880       0.088317             14.451935      10.960039      -0.285690       4.979050       6.728964       1.515016      25.666803           0.000015
           43              O       1.555082       5.986721       6.269741      -0.531564      32.408137 0.44089363E+03  0.10074299E+05                                 8.021420                            6.416024       0.403333       2.198929                    0.996802      26.440324      67.500979       0.765589       0.350130      -1.147475       0.030167      -0.002532      -0.014605       0.033612       0.016070       0.000853       0.037828       0.068153      -0.031597      -0.060081       0.014974       0.045107              9.509904      14.807492      -2.398012      -1.110103       7.991136      -1.325494       5.731084           0.000019
           44              O       3.095046       6.886583       4.973988      -0.586719      46.064823 0.65053125E+03  0.16428008E+05                                10.304800                            7.962255      -0.169377       1.980291                    0.997059      28.809310      78.022678       0.663673       0.365456      -1.132113      -0.018011      -0.000103       0.049662       0.052828       0.045235       0.011267       0.014711      -0.044622       0.114197      -0.069502       0.016010       0.053492             12.893265      11.238233       0.863374      -2.224365      15.231361      -6.913691      12.210202           0.000016
           45              O       5.586734       5.681992       4.859105      -0.598900      48.670678 0.62556774E+03  0.15586876E+05                                10.606079                            7.646099       0.017172       2.028169                    0.997978      28.952861      76.964553       0.701430       0.350459      -1.148214      -0.026983      -0.087164       0.052411       0.105226       0.048679      -0.022524      -0.048919      -0.057734       0.026913      -0.061557      -0.026857       0.088413             14.456134      10.964737       4.457540      -2.243536      19.625276      -8.959842      12.778387           0.000015
           46              O       2.891185      12.724275       8.319522      -0.532554      32.424132 0.44115041E+03  0.10081505E+05                                 8.023345                            6.417310       0.407468       2.200031                    0.996839      26.449707      67.526604       0.765626       0.350067      -1.147542      -0.029376       0.010865      -0.009327       0.032680      -0.007124      -0.014166      -0.027298       0.087558       0.026585      -0.060598       0.015532       0.045065              9.512633      14.812029       0.238877       2.633089       7.445928       1.642247       6.279941           0.000019
           47              O       1.351220      14.296360       8.450949      -0.586320      46.023664 0.64985899E+03  0.16405996E+05                                10.297096                            7.956845      -0.166516       1.981269                    0.997074      28.796838      77.964610       0.664093       0.365337      -1.132260       0.017481      -0.042802       0.024082       0.052130      -0.012592      -0.045299      -0.022085      -0.056635       0.073430      -0.069218       0.015735       0.053482             12.882874      11.229177      -2.357352       0.363090      18.937468       4.760519       8.481978           0.000016
           48              O       5.528932      13.793557       7.350301      -0.599400      48.701787 0.62600471E+03  0.15600406E+05                                10.609857                            7.648242       0.019626       2.028688                    0.997927      28.962601      76.995679       0.701408       0.350410      -1.148260       0.026691      -0.088462      -0.049450       0.104801      -0.044085      -0.030892       0.031276      -0.087945      -0.064130      -0.061450      -0.026897       0.088347             14.462234      10.968413      -4.173519      -2.739791      22.259993       7.448859      10.158295           0.000015
           49              O       0.668052      16.003452      11.079742      -0.531696      32.401406 0.44078794E+03  0.10071182E+05                                 8.020034                            6.415001       0.405163       2.199451                    0.996778      26.439624      67.494681       0.765703       0.350102      -1.147509      -0.030192      -0.014149      -0.004904       0.033701      -0.008427       0.013308      -0.011039       0.021258      -0.170723      -0.059969       0.015336       0.044634              9.508203      14.804526       2.159899      -1.521041       5.147384      -0.315779       8.572700           0.000019
           50              O       5.797487      15.331228       9.652563      -0.586673      46.067860 0.65057470E+03  0.16429168E+05                                10.304478                            7.961872      -0.169469       1.980175                    0.997052      28.812822      78.029037       0.663779       0.365397      -1.132174       0.017223       0.042504       0.024650       0.052066      -0.032625       0.033625       0.007302      -0.082771      -0.003666      -0.069272       0.015576       0.053696             12.893002      11.237714       1.494790       1.861149       6.978040       2.149119      20.463251           0.000016
           51              O       3.305800      14.629440      10.638327      -0.599120      48.657667 0.62535720E+03  0.15579907E+05                                10.603008                            7.643895       0.016981       2.028181                    0.997924      28.951128      76.949043       0.701676       0.350375      -1.148314       0.026983       0.001331       0.101451       0.104987      -0.004694       0.053526       0.017455      -0.003883       0.188243      -0.061437      -0.026880       0.088317             14.451936      10.960039      -0.285690       4.979050       6.728964       1.515016      25.666804           0.000015
           52              O       5.114318      16.754284       6.859782      -0.531564      32.408130 0.44089353E+03  0.10074296E+05                                 8.021418                            6.416022       0.403334       2.198929                    0.996802      26.440324      67.500974       0.765589       0.350130      -1.147475      -0.030167       0.002532       0.014605       0.033612       0.016070       0.000853       0.037828       0.068153      -0.031597      -0.060081       0.014974       0.045107              9.509901      14.807488      -2.398010      -1.110103       7.991133      -1.325494       5.731082           0.000019
           53              O       3.574354      15.854422       8.155535      -0.586719      46.064827 0.65053130E+03  0.16428010E+05                                10.304801                            7.962255      -0.169378       1.980291                    0.997059      28.809311      78.022683       0.663673       0.365456      -1.132113       0.018011       0.000103      -0.049662       0.052828       0.045235       0.011267       0.014711      -0.044622       0.114198      -0.069502       0.016010       0.053492             12.893266      11.238233       0.863374      -2.224365      15.231362      -6.913692      12.210203           0.000016
           54              O       1.082666      17.059013       8.270418      -0.598900      48.670682 0.62556779E+03  0.15586877E+05                                10.606080                            7.646099       0.017173       2.028169                    0.997978      28.952861      76.964549       0.701431       0.350459      -1.148214       0.026983       0.087164      -0.052411       0.105226       0.048679      -0.022524      -0.048919      -0.057734       0.026913      -0.061557      -0.026857       0.088413             14.456135      10.964737       4.457539      -2.243536      19.625280      -8.959844      12.778389           0.000015

******************************************************
Auxiliary information for the entire system
The total spin magnetic moment of the unit cell is   0.000000
The total net atomic charge of the unit cell is   0.000000
Accuracy of reproducing the electrostatic potential in the unit cell:
  The inner radius (bohr) =    5.0000
  The outer radius (bohr) =   12.0000
  Valid grid points have density less than (e/(bohr^3)) =    0.0001
  The number of valid grid points were=       182830
  The rms potential error without charges in kcal/mol is=      2.76271
  The rms potential error with partial charges in kcal/mol is=      0.34813
  The RRMSE value at monopole order=      0.12601
  The rms potential error with partial charges and cloud penetration in kcal/mol is=      0.34474
  The RRMSE value at monopole order with cloud penetration is=      0.12478
  The rms potential error with partial charges and atomic dipoles in kcal/mol is=      0.32274
  The RRMSE value at dipole order=      0.11682
  The rms potential error with partial charges, atomic dipoles and cloud penetration in kcal/mol is=      0.30392
  The RRMSE value at dipole order with cloud penetration=      0.11001

******************************************************
The electron densities and ab initio electrostatic potential were computed in VASP using the PBE functional and
projector augmented wave method. See the main text of the journal article for a description of computational details.
The atomic charges, dipoles, and quadrupoles were computed with the DDEC6 method as described in
(a) T. A. Manz and N. Gabaldon Limas, RSC Adv. 6 (2016) 47771-47801 DOI: 10.1039/c6ra04656h
(b) N. Gabaldon Limas and T. A. Manz, RSC Adv. 8 (2018) 2678-2707 DOI: 10.1039/c7ra11829e.
For each atom in the material, the electron cloud parameters were fit to the spherically averaged atom-in-material
electron density using radial positions for which this density was between 10^-4 and 10^-2 electrons per cubic bohr.
The polarizabilities, dispersion coefficients, and quantum Drude oscillator (QDO) parameters were fit using the MCLF method.
The magnetic structure of the system was optimized in VASP from the default ferromagnetic initial guess using spin polarization.
The atomic spin moments (ASMs) were computed on this optimized magnetic structure using the DDEC6 partition as inputs
to the method of T. A. Manz and D. S. Sholl, J. Chem. Theory Comput. 7 (2011) 4146-4164 DOI: 10.1021/ct200539n.
The RMSE and RRMSE were computed using a uniform grid with Ewald summation.
