# Supplementary material for: A collection of forcefield precursors for metal–organic frameworks
Source: RSC Adv. 2019 Nov 13;9(63):36492–507. doi: 10.1039/c9ra07327b (PMC9075174; doi:10.1039/c9ra07327b)
Supplement: RA-009-C9RA07327B-s6055 [file RA-009-C9RA07327B-s6055.xyz]

   54
jmolscript: load "" {1 1 1} spacegroup "x,y,z" unitcell [{      6.646700     0.000000     0.000000 }, {     -2.215576    15.130647     0.000000 }, {      2.215576     7.565325    13.103524 }]
Zn     4.340230     7.962428     5.569129     1.021004
Zn    -0.090906     8.407117     3.423296     1.021037
Zn     2.124662     6.326427     4.111100     1.021676
Zn     2.306470    14.733544     7.534395     1.021004
Zn     6.737606    14.288855     9.680228     1.021037
Zn     4.522038    16.369545     8.992424     1.021676
H      2.162771    11.087890     7.524830     0.146998
H      6.593907    16.103398    12.842240     0.147292
H      4.378331    18.200656     5.839979     0.147603
H      4.483929    11.608082     5.578694     0.146999
H      0.052793     6.592574     0.261284     0.147293
H      2.268369     4.495316     7.263545     0.147603
C      1.666328     9.235672     5.698067     0.644668
C      0.818874    10.277644     6.123801    -0.145670
C      6.156572    10.394528     5.606867     0.292846
C      1.283611    11.205001     7.133296    -0.198107
C      3.881892     7.882160     2.256165     0.644557
C      3.034437     7.729869     1.140924    -0.146880
C      1.725436     7.223749     1.298166     0.291606
C      5.714748    15.705764    12.936585    -0.196812
C      6.097463     5.578141     5.149292     0.644522
C      5.250010     4.688459     5.838799    -0.146993
C      3.941009     5.077695     6.198491     0.292265
C      3.499173    18.481178     6.137167    -0.197744
C      4.980372    13.460300     7.405457     0.644668
C      5.827826    12.418328     6.979723    -0.145670
C      0.490128    12.301444     7.496657     0.292846
C      5.363089    11.490971     5.970228    -0.198107
C      2.764808    14.813812    10.847359     0.644557
C      3.612263    14.966103    11.962600    -0.146880
C      4.921264    15.472223    11.805358     0.291606
C      0.931952     6.990208     0.166939    -0.196812
C      0.549237    17.117831     7.954232     0.644523
C      1.396690    18.007513     7.264725    -0.146993
C      2.705691    17.618277     6.905033     0.292265
C      3.147527     4.214794     6.966357    -0.197744
O      2.779119     9.062275     6.278816    -0.560995
O      1.205579     8.316712     4.958111    -0.584766
O      5.627627     9.394998     4.802311    -0.616071
O      4.994682     8.471801     2.115957    -0.561191
O      3.421144     7.700819     3.421985    -0.584450
O      1.196493     7.026748     2.566063    -0.615373
O      0.563553     5.161896     4.708751    -0.561683
O      5.636713     6.678441     4.723427    -0.583794
O      3.412064     6.274226     5.735150    -0.615545
O      3.867581    13.633697     6.824708    -0.560995
O      5.441121    14.379260     8.145413    -0.584766
O      1.019073    13.300974     8.301213    -0.616071
O      1.652018    14.224171    10.987567    -0.561191
O      3.225556    14.995153     9.681539    -0.584450
O      5.450207    15.669224    10.537461    -0.615373
O      6.083147    17.534076     8.394773    -0.561683
O      1.009987    16.017531     8.380097    -0.583794
O      3.234636    16.421746     7.368374    -0.615545

The following XYZ coordinates are in angstroms. Other properties are in atomic units.
The sperically averaged electron density of each atom fit to a function of the form exp(a - br)
eigen_1, eigen_2 and eigen_3 are the three eigenvalues of traceless quadrupole moment tensor
  atom number  atomic symbol              X              Y              Z     net charge C6 coefficient C8 coefficient C10 coefficient fluctuating dipole atomic polarizability isotropic forcefield polarizability              a              b squared Pearson coefficient          <r^3>          <r^4>         wp_QDO          m_QDO          q_QDO       dipole_x       dipole_y       dipole_z         dipole            Qxy            Qxz            Qyz     Q(x^2-y^2)  Q(3z^2 - R^2)        eigen_1        eigen_2        eigen_3 static polarizability      alpha(xx)      alpha(xy)      alpha(xz)      alpha(yy)      alpha(yz)      alpha(zz) atomic spin moment
            1             Zn       4.340230       7.962428       5.569129       1.021004      79.686493 0.14375890E+04  0.42983226E+05                                15.475258                           12.634192       0.252826       1.973073                    0.998135      43.083359     115.356718       0.491983       0.416382      -1.128418       0.005826       0.012421       0.019724       0.024027       0.006945       0.064842       0.014615       0.031715       0.303634      -0.067942      -0.060573       0.128515             19.336326      22.172531       0.102847      -1.416357      25.295446       1.111349      10.541002           0.000006
            2             Zn      -0.090906       8.407117       3.423296       1.021037      79.703157 0.14378795E+04  0.42994395E+05                                15.477747                           12.635754       0.252218       1.972858                    0.998191      43.085536     115.368646       0.491933       0.416400      -1.128397       0.006114       0.010904      -0.020862       0.024321       0.052444      -0.038529      -0.079548      -0.081638      -0.036285      -0.067793      -0.060400       0.128193             19.339588      22.178465      -1.278674       0.621082      13.268327       5.833544      22.571971           0.000006
            3             Zn       2.124662       6.326427       4.111100       1.021676      79.724247 0.14382627E+04  0.43009811E+05                                15.482535                           12.639063       0.251380       1.972553                    0.998122      43.084124     115.379745       0.491761       0.416507      -1.128295       0.005967      -0.023347       0.001411       0.024138      -0.059113      -0.026846       0.064804      -0.106938      -0.109825      -0.066966      -0.060938       0.127904             19.346784      22.185351       1.177734       0.794079      15.200756      -6.949237      20.654246           0.000006
            4             Zn       2.306470      14.733544       7.534395       1.021004      79.686504 0.14375893E+04  0.42983235E+05                                15.475261                           12.634194       0.252826       1.973073                    0.998135      43.083358     115.356724       0.491983       0.416382      -1.128418      -0.005826      -0.012422      -0.019724       0.024027       0.006945       0.064842       0.014615       0.031715       0.303634      -0.067942      -0.060573       0.128515             19.336330      22.172536       0.102847      -1.416357      25.295450       1.111349      10.541004           0.000006
            5             Zn       6.737606      14.288855       9.680228       1.021037      79.703184 0.14378800E+04  0.42994416E+05                                15.477750                           12.635756       0.252218       1.972858                    0.998191      43.085543     115.368673       0.491933       0.416400      -1.128397      -0.006114      -0.010904       0.020862       0.024321       0.052444      -0.038529      -0.079548      -0.081638      -0.036285      -0.067793      -0.060400       0.128193             19.339593      22.178471      -1.278675       0.621083      13.268330       5.833545      22.571976           0.000006
            6             Zn       4.522038      16.369545       8.992424       1.021676      79.724258 0.14382629E+04  0.43009820E+05                                15.482536                           12.639063       0.251380       1.972553                    0.998122      43.084129     115.379759       0.491761       0.416507      -1.128295      -0.005967       0.023347      -0.001411       0.024138      -0.059113      -0.026846       0.064804      -0.106938      -0.109825      -0.066966      -0.060938       0.127904             19.346785      22.185352       1.177734       0.794079      15.200757      -6.949238      20.654246           0.000006
            7              H       2.162771      11.087890       7.524830       0.146998       1.339366 0.10428998E+02  0.10870803E+03                                 1.974540                            1.864976      -1.337660       2.264077                    0.993753       3.529305       9.971963       0.469842       1.250648      -0.717557       0.036220      -0.004280       0.022038       0.042613      -0.000760       0.014586       0.003808       0.013814       0.012475      -0.012902      -0.006342       0.019244              2.027987       2.533943      -0.116259       0.299002       1.838221       0.166012       1.711797          -0.000014
            8              H       6.593907      16.103398      12.842240       0.147292       1.338305 0.10417084E+02  0.10854736E+03                                 1.973095                            1.863586      -1.337645       2.263938                    0.993752       3.526946       9.961985       0.470164       1.250212      -0.717655       0.035800       0.021136      -0.007387       0.042225       0.013166      -0.006450      -0.007625       0.007465      -0.006702      -0.013203      -0.006049       0.019252              2.026464       2.532270       0.316973      -0.048890       1.598596      -0.028255       1.948527          -0.000014
            9              H       4.378331      18.200656       5.839979       0.147603       1.328545 0.10321789E+02  0.10727456E+03                                 1.960618                            1.852783      -1.324614       2.269599                    0.993964       3.515951       9.908048       0.472540       1.247169      -0.718313       0.036037      -0.016757      -0.014695       0.042373      -0.012220      -0.008103       0.003568       0.000496      -0.027148      -0.013139      -0.006069       0.019208              2.013151       2.513181      -0.198594      -0.247279       1.873927      -0.135971       1.652346          -0.000014
           10              H       4.483929      11.608082       5.578694       0.146999       1.339365 0.10428984E+02  0.10870785E+03                                 1.974539                            1.864974      -1.337660       2.264078                    0.993753       3.529303       9.971956       0.469843       1.250647      -0.717557      -0.036220       0.004280      -0.022038       0.042613      -0.000760       0.014586       0.003808       0.013814       0.012475      -0.012902      -0.006342       0.019244              2.027985       2.533941      -0.116258       0.299002       1.838220       0.166012       1.711795          -0.000014
           11              H       0.052793       6.592574       0.261284       0.147293       1.338305 0.10417079E+02  0.10854729E+03                                 1.973095                            1.863585      -1.337645       2.263938                    0.993752       3.526945       9.961983       0.470164       1.250213      -0.717655      -0.035800      -0.021136       0.007387       0.042225       0.013166      -0.006450      -0.007625       0.007465      -0.006702      -0.013203      -0.006049       0.019252              2.026463       2.532269       0.316972      -0.048890       1.598595      -0.028255       1.948526          -0.000014
           12              H       2.268369       4.495316       7.263545       0.147603       1.328544 0.10321785E+02  0.10727452E+03                                 1.960618                            1.852783      -1.324614       2.269599                    0.993964       3.515950       9.908047       0.472540       1.247170      -0.718313      -0.036037       0.016757       0.014695       0.042373      -0.012220      -0.008103       0.003568       0.000496      -0.027148      -0.013139      -0.006069       0.019208              2.013152       2.513181      -0.198594      -0.247279       1.873927      -0.135971       1.652347          -0.000014
           13              C       1.666328       9.235672       5.698067       0.644668      24.442952 0.22948648E+03  0.46586752E+04                                 7.826456                            5.401613       0.012732       2.073929                    0.999584      21.536169      60.017858       0.632819       0.476783      -1.015551       0.031748      -0.056552      -0.005695       0.065104       0.047639      -0.037402      -0.059208      -0.018089       0.129508      -0.071301      -0.033923       0.105225             10.169724      11.275536      -3.142562       0.445970      11.911279       4.379725       7.322358          -0.000040
           14              C       0.818874      10.277644       6.123801      -0.145670      48.015062 0.48902017E+03  0.11749472E+05                                11.306560                            7.276886      -0.041243       1.968763                    0.999291      28.965552      82.097868       0.627796       0.406065      -1.079169       0.009514       0.033775       0.049009       0.060276       0.021935       0.007113       0.001010      -0.054686       0.012152      -0.038049       0.004639       0.033410             16.017470      15.309155      -4.353752       0.253821      20.981860       9.198470      11.761395           0.000025
           15              C       6.156572      10.394528       5.606867       0.292846      36.896562 0.36459791E+03  0.82103460E+04                                 9.814394                            6.503173      -0.059381       1.989632                    0.999312      25.578866      72.186469       0.625304       0.434978      -1.051690      -0.041083      -0.071794      -0.065517       0.105521       0.008997       0.020853       0.022742      -0.017536       0.102603      -0.032597      -0.018202       0.050798             13.470979      12.302615      -1.389288       1.296547      18.331034       7.591786       9.779288          -0.000007
           16              C       1.283611      11.205001       7.133296      -0.198107      45.995988 0.50596784E+03  0.12369543E+05                                11.165981                            7.517009      -0.150645       1.906070                    0.999002      31.351702      92.262355       0.598242       0.418792      -1.061448       0.006121      -0.041108      -0.019799       0.046036       0.029662       0.023788      -0.009268      -0.002393       0.066960      -0.048819       0.013492       0.035327             15.321808      12.093564      -3.012610       0.358855      22.028528       9.576053      11.843333          -0.000005
           17              C       3.881892       7.882160       2.256165       0.644557      24.447438 0.22952241E+03  0.46596091E+04                                 7.827174                            5.401853       0.009564       2.072959                    0.999570      21.539370      60.029026       0.632834       0.476751      -1.015564       0.032451       0.023271       0.051213       0.064941      -0.055674      -0.022680       0.005107      -0.111409      -0.150467      -0.071471      -0.033536       0.105008             10.170827      11.277731       1.957973       2.499347       4.677120      -0.202602      14.557630          -0.000039
           18              C       3.034437       7.729869       1.140924      -0.146880      48.134520 0.49029323E+03  0.11788817E+05                                11.327465                            7.288251      -0.040749       1.968505                    0.999233      29.006583      82.269753       0.627003       0.406277      -1.078928       0.009427       0.025733      -0.054072       0.060620      -0.005358      -0.021657       0.009332      -0.036970       0.062458      -0.037076       0.003684       0.033392             16.051051      15.337980       2.400794       3.654282       6.110664      -0.607390      26.704509           0.000026
           19              C       1.725436       7.223749       1.298166       0.291606      36.937392 0.36505385E+03  0.82231010E+04                                 9.820210                            6.506360      -0.057150       1.989911                    0.999320      25.597818      72.248552       0.625283       0.434861      -1.051771      -0.040209      -0.020992       0.095066       0.105333       0.013477      -0.018074      -0.029948      -0.029248       0.063854      -0.031974      -0.018539       0.050513             13.480619      12.308991       1.818085       0.555237       5.345399      -0.093105      22.787466          -0.000007
           20              C       5.714748      15.705764      12.936585      -0.196812      45.880125 0.50448727E+03  0.12323779E+05                                11.146974                            7.505295      -0.154746       1.905478                    0.999001      31.304091      92.073420       0.598819       0.418713      -1.061544       0.005307       0.002800       0.045854       0.046245       0.005522      -0.036991      -0.008973      -0.034205      -0.028605      -0.048026       0.013518       0.034507             15.294040      12.074267       1.814595       2.425798       6.087484      -0.377058      27.720369          -0.000006
           21              C       6.097463       5.578141       5.149292       0.644522      24.443693 0.22946620E+03  0.46581583E+04                                 7.826573                            5.401178       0.011534       2.073591                    0.999599      21.536338      60.017559       0.632880       0.476749      -1.015570       0.032255       0.032684      -0.045897       0.064924       0.008769       0.059550       0.054107      -0.007493       0.158117      -0.070923      -0.034364       0.105287             10.170463      11.276819       1.186466      -2.945723      12.262667      -4.177399       6.971902          -0.000040
           22              C       5.250010       4.688459       5.838799      -0.146993      48.090104 0.48981850E+03  0.11774163E+05                                11.319540                            7.283942      -0.044257       1.967661                    0.999255      28.991786      82.207663       0.627310       0.406190      -1.079021       0.009497      -0.059714       0.004970       0.060668      -0.016512       0.015816      -0.010200      -0.037647       0.059351      -0.037313       0.003475       0.033839             16.038869      15.326201       1.969023      -3.906096      22.062958      -8.607975      10.727449           0.000026
           23              C       3.941009       5.077695       6.198491       0.292265      36.888658 0.36453611E+03  0.82084756E+04                                 9.811893                            6.501898      -0.057447       1.990141                    0.999295      25.578354      72.179160       0.625480       0.434882      -1.051765      -0.039856       0.092206      -0.029070       0.104573      -0.022048      -0.002833       0.007069      -0.067616      -0.051367      -0.031836      -0.017947       0.049783             13.467941      12.294570      -0.431366      -1.847205      18.492817      -7.498756       9.616435          -0.000008
           24              C       3.499173      18.481178       6.137167      -0.197744      46.001102 0.50604123E+03  0.12371279E+05                                11.169725                            7.520107      -0.154701       1.904959                    0.999001      31.339057      92.212577       0.597839       0.419077      -1.061311       0.005147       0.037878      -0.025557       0.045983      -0.035332       0.014342       0.017382      -0.019435       0.020194      -0.048740       0.014227       0.034514             15.329390      12.086306       1.201499      -2.787445      22.703899      -9.210375      11.197966          -0.000006
           25              C       4.980372      13.460300       7.405457       0.644668      24.442952 0.22948648E+03  0.46586752E+04                                 7.826456                            5.401613       0.012732       2.073929                    0.999584      21.536169      60.017859       0.632819       0.476783      -1.015551      -0.031748       0.056552       0.005695       0.065104       0.047639      -0.037402      -0.059208      -0.018089       0.129508      -0.071301      -0.033923       0.105225             10.169725      11.275537      -3.142562       0.445970      11.911279       4.379724       7.322358          -0.000040
           26              C       5.827826      12.418328       6.979723      -0.145670      48.015066 0.48902022E+03  0.11749473E+05                                11.306560                            7.276886      -0.041243       1.968763                    0.999291      28.965554      82.097873       0.627796       0.406065      -1.079169      -0.009514      -0.033775      -0.049009       0.060276       0.021935       0.007113       0.001010      -0.054686       0.012152      -0.038049       0.004639       0.033410             16.017470      15.309155      -4.353752       0.253821      20.981860       9.198470      11.761395           0.000027
           27              C       0.490128      12.301444       7.496657       0.292846      36.896566 0.36459795E+03  0.82103473E+04                                 9.814395                            6.503173      -0.059381       1.989632                    0.999312      25.578868      72.186476       0.625304       0.434978      -1.051690       0.041083       0.071794       0.065517       0.105521       0.008997       0.020853       0.022742      -0.017537       0.102603      -0.032597      -0.018201       0.050798             13.470980      12.302616      -1.389289       1.296547      18.331036       7.591787       9.779288          -0.000008
           28              C       5.363089      11.490971       5.970228      -0.198107      45.995988 0.50596786E+03  0.12369544E+05                                11.165981                            7.517009      -0.150645       1.906070                    0.999002      31.351701      92.262348       0.598242       0.418792      -1.061448      -0.006121       0.041108       0.019800       0.046036       0.029662       0.023789      -0.009268      -0.002393       0.066960      -0.048819       0.013492       0.035327             15.321808      12.093562      -3.012610       0.358854      22.028528       9.576053      11.843333          -0.000008
           29              C       2.764808      14.813812      10.847359       0.644557      24.447439 0.22952243E+03  0.46596095E+04                                 7.827175                            5.401854       0.009564       2.072959                    0.999570      21.539371      60.029030       0.632834       0.476751      -1.015564      -0.032451      -0.023271      -0.051213       0.064941      -0.055674      -0.022680       0.005107      -0.111409      -0.150467      -0.071472      -0.033536       0.105008             10.170827      11.277731       1.957973       2.499347       4.677120      -0.202602      14.557631          -0.000040
           30              C       3.612263      14.966103      11.962600      -0.146880      48.134521 0.49029323E+03  0.11788817E+05                                11.327466                            7.288252      -0.040750       1.968505                    0.999233      29.006583      82.269755       0.627003       0.406277      -1.078928      -0.009427      -0.025732       0.054072       0.060620      -0.005358      -0.021657       0.009332      -0.036970       0.062458      -0.037076       0.003684       0.033392             16.051052      15.337980       2.400794       3.654282       6.110665      -0.607390      26.704511           0.000025
           31              C       4.921264      15.472223      11.805358       0.291606      36.937392 0.36505386E+03  0.82231011E+04                                 9.820210                            6.506360      -0.057150       1.989911                    0.999320      25.597818      72.248552       0.625283       0.434861      -1.051771       0.040209       0.020992      -0.095066       0.105333       0.013477      -0.018074      -0.029948      -0.029248       0.063854      -0.031974      -0.018539       0.050513             13.480619      12.308992       1.818085       0.555237       5.345399      -0.093105      22.787465          -0.000007
           32              C       0.931952       6.990208       0.166939      -0.196812      45.880136 0.50448739E+03  0.12323783E+05                                11.146977                            7.505297      -0.154746       1.905477                    0.999001      31.304093      92.073433       0.598819       0.418713      -1.061544      -0.005307      -0.002799      -0.045854       0.046245       0.005522      -0.036990      -0.008973      -0.034205      -0.028605      -0.048026       0.013519       0.034507             15.294044      12.074269       1.814596       2.425799       6.087485      -0.377059      27.720378          -0.000006
           33              C       0.549237      17.117831       7.954232       0.644523      24.443693 0.22946620E+03  0.46581584E+04                                 7.826573                            5.401178       0.011534       2.073591                    0.999599      21.536338      60.017557       0.632880       0.476749      -1.015570      -0.032255      -0.032684       0.045897       0.064924       0.008769       0.059550       0.054107      -0.007493       0.158116      -0.070923      -0.034364       0.105287             10.170462      11.276818       1.186466      -2.945723      12.262666      -4.177399       6.971901          -0.000040
           34              C       1.396690      18.007513       7.264725      -0.146993      48.090105 0.48981851E+03  0.11774164E+05                                11.319541                            7.283942      -0.044257       1.967661                    0.999255      28.991786      82.207666       0.627310       0.406190      -1.079021      -0.009497       0.059714      -0.004970       0.060668      -0.016512       0.015816      -0.010200      -0.037647       0.059351      -0.037313       0.003475       0.033839             16.038870      15.326202       1.969023      -3.906096      22.062959      -8.607976      10.727450           0.000026
           35              C       2.705691      17.618277       6.905033       0.292265      36.888656 0.36453609E+03  0.82084751E+04                                 9.811893                            6.501898      -0.057448       1.990141                    0.999295      25.578353      72.179159       0.625480       0.434882      -1.051765       0.039856      -0.092206       0.029070       0.104573      -0.022048      -0.002833       0.007069      -0.067616      -0.051367      -0.031836      -0.017947       0.049783             13.467941      12.294571      -0.431366      -1.847205      18.492818      -7.498757       9.616435          -0.000007
           36              C       3.147527       4.214794       6.966357      -0.197744      46.001098 0.50604119E+03  0.12371278E+05                                11.169724                            7.520107      -0.154701       1.904959                    0.999001      31.339055      92.212571       0.597839       0.419077      -1.061311      -0.005147      -0.037878       0.025557       0.045983      -0.035332       0.014342       0.017382      -0.019435       0.020194      -0.048740       0.014227       0.034514             15.329389      12.086305       1.201499      -2.787445      22.703897      -9.210374      11.197965          -0.000006
           37              O       2.779119       9.062275       6.278816      -0.560995      33.527123 0.45390706E+03  0.10437685E+05                                 8.189539                            6.480116       0.493210       2.216920                    0.997376      26.851200      68.560168       0.767784       0.346920      -1.151185      -0.052222      -0.017376      -0.001164       0.055050      -0.001146      -0.003365      -0.044155       0.079419      -0.015522      -0.068179       0.025546       0.042632              9.836712      15.241062      -3.723379       1.129204       8.378092       1.059976       5.890982           0.000011
           38              O       1.205579       8.316712       4.958111      -0.584766      45.541935 0.64220352E+03  0.16166185E+05                                10.233859                            7.899313      -0.175036       1.979778                    0.997172      28.684005      77.569726       0.667781       0.364365      -1.132915       0.003687       0.008611       0.056795       0.057562       0.044177      -0.014753      -0.008440      -0.029546       0.124325      -0.067767       0.016491       0.051276             12.874607      11.490070       0.937845       2.408139      14.714010       6.967097      12.419741           0.000012
           39              O       5.627627       9.394998       4.802311      -0.616071      50.249453 0.65458487E+03  0.16487121E+05                                10.788868                            7.790238      -0.020608       2.010063                    0.998466      29.237241      78.007341       0.699456       0.347670      -1.151116       0.045813       0.077782       0.048840       0.102636       0.048733       0.015519       0.046925      -0.082276       0.003746      -0.065081      -0.025205       0.090286             14.718878      11.102024       4.154544       1.925268      20.270910       9.030420      12.783700           0.000011
           40              O       4.994682       8.471801       2.115957      -0.561191      33.530663 0.45392670E+03  0.10438389E+05                                 8.190716                            6.480650       0.495345       2.217502                    0.997308      26.851060      68.563617       0.767672       0.346963      -1.151135      -0.052171       0.007776       0.016193       0.055177      -0.002375       0.002105       0.008209       0.017142      -0.203061      -0.068454       0.025708       0.042746              9.838575      15.245503       2.840556       2.661626       5.595603       0.547440       8.674617           0.000011
           41              O       3.421144       7.700819       3.421985      -0.584450      45.507816 0.64159519E+03  0.16146377E+05                                10.227513                            7.894428      -0.177218       1.979555                    0.997146      28.671729      77.515269       0.668160       0.364260      -1.133044       0.003954       0.045221      -0.036431       0.058205      -0.034855      -0.030220      -0.016428      -0.072887      -0.002322      -0.067555       0.016345       0.051210             12.866841      11.481648       1.615282      -2.015464       6.955702      -2.488710      20.163172           0.000013
           42              O       1.196493       7.026748       2.566063      -0.615373      50.224493 0.65417273E+03  0.16474395E+05                                10.786267                            7.788479      -0.021935       2.009947                    0.998344      29.227152      77.978723       0.699431       0.347732      -1.151048       0.046455       0.003719      -0.092654       0.103714      -0.010319      -0.050315      -0.006815      -0.012119       0.215529      -0.065162      -0.025795       0.090957             14.715098      11.099654      -0.409591      -4.562194       6.833812      -1.273302      26.211827           0.000011
           43              O       0.563553       5.161896       4.708751      -0.561683      33.578005 0.45466185E+03  0.10459884E+05                                 8.199386                            6.486618       0.495619       2.217332                    0.997345      26.867819      68.629166       0.767164       0.347040      -1.151032      -0.053004       0.009219      -0.014448       0.055706       0.002650       0.000302       0.035836       0.093711       0.029489      -0.068271       0.026163       0.042108              9.849924      15.263589       0.887562      -3.796715       7.439158      -1.609706       6.847026           0.000012
           44              O       5.636713       6.678441       4.723427      -0.583794      45.471146 0.64100097E+03  0.16127453E+05                                10.221893                            7.890689      -0.176645       1.979766                    0.997168      28.659003      77.467654       0.668339       0.364252      -1.133066       0.004244      -0.054069      -0.020821       0.058095      -0.009611       0.045106       0.024569      -0.058500       0.039526      -0.067600       0.016800       0.050800             12.858865      11.474802      -2.552247      -0.390317      19.004308      -4.471171       8.097486           0.000013
           45              O       3.412064       6.274226       5.735150      -0.615545      50.239910 0.65436847E+03  0.16480554E+05                                10.788668                            7.789511      -0.019824       2.010428                    0.998438      29.233238      77.997820       0.699403       0.347720      -1.151058       0.046594      -0.082056       0.043553       0.103928      -0.038447       0.034191      -0.040935      -0.094379      -0.031288      -0.065223      -0.026046       0.091269             14.719589      11.102509      -3.747700       2.636836      22.477672      -7.757577      10.578587           0.000011
           46              O       3.867581      13.633697       6.824708      -0.560995      33.527119 0.45390697E+03  0.10437683E+05                                 8.189538                            6.480115       0.493210       2.216920                    0.997376      26.851198      68.560161       0.767784       0.346920      -1.151185       0.052222       0.017376       0.001164       0.055050      -0.001146      -0.003365      -0.044155       0.079419      -0.015522      -0.068178       0.025546       0.042632              9.836711      15.241061      -3.723378       1.129205       8.378090       1.059975       5.890981           0.000012
           47              O       5.441121      14.379260       8.145413      -0.584766      45.541942 0.64220365E+03  0.16166189E+05                                10.233860                            7.899313      -0.175036       1.979778                    0.997172      28.684008      77.569736       0.667781       0.364365      -1.132915      -0.003687      -0.008611      -0.056795       0.057562       0.044177      -0.014753      -0.008440      -0.029546       0.124325      -0.067767       0.016491       0.051276             12.874609      11.490072       0.937845       2.408139      14.714012       6.967097      12.419742           0.000013
           48              O       1.019073      13.300974       8.301213      -0.616071      50.249455 0.65458489E+03  0.16487122E+05                                10.788868                            7.790238      -0.020608       2.010063                    0.998466      29.237241      78.007342       0.699456       0.347670      -1.151116      -0.045813      -0.077782      -0.048840       0.102636       0.048733       0.015519       0.046925      -0.082276       0.003747      -0.065081      -0.025205       0.090286             14.718878      11.102024       4.154544       1.925268      20.270911       9.030420      12.783700           0.000011
           49              O       1.652018      14.224171      10.987567      -0.561191      33.530669 0.45392677E+03  0.10438391E+05                                 8.190718                            6.480651       0.495345       2.217502                    0.997308      26.851059      68.563620       0.767672       0.346963      -1.151135       0.052171      -0.007776      -0.016193       0.055177      -0.002375       0.002105       0.008209       0.017142      -0.203061      -0.068454       0.025708       0.042746              9.838577      15.245507       2.840556       2.661627       5.595604       0.547440       8.674619           0.000012
           50              O       3.225556      14.995153       9.681539      -0.584450      45.507812 0.64159513E+03  0.16146375E+05                                10.227512                            7.894428      -0.177217       1.979555                    0.997146      28.671728      77.515263       0.668160       0.364260      -1.133044      -0.003954      -0.045221       0.036431       0.058205      -0.034855      -0.030220      -0.016428      -0.072887      -0.002322      -0.067555       0.016345       0.051210             12.866840      11.481647       1.615282      -2.015464       6.955701      -2.488710      20.163170           0.000012
           51              O       5.450207      15.669224      10.537461      -0.615373      50.224495 0.65417276E+03  0.16474396E+05                                10.786267                            7.788479      -0.021934       2.009947                    0.998344      29.227153      77.978726       0.699431       0.347732      -1.151048      -0.046455      -0.003719       0.092654       0.103714      -0.010319      -0.050315      -0.006815      -0.012119       0.215529      -0.065162      -0.025795       0.090957             14.715097      11.099654      -0.409591      -4.562195       6.833812      -1.273302      26.211826           0.000011
           52              O       6.083147      17.534076       8.394773      -0.561683      33.578006 0.45466186E+03  0.10459884E+05                                 8.199386                            6.486618       0.495619       2.217332                    0.997345      26.867820      68.629168       0.767164       0.347040      -1.151032       0.053004      -0.009219       0.014448       0.055706       0.002650       0.000302       0.035836       0.093711       0.029489      -0.068271       0.026163       0.042108              9.849924      15.263588       0.887562      -3.796715       7.439158      -1.609706       6.847026           0.000011
           53              O       1.009987      16.017531       8.380097      -0.583794      45.471143 0.64100091E+03  0.16127451E+05                                10.221893                            7.890689      -0.176645       1.979766                    0.997168      28.659001      77.467650       0.668339       0.364252      -1.133066      -0.004244       0.054069       0.020821       0.058095      -0.009611       0.045105       0.024569      -0.058501       0.039526      -0.067600       0.016800       0.050800             12.858865      11.474802      -2.552247      -0.390317      19.004308      -4.471171       8.097486           0.000013
           54              O       3.234636      16.421746       7.368374      -0.615545      50.239903 0.65436838E+03  0.16480551E+05                                10.788667                            7.789510      -0.019824       2.010428                    0.998438      29.233236      77.997812       0.699403       0.347720      -1.151058      -0.046594       0.082056      -0.043553       0.103928      -0.038447       0.034191      -0.040935      -0.094379      -0.031288      -0.065223      -0.026046       0.091269             14.719588      11.102508      -3.747700       2.636836      22.477670      -7.757576      10.578586           0.000011

******************************************************
Auxiliary information for the entire system
The total spin magnetic moment of the unit cell is   -0.000001
The total net atomic charge of the unit cell is   0.000003
Accuracy of reproducing the electrostatic potential in the unit cell:
  The inner radius (bohr) =    5.0000
  The outer radius (bohr) =   12.0000
  Valid grid points have density less than (e/(bohr^3)) =    0.0001
  The number of valid grid points were=       177752
  The rms potential error without charges in kcal/mol is=      2.55232
  The rms potential error with partial charges in kcal/mol is=      0.46588
  The RRMSE value at monopole order=      0.18253
  The rms potential error with partial charges and cloud penetration in kcal/mol is=      0.46632
  The RRMSE value at monopole order with cloud penetration is=      0.18270
  The rms potential error with partial charges and atomic dipoles in kcal/mol is=      0.34402
  The RRMSE value at dipole order=      0.13479
  The rms potential error with partial charges, atomic dipoles and cloud penetration in kcal/mol is=      0.32443
  The RRMSE value at dipole order with cloud penetration=      0.12711

******************************************************
The electron densities and ab initio electrostatic potential were computed in VASP using the PBE functional and
projector augmented wave method. See the main text of the journal article for a description of computational details.
The atomic charges, dipoles, and quadrupoles were computed with the DDEC6 method as described in
(a) T. A. Manz and N. Gabaldon Limas, RSC Adv. 6 (2016) 47771-47801 DOI: 10.1039/c6ra04656h
(b) N. Gabaldon Limas and T. A. Manz, RSC Adv. 8 (2018) 2678-2707 DOI: 10.1039/c7ra11829e.
For each atom in the material, the electron cloud parameters were fit to the spherically averaged atom-in-material
electron density using radial positions for which this density was between 10^-4 and 10^-2 electrons per cubic bohr.
The polarizabilities, dispersion coefficients, and quantum Drude oscillator (QDO) parameters were fit using the MCLF method.
The magnetic structure of the system was optimized in VASP from the default ferromagnetic initial guess using spin polarization.
The atomic spin moments (ASMs) were computed on this optimized magnetic structure using the DDEC6 partition as inputs
to the method of T. A. Manz and D. S. Sholl, J. Chem. Theory Comput. 7 (2011) 4146-4164 DOI: 10.1021/ct200539n.
The RMSE and RRMSE were computed using a uniform grid with Ewald summation.
