# Supplementary material for: A collection of forcefield precursors for metal–organic frameworks
Source: RSC Adv. 2019 Nov 13;9(63):36492–507. doi: 10.1039/c9ra07327b (PMC9075174; doi:10.1039/c9ra07327b)
Supplement: RA-009-C9RA07327B-s6056 [file RA-009-C9RA07327B-s6056.xyz]

   54
jmolscript: load "" {1 1 1} spacegroup "x,y,z" unitcell [{      6.628100     0.000000     0.000000 }, {     -2.209351    14.936080     0.000000 }, {      2.209351     7.468039    12.935026 }]
Zn     2.070176    15.586620     9.508150     0.988696
Zn    -0.139188    15.377067     7.617566     0.989225
Zn     4.279542    13.844551     8.744336     0.989096
Zn     4.557924     6.817499     3.426876     0.988696
Zn     6.767288     7.027052     5.317460     0.989224
Zn     2.348558     8.559568     4.190690     0.989096
H      0.059880    18.721629     7.219038     0.142700
H      4.478609    11.827134     6.047125     0.142903
H      2.269233    14.259475    12.603889     0.143375
H      6.568220     3.682490     5.715988     0.142700
H      2.149491    10.576985     6.887901     0.142903
H      4.358867     8.144644     0.331137     0.143375
C      0.936779    18.681302     6.908597    -0.207807
C      3.018001    17.666395     6.912478    -0.136572
C      1.732149    17.675357     7.318638     0.326906
C      3.972446    16.626844     7.233267     0.652003
C      5.355506    11.578449     6.237270    -0.209626
C      0.808628    12.089263     7.114264    -0.134309
C      6.150877    12.436526     6.903423     0.326892
C      1.763074    12.886849     7.854148     0.650447
C      3.146130    14.548488    12.724185    -0.208975
C      5.227356    15.052581    11.843310    -0.135740
C      3.941504    14.696355    11.647991     0.326793
C      6.181804    15.294545    10.782638     0.651979
C      5.691321     3.722817     6.026429    -0.207807
C      3.610099     4.737724     6.022548    -0.136572
C      4.895951     4.728762     5.616388     0.326906
C      2.655654     5.777275     5.701759     0.652003
C      1.272594    10.825670     6.697756    -0.209626
C      5.819472    10.314856     5.820762    -0.134310
C      0.477223     9.967593     6.031603     0.326892
C      4.865026     9.517270     5.080878     0.650447
C      3.481970     7.855631     0.210841    -0.208975
C      1.400744     7.351538     1.091716    -0.135740
C      2.686596     7.707764     1.287035     0.326793
C      0.446296     7.109574     2.152388     0.651979
O      1.175386    16.727662     8.150360    -0.616644
O      5.125736    16.564112     6.790889    -0.530143
O      3.660922    15.800132     8.171056    -0.619414
O      5.594117    13.630666     7.308290    -0.616198
O      2.916362    12.535105     8.129664    -0.529433
O      1.451554    14.112355     8.101207    -0.619835
O      3.384746    14.449910    10.411402    -0.616387
O      0.706994    15.709021    10.949500    -0.529808
O      5.870285    14.895752     9.597789    -0.620125
O      5.452714     5.676457     4.784666    -0.616644
O      1.502364     5.840007     6.144137    -0.530143
O      2.967178     6.603987     4.763970    -0.619414
O      1.033983     8.773453     5.626736    -0.616198
O      3.711738     9.869014     4.805362    -0.529433
O      5.176546     8.291764     4.833819    -0.619835
O      3.243354     7.954209     2.523624    -0.616387
O      5.921106     6.695098     1.985526    -0.529808
O      0.757815     7.508367     3.337237    -0.620125

The following XYZ coordinates are in angstroms. Other properties are in atomic units.
The sperically averaged electron density of each atom fit to a function of the form exp(a - br)
eigen_1, eigen_2 and eigen_3 are the three eigenvalues of traceless quadrupole moment tensor
  atom number  atomic symbol              X              Y              Z     net charge C6 coefficient C8 coefficient C10 coefficient fluctuating dipole atomic polarizability isotropic forcefield polarizability              a              b squared Pearson coefficient          <r^3>          <r^4>         wp_QDO          m_QDO          q_QDO       dipole_x       dipole_y       dipole_z         dipole            Qxy            Qxz            Qyz     Q(x^2-y^2)  Q(3z^2 - R^2)        eigen_1        eigen_2        eigen_3 static polarizability      alpha(xx)      alpha(xy)      alpha(xz)      alpha(yy)      alpha(yz)      alpha(zz) atomic spin moment
            1             Zn       2.070176      15.586620       9.508150       0.988696      85.872609 0.15108637E+04  0.45742365E+05                                16.186169                           12.902012       0.188708       1.945426                    0.998347      43.900113     118.308583       0.489657       0.413162      -1.130527       0.007048       0.007274       0.009550       0.013921       0.052958       0.024511       0.053874      -0.059749      -0.050543      -0.055647      -0.043526       0.099172             20.597053      24.740275      -1.462734       0.062669      13.483505      -4.731515      23.567378           0.000005
            2             Zn      -0.139188      15.377067       7.617566       0.989225      85.860745 0.15106162E+04  0.45733883E+05                                16.186727                           12.902553       0.185369       1.944562                    0.998312      43.891683     118.292050       0.489546       0.413265      -1.130435       0.007174       0.004671      -0.010732       0.013728      -0.005299      -0.058026      -0.002936       0.028192       0.211922      -0.055406      -0.043308       0.098715             20.597496      24.741452       0.785371       1.235453      25.143364      -2.000676      11.907672           0.000005
            3             Zn       4.279542      13.844551       8.744336       0.989096      85.846208 0.15103017E+04  0.45721164E+05                                16.183551                           12.900058       0.188646       1.945503                    0.998358      43.891795     118.281321       0.489668       0.413191      -1.130506       0.006783      -0.011607       0.001179       0.013495      -0.047575       0.032906      -0.050880      -0.064919      -0.066763      -0.055017      -0.043835       0.098852             20.593584      24.735370       0.676371      -1.298217      16.946569       6.731261      20.098812           0.000005
            4             Zn       4.557924       6.817499       3.426876       0.988696      85.872615 0.15108638E+04  0.45742371E+05                                16.186171                           12.902014       0.188708       1.945425                    0.998347      43.900112     118.308587       0.489657       0.413163      -1.130527      -0.007048      -0.007274      -0.009550       0.013921       0.052958       0.024511       0.053874      -0.059749      -0.050543      -0.055647      -0.043526       0.099173             20.597055      24.740278      -1.462734       0.062669      13.483506      -4.731516      23.567380           0.000005
            5             Zn       6.767288       7.027052       5.317460       0.989224      85.860746 0.15106163E+04  0.45733885E+05                                16.186728                           12.902554       0.185368       1.944562                    0.998312      43.891682     118.292050       0.489546       0.413265      -1.130435      -0.007174      -0.004671       0.010732       0.013728      -0.005299      -0.058027      -0.002936       0.028192       0.211922      -0.055406      -0.043308       0.098715             20.597497      24.741453       0.785372       1.235453      25.143366      -2.000675      11.907673           0.000005
            6             Zn       2.348558       8.559568       4.190690       0.989096      85.846191 0.15103013E+04  0.45721150E+05                                16.183547                           12.900055       0.188647       1.945503                    0.998358      43.891795     118.281308       0.489668       0.413191      -1.130506      -0.006783       0.011607      -0.001179       0.013495      -0.047575       0.032906      -0.050880      -0.064919      -0.066763      -0.055017      -0.043835       0.098852             20.593578      24.735363       0.676371      -1.298217      16.946565       6.731259      20.098807           0.000005
            7              H       0.059880      18.721629       7.219038       0.142700       1.174660 0.85965152E+01  0.85638467E+02                                 1.818176                            1.697871      -1.315072       2.274236                    0.994967       3.458338       9.647024       0.488924       1.257529      -0.714419      -0.033283      -0.001032       0.017193       0.037476      -0.000035      -0.011281      -0.004502       0.016971       0.011727      -0.012534      -0.004371       0.016905              1.889438       2.452079      -0.032210      -0.217232       1.702345      -0.192194       1.513891          -0.000011
            8              H       4.478609      11.827134       6.047125       0.142903       1.174753 0.86004530E+01  0.85716041E+02                                 1.821157                            1.700534      -1.320318       2.272754                    0.994773       3.459178       9.662029       0.487399       1.260900      -0.713703      -0.033337       0.015503      -0.007882       0.037601      -0.009645       0.005611      -0.004123       0.002082      -0.031904      -0.012441      -0.004331       0.016772              1.892675       2.456406      -0.172232       0.136790       1.730519       0.178350       1.491102          -0.000011
            9              H       2.269233      14.259475      12.603889       0.143375       1.181012 0.86570764E+01  0.86440855E+02                                 1.829068                            1.707182      -1.331058       2.267632                    0.994657       3.468458       9.703853       0.485891       1.262466      -0.713326      -0.032740      -0.014371      -0.009437       0.036980       0.009877       0.005674       0.008511       0.010041      -0.009351      -0.012569      -0.004494       0.017064              1.901337       2.469614       0.206193       0.081413       1.401374       0.014616       1.833023          -0.000011
           10              H       6.568220       3.682490       5.715988       0.142700       1.174660 0.85965151E+01  0.85638469E+02                                 1.818177                            1.697871      -1.315072       2.274236                    0.994967       3.458338       9.647025       0.488924       1.257530      -0.714419       0.033283       0.001032      -0.017193       0.037476      -0.000035      -0.011281      -0.004502       0.016971       0.011727      -0.012534      -0.004371       0.016905              1.889438       2.452079      -0.032210      -0.217232       1.702345      -0.192194       1.513891          -0.000011
           11              H       2.149491      10.576985       6.887901       0.142903       1.174754 0.86004571E+01  0.85716091E+02                                 1.821158                            1.700534      -1.320318       2.272754                    0.994773       3.459179       9.662032       0.487399       1.260900      -0.713703       0.033337      -0.015503       0.007882       0.037601      -0.009645       0.005611      -0.004123       0.002082      -0.031904      -0.012441      -0.004331       0.016772              1.892676       2.456406      -0.172232       0.136790       1.730519       0.178350       1.491102          -0.000011
           12              H       4.358867       8.144644       0.331137       0.143375       1.181012 0.86570763E+01  0.86440856E+02                                 1.829068                            1.707182      -1.331058       2.267632                    0.994657       3.468458       9.703854       0.485890       1.262467      -0.713326       0.032740       0.014371       0.009437       0.036980       0.009877       0.005674       0.008511       0.010041      -0.009351      -0.012569      -0.004494       0.017064              1.901337       2.469615       0.206193       0.081413       1.401374       0.014616       1.833023          -0.000011
           13              C       0.936779      18.681302       6.908597      -0.207807      43.933988 0.45577839E+03  0.10880883E+05                                10.884361                            7.174732      -0.192931       1.901421                    0.999159      30.639434      89.788795       0.605769       0.423535      -1.055976      -0.006795       0.035354      -0.021123       0.041740       0.033109      -0.016487       0.021284       0.007141       0.115875      -0.059933       0.013881       0.046052             15.055652      12.647267      -2.427295      -0.144976      21.338716      -9.448127      11.180972           0.000002
           14              C       3.018001      17.666395       6.912478      -0.136572      45.491693 0.44228514E+03  0.10345341E+05                                10.835252                            6.878590       0.101201       2.027250                    0.999359      27.869302      77.504099       0.652733       0.401169      -1.084300       0.013027       0.041205      -0.019072       0.047237       0.018001       0.005803      -0.014624      -0.056002       0.077794      -0.047571       0.011031       0.036540             15.343486      16.341461      -3.970323      -0.086869      19.260754      -8.164579      10.428243           0.000014
           15              C       1.732149      17.675357       7.318638       0.326906      33.879299 0.31296826E+03  0.67950047E+04                                 9.291220                            6.043020       0.003871       2.027380                    0.999351      24.305918      67.719162       0.644730       0.437561      -1.048393      -0.038586      -0.069123       0.071722       0.106822       0.017990      -0.010724      -0.014262      -0.029061       0.067294      -0.034588      -0.000963       0.035551             12.766709      12.690643      -0.449794      -1.429236      16.406556      -7.119011       9.202926          -0.000010
           16              C       3.972446      16.626844       7.233267       0.652003      24.737502 0.22866589E+03  0.46253586E+04                                 7.866304                            5.379696       0.087795       2.103809                    0.999564      21.184836      58.415350       0.637994       0.474619      -1.019455       0.034325      -0.047682       0.015001       0.060637       0.054495       0.028558       0.059442      -0.047850       0.093979      -0.076206      -0.027255       0.103461             10.293001      12.086845      -3.712151       0.096212      11.570467      -4.320043       7.221691          -0.000042
           17              C       5.355506      11.578449       6.237270      -0.209626      44.048068 0.45714027E+03  0.10922070E+05                                10.902580                            7.185324      -0.197524       1.899411                    0.999165      30.688124      89.981530       0.605308       0.423521      -1.055933      -0.007361      -0.036090      -0.020590       0.042197      -0.030518      -0.021010      -0.037565      -0.020829       0.033320      -0.060265       0.013978       0.046287             15.082640      12.669019       1.089236       2.177729      21.943675       9.140746      10.635227           0.000004
           18              C       0.808628      12.089263       7.114264      -0.134309      45.337929 0.44064442E+03  0.10296771E+05                                10.810909                            6.865255       0.095826       2.026220                    0.999307      27.813101      77.294339       0.653487       0.401103      -1.084410       0.014150      -0.037082      -0.026065       0.047484      -0.003321      -0.018174       0.002698      -0.076762       0.014702      -0.047235       0.010719       0.036516             15.304938      16.305330       1.901259       3.472099      19.652842       7.882380       9.956641           0.000015
           19              C       6.150877      12.436526       6.903423       0.326892      33.892976 0.31309610E+03  0.67984961E+04                                 9.293765                            6.044317       0.002455       2.026865                    0.999333      24.310793      67.737022       0.644648       0.437571      -1.048384      -0.038483       0.095960       0.023675       0.106065      -0.017719      -0.009132      -0.001000      -0.056048      -0.013814      -0.033674      -0.001848       0.035522             12.770098      12.696516      -1.013414       1.104948      17.171799       6.679718       8.441979          -0.000010
           20              C       1.763074      12.886849       7.854148       0.650447      24.792256 0.22923877E+03  0.46397721E+04                                 7.876354                            5.385667       0.088603       2.103467                    0.999566      21.213427      58.508872       0.637786       0.474485      -1.019544       0.034159       0.038494       0.034738       0.062092      -0.002675      -0.061914      -0.039887      -0.015256       0.195936      -0.077034      -0.026584       0.103618             10.307428      12.102506       1.943207       3.171445      12.068736       4.050701       6.751043          -0.000042
           21              C       3.146130      14.548488      12.724185      -0.208975      43.950157 0.45595311E+03  0.10886540E+05                                10.884429                            7.173861      -0.191038       1.901786                    0.999201      30.657401      89.859522       0.606065       0.423270      -1.056098      -0.006332       0.000641       0.041929       0.042409      -0.002863       0.037014       0.016065      -0.057890      -0.079303      -0.060414       0.014055       0.046359             15.054465      12.658763       1.341948      -2.026277       5.537802       0.326128      26.966832           0.000001
           22              C       5.227356      15.052581      11.843310      -0.135740      45.429422 0.44163528E+03  0.10325666E+05                                10.823878                            6.872262       0.095515       2.025582                    0.999318      27.847786      77.410899       0.653258       0.401021      -1.084472       0.012510      -0.004384       0.044761       0.046683      -0.013885       0.012418       0.012019      -0.052357       0.090564      -0.047645       0.011263       0.036382             15.325009      16.328204       2.059486      -3.382165       5.560257       0.259002      24.086566           0.000014
           23              C       3.941504      14.696355      11.647991       0.326793      33.900310 0.31316457E+03  0.68002424E+04                                 9.294383                            6.044453       0.002319       2.026807                    0.999338      24.314432      67.744807       0.644736       0.437495      -1.048447      -0.039048      -0.027456      -0.095634       0.106885       0.000551       0.020430       0.015461      -0.031099       0.060570      -0.034118      -0.001140       0.035258             12.771075      12.700939       1.464301       0.322302       4.839814       0.439674      20.772474          -0.000009
           24              C       6.181804      15.294545      10.782638       0.651979      24.739056 0.22870853E+03  0.46262705E+04                                 7.865046                            5.379287       0.086957       2.103707                    0.999565      21.187515      58.416187       0.638203       0.474459      -1.019578       0.034641       0.010984      -0.049713       0.061580      -0.052467       0.032880      -0.020078      -0.117863      -0.110816      -0.076627      -0.027486       0.104112             10.290790      12.084565       1.772214      -3.260562       4.566750       0.277222      14.221057          -0.000042
           25              C       5.691321       3.722817       6.026429      -0.207807      43.933990 0.45577841E+03  0.10880883E+05                                10.884361                            7.174732      -0.192931       1.901421                    0.999159      30.639435      89.788798       0.605769       0.423535      -1.055976       0.006795      -0.035354       0.021123       0.041740       0.033109      -0.016487       0.021284       0.007141       0.115875      -0.059933       0.013881       0.046052             15.055651      12.647267      -2.427295      -0.144976      21.338716      -9.448127      11.180972           0.000003
           26              C       3.610099       4.737724       6.022548      -0.136572      45.491693 0.44228514E+03  0.10345341E+05                                10.835252                            6.878590       0.101201       2.027250                    0.999359      27.869302      77.504099       0.652733       0.401169      -1.084300      -0.013027      -0.041205       0.019072       0.047237       0.018001       0.005803      -0.014624      -0.056002       0.077794      -0.047571       0.011031       0.036540             15.343486      16.341460      -3.970323      -0.086869      19.260755      -8.164579      10.428243           0.000014
           27              C       4.895951       4.728762       5.616388       0.326906      33.879300 0.31296827E+03  0.67950048E+04                                 9.291220                            6.043020       0.003871       2.027380                    0.999351      24.305918      67.719162       0.644730       0.437561      -1.048393       0.038586       0.069123      -0.071722       0.106822       0.017990      -0.010724      -0.014262      -0.029061       0.067294      -0.034588      -0.000963       0.035551             12.766709      12.690643      -0.449794      -1.429236      16.406557      -7.119011       9.202926          -0.000010
           28              C       2.655654       5.777275       5.701759       0.652003      24.737501 0.22866587E+03  0.46253583E+04                                 7.866304                            5.379696       0.087795       2.103809                    0.999564      21.184835      58.415348       0.637994       0.474619      -1.019455      -0.034325       0.047682      -0.015001       0.060637       0.054495       0.028558       0.059442      -0.047850       0.093979      -0.076206      -0.027255       0.103461             10.293001      12.086845      -3.712151       0.096212      11.570467      -4.320043       7.221691          -0.000042
           29              C       1.272594      10.825670       6.697756      -0.209626      44.048068 0.45714027E+03  0.10922070E+05                                10.902580                            7.185323      -0.197524       1.899411                    0.999165      30.688125      89.981532       0.605308       0.423521      -1.055933       0.007361       0.036090       0.020590       0.042197      -0.030518      -0.021010      -0.037565      -0.020829       0.033319      -0.060265       0.013978       0.046287             15.082640      12.669018       1.089236       2.177729      21.943675       9.140745      10.635227           0.000001
           30              C       5.819472      10.314856       5.820762      -0.134310      45.337928 0.44064440E+03  0.10296771E+05                                10.810909                            6.865255       0.095826       2.026220                    0.999307      27.813100      77.294338       0.653487       0.401103      -1.084410      -0.014150       0.037082       0.026065       0.047484      -0.003321      -0.018174       0.002698      -0.076762       0.014702      -0.047235       0.010719       0.036516             15.304938      16.305331       1.901259       3.472099      19.652843       7.882380       9.956641           0.000013
           31              C       0.477223       9.967593       6.031603       0.326892      33.892976 0.31309610E+03  0.67984961E+04                                 9.293765                            6.044317       0.002454       2.026865                    0.999333      24.310793      67.737022       0.644648       0.437571      -1.048384       0.038483      -0.095960      -0.023675       0.106065      -0.017719      -0.009132      -0.001000      -0.056048      -0.013814      -0.033674      -0.001848       0.035522             12.770098      12.696516      -1.013414       1.104948      17.171798       6.679718       8.441979          -0.000009
           32              C       4.865026       9.517270       5.080878       0.650447      24.792258 0.22923879E+03  0.46397725E+04                                 7.876354                            5.385667       0.088603       2.103467                    0.999566      21.213428      58.508871       0.637787       0.474485      -1.019545      -0.034159      -0.038494      -0.034738       0.062092      -0.002675      -0.061914      -0.039887      -0.015256       0.195936      -0.077034      -0.026584       0.103618             10.307427      12.102505       1.943207       3.171444      12.068735       4.050700       6.751042          -0.000042
           33              C       3.481970       7.855631       0.210841      -0.208975      43.950160 0.45595314E+03  0.10886541E+05                                10.884430                            7.173862      -0.191038       1.901786                    0.999201      30.657402      89.859526       0.606065       0.423270      -1.056098       0.006332      -0.000641      -0.041929       0.042409      -0.002863       0.037014       0.016065      -0.057890      -0.079303      -0.060414       0.014055       0.046359             15.054466      12.658763       1.341948      -2.026277       5.537802       0.326128      26.966833           0.000003
           34              C       1.400744       7.351538       1.091716      -0.135740      45.429422 0.44163528E+03  0.10325667E+05                                10.823878                            6.872262       0.095515       2.025582                    0.999318      27.847786      77.410900       0.653258       0.401021      -1.084471      -0.012510       0.004384      -0.044761       0.046683      -0.013885       0.012418       0.012019      -0.052357       0.090564      -0.047645       0.011263       0.036382             15.325009      16.328205       2.059486      -3.382165       5.560257       0.259002      24.086567           0.000015
           35              C       2.686596       7.707764       1.287035       0.326793      33.900308 0.31316454E+03  0.68002418E+04                                 9.294383                            6.044453       0.002319       2.026807                    0.999338      24.314431      67.744805       0.644736       0.437495      -1.048447       0.039048       0.027456       0.095634       0.106885       0.000551       0.020430       0.015461      -0.031099       0.060570      -0.034119      -0.001139       0.035258             12.771075      12.700939       1.464301       0.322302       4.839814       0.439674      20.772473          -0.000010
           36              C       0.446296       7.109574       2.152388       0.651979      24.739056 0.22870854E+03  0.46262706E+04                                 7.865045                            5.379287       0.086957       2.103707                    0.999565      21.187515      58.416186       0.638203       0.474459      -1.019578      -0.034641      -0.010984       0.049713       0.061580      -0.052467       0.032880      -0.020078      -0.117863      -0.110816      -0.076626      -0.027486       0.104112             10.290790      12.084565       1.772214      -3.260562       4.566749       0.277222      14.221056          -0.000042
           37              O       1.175386      16.727662       8.150360      -0.616644      50.092197 0.61222771E+03  0.15159387E+05                                10.749520                            7.512402       0.043617       2.040897                    0.998139      28.680092      75.786952       0.715585       0.345681      -1.153158       0.047569       0.080129      -0.060143       0.110909       0.046830      -0.017840      -0.046822      -0.064276      -0.006417      -0.056826      -0.029189       0.086015             14.938980      11.418077       4.858767      -2.326276      20.749088      -9.362428      12.649774           0.000010
           38              O       5.125736      16.564112       6.790889      -0.530143      31.541881 0.41747617E+03  0.94095135E+04                                 7.846204                            6.215442       0.436112       2.211237                    0.997511      26.154611      66.306099       0.783118       0.347011      -1.150098      -0.026052       0.002054       0.023976       0.035465       0.007214       0.005596       0.049701       0.056737      -0.074811      -0.070330       0.024439       0.045890              9.364927      14.896006      -2.616435      -0.875088       7.672055      -1.279555       5.526721           0.000016
           39              O       3.660922      15.800132       8.171056      -0.619414      46.498160 0.65081592E+03  0.16407243E+05                                10.291836                            7.876750       0.006832       2.029439                    0.998117      28.979015      77.952823       0.679613       0.357493      -1.140430       0.012866       0.029539      -0.031503       0.045061       0.037291       0.019072       0.007816      -0.058279       0.120886      -0.069230       0.017654       0.051577             13.049074      11.287242       0.283571      -1.960598      14.897555      -7.531276      12.962425           0.000014
           40              O       5.594117      13.630666       7.308290      -0.616198      50.078226 0.61200879E+03  0.15152414E+05                                10.747162                            7.510737       0.038020       2.039343                    0.998190      28.675093      75.766655       0.715720       0.345652      -1.153198       0.047357      -0.093086      -0.039393       0.111622      -0.038941      -0.031709       0.039094      -0.079854      -0.049302      -0.057371      -0.029438       0.086810             14.935842      11.413820      -4.441107      -3.042950      22.778957       8.187591      10.614750           0.000010
           41              O       2.916362      12.535105       8.129664      -0.529433      31.507739 0.41695369E+03  0.93945559E+04                                 7.839539                            6.210855       0.435992       2.211500                    0.997450      26.143149      66.260296       0.783558       0.346934      -1.150192      -0.026333       0.019794      -0.014125       0.035843       0.001290      -0.009032      -0.021218       0.106851       0.074952      -0.070631       0.024621       0.046009              9.356135      14.880601       0.548674       2.699695       7.165125       1.567031       6.022679           0.000016
           42              O       1.451554      14.112355       8.101207      -0.619835      46.485508 0.65061346E+03  0.16400631E+05                                10.289008                            7.874897       0.008336       2.029869                    0.998179      28.977235      77.940851       0.679783       0.357436      -1.140491       0.012628      -0.042027      -0.009813       0.044967      -0.001920      -0.041566      -0.017686      -0.075179       0.071475      -0.069143       0.017326       0.051817             13.044669      11.283044      -1.840259       0.733787      19.961763       4.601724       7.889199           0.000015
           43              O       3.384746      14.449910      10.411402      -0.616387      50.107650 0.61243392E+03  0.15166010E+05                                10.751975                            7.514166       0.033633       2.037871                    0.998099      28.682639      75.801401       0.715419       0.345727      -1.153102       0.047131       0.012322       0.099181       0.110499      -0.008224       0.049921       0.007963       0.003033       0.194268      -0.057119      -0.029090       0.086209             14.942299      11.420485      -0.415119       5.370076       6.567659       1.174059      26.838753           0.000010
           44              O       0.706994      15.709021      10.949500      -0.529808      31.548991 0.41758278E+03  0.94125800E+04                                 7.847623                            6.216560       0.435728       2.211065                    0.997457      26.155397      66.311875       0.782981       0.347048      -1.150060      -0.025785      -0.022040      -0.010239       0.035432      -0.008445       0.003216      -0.028635       0.020246      -0.183594      -0.070240       0.024500       0.045740              9.366996      14.898607       2.065847      -1.828165       4.955403      -0.289270       8.246979           0.000016
           45              O       5.870285      14.895752       9.597789      -0.620125      46.529778 0.65136548E+03  0.16424574E+05                                10.295843                            7.879761       0.041043       2.040233                    0.998216      28.992302      77.996983       0.679523       0.357464      -1.140452       0.012372       0.011946       0.041015       0.044474      -0.035140       0.021695       0.009149      -0.089265       0.028232      -0.068589       0.016426       0.052163             13.053857      11.293226       1.557196       1.227545       6.926244       2.928642      20.942100           0.000014
           46              O       5.452714       5.676457       4.784666      -0.616644      50.092186 0.61222756E+03  0.15159382E+05                                10.749519                            7.512401       0.043617       2.040897                    0.998139      28.680088      75.786939       0.715586       0.345681      -1.153158      -0.047569      -0.080129       0.060143       0.110909       0.046830      -0.017840      -0.046822      -0.064276      -0.006417      -0.056826      -0.029189       0.086015             14.938978      11.418075       4.858766      -2.326275      20.749085      -9.362426      12.649773           0.000010
           47              O       1.502364       5.840007       6.144137      -0.530143      31.541876 0.41747610E+03  0.94095114E+04                                 7.846202                            6.215441       0.436112       2.211237                    0.997511      26.154610      66.306093       0.783118       0.347011      -1.150098       0.026052      -0.002054      -0.023976       0.035465       0.007214       0.005596       0.049701       0.056736      -0.074811      -0.070330       0.024439       0.045890              9.364926      14.896004      -2.616434      -0.875088       7.672053      -1.279555       5.526721           0.000016
           48              O       2.967178       6.603987       4.763970      -0.619414      46.498161 0.65081595E+03  0.16407244E+05                                10.291837                            7.876751       0.006832       2.029439                    0.998117      28.979015      77.952825       0.679612       0.357493      -1.140430      -0.012866      -0.029539       0.031503       0.045061       0.037291       0.019072       0.007816      -0.058279       0.120887      -0.069230       0.017654       0.051577             13.049075      11.287243       0.283570      -1.960598      14.897556      -7.531276      12.962426           0.000014
           49              O       1.033983       8.773453       5.626736      -0.616198      50.078230 0.61200884E+03  0.15152416E+05                                10.747163                            7.510738       0.038020       2.039343                    0.998190      28.675094      75.766659       0.715720       0.345652      -1.153198      -0.047357       0.093086       0.039393       0.111622      -0.038941      -0.031709       0.039094      -0.079854      -0.049302      -0.057371      -0.029438       0.086810             14.935843      11.413821      -4.441107      -3.042950      22.778959       8.187592      10.614750           0.000010
           50              O       3.711738       9.869014       4.805362      -0.529433      31.507742 0.41695374E+03  0.93945572E+04                                 7.839539                            6.210855       0.435992       2.211500                    0.997450      26.143152      66.260303       0.783559       0.346933      -1.150192       0.026333      -0.019794       0.014125       0.035843       0.001290      -0.009032      -0.021218       0.106851       0.074952      -0.070631       0.024621       0.046009              9.356135      14.880601       0.548674       2.699695       7.165125       1.567031       6.022679           0.000016
           51              O       5.176546       8.291764       4.833819      -0.619835      46.485498 0.65061331E+03  0.16400626E+05                                10.289007                            7.874896       0.008336       2.029869                    0.998179      28.977232      77.940839       0.679784       0.357436      -1.140491      -0.012628       0.042027       0.009813       0.044967      -0.001920      -0.041566      -0.017686      -0.075179       0.071475      -0.069143       0.017326       0.051817             13.044667      11.283042      -1.840259       0.733787      19.961760       4.601723       7.889198           0.000014
           52              O       3.243354       7.954209       2.523624      -0.616387      50.107652 0.61243395E+03  0.15166011E+05                                10.751976                            7.514166       0.033633       2.037871                    0.998099      28.682639      75.801403       0.715419       0.345727      -1.153102      -0.047131      -0.012322      -0.099181       0.110499      -0.008224       0.049921       0.007963       0.003032       0.194268      -0.057119      -0.029090       0.086209             14.942300      11.420486      -0.415119       5.370076       6.567659       1.174059      26.838755           0.000010
           53              O       5.921106       6.695098       1.985526      -0.529808      31.548986 0.41758269E+03  0.94125776E+04                                 7.847622                            6.216559       0.435728       2.211065                    0.997457      26.155395      66.311867       0.782981       0.347047      -1.150060       0.025785       0.022040       0.010239       0.035432      -0.008445       0.003215      -0.028635       0.020246      -0.183594      -0.070240       0.024500       0.045740              9.366995      14.898604       2.065847      -1.828164       4.955402      -0.289270       8.246977           0.000017
           54              O       0.757815       7.508367       3.337237      -0.620125      46.529780 0.65136552E+03  0.16424575E+05                                10.295843                            7.879761       0.041043       2.040233                    0.998216      28.992303      77.996986       0.679523       0.357464      -1.140452      -0.012372      -0.011946      -0.041015       0.044474      -0.035140       0.021695       0.009149      -0.089265       0.028232      -0.068589       0.016426       0.052163             13.053857      11.293226       1.557196       1.227545       6.926244       2.928642      20.942101           0.000014

******************************************************
Auxiliary information for the entire system
The total spin magnetic moment of the unit cell is   -0.000001
The total net atomic charge of the unit cell is   -0.000004
Accuracy of reproducing the electrostatic potential in the unit cell:
  The inner radius (bohr) =    5.0000
  The outer radius (bohr) =   12.0000
  Valid grid points have density less than (e/(bohr^3)) =    0.0001
  The number of valid grid points were=       176088
  The rms potential error without charges in kcal/mol is=      1.82552
  The rms potential error with partial charges in kcal/mol is=      0.36511
  The RRMSE value at monopole order=      0.20000
  The rms potential error with partial charges and cloud penetration in kcal/mol is=      0.35486
  The RRMSE value at monopole order with cloud penetration is=      0.19439
  The rms potential error with partial charges and atomic dipoles in kcal/mol is=      0.30773
  The RRMSE value at dipole order=      0.16857
  The rms potential error with partial charges, atomic dipoles and cloud penetration in kcal/mol is=      0.28783
  The RRMSE value at dipole order with cloud penetration=      0.15767

******************************************************
The electron densities and ab initio electrostatic potential were computed in VASP using the PBE functional and
projector augmented wave method. See the main text of the journal article for a description of computational details.
The atomic charges, dipoles, and quadrupoles were computed with the DDEC6 method as described in
(a) T. A. Manz and N. Gabaldon Limas, RSC Adv. 6 (2016) 47771-47801 DOI: 10.1039/c6ra04656h
(b) N. Gabaldon Limas and T. A. Manz, RSC Adv. 8 (2018) 2678-2707 DOI: 10.1039/c7ra11829e.
For each atom in the material, the electron cloud parameters were fit to the spherically averaged atom-in-material
electron density using radial positions for which this density was between 10^-4 and 10^-2 electrons per cubic bohr.
The polarizabilities, dispersion coefficients, and quantum Drude oscillator (QDO) parameters were fit using the MCLF method.
The magnetic structure of the system was optimized in VASP from the default ferromagnetic initial guess using spin polarization.
The atomic spin moments (ASMs) were computed on this optimized magnetic structure using the DDEC6 partition as inputs
to the method of T. A. Manz and D. S. Sholl, J. Chem. Theory Comput. 7 (2011) 4146-4164 DOI: 10.1021/ct200539n.
The RMSE and RRMSE were computed using a uniform grid with Ewald summation.
