# Supplementary material for: A collection of forcefield precursors for metal–organic frameworks
Source: RSC Adv. 2019 Nov 13;9(63):36492–507. doi: 10.1039/c9ra07327b (PMC9075174; doi:10.1039/c9ra07327b)
Supplement: RA-009-C9RA07327B-s6057 [file RA-009-C9RA07327B-s6057.xyz]

   54
jmolscript: load "" {1 1 1} spacegroup "x,y,z" unitcell [{      6.705900     0.000000     0.000000 }, {     -2.235303    14.925039     0.000000 }, {      2.235303     7.462518    12.925464 }]
Zn     2.081064    15.567038     9.503189     0.994003
Zn    -0.154236    15.371521     7.617881     0.993162
Zn     4.316365    13.836555     8.729858     0.992920
Zn     4.624836     6.820519     3.422275     0.994003
Zn     6.860136     7.016036     5.307583     0.993162
Zn     2.389535     8.551002     4.195606     0.992920
H      6.666113     3.648425     5.750539     0.146919
H      2.195512    10.618418     6.890565     0.146438
H      4.430810     8.120714     0.284360     0.146871
H      0.039787    18.739132     7.174925     0.146919
H      4.510388    11.769139     6.034899     0.146438
H      2.275090    14.266843    12.641104     0.146870
C      4.025774    16.598881     7.229212     0.634014
C      3.013183    17.633187     6.885395    -0.136072
C      1.739062    17.682439     7.322275     0.335913
C      5.778252     3.693200     6.024559    -0.220959
C      1.790475    12.886278     7.861267     0.634254
C      0.777884    12.071371     7.137441    -0.137127
C      6.209663    12.425094     6.876347     0.332747
C      1.307651    10.833339     6.714779    -0.217479
C      6.261076    15.289955    10.760449     0.635459
C      5.248485    15.070557    11.828092    -0.136435
C      3.974365    14.667581    11.652306     0.332470
C      3.542949     7.861018     0.186127    -0.217983
C      2.680126     5.788676     5.696252     0.634014
C      3.692717     4.754370     6.040069    -0.136074
C      4.966838     4.705118     5.603189     0.335920
C      0.927648    18.694357     6.900905    -0.220952
C      4.915425     9.501279     5.064197     0.634254
C      5.928016    10.316186     5.788023    -0.137129
C      0.496237     9.962463     6.049117     0.332756
C      5.398249    11.554218     6.210685    -0.217470
C      0.444824     7.097602     2.165015     0.635459
C      1.457415     7.317000     1.097372    -0.136438
C      2.731535     7.719976     1.273158     0.332482
C      3.162951    14.526539    12.739337    -0.217969
O      3.683774    15.734721     8.183111    -0.627598
O      5.179189    16.580971     6.800087    -0.505875
O      1.208626    16.710819     8.113314    -0.619871
O      1.448474    14.144459     8.132702    -0.627500
O      2.943890    12.523599     8.091340    -0.505669
O      5.679227    13.595963     7.322275    -0.618699
O      5.919075    14.895934     9.535115    -0.628051
O      0.708591    15.670543    10.959501    -0.506869
O      3.443927    14.468332    10.415339    -0.619007
O      3.022126     6.652836     4.742353    -0.627598
O      1.526711     5.806586     6.125377    -0.505875
O      5.497274     5.676738     4.812150    -0.619872
O      5.257426     8.243098     4.792762    -0.627500
O      3.762010     9.863958     4.834124    -0.505669
O      1.026673     8.791594     5.603189    -0.618699
O      0.786825     7.491623     3.390349    -0.628051
O      5.997309     6.717014     1.965963    -0.506869
O      3.261973     7.919225     2.510125    -0.619008

The following XYZ coordinates are in angstroms. Other properties are in atomic units.
The sperically averaged electron density of each atom fit to a function of the form exp(a - br)
eigen_1, eigen_2 and eigen_3 are the three eigenvalues of traceless quadrupole moment tensor
  atom number  atomic symbol              X              Y              Z     net charge C6 coefficient C8 coefficient C10 coefficient fluctuating dipole atomic polarizability isotropic forcefield polarizability              a              b squared Pearson coefficient          <r^3>          <r^4>         wp_QDO          m_QDO          q_QDO       dipole_x       dipole_y       dipole_z         dipole            Qxy            Qxz            Qyz     Q(x^2-y^2)  Q(3z^2 - R^2)        eigen_1        eigen_2        eigen_3 static polarizability      alpha(xx)      alpha(xy)      alpha(xz)      alpha(yy)      alpha(yz)      alpha(zz) atomic spin moment
            1             Zn       2.081064      15.567038       9.503189       0.994003      85.349219 0.15056005E+04  0.45554319E+05                                16.140047                           12.885943       0.176898       1.942309                    0.998447      43.851967     118.235267       0.489477       0.413575      -1.129971       0.009204       0.007080       0.004070       0.012305       0.050687       0.023623       0.052505      -0.044432      -0.034310      -0.054806      -0.037580       0.092387             20.499757      24.830651      -1.338334       0.298223      13.319284      -4.387897      23.349337           0.000006
            2             Zn      -0.154236      15.371521       7.617881       0.993162      85.376741 0.15063690E+04  0.45581558E+05                                16.139517                           12.886115       0.185801       1.944461                    0.998419      43.871759     118.278336       0.489671       0.413375      -1.130153       0.009595      -0.000271      -0.008150       0.012592      -0.005045      -0.055998      -0.008872       0.030820       0.192900      -0.055171      -0.037954       0.093125             20.498503      24.827548       0.924995       1.007981      24.642417      -2.150173      12.025545           0.000006
            3             Zn       4.316365      13.836555       8.729858       0.992920      85.499596 0.15088696E+04  0.45679878E+05                                16.160431                           12.901449       0.177429       1.941980                    0.998451      43.889586     118.387194       0.489076       0.413672      -1.129858       0.009122      -0.006832       0.004107       0.012114      -0.046346       0.032467      -0.044561      -0.061045      -0.083989      -0.055725      -0.038305       0.094031             20.526519      24.866545       0.408992      -1.310982      17.062403       6.545793      19.650608           0.000006
            4             Zn       4.624836       6.820519       3.422275       0.994003      85.349196 0.15056000E+04  0.45554299E+05                                16.140043                           12.885940       0.176899       1.942309                    0.998447      43.851964     118.235246       0.489477       0.413575      -1.129971      -0.009204      -0.007080      -0.004070       0.012304       0.050686       0.023623       0.052505      -0.044432      -0.034310      -0.054806      -0.037580       0.092386             20.499752      24.830643      -1.338333       0.298223      13.319281      -4.387897      23.349333           0.000006
            5             Zn       6.860136       7.016036       5.307583       0.993162      85.376728 0.15063687E+04  0.45581547E+05                                16.139514                           12.886113       0.185801       1.944461                    0.998419      43.871758     118.278325       0.489671       0.413375      -1.130153      -0.009595       0.000271       0.008150       0.012592      -0.005045      -0.055998      -0.008872       0.030820       0.192899      -0.055170      -0.037954       0.093124             20.498501      24.827543       0.924994       1.007981      24.642415      -2.150173      12.025543           0.000006
            6             Zn       2.389535       8.551002       4.195606       0.992920      85.499580 0.15088692E+04  0.45679862E+05                                16.160428                           12.901447       0.177429       1.941980                    0.998451      43.889583     118.387177       0.489076       0.413672      -1.129858      -0.009122       0.006832      -0.004107       0.012114      -0.046345       0.032466      -0.044561      -0.061045      -0.083989      -0.055725      -0.038305       0.094030             20.526516      24.866541       0.408992      -1.310982      17.062401       6.545793      19.650605           0.000006
            7              H       6.666113       3.648425       5.750539       0.146919       1.143629 0.82780246E+01  0.81733800E+02                                 1.788493                            1.668260      -1.247175       2.307527                    0.995548       3.425640       9.529605       0.492038       1.260759      -0.713587       0.034303       0.000978      -0.014693       0.037330       0.000119      -0.010514      -0.004573       0.016894       0.009258      -0.012146      -0.003894       0.016040              1.859899       2.426831      -0.039701      -0.184940       1.676891      -0.184748       1.475977          -0.000011
            8              H       2.195512      10.618418       6.890565       0.146438       1.153101 0.83606764E+01  0.82762410E+02                                 1.798727                            1.676786      -1.315641       2.275625                    0.995040       3.439265       9.582559       0.490647       1.261087      -0.713478       0.034239      -0.013085       0.006570       0.037238      -0.009284       0.005157      -0.003364       0.003165      -0.032146      -0.012171      -0.003995       0.016166              1.871103       2.444389      -0.141866       0.128245       1.695214       0.180926       1.473705          -0.000011
            9              H       4.430810       8.120714       0.284360       0.146871       1.153497 0.83665615E+01  0.82864808E+02                                 1.802181                            1.679755      -1.322463       2.273461                    0.994948       3.439975       9.598275       0.488998       1.264667      -0.712718       0.033922       0.012171       0.007793       0.036872       0.009133       0.005568       0.008062       0.010995      -0.008466      -0.012208      -0.004086       0.016294              1.874904       2.449921       0.182521       0.058784       1.374548       0.005443       1.800244          -0.000011
           10              H       0.039787      18.739132       7.174925       0.146919       1.143634 0.82780665E+01  0.81734311E+02                                 1.788497                            1.668264      -1.247177       2.307525                    0.995548       3.425646       9.529625       0.492038       1.260758      -0.713587      -0.034303      -0.000978       0.014693       0.037330       0.000119      -0.010514      -0.004573       0.016894       0.009258      -0.012146      -0.003894       0.016040              1.859904       2.426839      -0.039702      -0.184941       1.676894      -0.184748       1.475980          -0.000011
           11              H       4.510388      11.769139       6.034899       0.146438       1.153108 0.83607322E+01  0.82763091E+02                                 1.798732                            1.676790      -1.315645       2.275622                    0.995040       3.439273       9.582585       0.490647       1.261085      -0.713478      -0.034239       0.013085      -0.006570       0.037238      -0.009284       0.005157      -0.003364       0.003165      -0.032146      -0.012171      -0.003995       0.016166              1.871109       2.444400      -0.141867       0.128246       1.695218       0.180927       1.473708          -0.000011
           12              H       2.275090      14.266843      12.641104       0.146870       1.153507 0.83666389E+01  0.82865752E+02                                 1.802189                            1.679761      -1.322468       2.273457                    0.994948       3.439986       9.598310       0.488997       1.264665      -0.712719      -0.033922      -0.012171      -0.007793       0.036872       0.009133       0.005568       0.008062       0.010996      -0.008466      -0.012208      -0.004086       0.016294              1.874913       2.449936       0.182524       0.058785       1.374553       0.005443       1.800250          -0.000011
           13              C       4.025774      16.598881       7.229212       0.634014      25.724015 0.24660095E+03  0.50721100E+04                                 8.042039                            5.568609       0.104471       2.101892                    0.999569      21.576055      59.566321       0.631513       0.471552      -1.023341       0.038141      -0.048106       0.016325       0.063525       0.054387       0.023258       0.056471      -0.059179       0.106985      -0.080648      -0.020002       0.100649             10.446623      12.440568      -3.463768       0.008638      11.550227      -4.372311       7.349074          -0.000054
           14              C       3.013183      17.633187       6.885395      -0.136072      45.697117 0.45976280E+03  0.10859424E+05                                10.881067                            7.022123       0.065715       2.010475                    0.999356      28.253424      78.969384       0.644761       0.402193      -1.083553       0.008986       0.030387      -0.021554       0.038323       0.022047       0.006507      -0.019851      -0.066624       0.049952      -0.050518       0.007203       0.043315             15.210623      16.714330      -3.425617      -0.523556      18.599456      -7.836921      10.318082           0.000016
           15              C       1.739062      17.682439       7.322275       0.335913      33.793113 0.31070011E+03  0.67386797E+04                                 9.287369                            6.030542      -0.030256       2.017357                    0.999246      24.300467      67.838476       0.643384       0.438937      -1.046766      -0.038026      -0.069731       0.064271       0.102172       0.016553      -0.007733      -0.016388      -0.027086       0.057422      -0.030957      -0.003008       0.033966             12.736385      12.463562      -0.421434      -1.432245      16.549628      -7.144685       9.195964          -0.000009
           16              C       5.778252       3.693200       6.024559      -0.220959      44.562159 0.47169562E+03  0.11352718E+05                                10.986129                            7.298495      -0.179364       1.901936                    0.999148      30.989353      91.047136       0.600941       0.423483      -1.056493       0.012596      -0.031089       0.020480       0.039302       0.031632      -0.018120       0.020910       0.005060       0.107718      -0.057845       0.013758       0.044087             15.087221      12.990086      -2.405456      -0.152028      21.223031      -9.271286      11.048546           0.000002
           17              C       1.790475      12.886278       7.861267       0.634254      25.738905 0.24677326E+03  0.50765325E+04                                 8.044406                            5.570180       0.098560       2.100090                    0.999612      21.584339      59.594041       0.631488       0.471489      -1.023377       0.037328       0.038480       0.033035       0.062971      -0.006753      -0.058768      -0.038956      -0.027133       0.200703      -0.080374      -0.020744       0.101118             10.449779      12.445903       1.740466       2.996694      12.188533       4.006081       6.714902          -0.000054
           18              C       0.777884      12.071371       7.137441      -0.137127      45.782197 0.46063863E+03  0.10885876E+05                                10.895744                            7.029813       0.063516       2.009417                    0.999341      28.282042      79.084270       0.644235       0.402308      -1.083417       0.007978      -0.033278      -0.015668       0.037637      -0.005283      -0.022900       0.012760      -0.077258       0.017720      -0.050826       0.008207       0.042619             15.234042      16.739273       1.258869       3.231751      19.207727       7.517198       9.755126           0.000016
           19              C       6.209663      12.425094       6.876347       0.332747      33.896989 0.31172150E+03  0.67665728E+04                                 9.305842                            6.040383      -0.031947       2.016050                    0.999241      24.345567      67.999490       0.642851       0.438928      -1.046742      -0.037154       0.090870       0.028177       0.102136      -0.014883      -0.010371       0.001023      -0.053329      -0.016475      -0.031498      -0.002131       0.033628             12.764951      12.492314      -1.028519       1.085445      17.260785       6.773919       8.541754          -0.000009
           20              C       1.307651      10.833339       6.714779      -0.217479      44.358252 0.46912707E+03  0.11275687E+05                                10.952293                            7.277076      -0.179815       1.902778                    0.999141      30.916291      90.776300       0.602003       0.423306      -1.056586       0.011229       0.032671       0.015899       0.038030      -0.031422      -0.017932      -0.033032      -0.021322       0.033697      -0.056515       0.013669       0.042846             15.035970      12.965258       1.063684       2.154368      21.532579       8.998953      10.610073           0.000003
           21              C       6.261076      15.289955      10.760449       0.635459      25.685173 0.24623537E+03  0.50626000E+04                                 8.033426                            5.564220       0.102471       2.101789                    0.999602      21.559041      59.503327       0.631820       0.471508      -1.023388       0.037756       0.009798      -0.050604       0.063893      -0.046940       0.034970      -0.017968      -0.126384      -0.093615      -0.080190      -0.020318       0.100508             10.433257      12.427462       1.722616      -2.996419       4.608455       0.366930      14.263853          -0.000054
           22              C       5.248485      15.070557      11.828092      -0.136435      45.647258 0.45928039E+03  0.10844072E+05                                10.870317                            7.016274       0.069801       2.011937                    0.999350      28.238024      78.885552       0.645394       0.401945      -1.083831       0.007393       0.002374       0.036732       0.037544      -0.016276       0.015816       0.006525      -0.041892       0.117991      -0.049476       0.006833       0.042644             15.193360      16.702403       2.165588      -2.689243       5.596423       0.334644      23.281253           0.000017
           23              C       3.974365      14.667581      11.652306       0.332470      33.898741 0.31174182E+03  0.67670606E+04                                 9.306204                            6.040648      -0.034842       2.015280                    0.999248      24.345758      67.998178       0.642833       0.438938      -1.046746      -0.037303      -0.020972      -0.093431       0.102765      -0.001427       0.017631       0.014758      -0.026402       0.063684      -0.031135      -0.002205       0.033340             12.764750      12.495265       1.454992       0.348206       4.855193       0.388395      20.943793          -0.000009
           24              C       3.542949       7.861018       0.186127      -0.217983      44.387646 0.46953535E+03  0.11287874E+05                                10.955235                            7.278833      -0.177408       1.902979                    0.999113      30.930796      90.826314       0.602110       0.423142      -1.056696       0.010806      -0.002808      -0.036793       0.038450       0.000457       0.036457       0.013956      -0.053278      -0.066559      -0.056549       0.013972       0.042577             15.039698      12.971891       1.334940      -1.996776       5.548505       0.230240      26.598699           0.000002
           25              C       2.680126       5.788676       5.696252       0.634014      25.724019 0.24660100E+03  0.50721115E+04                                 8.042040                            5.568610       0.104470       2.101891                    0.999569      21.576059      59.566341       0.631513       0.471553      -1.023341      -0.038141       0.048106      -0.016325       0.063525       0.054387       0.023258       0.056471      -0.059179       0.106985      -0.080647      -0.020002       0.100649             10.446624      12.440570      -3.463768       0.008637      11.550227      -4.372311       7.349075          -0.000053
           26              C       3.692717       4.754370       6.040069      -0.136074      45.697218 0.45976395E+03  0.10859458E+05                                10.881083                            7.022132       0.065714       2.010474                    0.999356      28.253458      78.969509       0.644761       0.402193      -1.083553      -0.008986      -0.030387       0.021554       0.038323       0.022047       0.006507      -0.019851      -0.066624       0.049951      -0.050518       0.007203       0.043315             15.210648      16.714356      -3.425626      -0.523554      18.599489      -7.836936      10.318098           0.000017
           27              C       4.966838       4.705118       5.603189       0.335920      33.793000 0.31069898E+03  0.67386489E+04                                 9.287348                            6.030530      -0.030255       2.017359                    0.999246      24.300419      67.838304       0.643385       0.438937      -1.046766       0.038026       0.069731      -0.064271       0.102172       0.016553      -0.007733      -0.016388      -0.027086       0.057422      -0.030957      -0.003008       0.033966             12.736353      12.463532      -0.421434      -1.432241      16.549584      -7.144664       9.195942          -0.000010
           28              C       0.927648      18.694357       6.900905      -0.220952      44.561897 0.47169262E+03  0.11352627E+05                                10.986081                            7.298467      -0.179357       1.901939                    0.999148      30.989262      91.046758       0.600943       0.423482      -1.056494      -0.012596       0.031089      -0.020480       0.039301       0.031632      -0.018121       0.020909       0.005060       0.107716      -0.057845       0.013758       0.044086             15.087146      12.990037      -2.405446      -0.152030      21.222911      -9.271229      11.048491           0.000001
           29              C       4.915425       9.501279       5.064197       0.634254      25.738911 0.24677334E+03  0.50765348E+04                                 8.044408                            5.570181       0.098557       2.100089                    0.999612      21.584345      59.594070       0.631488       0.471489      -1.023377      -0.037327      -0.038480      -0.033035       0.062971      -0.006753      -0.058768      -0.038956      -0.027133       0.200703      -0.080374      -0.020744       0.101118             10.449780      12.445906       1.740465       2.996694      12.188533       4.006080       6.714902          -0.000054
           30              C       5.928016      10.316186       5.788023      -0.137129      45.782338 0.46064023E+03  0.10885924E+05                                10.895767                            7.029826       0.063514       2.009416                    0.999341      28.282090      79.084446       0.644235       0.402308      -1.083417      -0.007978       0.033278       0.015668       0.037637      -0.005283      -0.022900       0.012760      -0.077258       0.017720      -0.050826       0.008207       0.042619             15.234076      16.739309       1.258877       3.231761      19.207772       7.517218       9.755147           0.000017
           31              C       0.496237       9.962463       6.049117       0.332756      33.896840 0.31172001E+03  0.67665322E+04                                 9.305815                            6.040368      -0.031945       2.016052                    0.999241      24.345504      67.999269       0.642852       0.438928      -1.046742       0.037154      -0.090870      -0.028177       0.102136      -0.014883      -0.010371       0.001023      -0.053329      -0.016475      -0.031497      -0.002131       0.033628             12.764910      12.492276      -1.028514       1.085442      17.260726       6.773894       8.541728          -0.000010
           32              C       5.398249      11.554218       6.210685      -0.217470      44.357909 0.46912315E+03  0.11275568E+05                                10.952228                            7.277038      -0.179806       1.902782                    0.999141      30.916173      90.775801       0.602006       0.423305      -1.056586      -0.011229      -0.032672      -0.015899       0.038030      -0.031422      -0.017932      -0.033031      -0.021321       0.033695      -0.056514       0.013669       0.042845             15.035869      12.965191       1.063674       2.154357      21.532416       8.998878      10.610001           0.000000
           33              C       0.444824       7.097602       2.165015       0.635459      25.685179 0.24623546E+03  0.50626025E+04                                 8.033428                            5.564221       0.102469       2.101788                    0.999602      21.559048      59.503361       0.631820       0.471508      -1.023388      -0.037756      -0.009798       0.050604       0.063892      -0.046940       0.034970      -0.017968      -0.126384      -0.093615      -0.080190      -0.020319       0.100508             10.433257      12.427466       1.722617      -2.996417       4.608456       0.366931      14.263850          -0.000054
           34              C       1.457415       7.317000       1.097372      -0.136438      45.647463 0.45928272E+03  0.10844141E+05                                10.870351                            7.016293       0.069798       2.011935                    0.999350      28.238093      78.885809       0.645393       0.401945      -1.083831      -0.007393      -0.002374      -0.036732       0.037544      -0.016276       0.015815       0.006525      -0.041892       0.117992      -0.049476       0.006833       0.042644             15.193410      16.702456       2.165595      -2.689261       5.596438       0.334644      23.281337           0.000017
           35              C       2.731535       7.719976       1.273158       0.332482      33.898525 0.31173965E+03  0.67670016E+04                                 9.306164                            6.040626      -0.034839       2.015282                    0.999248      24.345667      67.997855       0.642834       0.438938      -1.046746       0.037303       0.020972       0.093431       0.102765      -0.001427       0.017631       0.014758      -0.026401       0.063684      -0.031135      -0.002205       0.033340             12.764690      12.495209       1.454986       0.348201       4.855176       0.388393      20.943686          -0.000009
           36              C       3.162951      14.526539      12.739337      -0.217969      44.387134 0.46952952E+03  0.11287696E+05                                10.955138                            7.278777      -0.177395       1.902985                    0.999113      30.930619      90.825568       0.602114       0.423141      -1.056697      -0.010806       0.002809       0.036793       0.038449       0.000457       0.036457       0.013955      -0.053276      -0.066556      -0.056548       0.013972       0.042576             15.039549      12.971792       1.334933      -1.996756       5.548460       0.230238      26.598393           0.000001
           37              O       3.683774      15.734721       8.183111      -0.627598      47.722680 0.68336772E+03  0.17423386E+05                                10.453806                            8.053377      -0.004900       2.021023                    0.998103      29.306709      79.043147       0.674987       0.355904      -1.142748       0.009810       0.029076      -0.025827       0.040108       0.035110       0.013296      -0.003777      -0.058388       0.118397      -0.067141       0.025617       0.041524             13.198124      11.618955       0.247755      -1.938357      14.971876      -7.442066      13.003541           0.000020
           38              O       5.179189      16.580971       6.800087      -0.505875      30.661977 0.40451592E+03  0.90451404E+04                                 7.700175                            6.123057       0.417993       2.213115                    0.997238      25.788143      65.101891       0.788123       0.347562      -1.149726      -0.022513       0.008655       0.018101       0.030155       0.012050       0.005381       0.048670       0.046973      -0.051290      -0.064919       0.020095       0.044824              9.152211      14.536593      -2.325817      -0.804941       7.484547      -1.338164       5.435494           0.000020
           39              O       1.208626      16.710819       8.113314      -0.619871      51.487438 0.61907520E+03  0.15380263E+05                                10.958605                            7.566865       0.017930       2.031163                    0.997884      28.812339      76.403924       0.710830       0.346833      -1.151553       0.051541       0.077905      -0.064683       0.113621       0.041866      -0.012079      -0.044287      -0.071489      -0.019838      -0.053733      -0.027952       0.081685             15.299770      11.614201       5.020332      -2.384407      21.589154      -9.642316      12.695956           0.000010
           40              O       1.448474      14.144459       8.132702      -0.627500      47.747681 0.68375388E+03  0.17436294E+05                                10.458970                            8.056845      -0.003845       2.021270                    0.998081      29.312406      79.074340       0.674668       0.356009      -1.142624       0.009831      -0.036603      -0.011843       0.039707      -0.005859      -0.036923      -0.011328      -0.083821       0.042436      -0.066995       0.025357       0.041638             13.205676      11.625143      -1.801466       0.756141      19.952702       4.576825       8.039183           0.000020
           41              O       2.943890      12.523599       8.091340      -0.505669      30.618406 0.40383716E+03  0.90256307E+04                                 7.690750                            6.116184       0.419886       2.214050                    0.997167      25.775081      65.040549       0.788949       0.347365      -1.149958      -0.022454       0.011016      -0.016521       0.029974      -0.000758      -0.013103      -0.022912       0.090074       0.080493      -0.064382       0.019673       0.044709              9.140435      14.517962       0.463837       2.412420       7.096999       1.553339       5.806344           0.000020
           42              O       5.679227      13.595963       7.322275      -0.618699      51.416564 0.61816077E+03  0.15351508E+05                                10.947269                            7.560299       0.021389       2.032413                    0.997922      28.796237      76.340327       0.711293       0.346743      -1.151654       0.052092      -0.095504      -0.035063       0.114298      -0.031462      -0.030698       0.041939      -0.076473      -0.033646      -0.054467      -0.027743       0.082211             15.281554      11.602578      -4.571136      -3.152361      23.240263       8.658691      11.001820           0.000010
           43              O       5.919075      14.895934       9.535115      -0.628051      47.776910 0.68435476E+03  0.17455514E+05                                10.462698                            8.060229      -0.006725       2.019975                    0.998069      29.325037      79.118193       0.674544       0.355996      -1.142631       0.009618       0.007715       0.037223       0.039212      -0.029101       0.023510       0.015030      -0.078328       0.059297      -0.067133       0.025072       0.042061             13.208961      11.632923       1.557455       1.185812       7.056136       2.870248      20.937823           0.000020
           44              O       0.708591      15.670543      10.959501      -0.506869      30.704971 0.40519305E+03  0.90641401E+04                                 7.707321                            6.128237       0.416102       2.212359                    0.997187      25.806128      65.162806       0.787773       0.347569      -1.149712      -0.021845      -0.019711      -0.000947       0.029439      -0.010912       0.007295      -0.025287       0.005259      -0.170883      -0.064249       0.019628       0.044621              9.161721      14.551520       1.861298      -1.612860       4.792389      -0.218316       8.141255           0.000020
           45              O       3.443927      14.468332      10.415339      -0.619007      51.476839 0.61894963E+03  0.15376834E+05                                10.957361                            7.566681       0.015192       2.030399                    0.997890      28.809087      76.402153       0.710735       0.346886      -1.151473       0.051992       0.017166       0.100196       0.114180      -0.010705       0.042016       0.002662       0.001375       0.199790      -0.054020      -0.027992       0.082012             15.296471      11.613982      -0.445467       5.537225       6.567970       0.970239      27.707460           0.000010
           46              O       3.022126       6.652836       4.742353      -0.627598      47.722678 0.68336767E+03  0.17423385E+05                                10.453806                            8.053377      -0.004899       2.021024                    0.998103      29.306708      79.043143       0.674987       0.355904      -1.142748      -0.009810      -0.029076       0.025827       0.040108       0.035110       0.013296      -0.003777      -0.058388       0.118397      -0.067142       0.025617       0.041524             13.198123      11.618954       0.247755      -1.938357      14.971875      -7.442066      13.003541           0.000020
           47              O       1.526711       5.806586       6.125377      -0.505875      30.661983 0.40451601E+03  0.90451430E+04                                 7.700176                            6.123058       0.417993       2.213115                    0.997238      25.788145      65.101900       0.788123       0.347562      -1.149726       0.022512      -0.008655      -0.018101       0.030155       0.012050       0.005381       0.048670       0.046973      -0.051290      -0.064919       0.020095       0.044824              9.152213      14.536596      -2.325817      -0.804942       7.484547      -1.338164       5.435495           0.000020
           48              O       5.497274       5.676738       4.812150      -0.619872      51.487462 0.61907550E+03  0.15380272E+05                                10.958607                            7.566866       0.017932       2.031163                    0.997884      28.812345      76.403936       0.710830       0.346832      -1.151553      -0.051541      -0.077905       0.064683       0.113621       0.041865      -0.012079      -0.044287      -0.071489      -0.019839      -0.053733      -0.027952       0.081685             15.299776      11.614203       5.020333      -2.384407      21.589164      -9.642321      12.695961           0.000010
           49              O       5.257426       8.243098       4.792762      -0.627500      47.747685 0.68375394E+03  0.17436296E+05                                10.458971                            8.056846      -0.003845       2.021270                    0.998081      29.312407      79.074345       0.674668       0.356009      -1.142624      -0.009831       0.036603       0.011843       0.039707      -0.005859      -0.036923      -0.011328      -0.083821       0.042436      -0.066995       0.025357       0.041638             13.205677      11.625144      -1.801466       0.756141      19.952703       4.576825       8.039183           0.000020
           50              O       3.762010       9.863958       4.834124      -0.505669      30.618409 0.40383721E+03  0.90256322E+04                                 7.690751                            6.116185       0.419886       2.214050                    0.997167      25.775082      65.040555       0.788948       0.347365      -1.149958       0.022453      -0.011016       0.016521       0.029974      -0.000758      -0.013103      -0.022912       0.090074       0.080493      -0.064382       0.019673       0.044709              9.140436      14.517964       0.463835       2.412420       7.096999       1.553338       5.806344           0.000020
           51              O       1.026673       8.791594       5.603189      -0.618699      51.416596 0.61816117E+03  0.15351521E+05                                10.947273                            7.560301       0.021390       2.032414                    0.997922      28.796244      76.340344       0.711293       0.346743      -1.151654      -0.052091       0.095504       0.035063       0.114298      -0.031462      -0.030698       0.041939      -0.076473      -0.033646      -0.054467      -0.027744       0.082210             15.281562      11.602582      -4.571137      -3.152362      23.240279       8.658698      11.001826           0.000010
           52              O       0.786825       7.491623       3.390349      -0.628051      47.776918 0.68435487E+03  0.17455518E+05                                10.462699                            8.060230      -0.006725       2.019974                    0.998069      29.325038      79.118202       0.674543       0.355996      -1.142631      -0.009618      -0.007715      -0.037223       0.039212      -0.029101       0.023510       0.015030      -0.078328       0.059297      -0.067133       0.025072       0.042061             13.208962      11.632924       1.557455       1.185812       7.056137       2.870249      20.937826           0.000020
           53              O       5.997309       6.717014       1.965963      -0.506869      30.704971 0.40519306E+03  0.90641406E+04                                 7.707321                            6.128237       0.416103       2.212359                    0.997187      25.806129      65.162810       0.787773       0.347569      -1.149712       0.021845       0.019711       0.000947       0.029439      -0.010912       0.007296      -0.025287       0.005259      -0.170883      -0.064249       0.019628       0.044621              9.161721      14.551521       1.861299      -1.612857       4.792389      -0.218315       8.141252           0.000020
           54              O       3.261973       7.919225       2.510125      -0.619008      51.476881 0.61895015E+03  0.15376849E+05                                10.957366                            7.566683       0.015194       2.030400                    0.997890      28.809096      76.402171       0.710735       0.346886      -1.151473      -0.051991      -0.017165      -0.100196       0.114180      -0.010704       0.042016       0.002662       0.001375       0.199790      -0.054020      -0.027992       0.082012             15.296482      11.613986      -0.445466       5.537226       6.567973       0.970240      27.707486           0.000010

******************************************************
Auxiliary information for the entire system
The total spin magnetic moment of the unit cell is   0.000000
The total net atomic charge of the unit cell is   -0.000000
Accuracy of reproducing the electrostatic potential in the unit cell:
  The inner radius (bohr) =    5.0000
  The outer radius (bohr) =   12.0000
  Valid grid points have density less than (e/(bohr^3)) =    0.0001
  The number of valid grid points were=       176888
  The rms potential error without charges in kcal/mol is=      1.63256
  The rms potential error with partial charges in kcal/mol is=      0.35312
  The RRMSE value at monopole order=      0.21630
  The rms potential error with partial charges and cloud penetration in kcal/mol is=      0.34277
  The RRMSE value at monopole order with cloud penetration is=      0.20996
  The rms potential error with partial charges and atomic dipoles in kcal/mol is=      0.28400
  The RRMSE value at dipole order=      0.17396
  The rms potential error with partial charges, atomic dipoles and cloud penetration in kcal/mol is=      0.26441
  The RRMSE value at dipole order with cloud penetration=      0.16196

******************************************************
The electron densities and ab initio electrostatic potential were computed in VASP using the PBE functional and
projector augmented wave method. See the main text of the journal article for a description of computational details.
The atomic charges, dipoles, and quadrupoles were computed with the DDEC6 method as described in
(a) T. A. Manz and N. Gabaldon Limas, RSC Adv. 6 (2016) 47771-47801 DOI: 10.1039/c6ra04656h
(b) N. Gabaldon Limas and T. A. Manz, RSC Adv. 8 (2018) 2678-2707 DOI: 10.1039/c7ra11829e.
For each atom in the material, the electron cloud parameters were fit to the spherically averaged atom-in-material
electron density using radial positions for which this density was between 10^-4 and 10^-2 electrons per cubic bohr.
The polarizabilities, dispersion coefficients, and quantum Drude oscillator (QDO) parameters were fit using the MCLF method.
The magnetic structure of the system was optimized in VASP from the default ferromagnetic initial guess using spin polarization.
The atomic spin moments (ASMs) were computed on this optimized magnetic structure using the DDEC6 partition as inputs
to the method of T. A. Manz and D. S. Sholl, J. Chem. Theory Comput. 7 (2011) 4146-4164 DOI: 10.1021/ct200539n.
The RMSE and RRMSE were computed using a uniform grid with Ewald summation.
