# Supplementary material for: A collection of forcefield precursors for metal–organic frameworks
Source: RSC Adv. 2019 Nov 13;9(63):36492–507. doi: 10.1039/c9ra07327b (PMC9075174; doi:10.1039/c9ra07327b)
Supplement: RA-009-C9RA07327B-s6058 [file RA-009-C9RA07327B-s6058.xyz]

   54
jmolscript: load "" {1 1 1} spacegroup "x,y,z" unitcell [{      6.819600     0.000000     0.000000 }, {     -2.273206    14.978182     0.000000 }, {      2.273206     7.489090    12.971487 }]
Zn     4.350428     7.994529     5.309619     0.992009
Zn    -0.195973     8.090090     3.393211     0.991671
Zn     2.077228     6.382652     4.268657     0.991980
Zn     2.469172    14.472743     7.661868     0.992009
Zn     7.015573    14.377182     9.578276     0.991671
Zn     4.742372    16.084620     8.702830     0.991980
H      2.269768    11.214089     7.228621     0.143237
H      6.816170    15.631305    12.616976     0.145297
H      4.542964    18.089150     6.097377     0.144200
H      4.549832    11.253183     5.742866     0.143237
H      0.003430     6.835967     0.354511     0.145297
H      2.276636     4.378122     6.874110     0.144200
C      1.735179     9.191810     5.596937     0.646950
C      0.876660    10.244851     5.978429    -0.138859
C      6.335135    10.223058     5.599532     0.304853
C      1.342984    11.223975     6.940654    -0.200443
C      4.008377     7.740275     2.212676     0.648908
C      3.149857     7.544136     1.109970    -0.139474
C      1.788734     7.226898     1.318292     0.306161
C      5.889387    15.376975    12.752399    -0.203479
C      6.281580     5.535187     5.161874     0.650340
C      5.423062     4.678285     5.883088    -0.139877
C      4.061938     5.017316     6.053663     0.306312
C      3.616181    18.333594     6.249922    -0.202820
C      5.084421    13.275462     7.374550     0.646950
C      5.942940    12.222421     6.993058    -0.138859
C      0.484465    12.244214     7.371955     0.304853
C      5.476616    11.243297     6.030833    -0.200443
C      2.811223    14.726997    10.758811     0.648908
C      3.669743    14.923136    11.861517    -0.139473
C      5.030866    15.240374    11.653195     0.306161
C      0.930213     7.090297     0.219088    -0.203479
C      0.538020    16.932085     7.809613     0.650340
C      1.396538    17.788987     7.088399    -0.139877
C      2.757662    17.449956     6.917824     0.306312
C      3.203419     4.133678     6.721565    -0.202820
O      2.869893     9.086214     6.150041    -0.555219
O      1.279630     8.224819     4.920604    -0.582310
O      5.872153     9.256516     4.717470    -0.609669
O      5.143090     8.272075     2.027573    -0.556233
O      3.552829     7.638049     3.388282    -0.582962
O      1.325752     6.946281     2.596373    -0.610096
O      0.596694     5.108983     4.793872    -0.556679
O      5.826030     6.604404     4.662601    -0.584476
O      3.598954     6.264474     5.657644    -0.609324
O      3.949707    13.381058     6.821446    -0.555219
O      5.539970    14.242453     8.050883    -0.582310
O      0.947447    13.210756     8.254017    -0.609669
O      1.676510    14.195197    10.943914    -0.556233
O      3.266771    14.829223     9.583205    -0.582962
O      5.493848    15.520991    10.375114    -0.610096
O      6.222906    17.358289     8.177615    -0.556679
O      0.993570    15.862868     8.308886    -0.584477
O      3.220646    16.202798     7.313843    -0.609324

The following XYZ coordinates are in angstroms. Other properties are in atomic units.
The sperically averaged electron density of each atom fit to a function of the form exp(a - br)
eigen_1, eigen_2 and eigen_3 are the three eigenvalues of traceless quadrupole moment tensor
  atom number  atomic symbol              X              Y              Z     net charge C6 coefficient C8 coefficient C10 coefficient fluctuating dipole atomic polarizability isotropic forcefield polarizability              a              b squared Pearson coefficient          <r^3>          <r^4>         wp_QDO          m_QDO          q_QDO       dipole_x       dipole_y       dipole_z         dipole            Qxy            Qxz            Qyz     Q(x^2-y^2)  Q(3z^2 - R^2)        eigen_1        eigen_2        eigen_3 static polarizability      alpha(xx)      alpha(xy)      alpha(xz)      alpha(yy)      alpha(yz)      alpha(zz) atomic spin moment
            1             Zn       4.350428       7.994529       5.309619       0.992009      84.871952 0.15191293E+04  0.46034635E+05                                16.076522                           12.946071       0.210803       1.950511                    0.998376      43.875757     118.122937       0.488544       0.413726      -1.130652       0.006130      -0.007024       0.027089       0.028648      -0.002025       0.059103       0.012940       0.021391       0.216104      -0.058230      -0.042493       0.100723             20.275044      24.199915       0.792898      -0.774482      24.640424       1.614680      11.984793           0.000004
            2             Zn      -0.195973       8.090090       3.393211       0.991671      84.939079 0.15205266E+04  0.46089041E+05                                16.086446                           12.953300       0.205456       1.949025                    0.998378      43.890429     118.190232       0.488320       0.413807      -1.130560       0.005551       0.027059      -0.007895       0.028729       0.052102      -0.028254      -0.057965      -0.057400      -0.018469      -0.057929      -0.043203       0.101132             20.288667      24.213005      -1.067256      -0.300935      13.760218       4.675199      22.892778           0.000004
            3             Zn       2.077228       6.382652       4.268657       0.991980      84.976872 0.15213152E+04  0.46120221E+05                                16.093571                           12.958705       0.204593       1.948714                    0.998377      43.892804     118.216828       0.488089       0.413938      -1.130439       0.005777      -0.020501      -0.019668       0.028991      -0.050041      -0.030943       0.045210      -0.078192      -0.082072      -0.057496      -0.042779       0.100274             20.298139      24.227722       0.272835       1.077429      16.565338      -6.295032      20.101356           0.000004
            4             Zn       2.469172      14.472743       7.661868       0.992009      84.871950 0.15191293E+04  0.46034634E+05                                16.076521                           12.946071       0.210803       1.950511                    0.998376      43.875757     118.122936       0.488544       0.413726      -1.130652      -0.006130       0.007024      -0.027089       0.028648      -0.002025       0.059103       0.012940       0.021391       0.216104      -0.058230      -0.042493       0.100723             20.275044      24.199915       0.792898      -0.774482      24.640423       1.614680      11.984792           0.000004
            5             Zn       7.015573      14.377182       9.578276       0.991671      84.939073 0.15205265E+04  0.46089037E+05                                16.086446                           12.953300       0.205456       1.949025                    0.998378      43.890428     118.190227       0.488320       0.413807      -1.130560      -0.005551      -0.027059       0.007895       0.028729       0.052102      -0.028254      -0.057965      -0.057401      -0.018469      -0.057929      -0.043203       0.101132             20.288666      24.213003      -1.067256      -0.300935      13.760217       4.675198      22.892777           0.000004
            6             Zn       4.742372      16.084620       8.702830       0.991980      84.976889 0.15213155E+04  0.46120236E+05                                16.093575                           12.958708       0.204592       1.948713                    0.998377      43.892805     118.216842       0.488088       0.413938      -1.130439      -0.005777       0.020501       0.019668       0.028991      -0.050041      -0.030943       0.045210      -0.078192      -0.082072      -0.057496      -0.042779       0.100274             20.298143      24.227728       0.272836       1.077429      16.565342      -6.295033      20.101360           0.000004
            7              H       2.269768      11.214089       7.228621       0.143237       1.334187 0.10156936E+02  0.10542987E+03                                 1.972985                            1.839755      -1.409590       2.220517                    0.992967       3.645272      10.359726       0.472190       1.249650      -0.715964       0.038387      -0.001860       0.017237       0.042121      -0.001461       0.010870       0.004527       0.018630       0.010169      -0.013560      -0.003133       0.016693              2.052762       2.700930       0.013138       0.221419       1.830909       0.215157       1.626445          -0.000011
            8              H       6.816170      15.631305      12.616976       0.145297       1.327914 0.10101259E+02  0.10473067E+03                                 1.968706                            1.836191      -1.425975       2.214977                    0.992868       3.636515      10.336183       0.471972       1.251675      -0.715519       0.037550       0.015627      -0.006909       0.041255       0.010139      -0.004165      -0.008428       0.011561      -0.010814      -0.013441      -0.003221       0.016662              2.048080       2.693532       0.184417      -0.121608       1.488695      -0.018967       1.962014          -0.000011
            9              H       4.542964      18.089150       6.097377       0.144200       1.334302 0.10161432E+02  0.10553674E+03                                 1.977463                            1.843571      -1.427917       2.213896                    0.992693       3.644708      10.376660       0.470177       1.254285      -0.714972       0.038192      -0.013919      -0.010184       0.041906      -0.008591      -0.006585       0.004159       0.003612      -0.033374      -0.013367      -0.003142       0.016508              2.057684       2.708289      -0.199082      -0.099658       1.868137      -0.196900       1.596624          -0.000011
           10              H       4.549832      11.253183       5.742866       0.143237       1.334187 0.10156932E+02  0.10542982E+03                                 1.972985                            1.839755      -1.409590       2.220517                    0.992967       3.645271      10.359725       0.472190       1.249651      -0.715963      -0.038387       0.001860      -0.017237       0.042121      -0.001461       0.010870       0.004527       0.018630       0.010169      -0.013560      -0.003133       0.016693              2.052762       2.700930       0.013138       0.221419       1.830910       0.215157       1.626445          -0.000011
           11              H       0.003430       6.835967       0.354511       0.145297       1.327914 0.10101267E+02  0.10473077E+03                                 1.968707                            1.836192      -1.425975       2.214976                    0.992868       3.636516      10.336187       0.471972       1.251675      -0.715519      -0.037550      -0.015627       0.006909       0.041255       0.010139      -0.004165      -0.008428       0.011561      -0.010814      -0.013441      -0.003221       0.016662              2.048081       2.693534       0.184417      -0.121608       1.488695      -0.018967       1.962014          -0.000011
           12              H       2.276636       4.378122       6.874110       0.144200       1.334302 0.10161439E+02  0.10553684E+03                                 1.977464                            1.843572      -1.427917       2.213896                    0.992693       3.644709      10.376663       0.470177       1.254285      -0.714972      -0.038192       0.013919       0.010184       0.041906      -0.008591      -0.006585       0.004159       0.003612      -0.033374      -0.013367      -0.003142       0.016508              2.057684       2.708290      -0.199082      -0.099658       1.868138      -0.196900       1.596625          -0.000011
           13              C       1.735179       9.191810       5.596937       0.646950      24.366485 0.22755381E+03  0.46026902E+04                                 7.781967                            5.361972       0.060843       2.091185                    0.999539      21.343349      59.078809       0.639120       0.473801      -1.018691       0.026869      -0.053260      -0.004606       0.059832       0.045131      -0.030258      -0.056421      -0.005378       0.180180      -0.078099      -0.026324       0.104422             10.112167      11.341991      -2.951927       0.241726      12.043457       4.378561       6.951054          -0.000043
           14              C       0.876660      10.244851       5.978429      -0.138859      47.345019 0.47607927E+03  0.11347301E+05                                11.167295                            7.160367      -0.002399       1.985881                    0.999228      28.580233      80.339033       0.636312       0.403852      -1.082055       0.010874       0.039742       0.037938       0.056008       0.013921       0.013584       0.006773      -0.044496       0.067256      -0.039539       0.008650       0.030889             15.794416      15.730735      -3.871152       0.032900      20.588085       8.887091      11.064428           0.000024
           15              C       6.335135      10.223058       5.599532       0.304853      36.676744 0.35781084E+03  0.80115818E+04                                 9.757381                            6.438131      -0.025875       2.005608                    0.999346      25.216723      70.725660       0.629715       0.434408      -1.053107      -0.029600      -0.069419      -0.077182       0.107945       0.008181       0.018491       0.019171      -0.038714       0.067093      -0.036472      -0.004754       0.041226             13.356602      12.967578      -1.218120       0.895860      17.246013       7.650277       9.856215          -0.000008
           16              C       1.342984      11.223975       6.940654      -0.200443      47.097152 0.51036469E+03  0.12496568E+05                                11.323725                            7.548745      -0.160606       1.902406                    0.999009      31.364308      92.191188       0.597442       0.418697      -1.062144       0.005551      -0.049949      -0.012224       0.051722       0.023075       0.022739      -0.013955      -0.007515       0.082828      -0.046588       0.009073       0.037514             15.572462      13.221197      -2.611509      -0.081349      21.727747       9.809252      11.768441          -0.000012
           17              C       4.008377       7.740275       2.212676       0.648908      24.293519 0.22680423E+03  0.45834139E+04                                 7.765563                            5.352297       0.056900       2.091042                    0.999541      21.303504      58.928110       0.639893       0.473653      -1.018845       0.026695       0.022541       0.048454       0.059737      -0.048186      -0.023428      -0.009860      -0.120563      -0.162957      -0.077636      -0.026713       0.104348             10.088909      11.315853       1.681395       2.427897       4.424255       0.015578      14.526618          -0.000044
           18              C       3.149857       7.544136       1.109970      -0.139474      47.399236 0.47669885E+03  0.11365969E+05                                11.175714                            7.165305      -0.003381       1.985257                    0.999238      28.599813      80.412627       0.636044       0.403884      -1.082014       0.011228       0.012994      -0.054224       0.056878       0.004388      -0.018658      -0.007891      -0.046755       0.060065      -0.039325       0.008847       0.030478             15.806966      15.742942       1.965553       3.339834       5.752763      -0.319879      25.925192           0.000025
           19              C       1.788734       7.226898       1.318292       0.306161      36.616802 0.35716120E+03  0.79934042E+04                                 9.747662                            6.432700      -0.027691       2.005563                    0.999354      25.192366      70.641315       0.629919       0.434464      -1.053073      -0.029755      -0.032103       0.098343       0.107644       0.011920      -0.016149      -0.016084      -0.033328       0.083945      -0.036473      -0.004759       0.041232             13.341942      12.952178       1.383208       0.603170       5.074036      -0.625556      21.999613          -0.000008
           20              C       5.889387      15.376975      12.752399      -0.203479      47.211692 0.51189705E+03  0.12542972E+05                                11.338851                            7.558387      -0.161093       1.901729                    0.999071      31.410510      92.347334       0.597285       0.418511      -1.062305       0.003704       0.014381       0.049841       0.052006       0.007273      -0.030679      -0.008918      -0.050256      -0.037622      -0.046545       0.009194       0.037351             15.594669      13.234105       1.235786       2.306316       5.770208      -0.592898      27.779695          -0.000013
           21              C       6.281580       5.535187       5.161874       0.650340      24.251636 0.22637447E+03  0.45726669E+04                                 7.757717                            5.347799       0.062264       2.093043                    0.999576      21.282842      58.862163       0.640044       0.473755      -1.018766       0.027360       0.030791      -0.044466       0.060613       0.004007       0.053467       0.065690      -0.023167       0.130209      -0.077175      -0.026757       0.103932             10.077617      11.303761       1.258984      -2.666340      11.973042      -4.376043       6.956048          -0.000043
           22              C       5.423062       4.678285       5.883088      -0.139877      47.456436 0.47725155E+03  0.11383370E+05                                11.188426                            7.172070      -0.007207       1.983828                    0.999275      28.613675      80.487917       0.635345       0.404178      -1.081729       0.011645      -0.053056       0.015938       0.056609      -0.018595       0.005489       0.000769      -0.059709       0.025684      -0.040072       0.009154       0.030918             15.827122      15.762551       1.908850      -3.374772      21.187686      -8.587183      10.531130           0.000025
           23              C       4.061938       5.017316       6.053663       0.306312      36.606031 0.35703588E+03  0.79899632E+04                                 9.746743                            6.432068      -0.023239       2.006977                    0.999310      25.186578      70.624141       0.629872       0.434531      -1.053024      -0.029493       0.099599      -0.021058       0.105987      -0.019171      -0.003158      -0.003058      -0.064753      -0.014054      -0.035763      -0.004306       0.040069             13.340598      12.954994      -0.165877      -1.501818      18.304000      -7.014412       8.762799          -0.000008
           24              C       3.616181      18.333594       6.249922      -0.202820      47.151797 0.51115638E+03  0.12520188E+05                                11.326129                            7.549925      -0.160835       1.901898                    0.999023      31.397995      92.290984       0.597979       0.418180      -1.062525       0.004976       0.035802      -0.037941       0.052403      -0.031095       0.009330       0.023114      -0.023617       0.036176      -0.046956       0.009948       0.037007             15.574668      13.230546       1.374494      -2.221732      22.750663      -9.215342      10.742796          -0.000014
           25              C       5.084421      13.275462       7.374550       0.646950      24.366484 0.22755379E+03  0.46026898E+04                                 7.781966                            5.361971       0.060843       2.091185                    0.999539      21.343348      59.078804       0.639120       0.473801      -1.018691      -0.026869       0.053260       0.004607       0.059832       0.045131      -0.030258      -0.056421      -0.005378       0.180180      -0.078099      -0.026324       0.104422             10.112166      11.341990      -2.951927       0.241726      12.043456       4.378561       6.951054          -0.000044
           26              C       5.942940      12.222421       6.993058      -0.138859      47.345019 0.47607927E+03  0.11347301E+05                                11.167294                            7.160367      -0.002399       1.985881                    0.999228      28.580233      80.339032       0.636312       0.403852      -1.082055      -0.010874      -0.039742      -0.037938       0.056008       0.013921       0.013584       0.006773      -0.044496       0.067256      -0.039539       0.008650       0.030889             15.794416      15.730734      -3.871152       0.032900      20.588085       8.887090      11.064428           0.000025
           27              C       0.484465      12.244214       7.371955       0.304853      36.676743 0.35781082E+03  0.80115813E+04                                 9.757381                            6.438131      -0.025875       2.005608                    0.999346      25.216722      70.725658       0.629715       0.434408      -1.053107       0.029600       0.069419       0.077182       0.107945       0.008181       0.018491       0.019171      -0.038714       0.067093      -0.036472      -0.004754       0.041226             13.356602      12.967577      -1.218120       0.895860      17.246013       7.650277       9.856215          -0.000009
           28              C       5.476616      11.243297       6.030833      -0.200443      47.097152 0.51036469E+03  0.12496568E+05                                11.323726                            7.548745      -0.160606       1.902406                    0.999009      31.364307      92.191187       0.597442       0.418697      -1.062144      -0.005551       0.049950       0.012224       0.051722       0.023075       0.022739      -0.013955      -0.007515       0.082828      -0.046588       0.009073       0.037515             15.572462      13.221197      -2.611509      -0.081349      21.727748       9.809252      11.768441          -0.000014
           29              C       2.811223      14.726997      10.758811       0.648908      24.293519 0.22680424E+03  0.45834141E+04                                 7.765563                            5.352297       0.056900       2.091042                    0.999541      21.303504      58.928111       0.639893       0.473653      -1.018845      -0.026695      -0.022541      -0.048454       0.059737      -0.048186      -0.023428      -0.009860      -0.120563      -0.162957      -0.077635      -0.026713       0.104348             10.088909      11.315853       1.681395       2.427897       4.424256       0.015578      14.526620          -0.000044
           30              C       3.669743      14.923136      11.861517      -0.139473      47.399231 0.47669882E+03  0.11365968E+05                                11.175713                            7.165304      -0.003381       1.985257                    0.999238      28.599812      80.412622       0.636044       0.403884      -1.082014      -0.011228      -0.012994       0.054224       0.056878       0.004388      -0.018658      -0.007891      -0.046755       0.060065      -0.039325       0.008847       0.030478             15.806964      15.742940       1.965553       3.339833       5.752762      -0.319879      25.925190           0.000025
           31              C       5.030866      15.240374      11.653195       0.306161      36.616804 0.35716123E+03  0.79934049E+04                                 9.747662                            6.432700      -0.027691       2.005563                    0.999354      25.192367      70.641316       0.629919       0.434464      -1.053073       0.029755       0.032103      -0.098343       0.107644       0.011920      -0.016149      -0.016084      -0.033328       0.083945      -0.036473      -0.004759       0.041232             13.341942      12.952177       1.383208       0.603169       5.074036      -0.625556      21.999614          -0.000009
           32              C       0.930213       7.090297       0.219088      -0.203479      47.211694 0.51189707E+03  0.12542973E+05                                11.338851                            7.558387      -0.161093       1.901729                    0.999071      31.410512      92.347340       0.597285       0.418511      -1.062305      -0.003704      -0.014380      -0.049841       0.052006       0.007273      -0.030679      -0.008918      -0.050256      -0.037622      -0.046545       0.009194       0.037351             15.594669      13.234106       1.235786       2.306316       5.770208      -0.592898      27.779694          -0.000014
           33              C       0.538020      16.932085       7.809613       0.650340      24.251638 0.22637449E+03  0.45726673E+04                                 7.757717                            5.347799       0.062264       2.093043                    0.999576      21.282843      58.862166       0.640044       0.473755      -1.018766      -0.027360      -0.030791       0.044466       0.060613       0.004007       0.053467       0.065690      -0.023167       0.130209      -0.077175      -0.026757       0.103932             10.077617      11.303761       1.258984      -2.666340      11.973043      -4.376043       6.956049          -0.000043
           34              C       1.396538      17.788987       7.088399      -0.139877      47.456438 0.47725157E+03  0.11383371E+05                                11.188426                            7.172070      -0.007207       1.983828                    0.999275      28.613676      80.487919       0.635345       0.404178      -1.081729      -0.011644       0.053056      -0.015938       0.056609      -0.018595       0.005489       0.000769      -0.059709       0.025684      -0.040072       0.009154       0.030918             15.827122      15.762551       1.908850      -3.374772      21.187686      -8.587183      10.531130           0.000024
           35              C       2.757662      17.449956       6.917824       0.306312      36.606031 0.35703589E+03  0.79899633E+04                                 9.746743                            6.432068      -0.023239       2.006977                    0.999310      25.186578      70.624140       0.629872       0.434531      -1.053024       0.029493      -0.099599       0.021058       0.105987      -0.019171      -0.003158      -0.003058      -0.064753      -0.014054      -0.035763      -0.004306       0.040069             13.340597      12.954993      -0.165877      -1.501818      18.304000      -7.014412       8.762799          -0.000008
           36              C       3.203419       4.133678       6.721565      -0.202820      47.151793 0.51115632E+03  0.12520186E+05                                11.326129                            7.549925      -0.160835       1.901898                    0.999023      31.397994      92.290981       0.597979       0.418180      -1.062525      -0.004977      -0.035802       0.037941       0.052403      -0.031095       0.009330       0.023114      -0.023617       0.036176      -0.046956       0.009948       0.037007             15.574668      13.230546       1.374494      -2.221732      22.750662      -9.215341      10.742796          -0.000013
           37              O       2.869893       9.086214       6.150041      -0.555219      32.358112 0.44008476E+03  0.10041293E+05                                 7.979728                            6.372670       0.525908       2.231830                    0.997241      26.637754      67.737323       0.775738       0.346049      -1.151979      -0.046740      -0.013763       0.013780       0.050636      -0.002205      -0.000801      -0.041075       0.087942      -0.001074      -0.068585       0.024377       0.044207              9.505456      14.820518      -2.886403       0.929849       7.951727       1.307306       5.744123           0.000017
           38              O       1.279630       8.224819       4.920604      -0.582310      45.083500 0.62145479E+03  0.15507602E+05                                10.136201                            7.740410      -0.154693       1.989165                    0.997445      28.428231      76.407887       0.678924       0.361534      -1.135738      -0.000950       0.025369       0.045971       0.052515       0.037103      -0.026578      -0.007904      -0.038455       0.119670      -0.065188       0.009756       0.055431             12.843952      11.264733       0.743737       1.842350      15.826496       7.108234      11.440626           0.000014
           39              O       5.872153       9.256516       4.717470      -0.609669      49.346892 0.62546447E+03  0.15572337E+05                                10.629205                            7.592111       0.037183       2.032104                    0.998490      28.928011      76.686699       0.711871       0.345584      -1.153080       0.060611       0.079814       0.052016       0.112914       0.041670       0.013218       0.042108      -0.069337       0.017234      -0.057836      -0.020093       0.077929             14.518083      10.906542       3.827574       1.965184      19.762337       9.301407      12.885371           0.000017
           40              O       5.143090       8.272075       2.027573      -0.556233      32.416887 0.44103042E+03  0.10068502E+05                                 7.990143                            6.380162       0.525276       2.231317                    0.997333      26.659387      67.816358       0.775146       0.346120      -1.151894      -0.045826       0.019061       0.004628       0.049847       0.000038       0.002669       0.001517       0.018421      -0.204982      -0.068416       0.024977       0.043438              9.519053      14.841515       2.251583       2.040710       5.169657       0.302984       8.545987           0.000017
           41              O       3.552829       7.638049       3.388282      -0.582962      45.102621 0.62182452E+03  0.15518788E+05                                10.138348                            7.742261      -0.148753       1.990719                    0.997382      28.436371      76.429007       0.678918       0.361492      -1.135796      -0.001465       0.027676      -0.044624       0.052530      -0.041415      -0.018451      -0.013461      -0.075785       0.006579      -0.064696       0.009170       0.055525             12.846734      11.269183       1.224047      -1.564951       6.382479      -1.655270      20.888540           0.000014
           42              O       1.325752       6.946281       2.596373      -0.610096      49.365037 0.62569361E+03  0.15579236E+05                                10.631046                            7.592880       0.040364       2.033001                    0.998415      28.933135      76.699471       0.711933       0.345527      -1.153144       0.060144       0.005195      -0.095248       0.112768      -0.009385      -0.042334      -0.010087      -0.012791       0.183832      -0.057365      -0.020011       0.077376             14.521612      10.908956      -0.211829      -4.298751       6.550325      -1.674211      26.105555           0.000017
           43              O       0.596694       5.108983       4.793872      -0.556679      32.417520 0.44104819E+03  0.10068780E+05                                 7.989540                            6.379657       0.522492       2.230469                    0.997329      26.660600      67.813990       0.775310       0.346051      -1.151977      -0.045586      -0.005669      -0.018836       0.049649       0.001983      -0.001253       0.039470       0.089343       0.009249      -0.068148       0.024968       0.043180              9.518610      14.840818       0.640411      -2.969498       7.439206      -1.613655       6.275805           0.000017
           44              O       5.826030       6.604404       4.662601      -0.584476      45.225109 0.62379575E+03  0.15581639E+05                                10.159161                            7.756505      -0.154815       1.988340                    0.997477      28.476678      76.592288       0.677976       0.361677      -1.135554      -0.001898      -0.051965      -0.001847       0.052032       0.005443       0.044932       0.021811      -0.061283       0.050897      -0.064457       0.008502       0.055955             12.875618      11.295703      -1.969568      -0.280282      18.737928      -5.467516       8.593222           0.000014
           45              O       3.598954       6.264474       5.657644      -0.609324      49.346766 0.62551321E+03  0.15573656E+05                                10.628411                            7.591922       0.038297       2.032363                    0.998491      28.929981      76.688993       0.711957       0.345540      -1.153131       0.060963      -0.085430       0.043306       0.113535      -0.031956       0.029638      -0.032524      -0.087087      -0.034467      -0.058135      -0.020103       0.078237             14.516601      10.907252      -3.614710       2.331717      22.656460      -7.626717       9.986091           0.000017
           46              O       3.949707      13.381058       6.821446      -0.555219      32.358111 0.44008474E+03  0.10041293E+05                                 7.979728                            6.372670       0.525908       2.231830                    0.997241      26.637754      67.737322       0.775738       0.346049      -1.151979       0.046740       0.013763      -0.013780       0.050636      -0.002205      -0.000801      -0.041075       0.087942      -0.001074      -0.068585       0.024377       0.044207              9.505455      14.820517      -2.886403       0.929849       7.951727       1.307306       5.744122           0.000017
           47              O       5.539970      14.242453       8.050883      -0.582310      45.083495 0.62145470E+03  0.15507599E+05                                10.136200                            7.740409      -0.154693       1.989165                    0.997445      28.428229      76.407879       0.678924       0.361534      -1.135738       0.000950      -0.025369      -0.045971       0.052515       0.037103      -0.026578      -0.007904      -0.038455       0.119670      -0.065188       0.009756       0.055431             12.843950      11.264732       0.743737       1.842350      15.826494       7.108233      11.440625           0.000014
           48              O       0.947447      13.210756       8.254017      -0.609669      49.346890 0.62546444E+03  0.15572337E+05                                10.629205                            7.592111       0.037182       2.032104                    0.998490      28.928010      76.686697       0.711871       0.345584      -1.153080      -0.060611      -0.079814      -0.052016       0.112914       0.041670       0.013218       0.042108      -0.069337       0.017234      -0.057836      -0.020093       0.077929             14.518083      10.906542       3.827574       1.965184      19.762337       9.301407      12.885371           0.000016
           49              O       1.676510      14.195197      10.943914      -0.556233      32.416883 0.44103037E+03  0.10068500E+05                                 7.990143                            6.380162       0.525276       2.231317                    0.997333      26.659386      67.816354       0.775146       0.346120      -1.151894       0.045826      -0.019061      -0.004628       0.049847       0.000038       0.002669       0.001517       0.018421      -0.204982      -0.068416       0.024977       0.043438              9.519052      14.841514       2.251583       2.040710       5.169657       0.302984       8.545986           0.000018
           50              O       3.266771      14.829223       9.583205      -0.582962      45.102611 0.62182437E+03  0.15518783E+05                                10.138347                            7.742260      -0.148753       1.990719                    0.997382      28.436368      76.428995       0.678918       0.361492      -1.135796       0.001465      -0.027676       0.044624       0.052530      -0.041415      -0.018451      -0.013462      -0.075785       0.006579      -0.064696       0.009170       0.055525             12.846732      11.269181       1.224046      -1.564951       6.382478      -1.655270      20.888537           0.000014
           51              O       5.493848      15.520991      10.375114      -0.610096      49.365024 0.62569342E+03  0.15579230E+05                                10.631044                            7.592879       0.040364       2.033001                    0.998415      28.933131      76.699456       0.711933       0.345527      -1.153144      -0.060144      -0.005195       0.095248       0.112768      -0.009385      -0.042334      -0.010087      -0.012791       0.183832      -0.057365      -0.020011       0.077376             14.521609      10.908954      -0.211829      -4.298750       6.550324      -1.674211      26.105550           0.000016
           52              O       6.222906      17.358289       8.177615      -0.556679      32.417518 0.44104817E+03  0.10068780E+05                                 7.989539                            6.379657       0.522492       2.230469                    0.997329      26.660599      67.813987       0.775310       0.346051      -1.151977       0.045586       0.005669       0.018836       0.049649       0.001983      -0.001253       0.039470       0.089343       0.009249      -0.068148       0.024968       0.043180              9.518609      14.840817       0.640411      -2.969498       7.439206      -1.613655       6.275805           0.000017
           53              O       0.993570      15.862868       8.308886      -0.584477      45.225111 0.62379578E+03  0.15581640E+05                                10.159161                            7.756505      -0.154815       1.988340                    0.997477      28.476679      76.592291       0.677976       0.361677      -1.135554       0.001898       0.051965       0.001847       0.052032       0.005443       0.044932       0.021811      -0.061283       0.050897      -0.064457       0.008502       0.055955             12.875618      11.295704      -1.969568      -0.280282      18.737929      -5.467517       8.593223           0.000014
           54              O       3.220646      16.202798       7.313843      -0.609324      49.346752 0.62551303E+03  0.15573650E+05                                10.628409                            7.591920       0.038297       2.032363                    0.998491      28.929977      76.688978       0.711957       0.345540      -1.153131      -0.060963       0.085430      -0.043305       0.113535      -0.031956       0.029638      -0.032524      -0.087087      -0.034467      -0.058135      -0.020103       0.078237             14.516598      10.907250      -3.614709       2.331717      22.656455      -7.626715       9.986089           0.000017

******************************************************
Auxiliary information for the entire system
The total spin magnetic moment of the unit cell is   -0.000001
The total net atomic charge of the unit cell is   -0.000004
Accuracy of reproducing the electrostatic potential in the unit cell:
  The inner radius (bohr) =    5.0000
  The outer radius (bohr) =   12.0000
  Valid grid points have density less than (e/(bohr^3)) =    0.0001
  The number of valid grid points were=       184404
  The rms potential error without charges in kcal/mol is=      2.25965
  The rms potential error with partial charges in kcal/mol is=      0.41593
  The RRMSE value at monopole order=      0.18407
  The rms potential error with partial charges and cloud penetration in kcal/mol is=      0.41469
  The RRMSE value at monopole order with cloud penetration is=      0.18352
  The rms potential error with partial charges and atomic dipoles in kcal/mol is=      0.33196
  The RRMSE value at dipole order=      0.14691
  The rms potential error with partial charges, atomic dipoles and cloud penetration in kcal/mol is=      0.31342
  The RRMSE value at dipole order with cloud penetration=      0.13870

******************************************************
The electron densities and ab initio electrostatic potential were computed in VASP using the PBE functional and
projector augmented wave method. See the main text of the journal article for a description of computational details.
The atomic charges, dipoles, and quadrupoles were computed with the DDEC6 method as described in
(a) T. A. Manz and N. Gabaldon Limas, RSC Adv. 6 (2016) 47771-47801 DOI: 10.1039/c6ra04656h
(b) N. Gabaldon Limas and T. A. Manz, RSC Adv. 8 (2018) 2678-2707 DOI: 10.1039/c7ra11829e.
For each atom in the material, the electron cloud parameters were fit to the spherically averaged atom-in-material
electron density using radial positions for which this density was between 10^-4 and 10^-2 electrons per cubic bohr.
The polarizabilities, dispersion coefficients, and quantum Drude oscillator (QDO) parameters were fit using the MCLF method.
The magnetic structure of the system was optimized in VASP from the default ferromagnetic initial guess using spin polarization.
The atomic spin moments (ASMs) were computed on this optimized magnetic structure using the DDEC6 partition as inputs
to the method of T. A. Manz and D. S. Sholl, J. Chem. Theory Comput. 7 (2011) 4146-4164 DOI: 10.1021/ct200539n.
The RMSE and RRMSE were computed using a uniform grid with Ewald summation.
