# Supplementary material for: A collection of forcefield precursors for metal–organic frameworks
Source: RSC Adv. 2019 Nov 13;9(63):36492–507. doi: 10.1039/c9ra07327b (PMC9075174; doi:10.1039/c9ra07327b)
Supplement: RA-009-C9RA07327B-s6059 [file RA-009-C9RA07327B-s6059.xyz]

   54
jmolscript: load "" {1 1 1} spacegroup "x,y,z" unitcell [{      6.864200     0.000000     0.000000 }, {     -2.288056    14.964389     0.000000 }, {      2.288056     7.482194    12.959541 }]
Zn     4.381967     7.972577     5.300452     0.991845
Zn    -0.194164     8.086232     3.404860     0.992080
Zn     2.093901     6.387774     4.254229     0.992339
Zn     2.482233    14.474006     7.659089     0.991846
Zn     7.058364    14.360351     9.554681     0.992081
Zn     4.770299    16.058809     8.705312     0.992339
H      2.278982    11.250227     7.188139     0.144555
H      6.855112    15.564386    12.582030     0.144905
H      4.567055    18.078553     6.148913     0.144297
H      4.585218    11.196356     5.771402     0.144555
H      0.009088     6.882197     0.377511     0.144906
H      2.297145     4.368030     6.810628     0.144297
C      1.742271     9.170103     5.635456     0.650143
C      0.845051    10.148549     6.113275    -0.133347
C      6.356799    10.134857     5.698958     0.299352
C      1.345863    11.237882     6.924672    -0.201022
C      4.030341     7.777591     2.200271     0.649414
C      3.133122     7.702171     1.114002    -0.133408
C      1.780669     7.350209     1.333018     0.298700
C      5.921992    15.342389    12.724455    -0.200189
C      6.318402     5.498889     5.123814     0.649961
C      5.421181     4.595863     5.732264    -0.133518
C      4.068728     4.961518     5.927564     0.299471
C      3.633936    18.312895     6.269956    -0.200328
C      5.121929    13.276480     7.324085     0.650143
C      6.019149    12.298034     6.846266    -0.133347
C      0.507401    12.311726     7.260583     0.299352
C      5.518337    11.208701     6.034869    -0.201022
C      2.833859    14.668992    10.759270     0.649414
C      3.731078    14.744412    11.845539    -0.133408
C      5.083531    15.096374    11.626523     0.298700
C      0.942208     7.104194     0.235086    -0.200189
C      0.545798    16.947694     7.835727     0.649961
C      1.443019    17.850720     7.227277    -0.133518
C      2.795472    17.485065     7.031977     0.299471
C      3.230264     4.133688     6.689585    -0.200328
O      2.926551     9.142942     6.083468    -0.554630
O      1.299118     8.179310     4.985147    -0.587689
O      5.940142     9.215220     4.737749    -0.609426
O      5.214622     8.179161     1.999787    -0.554496
O      3.587186     7.709803     3.383477    -0.587568
O      1.364010     6.977595     2.610052    -0.609504
O      0.638483     5.124480     4.876286    -0.555631
O      5.875251     6.557470     4.590917    -0.586904
O      3.652072     6.253768     5.611740    -0.609403
O      3.937649    13.303641     6.876073    -0.554630
O      5.565082    14.267273     7.974394    -0.587689
O      0.924058    13.231363     8.221792    -0.609426
O      1.649578    14.267422    10.959754    -0.554496
O      3.277014    14.736780     9.576064    -0.587568
O      5.500190    15.468988    10.349489    -0.609504
O      6.225717    17.322103     8.083255    -0.555631
O      0.988949    15.889113     8.368624    -0.586904
O      3.212128    16.192815     7.347801    -0.609403

The following XYZ coordinates are in angstroms. Other properties are in atomic units.
The sperically averaged electron density of each atom fit to a function of the form exp(a - br)
eigen_1, eigen_2 and eigen_3 are the three eigenvalues of traceless quadrupole moment tensor
  atom number  atomic symbol              X              Y              Z     net charge C6 coefficient C8 coefficient C10 coefficient fluctuating dipole atomic polarizability isotropic forcefield polarizability              a              b squared Pearson coefficient          <r^3>          <r^4>         wp_QDO          m_QDO          q_QDO       dipole_x       dipole_y       dipole_z         dipole            Qxy            Qxz            Qyz     Q(x^2-y^2)  Q(3z^2 - R^2)        eigen_1        eigen_2        eigen_3 static polarizability      alpha(xx)      alpha(xy)      alpha(xz)      alpha(yy)      alpha(yz)      alpha(zz) atomic spin moment
            1             Zn       4.381967       7.972577       5.300452       0.991845      85.216163 0.15264175E+04  0.46325703E+05                                16.130642                           12.985889       0.209497       1.948480                    0.998421      44.004909     118.684583       0.487143       0.414287      -1.129907       0.000792      -0.007414       0.027828       0.028809      -0.001814       0.057520       0.006729       0.013115       0.199755      -0.055471      -0.038728       0.094200             20.352839      24.045181       1.160072      -0.535038      24.849755       1.576052      12.163580           0.000004
            2             Zn      -0.194164       8.086232       3.404860       0.992080      85.270176 0.15275268E+04  0.46370533E+05                                16.141842                           12.994243       0.200121       1.945870                    0.998443      44.007681     118.729283       0.486753       0.414519      -1.129682       0.000731       0.027763      -0.007377       0.028735       0.051057      -0.027035      -0.049180      -0.061130      -0.022707      -0.055747      -0.038480       0.094227             20.367990      24.065384      -1.045097      -0.737153      13.979905       4.710134      23.058683           0.000004
            3             Zn       2.093901       6.387774       4.254229       0.992339      85.257395 0.15271200E+04  0.46355113E+05                                16.140469                           12.992634       0.204008       1.946938                    0.998440      44.001392     118.708521       0.486776       0.414527      -1.129676       0.000930      -0.020093      -0.020266       0.028554      -0.048692      -0.030713       0.043124      -0.072892      -0.056364      -0.055785      -0.038688       0.094473             20.366600      24.063171      -0.114221       1.271184      16.710616      -6.286828      20.326013           0.000004
            4             Zn       2.482233      14.474006       7.659089       0.991846      85.216155 0.15264173E+04  0.46325696E+05                                16.130640                           12.985887       0.209497       1.948480                    0.998421      44.004909     118.684577       0.487143       0.414287      -1.129907      -0.000792       0.007414      -0.027828       0.028809      -0.001814       0.057520       0.006729       0.013115       0.199755      -0.055471      -0.038728       0.094200             20.352836      24.045177       1.160071      -0.535038      24.849752       1.576052      12.163578           0.000004
            5             Zn       7.058364      14.360351       9.554681       0.992081      85.270175 0.15275268E+04  0.46370532E+05                                16.141842                           12.994243       0.200121       1.945870                    0.998443      44.007681     118.729282       0.486753       0.414519      -1.129682      -0.000731      -0.027763       0.007377       0.028735       0.051057      -0.027035      -0.049180      -0.061130      -0.022707      -0.055747      -0.038480       0.094227             20.367990      24.065383      -1.045097      -0.737153      13.979904       4.710134      23.058683           0.000004
            6             Zn       4.770299      16.058809       8.705312       0.992339      85.257386 0.15271198E+04  0.46355106E+05                                16.140469                           12.992634       0.204007       1.946938                    0.998440      44.001388     118.708510       0.486776       0.414527      -1.129676      -0.000930       0.020093       0.020266       0.028554      -0.048692      -0.030713       0.043124      -0.072892      -0.056364      -0.055785      -0.038688       0.094473             20.366599      24.063170      -0.114221       1.271184      16.710615      -6.286827      20.326012           0.000004
            7              H       2.278982      11.250227       7.188139       0.144555       1.327522 0.10048407E+02  0.10413256E+03                                 1.972231                            1.833829      -1.444750       2.204558                    0.992892       3.661556      10.433110       0.470939       1.255023      -0.714447       0.038128      -0.000154       0.014418       0.040764      -0.001451       0.009472       0.004038       0.016763       0.005068      -0.011860      -0.002732       0.014592              2.057232       2.721805       0.049493       0.210246       1.843541       0.219630       1.606350          -0.000012
            8              H       6.855112      15.564386      12.582030       0.144905       1.335353 0.10122177E+02  0.10512982E+03                                 1.983411                            1.843169      -1.472327       2.192979                    0.992546       3.671216      10.485509       0.468561       1.258600      -0.713662       0.037806       0.012401      -0.006974       0.040394       0.009129      -0.003616      -0.006809       0.011902      -0.009055      -0.011914      -0.002907       0.014821              2.069568       2.741007       0.158923      -0.149448       1.482027      -0.007185       1.985670          -0.000012
            9              H       4.567055      18.078553       6.148913       0.144297       1.336457 0.10130803E+02  0.10522097E+03                                 1.982604                            1.842459      -1.474963       2.191309                    0.992594       3.673275      10.484684       0.469315       1.256560      -0.714093       0.038296      -0.012133      -0.007376       0.040844      -0.007696      -0.006089       0.002772       0.004621      -0.029770      -0.011869      -0.002870       0.014739              2.068692       2.739724      -0.208816      -0.062844       1.865222      -0.214334       1.601129          -0.000012
           10              H       4.585218      11.196356       5.771402       0.144555       1.327523 0.10048413E+02  0.10413264E+03                                 1.972232                            1.833829      -1.444750       2.204558                    0.992892       3.661557      10.433113       0.470939       1.255023      -0.714448      -0.038128       0.000154      -0.014418       0.040764      -0.001451       0.009472       0.004038       0.016763       0.005068      -0.011860      -0.002732       0.014592              2.057232       2.721806       0.049493       0.210246       1.843542       0.219630       1.606350          -0.000012
           11              H       0.009088       6.882197       0.377511       0.144906       1.335352 0.10122171E+02  0.10512974E+03                                 1.983410                            1.843168      -1.472326       2.192979                    0.992546       3.671215      10.485506       0.468561       1.258600      -0.713662      -0.037806      -0.012401       0.006974       0.040394       0.009129      -0.003616      -0.006809       0.011902      -0.009055      -0.011914      -0.002907       0.014821              2.069567       2.741006       0.158923      -0.149448       1.482026      -0.007185       1.985669          -0.000012
           12              H       2.297145       4.368030       6.810628       0.144297       1.336457 0.10130802E+02  0.10522097E+03                                 1.982604                            1.842459      -1.474964       2.191309                    0.992594       3.673275      10.484685       0.469315       1.256560      -0.714093      -0.038296       0.012133       0.007376       0.040844      -0.007696      -0.006089       0.002772       0.004621      -0.029770      -0.011869      -0.002870       0.014739              2.068692       2.739724      -0.208816      -0.062844       1.865223      -0.214334       1.601129          -0.000012
           13              C       1.742271       9.170103       5.635456       0.650143      24.472058 0.22602732E+03  0.45642709E+04                                 7.801662                            5.343877       0.039524       2.085597                    0.999503      21.279087      58.858352       0.640195       0.473787      -1.018667       0.032750      -0.045466      -0.013996       0.057754       0.038579      -0.015512      -0.065123      -0.026616       0.172176      -0.076509      -0.026763       0.103272             10.164049      11.731416      -2.836100      -0.094294      11.893507       4.455184       6.867224          -0.000044
           14              C       0.845051      10.148549       6.113275      -0.133347      47.601840 0.47366992E+03  0.11273671E+05                                11.201913                            7.139350      -0.004428       1.986596                    0.999284      28.466936      79.919305       0.637740       0.403527      -1.082454       0.010430       0.036559       0.041357       0.056176       0.010228       0.020636       0.002568      -0.058990       0.052869      -0.046290       0.017415       0.028875             15.896900      15.989292      -3.799362      -0.108450      20.857020       8.860255      10.844388           0.000024
           15              C       6.356799      10.134857       5.698958       0.299352      36.936934 0.36295525E+03  0.81554389E+04                                 9.810321                            6.486063      -0.036308       2.000812                    0.999408      25.340405      71.186878       0.627150       0.434651      -1.053009      -0.025927      -0.064412      -0.084201       0.109137       0.015803       0.012044       0.020092      -0.043474       0.013871      -0.030269      -0.009357       0.039626             13.436211      13.063311      -1.286908       1.027016      17.416578       7.569267       9.828744          -0.000009
           16              C       1.345863      11.237882       6.924672      -0.201022      47.606711 0.51207676E+03  0.12552127E+05                                11.410840                            7.568096      -0.177792       1.896952                    0.998900      31.416744      92.470956       0.595737       0.419440      -1.061408       0.001514      -0.051420      -0.004317       0.051623       0.022595       0.011039      -0.006270       0.014974       0.141483      -0.048781      -0.000331       0.049112             15.739622      13.366841      -2.352242       0.059257      22.613264       9.630251      11.238761          -0.000013
           17              C       4.030341       7.777591       2.200271       0.649414      24.483843 0.22616385E+03  0.45676466E+04                                 7.802840                            5.344777       0.039482       2.085393                    0.999515      21.287832      58.883552       0.640279       0.473661      -1.018751       0.032574       0.009959       0.046673       0.057781      -0.032599      -0.026118       0.000648      -0.137690      -0.162505      -0.077219      -0.026301       0.103521             10.165338      11.734850       1.336732       2.502526       4.265987      -0.051229      14.495176          -0.000044
           18              C       3.133122       7.702171       1.114002      -0.133408      47.602475 0.47367136E+03  0.11273316E+05                                11.200750                            7.138486      -0.004867       1.986585                    0.999246      28.468405      79.912820       0.637918       0.403428      -1.082559       0.010833       0.017356      -0.051836       0.055727       0.012248      -0.018627       0.001008      -0.055009       0.065411      -0.046027       0.018303       0.027724             15.895107      15.991630       1.806313       3.337282       5.673647      -0.095544      26.020043           0.000026
           19              C       1.780669       7.350209       1.333018       0.298700      36.988529 0.36349612E+03  0.81705888E+04                                 9.818607                            6.490431      -0.038168       2.000039                    0.999387      25.361654      71.258381       0.627009       0.434589      -1.053052      -0.025904      -0.041122       0.099081       0.110359       0.002391      -0.020008      -0.003934      -0.015733       0.098924      -0.030702      -0.008979       0.039681             13.448753      13.080573       1.535052       0.605162       5.174138      -0.498445      22.091546          -0.000010
           20              C       5.921992      15.342389      12.724455      -0.200189      47.508914 0.51086867E+03  0.12514538E+05                                11.389904                            7.554441      -0.170555       1.899332                    0.998913      31.392849      92.357114       0.596862       0.418916      -1.061789      -0.000058       0.021970       0.046850       0.051745      -0.001724      -0.025535      -0.029798      -0.048700      -0.051167      -0.048748       0.000463       0.048285             15.707556      13.356520       1.227863       1.999859       5.732309       0.109648      28.033839          -0.000015
           21              C       6.318402       5.498889       5.123814       0.649961      24.435181 0.22567487E+03  0.45550629E+04                                 7.791662                            5.338193       0.042533       2.086865                    0.999539      21.262490      58.785743       0.640853       0.473518      -1.018882       0.034019       0.034474      -0.032251       0.058189      -0.006124       0.040902       0.064446      -0.024050       0.176795      -0.076673      -0.026502       0.103175             10.149462      11.716466       1.495330      -2.404281      11.962862      -4.395677       6.769059          -0.000044
           22              C       5.421181       4.595863       5.732264      -0.133518      47.687325 0.47452578E+03  0.11300115E+05                                11.218627                            7.148429      -0.012133       1.983850                    0.999254      28.491546      80.032447       0.636928       0.403825      -1.082161       0.011268      -0.053314       0.010364       0.055469      -0.022132      -0.001220      -0.002907      -0.059455       0.053500      -0.046045       0.017377       0.028668             15.922830      16.019229       1.992292      -3.239666      21.053612      -8.779590      10.695651           0.000026
           23              C       4.068728       4.961518       5.927564       0.299471      36.951983 0.36311324E+03  0.81597011E+04                                 9.811890                            6.486709      -0.033996       2.001328                    0.999416      25.347013      71.203547       0.627243       0.434548      -1.053094      -0.025765       0.105187      -0.013196       0.109098      -0.018653       0.008011      -0.016563      -0.049689      -0.004396      -0.030569      -0.009302       0.039871             13.438576      13.071230      -0.243593      -1.630637      18.279169      -7.069903       8.965331          -0.000010
           24              C       3.633936      18.312895       6.269956      -0.200328      47.501745 0.51078649E+03  0.12512004E+05                                11.388885                            7.554029      -0.169688       1.899592                    0.998947      31.392324      92.353238       0.596856       0.418937      -1.061777       0.001290       0.029275      -0.042327       0.051481      -0.021516       0.014429       0.036870      -0.037722      -0.016361      -0.049290       0.000428       0.048861             15.705487      13.356422       1.118425      -2.063589      22.358878      -9.709589      11.401159          -0.000015
           25              C       5.121929      13.276480       7.324085       0.650143      24.472056 0.22602730E+03  0.45642704E+04                                 7.801662                            5.343877       0.039525       2.085598                    0.999503      21.279086      58.858348       0.640195       0.473787      -1.018667      -0.032750       0.045466       0.013996       0.057754       0.038579      -0.015512      -0.065123      -0.026616       0.172176      -0.076509      -0.026763       0.103272             10.164048      11.731415      -2.836099      -0.094294      11.893506       4.455184       6.867224          -0.000044
           26              C       6.019149      12.298034       6.846266      -0.133347      47.601842 0.47366993E+03  0.11273672E+05                                11.201913                            7.139351      -0.004428       1.986596                    0.999284      28.466936      79.919307       0.637740       0.403527      -1.082454      -0.010430      -0.036559      -0.041357       0.056176       0.010228       0.020636       0.002568      -0.058990       0.052869      -0.046290       0.017415       0.028875             15.896901      15.989293      -3.799362      -0.108450      20.857021       8.860255      10.844389           0.000025
           27              C       0.507401      12.311726       7.260583       0.299352      36.936934 0.36295525E+03  0.81554389E+04                                 9.810321                            6.486063      -0.036308       2.000812                    0.999408      25.340405      71.186878       0.627150       0.434651      -1.053009       0.025927       0.064412       0.084201       0.109137       0.015803       0.012044       0.020092      -0.043474       0.013871      -0.030269      -0.009357       0.039626             13.436211      13.063310      -1.286908       1.027016      17.416578       7.569267       9.828744          -0.000009
           28              C       5.518337      11.208701       6.034869      -0.201022      47.606713 0.51207677E+03  0.12552127E+05                                11.410841                            7.568096      -0.177792       1.896952                    0.998900      31.416745      92.470961       0.595737       0.419440      -1.061408      -0.001514       0.051420       0.004317       0.051623       0.022595       0.011039      -0.006270       0.014974       0.141482      -0.048781      -0.000331       0.049112             15.739622      13.366842      -2.352242       0.059257      22.613264       9.630251      11.238761          -0.000014
           29              C       2.833859      14.668992      10.759270       0.649414      24.483843 0.22616384E+03  0.45676465E+04                                 7.802840                            5.344778       0.039482       2.085393                    0.999515      21.287832      58.883554       0.640279       0.473661      -1.018751      -0.032574      -0.009959      -0.046673       0.057781      -0.032599      -0.026118       0.000648      -0.137690      -0.162505      -0.077219      -0.026301       0.103521             10.165338      11.734851       1.336732       2.502526       4.265987      -0.051229      14.495176          -0.000044
           30              C       3.731078      14.744412      11.845539      -0.133408      47.602479 0.47367141E+03  0.11273317E+05                                11.200750                            7.138486      -0.004867       1.986585                    0.999246      28.468407      79.912825       0.637918       0.403428      -1.082559      -0.010833      -0.017356       0.051836       0.055727       0.012248      -0.018627       0.001008      -0.055009       0.065411      -0.046027       0.018303       0.027724             15.895107      15.991631       1.806314       3.337283       5.673647      -0.095544      26.020043           0.000024
           31              C       5.083531      15.096374      11.626523       0.298700      36.988530 0.36349612E+03  0.81705889E+04                                 9.818608                            6.490432      -0.038168       2.000039                    0.999387      25.361654      71.258383       0.627009       0.434589      -1.053052       0.025904       0.041122      -0.099081       0.110359       0.002391      -0.020008      -0.003934      -0.015733       0.098924      -0.030702      -0.008979       0.039681             13.448753      13.080574       1.535052       0.605162       5.174139      -0.498445      22.091547          -0.000008
           32              C       0.942208       7.104194       0.235086      -0.200189      47.508912 0.51086864E+03  0.12514537E+05                                11.389904                            7.554441      -0.170555       1.899332                    0.998913      31.392847      92.357107       0.596862       0.418916      -1.061789       0.000058      -0.021970      -0.046850       0.051745      -0.001724      -0.025535      -0.029798      -0.048700      -0.051167      -0.048748       0.000463       0.048285             15.707556      13.356519       1.227862       1.999859       5.732309       0.109648      28.033840          -0.000011
           33              C       0.545798      16.947694       7.835727       0.649961      24.435182 0.22567487E+03  0.45550629E+04                                 7.791662                            5.338193       0.042533       2.086865                    0.999539      21.262490      58.785742       0.640853       0.473518      -1.018882      -0.034019      -0.034474       0.032251       0.058189      -0.006124       0.040902       0.064446      -0.024050       0.176795      -0.076673      -0.026502       0.103175             10.149462      11.716465       1.495330      -2.404280      11.962862      -4.395677       6.769059          -0.000044
           34              C       1.443019      17.850720       7.227277      -0.133518      47.687326 0.47452578E+03  0.11300115E+05                                11.218627                            7.148429      -0.012133       1.983850                    0.999254      28.491546      80.032448       0.636928       0.403825      -1.082161      -0.011268       0.053314      -0.010364       0.055469      -0.022132      -0.001220      -0.002907      -0.059455       0.053500      -0.046045       0.017377       0.028668             15.922831      16.019229       1.992292      -3.239665      21.053613      -8.779590      10.695651           0.000024
           35              C       2.795472      17.485065       7.031977       0.299471      36.951983 0.36311324E+03  0.81597011E+04                                 9.811889                            6.486709      -0.033996       2.001328                    0.999416      25.347013      71.203545       0.627243       0.434548      -1.053094       0.025765      -0.105187       0.013196       0.109098      -0.018653       0.008011      -0.016563      -0.049689      -0.004396      -0.030569      -0.009302       0.039870             13.438576      13.071229      -0.243594      -1.630637      18.279168      -7.069903       8.965330          -0.000008
           36              C       3.230264       4.133688       6.689585      -0.200328      47.501750 0.51078656E+03  0.12512006E+05                                11.388886                            7.554029      -0.169688       1.899592                    0.998947      31.392326      92.353247       0.596856       0.418937      -1.061777      -0.001290      -0.029275       0.042327       0.051481      -0.021516       0.014429       0.036870      -0.037722      -0.016361      -0.049290       0.000428       0.048861             15.705488      13.356423       1.118425      -2.063589      22.358881      -9.709590      11.401161          -0.000011
           37              O       2.926551       9.142942       6.083468      -0.554630      33.533204 0.44863472E+03  0.10285083E+05                                 8.186458                            6.446480       0.521791       2.232692                    0.996955      26.644232      67.900738       0.769144       0.347363      -1.150961      -0.042159      -0.010327       0.005615       0.043767       0.002114      -0.002259      -0.042108       0.077588      -0.009057      -0.065614       0.024710       0.040904              9.832562      15.810851      -2.577930       0.641924       7.995864       1.496156       5.690970           0.000017
           38              O       1.299118       8.179310       4.985147      -0.587689      44.976807 0.62181667E+03  0.15525093E+05                                10.136789                            7.753082      -0.155240       1.987286                    0.997406      28.547617      76.849921       0.676732       0.362508      -1.134521       0.001149       0.024040       0.045516       0.051487       0.036145      -0.018591      -0.014591      -0.056392       0.113027      -0.065758       0.010934       0.054823             12.841699      11.127671       0.653844       1.589837      16.225916       7.072705      11.171511           0.000014
           39              O       5.940142       9.215220       4.737749      -0.609426      49.089623 0.62445319E+03  0.15545315E+05                                10.597139                            7.586734       0.040471       2.033380                    0.998455      28.939473      76.784210       0.711812       0.345654      -1.152692       0.061230       0.080490       0.055771       0.115491       0.041186       0.012032       0.045950      -0.057835       0.044993      -0.059871      -0.017698       0.077569             14.463979      10.823594       3.494058       1.806915      19.393228       9.408383      13.175115           0.000018
           40              O       5.214622       8.179161       1.999787      -0.554496      33.544702 0.44879072E+03  0.10289615E+05                                 8.188293                            6.447597       0.520696       2.232216                    0.996938      26.648217      67.915357       0.769073       0.347363      -1.150955      -0.042244       0.009931       0.006127       0.043826      -0.002821      -0.000479       0.005990       0.015359      -0.196104      -0.065764       0.024877       0.040887              9.835452      15.816085       1.845106       1.911216       4.972277       0.250159       8.717993           0.000018
           41              O       3.587186       7.709803       3.383477      -0.587568      45.001150 0.62218402E+03  0.15536979E+05                                10.141356                            7.756183      -0.158264       1.986148                    0.997401      28.554365      76.881614       0.676472       0.362584      -1.134431       0.001669       0.028128      -0.043630       0.051938      -0.034101      -0.021932      -0.005209      -0.091709       0.010343      -0.066121       0.010621       0.055500             12.847708      11.135177       1.050758      -1.362508       6.312512      -1.348335      21.095435           0.000014
           42              O       1.364010       6.977595       2.610052      -0.609504      49.094780 0.62453730E+03  0.15548338E+05                                10.598381                            7.588041       0.037819       2.032596                    0.998359      28.939232      76.792412       0.711620       0.345726      -1.152602       0.061372       0.008267      -0.097207       0.115256      -0.010000      -0.041579      -0.019853      -0.013175       0.178949      -0.059581      -0.017880       0.077461             14.464732      10.825833      -0.182504      -3.929406       6.582495      -2.011522      25.985870           0.000017
           43              O       0.638483       5.124480       4.876286      -0.555631      33.595532 0.44957936E+03  0.10312537E+05                                 8.197841                            6.454311       0.519980       2.231828                    0.997019      26.664137      67.978676       0.768462       0.347476      -1.150826      -0.041328      -0.000181      -0.011995       0.043034       0.001274       0.003362       0.036206       0.087493       0.024542      -0.065604       0.025069       0.040535              9.848145      15.836829       0.736266      -2.558338       7.574872      -1.750678       6.132735           0.000018
           44              O       5.875251       6.557470       4.590917      -0.586904      44.978129 0.62183322E+03  0.15525615E+05                                10.137397                            7.753516      -0.156793       1.986604                    0.997405      28.546685      76.847781       0.676669       0.362539      -1.134497       0.001601      -0.052239      -0.001915       0.052299      -0.002278       0.040569       0.019445      -0.065847       0.087111      -0.066124       0.011471       0.054653             12.842594      11.130016      -1.704558      -0.228301      18.560473      -5.724992       8.837292           0.000014
           45              O       3.652072       6.253768       5.611740      -0.609403      49.085901 0.62445181E+03  0.15545250E+05                                10.596196                            7.586729       0.038625       2.032790                    0.998396      28.939873      76.784842       0.711813       0.345654      -1.152693       0.061324      -0.088387       0.041912       0.115453      -0.030891       0.029603      -0.025514      -0.092568      -0.059641      -0.059754      -0.017476       0.077230             14.461494      10.823687      -3.311681       2.122624      22.871605      -7.394301       9.689191           0.000017
           46              O       3.937649      13.303641       6.876073      -0.554630      33.533208 0.44863478E+03  0.10285085E+05                                 8.186459                            6.446481       0.521791       2.232692                    0.996955      26.644233      67.900743       0.769144       0.347363      -1.150961       0.042159       0.010327      -0.005615       0.043767       0.002114      -0.002259      -0.042108       0.077588      -0.009057      -0.065614       0.024710       0.040904              9.832563      15.810853      -2.577931       0.641924       7.995865       1.496156       5.690970           0.000018
           47              O       5.565082      14.267273       7.974394      -0.587689      44.976802 0.62181659E+03  0.15525090E+05                                10.136788                            7.753081      -0.155240       1.987286                    0.997406      28.547615      76.849915       0.676732       0.362508      -1.134521      -0.001149      -0.024040      -0.045516       0.051487       0.036145      -0.018591      -0.014591      -0.056392       0.113027      -0.065758       0.010934       0.054823             12.841698      11.127670       0.653844       1.589837      16.225915       7.072704      11.171510           0.000014
           48              O       0.924058      13.231363       8.221792      -0.609426      49.089627 0.62445324E+03  0.15545317E+05                                10.597139                            7.586735       0.040471       2.033380                    0.998455      28.939474      76.784214       0.711812       0.345654      -1.152692      -0.061230      -0.080490      -0.055771       0.115491       0.041186       0.012032       0.045950      -0.057835       0.044993      -0.059871      -0.017698       0.077569             14.463980      10.823595       3.494058       1.806916      19.393229       9.408384      13.175116           0.000017
           49              O       1.649578      14.267422      10.959754      -0.554496      33.544708 0.44879080E+03  0.10289617E+05                                 8.188294                            6.447597       0.520696       2.232216                    0.996938      26.648219      67.915364       0.769073       0.347363      -1.150955       0.042244      -0.009931      -0.006127       0.043826      -0.002821      -0.000479       0.005990       0.015359      -0.196104      -0.065764       0.024877       0.040887              9.835453      15.816088       1.845106       1.911216       4.972277       0.250159       8.717994           0.000017
           50              O       3.277014      14.736780       9.576064      -0.587568      45.001150 0.62218402E+03  0.15536980E+05                                10.141356                            7.756183      -0.158264       1.986148                    0.997401      28.554365      76.881614       0.676472       0.362584      -1.134431      -0.001669      -0.028128       0.043630       0.051938      -0.034101      -0.021932      -0.005209      -0.091709       0.010343      -0.066121       0.010621       0.055501             12.847708      11.135177       1.050758      -1.362508       6.312512      -1.348335      21.095435           0.000013
           51              O       5.500190      15.468988      10.349489      -0.609504      49.094778 0.62453728E+03  0.15548338E+05                                10.598381                            7.588040       0.037819       2.032596                    0.998359      28.939232      76.792410       0.711620       0.345726      -1.152602      -0.061372      -0.008267       0.097207       0.115256      -0.010000      -0.041579      -0.019853      -0.013175       0.178949      -0.059581      -0.017880       0.077461             14.464731      10.825832      -0.182504      -3.929406       6.582494      -2.011522      25.985868           0.000018
           52              O       6.225717      17.322103       8.083255      -0.555631      33.595528 0.44957930E+03  0.10312535E+05                                 8.197841                            6.454311       0.519980       2.231828                    0.997019      26.664135      67.978670       0.768462       0.347476      -1.150826       0.041328       0.000181       0.011995       0.043034       0.001274       0.003362       0.036206       0.087493       0.024542      -0.065604       0.025069       0.040535              9.848145      15.836827       0.736266      -2.558337       7.574872      -1.750678       6.132734           0.000017
           53              O       0.988949      15.889113       8.368624      -0.586904      44.978128 0.62183321E+03  0.15525615E+05                                10.137397                            7.753516      -0.156793       1.986604                    0.997405      28.546685      76.847780       0.676669       0.362539      -1.134497      -0.001601       0.052239       0.001915       0.052299      -0.002278       0.040569       0.019445      -0.065847       0.087110      -0.066124       0.011471       0.054653             12.842594      11.130015      -1.704558      -0.228301      18.560473      -5.724992       8.837292           0.000014
           54              O       3.212128      16.192815       7.347801      -0.609403      49.085898 0.62445177E+03  0.15545249E+05                                10.596195                            7.586729       0.038626       2.032790                    0.998396      28.939873      76.784839       0.711813       0.345654      -1.152694      -0.061324       0.088387      -0.041912       0.115453      -0.030891       0.029603      -0.025514      -0.092568      -0.059641      -0.059754      -0.017476       0.077230             14.461493      10.823686      -3.311680       2.122624      22.871603      -7.394300       9.689190           0.000018

******************************************************
Auxiliary information for the entire system
The total spin magnetic moment of the unit cell is   -0.000001
The total net atomic charge of the unit cell is   0.000001
Accuracy of reproducing the electrostatic potential in the unit cell:
  The inner radius (bohr) =    5.0000
  The outer radius (bohr) =   12.0000
  Valid grid points have density less than (e/(bohr^3)) =    0.0001
  The number of valid grid points were=       185802
  The rms potential error without charges in kcal/mol is=      2.12837
  The rms potential error with partial charges in kcal/mol is=      0.41214
  The RRMSE value at monopole order=      0.19364
  The rms potential error with partial charges and cloud penetration in kcal/mol is=      0.41003
  The RRMSE value at monopole order with cloud penetration is=      0.19265
  The rms potential error with partial charges and atomic dipoles in kcal/mol is=      0.30633
  The RRMSE value at dipole order=      0.14393
  The rms potential error with partial charges, atomic dipoles and cloud penetration in kcal/mol is=      0.28877
  The RRMSE value at dipole order with cloud penetration=      0.13568

******************************************************
The electron densities and ab initio electrostatic potential were computed in VASP using the PBE functional and
projector augmented wave method. See the main text of the journal article for a description of computational details.
The atomic charges, dipoles, and quadrupoles were computed with the DDEC6 method as described in
(a) T. A. Manz and N. Gabaldon Limas, RSC Adv. 6 (2016) 47771-47801 DOI: 10.1039/c6ra04656h
(b) N. Gabaldon Limas and T. A. Manz, RSC Adv. 8 (2018) 2678-2707 DOI: 10.1039/c7ra11829e.
For each atom in the material, the electron cloud parameters were fit to the spherically averaged atom-in-material
electron density using radial positions for which this density was between 10^-4 and 10^-2 electrons per cubic bohr.
The polarizabilities, dispersion coefficients, and quantum Drude oscillator (QDO) parameters were fit using the MCLF method.
The magnetic structure of the system was optimized in VASP from the default ferromagnetic initial guess using spin polarization.
The atomic spin moments (ASMs) were computed on this optimized magnetic structure using the DDEC6 partition as inputs
to the method of T. A. Manz and D. S. Sholl, J. Chem. Theory Comput. 7 (2011) 4146-4164 DOI: 10.1021/ct200539n.
The RMSE and RRMSE were computed using a uniform grid with Ewald summation.
