# Supplementary material for: A collection of forcefield precursors for metal–organic frameworks
Source: RSC Adv. 2019 Nov 13;9(63):36492–507. doi: 10.1039/c9ra07327b (PMC9075174; doi:10.1039/c9ra07327b)
Supplement: RA-009-C9RA07327B-s6060 [file RA-009-C9RA07327B-s6060.xyz]

  116
jmolscript: load "" {1 1 1} spacegroup "x,y,z" unitcell [{      9.129100     0.000000     0.000000 }, {      2.572292    12.297964     0.000000 }, {     -2.572314    -4.631824    11.392367 }]
Cu     0.662684    -1.212961     5.482463     0.751772
Cu     1.456319    -2.311970     7.723683     0.738660
Cu     8.466403     5.535591     0.941237     0.751763
Cu     7.672764     8.025697     0.767276     0.738682
H      9.585012     7.452840     7.168077     0.084965
H      7.893691     7.730248     5.548083     0.105313
H      8.535605     9.129442     5.116312     0.108323
H      0.785584     6.640273     4.889604     0.123602
H      1.354429     8.046207     4.383783     0.141067
H      6.175524    -3.206381     8.715161     0.143521
H      5.504361    -2.401347     7.506431     0.155387
H      7.540456     8.438937     7.891493     0.150489
H      5.892616     7.571796     4.132012     0.140969
H      5.185885     6.579674     5.168717     0.121939
H      3.204540     6.636802     3.893911     0.101658
H      3.878986     7.664252     2.873155     0.102176
H      3.892238     5.528506     1.855817     0.102863
H      4.911138     3.670416     2.914167     0.139320
H      5.221540     4.573743     4.198087     0.146661
H      3.707058     4.246558     3.795937     0.146180
H      2.624160    10.306944     2.516574     0.091621
H     10.226172    10.817183     0.931896     0.117024
H      6.642544     6.754725    10.684901     0.128712
H      5.366260     7.496903     8.856426     0.091294
H      2.348042    -1.287374    10.422877     0.093416
H      5.937127     2.655806     1.011642     0.120984
H      6.919600     1.929792     2.739864     0.119625
H      8.133736     1.230994     4.464669     0.087370
H     -0.455945     3.833251     9.603765     0.084967
H      1.235380     2.228067     9.250602     0.105298
H      0.593465     1.301108    10.384143     0.108323
H      8.343492     2.028598     7.992885     0.123603
H      7.774645     1.030503     9.104780     0.141065
H      2.953559     9.281030     0.312151     0.143520
H      3.624723     7.858105     0.602656     0.155391
H      1.588608     4.131999    10.789711     0.150489
H      3.236460     0.975950     8.570478     0.140972
H      3.943190     2.309982     8.041872     0.121948
H      5.924538     1.107533     7.614658     0.101657
H      5.250092    -0.225029     8.181998     0.102177
H      5.236848    -0.363061     5.820360     0.102864
H      4.217948     1.317175     4.497706     0.139326
H      3.907541     2.166327     5.818082     0.146659
H      5.422024     1.917019     5.363526     0.146183
H      6.504915    -1.550679    10.495788     0.091620
H     -1.097094    -3.210839    10.371611     0.117025
H      2.486515     7.354039    10.281611     0.128711
H      3.762803     5.380679    10.280472     0.091289
H      6.781032    10.140233     2.733029     0.093415
H      3.191966    -0.063118     2.841256     0.120983
H      2.209489     1.811284     2.819611     0.119621
H      0.995349     3.672269     2.821889     0.087369
C      1.504009     9.196781     6.846926     0.609565
C      9.361275     8.367780     6.835420    -0.049097
C      8.743926     8.230173     5.471526    -0.177968
C      9.657052     7.511963     4.499985    -0.321101
C      9.038475     7.278220     3.151129     0.659011
C      8.335379     9.008286     7.831113    -0.450287
C      4.524761     8.515602     5.335729     0.673936
C      5.026863     7.335862     4.548972    -0.318023
C      4.060432     6.893658     3.467837    -0.183576
C      4.565931     5.679616     2.580029    -0.054963
C      5.894390     6.011016     1.916766     0.604953
C      4.604268     4.431638     3.449609    -0.460112
C      2.108306    11.099699     2.605434     0.098236
C     10.411386    11.447630     1.616577    -0.178724
C      7.254211     0.369184     1.552324     0.114318
C      6.476305     0.804340     0.370708     0.095213
C      6.273985     7.630091    10.686724    -0.187164
C      5.513847     8.090072     9.584398     0.083851
C      2.646997    -2.186181    10.498066     0.117754
C      5.887619     2.055578     0.276835    -0.184971
C      7.371072     1.095640     2.677206    -0.180254
C      8.099148     0.677562     3.693405     0.094134
C      7.625056     2.878923    11.098330     0.609563
C     -0.232208     3.180493    10.326041    -0.049092
C      0.385145     1.968860     9.684879    -0.177965
C     -0.527978     1.339362     8.653642    -0.321101
C      0.090603     0.177867     7.929087     0.659012
C      0.793684     3.861630    11.294393    -0.450284
C      4.604310     1.735560     9.898144     0.673924
C      4.102211     1.451068     8.508959    -0.318028
C      5.068647     0.616093     7.692126    -0.183577
C      4.563152     0.250910     6.233106    -0.054962
C      3.234694    -0.488329     6.290295     0.604952
C      4.524815     1.526486     5.404539    -0.460126
C      7.020767    -1.766940    11.263633     0.098233
C     -1.282311    -2.814023    11.213507    -0.178723
C      1.874885     1.298968     0.926655     0.114317
C      2.652793     0.040468     0.884731     0.095213
C      2.855073     7.026036    11.093203    -0.187167
C      3.615213     5.831638    11.104140     0.083853
C      6.482079    10.548406     1.928728     0.117752
C      3.241477    -0.517750     2.008474    -0.184971
C      1.758019     2.067410     2.023284    -0.180252
C      1.029941     3.166241     2.018727     0.094131
N     -0.339769    -0.459620     3.722114    -0.230207
N      2.422594    -2.989211     9.524019    -0.221365
N      9.468860     3.621136     0.976098    -0.230204
N      6.706486     9.948533     0.817972    -0.221368
O      2.343295     8.952403     7.746240    -0.537461
O     -0.955650    -2.205882     5.969714    -0.533847
O      8.557222     8.237660     2.515435    -0.528629
O      9.032340     6.064234     2.746244    -0.553179
O      3.945166     9.410175     4.705617    -0.543727
O      4.733628     8.554878     6.556421    -0.550225
O      6.699236     5.070436     1.682425    -0.527738
O      6.114290     7.215194     1.650982    -0.533269
O      6.785768     3.804054    11.210659    -0.537461
O     10.084738     6.360930     0.204949    -0.533841
O      0.571856    -0.772373     8.578452    -0.528627
O      0.096742     0.260025     6.652003    -0.553175
O      5.183904     0.814922    10.489522    -0.543721
O      4.395439     2.851571    10.394282    -0.550221
O      2.429850    -0.351160     5.330716    -0.527733
O      3.014793    -1.188075     7.305697    -0.533268

The following XYZ coordinates are in angstroms. Other properties are in atomic units.
The sperically averaged electron density of each atom fit to a function of the form exp(a - br)
eigen_1, eigen_2 and eigen_3 are the three eigenvalues of traceless quadrupole moment tensor
  atom number  atomic symbol              X              Y              Z     net charge C6 coefficient C8 coefficient C10 coefficient fluctuating dipole atomic polarizability isotropic forcefield polarizability              a              b squared Pearson coefficient          <r^3>          <r^4>         wp_QDO          m_QDO          q_QDO       dipole_x       dipole_y       dipole_z         dipole            Qxy            Qxz            Qyz     Q(x^2-y^2)  Q(3z^2 - R^2)        eigen_1        eigen_2        eigen_3 static polarizability      alpha(xx)      alpha(xy)      alpha(xz)      alpha(yy)      alpha(yz)      alpha(zz) atomic spin moment
            1             Cu       0.662684      -1.212961       5.482463       0.751772      64.470553 0.12119159E+04  0.34338762E+05                                13.872155                           12.069706       1.069738       2.243670                    0.993266      42.877449     107.787765       0.479559       0.450767      -1.118578      -0.028389       0.034961      -0.068645       0.082099       0.045067      -0.100014       0.126359       0.002439      -0.414584      -0.237307       0.109192       0.128115             15.465377      17.159296       1.064783       0.857593      13.689122       0.747342      15.547715          -0.002051
            2             Cu       1.456319      -2.311970       7.723683       0.738660      64.201933 0.12082386E+04  0.34226934E+05                                13.994034                           12.184199       1.069210       2.243194                    0.992921      43.021935     108.328660       0.469265       0.460758      -1.111868       0.024572      -0.036654       0.063322       0.077182       0.044914      -0.098806       0.120239      -0.005394      -0.427722      -0.234914       0.107369       0.127545             15.679782      17.410344       0.899694       0.859901      13.493232       0.868607      16.135769           0.001928
            3             Cu       8.466403       5.535591       0.941237       0.751763      64.470744 0.12119223E+04  0.34339019E+05                                13.872262                           12.069807       1.069675       2.243651                    0.993265      42.877537     107.788434       0.479552       0.450772      -1.118574       0.028380      -0.076765       0.006535       0.082104       0.109627      -0.004077       0.018617       0.267518       0.380479      -0.237338       0.109215       0.128123             15.465488      17.159358      -0.393448      -1.309350      14.762675       1.183833      14.474433          -0.001924
            4             Cu       7.672764       8.025697       0.767276       0.738682      64.201547 0.12082308E+04  0.34226578E+05                                13.993762                           12.183979       1.069295       2.243222                    0.992922      43.021671     108.326960       0.469281       0.460744      -1.111878      -0.024576       0.072471      -0.010111       0.077190       0.108436      -0.004387       0.010564       0.264330       0.381465      -0.234894       0.107362       0.127532             15.679456      17.409935      -0.457684      -1.157265      15.154469       1.544125      14.473966           0.001856
            5              H       9.585012       7.452840       7.168077       0.084965       1.202395 0.98508574E+01  0.99604825E+02                                 1.716815                            1.711165      -0.800490       2.471303                    0.998427       3.468391       9.155472       0.543449       1.114657      -0.750542       0.001037      -0.034228       0.011244       0.036042      -0.000089       0.000085      -0.002114      -0.007887      -0.003169      -0.003418      -0.001770       0.005189              1.701940       1.497979      -0.101574       0.049273       1.933582      -0.186553       1.674259          -0.000005
            6              H       7.893691       7.730248       5.548083       0.105313       1.067061 0.82213386E+01  0.80825865E+02                                 1.697254                            1.651739      -0.671482       2.546419                    0.999173       3.467923       9.545682       0.500641       1.244434      -0.717766      -0.022394      -0.018185       0.003975       0.029121       0.005092      -0.003210       0.002120      -0.000470      -0.006860      -0.007011       0.000705       0.006306              1.712933       2.138526       0.353861       0.011386       1.506228       0.071634       1.494045           0.000001
            7              H       8.535605       9.129442       5.116312       0.108323       1.028911 0.84120952E+01  0.84045858E+02                                 1.712943                            1.716490      -0.997281       2.389423                    0.996585       3.733199      10.716805       0.466750       1.313439      -0.700825       0.001801       0.027925      -0.010676       0.029951      -0.006796      -0.003397      -0.004065      -0.012419       0.001708      -0.011415       0.001793       0.009622              1.698722       1.530824      -0.141798       0.074343       1.940637      -0.124990       1.624706          -0.000001
            8              H       0.785584       6.640273       4.889604       0.123602       1.159775 0.94067064E+01  0.94609729E+02                                 1.721735                            1.709550      -0.972627       2.404226                    0.998162       3.408832       9.158553       0.522698       1.165084      -0.737684      -0.001350      -0.021682       0.012692       0.025160      -0.000707      -0.000289      -0.003892      -0.009624      -0.003295      -0.004488      -0.002724       0.007212              1.706524       1.535498      -0.175253       0.039611       1.959247      -0.116299       1.624827          -0.000001
            9              H       1.354429       8.046207       4.383783       0.141067       0.917244 0.69995219E+01  0.67534819E+02                                 1.656243                            1.619436      -1.187971       2.320128                    0.994109       3.703549      10.832411       0.451810       1.405046      -0.681528       0.019115       0.023073       0.000959       0.029978       0.005503      -0.002256      -0.003974       0.007435       0.002943      -0.007899      -0.000398       0.008298              1.673473       2.031207       0.322895      -0.058630       1.550404       0.063671       1.438807          -0.000002
           10              H       6.175524      -3.206381       8.715161       0.143521       0.947534 0.69259899E+01  0.66174721E+02                                 1.653081                            1.579729      -0.999990       2.407062                    0.997426       3.513967       9.991854       0.474440       1.351184      -0.693154       0.011726       0.001658       0.012681       0.017351      -0.001120       0.004500       0.003470       0.001530       0.004597      -0.006071       0.000163       0.005907              1.688778       1.538401       0.047059       0.347336       1.290458       0.083619       2.237474           0.000000
           11              H       5.504361      -2.401347       7.506431       0.155387       0.824998 0.61343255E+01  0.57332757E+02                                 1.554038                            1.525588      -1.079591       2.382101                    0.996222       3.530400      10.201386       0.460608       1.422784      -0.678608      -0.004815       0.016218      -0.010672       0.020002      -0.000681      -0.001151      -0.002824      -0.005961       0.000287      -0.003843      -0.000832       0.004675              1.553022       1.381824      -0.240019       0.064790       1.894238      -0.189066       1.383003           0.000001
           12              H       7.540456       8.438937       7.891493       0.150489       1.019677 0.76827271E+01  0.74830368E+02                                 1.690014                            1.629132      -1.080390       2.369947                    0.997060       3.484194       9.786646       0.485417       1.295473      -0.705192      -0.014448      -0.010638      -0.004867       0.018590       0.001379      -0.000772       0.003182      -0.005966      -0.023459      -0.008592       0.000830       0.007762              1.712823       2.092123       0.403488      -0.173466       1.542292      -0.064831       1.504054          -0.000001
           13              H       5.892616       7.571796       4.132012       0.140969       0.906300 0.68641742E+01  0.65668016E+02                                 1.621823                            1.587428      -0.986818       2.412366                    0.996587       3.598436      10.356985       0.465060       1.376674      -0.687499       0.020416       0.005334      -0.021363       0.030028       0.003338      -0.005154       0.000069       0.004592      -0.022862      -0.009462       0.000326       0.009135              1.637406       1.998814       0.150931      -0.275034       1.367948       0.020067       1.545457           0.000002
           14              H       5.185885       6.579674       5.168717       0.121939       1.129268 0.90666095E+01  0.90507497E+02                                 1.699357                            1.684218      -0.951674       2.412262                    0.998410       3.417747       9.199152       0.522978       1.173230      -0.735147      -0.004772      -0.020419       0.013224       0.024791       0.001334      -0.000179      -0.005965      -0.004279       0.011325      -0.005113      -0.003193       0.008306              1.687630       1.417841      -0.049529       0.079962       1.932056      -0.193314       1.712992          -0.000004
           15              H       3.204540       6.636802       3.893911       0.101658       1.029010 0.79601151E+01  0.78057208E+02                                 1.685599                            1.647778      -0.815972       2.477680                    0.997591       3.581288      10.023789       0.488319       1.279114      -0.708936      -0.022614      -0.008673       0.015991       0.029022       0.004712      -0.001290       0.002024       0.010228       0.011533      -0.009299       0.004052       0.005246              1.697666       2.115977       0.087850      -0.300310       1.487084       0.009140       1.489938          -0.000002
           16              H       3.878986       7.664252       2.873155       0.102176       1.027343 0.82049322E+01  0.81886887E+02                                 1.737013                            1.713483      -1.168152       2.300496                    0.995189       3.913394      11.418272       0.457352       1.341886      -0.693504       0.001825       0.027394      -0.016871       0.032224       0.000723       0.007799      -0.008261      -0.006638      -0.003932      -0.012373       0.000983       0.011390              1.739814       1.512774      -0.152800       0.081539       1.886748      -0.272048       1.819920          -0.000000
           17              H       3.892238       5.528506       1.855817       0.102863       0.992484 0.76750391E+01  0.74294107E+02                                 1.619915                            1.597513      -0.619762       2.565721                    0.999554       3.484781       9.570512       0.507449       1.246923      -0.716201      -0.033662      -0.011546      -0.021801       0.041734       0.000244       0.006083       0.001950       0.002628       0.005063      -0.005446      -0.002017       0.007464              1.625236       1.692390       0.068907       0.327312       1.460403       0.071308       1.722916           0.000004
           18              H       4.911138       3.670416       2.914167       0.139320       0.993892 0.72809717E+01  0.70468841E+02                                 1.701927                            1.615215      -1.093865       2.355442                    0.997134       3.645954      10.447581       0.470973       1.343701      -0.693844       0.006687      -0.006799      -0.016303       0.018888      -0.004607       0.000213       0.004095      -0.009741       0.010456      -0.008709       0.000615       0.008094              1.741055       1.453672      -0.225030      -0.198407       2.145816       0.371241       1.623677           0.000002
           19              H       5.221540       4.573743       4.198087       0.146661       1.058010 0.82744269E+01  0.81055398E+02                                 1.657587                            1.634631      -0.886458       2.461098                    0.999102       3.296768       8.905394       0.516332       1.210969      -0.726450       0.012821       0.010049       0.007619       0.017983       0.002726       0.004815      -0.001139       0.004745      -0.001919      -0.005830      -0.000599       0.006430              1.645866       1.565213       0.087125       0.311166       1.602048       0.084907       1.770337           0.000001
           20              H       3.707058       4.246558       3.795937       0.146180       1.044201 0.79127842E+01  0.76984205E+02                                 1.672192                            1.621191      -0.812601       2.497263                    0.999333       3.303743       9.020436       0.505433       1.245576      -0.718234      -0.017092       0.001883       0.003001       0.017455       0.001233      -0.003041      -0.003087       0.007896      -0.010832      -0.006293      -0.000849       0.007142              1.681997       2.031640       0.228089      -0.245361       1.577863      -0.109907       1.436488           0.000002
           21              H       2.624160      10.306944       2.516574       0.091621       1.038399 0.74088385E+01  0.72033843E+02                                 1.747890                            1.630123      -1.039308       2.375394                    0.996702       3.729267      10.717818       0.468380       1.344998      -0.693536       0.023965      -0.037769      -0.004147       0.044923      -0.009147       0.004444       0.008621      -0.009172      -0.016083      -0.015237       0.000820       0.014417              1.801066       1.756204      -0.521302       0.021758       2.160742       0.015272       1.486252          -0.000001
           22              H      10.226172      10.817183       0.931896       0.117024       0.999751 0.73563564E+01  0.71635079E+02                                 1.719722                            1.637107      -1.263298       2.276779                    0.994241       3.783494      11.001332       0.460384       1.366226      -0.688526      -0.014590      -0.024924      -0.018969       0.034553      -0.002538       0.006938       0.003631      -0.010417       0.009640      -0.011398       0.003420       0.007978              1.741542       1.498139       0.031778       0.221036       1.894541       0.344156       1.831947           0.000000
           23              H       6.642544       6.754725      10.684901       0.128712       1.046976 0.76985025E+01  0.75159967E+02                                 1.725680                            1.640475      -1.112880       2.357257                    0.996282       3.527739       9.980084       0.478588       1.310884      -0.701824       0.012708      -0.035242      -0.000189       0.037463      -0.006032       0.003801       0.006382      -0.011308       0.008735      -0.012280       0.002041       0.010239              1.756878       1.572678      -0.314571       0.109553       2.178911      -0.134897       1.519046           0.000000
           24              H       5.366260       7.496903       8.856426       0.091294       1.260762 0.94644257E+01  0.95894559E+02                                 1.853920                            1.743083      -0.991359       2.394470                    0.997754       3.543582       9.739857       0.502150       1.203852      -0.727409      -0.007946      -0.031891      -0.037609       0.049946      -0.007152       0.008362       0.011027      -0.021795      -0.016249      -0.020076       0.001030       0.019046              1.886336       1.564896       0.116943       0.151301       1.792549       0.338395       2.301563          -0.000003
           25              H       2.348042      -1.287374      10.422877       0.093416       1.056608 0.75688228E+01  0.73558203E+02                                 1.734784                            1.623368      -0.921786       2.433177                    0.998227       3.586710      10.113712       0.482688       1.305680      -0.702738      -0.009632       0.045849      -0.006116       0.047247      -0.003790       0.002801       0.005142      -0.028716       0.003430      -0.016137       0.000291       0.015846              1.780747       1.526724      -0.328142       0.102471       2.316513      -0.159195       1.499004           0.000004
           26              H       5.937127       2.655806       1.011642       0.120984       0.954547 0.69341634E+01  0.66774126E+02                                 1.688713                            1.605741      -1.295953       2.260353                    0.994791       3.807565      11.140329       0.456146       1.394402      -0.682552       0.002827       0.022768       0.024697       0.033710      -0.008128       0.004711       0.001572      -0.008193       0.013541      -0.012721       0.005166       0.007555              1.714404       1.401444      -0.026505       0.081830       1.826490       0.367763       1.915277           0.000002
           27              H       6.919600       1.929792       2.739864       0.119625       1.034590 0.75128784E+01  0.73219459E+02                                 1.742131                            1.642340      -1.019651       2.396665                    0.996859       3.604008      10.332762       0.466804       1.346329      -0.694132      -0.014278       0.029318       0.002082       0.032676      -0.007662       0.006144       0.006405      -0.014806       0.006959      -0.015625       0.004180       0.011446              1.779523       1.682477      -0.457178       0.035349       2.134959      -0.060099       1.521132           0.000001
           28              H       8.133736       1.230994       4.464669       0.087370       1.256830 0.93530337E+01  0.94525185E+02                                 1.855301                            1.736149      -0.980580       2.397426                    0.998069       3.535088       9.717365       0.501486       1.208517      -0.726404       0.002038       0.026806       0.034848       0.044012      -0.007798       0.004750       0.008929      -0.018751      -0.002715      -0.015936       0.000149       0.015787              1.887703       1.533620      -0.000038       0.092239       1.703366       0.378323       2.426123          -0.000001
           29              H      -0.455945       3.833251       9.603765       0.084967       1.202381 0.98507022E+01  0.99602775E+02                                 1.716795                            1.711146      -0.800467       2.471311                    0.998427       3.468370       9.155368       0.543455       1.114649      -0.750544      -0.001036       0.023307      -0.027472       0.036042      -0.000112       0.000052      -0.003443      -0.004617       0.006638      -0.003418      -0.001771       0.005189              1.701920       1.497962      -0.083900       0.075536       1.841198      -0.224101       1.766599          -0.000004
           30              H       1.235380       2.228067       9.250602       0.105298       1.067055 0.82212922E+01  0.80825358E+02                                 1.697257                            1.651743      -0.671494       2.546417                    0.999173       3.467922       9.545701       0.500636       1.244447      -0.717764       0.022395       0.010532      -0.015343       0.029118       0.004892      -0.003510       0.000241       0.004153       0.007008      -0.007011       0.000705       0.006306              1.712936       2.138530       0.122729      -0.332090       1.445791       0.047061       1.554487           0.000002
           31              H       0.593465       1.301108      10.384143       0.108323       1.028902 0.84119934E+01  0.84044567E+02                                 1.712932                            1.716480      -0.997283       2.389423                    0.996585       3.733172      10.716702       0.466751       1.313439      -0.700825      -0.001801      -0.020407       0.021848       0.029950       0.000587       0.007575      -0.004780      -0.010660       0.006984      -0.011415       0.001794       0.009621              1.698711       1.530815      -0.122271       0.103355       1.756727      -0.199754       1.808591           0.000003
           32              H       8.343492       2.028598       7.992885       0.123603       1.159764 0.94065927E+01  0.94608239E+02                                 1.721720                            1.709536      -0.972616       2.404232                    0.998162       3.408813       9.158466       0.522702       1.165078      -0.737685       0.001350       0.019924      -0.015304       0.025159       0.000002       0.000765      -0.005042      -0.006797       0.005184      -0.004489      -0.002725       0.007213              1.706509       1.535486      -0.102698       0.147427       1.753402      -0.199981       1.830641           0.000000
           33              H       7.774645       1.030503       9.104780       0.141065       0.917255 0.69996280E+01  0.67536072E+02                                 1.656253                            1.619445      -1.187981       2.320123                    0.994109       3.703576      10.832495       0.451811       1.405040      -0.681528      -0.019114      -0.007800       0.021738       0.029979       0.004164      -0.004248      -0.001038       0.000209      -0.018740      -0.007901      -0.000400       0.008300              1.673483       2.031222       0.175928      -0.277037       1.410215       0.006672       1.579011          -0.000001
           34              H       2.953559       9.281030       0.312151       0.143520       0.947536 0.69260069E+01  0.66174869E+02                                 1.653078                            1.579726      -0.999987       2.407064                    0.997426       3.513964       9.991817       0.474443       1.351176      -0.693156      -0.011728       0.011123       0.006311       0.017352      -0.004589      -0.000660       0.003555       0.001321       0.003972      -0.006069       0.000161       0.005908              1.688774       1.538399      -0.304035      -0.174412       2.044783       0.390307       1.483141          -0.000000
           35              H       3.624723       7.858105       0.602656       0.155391       0.824981 0.61341700E+01  0.57330980E+02                                 1.554022                            1.525573      -1.079632       2.382088                    0.996223       3.530361      10.201267       0.460607       1.422793      -0.678607       0.004818      -0.015991       0.011003       0.020000       0.000814       0.001065      -0.003014      -0.005500       0.001669      -0.003845      -0.000831       0.004676              1.553006       1.381811      -0.150415       0.197939       1.587437      -0.313791       1.689771           0.000002
           36              H       1.588608       4.131999      10.789711       0.150489       1.019671 0.76826708E+01  0.74829686E+02                                 1.690008                            1.629127      -1.080394       2.369947                    0.997060       3.484183       9.786608       0.485418       1.295474      -0.705192       0.014448      -0.000503      -0.011687       0.018590       0.001235      -0.000986      -0.002855       0.008879       0.021082      -0.008592       0.000829       0.007763              1.712817       2.092115       0.312658      -0.308440       1.554712      -0.059779       1.491623           0.000001
           37              H       3.236460       0.975950       8.570478       0.140972       0.906292 0.68640982E+01  0.65667102E+02                                 1.621813                            1.587419      -0.986817       2.412368                    0.996588       3.598417      10.356913       0.465062       1.376673      -0.687499      -0.020416      -0.021798      -0.003106       0.030027       0.006031      -0.001150      -0.003142       0.012478       0.000799      -0.009463       0.000327       0.009135              1.637396       1.998798       0.311624      -0.036228       1.506267       0.076307       1.407124           0.000001
           38              H       3.943190       2.309982       8.041872       0.121948       1.129248 0.90664169E+01  0.90505183E+02                                 1.699346                            1.684207      -0.951744       2.412236                    0.998411       3.417711       9.199065       0.522976       1.173239      -0.735145       0.004767       0.019936      -0.013936       0.024786       0.000676      -0.001168      -0.003043      -0.011457      -0.010236      -0.005110      -0.003193       0.008303              1.687618       1.417832      -0.092727       0.015765       1.878947      -0.214899       1.766075          -0.000002
           39              H       5.924538       1.107533       7.614658       0.101657       1.029021 0.79602341E+01  0.78058734E+02                                 1.685615                            1.647794      -0.815976       2.477678                    0.997591       3.581325      10.023944       0.488314       1.279120      -0.708935       0.022613       0.018079      -0.002013       0.029022       0.002969      -0.003879       0.005246       0.002303      -0.012242      -0.009298       0.004052       0.005246              1.697683       2.115997       0.311287       0.031729       1.483170       0.007544       1.493883          -0.000001
           40              H       5.250092      -0.225029       8.181998       0.102177       1.027338 0.82048771E+01  0.81886132E+02                                 1.737001                            1.713472      -1.168135       2.300504                    0.995190       3.913376      11.418175       0.457356       1.341879      -0.693505      -0.001825      -0.025947       0.019023       0.032225      -0.006952      -0.003607      -0.007761      -0.007868      -0.007621      -0.012373       0.000983       0.011390              1.739802       1.512765      -0.133080       0.110835       2.019216      -0.218179       1.687424           0.000001
           41              H       5.236848      -0.363061       5.820360       0.102864       0.992506 0.76752894E+01  0.74297448E+02                                 1.619966                            1.597561      -0.619711       2.565745                    0.999553       3.484869       9.570945       0.507429       1.246957      -0.716193       0.033661      -0.015846      -0.018907       0.041733      -0.005543      -0.002516       0.002739       0.000689      -0.000753      -0.005447      -0.002017       0.007464              1.625288       1.692448      -0.277272      -0.187121       1.635971       0.142677       1.547447          -0.000001
           42              H       4.217948       1.317175       4.497706       0.139326       0.993849 0.72805903E+01  0.70464256E+02                                 1.701885                            1.615178      -1.093885       2.355443                    0.997135       3.645864      10.447271       0.470975       1.343710      -0.693843      -0.006692      -0.012542      -0.012435       0.018887      -0.001932       0.004185       0.003058      -0.007187       0.018106      -0.008706       0.000614       0.008092              1.741011       1.453640       0.099038       0.283173       1.438662       0.083741       2.330733           0.000000
           43              H       3.907541       2.166327       5.818082       0.146659       1.058007 0.82744217E+01  0.81055478E+02                                 1.657598                            1.634642      -0.886508       2.461077                    0.999101       3.296775       8.905471       0.516324       1.210986      -0.726446      -0.012822       0.003273       0.012177       0.017984      -0.003433      -0.004338      -0.000323       0.002738      -0.007942      -0.005830      -0.000600       0.006430              1.645876       1.565223      -0.255440      -0.197904       1.687227       0.119532       1.685178           0.000000
           44              H       5.422024       1.917019       5.363526       0.146183       1.044191 0.79126955E+01  0.76983103E+02                                 1.672179                            1.621180      -0.812580       2.497269                    0.999333       3.303725       9.020364       0.505436       1.245573      -0.718234       0.017090       0.002070       0.002873       0.017453       0.003283       0.000001      -0.002722       0.007004      -0.013501      -0.006289      -0.000852       0.007141              1.681984       2.031619       0.313194      -0.118881       1.533226      -0.128051       1.481107           0.000001
           45              H       6.504915      -1.550679      10.495788       0.091620       1.038398 0.74088279E+01  0.72033693E+02                                 1.747887                            1.630119      -1.039357       2.375372                    0.996701       3.729266      10.717801       0.468381       1.344995      -0.693537      -0.023965       0.010384      -0.036550       0.044923      -0.007562       0.006800       0.001770       0.007679       0.034472      -0.015237       0.000820       0.014417              1.801062       1.756198      -0.216493       0.474716       1.571270      -0.224388       2.075717           0.000001
           46              H      -1.097094      -3.210839      10.371611       0.117025       0.999738 0.73562459E+01  0.71633767E+02                                 1.719713                            1.637098      -1.263285       2.276785                    0.994242       3.783471      11.001263       0.460384       1.366232      -0.688525       0.014592      -0.008185      -0.030233       0.034554      -0.007383      -0.000262       0.002465      -0.007548       0.018239      -0.011397       0.003419       0.007978              1.741533       1.498132      -0.192789      -0.112688       1.600666       0.224676       2.125801           0.000001
           47              H       2.486515       7.354039      10.281611       0.128711       1.046981 0.76985555E+01  0.75160673E+02                                 1.725690                            1.640485      -1.112913       2.357241                    0.996282       3.527760       9.980182       0.478584       1.310891      -0.701823      -0.012708       0.013099      -0.032717       0.037463      -0.005794       0.004155       0.004122      -0.005746       0.025403      -0.012278       0.002041       0.010237              1.756889       1.572687      -0.219966       0.250146       1.706791      -0.326854       1.991189          -0.000000
           48              H       3.762803       5.380679      10.280472       0.091289       1.260807 0.94648539E+01  0.95900144E+02                                 1.853977                            1.743133      -0.991387       2.394456                    0.997754       3.543656       9.740178       0.502137       1.203866      -0.727406       0.007946      -0.022829      -0.043707       0.049946      -0.010440       0.003473       0.001264       0.002221       0.055803      -0.020075       0.001031       0.019044              1.886395       1.564939      -0.096122      -0.165327       1.993291       0.420005       2.100956          -0.000000
           49              H       6.781032      10.140233       2.733029       0.093415       1.056608 0.75688295E+01  0.73558336E+02                                 1.734789                            1.623372      -0.921795       2.433173                    0.998227       3.586725      10.113782       0.482686       1.305685      -0.702737       0.009632      -0.022934       0.040170       0.047248      -0.004022       0.002457      -0.000727      -0.014278       0.046745      -0.016137       0.000290       0.015847              1.780753       1.526727      -0.218515       0.265384       1.726061      -0.399260       2.089469           0.000001
           50              H       3.191966      -0.063118       2.841256       0.120983       0.954551 0.69341959E+01  0.66774545E+02                                 1.688720                            1.605746      -1.295943       2.260355                    0.994791       3.807580      11.140397       0.456144       1.394406      -0.682551      -0.002829       0.014304       0.030394       0.033710      -0.007425       0.005755       0.002058      -0.009390       0.009948      -0.012720       0.005165       0.007555              1.714410       1.401449      -0.085788      -0.006269       1.646064       0.294406       2.095719          -0.000001
           51              H       2.209489       1.811284       2.819611       0.119621       1.034614 0.75131097E+01  0.73222406E+02                                 1.742170                            1.642374      -1.019680       2.396651                    0.996858       3.604079      10.333074       0.466795       1.346343      -0.694129       0.014278      -0.009114       0.027944       0.032677      -0.008576       0.004784       0.003219      -0.006969       0.030472      -0.015626       0.004179       0.011447              1.779563       1.682512      -0.204941       0.410214       1.650177      -0.257222       2.006001          -0.000000
           52              H       0.995349       3.672269       2.821889       0.087369       1.256836 0.93530857E+01  0.94525853E+02                                 1.855307                            1.736154      -0.980613       2.397409                    0.998069       3.535099       9.717406       0.501485       1.208517      -0.726404      -0.002039       0.022186       0.037957       0.044013      -0.007336       0.005435       0.002651      -0.003308       0.043610      -0.015935       0.000147       0.015788              1.887708       1.533625      -0.085464      -0.034708       2.059609       0.523161       2.069892           0.000000
           53              C       1.504009       9.196781       6.846926       0.609565      20.156471 0.24659264E+03  0.51015652E+04                                 6.933724                            5.654948      -0.120158       2.031834                    0.999261      22.028123      62.164885       0.608800       0.486305      -1.009585       0.037652       0.036463       0.002579       0.052477      -0.065902      -0.045206       0.074042      -0.037879       0.042675      -0.077545      -0.049937       0.127482              7.663002       9.882117       2.295417       1.734447       5.838801      -1.019887       7.268088          -0.000003
           54              C       9.361275       8.367780       6.835420      -0.049097      28.258115 0.42337615E+03  0.98151512E+04                                 8.003821                            6.747737      -0.199244       1.953264                    0.998224      26.871183      74.885580       0.655110       0.403293      -1.080697      -0.095591       0.028836      -0.003064       0.099893      -0.019995      -0.021210       0.014192      -0.008146       0.079399      -0.034817      -0.008742       0.043559              8.931767       9.764435       1.256213       0.166859       6.553334       1.592364      10.477531           0.000006
           55              C       8.743926       8.230173       5.471526      -0.177968      27.531744 0.43308145E+03  0.10223082E+05                                 8.052316                            6.953774      -0.146011       1.939177                    0.999272      29.627949      86.758128       0.619714       0.418700      -1.057433       0.084646      -0.039170       0.004196       0.093364      -0.009604      -0.031818       0.025538      -0.008279       0.086250      -0.035054      -0.020844       0.055897              8.880748       7.982979       0.137666       0.378737       6.691732       2.710104      11.967532          -0.000001
           56              C       9.657052       7.511963       4.499985      -0.321101      31.354636 0.47870825E+03  0.11542531E+05                                 8.660406                            7.214038      -0.168509       1.926247                    0.997893      30.784577      89.978071       0.623102       0.407678      -1.068579      -0.063088       0.045642       0.052613       0.093975       0.002145      -0.017277       0.003767      -0.028921       0.009993      -0.026584       0.011128       0.015456              9.723514       8.157744       0.126427       0.794267       7.618243       3.447908      13.394556           0.000004
           57              C       9.038475       7.278220       3.151129       0.659011      20.297880 0.23724400E+03  0.48543828E+04                                 6.956653                            5.521523       0.004482       2.073186                    0.999771      21.486577      60.037257       0.621174       0.481897      -1.013258      -0.012515      -0.004143      -0.026742       0.029815       0.022362      -0.070918      -0.008125       0.110797      -0.068969      -0.062861      -0.046654       0.109515              7.801543       5.298131      -0.211834       2.484440       8.123638       1.953869       9.982861          -0.000000
           58              C       8.335379       9.008286       7.831113      -0.450287      27.788617 0.47380177E+03  0.11354794E+05                                 7.741362                            6.994219       0.308190       2.061167                    0.997612      31.717763      91.366674       0.660101       0.387180      -1.086267       0.047507      -0.033669      -0.065251       0.087454      -0.022630      -0.020731       0.029900       0.017397       0.025445      -0.035631      -0.014018       0.049648              8.150159       9.012750      -0.296654      -1.650233       6.145284       0.575453       9.292443          -0.000003
           59              C       4.524761       8.515602       5.335729       0.673936      19.463793 0.21954484E+03  0.44151772E+04                                 6.788390                            5.327617      -0.002362       2.078964                    0.999807      21.124813      58.917296       0.628213       0.484813      -1.009626      -0.012557       0.023000       0.011395       0.028575       0.077236      -0.019248      -0.008684       0.085738      -0.133922      -0.066287      -0.047157       0.113444              7.667894       5.075718      -1.937272       0.134974       8.020083       2.512371       9.907882          -0.000001
           60              C       5.026863       7.335862       4.548972      -0.318023      30.593348 0.47624279E+03  0.11462584E+05                                 8.506905                            7.196302      -0.113018       1.945996                    0.998074      30.622780      89.280485       0.624066       0.407776      -1.069045      -0.066568      -0.021263      -0.073054       0.101096       0.014755       0.003359      -0.001418      -0.011414       0.034360      -0.021929       0.009831       0.012098              9.460286       7.643206      -0.555399      -0.242317      10.208796       4.183223      10.528857           0.000011
           61              C       4.060432       6.893658       3.467837      -0.183576      28.173975 0.46841796E+03  0.11276125E+05                                 8.211438                            7.272141      -0.208271       1.914785                    0.998937      30.233933      89.403409       0.600976       0.423372      -1.054508       0.091033      -0.031244       0.041432       0.104784       0.008350       0.020917       0.025804      -0.013798       0.003351      -0.028972      -0.009847       0.038819              8.902903       8.022625      -0.556371      -0.229822       9.512778       3.033637       9.173306          -0.000001
           62              C       4.565931       5.679616       2.580029      -0.054963      28.848531 0.44639033E+03  0.10507679E+05                                 8.209277                            7.014821      -0.093851       1.991311                    0.998524      27.171288      76.804790       0.629454       0.413380      -1.071883      -0.018663      -0.035200       0.092074       0.100324      -0.008166       0.013182       0.006026      -0.059361      -0.021959      -0.034318      -0.000578       0.034895              9.068328       8.934497       0.283683      -2.022482      10.141104       0.178900       8.129382           0.000013
           63              C       5.894390       6.011016       1.916766       0.604953      20.282166 0.24309591E+03  0.50105163E+04                                 6.928170                            5.592252       0.058417       2.089889                    0.999656      21.986773      61.901065       0.615991       0.482422      -1.011768       0.047183       0.009177      -0.013628       0.049961       0.001114       0.065210       0.017153      -0.008130       0.274347      -0.076113      -0.042514       0.118627              7.690041       9.200906      -0.246092      -2.915924       8.490495      -0.171241       5.378721           0.000008
           64              C       4.604268       4.431638       3.449609      -0.460112      27.782497 0.46843235E+03  0.11221133E+05                                 7.763079                            6.975703       0.177806       2.005154                    0.998969      32.430755      94.136597       0.656381       0.389547      -1.082007      -0.001677       0.089377      -0.052998       0.103922      -0.001751       0.001074      -0.017178      -0.031032      -0.006457      -0.014542      -0.012348       0.026890              8.148429       6.667448       0.685267      -0.653552      10.878977      -0.944282       6.898863           0.000004
           65              C       2.108306      11.099699       2.605434       0.098236      25.610210 0.33680095E+03  0.74727127E+04                                 7.716732                            6.246709       0.181630       2.081520                    0.999430      26.035719      74.131761       0.635390       0.434471      -1.046758      -0.015322       0.031707       0.038847       0.052433       0.020784      -0.024061      -0.009355      -0.008237      -0.090941      -0.041363      -0.002154       0.043516              8.508571       7.594405      -2.474012       2.874654       8.184614      -0.089065       9.746694          -0.000001
           66              C      10.411386      11.447630       1.616577      -0.178724      32.345432 0.43740210E+03  0.10358831E+05                                 8.963608                            7.085218      -0.016493       1.977736                    0.998507      29.704197      87.346440       0.600924       0.430385      -1.049360      -0.020971      -0.001097       0.024913       0.032583       0.028772      -0.019622       0.008166       0.003279       0.039554      -0.042342       0.012924       0.029417             10.120109       9.052642      -3.142942       4.291500      10.983468      -1.332137      10.324217          -0.000001
           67              C       7.254211       0.369184       1.552324       0.114318      32.016962 0.38262285E+03  0.87205709E+04                                 8.972798                            6.662204      -0.115719       1.987372                    0.999497      25.938839      73.637282       0.617783       0.435007      -1.051703       0.004123       0.000429       0.000331       0.004159       0.007444       0.003423      -0.004836      -0.004597      -0.008131      -0.010560       0.001075       0.009485             10.735276       8.820369      -3.176546       5.215158       9.764007      -2.186971      13.621453           0.000001
           68              C       6.476305       0.804340       0.370708       0.095213      33.369695 0.41402218E+03  0.96082813E+04                                 9.177240                            6.904131      -0.097574       1.984965                    0.999492      26.537342      75.612365       0.611306       0.431743      -1.055421       0.000187      -0.000009      -0.005199       0.005202       0.000502       0.007735       0.000573      -0.016555       0.005472      -0.013180       0.005517       0.007663             10.959243       9.089220      -2.953117       5.533018      10.143405      -2.431377      13.645103          -0.000003
           69              C       6.273985       7.630091      10.686724      -0.187164      32.834696 0.47990284E+03  0.11579453E+05                                 8.966098                            7.366036       0.063056       1.992906                    0.998948      30.200818      88.325387       0.598723       0.423980      -1.058073      -0.007284       0.001199       0.002495       0.007793      -0.006420      -0.016938      -0.008441      -0.024025      -0.052190      -0.030871       0.007960       0.022910              9.887726       7.759072      -1.654787       3.802444       9.544746      -1.248005      12.359361           0.000000
           70              C       5.513847       8.090072       9.584398       0.083851      26.397937 0.35239232E+03  0.78820420E+04                                 7.769970                            6.326992       0.166793       2.065419                    0.999701      26.400367      74.680279       0.642827       0.425990      -1.055341      -0.008712       0.047680       0.012493       0.050054       0.019289      -0.013242       0.018457      -0.004854      -0.020757      -0.034231       0.009971       0.024260              8.553726       6.521156      -1.618248       2.676748       8.573930      -1.205971      10.566093          -0.000001
           71              C       2.646997      -2.186181      10.498066       0.117754      24.547217 0.31814536E+03  0.69432862E+04                                 7.429693                            6.023573       0.340155       2.140204                    0.999756      25.349924      71.061144       0.656225       0.427675      -1.053263       0.016802      -0.033424      -0.028734       0.047171       0.009033      -0.033319      -0.007381       0.020851      -0.067366      -0.040483      -0.002207       0.042690              8.196797       6.017168      -1.376755       2.842695       8.568091      -0.523028      10.005132           0.000001
           72              C       5.887619       2.055578       0.276835      -0.184971      34.446003 0.49210977E+03  0.11957329E+05                                 9.298656                            7.492935       0.046915       1.989119                    0.998726      30.276426      89.064333       0.589197       0.427832      -1.054929       0.004018      -0.000386      -0.015461       0.015979       0.020115      -0.004408       0.011866      -0.002820       0.009202      -0.026186       0.005371       0.020815             10.458771       8.161318      -2.801754       3.803599      11.223854      -1.572606      11.991141           0.000005
           73              C       7.371072       1.095640       2.677206      -0.180254      30.867362 0.41850046E+03  0.97818570E+04                                 8.592240                            6.869330       0.173110       2.040220                    0.999327      29.197199      84.712883       0.619750       0.422828      -1.056224       0.006254      -0.008620      -0.002517       0.010943       0.003876      -0.018629      -0.009826      -0.018378      -0.082375      -0.036926       0.009197       0.027729              9.508470       7.700121      -2.300034       3.489402       8.607206      -0.732841      12.218083          -0.000000
           74              C       8.099148       0.677562       3.693405       0.094134      24.930653 0.31306447E+03  0.68053622E+04                                 7.451091                            5.937424       0.274103       2.107083                    0.999860      25.656387      71.791790       0.667260       0.422273      -1.056552       0.015921      -0.049853      -0.015146       0.054481       0.031970      -0.021873       0.008595      -0.010435      -0.019225      -0.042982       0.005780       0.037201              8.219144       6.701373      -2.336295       2.689237       7.639774      -0.836255      10.316286           0.000001
           75              C       7.625056       2.878923      11.098330       0.609563      20.156690 0.24659621E+03  0.51016539E+04                                 6.933763                            5.654983      -0.120150       2.031834                    0.999260      22.028194      62.165027       0.608799       0.486304      -1.009586      -0.037648      -0.011346       0.034751       0.052476       0.017056       0.078078       0.053874       0.011717       0.191485      -0.077551      -0.049932       0.127482              7.663041       9.882171      -0.742203      -2.779646       7.777062      -0.231863       5.329891          -0.000000
           76              C      -0.232208       3.180493      10.326041      -0.049092      28.257799 0.42337067E+03  0.98149848E+04                                 8.003747                            6.747683      -0.199195       1.953281                    0.998224      26.870943      74.884571       0.655115       0.403292      -1.080699       0.095598      -0.013703       0.025555       0.099899       0.012115       0.026510       0.022593      -0.028799       0.017376      -0.034810      -0.008743       0.043553              8.931676       9.764316       0.318546      -1.226527       8.809646       2.509735       8.221067           0.000004
           77              C       0.385145       1.968860       9.684879      -0.177965      27.531991 0.43308657E+03  0.10223240E+05                                 8.052392                            6.953837      -0.146005       1.939176                    0.999272      29.628140      86.759064       0.619707       0.418703      -1.057430      -0.084619       0.018638      -0.034723       0.093346       0.025858       0.020841       0.031872      -0.023872       0.039378      -0.035049      -0.020805       0.055854              8.880833       7.983052      -0.298996      -0.270170       9.328139       3.782015       9.331309           0.000002
           78              C      -0.527978       1.339362       8.653642      -0.321101      31.354688 0.47870967E+03  0.11542571E+05                                 8.660404                            7.214040      -0.168516       1.926245                    0.997892      30.784629      89.978176       0.623103       0.407677      -1.068580       0.063089       0.031559       0.062102       0.093984       0.016807       0.004522      -0.000601      -0.018160       0.042259      -0.026579       0.011118       0.015461              9.723507       8.157763      -0.688148      -0.416261      10.169211       4.485053      10.843546           0.000007
           79              C       0.090603       0.177867       7.929087       0.659012      20.297696 0.23724162E+03  0.48543198E+04                                 6.956604                            5.521491       0.004507       2.073197                    0.999771      21.486436      60.036697       0.621177       0.481896      -1.013258       0.012502      -0.023211      -0.013901       0.029804       0.074119       0.005990       0.001479       0.087203      -0.139814      -0.062868      -0.046653       0.109521              7.801484       5.298102      -2.381260      -0.739489       8.355655       2.048194       9.750694          -0.000001
           80              C       0.793684       3.861630      11.294393      -0.450284      27.788539 0.47379999E+03  0.11354736E+05                                 7.741340                            6.994201       0.308201       2.061171                    0.997612      31.717651      91.366175       0.660103       0.387180      -1.086268      -0.047513      -0.047765      -0.055774       0.087463       0.010685       0.028768       0.028897       0.019871       0.032897      -0.035632      -0.014019       0.049651              8.150134       9.012707       1.416974       0.896331       8.444443       1.510241       6.993253          -0.000001
           81              C       4.604310       1.735560       9.898144       0.673924      19.464114 0.21954900E+03  0.44152767E+04                                 6.788424                            5.327638      -0.002370       2.078959                    0.999807      21.125006      58.917726       0.628218       0.484807      -1.009630       0.012564       0.001894       0.025602       0.028581       0.046929      -0.064303      -0.014627       0.100342      -0.090069      -0.066292      -0.047155       0.113448              7.667938       5.075734      -0.854690       1.743776       7.887002       2.458270      10.041077           0.000004
           82              C       4.102211       1.451068       8.508959      -0.318028      30.593454 0.47624460E+03  0.11462639E+05                                 8.506925                            7.196316      -0.113005       1.946000                    0.998075      30.622836      89.280714       0.624065       0.407776      -1.069045       0.066574      -0.059671      -0.047198       0.101096       0.002452      -0.014953       0.003001      -0.022250       0.001865      -0.021951       0.009837       0.012113              9.460312       7.643209       0.015287       0.605750       7.564422       3.108101      13.173307           0.000011
           83              C       5.068647       0.616093       7.692126      -0.183577      28.174302 0.46842492E+03  0.11276359E+05                                 8.211584                            7.272261      -0.208349       1.914761                    0.998937      30.234269      89.405308       0.600962       0.423380      -1.054501      -0.091033       0.050149      -0.013337       0.104785      -0.016228      -0.015606       0.016661       0.008695       0.070814      -0.028969      -0.009843       0.038813              8.903074       8.022761       0.003367       0.601978       7.104699       2.054606      11.581761          -0.000000
           84              C       4.563152       0.250910       6.233106      -0.054962      28.848426 0.44638744E+03  0.10507602E+05                                 8.209265                            7.014799      -0.093886       1.991303                    0.998523      27.171257      76.804850       0.629455       0.413380      -1.071882       0.018663       0.098551       0.002073       0.100324      -0.015286       0.002599      -0.009871      -0.020264       0.095311      -0.034314      -0.000576       0.034890              9.068322       8.934491       1.980377       0.498939       8.289912      -0.573717       9.980563           0.000009
           85              C       3.234694      -0.488329       6.290295       0.604952      20.282122 0.24309502E+03  0.50104943E+04                                 6.928167                            5.592246       0.058386       2.089881                    0.999655      21.986742      61.900995       0.615990       0.482423      -1.011768      -0.047188      -0.016080       0.003366       0.049966      -0.059985      -0.025593       0.058731      -0.110385      -0.032435      -0.076108      -0.042520       0.118627              7.690042       9.200913       2.608525       1.326207       5.939630      -1.208350       7.929584           0.000001
           86              C       4.524815       1.526486       5.404539      -0.460126      27.782975 0.46844341E+03  0.11221467E+05                                 7.763181                            6.975798       0.177823       2.005153                    0.998969      32.431093      94.137937       0.656374       0.389549      -1.082006       0.001685      -0.082759       0.062838       0.103926      -0.001652       0.001216      -0.018848      -0.026944       0.005832      -0.014546      -0.012351       0.026897              8.148539       6.667514       0.863527      -0.388676       8.122509      -2.065112       9.655593           0.000000
           87              C       7.020767      -1.766940      11.263633       0.098233      25.610333 0.33680326E+03  0.74727775E+04                                 7.716759                            6.246733       0.181594       2.081506                    0.999430      26.035821      74.132149       0.635389       0.434471      -1.046758       0.015322       0.024047       0.044005       0.052436       0.030116      -0.010187      -0.024005       0.027790       0.017142      -0.041365      -0.002149       0.043514              8.508598       7.594430      -3.594779       1.209136       9.587275       0.481213       8.344089           0.000003
           88              C      -1.282311      -2.814023      11.213507      -0.178723      32.345368 0.43740143E+03  0.10358808E+05                                 8.963589                            7.085207      -0.016494       1.977736                    0.998507      29.704137      87.346162       0.600925       0.430384      -1.049360       0.020970       0.023494       0.008365       0.032584       0.029017      -0.019254       0.013320      -0.009396       0.001519      -0.042337       0.012919       0.029418             10.120082       9.052626      -5.159203       1.295167      11.347249      -1.184209       9.960373           0.000000
           89              C       1.874885       1.298968       0.926655       0.114317      32.016994 0.38262368E+03  0.87205954E+04                                 8.972811                            6.662219      -0.115728       1.987369                    0.999498      25.938847      73.637345       0.617781       0.435008      -1.051702      -0.004122       0.000145       0.000525       0.004158      -0.000363      -0.008181      -0.005686      -0.002505      -0.001859      -0.010553       0.001068       0.009485             10.735285       8.820386      -6.027527       0.978421      14.600317      -0.220652       8.785152           0.000001
           90              C       2.652793       0.040468       0.884731       0.095213      33.369411 0.41401862E+03  0.96081688E+04                                 9.177154                            6.904076      -0.097598       1.984958                    0.999492      26.537203      75.611619       0.611312       0.431740      -1.055424      -0.000183      -0.004812      -0.001967       0.005202      -0.006974      -0.003381      -0.001520      -0.011397       0.020939      -0.013178       0.005514       0.007664             10.959123       9.089127      -6.237734       0.651723      14.844778      -0.519836       8.943465          -0.000004
           91              C       2.855073       7.026036      11.093203      -0.187167      32.834967 0.47990811E+03  0.11579622E+05                                 8.966183                            7.366104       0.063064       1.992905                    0.998948      30.200981      88.326272       0.598716       0.423983      -1.058070       0.007283       0.001865       0.002049       0.007793       0.013268       0.012329      -0.019335       0.002784       0.028250      -0.030864       0.007957       0.022907              9.887820       7.759150      -4.145736       0.100793      12.831067       0.088078       9.073244          -0.000002
           92              C       3.615213       5.831638      11.104140       0.083853      26.397840 0.35239060E+03  0.78819967E+04                                 7.769951                            6.326971       0.166827       2.065429                    0.999701      26.400356      74.680302       0.642829       0.425989      -1.055341       0.008705      -0.006383       0.048874       0.050051       0.019524      -0.012894       0.008757       0.019023       0.050841      -0.034231       0.009961       0.024270              8.553701       6.521129      -3.089109       0.490915      11.124959      -0.168748       8.015014           0.000000
           93              C       6.482079      10.548406       1.928728       0.117752      24.547305 0.31814695E+03  0.69433306E+04                                 7.429714                            6.023591       0.340144       2.140200                    0.999756      25.349990      71.061415       0.656223       0.427676      -1.053262      -0.016803      -0.014028      -0.041787       0.047173       0.034271       0.004184      -0.013405       0.035658      -0.022939      -0.040489      -0.002204       0.042692              8.196818       6.017186      -3.151906       0.204715      10.166263       0.126731       8.407005          -0.000002
           94              C       3.241477      -0.517750       2.008474      -0.184971      34.446030 0.49211021E+03  0.11957341E+05                                 9.298653                            7.492933       0.046930       1.989123                    0.998727      30.276442      89.064348       0.589198       0.427831      -1.054930      -0.004019      -0.014177      -0.006180       0.015979       0.011662      -0.016969       0.009613       0.002724       0.025834      -0.026185       0.005373       0.020812             10.458763       8.161313      -4.578741       1.162868      12.979629      -0.858745      10.235347          -0.000001
           95              C       1.758019       2.067410       2.023284      -0.180252      30.867258 0.41849870E+03  0.97818037E+04                                 8.592204                            6.869298       0.173108       2.040220                    0.999327      29.197158      84.712656       0.619754       0.422826      -1.056225      -0.006253       0.000915      -0.008933       0.010942       0.018721       0.003434      -0.024616       0.017992       0.026755      -0.036932       0.009204       0.027728              9.508428       7.700097      -4.098705       0.816448      12.217152       0.734875       8.608035          -0.000000
           96              C       1.029941       3.166241       2.018727       0.094131      24.930669 0.31306474E+03  0.68053710E+04                                 7.451100                            5.937430       0.274097       2.107080                    0.999860      25.656419      71.791936       0.667259       0.422274      -1.056551      -0.015919       0.004747      -0.051883       0.054477       0.032304      -0.021374       0.000982       0.008288       0.036953      -0.042982       0.005783       0.037199              8.219153       6.701390      -3.371150       1.151401      10.520146       0.334815       7.435923           0.000005
           97              N      -0.339769      -0.459620       3.722114      -0.230207      35.422233 0.52183739E+03  0.12599216E+05                                 9.035681                            7.421615       0.207852       2.100267                    0.998423      27.529999      75.369136       0.640922       0.395816      -1.098501      -0.110724       0.033527      -0.112606       0.161443       0.009283      -0.062513       0.034188      -0.069547      -0.065735      -0.092292       0.027602       0.064690             10.107346       7.944758      -2.636080       3.138371       9.662621      -0.787938      12.714660          -0.000001
           98              N       2.422594      -2.989211       9.524019      -0.221365      34.241179 0.49833581E+03  0.11943281E+05                                 8.900682                            7.317394       0.063852       2.057448                    0.997861      27.519760      76.084599       0.634282       0.402923      -1.089110       0.089748      -0.040862       0.115522       0.151887       0.021963      -0.057422       0.029544      -0.051803      -0.137571      -0.095116       0.036818       0.058298              9.925491       7.237489      -1.741541       2.987542      10.368287      -0.578723      12.170698          -0.000001
           99              N       9.468860       3.621136       0.976098      -0.230204      35.422093 0.52183507E+03  0.12599149E+05                                 9.035664                            7.421602       0.207780       2.100246                    0.998424      27.529961      75.369049       0.640921       0.395816      -1.098501       0.110724      -0.116943      -0.011354       0.161445       0.061405       0.014948       0.000889       0.012363       0.179993      -0.092295       0.027597       0.064697             10.107321       7.944749      -3.900097       1.259948      12.831475       0.500449       9.545741           0.000005
          100              N       6.706486       9.948533       0.817972      -0.221368      34.241066 0.49833422E+03  0.11943229E+05                                 8.900653                            7.317376       0.063870       2.057453                    0.997862      27.519703      76.084312       0.634284       0.402922      -1.089111      -0.089746       0.122408       0.005658       0.151888       0.061469       0.001281      -0.011875       0.050072       0.168055      -0.095121       0.036819       0.058302              9.925446       7.237454      -3.423434       0.488089      12.318749       0.214304      10.220136          -0.000001
          101              O       2.343295       8.952403       7.746240      -0.537461      34.117987 0.53530187E+03  0.12853327E+05                                 8.298394                            7.132731       0.478125       2.195652                    0.998921      27.596531      72.476879       0.715723       0.356405      -1.141156       0.008339       0.027409      -0.018088       0.033882      -0.037822       0.025664       0.043911       0.064871       0.004607      -0.081513       0.031387       0.050126              9.093124      11.947738       0.906812       3.729197       5.527610      -0.551333       9.804023           0.000120
          102              O      -0.955650      -2.205882       5.969714      -0.533847      34.428748 0.59146882E+03  0.14561330E+05                                 8.349756                            7.547800       0.308607       2.142889                    0.998327      27.805335      73.954010       0.688806       0.361194      -1.137305       0.006357      -0.002270       0.015016       0.016464       0.001503      -0.056615      -0.004087      -0.086599       0.029453      -0.082818       0.036183       0.046635              8.723902       8.631808       2.659438      -0.981366       8.875973      -2.699965       8.663925          -0.000094
          103              O       8.557222       8.237660       2.515435      -0.528629      33.838380 0.57636439E+03  0.14093684E+05                                 8.257345                            7.457325       0.279041       2.143577                    0.996954      27.451222      72.692492       0.692275       0.361826      -1.137156      -0.001766      -0.016013      -0.011099       0.019564      -0.014319       0.001577      -0.054106       0.089940       0.018619      -0.082507       0.032276       0.050231              8.572080       7.465964      -1.674607       2.711071       8.491171      -1.718607       9.759105           0.000142
          104              O       9.032340       6.064234       2.746244      -0.553179      34.913642 0.54348937E+03  0.13085089E+05                                 8.421376                            7.162326       0.492874       2.196290                    0.998971      27.781418      72.797817       0.718740       0.353955      -1.144388      -0.012023       0.007604      -0.021346       0.025652       0.030258      -0.041853       0.063262      -0.011385      -0.075490      -0.096202       0.032758       0.063445              9.314244       5.987060       0.213463       0.796771      12.640811       4.718845       9.314861          -0.000145
          105              O       3.945166       9.410175       4.705617      -0.543727      34.803451 0.59353735E+03  0.14625408E+05                                 8.433594                            7.578823       0.254256       2.133176                    0.996513      27.668393      73.629389       0.684951       0.362900      -1.135935       0.004504       0.002910       0.019291       0.020023      -0.009730      -0.002439      -0.029328       0.001450      -0.217721      -0.080210       0.030816       0.049393              8.815391       7.752556      -3.256651       0.808611      11.005285      -0.336644       7.688332          -0.000173
          106              O       4.733628       8.554878       6.556421      -0.550225      36.040180 0.54418223E+03  0.13119436E+05                                 8.635076                            7.198233       0.362319       2.159617                    0.998165      27.640654      72.721788       0.711535       0.357058      -1.140720      -0.015624       0.030844      -0.003144       0.034718       0.055644      -0.018073       0.027959       0.067225       0.139806      -0.096052       0.041415       0.054637              9.642288       6.358284      -0.448574       0.852576       6.697154       2.790390      15.871425           0.000202
          107              O       6.699236       5.070436       1.682425      -0.527738      35.618975 0.56578336E+03  0.13768735E+05                                 8.568524                            7.366683       0.413097       2.181798                    0.998304      27.521434      72.664579       0.699741       0.359687      -1.139031       0.005271       0.026324      -0.001891       0.026914      -0.034246       0.010744       0.030211       0.071583       0.067931      -0.071736       0.033225       0.038511              9.387379      11.771368      -2.554091      -2.956878      10.061008       1.370014       6.329760          -0.000138
          108              O       6.114290       7.215194       1.650982      -0.533269      37.405625 0.62642837E+03  0.15652812E+05                                 8.884362                            7.804261       0.153376       2.093569                    0.997084      28.006860      75.167887       0.672298       0.364606      -1.134069       0.007093      -0.012636      -0.000856       0.014516       0.045137       0.021847      -0.013326      -0.069379       0.094447      -0.078573       0.036348       0.042225              9.508658       9.285481       2.319269      -2.283038      12.152378      -1.887492       7.088113           0.000150
          109              O       6.785768       3.804054      11.210659      -0.537461      34.117636 0.53529564E+03  0.12853128E+05                                 8.298295                            7.132656       0.478112       2.195647                    0.998922      27.596533      72.476517       0.715733       0.356402      -1.141160      -0.008337      -0.027083       0.018576       0.033883      -0.038027       0.025378       0.043568       0.065684       0.007104      -0.081513       0.031386       0.050127              9.093005      11.947573      -3.113002      -2.244533       9.581994       1.097106       5.749448           0.000157
          110              O      10.084738       6.360930       0.204949      -0.533841      34.427550 0.59144316E+03  0.14560519E+05                                 8.349509                            7.547593       0.308696       2.142914                    0.998326      27.804906      73.952061       0.688822       0.361190      -1.137310      -0.006369       0.014764       0.003559       0.016469       0.053012       0.019920      -0.012896      -0.064913       0.094440      -0.082806       0.036173       0.046633              8.723631       8.631511       1.910662      -2.093886      10.577727      -2.007885       6.961655          -0.000133
          111              O       0.571856      -0.772373       8.578452      -0.528627      33.838224 0.57636148E+03  0.14093598E+05                                 8.257331                            7.457316       0.279040       2.143576                    0.996954      27.451137      72.692279       0.692274       0.361827      -1.137155       0.001766      -0.004254      -0.019021       0.019571      -0.006851       0.012671      -0.019815       0.005603      -0.234370      -0.082501       0.032275       0.050226              8.572065       7.465953      -3.142140       0.530216      10.778464      -0.788653       7.471776           0.000194
          112              O       0.096742       0.260025       6.652003      -0.553175      34.913767 0.54349237E+03  0.13085182E+05                                 8.421404                            7.162355       0.492855       2.196285                    0.998971      27.781457      72.798027       0.718737       0.353956      -1.144387       0.012026      -0.022638      -0.000989       0.025653       0.050173      -0.012261       0.030159       0.070040       0.168773      -0.096208       0.032763       0.063445              9.314268       5.987083      -0.657708      -0.497854       6.493878       2.219652      15.461844          -0.000209
          113              O       5.183904       0.814922      10.489522      -0.543721      34.803362 0.59353479E+03  0.14625338E+05                                 8.433606                            7.578827       0.254237       2.133171                    0.996513      27.668316      73.629298       0.684947       0.362902      -1.135933      -0.004504       0.016778       0.009960       0.020025      -0.001403       0.009939      -0.058733       0.073783      -0.000708      -0.080208       0.030811       0.049397              8.815406       7.752552      -1.975624       2.712297       8.393752      -1.398424      10.299913          -0.000121
          114              O       4.395439       2.851571      10.394282      -0.550221      36.039741 0.54417340E+03  0.13119156E+05                                 8.634965                            7.198141       0.362407       2.159644                    0.998165      27.640571      72.721132       0.711546       0.357055      -1.140723       0.015619      -0.014526       0.027385       0.034711       0.037701      -0.044746       0.056142      -0.002101      -0.068173      -0.096057       0.041420       0.054637              9.642166       6.358205      -0.958756       0.094406      12.622737       5.199567       9.945554           0.000155
          115              O       2.429850      -0.351160       5.330716      -0.527733      35.619177 0.56578665E+03  0.13768842E+05                                 8.568579                            7.366723       0.413093       2.181799                    0.998303      27.521443      72.664792       0.699736       0.359689      -1.139029      -0.005270      -0.011668       0.023676       0.026916      -0.022850       0.027684       0.045977       0.032790      -0.048402      -0.071736       0.033224       0.038511              9.387447      11.771461       1.777210       3.479700       5.903094      -0.320498      10.487785          -0.000110
          116              O       3.014793      -1.188075       7.305697      -0.533268      37.405415 0.62642368E+03  0.15652667E+05                                 8.884338                            7.804237       0.153373       2.093570                    0.997084      28.006734      75.167508       0.672298       0.364606      -1.134068      -0.007096       0.003961      -0.012030       0.014518      -0.003234      -0.050035      -0.005173      -0.089429       0.034265      -0.078564       0.036342       0.042223              9.508635       9.285463       2.988442      -1.288615       9.123570      -3.118907      10.116872           0.000099

******************************************************
Auxiliary information for the entire system
The total spin magnetic moment of the unit cell is   -0.000014
The total net atomic charge of the unit cell is   -0.000002
Accuracy of reproducing the electrostatic potential in the unit cell:
  The inner radius (bohr) =    5.0000
  The outer radius (bohr) =   12.0000
  Valid grid points have density less than (e/(bohr^3)) =    0.0001
  The number of valid grid points were=         5991
  The rms potential error without charges in kcal/mol is=      2.21773
  The rms potential error with partial charges in kcal/mol is=      0.37836
  The RRMSE value at monopole order=      0.17061
  The rms potential error with partial charges and cloud penetration in kcal/mol is=      0.38113
  The RRMSE value at monopole order with cloud penetration is=      0.17186
  The rms potential error with partial charges and atomic dipoles in kcal/mol is=      0.21434
  The RRMSE value at dipole order=      0.09665
  The rms potential error with partial charges, atomic dipoles and cloud penetration in kcal/mol is=      0.20489
  The RRMSE value at dipole order with cloud penetration=      0.09239

******************************************************
The electron densities and ab initio electrostatic potential were computed in VASP using the PBE functional and
projector augmented wave method. See the main text of the journal article for a description of computational details.
The atomic charges, dipoles, and quadrupoles were computed with the DDEC6 method as described in
(a) T. A. Manz and N. Gabaldon Limas, RSC Adv. 6 (2016) 47771-47801 DOI: 10.1039/c6ra04656h
(b) N. Gabaldon Limas and T. A. Manz, RSC Adv. 8 (2018) 2678-2707 DOI: 10.1039/c7ra11829e.
For each atom in the material, the electron cloud parameters were fit to the spherically averaged atom-in-material
electron density using radial positions for which this density was between 10^-4 and 10^-2 electrons per cubic bohr.
The polarizabilities, dispersion coefficients, and quantum Drude oscillator (QDO) parameters were fit using the MCLF method.
The magnetic structure of the system was optimized in VASP from the default ferromagnetic initial guess using spin polarization.
The atomic spin moments (ASMs) were computed on this optimized magnetic structure using the DDEC6 partition as inputs
to the method of T. A. Manz and D. S. Sholl, J. Chem. Theory Comput. 7 (2011) 4146-4164 DOI: 10.1021/ct200539n.
The RMSE and RRMSE were computed using a uniform grid with Ewald summation.
