# Supplementary material for: A collection of forcefield precursors for metal–organic frameworks
Source: RSC Adv. 2019 Nov 13;9(63):36492–507. doi: 10.1039/c9ra07327b (PMC9075174; doi:10.1039/c9ra07327b)
Supplement: RA-009-C9RA07327B-s6061 [file RA-009-C9RA07327B-s6061.xyz]

  116
jmolscript: load "" {1 1 1} spacegroup "x,y,z" unitcell [{      9.118300     0.000000     0.000000 }, {      2.519852    12.273803     0.000000 }, {     -2.519895    -4.628114    11.367787 }]
Cu     7.740139     8.682104     1.974698     0.729420
Cu     8.541962     7.624042     4.223247     0.734018
Cu     1.378120    -1.444848     8.785822     0.729414
Cu     0.576289     1.036689     8.653728     0.734034
H      6.230615    11.163221     0.940116     0.088163
H      2.436687     7.269810    10.542486     0.124650
H      3.206796     3.823452     8.703178     0.119566
H      4.481263     3.185773    10.510656     0.090365
H      9.432046     8.617603     6.987779     0.096022
H      1.554187     7.988132     8.829360     0.124355
H      2.034926     4.367926     7.136697     0.129091
H      0.790552     5.108061     5.342860     0.091019
H      4.924991     5.091844     3.745686     0.083386
H      3.277693     5.319334     2.047338     0.102961
H      3.910021     6.723669     1.609679     0.109167
H      5.333254     4.233903     1.415289     0.123761
H      5.897749     5.643150     0.908286     0.142063
H      4.086072     6.769173     5.203036     0.144160
H      3.483544     7.568692     3.953716     0.154809
H      2.885866     6.138361     4.352726     0.152497
H      3.154175     9.613066     2.299703     0.101285
H      1.363356    -1.207964     4.007145     0.100798
H      3.214430     9.739569     4.593723     0.102452
H     -0.557200     0.026728     4.510738     0.123425
H      7.812418    -1.296884     5.006373     0.140334
H      0.805264    -0.413130     1.834761     0.146597
H      2.217243    11.153443     0.921928     0.140275
H      8.369635    -0.221023     2.167837     0.142958
H      2.887641    -3.338623    10.693677     0.088161
H      6.681533     7.023042    10.708455     0.124650
H      5.911445     6.619030     6.822946     0.119566
H      4.636971     8.533539     6.913888     0.090376
H     -0.313812     3.222511    10.616376     0.096025
H      7.564039     5.165512    10.727781     0.124346
H      7.083321     4.962873     6.736551     0.129094
H      8.327702     3.022365     6.745645     0.091016
H      4.193272     1.549202     6.128374     0.083385
H      5.840578    -0.109562     5.698672     0.102964
H      5.208247    -1.044452     6.834314     0.109177
H      3.785023    -0.285669     4.455036     0.123758
H      3.220527    -1.286636     5.569079     0.142060
H      5.032177     2.266502     8.231415     0.144164
H      5.634709     0.807925     8.500831     0.154809
H      6.232390     1.716820     7.326539     0.152499
H      5.964080    -1.494874     9.770613     0.101282
H      7.754927     4.166846     0.392189     0.100800
H      5.903812     0.582111    10.752790     0.102453
H      9.675476     4.167697     1.725630     0.123429
H      1.305860     5.125845     0.686614     0.140340
H      8.313028     1.855107     0.309204     0.146598
H      6.901013    -3.351782    10.677762     0.140278
H      0.748654     2.091159     0.612724     0.142955
C      6.131299    10.590798     0.187568     0.092215
C      2.848596     6.414266    10.500425    -0.187084
C      2.687707     5.633793     9.402410     0.107261
C      3.300810     4.417084     9.439810    -0.181736
C      4.055868     4.035079    10.528844     0.103819
C      0.656999     7.732874     7.023132     0.109787
C      1.397518     7.363272     8.130241    -0.187267
C      1.906671     6.088452     8.219933     0.101855
C      1.678990     5.248348     7.140562    -0.187974
C      0.931574     5.699560     6.072672     0.087646
C      6.002593     6.828230     3.370321     0.609576
C      4.716734     5.998118     3.378847    -0.046834
C      4.123180     5.830015     1.979586    -0.177336
C      5.075017     5.102520     1.017644    -0.322706
C      1.944456     0.232860    11.033915     0.657086
C      3.700841     6.678973     4.306118    -0.452262
C     10.295270     9.463571     2.786586     0.594704
C      2.486903    10.235277     2.708375    -0.041233
C      0.505909    -1.690709     4.110592    -0.183927
C     -0.425312    -0.847444     4.956696    -0.314820
C      0.085099    -0.604974     6.375282     0.652715
C      2.447079    11.425842     1.834988    -0.461933
C      2.986963    -3.819776     9.879744     0.092189
C      6.269627     7.306687     9.900206    -0.187073
C      6.430524     6.584018     8.763313     0.107255
C      5.817425     7.077445     7.650521    -0.181721
C      5.062363     8.230135     7.707360     0.103742
C      8.461237     3.588862     9.810287     0.109794
C      7.720713     4.753616     9.885428    -0.187243
C      7.211565     5.317387     8.738532     0.101831
C      7.439254     4.634470     7.553440    -0.187973
C      8.186675     3.475267     7.568673     0.087649
C      3.115666     0.546802     7.595046     0.609577
C      4.401527     0.867710     6.829425    -0.046834
C      4.995089    -0.364876     6.146108    -0.177344
C      4.043260    -0.981494     5.109593    -0.322702
C      7.173786    10.131636     4.376257     0.657088
C      5.417413     1.469802     7.809670    -0.452274
C     -1.177017    -0.987560     9.815743     0.594699
C      6.631347    -1.350987    10.500993    -0.041234
C      8.612375     4.444687    -0.015915    -0.183925
C      9.543589     4.910363     1.084146    -0.314847
C      9.033170     6.132807     1.843628     0.652763
C      6.671171    -2.608834    11.274344    -0.461933
N      6.732849     9.420207     0.218716    -0.218942
N      9.515824     6.916873     6.005147    -0.227147
N      2.385416    -3.349530     8.807307    -0.218859
N     -0.397580     2.953712     8.670666    -0.227149
O      6.101746     7.700489     2.483179    -0.526468
O      6.852196     6.586699     4.267467    -0.541016
O      1.947040    -0.959572    10.609215    -0.544236
O      1.470788     1.218402    10.402435    -0.533793
O      9.509653     9.537126     1.790426    -0.524761
O     10.094809     8.777089     3.818553    -0.523453
O      0.685428    -1.563278     6.929007    -0.529754
O     -0.160331     0.506183     6.899224    -0.539600
O      3.016515    -0.603761     8.068401    -0.526470
O      2.266059     1.468799     7.709633    -0.541017
O      7.171208    10.187918     3.111704    -0.544233
O      7.647454     9.175148     5.050935    -0.533795
O     -0.391396    -1.937923     9.508244    -0.524746
O     -0.976560     0.227086     9.569062    -0.523460
O      8.432842     7.007008     1.164857    -0.529760
O      9.278593     6.199086     3.070326    -0.539613

The following XYZ coordinates are in angstroms. Other properties are in atomic units.
The sperically averaged electron density of each atom fit to a function of the form exp(a - br)
eigen_1, eigen_2 and eigen_3 are the three eigenvalues of traceless quadrupole moment tensor
  atom number  atomic symbol              X              Y              Z     net charge C6 coefficient C8 coefficient C10 coefficient fluctuating dipole atomic polarizability isotropic forcefield polarizability              a              b squared Pearson coefficient          <r^3>          <r^4>         wp_QDO          m_QDO          q_QDO       dipole_x       dipole_y       dipole_z         dipole            Qxy            Qxz            Qyz     Q(x^2-y^2)  Q(3z^2 - R^2)        eigen_1        eigen_2        eigen_3 static polarizability      alpha(xx)      alpha(xy)      alpha(xz)      alpha(yy)      alpha(yz)      alpha(zz) atomic spin moment
            1             Cu       7.740139       8.682104       1.974698       0.729420      64.833238 0.12348428E+04  0.35169129E+05                                14.027709                           12.271000       1.073521       2.239518                    0.993089      43.330315     109.374069       0.470302       0.457277      -1.114054      -0.029106       0.034825      -0.068255       0.081968       0.044532      -0.102978       0.123293      -0.003237      -0.408453      -0.235490       0.107624       0.127866             15.600930      17.228133       1.075693       0.721641      13.781705       0.699630      15.792950           0.000522
            2             Cu       8.541962       7.624042       4.223247       0.734018      64.491910 0.12213713E+04  0.34700571E+05                                14.043312                           12.255095       1.082313       2.243709                    0.993176      43.238406     109.115444       0.467520       0.461123      -1.111391       0.025303      -0.034968       0.070509       0.082671       0.042710      -0.098963       0.119851      -0.004769      -0.432960      -0.235267       0.107825       0.127441             15.684638      17.444403       0.705196       0.787198      13.685125       0.599519      15.924386          -0.000514
            3             Cu       1.378120      -1.444848       8.785822       0.729414      64.833880 0.12348588E+04  0.35169709E+05                                14.027809                           12.271090       1.073482       2.239502                    0.993088      43.330653     109.375240       0.470299       0.457278      -1.114053       0.029108      -0.076348       0.006512       0.081968       0.112175      -0.002399       0.016344       0.259448       0.379657      -0.235495       0.107615       0.127879             15.601024      17.228210      -0.262640      -1.268431      15.018280       1.203158      14.556584           0.000275
            4             Cu       0.576289       1.036689       8.653728       0.734034      64.490906 0.12213480E+04  0.34699742E+05                                14.043165                           12.254974       1.082326       2.243717                    0.993177      43.237965     109.114035       0.467523       0.461123      -1.111392      -0.025315       0.078490      -0.005830       0.082677       0.107777      -0.002230       0.009319       0.266693       0.381455      -0.235283       0.107829       0.127454             15.684459      17.444179      -0.463156      -0.949908      15.186968       1.211068      14.422229          -0.000268
            5              H       6.230615      11.163221       0.940116       0.088163       1.247756 0.93150661E+01  0.94048284E+02                                 1.844610                            1.731516      -0.981327       2.396076                    0.998197       3.539410       9.725273       0.502624       1.206975      -0.726617       0.005946       0.027734       0.036223       0.046007      -0.006780       0.005734       0.009087      -0.019953      -0.009167      -0.016274      -0.000188       0.016462              1.873863       1.534898       0.036395       0.135899       1.732598       0.368905       2.354092           0.000000
            6              H       2.436687       7.269810      10.542486       0.124650       1.018874 0.74160017E+01  0.72147343E+02                                 1.733424                            1.639095      -1.046734       2.387527                    0.996477       3.605058      10.376407       0.463432       1.358532      -0.691549      -0.013048       0.032522       0.000850       0.035052      -0.006478       0.006307       0.006640      -0.016921       0.004798      -0.015472       0.003287       0.012185              1.769570       1.643814      -0.416123       0.042878       2.145881      -0.072953       1.519014           0.000000
            7              H       3.206796       3.823452       8.703178       0.119566       1.019640 0.75605092E+01  0.74070299E+02                                 1.737649                            1.656413      -1.269523       2.273986                    0.994547       3.777382      10.988566       0.459405       1.360873      -0.689745      -0.008028      -0.022186      -0.025441       0.034697      -0.004405       0.003258       0.003494      -0.010725       0.022683      -0.011673       0.002421       0.009252              1.758503       1.493788      -0.031827       0.165062       1.889915       0.352355       1.891806          -0.000000
            8              H       4.481263       3.185773      10.510656       0.090365       1.038238 0.74030195E+01  0.71965385E+02                                 1.747824                            1.629484      -1.025539       2.381358                    0.996746       3.732433      10.727130       0.468456       1.345000      -0.693514       0.017885      -0.042540       0.001644       0.046176      -0.006995       0.004785       0.006831      -0.018824      -0.010799      -0.014427      -0.000575       0.015003              1.801787       1.643574      -0.456516       0.057720       2.260627      -0.044262       1.501158          -0.000000
            9              H       9.432046       8.617603       6.987779       0.096022       1.035694 0.74409821E+01  0.71989835E+02                                 1.711337                            1.609771      -0.909024       2.442818                    0.998295       3.545811       9.967403       0.484771       1.305957      -0.702882      -0.013229       0.046016      -0.001615       0.047907      -0.005256       0.004011       0.006474      -0.025100      -0.001450      -0.015331      -0.000521       0.015852              1.751701       1.545068      -0.356672       0.095184       2.235045      -0.117936       1.474991           0.000000
           10              H       1.554187       7.988132       8.829360       0.124355       0.949622 0.68557480E+01  0.65935665E+02                                 1.691195                            1.602571      -1.352761       2.235423                    0.993765       3.847011      11.306842       0.453346       1.404788      -0.680211       0.009214       0.023454       0.021786       0.033311      -0.005300       0.007336       0.001294      -0.007298       0.009186      -0.011499       0.003570       0.007929              1.721353       1.420307       0.033208       0.150927       1.866279       0.367863       1.877472           0.000000
           11              H       2.034926       4.367926       7.136697       0.129091       1.042072 0.76366481E+01  0.74416396E+02                                 1.721775                            1.634933      -1.116933       2.356523                    0.996073       3.519303       9.951482       0.478864       1.312588      -0.701497       0.012387      -0.034867      -0.000716       0.037009      -0.005833       0.004606       0.006556      -0.011232       0.009572      -0.012771       0.002507       0.010265              1.754186       1.572273      -0.310603       0.113416       2.186950      -0.140670       1.503335           0.000000
           12              H       0.790552       5.108061       5.342860       0.091019       1.240441 0.92993668E+01  0.93869276E+02                                 1.839965                            1.732226      -0.982348       2.400708                    0.997720       3.527498       9.697922       0.501475       1.210004      -0.726014      -0.006966      -0.031265      -0.035944       0.048146      -0.007394       0.007777       0.010860      -0.021285      -0.014783      -0.019466       0.000768       0.018698              1.871624       1.553233       0.118128       0.149729       1.765995       0.330415       2.295644          -0.000000
           13              H       4.924991       5.091844       3.745686       0.083386       1.199913 0.98032263E+01  0.99042405E+02                                 1.716526                            1.708849      -0.783282       2.477709                    0.998516       3.473308       9.176581       0.542731       1.117042      -0.749844       0.000109      -0.033443       0.014113       0.036299      -0.000424      -0.000474      -0.001806      -0.007068      -0.001587      -0.003431      -0.001029       0.004460              1.702121       1.494173      -0.098551       0.049105       1.934412      -0.205931       1.677778           0.000001
           14              H       3.277693       5.319334       2.047338       0.102961       1.077593 0.83399016E+01  0.82264568E+02                                 1.704933                            1.660915      -0.672746       2.542746                    0.999180       3.493171       9.623175       0.500598       1.240409      -0.718531      -0.023082      -0.018043       0.004018       0.029572       0.005311      -0.003481       0.002016      -0.000975      -0.007021      -0.007307       0.000705       0.006602              1.719075       2.133165       0.362543       0.017563       1.526926       0.077054       1.497136          -0.000000
           15              H       3.910021       6.723669       1.609679       0.109167       1.028632 0.84232991E+01  0.84132162E+02                                 1.707433                            1.713478      -0.981098       2.395362                    0.996806       3.727447      10.676411       0.469159       1.307091      -0.702122       0.000837       0.028829      -0.011511       0.031054      -0.007139      -0.003188      -0.004546      -0.012040      -0.000695      -0.011369       0.001087       0.010282              1.692405       1.526115      -0.132286       0.072892       1.919559      -0.126033       1.631541          -0.000000
           16              H       5.333254       4.233903       1.415289       0.123761       1.151673 0.93119079E+01  0.93398145E+02                                 1.712425                            1.700161      -0.944831       2.417139                    0.998394       3.391920       9.093781       0.524607       1.164053      -0.738015      -0.000855      -0.021210       0.012752       0.024763      -0.000683       0.000183      -0.003883      -0.009963      -0.002359      -0.004637      -0.002654       0.007291              1.696715       1.531117      -0.172382       0.040393       1.943900      -0.128979       1.615127           0.000000
           17              H       5.897749       5.643150       0.908286       0.142063       0.912069 0.69381358E+01  0.66851149E+02                                 1.654733                            1.616113      -1.206442       2.312276                    0.993934       3.712631      10.881238       0.450306       1.411666      -0.680158       0.019459       0.022367       0.000689       0.029655       0.005189      -0.002011      -0.004096       0.006360       0.002936      -0.007484      -0.000328       0.007812              1.673105       2.021396       0.332034      -0.049954       1.564610       0.064558       1.433310          -0.000000
           18              H       4.086072       6.769173       5.203036       0.144160       0.934792 0.68215499E+01  0.64994037E+02                                 1.644948                            1.572992      -0.987657       2.414400                    0.997422       3.514774      10.012444       0.472622       1.360196      -0.691319       0.011584       0.001437       0.012565       0.017151      -0.001714       0.004626       0.002967       0.002250       0.003883      -0.006213       0.000515       0.005698              1.680390       1.515990       0.045813       0.326374       1.285908       0.086833       2.239272           0.000000
           19              H       3.483544       7.568692       3.953716       0.154809       0.829387 0.61819132E+01  0.57895012E+02                                 1.560445                            1.532102      -1.084586       2.379515                    0.996073       3.540754      10.245032       0.459308       1.423914      -0.678406      -0.003207       0.015521      -0.011431       0.019541      -0.000779      -0.001053      -0.002874      -0.005874      -0.001140      -0.003725      -0.001019       0.004744              1.559540       1.374347      -0.218867       0.059586       1.911171      -0.205513       1.393102          -0.000000
           20              H       2.885866       6.138361       4.352726       0.152497       0.999319 0.74847078E+01  0.72660107E+02                                 1.688125                            1.623959      -1.120327       2.355187                    0.996353       3.509932       9.946323       0.477505       1.321316      -0.699470      -0.014529      -0.009971      -0.005072       0.018337       0.000877      -0.000926       0.003220      -0.004787      -0.022646      -0.008390       0.001426       0.006964              1.714010       2.132518       0.393965      -0.165850       1.513673      -0.056283       1.495838           0.000000
           21              H       3.154175       9.613066       2.299703       0.101285       0.992420 0.77216473E+01  0.74935198E+02                                 1.628114                            1.608655      -0.640911       2.558394                    0.999292       3.499074       9.654211       0.502207       1.256745      -0.714066       0.033389      -0.013588      -0.019597       0.041031      -0.005269      -0.002305       0.002532       0.001056       0.001411      -0.005553      -0.001323       0.006876              1.632453       1.682049      -0.277941      -0.172338       1.655895       0.139512       1.559416           0.000000
           22              H       1.363356      -1.207964       4.007145       0.100798       1.036712 0.80314783E+01  0.78885713E+02                                 1.690405                            1.652229      -0.813326       2.477904                    0.997711       3.581357      10.012583       0.489246       1.274606      -0.709987       0.021865       0.017235      -0.003125       0.028016       0.003115      -0.004102       0.005444       0.003661      -0.010858      -0.009562       0.003906       0.005656              1.702235       2.122201       0.309894       0.022838       1.483406       0.000024       1.501097           0.000000
           23              H       3.214430       9.739569       4.593723       0.102452       1.029013 0.81919292E+01  0.81725052E+02                                 1.739037                            1.711930      -1.176725       2.296958                    0.994909       3.915736      11.423024       0.457636       1.341581      -0.693540      -0.001506      -0.026361       0.018393       0.032179      -0.007092      -0.003366      -0.007146      -0.008272      -0.005521      -0.011905       0.000850       0.011056              1.744173       1.515327      -0.139531       0.122622       2.017546      -0.225599       1.699646          -0.000000
           24              H      -0.557200       0.026728       4.510738       0.123425       1.108742 0.88795509E+01  0.88120432E+02                                 1.675110                            1.664488      -0.905581       2.435298                    0.998584       3.375293       9.038436       0.527496       1.170043      -0.736139       0.005438       0.020133      -0.014522       0.025413       0.001291      -0.001844      -0.002784      -0.012288      -0.006354      -0.005968      -0.002233       0.008201              1.660708       1.394331      -0.074452       0.003751       1.886781      -0.194330       1.701012           0.000000
           25              H       7.812418      -1.296884       5.006373       0.140334       0.911437 0.69262106E+01  0.66364275E+02                                 1.622843                            1.590599      -0.983340       2.412351                    0.996793       3.599481      10.344362       0.466671       1.369799      -0.688842      -0.020758      -0.021694      -0.003889       0.030276       0.005882      -0.001107      -0.003131       0.013090       0.001953      -0.009754       0.000704       0.009051              1.636187       2.010003       0.291894      -0.041246       1.486446       0.083735       1.412112           0.000000
           26              H       0.805264      -0.413130       1.834761       0.146597       1.049118 0.79761269E+01  0.77806595E+02                                 1.681645                            1.630846      -0.840888       2.484989                    0.999192       3.322920       9.104426       0.502130       1.250447      -0.717060       0.016673       0.001661       0.004703       0.017403       0.003498       0.000855      -0.002516       0.005915      -0.011131      -0.005910      -0.000535       0.006445              1.691219       2.000064       0.350342      -0.083164       1.587889      -0.133038       1.485703          -0.000000
           27              H       2.217243      11.153443       0.921928       0.140275       0.989125 0.72792691E+01  0.70511185E+02                                 1.704153                            1.621376      -1.072789       2.366621                    0.997018       3.642670      10.473034       0.466901       1.354287      -0.691866      -0.004799      -0.014192      -0.012670       0.019621      -0.001934       0.003440       0.002659      -0.009736       0.017996      -0.009246       0.001588       0.007658              1.740969       1.423230       0.098271       0.225609       1.452683       0.130709       2.346992           0.000000
           28              H       8.369635      -0.221023       2.167837       0.142958       1.085534 0.86012323E+01  0.85111064E+02                                 1.689286                            1.669464      -0.890512       2.456366                    0.998912       3.342817       9.087443       0.509396       1.215136      -0.725533      -0.014369       0.001989       0.012057       0.018862      -0.003923      -0.004775      -0.000934       0.005490      -0.005256      -0.006499      -0.000900       0.007399              1.673449       1.660338      -0.288222      -0.165680       1.733738       0.067799       1.626272           0.000000
           29              H       2.887641      -3.338623      10.693677       0.088161       1.247739 0.93149149E+01  0.94046390E+02                                 1.844597                            1.731504      -0.981322       2.396078                    0.998197       3.539385       9.725190       0.502624       1.206979      -0.726616      -0.005946       0.023093       0.039350       0.046011      -0.007867       0.004120       0.001416      -0.001113       0.047342      -0.016274      -0.000188       0.016463              1.873849       1.534891      -0.112143      -0.084954       2.008035       0.481041       2.078621           0.000000
           30              H       6.681533       7.023042      10.708455       0.124650       1.018773 0.74150248E+01  0.72134845E+02                                 1.733255                            1.638946      -1.046522       2.387626                    0.996483       3.604764      10.375055       0.463474       1.358463      -0.691563       0.013048      -0.011478       0.030442       0.035053      -0.008284       0.003623       0.002634      -0.007083       0.034314      -0.015472       0.003286       0.012186              1.769392       1.643656      -0.196588       0.369181       1.658938      -0.271090       2.005582           0.000000
           31              H       5.911445       6.619030       6.822946       0.119566       1.019636 0.75604594E+01  0.74069593E+02                                 1.737635                            1.656400      -1.269504       2.273996                    0.994547       3.777361      10.988442       0.459410       1.360861      -0.689747       0.008030      -0.015197      -0.030141       0.034698      -0.004678       0.002851       0.004589      -0.013415       0.014617      -0.011673       0.002421       0.009252              1.758488       1.493779      -0.164879      -0.032767       1.645412       0.252815       2.136274           0.000000
           32              H       4.636971       8.533539       6.913888       0.090376       1.038206 0.74028066E+01  0.71963224E+02                                 1.747829                            1.629493      -1.025581       2.381349                    0.996743       3.732457      10.727399       0.468438       1.345055      -0.693503      -0.017883       0.017562      -0.038778       0.046173      -0.007069       0.004674      -0.000284      -0.001347       0.041630      -0.014427      -0.000576       0.015002              1.801791       1.643578      -0.225596       0.401042       1.640069      -0.296903       2.121725           0.000000
           33              H      -0.313812       3.222511      10.616376       0.096025       1.035620 0.74402264E+01  0.71979639E+02                                 1.711155                            1.609612      -0.909040       2.442806                    0.998296       3.545496       9.965840       0.484836       1.305833      -0.702910       0.013226      -0.018851       0.042012       0.047909      -0.005699       0.003360      -0.000002      -0.009191       0.046276      -0.015334      -0.000518       0.015852              1.751510       1.544911      -0.222608       0.294402       1.665256      -0.349781       2.044364          -0.000000
           34              H       7.564039       5.165512      10.727781       0.124346       0.949668 0.68561322E+01  0.65940091E+02                                 1.691226                            1.602596      -1.352675       2.235453                    0.993769       3.847084      11.307011       0.453352       1.404754      -0.680217      -0.009216       0.011336       0.029938       0.033313      -0.008793       0.002144       0.001254      -0.007200       0.009460      -0.011498       0.003567       0.007930              1.721385       1.420329      -0.127265      -0.087673       1.618957       0.267173       2.124869           0.000000
           35              H       7.083321       4.962873       6.736551       0.129094       1.042144 0.76372815E+01  0.74423949E+02                                 1.721830                            1.634980      -1.116964       2.356498                    0.996074       3.519422       9.951839       0.478867       1.312555      -0.701503      -0.012388       0.012479      -0.032573       0.037016      -0.006468       0.003664       0.004398      -0.005934       0.025453      -0.012773       0.002509       0.010264              1.754243       1.572316      -0.222175       0.244926       1.698839      -0.339436       1.991575           0.000000
           36              H       8.327702       3.022365       6.745645       0.091016       1.240477 0.92996954E+01  0.93873351E+02                                 1.839992                            1.732250      -0.982402       2.400679                    0.997719       3.527546       9.698069       0.501474       1.209996      -0.726016       0.006968      -0.021501      -0.042511       0.048146      -0.009990       0.003916       0.001475       0.001773       0.054387      -0.019466       0.000767       0.018699              1.871651       1.553255      -0.094139      -0.165875       1.989578       0.421439       2.072121           0.000000
           37              H       4.193272       1.549202       6.128374       0.083385       1.199915 0.98032554E+01  0.99042803E+02                                 1.716531                            1.708853      -0.783245       2.477725                    0.998516       3.473312       9.176606       0.542729       1.117045      -0.749843      -0.000108       0.025682      -0.025653       0.036299       0.000280       0.000572      -0.002805      -0.004616       0.005766      -0.003432      -0.001029       0.004461              1.702126       1.494176      -0.082640       0.072761       1.858109      -0.236998       1.754092           0.000001
           38              H       5.840578      -0.109562       5.698672       0.102964       1.077532 0.83392659E+01  0.82256365E+02                                 1.704838                            1.660827      -0.672838       2.542706                    0.999178       3.493038       9.622556       0.500625       1.240372      -0.718539       0.023082       0.010523      -0.015196       0.029571       0.005228      -0.003606       0.000046       0.003862       0.007494      -0.007308       0.000706       0.006602              1.718977       2.133029       0.120426      -0.342368       1.447480       0.044735       1.576422          -0.000000
           39              H       5.208247      -1.044452       6.834314       0.109177       1.028580 0.84227261E+01  0.84124888E+02                                 1.707368                            1.713414      -0.981053       2.395387                    0.996807       3.727311      10.675874       0.469171       1.307083      -0.702124      -0.000832      -0.021527       0.022359       0.031049       0.000266       0.007815      -0.005477      -0.009751       0.006155      -0.011371       0.001092       0.010279              1.692341       1.526064      -0.117387       0.095032       1.760455      -0.190767       1.790505           0.000000
           40              H       3.785023      -0.285669       4.455036       0.123758       1.151684 0.93120134E+01  0.93399408E+02                                 1.712431                            1.700167      -0.944796       2.417154                    0.998394       3.391934       9.093810       0.524608       1.164048      -0.738016       0.000855       0.019810      -0.014834       0.024763      -0.000426       0.000564      -0.004931      -0.007389       0.005357      -0.004637      -0.002655       0.007291              1.696721       1.531121      -0.102412       0.144427       1.751967      -0.207125       1.807073          -0.000000
           41              H       3.220527      -1.286636       5.569079       0.142060       0.912092 0.69383650E+01  0.66853987E+02                                 1.654767                            1.616144      -1.206469       2.312267                    0.993931       3.712709      10.881558       0.450300       1.411673      -0.680157      -0.019468      -0.007801       0.020972       0.029659       0.003814      -0.004051      -0.001309      -0.000501      -0.017602      -0.007486      -0.000322       0.007808              1.673139       2.021443       0.171475      -0.288696       1.406912       0.000344       1.591063           0.000000
           42              H       5.032177       2.266502       8.231415       0.144164       0.934792 0.68215665E+01  0.64994284E+02                                 1.644953                            1.572998      -0.987676       2.414393                    0.997422       3.514776      10.012481       0.472619       1.360203      -0.691317      -0.011585       0.011095       0.006069       0.017151      -0.004930      -0.000155       0.003193       0.001692       0.002211      -0.006213       0.000517       0.005696              1.680394       1.515997      -0.285007      -0.165498       2.043071       0.395090       1.482115           0.000000
           43              H       5.634709       0.807925       8.500831       0.154809       0.829387 0.61819038E+01  0.57894797E+02                                 1.560434                            1.532091      -1.084552       2.379532                    0.996074       3.540729      10.244887       0.459315       1.423896      -0.678410       0.003206      -0.016442       0.010066       0.019543       0.000681       0.001118      -0.003280      -0.004871       0.001858      -0.003723      -0.001018       0.004742              1.559528       1.374339      -0.137713       0.180239       1.610295      -0.327995       1.693951          -0.000000
           44              H       6.232390       1.716820       7.326539       0.152499       0.999324 0.74847509E+01  0.72660639E+02                                 1.688131                            1.623965      -1.120328       2.355188                    0.996355       3.509931       9.946332       0.477504       1.321318      -0.699470       0.014525      -0.000937      -0.011145       0.018332       0.001190      -0.000464      -0.002487       0.009232       0.019404      -0.008393       0.001427       0.006966              1.714016       2.132527       0.302164      -0.302343       1.537695      -0.046507       1.471827           0.000000
           45              H       5.964080      -1.494874       9.770613       0.101282       0.992406 0.77215049E+01  0.74933448E+02                                 1.628098                            1.608639      -0.640900       2.558400                    0.999292       3.499056       9.654128       0.502211       1.256742      -0.714066      -0.033390      -0.013027      -0.019975       0.041031       0.000149       0.005751       0.002243       0.001768       0.003546      -0.005554      -0.001325       0.006879              1.632436       1.682030       0.054811       0.322404       1.475673       0.066144       1.739607           0.000000
           46              H       7.754927       4.166846       0.392189       0.100800       1.036718 0.80315315E+01  0.78886361E+02                                 1.690411                            1.652234      -0.813364       2.477892                    0.997711       3.581354      10.012580       0.489245       1.274606      -0.709987      -0.021865      -0.009391       0.014786       0.028016       0.004974      -0.001338       0.002638       0.010546       0.009815      -0.009561       0.003907       0.005654              1.702241       2.122211       0.095704      -0.295629       1.498569       0.006195       1.485941           0.000000
           47              H       5.903812       0.582111      10.752790       0.102453       1.029000 0.81918104E+01  0.81723721E+02                                 1.739038                            1.711930      -1.176757       2.296946                    0.994909       3.915723      11.423045       0.457630       1.341601      -0.693536       0.001508       0.026975      -0.017478       0.032178       0.000443       0.007839      -0.007523      -0.007348      -0.002745      -0.011906       0.000849       0.011057              1.744174       1.515327      -0.166184       0.082994       1.902421      -0.272470       1.814773          -0.000000
           48              H       9.675476       4.167697       1.725630       0.123429       1.108732 0.88794573E+01  0.88119336E+02                                 1.675106                            1.664485      -0.905580       2.435299                    0.998584       3.375274       9.038398       0.527493       1.170050      -0.736138      -0.005439      -0.021043       0.013169       0.025413       0.002190      -0.000502      -0.005247      -0.006235       0.011796      -0.005963      -0.002236       0.008199              1.660704       1.394330      -0.031549       0.067542       1.863154      -0.203944       1.724629           0.000000
           49              H       1.305860       5.125845       0.686614       0.140340       0.911423 0.69260725E+01  0.66362603E+02                                 1.622825                            1.590582      -0.983372       2.412344                    0.996793       3.599443      10.344216       0.466674       1.369797      -0.688842       0.020757       0.004577      -0.021561       0.030277       0.003244      -0.005032       0.000389       0.004447      -0.023971      -0.009758       0.000707       0.009051              1.636168       2.009980       0.148266      -0.254786       1.364180       0.033963       1.534345          -0.000000
           50              H       8.313028       1.855107       0.309204       0.146598       1.049113 0.79760998E+01  0.77806347E+02                                 1.681649                            1.630850      -0.840878       2.484994                    0.999192       3.322919       9.104456       0.502126       1.250457      -0.717058      -0.016673       0.003731       0.003313       0.017404       0.000528      -0.003561      -0.002712       0.006396      -0.009693      -0.005909      -0.000535       0.006445              1.691222       2.000069       0.209130      -0.293119       1.593161      -0.130894       1.480437          -0.000000
           51              H       6.901013      -3.351782      10.677762       0.140278       0.989126 0.72792795E+01  0.70511243E+02                                 1.704147                            1.621371      -1.072821       2.366607                    0.997018       3.642658      10.472963       0.466905       1.354277      -0.691868       0.004802      -0.006383      -0.017921       0.019620      -0.003914       0.000495       0.003345      -0.011422       0.012942      -0.009246       0.001589       0.007657              1.740962       1.423229      -0.171902      -0.176088       2.128527       0.405862       1.671130           0.000000
           52              H       0.748654       2.091159       0.612724       0.142955       1.085527 0.86011666E+01  0.85110309E+02                                 1.689283                            1.669462      -0.890491       2.456375                    0.998912       3.342823       9.087474       0.509395       1.215141      -0.725531       0.014369       0.010416       0.006388       0.018862       0.002944       0.005435      -0.000628       0.004738      -0.007514      -0.006500      -0.000900       0.007400              1.673446       1.660333       0.044769       0.329417       1.594194       0.010989       1.765811          -0.000000
           53              C       6.131299      10.590798       0.187568       0.092215      25.405923 0.32755637E+03  0.71916789E+04                                 7.536541                            6.068094       0.283931       2.107780                    0.999794      25.852829      72.382837       0.661778       0.421551      -1.058432       0.009489      -0.049458      -0.015225       0.052611       0.028392      -0.020056       0.010804       0.001743      -0.001917      -0.040215       0.009467       0.030748              8.276571       6.595046      -2.167525       2.710020       8.109078      -0.857513      10.125590          -0.000000
           54              C       2.848596       6.414266      10.500425      -0.187084      32.087143 0.45552213E+03  0.10855566E+05                                 8.810183                            7.161021       0.162650       2.029398                    0.999352      29.757150      86.664591       0.608824       0.422155      -1.058558       0.007381      -0.005342      -0.003223       0.009665      -0.000482      -0.014987      -0.013075      -0.023351      -0.061135      -0.031261       0.005112       0.026149              9.697517       7.879414      -2.236943       3.564288       9.153298      -0.829326      12.059838           0.000000
           55              C       2.687707       5.633793       9.402410       0.107261      32.070230 0.39378412E+03  0.90352662E+04                                 8.964580                            6.745253      -0.121126       1.981584                    0.999507      26.216894      74.556710       0.616104       0.433281      -1.053265       0.000202      -0.002598       0.003144       0.004084       0.006137       0.004103      -0.003501      -0.010105      -0.006874      -0.010251       0.000955       0.009297             10.642886       8.901031      -3.185508       5.127184       9.971880      -2.074031      13.055747          -0.000000
           56              C       3.300810       4.417084       9.439810      -0.181736      33.408462 0.46478617E+03  0.11159155E+05                                 9.147048                            7.298218      -0.015962       1.973252                    0.998489      30.076319      88.617559       0.593631       0.429746      -1.051309      -0.014824      -0.002290       0.016751       0.022486       0.030023      -0.009971       0.009947       0.000802       0.040449      -0.040446       0.017159       0.023286             10.291288       8.733104      -3.247785       4.010089      11.234343      -1.402307      10.906417           0.000000
           57              C       4.055868       4.035079      10.528844       0.103819      25.599332 0.33594705E+03  0.74472558E+04                                 7.713291                            6.238803       0.189600       2.086501                    0.999339      25.942843      73.777359       0.635942       0.434473      -1.047008      -0.018991       0.032370       0.035762       0.051840       0.016373      -0.026070      -0.011845       0.005132      -0.087070      -0.041121      -0.000844       0.041966              8.505627       6.878541      -2.103268       2.884611       8.645737      -0.199125       9.992604          -0.000000
           58              C       0.656999       7.732874       7.023132       0.109787      25.253580 0.33347714E+03  0.73611033E+04                                 7.578900                            6.173505       0.305056       2.123925                    0.999705      25.679557      72.301522       0.647441       0.428577      -1.053127       0.013851      -0.035577      -0.032378       0.050059       0.010928      -0.030457      -0.003195       0.004776      -0.066415      -0.039768       0.004252       0.035516              8.347904       6.518496      -1.508350       3.107374       8.502239      -0.389532      10.022977           0.000000
           59              C       1.397518       7.363272       8.130241      -0.187267      34.045724 0.48026073E+03  0.11616295E+05                                 9.251190                            7.419758      -0.011490       1.972987                    0.998468      30.252125      89.234968       0.589090       0.429867      -1.052067       0.009049       0.003723      -0.016458       0.019147       0.017880      -0.010000       0.005918      -0.000287       0.009307      -0.024128       0.007032       0.017096             10.393748       8.279667      -2.498252       4.083735      11.412421      -1.358148      11.489157           0.000000
           60              C       1.906671       6.088452       8.219933       0.101855      33.020022 0.41300752E+03  0.95811327E+04                                 9.128950                            6.905030      -0.106779       1.983209                    0.999505      26.481661      75.498123       0.609878       0.432917      -1.054454      -0.003926       0.000319      -0.004889       0.006278       0.000775       0.006973       0.000931      -0.008420       0.005956      -0.009456       0.002802       0.006654             10.837502       8.875284      -2.749276       5.411646      10.319127      -2.284153      13.318094           0.000001
           61              C       1.678990       5.248348       7.140562      -0.187974      32.485589 0.46754842E+03  0.11217853E+05                                 8.910006                            7.279198       0.045324       1.990027                    0.998930      30.048938      87.884401       0.600691       0.424983      -1.056523      -0.006170       0.001564       0.001938       0.006653      -0.006409      -0.017922      -0.003802      -0.015679      -0.054666      -0.029798       0.010286       0.019512              9.834085       7.772014      -1.563131       3.890266       9.501954      -1.234258      12.228286          -0.000000
           62              C       0.931574       5.699560       6.072672       0.087646      25.891372 0.34309068E+03  0.76302518E+04                                 7.675718                            6.246215       0.137015       2.056994                    0.999732      26.290527      74.393085       0.645833       0.426438      -1.054039      -0.009956       0.046841       0.011837       0.049328       0.021549      -0.015678       0.015559      -0.004816      -0.023041      -0.035405       0.009823       0.025582              8.450629       6.516961      -1.602245       2.713303       8.347157      -1.263020      10.487767           0.000000
           63              C       6.002593       6.828230       3.370321       0.609576      20.148862 0.24709040E+03  0.51147734E+04                                 6.930515                            5.661581      -0.125620       2.029393                    0.999293      22.064521      62.298570       0.608254       0.486464      -1.009437       0.037894       0.038054       0.003155       0.053796      -0.066909      -0.043110       0.075524      -0.040480       0.046271      -0.080120      -0.048331       0.128451              7.650440       9.851213       2.188797       1.668157       5.747713      -1.098153       7.352394           0.000000
           64              C       4.716734       5.998118       3.378847      -0.046834      28.103496 0.42474361E+03  0.98525312E+04                                 7.967787                            6.755740      -0.168648       1.962511                    0.998418      26.877153      74.867613       0.655292       0.402949      -1.081176      -0.095977       0.030098      -0.002920       0.100628      -0.017904      -0.016725       0.012054      -0.007778       0.079295      -0.032158      -0.006484       0.038642              8.847205       9.707515       1.082273      -0.105149       6.583004       1.556149      10.251096          -0.000001
           65              C       4.123180       5.830015       1.979586      -0.177336      27.862675 0.44548456E+03  0.10580237E+05                                 8.118324                            7.058602      -0.162688       1.933626                    0.999115      29.709811      86.991601       0.614904       0.419407      -1.057998       0.082148      -0.036163       0.005154       0.089903      -0.012361      -0.033628       0.028201      -0.001424       0.083726      -0.034023      -0.025361       0.059384              8.917699       8.004762       0.156036       0.252241       6.785195       2.767845      11.963139          -0.000001
           66              C       5.075017       5.102520       1.017644      -0.322706      31.461220 0.48627617E+03  0.11765493E+05                                 8.674568                            7.272160      -0.172148       1.924595                    0.997627      30.868837      90.240061       0.620732       0.407826      -1.068989      -0.062565       0.046960       0.052277       0.094088      -0.001036      -0.018839       0.004929      -0.027678       0.010396      -0.027235       0.008667       0.018567              9.687689       8.239856       0.120021       0.748070       7.660832       3.359469      13.162378          -0.000001
           67              C       1.944456       0.232860      11.033915       0.657086      20.333884 0.23810363E+03  0.48766224E+04                                 6.960786                            5.529253      -0.001957       2.070377                    0.999769      21.533650      60.207292       0.621090       0.481502      -1.013415      -0.012996      -0.002769      -0.026472       0.029620       0.022963      -0.069238      -0.008186       0.111493      -0.072956      -0.062259      -0.046539       0.108798              7.799317       5.228970      -0.190397       2.364953       8.246127       2.100719       9.922854           0.000000
           68              C       3.700841       6.678973       4.306118      -0.452262      27.737427 0.47038328E+03  0.11259982E+05                                 7.735029                            6.967745       0.284942       2.054321                    0.997532      31.717766      91.513464       0.661084       0.387047      -1.085637       0.048898      -0.036396      -0.062657       0.087416      -0.025080      -0.018138       0.029306       0.012755       0.016736      -0.035028      -0.013480       0.048508              8.151305       9.146623      -0.373737      -1.677841       6.168510       0.633088       9.138782           0.000001
           69              C      10.295270       9.463571       2.786586       0.594704      20.724555 0.24980011E+03  0.51793641E+04                                 7.011553                            5.656495       0.065895       2.088813                    0.999674      22.148127      62.364724       0.615019       0.480323      -1.013746      -0.048176      -0.020654       0.002864       0.052495      -0.064809      -0.024202       0.054102      -0.103645      -0.034984      -0.077210      -0.039045       0.116255              7.786130       9.132950       2.756836       1.308963       6.069369      -1.161891       8.156071          -0.000001
           70              C       2.486903      10.235277       2.708375      -0.041233      28.072951 0.42140962E+03  0.97947170E+04                                 8.072519                            6.809204      -0.119327       1.985407                    0.998757      26.876645      75.917899       0.638703       0.412591      -1.070550       0.016927       0.102064       0.000170       0.103458      -0.016269       0.001557      -0.006028      -0.010144       0.094876      -0.032938       0.000172       0.032766              8.977488       8.534148       1.944496       0.678151       8.122589      -0.784909      10.275727          -0.000001
           71              C       0.505909      -1.690709       4.110592      -0.183927      28.005294 0.45632424E+03  0.10924353E+05                                 8.189477                            7.180919      -0.224532       1.911076                    0.999037      30.132572      89.149144       0.603763       0.423758      -1.053210      -0.090665       0.049668      -0.009616       0.103825      -0.016812      -0.016976       0.015144       0.005876       0.066287      -0.028127      -0.010053       0.038180              8.922699       7.965337       0.057335       0.749892       7.034931       2.068467      11.767830           0.000001
           72              C      -0.425312      -0.847444       4.956696      -0.314820      30.663787 0.48185520E+03  0.11627128E+05                                 8.525996                            7.243682      -0.111994       1.945613                    0.997844      30.678476      89.441794       0.621608       0.408351      -1.069087       0.065491      -0.059723      -0.044078       0.098989       0.004293      -0.014461       0.002766      -0.023971       0.012898      -0.022860       0.010553       0.012306              9.458092       7.566781      -0.018334       0.514591       7.568808       3.121738      13.238688          -0.000001
           73              C       0.085099      -0.604974       6.375282       0.652715      20.412557 0.23570886E+03  0.48142743E+04                                 6.963899                            5.494185       0.052218       2.089554                    0.999801      21.495854      59.973347       0.624438       0.480244      -1.014313       0.011458       0.000373       0.027549       0.029839       0.049781      -0.062888      -0.016643       0.094003      -0.102156      -0.067088      -0.046538       0.113626              7.846734       5.265232      -1.063601       1.679160       8.088073       2.434736      10.186896          -0.000000
           74              C       2.447079      11.425842       1.834988      -0.461933      27.599674 0.45815138E+03  0.10928214E+05                                 7.734882                            6.894958       0.148175       1.996459                    0.998887      32.413708      94.283124       0.659903       0.389122      -1.080909       0.002021      -0.077810       0.063314       0.100335      -0.003764       0.000888      -0.013417      -0.017616       0.027423      -0.014380      -0.006232       0.020612              8.157906       6.579060       0.832741      -0.336873       8.184068      -2.243435       9.710590          -0.000001
           75              C       2.986963      -3.819776       9.879744       0.092189      25.406643 0.32756983E+03  0.71920434E+04                                 7.536661                            6.068211       0.283918       2.107768                    0.999794      25.853291      72.384323       0.661773       0.421550      -1.058434      -0.009479       0.004543      -0.051528       0.052589       0.029286      -0.018741       0.007709       0.009358       0.020938      -0.040225       0.009472       0.030753              8.276680       6.595123      -3.327300       0.985641      10.437923       0.090612       7.796994          -0.000000
           76              C       6.269627       7.306687       9.900206      -0.187073      32.086591 0.45551602E+03  0.10855370E+05                                 8.810077                            7.160990       0.162789       2.029446                    0.999352      29.756743      86.662839       0.608824       0.422157      -1.058558      -0.007379      -0.000980      -0.006165       0.009665       0.013699       0.006107      -0.024116       0.003763       0.020188      -0.031272       0.005120       0.026152              9.697360       7.879310      -4.144575       0.727732      12.225627       0.421650       8.987142           0.000000
           77              C       6.430524       6.584018       8.763313       0.107255      32.070254 0.39378510E+03  0.90353019E+04                                 8.964611                            6.745281      -0.121111       1.981589                    0.999507      26.216948      74.557125       0.616099       0.433283      -1.053263      -0.000208       0.003895      -0.001224       0.004088      -0.001483      -0.007230      -0.005471      -0.005268       0.007618      -0.010249       0.000954       0.009295             10.642913       8.901105      -5.949931       1.017061      14.065954      -0.407309       8.961681           0.000000
           78              C       5.817425       7.077445       7.650521      -0.181721      33.408364 0.46478400E+03  0.11159104E+05                                 9.147057                            7.298221      -0.016066       1.973220                    0.998488      30.076380      88.618105       0.593627       0.429748      -1.051307       0.014818       0.016386       0.004192       0.022486       0.020552      -0.024040       0.014318      -0.009927       0.008218      -0.040434       0.017151       0.023284             10.291295       8.733145      -4.938762       1.495942      11.932533      -1.118082      10.208207           0.000000
           79              C       5.062363       8.230135       7.707360       0.103742      25.601721 0.33598685E+03  0.74483873E+04                                 7.713873                            6.239255       0.189569       2.086473                    0.999340      25.944492      73.784208       0.635904       0.434485      -1.046997       0.018977       0.020891       0.043447       0.051810       0.030318      -0.005340      -0.022812       0.032035      -0.006446      -0.041147      -0.000835       0.041982              8.506286       6.879073      -3.465099       0.860308       9.941024       0.327941       8.698760           0.000000
           80              C       8.461237       3.588862       9.810287       0.109794      25.253271 0.33347293E+03  0.73609689E+04                                 7.578814                            6.173468       0.305181       2.123966                    0.999704      25.679176      72.299665       0.647445       0.428577      -1.053129      -0.013863      -0.016562      -0.045139       0.050041       0.032319       0.001340      -0.013039       0.029006       0.006146      -0.039747       0.004222       0.035525              8.347795       6.518445      -3.446717       0.225220      10.078730       0.252414       8.446211          -0.000000
           81              C       7.720713       4.753616       9.885428      -0.187243      34.045212 0.48025157E+03  0.11616015E+05                                 9.251081                            7.419679      -0.011474       1.972994                    0.998469      30.251872      89.233925       0.589095       0.429866      -1.052068      -0.009056      -0.016604      -0.002781       0.019116       0.015989      -0.012785       0.005810      -0.000015       0.010140      -0.024116       0.007033       0.017083             10.393608       8.279540      -4.724188       0.773916      12.426628      -0.945070      10.474655          -0.000000
           82              C       7.211565       5.317387       8.738532       0.101831      33.020951 0.41302175E+03  0.95815509E+04                                 9.129142                            6.905168      -0.106828       1.983185                    0.999505      26.482123      75.499934       0.609869       0.432919      -1.054452       0.003917      -0.004646      -0.001592       0.006282      -0.006172      -0.003373       0.000247      -0.006710       0.010978      -0.009453       0.002773       0.006679             10.837729       8.875491      -6.048998       0.505759      14.487389      -0.587309       9.150308           0.000000
           83              C       7.439254       4.634470       7.553440      -0.187973      32.484173 0.46752225E+03  0.11217027E+05                                 8.909606                            7.278881       0.045540       1.990102                    0.998930      30.048113      87.880151       0.600720       0.424970      -1.056535       0.006176       0.001198       0.002195       0.006663       0.014181       0.012679      -0.015010       0.011809       0.027773      -0.029783       0.010304       0.019478              9.833629       7.771669      -4.192295      -0.019152      12.702069       0.068838       9.027149           0.000000
           84              C       8.186675       3.475267       7.568673       0.087649      25.891034 0.34308555E+03  0.76300983E+04                                 7.675613                            6.246142       0.137003       2.056993                    0.999732      26.290277      74.391839       0.645841       0.426435      -1.054042       0.009958      -0.006704       0.047845       0.049328       0.022644      -0.014044       0.006274       0.017988       0.045414      -0.035404       0.009828       0.025576              8.450504       6.516883      -3.117132       0.460827      11.065414      -0.156260       7.769216           0.000000
           85              C       3.115666       0.546802       7.595046       0.609577      20.148891 0.24709145E+03  0.51148033E+04                                 6.930525                            5.661593      -0.125602       2.029399                    0.999293      22.064608      62.298965       0.608253       0.486464      -1.009436      -0.037894      -0.011423       0.036432       0.053793       0.014705       0.078230       0.055054       0.009778       0.197086      -0.080117      -0.048337       0.128454              7.650447       9.851247      -0.719670      -2.656230       7.891267      -0.225465       5.208827           0.000000
           86              C       4.401527       0.867710       6.829425      -0.046834      28.103558 0.42474459E+03  0.98525647E+04                                 7.967806                            6.755751      -0.168684       1.962499                    0.998418      26.877241      74.868029       0.655291       0.402950      -1.081175       0.095975      -0.014048       0.026775       0.100626       0.008744       0.022893       0.021111      -0.030050       0.012538      -0.032166      -0.006480       0.038646              8.847225       9.707538       0.505529      -0.962716       8.642639       2.394662       8.191499           0.000001
           87              C       4.995089      -0.364876       6.146108      -0.177344      27.863082 0.44549273E+03  0.10580473E+05                                 8.118422                            7.058689      -0.162670       1.933630                    0.999115      29.709897      86.991836       0.614898       0.419410      -1.057997      -0.082161       0.018415      -0.031564       0.089922       0.026490       0.024119       0.034559      -0.017034       0.036897      -0.034027      -0.025358       0.059385              8.917811       8.004824      -0.174802      -0.239612       9.293791       3.789217       9.454819          -0.000000
           88              C       4.043260      -0.981494       5.109593      -0.322702      31.461066 0.48627390E+03  0.11765424E+05                                 8.674524                            7.272130      -0.172187       1.924585                    0.997627      30.868825      90.239970       0.620735       0.407825      -1.068990       0.062569       0.030716       0.063211       0.094096       0.017049       0.008066       0.000510      -0.016832       0.043006      -0.027237       0.008663       0.018574              9.687628       8.239846      -0.647600      -0.393265      10.033556       4.325425      10.789483           0.000000
           89              C       7.173786      10.131636       4.376257       0.657088      20.333990 0.23810505E+03  0.48766569E+04                                 6.960821                            5.529278      -0.001936       2.070385                    0.999768      21.533619      60.207170       0.621088       0.481504      -1.013414       0.012997      -0.023475      -0.012544       0.029620       0.072792       0.004853       0.000869       0.089248      -0.139686      -0.062268      -0.046535       0.108802              7.799358       5.229017      -2.262210      -0.715451       8.217174       2.088912       9.951883           0.000001
           90              C       5.417413       1.469802       7.809670      -0.452274      27.737938 0.47039427E+03  0.11260327E+05                                 7.735182                            6.967874       0.284873       2.054297                    0.997531      31.718188      91.515449       0.661070       0.387052      -1.085631      -0.048889      -0.044321      -0.057342       0.087422       0.007339       0.030068       0.026122       0.020565       0.040214      -0.035027      -0.013480       0.048507              8.151474       9.146843       1.413130       0.978863       8.274422       1.490442       7.033158           0.000000
           91              C      -1.177017      -0.987560       9.815743       0.594699      20.725251 0.24981082E+03  0.51796364E+04                                 7.011668                            5.656589       0.066057       2.088851                    0.999675      22.148567      62.366061       0.615019       0.480318      -1.013750       0.048162       0.010448      -0.018058       0.052486      -0.002014       0.069150       0.014507      -0.006413       0.256763      -0.077212      -0.039042       0.116254              7.786256       9.133122      -0.172819      -3.046962       8.671063      -0.102736       5.554583          -0.000001
           92              C       6.631347      -1.350987      10.500993      -0.041234      28.072792 0.42140728E+03  0.97946309E+04                                 8.072427                            6.809137      -0.119277       1.985422                    0.998757      26.876492      75.916886       0.638714       0.412585      -1.070556      -0.016932      -0.038327       0.094593       0.103458      -0.007569       0.014498       0.010483      -0.050698      -0.026762      -0.032952       0.000190       0.032762              8.977376       8.534048       0.105118      -2.056634      10.517689       0.190226       7.880390          -0.000002
           93              C       8.612375       4.444687      -0.015915      -0.183925      28.005189 0.45632252E+03  0.10924299E+05                                 8.189447                            7.180899      -0.224554       1.911070                    0.999037      30.132494      89.148796       0.603764       0.423757      -1.053211       0.090670      -0.027639       0.042374       0.103829       0.009383       0.021981       0.023444      -0.014491       0.005166      -0.028137      -0.010052       0.038189              8.922660       7.965324      -0.672926      -0.335861       9.650053       3.133133       9.152603          -0.000000
           94              C       9.543589       4.910363       1.084146      -0.314847      30.664231 0.48186494E+03  0.11627405E+05                                 8.526020                            7.243710      -0.111889       1.945642                    0.997844      30.678737      89.442289       0.621614       0.408346      -1.069092      -0.065492      -0.018314      -0.071939       0.098994       0.015008       0.001478       0.000039      -0.017263       0.032927      -0.022848       0.010553       0.012295              9.458113       7.566821      -0.483536      -0.177054      10.252068       4.214159      10.555450          -0.000001
           95              C       9.033170       6.132807       1.843628       0.652763      20.411935 0.23570032E+03  0.48140608E+04                                 6.963797                            5.494114       0.052245       2.089564                    0.999800      21.495437      59.972119       0.624436       0.480249      -1.014309      -0.011472       0.025406       0.010770       0.029884       0.076994      -0.022429      -0.013317       0.085845      -0.126537      -0.067061      -0.046546       0.113607              7.846611       5.265164      -1.956242       0.351910       8.187726       2.475290      10.086944          -0.000001
           96              C       6.671171      -2.608834      11.274344      -0.461933      27.599850 0.45815579E+03  0.10928356E+05                                 7.734958                            6.895029       0.148129       1.996442                    0.998887      32.413869      94.284050       0.659894       0.389126      -1.080905      -0.002015       0.087988      -0.048188       0.100339      -0.002241       0.003161      -0.007886      -0.031200      -0.013310      -0.014388      -0.006224       0.020612              8.157984       6.579124       0.626003      -0.644259      11.060644      -1.072380       6.834185          -0.000001
           97              N       6.732849       9.420207       0.218716      -0.218942      34.333350 0.49812855E+03  0.11919130E+05                                 8.888054                            7.287486       0.119826       2.075352                    0.998264      27.384460      75.278902       0.640262       0.399802      -1.092872      -0.099976       0.037172      -0.111040       0.153970       0.018203      -0.059211       0.033875      -0.057466      -0.097477      -0.092845       0.034719       0.058127              9.890361       7.431747      -2.306526       2.939607      10.016345      -0.481490      12.222991          -0.000000
           98              N       9.515824       6.916873       6.005147      -0.227147      35.391321 0.52431396E+03  0.12701277E+05                                 9.079992                            7.485232       0.096144       2.066328                    0.997576      27.671272      76.416969       0.630957       0.400729      -1.092767       0.097052      -0.038793       0.112898       0.153850       0.020226      -0.053464       0.034848      -0.068035      -0.100564      -0.090603       0.027268       0.063335             10.159585       7.582280      -1.811463       3.239790      10.384399      -0.823725      12.512077          -0.000000
           99              N       2.385416      -3.349530       8.807307      -0.218859      34.329947 0.49806887E+03  0.11917315E+05                                 8.887387                            7.286987       0.119943       2.075413                    0.998264      27.382821      75.272536       0.640294       0.399796      -1.092879       0.100007      -0.116873      -0.007457       0.154001       0.061694       0.005455      -0.002818       0.032675       0.172961      -0.092853       0.034701       0.058151              9.889551       7.431123      -3.591902       1.027711      12.244349       0.426107       9.993181          -0.000001
          100              N      -0.397580       2.953712       8.670666      -0.227149      35.391504 0.52431856E+03  0.12701411E+05                                 9.080006                            7.485258       0.096245       2.066355                    0.997577      27.671375      76.417210       0.630957       0.400728      -1.092768      -0.097059       0.119199       0.006648       0.153860       0.057147       0.001429      -0.004506       0.028626       0.189374      -0.090603       0.027275       0.063328             10.159595       7.582320      -3.683710       0.456089      12.784939       0.153560      10.111526           0.000000
          101              O       6.101746       7.700489       2.483179      -0.526468      34.069081 0.58151979E+03  0.14262649E+05                                 8.306127                            7.496632       0.283110       2.137794                    0.998158      27.660286      73.545165       0.689082       0.362409      -1.135805       0.005809       0.000332       0.013001       0.014244      -0.000366      -0.054191      -0.001030      -0.083447       0.039393      -0.079873       0.035112       0.044761              8.691083       8.543041       2.594889      -1.018710       8.712295      -2.740433       8.817914           0.000029
          102              O       6.852196       6.586699       4.267467      -0.541016      34.578036 0.54464028E+03  0.13133891E+05                                 8.374873                            7.199023       0.467084       2.190167                    0.998823      27.728494      72.974160       0.711793       0.356836      -1.140840       0.008464       0.027660      -0.014048       0.032157      -0.036598       0.027672       0.042857       0.064266       0.003536      -0.080592       0.030096       0.050497              9.172415      12.047523       0.855650       3.732435       5.566122      -0.627729       9.903601          -0.000034
          103              O       1.947040      -0.959572      10.609215      -0.544236      34.884568 0.53725942E+03  0.12903024E+05                                 8.427563                            7.131551       0.457624       2.188372                    0.999036      27.622959      72.387245       0.718428       0.354989      -1.143097      -0.009369       0.009083      -0.024303       0.027585       0.030097      -0.041523       0.062255      -0.004162      -0.068473      -0.094773       0.034566       0.060207              9.337230       5.960858       0.173234       0.769118      12.715673       4.780441       9.335161           0.000002
          104              O       1.470788       1.218402      10.402435      -0.533793      34.259226 0.59209223E+03  0.14571199E+05                                 8.322771                            7.557039       0.280397       2.140793                    0.996781      27.642856      73.354716       0.688105       0.361697      -1.137636      -0.001348      -0.014683      -0.011698       0.018821      -0.017708       0.005427      -0.057956       0.081347       0.019438      -0.083090       0.027063       0.056027              8.613568       7.466470      -1.594845       2.652861       8.597040      -1.691327       9.777195          -0.000003
          105              O       9.509653       9.537126       1.790426      -0.524761      36.123163 0.57527454E+03  0.14051342E+05                                 8.653458                            7.430667       0.399405       2.179705                    0.997817      27.489136      72.599638       0.696710       0.359925      -1.139388      -0.002508      -0.013174       0.018849       0.023133      -0.018233       0.029196       0.043567       0.043077      -0.031855      -0.068756       0.025110       0.043646              9.489959      11.655223       1.971864       3.462038       5.962444      -0.124235      10.852210           0.000032
          106              O      10.094809       8.777089       3.818553      -0.523453      37.096674 0.62174506E+03  0.15505707E+05                                 8.839372                            7.780733       0.141988       2.092199                    0.997209      27.885653      74.754933       0.672616       0.365140      -1.133723      -0.004032      -0.000326      -0.008411       0.009333      -0.006608      -0.048717      -0.007646      -0.081676       0.028237      -0.074822       0.034122       0.040700              9.447404       9.119464       2.887514      -1.255816       9.072755      -3.127588      10.149994          -0.000030
          107              O       0.685428      -1.563278       6.929007      -0.529754      34.713593 0.59362769E+03  0.14614506E+05                                 8.410788                            7.571821       0.273794       2.142914                    0.996430      27.507591      72.945252       0.686939       0.362174      -1.137568      -0.005953       0.008654       0.010121       0.014586      -0.005830       0.014150      -0.058904       0.059725      -0.011844      -0.076211       0.022257       0.053954              8.795226       7.808556      -2.104194       2.583197       8.559719      -1.371954      10.017404           0.000003
          108              O      -0.160331       0.506183       6.899224      -0.539600      36.372950 0.55131724E+03  0.13328690E+05                                 8.686683                            7.246531       0.344512       2.154539                    0.998150      27.613477      72.643045       0.709300       0.357182      -1.141144       0.009598      -0.009000       0.024151       0.027503       0.037151      -0.044048       0.055611      -0.007098      -0.070184      -0.094973       0.039052       0.055922              9.694955       6.492989      -1.126671      -0.004297      12.511771       5.208574      10.080104          -0.000003
          109              O       3.016515      -0.603761       8.068401      -0.526470      34.070483 0.58155206E+03  0.14263678E+05                                 8.306463                            7.496930       0.283063       2.137780                    0.998157      27.660731      73.547624       0.689054       0.362418      -1.135795      -0.005808       0.011915       0.005206       0.014241       0.050058       0.020781      -0.008429      -0.065267       0.093931      -0.079880       0.035115       0.044765              8.691440       8.543449       1.922067      -2.019327      10.717432      -1.924329       6.813439           0.000034
          110              O       2.266059       1.468799       7.709633      -0.541017      34.578000 0.54464095E+03  0.13133909E+05                                 8.374866                            7.199026       0.467099       2.190171                    0.998822      27.728474      72.974068       0.711793       0.356836      -1.140841      -0.008470      -0.023444       0.020330       0.032167      -0.039417       0.023457       0.042495       0.065117       0.006104      -0.080572       0.030086       0.050486              9.172399      12.047502      -3.134268      -2.199858       9.725328       1.065576       5.744365          -0.000033
          111              O       7.171208      10.187918       3.111704      -0.544233      34.883119 0.53723201E+03  0.12902174E+05                                 8.427252                            7.131303       0.457695       2.188393                    0.999037      27.622564      72.385175       0.718452       0.354983      -1.143105       0.009371      -0.025934      -0.000755       0.027586       0.049806      -0.012211       0.031875       0.070471       0.155462      -0.094774       0.034557       0.060217              9.336876       5.960659      -0.646998      -0.450481       6.476519       2.240284      15.573450           0.000044
          112              O       7.647454       9.175148       5.050935      -0.533795      34.258683 0.59208006E+03  0.14570807E+05                                 8.322641                            7.556925       0.280465       2.140818                    0.996783      27.642649      73.353642       0.688116       0.361694      -1.137640       0.001336      -0.005298      -0.018012       0.018823      -0.011701       0.014360      -0.023885      -0.002366      -0.231656      -0.083084       0.027060       0.056025              8.613433       7.466383      -3.058365       0.476808      10.790556      -0.798233       7.583360          -0.000042
          113              O      -0.391396      -1.937923       9.508244      -0.524746      36.122064 0.57525315E+03  0.14050672E+05                                 8.653243                            7.430498       0.399459       2.179726                    0.997818      27.488727      72.597902       0.696722       0.359922      -1.139391       0.002514       0.022441      -0.005088       0.023147      -0.033907       0.005878       0.033148       0.068686       0.045019      -0.068756       0.025118       0.043638              9.489709      11.654916      -2.462866      -3.131627      10.243466       1.618733       6.570743           0.000033
          114              O      -0.976560       0.227086       9.569062      -0.523460      37.096398 0.62174039E+03  0.15505562E+05                                 8.839331                            7.780710       0.141950       2.092191                    0.997209      27.885572      74.754658       0.672616       0.365141      -1.133723       0.004024      -0.007653      -0.003470       0.009317       0.042625       0.024488      -0.014801      -0.064063       0.081022      -0.074815       0.034133       0.040682              9.447351       9.119433       2.251888      -2.200802      12.181289      -1.861975       7.041331          -0.000036
          115              O       8.432842       7.007008       1.164857      -0.529760      34.714036 0.59363815E+03  0.14614848E+05                                 8.410922                            7.571939       0.273728       2.142892                    0.996430      27.507695      72.946066       0.686926       0.362179      -1.137563       0.005950       0.006103       0.011817       0.014570      -0.015321       0.000061      -0.033792      -0.002014      -0.196959      -0.076232       0.022242       0.053989              8.795370       7.808673      -3.186011       0.974844      10.768614      -0.472750       7.808824           0.000040
          116              O       9.278593       6.199086       3.070326      -0.539613      36.372638 0.55131158E+03  0.13328513E+05                                 8.686620                            7.246483       0.344492       2.154540                    0.998150      27.613378      72.642578       0.709305       0.357181      -1.141145      -0.009574       0.025759       0.000812       0.027493       0.054797      -0.017842       0.026333       0.064859       0.145775      -0.094977       0.039033       0.055944              9.694881       6.492934      -0.420867       1.045084       6.787712       2.878135      15.803996          -0.000042

******************************************************
Auxiliary information for the entire system
The total spin magnetic moment of the unit cell is   0.000004
The total net atomic charge of the unit cell is   -0.000006
Accuracy of reproducing the electrostatic potential in the unit cell:
  The inner radius (bohr) =    5.0000
  The outer radius (bohr) =   12.0000
  Valid grid points have density less than (e/(bohr^3)) =    0.0001
  The number of valid grid points were=         5252
  The rms potential error without charges in kcal/mol is=      1.97464
  The rms potential error with partial charges in kcal/mol is=      0.31225
  The RRMSE value at monopole order=      0.15813
  The rms potential error with partial charges and cloud penetration in kcal/mol is=      0.31497
  The RRMSE value at monopole order with cloud penetration is=      0.15951
  The rms potential error with partial charges and atomic dipoles in kcal/mol is=      0.22509
  The RRMSE value at dipole order=      0.11399
  The rms potential error with partial charges, atomic dipoles and cloud penetration in kcal/mol is=      0.21461
  The RRMSE value at dipole order with cloud penetration=      0.10868

******************************************************
The electron densities and ab initio electrostatic potential were computed in VASP using the PBE functional and
projector augmented wave method. See the main text of the journal article for a description of computational details.
The atomic charges, dipoles, and quadrupoles were computed with the DDEC6 method as described in
(a) T. A. Manz and N. Gabaldon Limas, RSC Adv. 6 (2016) 47771-47801 DOI: 10.1039/c6ra04656h
(b) N. Gabaldon Limas and T. A. Manz, RSC Adv. 8 (2018) 2678-2707 DOI: 10.1039/c7ra11829e.
For each atom in the material, the electron cloud parameters were fit to the spherically averaged atom-in-material
electron density using radial positions for which this density was between 10^-4 and 10^-2 electrons per cubic bohr.
The polarizabilities, dispersion coefficients, and quantum Drude oscillator (QDO) parameters were fit using the MCLF method.
The magnetic structure of the system was optimized in VASP from the default ferromagnetic initial guess using spin polarization.
The atomic spin moments (ASMs) were computed on this optimized magnetic structure using the DDEC6 partition as inputs
to the method of T. A. Manz and D. S. Sholl, J. Chem. Theory Comput. 7 (2011) 4146-4164 DOI: 10.1021/ct200539n.
The RMSE and RRMSE were computed using a uniform grid with Ewald summation.
