# Supplementary material for: A collection of forcefield precursors for metal–organic frameworks
Source: RSC Adv. 2019 Nov 13;9(63):36492–507. doi: 10.1039/c9ra07327b (PMC9075174; doi:10.1039/c9ra07327b)
Supplement: RA-009-C9RA07327B-s6062 [file RA-009-C9RA07327B-s6062.xyz]

  112
jmolscript: load "" {1 1 1} spacegroup "x,y,z" unitcell [{      8.509000     0.000000     0.000000 }, {      0.000000    13.153000     0.000000 }, {     -0.156317    -6.576489    12.351979 }]
Cu     4.620344    -2.692873     7.271734     0.780374
Cu     7.986839     3.883625     5.080245     0.779692
Cu     3.732339     9.269384     5.080245     0.780380
Cu     0.365844     2.692886     7.271734     0.779683
H      5.440889     0.132853     8.184421     0.099112
H      6.738987     1.220607     9.760534     0.132072
H      7.487104    -2.362269    11.494752     0.122133
H      6.140029    -3.347430     9.888994     0.096367
H      8.146197     1.216663    11.724498     0.113121
H      0.704479    -3.822254     8.947774     0.123310
H     -0.057480    -3.051489     7.769395     0.145810
H      7.637323     7.866816     7.962086     0.100379
H      8.313232     8.083840     6.526786     0.101327
H      1.038862     6.771172     8.747672     0.125475
H      1.825177     7.102627     7.396365     0.141825
H      7.166294     6.709349     4.167558     0.097279
H      5.868196     7.797101     2.591445     0.131523
H      5.120079     4.214222     0.857227     0.122064
H      6.467154     3.229064     2.462985     0.094768
H      4.460986     7.793153     0.627481     0.112791
H      3.393704     2.754241     3.404205     0.123335
H      4.155663     3.525008     4.582584     0.146562
H      4.969860     1.290313     4.389893     0.097450
H      4.293951     1.507339     5.825193     0.100869
H      3.059321     0.194668     3.604307     0.126097
H      2.273006     0.526124     4.955614     0.142250
H      2.911794     6.443658     4.167558     0.099112
H      1.613696     5.355904     2.591445     0.132072
H      0.865579     8.938780     0.857227     0.122132
H      2.212654     9.923941     2.462985     0.096367
H      0.206486     5.359848     0.627481     0.113118
H      7.648204    10.398765     3.404205     0.123309
H      8.410163     9.628000     4.582584     0.145809
H      0.715360    -1.290305     4.389893     0.100380
H      0.039451    -1.507329     5.825193     0.101327
H      7.313821    -0.194661     3.604307     0.125476
H      6.527506    -0.526116     4.955614     0.141825
H      1.186389    -0.132838     8.184421     0.097278
H      2.484487    -1.220590     9.760534     0.131522
H      3.232604     2.362289    11.494752     0.122063
H      1.885529     3.347447     9.888994     0.094769
H      3.891697    -1.216642    11.724498     0.112788
H      4.958979     3.822270     8.947774     0.123334
H      4.197020     3.051503     7.769395     0.146561
H      3.382823     5.286198     7.962086     0.097450
H      4.058732     5.069172     6.526786     0.100868
H      5.293362     6.381843     8.747672     0.126099
H      6.079677     6.050387     7.396365     0.142250
C      5.850806    -0.377352     8.873909     0.104739
C      6.633720     0.277537     9.808459    -0.182492
C      7.251350    -0.439301    10.826757     0.150388
C      7.062347    -1.825627    10.834909    -0.203301
C      6.261148    -2.405675     9.866020     0.082040
C      8.050419     0.277539    11.829490    -0.134796
C      1.911349    -3.490668     7.310889     0.655876
C      0.576504    -3.785821     7.966038    -0.330480
C     -0.013192     8.031886     7.497157    -0.128090
C      0.937247     6.869030     7.767418    -0.330268
C      0.513084     5.536236     7.195028     0.659273
C      6.756377     6.199144     3.478070     0.106894
C      5.973463     6.854031     2.543520    -0.181646
C      5.355833     6.137191     1.525222     0.148845
C      5.544836     4.750865     1.517070    -0.203941
C      6.346035     4.170819     2.485959     0.083989
C      4.556764     6.854029     0.522489    -0.133626
C      2.186834     3.085830     5.041090     0.658061
C      3.521679     2.790676     4.385941    -0.332456
C      4.111375     1.455384     4.854822    -0.123930
C      3.160936     0.292527     4.584561    -0.333046
C      3.585099    -1.040266     5.156951     0.661685
C      2.501877     6.953863     3.478070     0.104739
C      1.718963     6.298974     2.543520    -0.182493
C      1.101333     7.015812     1.525222     0.150385
C      1.290336     8.402138     1.517070    -0.203301
C      2.091535     8.982186     2.485959     0.082040
C      0.302264     6.298972     0.522489    -0.134768
C      6.441334    10.067179     5.041090     0.655876
C      7.776179    10.362332     4.385941    -0.330480
C      8.365875    -1.455375     4.854822    -0.128090
C      7.415436    -0.292519     4.584561    -0.330268
C      7.839599     1.040275     5.156951     0.659274
C      1.596306     0.377367     8.873909     0.106892
C      2.379220    -0.277520     9.808459    -0.181646
C      2.996850     0.439320    10.826757     0.148841
C      2.807847     1.825646    10.834909    -0.203941
C      2.006648     2.405692     9.866020     0.083988
C      3.795919    -0.277518    11.829490    -0.133598
C      6.165849     3.490681     7.310889     0.658061
C      4.831004     3.785835     7.966038    -0.332456
C      4.241308     5.121127     7.497157    -0.123931
C      5.191747     6.283984     7.767418    -0.333046
C      4.767584     7.616777     7.195028     0.661685
N      5.642886    -1.706857     8.897625    -0.238516
N      6.964297     4.869638     3.454354    -0.237839
N      2.709797     8.283368     3.454354    -0.238518
N      1.388386     1.706873     8.897625    -0.237834
O      2.801754    -2.929166     8.008282    -0.553477
O      2.053835     9.318906     6.117194    -0.539189
O      0.719411     4.521482     7.902302    -0.550555
O      0.017154     5.521766     6.040612    -0.541660
O      1.296429     3.647331     4.343697    -0.554581
O      2.044348     2.742406     6.234785    -0.539334
O      3.378772    -2.055021     4.449677    -0.551931
O      4.081029    -1.054733     6.311367    -0.542639
O      5.550929     9.505677     4.343697    -0.553479
O      6.298848    -2.742395     6.234785    -0.539187
O      7.633272     2.055029     4.449677    -0.550557
O      8.335529     1.054745     6.311367    -0.541658
O      7.056254     2.929180     8.008282    -0.554579
O      6.308335     3.834105     6.117194    -0.539335
O      4.973911     8.631532     7.902302    -0.551930
O      4.271654     7.631244     6.040612    -0.542641

The following XYZ coordinates are in angstroms. Other properties are in atomic units.
The sperically averaged electron density of each atom fit to a function of the form exp(a - br)
eigen_1, eigen_2 and eigen_3 are the three eigenvalues of traceless quadrupole moment tensor
  atom number  atomic symbol              X              Y              Z     net charge C6 coefficient C8 coefficient C10 coefficient fluctuating dipole atomic polarizability isotropic forcefield polarizability              a              b squared Pearson coefficient          <r^3>          <r^4>         wp_QDO          m_QDO          q_QDO       dipole_x       dipole_y       dipole_z         dipole            Qxy            Qxz            Qyz     Q(x^2-y^2)  Q(3z^2 - R^2)        eigen_1        eigen_2        eigen_3 static polarizability      alpha(xx)      alpha(xy)      alpha(xz)      alpha(yy)      alpha(yz)      alpha(zz) atomic spin moment
            1             Cu       4.620344      -2.692873       7.271734       0.780374      63.270052 0.11896922E+04  0.33504199E+05                                13.604110                           11.859811       1.287739       2.315276                    0.994372      42.382092     105.709722       0.490557       0.443356      -1.124875       0.027987       0.035872       0.072631       0.085705      -0.060811      -0.102059      -0.140278       0.007672      -0.347547      -0.241415       0.108001       0.133414             15.406121      17.767322       1.007915      -0.087467      16.158541       1.047536      12.292498           0.743247
            2             Cu       7.986839       3.883625       5.080245       0.779692      63.301456 0.11904712E+04  0.33530883E+05                                13.606369                           11.861950       1.297464       2.317780                    0.994456      42.400079     105.754447       0.490632       0.443225      -1.124983      -0.027701       0.035552      -0.072555       0.085414       0.060177      -0.102700       0.139673       0.007600      -0.347358      -0.241099       0.108311       0.132788             15.408631      17.771435      -1.007325      -0.089092      16.160761      -1.046847      12.293697           0.742788
            3             Cu       3.732339       9.269384       5.080245       0.780380      63.269991 0.11896908E+04  0.33504114E+05                                13.604012                           11.859727       1.287819       2.315301                    0.994373      42.382119     105.709366       0.490564       0.443350      -1.124880      -0.027989      -0.035874      -0.072634       0.085709      -0.060815      -0.102066      -0.140288       0.007674      -0.347570      -0.241432       0.108009       0.133423             15.406006      17.767187       1.007903      -0.087470      16.158421       1.047520      12.292410           0.743274
            4             Cu       0.365844       2.692886       7.271734       0.779683      63.301359 0.11904691E+04  0.33530878E+05                                13.606535                           11.862093       1.297310       2.317732                    0.994455      42.399919     105.754844       0.490618       0.443237      -1.124973       0.027698      -0.035548       0.072549       0.085406       0.060170      -0.102687       0.139656       0.007593      -0.347319      -0.241070       0.108296       0.132774             15.408823      17.771661      -1.007345      -0.089090      16.160964      -1.046873      12.293845           0.742750
            5              H       5.440889       0.132853       8.184421       0.099112       0.994550 0.70968224E+01  0.68262828E+02                                 1.701177                            1.598353      -0.988899       2.406661                    0.997229       3.638223      10.400564       0.471708       1.349935      -0.692892      -0.016482       0.028252      -0.036345       0.048896      -0.002673       0.007558      -0.007657      -0.019772      -0.002532      -0.013969      -0.001666       0.015635              1.754529       1.613355      -0.186100       0.375083       1.657033      -0.342601       1.993199          -0.000019
            6              H       6.738987       1.220607       9.760534       0.132072       1.086969 0.82862997E+01  0.82552213E+02                                 1.781266                            1.711599      -1.171532       2.328513                    0.996276       3.622517      10.414838       0.463728       1.325790      -0.698557       0.005612       0.035795      -0.002761       0.036337       0.002278       0.008568       0.006299      -0.014281      -0.003316      -0.013033      -0.000025       0.013058              1.795639       1.529166       0.096351       0.054455       2.237094      -0.233668       1.620657           0.000118
            7              H       7.487104      -2.362269      11.494752       0.122133       1.147441 0.86771793E+01  0.85621724E+02                                 1.710137                            1.647538      -0.982060       2.410499                    0.998151       3.326839       8.884812       0.529148       1.173069      -0.735625       0.018456      -0.020404       0.023495       0.036179      -0.000770       0.013990      -0.005709      -0.019811      -0.017087      -0.020732       0.004983       0.015749              1.718600       1.571461      -0.109901       0.290271       1.572137      -0.169005       2.012203           0.000020
            8              H       6.140029      -3.347430       9.888994       0.096367       1.256175 0.92425047E+01  0.92673733E+02                                 1.821897                            1.700689      -0.981237       2.403032                    0.998091       3.432315       9.247829       0.520532       1.173522      -0.735370      -0.003459      -0.047085       0.000295       0.047213      -0.002623       0.009425      -0.009650      -0.018842      -0.010158      -0.015915      -0.001852       0.017767              1.863325       1.502018       0.177061       0.045155       2.496343       0.243350       1.591615           0.000015
            9              H       8.146197       1.216663      11.724498       0.113121       1.144261 0.93626383E+01  0.95535620E+02                                 1.808494                            1.790241      -1.040616       2.384792                    0.996539       3.615280      10.295326       0.467609       1.283678      -0.708870       0.003554       0.035401      -0.001790       0.035624      -0.002746       0.007722      -0.001062      -0.020175      -0.005998      -0.014161       0.002322       0.011839              1.798223       1.635282       0.169829       0.125252       1.969439      -0.043892       1.789948           0.000000
           10              H       0.704479      -3.822254       8.947774       0.123310       1.207655 0.98751263E+01  0.10082267E+03                                 1.792880                            1.771404      -0.926679       2.424622                    0.998462       3.466771       9.472376       0.503462       1.191582      -0.731455       0.005235      -0.009170       0.021215       0.023697       0.006007       0.001948      -0.004619      -0.001350       0.020090      -0.010604       0.001990       0.008614              1.785900       1.548777       0.016691       0.018771       1.611509       0.140581       2.197414           0.000966
           11              H      -0.057480      -3.051489       7.769395       0.145810       0.933175 0.69824050E+01  0.67137029E+02                                 1.658323                            1.604518      -1.032407       2.390983                    0.996452       3.621804      10.477123       0.460717       1.382659      -0.686220      -0.022100       0.014713      -0.009598       0.028231      -0.003585       0.000877      -0.000966      -0.009077      -0.025949      -0.008762      -0.001423       0.010185              1.689460       1.783085      -0.397024       0.071228       1.880370      -0.052867       1.404924           0.000033
           12              H       7.637323       7.866816       7.962086       0.100379       1.101711 0.84929754E+01  0.84606208E+02                                 1.763383                            1.700718      -0.858374       2.457383                    0.996882       3.629059      10.223558       0.481424       1.277133      -0.709515      -0.025980      -0.004890       0.017646       0.031784       0.001868      -0.005338      -0.003225       0.003693      -0.003935      -0.005748      -0.001848       0.007596              1.796314       2.328948       0.165881      -0.318689       1.576132      -0.017049       1.483864           0.000399
           13              H       8.313232       8.083840       6.526786       0.101327       0.968557 0.77872187E+01  0.76698139E+02                                 1.673179                            1.673071      -1.128575       2.334009                    0.994168       3.813273      11.047602       0.461345       1.347963      -0.692822      -0.000185       0.003338      -0.033118       0.033286      -0.003460       0.006733      -0.000620      -0.002286       0.027552      -0.009787      -0.002207       0.011994              1.666847       1.505385       0.001259       0.159217       1.563443      -0.054652       1.931713           0.000223
           14              H       1.038862       6.771172       8.747672       0.125475       1.143736 0.92834576E+01  0.92674171E+02                                 1.684255                            1.682327      -0.832091       2.469327                    0.999157       3.300086       8.713362       0.536679       1.143253      -0.744288      -0.005525       0.000869       0.023311       0.023972      -0.000759      -0.002644      -0.000279      -0.003732       0.018703      -0.005719      -0.001109       0.006828              1.660067       1.436515      -0.043441       0.040877       1.582156      -0.063689       1.961531           0.000958
           15              H       1.825177       7.102627       7.396365       0.141825       0.916685 0.69436091E+01  0.66841239E+02                                 1.654060                            1.611479      -1.159721       2.333293                    0.994527       3.685944      10.758041       0.453682       1.402475      -0.682043       0.020326       0.014179      -0.014132       0.028529       0.001547      -0.002824       0.003922       0.011640      -0.004533      -0.008148       0.000675       0.007473              1.681600       2.099749       0.160600      -0.255145       1.598037      -0.077389       1.347013          -0.000093
           16              H       7.166294       6.709349       4.167558       0.097279       1.001637 0.71570981E+01  0.68977203E+02                                 1.707698                            1.603840      -0.986794       2.405970                    0.997204       3.652194      10.445204       0.471543       1.347772      -0.693282       0.016726       0.028179       0.037115       0.049511       0.002811       0.007490       0.007744      -0.020174      -0.003389      -0.014018      -0.001896       0.015914              1.761563       1.619343       0.187522       0.377821       1.663399       0.345173       2.001948          -0.000019
           17              H       5.868196       7.797101       2.591445       0.131523       1.089435 0.83100057E+01  0.82844073E+02                                 1.783510                            1.713672      -1.171114       2.327876                    0.996236       3.627214      10.430426       0.463619       1.325211      -0.698662      -0.006319       0.035893       0.002682       0.036543      -0.002003       0.008798      -0.006459      -0.014206      -0.003500      -0.013305       0.000184       0.013121              1.797932       1.530917      -0.096513       0.054623       2.240201       0.234156       1.622678           0.000120
           18              H       5.120079       4.214222       0.857227       0.122064       1.151794 0.87238443E+01  0.86239837E+02                                 1.718576                            1.655319      -1.008118       2.399722                    0.997945       3.332287       8.921741       0.526041       1.177841      -0.734520      -0.018420      -0.020546      -0.023396       0.036177       0.000726       0.014017       0.005854      -0.019876      -0.017747      -0.020854       0.004941       0.015914              1.727167       1.578799       0.110638       0.292709       1.579503       0.170142       2.023199           0.000022
           19              H       6.467154       3.229064       2.462985       0.094768       1.268893 0.93572076E+01  0.94133332E+02                                 1.835982                            1.712619      -0.996218       2.395772                    0.997910       3.448473       9.313051       0.517967       1.175457      -0.734913       0.003386      -0.047655       0.000077       0.047775       0.002784       0.009568       0.009982      -0.019016      -0.009496      -0.016095      -0.002081       0.018176              1.878206       1.511968      -0.179538       0.045954       2.519858      -0.246641       1.602792           0.000013
           20              H       4.460986       7.793153       0.627481       0.112791       1.146299 0.93873685E+01  0.95880698E+02                                 1.813172                            1.794670      -1.052409       2.379975                    0.996340       3.620453      10.325435       0.466082       1.286638      -0.708244      -0.003840       0.035307       0.001631       0.035552       0.002881       0.007629       0.001222      -0.020513      -0.006382      -0.014192       0.002043       0.012148              1.802915       1.639217      -0.170630       0.125929       1.974884       0.043908       1.794646           0.000002
           21              H       3.393704       2.754241       3.404205       0.123335       1.205708 0.98551929E+01  0.10056390E+03                                 1.790480                            1.769241      -0.923591       2.426164                    0.998501       3.464976       9.463509       0.503952       1.191078      -0.731564      -0.004253      -0.009335      -0.021436       0.023765      -0.005795       0.002194       0.004491      -0.001292       0.020089      -0.010450       0.001951       0.008498              1.783472       1.547167      -0.016608       0.018612       1.609728      -0.140274       2.193522           0.000964
           22              H       4.155663       3.525008       4.582584       0.146562       0.932825 0.69791642E+01  0.67087162E+02                                 1.656598                            1.603102      -1.030339       2.392344                    0.996494       3.619005      10.462004       0.461445       1.380862      -0.686555       0.021842       0.014500       0.009479       0.027878       0.003555       0.000882       0.001109      -0.008762      -0.026241      -0.008870      -0.001241       0.010111              1.687576       1.781065       0.395916       0.070979       1.877816       0.052650       1.403847           0.000031
           23              H       4.969860       1.290313       4.389893       0.097450       1.110564 0.85724308E+01  0.85543963E+02                                 1.767735                            1.704494      -0.844394       2.461075                    0.997047       3.642265      10.248861       0.482951       1.270920      -0.710820       0.026891      -0.004655      -0.018302       0.032859      -0.001749      -0.005435       0.003285       0.003882      -0.003518      -0.005829      -0.001850       0.007679              1.800925       2.336305      -0.166617      -0.320372       1.579482       0.017159       1.486987           0.000400
           24              H       4.293951       1.507339       5.825193       0.100869       0.968112 0.77814947E+01  0.76624735E+02                                 1.672590                            1.672417      -1.130301       2.333456                    0.994261       3.811022      11.038471       0.461469       1.347899      -0.692857      -0.000055       0.003002       0.033054       0.033190       0.003704       0.006797       0.000891      -0.002106       0.028210      -0.009971      -0.002335       0.012305              1.666211       1.504485      -0.001229       0.159133       1.562441       0.054757       1.931709           0.000221
           25              H       3.059321       0.194668       3.604307       0.126097       1.143630 0.92858560E+01  0.92725425E+02                                 1.686115                            1.684203      -0.844530       2.464976                    0.999124       3.298939       8.718164       0.535465       1.145508      -0.743751       0.005887       0.001098      -0.023157       0.023918       0.001007      -0.002599       0.000027      -0.003572       0.018968      -0.005742      -0.001155       0.006898              1.661877       1.438003       0.043477       0.040975       1.583939       0.063697       1.963689           0.000958
           26              H       2.273006       0.526124       4.955614       0.142250       0.916845 0.69449494E+01  0.66852997E+02                                 1.653679                            1.611154      -1.158716       2.333638                    0.994572       3.685665      10.754838       0.453960       1.401639      -0.682189      -0.020564       0.014491       0.014240       0.028907      -0.001576      -0.002691      -0.003932       0.011578      -0.003976      -0.008126       0.000823       0.007303              1.681186       2.099053      -0.160526      -0.255076       1.597653       0.077352       1.346850          -0.000094
           27              H       2.911794       6.443658       4.167558       0.099112       0.994550 0.70968245E+01  0.68262846E+02                                 1.701177                            1.598353      -0.988898       2.406662                    0.997229       3.638223      10.400560       0.471708       1.349934      -0.692892       0.016482      -0.028252       0.036345       0.048895      -0.002673       0.007558      -0.007657      -0.019772      -0.002532      -0.013969      -0.001666       0.015635              1.754528       1.613354      -0.186100       0.375083       1.657033      -0.342601       1.993199          -0.000019
           28              H       1.613696       5.355904       2.591445       0.132072       1.086972 0.82863285E+01  0.82552577E+02                                 1.781270                            1.711602      -1.171536       2.328511                    0.996276       3.622523      10.414862       0.463728       1.325790      -0.698557      -0.005612      -0.035795       0.002761       0.036338       0.002279       0.008568       0.006299      -0.014282      -0.003316      -0.013033      -0.000025       0.013058              1.795642       1.529168       0.096352       0.054455       2.237098      -0.233669       1.620660           0.000118
           29              H       0.865579       8.938780       0.857227       0.122132       1.147442 0.86771845E+01  0.85621785E+02                                 1.710138                            1.647539      -0.982061       2.410498                    0.998151       3.326840       8.884814       0.529148       1.173069      -0.735625      -0.018456       0.020404      -0.023495       0.036179      -0.000770       0.013990      -0.005709      -0.019811      -0.017087      -0.020732       0.004983       0.015749              1.718601       1.571462      -0.109901       0.290271       1.572138      -0.169005       2.012204           0.000021
           30              H       2.212654       9.923941       2.462985       0.096367       1.256174 0.92424967E+01  0.92673637E+02                                 1.821897                            1.700689      -0.981237       2.403032                    0.998091       3.432313       9.247824       0.520532       1.173523      -0.735370       0.003459       0.047085      -0.000294       0.047213      -0.002623       0.009425      -0.009650      -0.018842      -0.010158      -0.015915      -0.001852       0.017767              1.863325       1.502017       0.177061       0.045155       2.496343       0.243350       1.591615           0.000015
           31              H       0.206486       5.359848       0.627481       0.113118       1.144276 0.93627855E+01  0.95537473E+02                                 1.808507                            1.790253      -1.040625       2.384786                    0.996539       3.615300      10.295393       0.467608       1.283676      -0.708871      -0.003555      -0.035401       0.001789       0.035624      -0.002746       0.007722      -0.001062      -0.020175      -0.005998      -0.014162       0.002322       0.011839              1.798236       1.635292       0.169832       0.125253       1.969457      -0.043893       1.789959           0.000001
           32              H       7.648204      10.398765       3.404205       0.123309       1.207655 0.98751252E+01  0.10082265E+03                                 1.792880                            1.771404      -0.926681       2.424622                    0.998462       3.466770       9.472373       0.503462       1.191582      -0.731455      -0.005235       0.009170      -0.021215       0.023697       0.006007       0.001948      -0.004619      -0.001350       0.020090      -0.010604       0.001990       0.008614              1.785900       1.548777       0.016691       0.018771       1.611510       0.140581       2.197415           0.000967
           33              H       8.410163       9.628000       4.582584       0.145809       0.933175 0.69824088E+01  0.67137075E+02                                 1.658324                            1.604518      -1.032407       2.390983                    0.996452       3.621805      10.477127       0.460716       1.382660      -0.686220       0.022100      -0.014713       0.009598       0.028231      -0.003585       0.000877      -0.000966      -0.009077      -0.025949      -0.008762      -0.001423       0.010185              1.689460       1.783085      -0.397025       0.071228       1.880371      -0.052867       1.404924           0.000033
           34              H       0.715360      -1.290305       4.389893       0.100380       1.101710 0.84929685E+01  0.84606116E+02                                 1.763381                            1.700717      -0.858373       2.457384                    0.996882       3.629057      10.223549       0.481424       1.277132      -0.709516       0.025980       0.004890      -0.017646       0.031784       0.001868      -0.005338      -0.003225       0.003693      -0.003935      -0.005748      -0.001848       0.007596              1.796313       2.328946       0.165881      -0.318689       1.576130      -0.017049       1.483863           0.000399
           35              H       0.039451      -1.507329       5.825193       0.101327       0.968557 0.77872182E+01  0.76698137E+02                                 1.673179                            1.673072      -1.128576       2.334008                    0.994168       3.813273      11.047604       0.461345       1.347963      -0.692822       0.000185      -0.003338       0.033118       0.033286      -0.003460       0.006733      -0.000620      -0.002286       0.027552      -0.009787      -0.002207       0.011994              1.666847       1.505385       0.001259       0.159217       1.563444      -0.054652       1.931713           0.000222
           36              H       7.313821      -0.194661       3.604307       0.125476       1.143733 0.92834327E+01  0.92673862E+02                                 1.684253                            1.682325      -0.832092       2.469326                    0.999157       3.300082       8.713349       0.536679       1.143253      -0.744288       0.005525      -0.000869      -0.023311       0.023972      -0.000759      -0.002644      -0.000279      -0.003732       0.018703      -0.005719      -0.001109       0.006828              1.660065       1.436513      -0.043441       0.040877       1.582154      -0.063689       1.961528           0.000958
           37              H       6.527506      -0.526116       4.955614       0.141825       0.916685 0.69436117E+01  0.66841274E+02                                 1.654060                            1.611479      -1.159722       2.333293                    0.994527       3.685945      10.758046       0.453682       1.402476      -0.682043      -0.020326      -0.014179       0.014132       0.028529       0.001547      -0.002824       0.003922       0.011640      -0.004533      -0.008148       0.000675       0.007472              1.681600       2.099750       0.160601      -0.255145       1.598038      -0.077389       1.347013          -0.000093
           38              H       1.186389      -0.132838       8.184421       0.097278       1.001638 0.71570993E+01  0.68977217E+02                                 1.707699                            1.603840      -0.986794       2.405969                    0.997204       3.652194      10.445204       0.471543       1.347772      -0.693282      -0.016726      -0.028179      -0.037115       0.049511       0.002811       0.007490       0.007744      -0.020174      -0.003389      -0.014018      -0.001896       0.015914              1.761564       1.619343       0.187522       0.377821       1.663399       0.345173       2.001948          -0.000020
           39              H       2.484487      -1.220590       9.760534       0.131522       1.089439 0.83100388E+01  0.82844486E+02                                 1.783513                            1.713675      -1.171118       2.327874                    0.996236       3.627221      10.430452       0.463618       1.325211      -0.698662       0.006319      -0.035893      -0.002682       0.036543      -0.002003       0.008798      -0.006459      -0.014206      -0.003500      -0.013305       0.000184       0.013121              1.797936       1.530920      -0.096513       0.054623       2.240206       0.234157       1.622682           0.000120
           40              H       3.232604       2.362289      11.494752       0.122063       1.151794 0.87238446E+01  0.86239840E+02                                 1.718577                            1.655319      -1.008118       2.399722                    0.997945       3.332287       8.921741       0.526041       1.177841      -0.734520       0.018420       0.020546       0.023396       0.036177       0.000726       0.014017       0.005854      -0.019876      -0.017747      -0.020855       0.004941       0.015914              1.727167       1.578799       0.110639       0.292709       1.579503       0.170142       2.023200           0.000022
           41              H       1.885529       3.347447       9.888994       0.094769       1.268892 0.93571924E+01  0.94133139E+02                                 1.835980                            1.712618      -0.996218       2.395772                    0.997910       3.448470       9.313040       0.517968       1.175456      -0.734913      -0.003386       0.047655      -0.000077       0.047775       0.002784       0.009568       0.009982      -0.019016      -0.009497      -0.016095      -0.002081       0.018176              1.878204       1.511967      -0.179537       0.045954       2.519855      -0.246640       1.602790           0.000013
           42              H       3.891697      -1.216642      11.724498       0.112788       1.146317 0.93875453E+01  0.95882923E+02                                 1.813187                            1.794684      -1.052420       2.379968                    0.996340       3.620477      10.325515       0.466081       1.286635      -0.708245       0.003840      -0.035307      -0.001631       0.035552       0.002881       0.007629       0.001222      -0.020513      -0.006382      -0.014192       0.002044       0.012149              1.802931       1.639228      -0.170633       0.125930       1.974905       0.043909       1.794659           0.000002
           43              H       4.958979       3.822270       8.947774       0.123334       1.205710 0.98552115E+01  0.10056414E+03                                 1.790482                            1.769243      -0.923590       2.426164                    0.998501       3.464979       9.463520       0.503951       1.191079      -0.731564       0.004253       0.009335       0.021436       0.023765      -0.005795       0.002194       0.004491      -0.001293       0.020089      -0.010450       0.001951       0.008499              1.783474       1.547169      -0.016608       0.018612       1.609730      -0.140274       2.193525           0.000964
           44              H       4.197020       3.051503       7.769395       0.146561       0.932828 0.69791889E+01  0.67087458E+02                                 1.656601                            1.603105      -1.030344       2.392342                    0.996494       3.619012      10.462029       0.461445       1.380862      -0.686555      -0.021842      -0.014500      -0.009479       0.027878       0.003555       0.000882       0.001109      -0.008762      -0.026241      -0.008870      -0.001241       0.010111              1.687579       1.781068       0.395918       0.070980       1.877820       0.052650       1.403850           0.000031
           45              H       3.382823       5.286198       7.962086       0.097450       1.110564 0.85724382E+01  0.85544056E+02                                 1.767736                            1.704494      -0.844396       2.461074                    0.997047       3.642267      10.248868       0.482950       1.270919      -0.710820      -0.026891       0.004655       0.018302       0.032859      -0.001749      -0.005435       0.003285       0.003882      -0.003518      -0.005829      -0.001850       0.007679              1.800926       2.336306      -0.166618      -0.320372       1.579483       0.017159       1.486988           0.000400
           46              H       4.058732       5.069172       6.526786       0.100868       0.968113 0.77815060E+01  0.76624870E+02                                 1.672591                            1.672418      -1.130303       2.333455                    0.994261       3.811025      11.038479       0.461469       1.347899      -0.692857       0.000055      -0.003002      -0.033054       0.033190       0.003704       0.006797       0.000891      -0.002106       0.028210      -0.009971      -0.002335       0.012305              1.666212       1.504486      -0.001230       0.159133       1.562442       0.054757       1.931709           0.000222
           47              H       5.293362       6.381843       8.747672       0.126099       1.143628 0.92858313E+01  0.92725116E+02                                 1.686112                            1.684200      -0.844527       2.464978                    0.999124       3.298936       8.718153       0.535466       1.145507      -0.743751      -0.005887      -0.001098       0.023157       0.023918       0.001007      -0.002599       0.000027      -0.003572       0.018968      -0.005742      -0.001155       0.006898              1.661874       1.438001       0.043477       0.040975       1.583936       0.063697       1.963685           0.000958
           48              H       6.079677       6.050387       7.396365       0.142250       0.916843 0.69449319E+01  0.66852791E+02                                 1.653677                            1.611152      -1.158715       2.333639                    0.994572       3.685661      10.754825       0.453960       1.401640      -0.682189       0.020564      -0.014491      -0.014240       0.028907      -0.001576      -0.002691      -0.003932       0.011578      -0.003976      -0.008126       0.000823       0.007303              1.681184       2.099051      -0.160525      -0.255076       1.597651       0.077352       1.346849          -0.000094
           49              C       5.850806      -0.377352       8.873909       0.104739      25.990912 0.35353923E+03  0.79351724E+04                                 7.815270                            6.424075       0.147136       2.070313                    0.999186      26.224639      74.959557       0.623408       0.437739      -1.045407       0.016416      -0.045762       0.005147       0.048889      -0.018682      -0.031162      -0.013352       0.018512       0.013843      -0.042175       0.004779       0.037396              8.667603       7.307842       1.227797       3.449192       9.244429       0.704660       9.450540          -0.000930
           50              C       6.633720       0.277537       9.808459      -0.182492      33.218653 0.47095042E+03  0.11336794E+05                                 9.107784                            7.333548      -0.053665       1.960856                    0.998255      30.145417      88.741352       0.594164       0.428237      -1.052946       0.004087      -0.002784      -0.016262       0.016997       0.001544      -0.020541       0.009093      -0.015556      -0.017200      -0.027402       0.008314       0.019087             10.429518       9.196600       1.047992       5.034107       9.069581      -0.424125      13.022373           0.000174
           51              C       7.251350      -0.439301      10.826757       0.150388      33.013298 0.40889211E+03  0.94653488E+04                                 9.197253                            6.881987      -0.255302       1.935588                    0.999222      26.249868      74.845059       0.609155       0.434360      -1.053198       0.008711       0.002582       0.012592       0.015528       0.007032       0.015480       0.006397      -0.013103       0.018182      -0.019442      -0.001094       0.020536             11.389829      10.062648       2.088247       6.616658       8.875766       1.847361      15.231072          -0.000876
           52              C       7.062347      -1.825627      10.834909      -0.203301      32.319423 0.47093286E+03  0.11286874E+05                                 8.788785                            7.243441       0.122298       2.005889                    0.999344      30.225570      87.525522       0.611687       0.417794      -1.064101       0.006322       0.004107      -0.003104       0.008153      -0.014810       0.011800      -0.014301       0.006549       0.018427      -0.019195      -0.008452       0.027647              9.732744       7.820871       1.985957       3.934955       9.611229       2.496181      11.766133           0.000213
           53              C       6.261148      -2.405675       9.866020       0.082040      26.321799 0.33964384E+03  0.75185111E+04                                 7.709166                            6.177255       0.276065       2.099341                    0.999841      26.233052      73.544107       0.656749       0.421307      -1.059489      -0.008571       0.038614      -0.039832       0.056134      -0.006310      -0.027239      -0.004789      -0.016746      -0.033762      -0.035775       0.014733       0.021042              8.579412       6.781560       1.180317       3.416415       9.044230       1.919644       9.912447          -0.000731
           54              C       8.050419       0.277539      11.829490      -0.134796      38.567991 0.46099836E+03  0.11051104E+05                                10.146628                            7.262890      -0.145639       1.928846                    0.998016      30.148213      88.905448       0.595455       0.429092      -1.051185      -0.014552      -0.005458      -0.018414       0.024096      -0.009893      -0.015950       0.005062      -0.020670      -0.055157      -0.027907       0.001538       0.026368             13.206681      11.994855       2.152961       8.598385       7.564371       1.797835      20.060816          -0.000442
           55              C       1.911349      -3.490668       7.310889       0.655876      19.431841 0.23702204E+03  0.48653400E+04                                 6.819806                            5.572435      -0.000962       2.072081                    0.999747      21.738598      61.522817       0.607364       0.491284      -1.004935       0.027167       0.003321      -0.016126       0.031766      -0.034606       0.026303      -0.039210      -0.118532      -0.101693      -0.064754      -0.035860       0.100614              7.589316      10.218731       2.501686      -0.634987       5.759111       1.237394       6.790105          -0.000848
           56              C       0.576504      -3.785821       7.966038      -0.330480      30.490996 0.48377430E+03  0.11685508E+05                                 8.459052                            7.228695      -0.127705       1.941131                    0.997308      30.793692      89.835837       0.626027       0.405050      -1.071216      -0.027664      -0.079646      -0.035962       0.091663       0.016612       0.019499       0.001321      -0.034870      -0.008632      -0.033275       0.004904       0.028371              9.425660      10.813404       1.668474      -1.037888      10.647632       1.093055       6.815944           0.013595
           57              C      -0.013192       8.031886       7.497157      -0.128090      27.164318 0.43260354E+03  0.10228192E+05                                 8.071007                            7.018242      -0.198303       1.928678                    0.998981      29.373300      86.611689       0.606736       0.426970      -1.050298       0.098699       0.013548       0.043395       0.108665      -0.013814       0.006939       0.005659      -0.060505      -0.083781      -0.032838      -0.014604       0.047442              8.967222       8.818931       0.271029       0.150097      12.436260       0.662452       5.646474           0.002836
           58              C       0.937247       6.869030       7.767418      -0.330268      31.271953 0.47906963E+03  0.11542037E+05                                 8.640315                            7.205676      -0.115720       1.945555                    0.997805      30.683674      89.359128       0.625519       0.406427      -1.070455      -0.060023       0.066662      -0.026601       0.093564      -0.011693      -0.006697      -0.007574      -0.016990       0.033230      -0.022649       0.007035       0.015614              9.835380       7.958166      -0.136231       0.159341      15.554626       0.953423       5.993349           0.012939
           59              C       0.513084       5.536236       7.195028       0.659273      20.131964 0.23596349E+03  0.48327751E+04                                 6.966806                            5.538835      -0.063360       2.052463                    0.999725      21.653239      60.988983       0.613382       0.487555      -1.007980      -0.008161      -0.024561      -0.014831       0.029830      -0.020752      -0.064923      -0.004269       0.121639      -0.067322      -0.066735      -0.040119       0.106855              7.911550       5.140515       0.647014       1.541837      12.209853      -0.011005       6.384281          -0.000976
           60              C       6.756377       6.199144       3.478070       0.106894      25.892250 0.35169906E+03  0.78832730E+04                                 7.795134                            6.406458       0.149054       2.072038                    0.999223      26.157349      74.707584       0.624417       0.437619      -1.045519      -0.014806      -0.043503      -0.004041       0.046131       0.018028      -0.030235       0.013544       0.018284       0.011107      -0.041227       0.005067       0.036160              8.645276       7.288315      -1.220170       3.441171       9.219848      -0.697218       9.427664          -0.000931
           61              C       5.973463       6.854031       2.543520      -0.181646      33.226058 0.47103956E+03  0.11339457E+05                                 9.109402                            7.334299      -0.054531       1.960569                    0.998279      30.147630      88.749395       0.594128       0.428244      -1.052943      -0.003367      -0.003215       0.015775       0.016447      -0.001329      -0.020211      -0.009324      -0.016530      -0.018111      -0.027375       0.008139       0.019235             10.431581       9.198143      -1.047426       5.035857       9.071355       0.425089      13.025246           0.000175
           62              C       5.355833       6.137191       1.525222       0.148845      33.026480 0.40911240E+03  0.94712192E+04                                 9.197569                            6.882445      -0.250410       1.937109                    0.999207      26.256335      74.853520       0.609353       0.434184      -1.053361      -0.008410       0.001846      -0.012534       0.015207      -0.008508       0.014132      -0.006877      -0.012810       0.016306      -0.018459      -0.002041       0.020500             11.389206      10.060505      -2.087876       6.614169       8.879764      -1.846013      15.227350          -0.000876
           63              C       5.544836       4.750865       1.517070      -0.203941      32.336502 0.47115231E+03  0.11293207E+05                                 8.789392                            7.242253       0.124895       2.006302                    0.999348      30.237987      87.559520       0.612115       0.417462      -1.064335      -0.007558       0.004891       0.002694       0.009397       0.014985       0.011691       0.014905       0.005861       0.018250      -0.019439      -0.008619       0.028058              9.734213       7.820858      -1.986323       3.937083       9.614752      -2.495875      11.767030           0.000213
           64              C       6.346035       4.170819       2.485959       0.083989      26.232070 0.33804114E+03  0.74733088E+04                                 7.686041                            6.157083       0.281964       2.101979                    0.999843      26.181255      73.322954       0.658796       0.420544      -1.060094       0.008328       0.036628       0.038243       0.053604       0.005058      -0.027543       0.003941      -0.017815      -0.036656      -0.036220       0.015439       0.020782              8.553706       6.758809      -1.177531       3.403155       9.027761      -1.911649       9.874546          -0.000736
           65              C       4.556764       6.854029       0.522489      -0.133626      38.524987 0.46047891E+03  0.11036138E+05                                10.139670                            7.259332      -0.145780       1.928781                    0.998090      30.131796      88.862633       0.595503       0.429156      -1.051089       0.014868      -0.005453       0.018690       0.024497       0.009901      -0.014639      -0.004762      -0.021157      -0.055277      -0.026854       0.000750       0.026104             13.195445      11.982814      -2.151314       8.588046       7.563221      -1.795021      20.040300          -0.000441
           66              C       2.186834       3.085830       5.041090       0.658061      19.402349 0.23657881E+03  0.48542726E+04                                 6.814905                            5.568571      -0.002026       2.072032                    0.999748      21.719649      61.469249       0.607316       0.491522      -1.004750      -0.024849       0.002828       0.014721       0.029021       0.034515       0.026335       0.039184      -0.119373      -0.104014      -0.065127      -0.036015       0.101143              7.583673      10.211224      -2.499073      -0.634833       5.754578      -1.236110       6.785218          -0.000848
           67              C       3.521679       2.790676       4.385941      -0.332456      30.563232 0.48528983E+03  0.11732727E+05                                 8.478492                            7.245465      -0.133187       1.939044                    0.997198      30.841889      90.053290       0.624519       0.405660      -1.070681       0.028096      -0.081805       0.034657       0.093180      -0.017995       0.023018      -0.003089      -0.034026      -0.009565      -0.036116       0.004568       0.031548              9.447883      10.844733      -1.676567      -1.042671      10.671084      -1.095887       6.827831           0.013578
           68              C       4.111375       1.455384       4.854822      -0.123930      27.040480 0.43005423E+03  0.10152557E+05                                 8.046082                            6.997375      -0.197396       1.930180                    0.998991      29.286820      86.281776       0.607681       0.426951      -1.050346      -0.095826       0.012334      -0.043215       0.105841       0.012774       0.005751      -0.004425      -0.057837      -0.085745      -0.031687      -0.014351       0.046038              8.937616       8.795379      -0.270427       0.147669      12.384352      -0.657215       5.633118           0.002830
           69              C       3.160936       0.292527       4.584561      -0.333046      31.330647 0.48027903E+03  0.11577417E+05                                 8.646671                            7.211352      -0.112483       1.946009                    0.997833      30.720751      89.464651       0.625773       0.406042      -1.070806       0.059757       0.065657       0.026309       0.092595       0.012072      -0.006492       0.006287      -0.018035       0.034085      -0.022931       0.008123       0.014808              9.842421       7.963267       0.136186       0.159574      15.566809      -0.954442       5.997186           0.012943
           70              C       3.585099      -1.040266       5.156951       0.661685      20.082959 0.23528232E+03  0.48157028E+04                                 6.959404                            5.533723      -0.066348       2.051824                    0.999707      21.618846      60.887265       0.613139       0.488064      -1.007641       0.007877      -0.024708       0.013981       0.029462       0.021138      -0.064076       0.004258       0.120488      -0.070455      -0.066488      -0.039545       0.106033              7.902348       5.135411      -0.646470       1.540357      12.192766       0.010264       6.378865          -0.000982
           71              C       2.501877       6.953863       3.478070       0.104739      25.990895 0.35353898E+03  0.79351653E+04                                 7.815267                            6.424074       0.147135       2.070313                    0.999186      26.224633      74.959538       0.623408       0.437739      -1.045406      -0.016416       0.045762      -0.005147       0.048889      -0.018682      -0.031162      -0.013352       0.018512       0.013844      -0.042175       0.004779       0.037396              8.667598       7.307837       1.227795       3.449188       9.244426       0.704659       9.450533          -0.000930
           72              C       1.718963       6.298974       2.543520      -0.182493      33.218665 0.47095092E+03  0.11336810E+05                                 9.107786                            7.333553      -0.053667       1.960855                    0.998255      30.145445      88.741472       0.594164       0.428237      -1.052945      -0.004087       0.002785       0.016262       0.016997       0.001544      -0.020542       0.009092      -0.015556      -0.017202      -0.027402       0.008315       0.019087             10.429515       9.196597       1.047993       5.034098       9.069588      -0.424126      13.022361           0.000174
           73              C       1.101333       7.015812       1.525222       0.150385      33.013425 0.40889404E+03  0.94654037E+04                                 9.197274                            6.882002      -0.255300       1.935588                    0.999222      26.249920      74.845219       0.609155       0.434360      -1.053198      -0.008711      -0.002581      -0.012592       0.015527       0.007032       0.015481       0.006396      -0.013103       0.018183      -0.019443      -0.001094       0.020537             11.389859      10.062676       2.088255       6.616680       8.875787       1.847371      15.231115          -0.000876
           74              C       1.290336       8.402138       1.517070      -0.203301      32.319414 0.47093259E+03  0.11286866E+05                                 8.788783                            7.243439       0.122299       2.005889                    0.999344      30.225565      87.525502       0.611687       0.417794      -1.064101      -0.006322      -0.004107       0.003104       0.008153      -0.014811       0.011800      -0.014301       0.006550       0.018427      -0.019195      -0.008452       0.027648              9.732743       7.820870       1.985954       3.934955       9.611227       2.496177      11.766132           0.000213
           75              C       2.091535       8.982186       2.485959       0.082040      26.321788 0.33964368E+03  0.75185067E+04                                 7.709163                            6.177253       0.276064       2.099341                    0.999841      26.233047      73.544086       0.656749       0.421307      -1.059489       0.008571      -0.038614       0.039832       0.056135      -0.006310      -0.027239      -0.004789      -0.016746      -0.033762      -0.035775       0.014732       0.021042              8.579409       6.781557       1.180316       3.416412       9.044229       1.919643       9.912442          -0.000731
           76              C       0.302264       6.298972       0.522489      -0.134768      38.567147 0.46098684E+03  0.11050753E+05                                10.146458                            7.262780      -0.145611       1.928860                    0.998016      30.147839      88.903906       0.595462       0.429090      -1.051187       0.014551       0.005459       0.018413       0.024096      -0.009892      -0.015949       0.005061      -0.020669      -0.055154      -0.027906       0.001538       0.026367             13.206441      11.994629       2.152920       8.598203       7.564278       1.797790      20.060414          -0.000442
           77              C       6.441334      10.067179       5.041090       0.655876      19.431842 0.23702206E+03  0.48653404E+04                                 6.819805                            5.572435      -0.000960       2.072081                    0.999747      21.738598      61.522810       0.607364       0.491284      -1.004935      -0.027167      -0.003321       0.016125       0.031766      -0.034606       0.026303      -0.039211      -0.118533      -0.101694      -0.064754      -0.035860       0.100615              7.589314      10.218727       2.501684      -0.634988       5.759110       1.237394       6.790105          -0.000847
           78              C       7.776179      10.362332       4.385941      -0.330480      30.490978 0.48377392E+03  0.11685496E+05                                 8.459047                            7.228691      -0.127704       1.941131                    0.997308      30.793678      89.835773       0.626027       0.405050      -1.071216       0.027664       0.079646       0.035962       0.091663       0.016611       0.019499       0.001321      -0.034870      -0.008632      -0.033275       0.004904       0.028371              9.425654      10.813396       1.668471      -1.037887      10.647625       1.093054       6.815941           0.013595
           79              C       8.365875      -1.455375       4.854822      -0.128090      27.164315 0.43260346E+03  0.10228189E+05                                 8.071003                            7.018239      -0.198299       1.928679                    0.998981      29.373293      86.611644       0.606736       0.426970      -1.050298      -0.098698      -0.013548      -0.043395       0.108665      -0.013814       0.006939       0.005659      -0.060505      -0.083781      -0.032838      -0.014604       0.047442              8.967218       8.818927       0.271028       0.150097      12.436254       0.662452       5.646472           0.002836
           80              C       7.415436      -0.292519       4.584561      -0.330268      31.271973 0.47906993E+03  0.11542046E+05                                 8.640318                            7.205678      -0.115721       1.945554                    0.997805      30.683681      89.359150       0.625518       0.406427      -1.070455       0.060023      -0.066662       0.026600       0.093564      -0.011693      -0.006697      -0.007574      -0.016990       0.033229      -0.022649       0.007035       0.015613              9.835384       7.958168      -0.136231       0.159340      15.554636       0.953422       5.993349           0.012939
           81              C       7.839599       1.040275       5.156951       0.659274      20.131969 0.23596353E+03  0.48327760E+04                                 6.966806                            5.538835      -0.063360       2.052463                    0.999725      21.653239      60.988978       0.613382       0.487554      -1.007980       0.008160       0.024562       0.014830       0.029829      -0.020753      -0.064923      -0.004269       0.121640      -0.067323      -0.066736      -0.040119       0.106855              7.911549       5.140516       0.647014       1.541837      12.209850      -0.011004       6.384282          -0.000976
           82              C       1.596306       0.377367       8.873909       0.106892      25.892244 0.35169899E+03  0.78832699E+04                                 7.795129                            6.406454       0.149063       2.072041                    0.999223      26.157336      74.707505       0.624418       0.437618      -1.045519       0.014806       0.043502       0.004042       0.046130       0.018028      -0.030235       0.013544       0.018284       0.011107      -0.041227       0.005066       0.036160              8.645270       7.288309      -1.220170       3.441167       9.219845      -0.697217       9.427656          -0.000931
           83              C       2.379220      -0.277520       9.808459      -0.181646      33.226068 0.47104008E+03  0.11339474E+05                                 9.109405                            7.334306      -0.054536       1.960567                    0.998279      30.147659      88.749531       0.594127       0.428244      -1.052943       0.003367       0.003215      -0.015775       0.016447      -0.001329      -0.020211      -0.009323      -0.016529      -0.018111      -0.027374       0.008139       0.019235             10.431580       9.198142      -1.047425       5.035849       9.071361       0.425092      13.025237           0.000175
           84              C       2.996850       0.439320      10.826757       0.148841      33.026622 0.40911455E+03  0.94712808E+04                                 9.197595                            6.882464      -0.250409       1.937108                    0.999207      26.256396      74.853727       0.609352       0.434184      -1.053361       0.008410      -0.001846       0.012534       0.015206      -0.008508       0.014132      -0.006877      -0.012809       0.016306      -0.018459      -0.002041       0.020500             11.389243      10.060537      -2.087886       6.614194       8.879789      -1.846022      15.227402          -0.000876
           85              C       2.807847       1.825646      10.834909      -0.203941      32.336496 0.47115217E+03  0.11293203E+05                                 8.789392                            7.242253       0.124893       2.006302                    0.999348      30.237986      87.559521       0.612115       0.417462      -1.064335       0.007558      -0.004891      -0.002694       0.009397       0.014985       0.011691       0.014904       0.005860       0.018249      -0.019439      -0.008620       0.028058              9.734214       7.820858      -1.986321       3.937082       9.614753      -2.495871      11.767030           0.000212
           86              C       2.006648       2.405692       9.866020       0.083988      26.232075 0.33804126E+03  0.74733110E+04                                 7.686039                            6.157082       0.281975       2.101983                    0.999843      26.181250      73.322902       0.658797       0.420544      -1.060094      -0.008327      -0.036627      -0.038242       0.053604       0.005059      -0.027543       0.003941      -0.017815      -0.036656      -0.036220       0.015439       0.020782              8.553703       6.758808      -1.177530       3.403155       9.027759      -1.911648       9.874544          -0.000737
           87              C       3.795919      -0.277518      11.829490      -0.133598      38.524081 0.46046660E+03  0.11035763E+05                                10.139485                            7.259211      -0.145749       1.928795                    0.998090      30.131400      88.860975       0.595511       0.429153      -1.051092      -0.014867       0.005454      -0.018689       0.024496       0.009900      -0.014638      -0.004762      -0.021157      -0.055275      -0.026852       0.000750       0.026102             13.195182      11.982567      -2.151269       8.587847       7.563120      -1.794972      20.039860          -0.000441
           88              C       6.165849       3.490681       7.310889       0.658061      19.402349 0.23657880E+03  0.48542726E+04                                 6.814906                            5.568572      -0.002028       2.072031                    0.999748      21.719649      61.469256       0.607316       0.491522      -1.004750       0.024849      -0.002827      -0.014722       0.029021       0.034515       0.026335       0.039184      -0.119373      -0.104014      -0.065127      -0.036015       0.101142              7.583676      10.211230      -2.499076      -0.634833       5.754580      -1.236110       6.785218          -0.000849
           89              C       4.831004       3.785835       7.966038      -0.332456      30.563227 0.48528970E+03  0.11732724E+05                                 8.478493                            7.245465      -0.133189       1.939043                    0.997198      30.841894      90.053326       0.624519       0.405661      -1.070681      -0.028096       0.081805      -0.034657       0.093181      -0.017995       0.023018      -0.003089      -0.034026      -0.009564      -0.036116       0.004568       0.031548              9.447884      10.844733      -1.676566      -1.042671      10.671086      -1.095888       6.827833           0.013577
           90              C       4.241308       5.121127       7.497157      -0.123931      27.040489 0.43005442E+03  0.10152564E+05                                 8.046087                            6.997378      -0.197401       1.930178                    0.998991      29.286834      86.281848       0.607680       0.426951      -1.050346       0.095826      -0.012334       0.043215       0.105841       0.012774       0.005751      -0.004425      -0.057837      -0.085745      -0.031687      -0.014351       0.046039              8.937622       8.795383      -0.270428       0.147669      12.384362      -0.657217       5.633120           0.002830
           91              C       5.191747       6.283984       7.767418      -0.333046      31.330673 0.48027952E+03  0.11577432E+05                                 8.646678                            7.211357      -0.112482       1.946009                    0.997833      30.720763      89.464702       0.625773       0.406042      -1.070806      -0.059757      -0.065657      -0.026309       0.092595       0.012072      -0.006493       0.006287      -0.018035       0.034085      -0.022931       0.008123       0.014808              9.842429       7.963272       0.136187       0.159575      15.566826      -0.954444       5.997189           0.012942
           92              C       4.767584       7.616777       7.195028       0.661685      20.082959 0.23528233E+03  0.48157031E+04                                 6.959405                            5.533724      -0.066350       2.051824                    0.999707      21.618849      60.887280       0.613139       0.488064      -1.007641      -0.007878       0.024708      -0.013982       0.029462       0.021138      -0.064076       0.004258       0.120488      -0.070455      -0.066488      -0.039545       0.106033              7.902349       5.135411      -0.646469       1.540356      12.192771       0.010266       6.378865          -0.000983
           93              N       5.642886      -1.706857       8.897625      -0.238516      35.780200 0.53871714E+03  0.13121420E+05                                 9.100385                            7.559377       0.139867       2.074355                    0.998003      27.907051      76.942767       0.632184       0.397780      -1.096245       0.104896       0.067724       0.099278       0.159517      -0.037508      -0.045982      -0.048333      -0.063312      -0.037725      -0.093131       0.024817       0.068314             10.151326       8.018558       1.145558       3.666733      11.408924       1.610357      11.026495           0.000023
           94              N       6.964297       4.869638       3.454354      -0.237839      35.829205 0.53963302E+03  0.13149742E+05                                 9.111395                            7.568002       0.141879       2.074419                    0.998049      27.922785      77.011989       0.631527       0.398011      -1.096050      -0.106202       0.067652      -0.099809       0.160678       0.035817      -0.045596       0.048514      -0.064331      -0.037687      -0.092111       0.023580       0.068531             10.163861       8.027251      -1.145028       3.671832      11.424587      -1.609865      11.039744           0.000023
           95              N       2.709797       8.283368       3.454354      -0.238518      35.780312 0.53871921E+03  0.13121483E+05                                 9.100400                            7.559389       0.139881       2.074358                    0.998003      27.907111      76.942953       0.632184       0.397779      -1.096246      -0.104897      -0.067724      -0.099278       0.159518      -0.037508      -0.045984      -0.048333      -0.063312      -0.037724      -0.093132       0.024818       0.068314             10.151342       8.018570       1.145561       3.666739      11.408943       1.610362      11.026513           0.000019
           96              N       1.388386       1.706873       8.897625      -0.237834      35.828884 0.53962710E+03  0.13149561E+05                                 9.111348                            7.567966       0.141861       2.074417                    0.998048      27.922613      77.011411       0.631528       0.398012      -1.096050       0.106200      -0.067652       0.099808       0.160676       0.035816      -0.045594       0.048514      -0.064331      -0.037688      -0.092109       0.023578       0.068531             10.163806       8.027207      -1.145019       3.671807      11.424532      -1.609849      11.039680           0.000025
           97              O       2.801754      -2.929166       8.008282      -0.553477      35.139946 0.54921770E+03  0.13281711E+05                                 8.513550                            7.247927       0.356101       2.155302                    0.998185      27.863895      73.609443       0.706126       0.358686      -1.138535       0.007779       0.000155      -0.019394       0.020897       0.000561       0.040011      -0.006681      -0.008721      -0.183969      -0.077212       0.034877       0.042336              9.505572      13.038842       3.427872       1.549744       8.271916       2.516707       7.205957           0.060716
           98              O       2.053835       9.318906       6.117194      -0.539189      35.139976 0.62098856E+03  0.15483904E+05                                 8.519962                            7.781933       0.137178       2.095422                    0.995968      27.843847      74.663749       0.671717       0.365698      -1.133161      -0.001168       0.009181       0.005055       0.010545      -0.038849      -0.030609      -0.016015      -0.065491       0.073933      -0.075075       0.035737       0.039338              8.923834       9.491575       0.117758      -2.376784       6.594260       1.399841      10.685666           0.051778
           99              O       0.719411       4.521482       7.902302      -0.550555      36.133889 0.54674022E+03  0.13216336E+05                                 8.704745                            7.242028       0.253159       2.121965                    0.997948      27.908732      73.885533       0.704377       0.359725      -1.136896      -0.009779      -0.013249      -0.020135       0.026011      -0.020750      -0.041196      -0.044204      -0.015454      -0.163197      -0.091629       0.037820       0.053808              9.909044       6.559087      -0.856394       0.829801      16.186362      -3.345974       6.981683           0.061144
          100              O       0.017154       5.521766       6.040612      -0.541660      34.319685 0.60155034E+03  0.14864111E+05                                 8.342197                            7.624179       0.271839       2.138896                    0.996509      27.692692      73.658466       0.684059       0.362364      -1.137006       0.007076      -0.009510       0.006339       0.013442       0.008454       0.010155       0.037530       0.096974       0.086113      -0.076447       0.025227       0.051221              8.646422       7.421053       0.911606       2.700433       8.531115       1.372308       9.987099           0.054637
          101              O       1.296429       3.647331       4.343697      -0.554581      35.187277 0.55016583E+03  0.13310101E+05                                 8.519410                            7.252627       0.359342       2.155651                    0.998181      27.891005      73.691181       0.706139       0.358532      -1.138680      -0.008645       0.000836       0.019340       0.021201       0.001150       0.039777       0.007058      -0.009664      -0.180206      -0.076084       0.033419       0.042665              9.512412      13.050044      -3.431289       1.549724       8.277171      -2.517925       7.210022           0.060758
          102              O       2.044348       2.742406       6.234785      -0.539334      35.153480 0.62131547E+03  0.15494265E+05                                 8.522423                            7.784145       0.133822       2.094305                    0.996102      27.850526      74.689683       0.671593       0.365713      -1.133137       0.000487       0.008804      -0.004832       0.010055       0.039252      -0.030334       0.015917      -0.065530       0.073037      -0.075083       0.035495       0.039589              8.926508       9.495802      -0.117120      -2.378654       6.595474      -1.400522      10.688248           0.051774
          103              O       3.378772      -2.055021       4.449677      -0.551931      36.188379 0.54782713E+03  0.13249741E+05                                 8.714765                            7.250388       0.256218       2.122793                    0.997954      27.929379      73.970201       0.703772       0.359841      -1.136757       0.010794      -0.013441       0.019536       0.026054       0.021464      -0.040076       0.044037      -0.016706      -0.162590      -0.090887       0.036305       0.054582              9.920421       6.566004       0.856208       0.830315      16.206922       3.348105       6.988337           0.061043
          104              O       4.081029      -1.054733       6.311367      -0.542639      34.289215 0.60084973E+03  0.14840284E+05                                 8.331235                            7.614527       0.282477       2.142200                    0.996596      27.689100      73.597263       0.685296       0.361869      -1.137563      -0.007107      -0.009010      -0.005999       0.012949      -0.008546       0.010874      -0.037006       0.098341       0.085769      -0.076677       0.024847       0.051829              8.634761       7.411736      -0.909702       2.696834       8.517253      -1.369490       9.975294           0.054690
          105              O       5.550929       9.505677       4.343697      -0.553479      35.140056 0.54921985E+03  0.13281775E+05                                 8.513562                            7.247936       0.356106       2.155303                    0.998185      27.863965      73.609640       0.706126       0.358685      -1.138535      -0.007780      -0.000155       0.019393       0.020896       0.000561       0.040014      -0.006682      -0.008725      -0.183973      -0.077216       0.034878       0.042337              9.505584      13.038858       3.427877       1.549745       8.271927       2.516711       7.205967           0.060711
          106              O       6.298848      -2.742395       6.234785      -0.539187      35.139881 0.62098648E+03  0.15483840E+05                                 8.519951                            7.781923       0.137172       2.095422                    0.995968      27.843796      74.663603       0.671717       0.365698      -1.133161       0.001168      -0.009181      -0.005056       0.010546      -0.038848      -0.030609      -0.016015      -0.065487       0.073928      -0.075072       0.035736       0.039336              8.923822       9.491561       0.117756      -2.376782       6.594252       1.399840      10.685654           0.051783
          107              O       7.633272       2.055029       4.449677      -0.550557      36.134090 0.54674386E+03  0.13216445E+05                                 8.704767                            7.242046       0.253168       2.121966                    0.997948      27.908848      73.885864       0.704378       0.359724      -1.136897       0.009778       0.013250       0.020133       0.026010      -0.020752      -0.041199      -0.044208      -0.015450      -0.163201      -0.091634       0.037825       0.053810              9.909070       6.559103      -0.856396       0.829803      16.186407      -3.345983       6.981700           0.061141
          108              O       8.335529       1.054745       6.311367      -0.541658      34.319469 0.60154562E+03  0.14863966E+05                                 8.342169                            7.624154       0.271832       2.138896                    0.996509      27.692576      73.658111       0.684060       0.362365      -1.137006      -0.007076       0.009511      -0.006340       0.013444       0.008454       0.010155       0.037531       0.096966       0.086107      -0.076443       0.025224       0.051220              8.646392       7.421027       0.911603       2.700423       8.531082       1.372303       9.987067           0.054640
          109              O       7.056254       2.929180       8.008282      -0.554579      35.187072 0.55016188E+03  0.13309983E+05                                 8.519386                            7.252607       0.359334       2.155651                    0.998181      27.890884      73.690826       0.706139       0.358533      -1.138680       0.008644      -0.000836      -0.019341       0.021202       0.001149       0.039773       0.007056      -0.009658      -0.180202      -0.076079       0.033417       0.042662              9.512385      13.050008      -3.431279       1.549721       8.277147      -2.517917       7.210002           0.060760
          110              O       6.308335       3.834105       6.117194      -0.539335      35.153658 0.62131933E+03  0.15494383E+05                                 8.522444                            7.784164       0.133832       2.094306                    0.996102      27.850619      74.689957       0.671593       0.365713      -1.133137      -0.000488      -0.008803       0.004831       0.010054       0.039254      -0.030334       0.015916      -0.065536       0.073043      -0.075086       0.035496       0.039591              8.926531       9.495829      -0.117123      -2.378660       6.595490      -1.400526      10.688273           0.051772
          111              O       4.973911       8.631532       7.902302      -0.551930      36.188290 0.54782544E+03  0.13249691E+05                                 8.714756                            7.250380       0.256214       2.122793                    0.997953      27.929324      73.970048       0.703772       0.359841      -1.136757      -0.010794       0.013440      -0.019537       0.026054       0.021463      -0.040075       0.044035      -0.016708      -0.162588      -0.090883       0.036303       0.054581              9.920411       6.565997       0.856208       0.830314      16.206906       3.348103       6.988331           0.061049
          112              O       4.271654       7.631244       6.040612      -0.542641      34.289333 0.60085234E+03  0.14840363E+05                                 8.331250                            7.614541       0.282480       2.142200                    0.996596      27.689164      73.597456       0.685296       0.361869      -1.137564       0.007106       0.009010       0.005998       0.012948      -0.008546       0.010874      -0.037006       0.098347       0.085773      -0.076679       0.024849       0.051830              8.634777       7.411749      -0.909704       2.696839       8.517271      -1.369492       9.975310           0.054685

******************************************************
Auxiliary information for the entire system
The total spin magnetic moment of the unit cell is   3.995461
The total net atomic charge of the unit cell is   -0.000001
Accuracy of reproducing the electrostatic potential in the unit cell:
  The inner radius (bohr) =    5.0000
  The outer radius (bohr) =   12.0000
  Valid grid points have density less than (e/(bohr^3)) =    0.0001
  The number of valid grid points were=        35960
  The rms potential error without charges in kcal/mol is=      2.52237
  The rms potential error with partial charges in kcal/mol is=      0.24729
  The RRMSE value at monopole order=      0.09804
  The rms potential error with partial charges and cloud penetration in kcal/mol is=      0.25306
  The RRMSE value at monopole order with cloud penetration is=      0.10033
  The rms potential error with partial charges and atomic dipoles in kcal/mol is=      0.17990
  The RRMSE value at dipole order=      0.07132
  The rms potential error with partial charges, atomic dipoles and cloud penetration in kcal/mol is=      0.17810
  The RRMSE value at dipole order with cloud penetration=      0.07061

******************************************************
The electron densities and ab initio electrostatic potential were computed in VASP using the PBE functional and
projector augmented wave method. See the main text of the journal article for a description of computational details.
The atomic charges, dipoles, and quadrupoles were computed with the DDEC6 method as described in
(a) T. A. Manz and N. Gabaldon Limas, RSC Adv. 6 (2016) 47771-47801 DOI: 10.1039/c6ra04656h
(b) N. Gabaldon Limas and T. A. Manz, RSC Adv. 8 (2018) 2678-2707 DOI: 10.1039/c7ra11829e.
For each atom in the material, the electron cloud parameters were fit to the spherically averaged atom-in-material
electron density using radial positions for which this density was between 10^-4 and 10^-2 electrons per cubic bohr.
The polarizabilities, dispersion coefficients, and quantum Drude oscillator (QDO) parameters were fit using the MCLF method.
The magnetic structure of the system was optimized in VASP from the default ferromagnetic initial guess using spin polarization.
The atomic spin moments (ASMs) were computed on this optimized magnetic structure using the DDEC6 partition as inputs
to the method of T. A. Manz and D. S. Sholl, J. Chem. Theory Comput. 7 (2011) 4146-4164 DOI: 10.1021/ct200539n.
The RMSE and RRMSE were computed using a uniform grid with Ewald summation.
