# Supplementary material for: A collection of forcefield precursors for metal–organic frameworks
Source: RSC Adv. 2019 Nov 13;9(63):36492–507. doi: 10.1039/c9ra07327b (PMC9075174; doi:10.1039/c9ra07327b)
Supplement: RA-009-C9RA07327B-s6063 [file RA-009-C9RA07327B-s6063.xyz]

  100
jmolscript: load "" {1 1 1} spacegroup "x,y,z" unitcell [{      6.914900     0.000000     0.000000 }, {      0.000000    22.113000     0.000000 }, {      0.000000     0.000000     7.720900 }]
Co     3.745801     6.357045     5.850512     0.905554
Co     3.169099    15.755955     5.850512     0.905747
Co     0.288351     4.699455     1.870388     0.905616
Co     6.626549    17.413545     1.870388     0.901751
H      2.331013     4.342993     6.646151     0.318619
H      2.686439     4.084271     5.214696     0.316236
H      3.854365     2.772970     6.934140     0.074176
H      4.480164     2.483290     4.776149     0.130590
H      5.816814     2.730955     5.608462     0.148038
H      3.402131     9.380335     5.113552     0.096414
H      4.706281    11.313011     4.917441     0.119594
H      1.084256     9.199008     5.971344     0.128119
H      6.695006     7.266332     6.167455     0.108272
H      4.583887    17.770007     6.646151     0.318635
H      4.228461    18.028729     5.214696     0.316228
H      3.060535    19.340030     6.934140     0.073970
H      2.434736    19.629710     4.776149     0.130274
H      1.098086    19.382044     5.608462     0.147475
H      3.512769    12.732665     5.113552     0.096424
H      2.208619    10.799989     4.917441     0.119310
H      5.830644    12.913992     5.971344     0.128137
H      0.219894    14.846668     6.167455     0.108393
H      5.788463     6.713507     1.074749     0.318629
H      6.143889     6.972229     2.506204     0.316251
H      0.396915     8.283530     0.786760     0.074211
H      1.022714     8.573210     2.944751     0.130618
H      2.359364     8.325544     2.112438     0.148079
H      6.859581     1.676165     2.607348     0.096407
H      1.248831    21.856489     2.803459     0.119399
H      4.541706     1.857492     1.749556     0.128118
H      3.237556     3.790168     1.553445     0.108284
H      1.126437    15.399493     1.074749     0.319158
H      0.771011    15.140771     2.506204     0.316275
H      6.517985    13.829470     0.786760     0.074527
H      5.892186    13.539790     2.944751     0.130084
H      4.555536    13.787455     2.112438     0.147810
H      0.055319    20.436835     2.607348     0.096282
H      5.666069     0.256511     2.803459     0.119254
H      2.373194    20.255508     1.749556     0.127872
H      3.677344    18.322832     1.553445     0.109121
C      5.056866     4.393853     7.405887     0.588501
C      4.177983     3.591151     6.457761     0.071404
C      4.993941     3.168793     5.273375    -0.396820
C      5.421282     4.300978     4.249583     0.680702
C      4.335642     9.344954     5.288044     0.079580
C      5.110111    10.492618     5.170687    -0.193876
C      6.475804    10.437336     5.425476     0.094470
C      0.151436     9.236600     5.796852    -0.189085
C      6.292559     8.088935     5.914209     0.087038
C      1.858034    17.719147     7.405887     0.587983
C      2.736917    18.521849     6.457761     0.071688
C      1.920959    18.944207     5.273375    -0.397088
C      1.493618    17.812021     4.249583     0.678685
C      2.579258    12.768046     5.288044     0.079596
C      1.804789    11.620381     5.170687    -0.194253
C      0.439096    11.675664     5.425476     0.093891
C      6.763464    12.876400     5.796852    -0.188900
C      0.622341    14.024065     5.914209     0.087368
C      1.599416     6.662647     0.315013     0.588508
C      0.720533     7.465349     1.263139     0.071411
C      1.536491     7.887707     2.447525    -0.396818
C      1.963832     6.755521     3.471317     0.680697
C      0.878192     1.711546     2.432856     0.079545
C      1.652661     0.563881     2.550213    -0.194206
C      3.018354     0.619164     2.295424     0.094314
C      3.608886     1.819900     1.924048    -0.189138
C      2.835109     2.967565     1.806691     0.087075
C      5.315484    15.450353     0.315013     0.585006
C      6.194367    14.647651     1.263139     0.070894
C      5.378409    14.225293     2.447525    -0.396663
C      4.951068    15.357478     3.471317     0.678869
C      6.036708    20.401454     2.432856     0.078275
C      5.262239    21.549118     2.550213    -0.193889
C      3.896546    21.493836     2.295424     0.093639
C      3.306014    20.293100     1.924048    -0.189202
C      4.079791    19.145435     1.806691     0.088580
N      3.005907     4.385008     6.023074    -0.673236
N      4.923409     8.142007     5.659420    -0.242629
N      3.908993    17.727992     6.023074    -0.673292
N      1.991491    13.970993     5.659420    -0.242278
N      6.463357     6.671492     1.697826    -0.673228
N      1.465959     2.914493     2.061480    -0.242700
N      0.451543    15.441508     1.697826    -0.672905
N      5.448941    19.198507     2.061480    -0.243051
O      5.834101     3.776900     0.474835    -0.566723
O      4.868090     5.641026     7.437543    -0.545116
O      5.161281     5.461911     4.488931    -0.561296
O      6.123835     3.823338     3.344694    -0.577138
O      1.080799    18.336100     0.474835    -0.566259
O      2.046810    16.471974     7.437543    -0.543834
O      1.753619    16.651089     4.488931    -0.561179
O      0.791065    18.289662     3.344694    -0.573007
O      2.376651     7.279600     7.246065    -0.566687
O      1.410640     5.415474     0.283357    -0.545141
O      1.703831     5.594589     3.231969    -0.561324
O      2.666385     7.233162     4.376206    -0.577109
O      4.538249    14.833400     7.246065    -0.568933
O      5.504260    16.697526     0.283357    -0.543213
O      5.211069    16.518411     3.231969    -0.558172
O      4.248515    14.879838     4.376206    -0.577286

The following XYZ coordinates are in angstroms. Other properties are in atomic units.
The sperically averaged electron density of each atom fit to a function of the form exp(a - br)
eigen_1, eigen_2 and eigen_3 are the three eigenvalues of traceless quadrupole moment tensor
  atom number  atomic symbol              X              Y              Z     net charge C6 coefficient C8 coefficient C10 coefficient fluctuating dipole atomic polarizability isotropic forcefield polarizability              a              b squared Pearson coefficient          <r^3>          <r^4>         wp_QDO          m_QDO          q_QDO       dipole_x       dipole_y       dipole_z         dipole            Qxy            Qxz            Qyz     Q(x^2-y^2)  Q(3z^2 - R^2)        eigen_1        eigen_2        eigen_3 static polarizability      alpha(xx)      alpha(xy)      alpha(xz)      alpha(yy)      alpha(yz)      alpha(zz) atomic spin moment
            1             Co       3.745801       6.357045       5.850512       0.905554      92.362742 0.19530991E+04  0.61946666E+05                                16.173661                           14.100737       0.812224       2.133561                    0.992827      45.716916     119.030835       0.505850       0.381760      -1.173648      -0.007944       0.009654      -0.002228       0.012699      -0.105463      -0.017411      -0.008475       0.242096       0.103675      -0.178752       0.033865       0.144887             18.062261      18.047419      -1.658552       0.188459      16.895878      -2.457259      19.243485           2.843183
            2             Co       3.169099      15.755955       5.850512       0.905747      92.376002 0.19531666E+04  0.61948748E+05                                16.174516                           14.100158       0.814876       2.134178                    0.992841      45.723378     119.043852       0.505910       0.381716      -1.173694       0.007814      -0.009556      -0.002316       0.012560      -0.110111       0.018782       0.006723       0.234519       0.123572      -0.182228       0.039740       0.142489             18.065426      18.053672      -1.661282      -0.188619      16.891626       2.458415      19.250982           2.844122
            3             Co       0.288351       4.699455       1.870388       0.905616      92.361425 0.19530379E+04  0.61944099E+05                                16.173348                           14.100374       0.812271       2.133587                    0.992826      45.716045     119.027068       0.505865       0.381752      -1.173657      -0.007947      -0.009666       0.002224       0.012710       0.105380       0.017473      -0.008402       0.242040       0.103256      -0.178602       0.033702       0.144900             18.061992      18.047134       1.658400      -0.188381      16.895591      -2.457225      19.243250           2.843101
            4             Co       6.626549      17.413545       1.870388       0.901751      92.601596 0.19593716E+04  0.62201999E+05                                16.206888                           14.127498       0.823781       2.135109                    0.992886      45.856968     119.490720       0.505096       0.381984      -1.173353       0.008780       0.009518       0.004299       0.013644       0.184478       0.000874       0.007531      -0.053070       0.211151      -0.221630       0.069963       0.151667             18.101884      18.087256       1.659498       0.190616      16.930440       2.467446      19.287957           2.843177
            5              H       2.331013       4.342993       6.646151       0.318619       0.570441 0.36813187E+01  0.30597016E+02                                 1.273884                            1.230866      -1.055615       2.485900                    0.999626       2.719746       7.665118       0.477508       1.543297      -0.658129      -0.017082      -0.004161       0.013886       0.022404       0.001372       0.008777      -0.007684       0.020005       0.001941      -0.015494       0.000113       0.015381              1.297901       1.407487      -0.104881      -0.306674       1.070491       0.076208       1.415724           0.000539
            6              H       2.686439       4.084271       5.214696       0.316236       0.570421 0.37996867E+01  0.31792427E+02                                 1.272688                            1.251666      -1.113995       2.470195                    0.999550       2.673305       7.529026       0.473445       1.546182      -0.658634      -0.008836      -0.009466      -0.023513       0.026843      -0.004083      -0.000452       0.010368       0.021845       0.006510      -0.017898       0.006315       0.011583              1.281927       1.201171      -0.010859       0.151786       1.078223       0.100507       1.566387           0.000802
            7              H       3.854365       2.772970       6.934140       0.074176       1.286423 0.10445412E+02  0.10843955E+03                                 1.875008                            1.822279      -0.946670       2.400677                    0.996540       3.750071      10.422117       0.494890       1.192162      -0.729430      -0.017965      -0.039270       0.012700       0.045013       0.001110       0.001139      -0.002453      -0.005314      -0.031694      -0.011004       0.002586       0.008418              1.893607       1.629146       0.240264      -0.232101       2.036960      -0.429491       2.014716           0.000910
            8              H       4.480164       2.483290       4.776149       0.130590       1.099657 0.86269974E+01  0.86202537E+02                                 1.754618                            1.709417      -0.986915       2.397812                    0.998138       3.570546      10.045096       0.482589       1.270188      -0.711108      -0.015062      -0.014293      -0.007282       0.022004       0.004941      -0.004234       0.002838       0.003980      -0.008006      -0.008206       0.001072       0.007134              1.769485       1.632391       0.275864       0.210118       1.827700       0.407661       1.848364           0.000081
            9              H       5.816814       2.730955       5.608462       0.148038       1.125745 0.91229927E+01  0.91613062E+02                                 1.732215                            1.721793      -1.034728       2.390070                    0.998026       3.366627       9.219839       0.500530       1.218584      -0.725018       0.022680      -0.008563       0.011915       0.027012      -0.002947      -0.000137      -0.002863       0.013045      -0.014872      -0.007656      -0.001996       0.009652              1.714067       1.960428      -0.243393       0.156408       1.541859      -0.051295       1.639915           0.000173
           10              H       3.402131       9.380335       5.113552       0.096414       1.129627 0.77295560E+01  0.76079379E+02                                 1.852080                            1.663129      -1.306384       2.248533                    0.993232       3.900576      11.340764       0.463730       1.341926      -0.692775      -0.044833      -0.000082      -0.008424       0.045617      -0.002532       0.002924      -0.009517       0.012253      -0.029000      -0.015920       0.003158       0.012762              1.956411       2.755850      -0.064516       0.202266       1.712264       0.022985       1.401119          -0.000432
           11              H       4.706281      11.313011       4.917441       0.119594       1.109501 0.77120008E+01  0.75610865E+02                                 1.814594                            1.652634      -1.248480       2.290659                    0.993571       3.697071      10.611886       0.470404       1.328060      -0.696897      -0.015183       0.031308      -0.010849       0.036447      -0.001546       0.007003      -0.007069      -0.001924      -0.027867      -0.014164       0.003010       0.011154              1.899735       1.892445      -0.439161       0.116300       2.432937      -0.192243       1.373822           0.000220
           12              H       1.084256       9.199008       5.971344       0.128119       1.113574 0.83264937E+01  0.83797295E+02                                 1.864213                            1.753653      -1.422578       2.208957                    0.992575       3.891213      11.576639       0.439422       1.385021      -0.684829       0.036311      -0.002837       0.005984       0.036910       0.002348       0.002722       0.000937       0.010126      -0.036395      -0.012479       0.000493       0.011986              1.909056       2.467063      -0.029773       0.114263       1.736878      -0.112242       1.523227           0.000395
           13              H       6.695006       7.266332       6.167455       0.108272       1.002695 0.72073241E+01  0.69875284E+02                                 1.734900                            1.629159      -1.219035       2.304923                    0.994441       3.723905      10.829353       0.457481       1.380969      -0.686193       0.025913      -0.043954       0.010617       0.052117      -0.008873       0.001715      -0.004769      -0.009309      -0.035947      -0.012947      -0.003921       0.016868              1.793953       1.626480      -0.297684       0.166400       2.168569      -0.291323       1.586810          -0.000304
           14              H       4.583887      17.770007       6.646151       0.318635       0.570207 0.36793620E+01  0.30576661E+02                                 1.273559                            1.230557      -1.055936       2.485802                    0.999626       2.719080       7.662706       0.477558       1.543343      -0.658125       0.017097       0.004085       0.013906       0.022414       0.001276      -0.008760       0.007735       0.020153       0.001941      -0.015545       0.000104       0.015441              1.297581       1.407166      -0.104852       0.306583       1.070241      -0.076189       1.415335           0.000556
           15              H       4.228461      18.028729       5.214696       0.316228       0.570198 0.37978146E+01  0.31773381E+02                                 1.272506                            1.251485      -1.112867       2.470870                    0.999553       2.672572       7.526973       0.473399       1.546497      -0.658589       0.008839       0.009351      -0.023622       0.026899      -0.004175       0.000379      -0.010282       0.021904       0.006836      -0.017902       0.006350       0.011553              1.281754       1.201011      -0.010845      -0.151783       1.078084      -0.100504       1.566167           0.000821
           16              H       3.060535      19.340030       6.934140       0.073970       1.287312 0.10454503E+02  0.10855683E+03                                 1.875802                            1.823011      -0.946469       2.400655                    0.996535       3.751527      10.427040       0.494818       1.192083      -0.729447       0.017923       0.039152       0.012762       0.044912       0.001018      -0.001176       0.002473      -0.005146      -0.031500      -0.010952       0.002669       0.008283              1.894435       1.629842       0.240503       0.232298       2.037864       0.429751       2.015599           0.000911
           17              H       2.434736      19.629710       4.776149       0.130274       1.100530 0.86355749E+01  0.86308438E+02                                 1.755415                            1.710153      -0.985746       2.398141                    0.998145       3.572396      10.051002       0.482541       1.270018      -0.711143       0.015057       0.014206      -0.007262       0.021937       0.004837       0.004268      -0.002847       0.004124      -0.007776      -0.008172       0.001099       0.007073              1.770313       1.633133       0.276097      -0.210318       1.828538      -0.407942       1.849268           0.000020
           18              H       1.098086      19.382044       5.608462       0.147475       1.127672 0.91424476E+01  0.91849292E+02                                 1.733398                            1.722953      -1.037076       2.388408                    0.998028       3.370275       9.229243       0.500699       1.217631      -0.725223      -0.022709       0.008614       0.011935       0.027062      -0.003038       0.000107       0.002780       0.012979      -0.014851      -0.007568      -0.002091       0.009658              1.715238       1.961800      -0.243603      -0.156581       1.542845       0.051359       1.641070           0.000065
           19              H       3.512769      12.732665       5.113552       0.096424       1.129666 0.77302855E+01  0.76092604E+02                                 1.852548                            1.663528      -1.306456       2.248524                    0.993231       3.901391      11.345654       0.463514       1.342444      -0.692670       0.044832       0.000149      -0.008403       0.045613      -0.002554      -0.002925       0.009537       0.012265      -0.029074      -0.015953       0.003160       0.012793              1.956939       2.756677      -0.064455      -0.202342       1.712677      -0.022994       1.401463          -0.000437
           20              H       2.208619      10.799989       4.917441       0.119310       1.110651 0.77216593E+01  0.75726899E+02                                 1.815538                            1.653431      -1.248701       2.290319                    0.993562       3.699266      10.618605       0.470407       1.327678      -0.696969       0.015196      -0.031263      -0.010847       0.036414      -0.001553      -0.007011       0.007068      -0.001897      -0.027988      -0.014195       0.003026       0.011169              1.900754       1.893482      -0.439473      -0.116391       2.434351       0.192374       1.374429           0.000222
           21              H       5.830644      12.913992       5.971344       0.128137       1.113629 0.83275147E+01  0.83815589E+02                                 1.864752                            1.754131      -1.423111       2.208697                    0.992574       3.892356      11.583054       0.439194       1.385607      -0.684712      -0.036322       0.002896       0.005982       0.036925       0.002379      -0.002703      -0.000950       0.010155      -0.036400      -0.012477       0.000468       0.012010              1.909638       2.467902      -0.029815      -0.114327       1.737362       0.112297       1.523651           0.000385
           22              H       0.219894      14.846668       6.167455       0.108393       1.003127 0.72117143E+01  0.69932566E+02                                 1.735693                            1.629874      -1.222043       2.303521                    0.994416       3.726060      10.838823       0.457261       1.381341      -0.686107      -0.025934       0.043937       0.010637       0.052117      -0.008925      -0.001645       0.004774      -0.009337      -0.035867      -0.012925      -0.003971       0.016896              1.794802       1.627244      -0.297878      -0.166530       2.169598       0.291544       1.587565          -0.000340
           23              H       5.788463       6.713507       1.074749       0.318629       0.570417 0.36811109E+01  0.30594784E+02                                 1.273837                            1.230823      -1.055575       2.485926                    0.999626       2.719637       7.664687       0.477523       1.543277      -0.658133      -0.017083       0.004165      -0.013885       0.022404      -0.001373      -0.008776      -0.007684       0.020002       0.001936      -0.015493       0.000114       0.015379              1.297852       1.407429       0.104873       0.306655       1.070457       0.076202       1.415669           0.000536
           24              H       6.143889       6.972229       2.506204       0.316251       0.570396 0.37994562E+01  0.31789941E+02                                 1.272639                            1.251620      -1.113956       2.470223                    0.999550       2.673187       7.528569       0.473460       1.546161      -0.658638      -0.008837       0.009470       0.023511       0.026843       0.004081       0.000451       0.010366       0.021843       0.006506      -0.017895       0.006315       0.011581              1.281878       1.201126       0.010856      -0.151776       1.078189       0.100502       1.566318           0.000798
           25              H       0.396915       8.283530       0.786760       0.074211       1.286132 0.10442377E+02  0.10840016E+03                                 1.874741                            1.822030      -0.946368       2.400850                    0.996542       3.749554      10.420298       0.494917       1.192183      -0.729427      -0.017964       0.039282      -0.012701       0.045023      -0.001110      -0.001140      -0.002457      -0.005317      -0.031699      -0.011006       0.002585       0.008422              1.893332       1.628925      -0.240208       0.232044       2.036667      -0.429395       2.014403           0.000897
           26              H       1.022714       8.573210       2.944751       0.130618       1.099455 0.86249965E+01  0.86177781E+02                                 1.754435                            1.709248      -0.986725       2.397931                    0.998138       3.570171      10.043853       0.482600       1.270230      -0.711101      -0.015058       0.014300       0.007279       0.022005      -0.004939       0.004235       0.002835       0.003976      -0.008005      -0.008204       0.001072       0.007132              1.769298       1.632219      -0.275818      -0.210076       1.827521       0.407594       1.848154           0.000070
           27              H       2.359364       8.325544       2.112438       0.148079       1.125409 0.91194287E+01  0.91568191E+02                                 1.731871                            1.721459      -1.034446       2.390240                    0.998028       3.366052       9.217762       0.500578       1.218589      -0.725018       0.022680       0.008575      -0.011915       0.027017       0.002953       0.000137      -0.002864       0.013038      -0.014874      -0.007656      -0.001995       0.009651              1.713727       1.960010       0.243320      -0.156362       1.541578      -0.051281       1.639592           0.000157
           28              H       6.859581       1.676165       2.607348       0.096407       1.129807 0.77310601E+01  0.76099067E+02                                 1.852381                            1.663362      -1.306601       2.248429                    0.993228       3.901197      11.343509       0.463660       1.342042      -0.692750      -0.044839       0.000095       0.008424       0.045623       0.002536      -0.002920      -0.009522       0.012275      -0.029026      -0.015932       0.003158       0.012775              1.956750       2.756399       0.064532      -0.202312       1.712539       0.022990       1.401313          -0.000424
           29              H       1.248831      21.856489       2.803459       0.119399       1.109928 0.77154966E+01  0.75646499E+02                                 1.814295                            1.652438      -1.247790       2.290819                    0.993577       3.697159      10.608930       0.470721       1.327143      -0.697084      -0.015184      -0.031272       0.010887       0.036428       0.001571      -0.007024      -0.007139      -0.001945      -0.027950      -0.014228       0.002993       0.011235              1.899362       1.892033       0.438865      -0.116268       2.432382      -0.192205       1.373672           0.000235
           30              H       4.541706       1.857492       1.749556       0.128118       1.113550 0.83263745E+01  0.83796886E+02                                 1.864288                            1.753719      -1.422553       2.208972                    0.992574       3.891380      11.577683       0.439378       1.385145      -0.684804       0.036312       0.002835      -0.005979       0.036910      -0.002351      -0.002720       0.000930       0.010121      -0.036424      -0.012487       0.000498       0.011989              1.909133       2.467160       0.029776      -0.114265       1.736951      -0.112251       1.523288           0.000401
           31              H       3.237556       3.790168       1.553445       0.108284       1.002665 0.72070494E+01  0.69871976E+02                                 1.734868                            1.629131      -1.219026       2.304934                    0.994441       3.723831      10.829099       0.457483       1.380974      -0.686192       0.025913       0.043958      -0.010617       0.052120       0.008874      -0.001716      -0.004769      -0.009307      -0.035944      -0.012946      -0.003922       0.016868              1.793918       1.626451       0.297675      -0.166396       2.168517      -0.291315       1.586786          -0.000301
           32              H       1.126437      15.399493       1.074749       0.319158       0.571505 0.36923914E+01  0.30728782E+02                                 1.278078                            1.234777      -1.062465       2.483091                    0.999574       2.728150       7.707441       0.475300       1.548462      -0.657223       0.017203      -0.004121      -0.013737       0.022397      -0.001701       0.008713       0.007334       0.020743       0.001732      -0.015534       0.000058       0.015476              1.302286       1.412467       0.105511      -0.308141       1.073761      -0.076659       1.420629           0.000278
           33              H       0.771011      15.140771       2.506204       0.316275       0.569903 0.37963973E+01  0.31765396E+02                                 1.273157                            1.252144      -1.108693       2.472961                    0.999562       2.674771       7.538924       0.472667       1.548702      -0.658213       0.008999      -0.009243       0.023434       0.026750       0.003806      -0.000379      -0.010192       0.021894       0.006515      -0.017727       0.006370       0.011356              1.282423       1.201659       0.010966       0.151622       1.078632      -0.100474       1.566977           0.000751
           34              H       6.517985      13.829470       0.786760       0.074527       1.287152 0.10453775E+02  0.10855382E+03                                 1.875953                            1.823196      -0.950685       2.398886                    0.996507       3.751811      10.430068       0.494663       1.192408      -0.729354       0.017755      -0.039179      -0.012765       0.044868      -0.001157       0.001059       0.002475      -0.005396      -0.031524      -0.010941       0.002488       0.008453              1.894570       1.629930      -0.240368      -0.232241       2.038014       0.429788       2.015765           0.001002
           35              H       5.892186      13.539790       2.944751       0.130084       1.102485 0.86550096E+01  0.86552070E+02                                 1.757446                            1.712014      -0.989622       2.396163                    0.998121       3.576067      10.064493       0.482301       1.269926      -0.711149       0.014972      -0.014227       0.007253       0.021890      -0.004880      -0.004226      -0.002770       0.003948      -0.007824      -0.008105       0.001041       0.007064              1.772410       1.634925      -0.276627       0.210726       1.830727      -0.408817       1.851578          -0.000128
           36              H       4.555536      13.787455       2.112438       0.147810       1.127341 0.91394186E+01  0.91818135E+02                                 1.733711                            1.723198      -1.037979       2.388417                    0.997999       3.369309       9.228820       0.500395       1.218381      -0.725057      -0.022714      -0.008491      -0.011876       0.027002       0.002816      -0.000160       0.002811       0.013066      -0.014942      -0.007599      -0.002018       0.009617              1.715576       1.962461       0.243743       0.156714       1.542977       0.051372       1.641291          -0.000016
           37              H       0.055319      20.436835       2.607348       0.096282       1.126758 0.77059100E+01  0.75779039E+02                                 1.848288                            1.660138      -1.298522       2.252209                    0.993345       3.893344      11.310046       0.464393       1.341207      -0.692955       0.044703       0.000039       0.008582       0.045519       0.002557       0.003083       0.009628       0.012109      -0.028677      -0.015951       0.003168       0.012783              1.952167       2.748800       0.064202       0.201565       1.708908      -0.022931       1.398792          -0.000158
           38              H       5.666069       0.256511       2.803459       0.119254       1.111037 0.77245146E+01  0.75759425E+02                                 1.815671                            1.653505      -1.249038       2.290082                    0.993558       3.699792      10.619297       0.470511       1.327306      -0.697040       0.015180       0.031310       0.010817       0.036439       0.001549       0.007029       0.007068      -0.001927      -0.028161      -0.014248       0.003057       0.011190              1.900920       1.893635       0.439608       0.116419       2.434621       0.192416       1.374505           0.000243
           39              H       2.373194      20.255508       1.749556       0.127872       1.113492 0.83253517E+01  0.83781679E+02                                 1.864093                            1.753522      -1.421184       2.209526                    0.992572       3.890727      11.574345       0.439449       1.385004      -0.684841      -0.036205      -0.002929      -0.006067       0.036826      -0.002320       0.002816      -0.000882       0.009967      -0.035946      -0.012350       0.000499       0.011851              1.908932       2.466930       0.029831       0.114321       1.736717       0.112225       1.523150           0.000481
           40              H       3.677344      18.322832       1.553445       0.109121       0.999769 0.71824464E+01  0.69582807E+02                                 1.732528                            1.627161      -1.222232       2.304296                    0.994406       3.719120      10.815963       0.457359       1.382356      -0.685933      -0.025938      -0.044307      -0.010559       0.052415       0.009234       0.001591       0.004786      -0.009817      -0.035395      -0.012778      -0.004416       0.017194              1.791395       1.624356       0.296889       0.165986       2.165004       0.290561       1.584825          -0.000527
           41              C       5.056866       4.393853       7.405887       0.588501      20.595550 0.25717605E+03  0.53749313E+04                                 7.016595                            5.766694      -0.055222       2.048798                    0.999407      22.362494      63.361949       0.604379       0.484903      -1.010648       0.051786       0.044375       0.039627       0.078875      -0.000066      -0.092668      -0.001766       0.088087       0.085898      -0.063800      -0.058057       0.121857              7.705802       6.958967      -0.332600       3.496414       7.408431      -0.288437       8.750008           0.002342
           42              C       4.177983       3.591151       6.457761       0.071404      24.660965 0.37540699E+03  0.85013648E+04                                 7.393838                            6.426259      -0.231207       1.950228                    0.998511      26.114830      73.499905       0.655654       0.412520      -1.067521      -0.069161       0.034161      -0.110020       0.134368      -0.059810      -0.012659      -0.012803       0.033306      -0.071799      -0.059173      -0.014936       0.074109              8.018092       7.930050      -0.256141      -0.193375       6.433893       0.450776       9.690333           0.004047
           43              C       4.993941       3.168793       5.273375      -0.396820      30.572492 0.51453102E+03  0.12604470E+05                                 8.412451                            7.428073      -0.110503       1.932744                    0.998840      31.931534      93.401588       0.621757       0.402135      -1.074596      -0.035528       0.029191       0.050490       0.068291      -0.012619      -0.018737       0.019622       0.052216      -0.044392      -0.036653      -0.008759       0.045412              9.061722       7.859854       0.060633      -2.490675       7.317661       0.532404      12.007651           0.003745
           44              C       5.421282       4.300978       4.249583       0.680702      19.414632 0.21881143E+03  0.43918042E+04                                 6.704508                            5.314114       0.117987       2.121233                    0.999507      21.019422      58.351052       0.630536       0.483975      -1.011200       0.019332       0.024735      -0.024933       0.040090       0.015334       0.071324       0.000040       0.110256      -0.003144      -0.061623      -0.043446       0.105068              7.485362       6.060190      -1.009564      -3.375568       7.480962       0.984171       8.914935           0.002332
           45              C       4.335642       9.344954       5.288044       0.079580      31.505981 0.37788518E+03  0.86060536E+04                                 8.807266                            6.578928       0.026278       2.010441                    0.999575      27.109956      77.526906       0.626153       0.429518      -1.052564       0.032982      -0.047819       0.014754       0.059935      -0.007382      -0.002845       0.011790       0.021192       0.084288      -0.028906      -0.002257       0.031163             10.129130      12.321118       1.342589       1.143091      13.234615      -0.944605       4.831656          -0.014226
           46              C       5.110111      10.492618       5.170687      -0.193876      37.345563 0.46821547E+03  0.11226108E+05                                 9.721408                            7.234157       0.083943       1.993074                    0.999425      30.340094      88.402637       0.609483       0.419142      -1.061294       0.006722      -0.004980       0.009755       0.012851      -0.021658       0.008951      -0.001731      -0.039082       0.031999      -0.035721       0.009961       0.025760             11.177208      14.131497       2.039610       1.156377      14.345968      -0.964419       5.054158          -0.000246
           47              C       6.475804      10.437336       5.425476       0.094470      36.810741 0.41075016E+03  0.94607160E+04                                 9.632817                            6.760305      -0.066760       1.987737                    0.999078      26.300461      73.311884       0.637344       0.417240      -1.070409      -0.013551      -0.005487       0.008489       0.016906       0.002332      -0.012122       0.008660      -0.004191      -0.020835      -0.018568       0.006224       0.012344             11.836606      13.041991       3.061934       1.097947      17.414039      -1.013426       5.053788          -0.022477
           48              C       0.151436       9.236600       5.796852      -0.189085      36.318384 0.47995597E+03  0.11603662E+05                                 9.601853                            7.359911      -0.071150       1.946092                    0.998834      30.577108      90.086402       0.598601       0.423229      -1.056480      -0.007847      -0.001592      -0.000916       0.008059      -0.003446      -0.004361       0.018252       0.035838       0.031605      -0.031219       0.009497       0.021722             11.031544      10.937255       0.942850       0.658187      16.556047      -2.028813       5.601332          -0.000045
           49              C       6.292559       8.088935       5.914209       0.087038      28.991423 0.38185270E+03  0.87291185E+04                                 8.399796                            6.669057       0.027252       2.021878                    0.998882      26.901735      77.364265       0.613433       0.436781      -1.046964      -0.043273       0.012278      -0.016945       0.048067      -0.025846      -0.005076       0.010011       0.003209       0.083531      -0.040039       0.006765       0.033274              9.390904      10.911841       1.045646       1.178126      11.812199      -1.575777       5.448672          -0.014806
           50              C       1.858034      17.719147       7.405887       0.587983      20.606443 0.25734456E+03  0.53800193E+04                                 7.021620                            5.770366      -0.085627       2.039041                    0.999374      22.379421      63.445539       0.603829       0.485202      -1.010363      -0.052449      -0.044677       0.039626       0.079481       0.000188       0.092080       0.001477       0.088178       0.082410      -0.063333      -0.057678       0.121011              7.711863       6.964866      -0.332148      -3.500269       7.412758       0.287598       8.757966           0.000024
           51              C       2.736917      18.521849       6.457761       0.071688      24.658319 0.37532303E+03  0.84990964E+04                                 7.393582                            6.425565      -0.230587       1.950441                    0.998516      26.113635      73.498016       0.655677       0.412524      -1.067505       0.069204      -0.034189      -0.109826       0.134238      -0.060078       0.012671       0.012998       0.033152      -0.070889      -0.059554      -0.014635       0.074189              8.018437       7.930350      -0.255403       0.193074       6.433603      -0.451644       9.691357           0.004128
           52              C       1.920959      18.944207       5.273375      -0.397088      30.587494 0.51482300E+03  0.12613403E+05                                 8.414300                            7.429179      -0.108392       1.933047                    0.998858      31.947281      93.454045       0.621837       0.402027      -1.074669       0.035801      -0.029254       0.050543       0.068499      -0.013079       0.018370      -0.019828       0.051428      -0.044739      -0.036620      -0.008595       0.045215              9.064426       7.861390       0.061121       2.491310       7.318682      -0.532403      12.013207           0.003623
           53              C       1.493618      17.812021       4.249583       0.678685      19.445699 0.21922889E+03  0.44025076E+04                                 6.712507                            5.319805       0.114750       2.120326                    0.999565      21.041873      58.438649       0.630056       0.484089      -1.011088      -0.020858      -0.025954      -0.024295       0.041218       0.015628      -0.069017       0.000720       0.109338      -0.004834      -0.061233      -0.041402       0.102635              7.495047       6.067452      -1.010385       3.381496       7.488700      -0.985121       8.928990          -0.000804
           54              C       2.579258      12.768046       5.288044       0.079596      31.514708 0.37799870E+03  0.86096078E+04                                 8.810040                            6.580740       0.025002       2.010040                    0.999573      27.114365      77.553371       0.625925       0.429626      -1.052459      -0.032971       0.047971       0.014749       0.060049      -0.007217       0.002952      -0.011769       0.021283       0.084393      -0.028863      -0.002338       0.031202             10.132464      12.325871       1.343633      -1.143452      13.238292       0.945314       4.833228          -0.014437
           55              C       1.804789      11.620381       5.170687      -0.194253      37.369101 0.46854760E+03  0.11236264E+05                                 9.725324                            7.236649       0.084344       1.992974                    0.999429      30.354716      88.459036       0.609376       0.419134      -1.061281      -0.006804       0.005127       0.009669       0.012887      -0.021800      -0.009046       0.001829      -0.039205       0.031198      -0.035754       0.009692       0.026063             11.181863      14.137582       2.040243      -1.156874      14.351987       0.965127       5.056021          -0.000213
           56              C       0.439096      11.675664       5.425476       0.093891      36.825842 0.41094470E+03  0.94663103E+04                                 9.634923                            6.761551      -0.066535       1.987720                    0.999080      26.308130      73.337394       0.637336       0.417196      -1.070438       0.013585       0.005540       0.008451       0.016931       0.002546       0.012037      -0.008602      -0.004330      -0.021770      -0.018688       0.006585       0.012103             11.839275      13.045334       3.062045      -1.098265      17.417652       1.013927       5.054839          -0.022744
           57              C       6.763464      12.876400       5.796852      -0.188900      36.319899 0.47998591E+03  0.11604911E+05                                 9.602998                            7.360740      -0.072115       1.945803                    0.998833      30.578610      90.101576       0.598476       0.423298      -1.056405       0.007907       0.001719      -0.000945       0.008146      -0.003573       0.004358      -0.018272       0.035829       0.031645      -0.031242       0.009459       0.021782             11.032785      10.939266       0.941874      -0.658471      16.556807       2.029581       5.602283          -0.000055
           58              C       0.622341      14.024065       5.914209       0.087368      28.992887 0.38187858E+03  0.87302498E+04                                 8.401488                            6.670305       0.023350       2.020665                    0.998876      26.903623      77.383427       0.613207       0.436915      -1.046837       0.043204      -0.012327      -0.016908       0.048004      -0.025891       0.005234      -0.010036       0.003613       0.084591      -0.040266       0.006644       0.033623              9.392960      10.914748       1.045095      -1.178500      11.813980       1.576821       5.450153          -0.014986
           59              C       1.599416       6.662647       0.315013       0.588508      20.595561 0.25717666E+03  0.53749343E+04                                 7.016541                            5.766666      -0.055206       2.048803                    0.999407      22.362348      63.360982       0.604387       0.484897      -1.010653       0.051789      -0.044378      -0.039624       0.078877       0.000065       0.092667      -0.001764       0.088072       0.085874      -0.063803      -0.058048       0.121850              7.705728       6.958896       0.332631      -3.496359       7.408388      -0.288488       8.749900           0.002337
           60              C       0.720533       7.465349       1.263139       0.071411      24.660442 0.37539997E+03  0.85011249E+04                                 7.393649                            6.426156      -0.231061       1.950284                    0.998511      26.114011      73.496083       0.655669       0.412515      -1.067529      -0.069160      -0.034152       0.110025       0.134369       0.059815       0.012649      -0.012804       0.033300      -0.071841      -0.059170      -0.014950       0.074119              8.017847       7.929789       0.256128       0.193291       6.433753       0.450791       9.689999           0.004037
           61              C       1.536491       7.887707       2.447525      -0.396818      30.571629 0.51451753E+03  0.12603980E+05                                 8.412197                            7.427933      -0.110305       1.932823                    0.998840      31.930091      93.394906       0.621773       0.402131      -1.074605      -0.035527      -0.029169      -0.050498       0.068286       0.012631       0.018755       0.019611       0.052165      -0.044399      -0.036630      -0.008780       0.045410              9.061394       7.859465      -0.060674       2.490558       7.317577       0.532377      12.007139           0.003725
           62              C       1.963832       6.755521       3.471317       0.680697      19.414641 0.21881203E+03  0.43918148E+04                                 6.704484                            5.314108       0.118039       2.121248                    0.999507      21.019393      58.350767       0.630540       0.483973      -1.011202       0.019334      -0.024739       0.024931       0.040092      -0.015333      -0.071325       0.000041       0.110249      -0.003158      -0.061619      -0.043448       0.105067              7.485315       6.060154       1.009565       3.375527       7.480942       0.984221       8.914849           0.002327
           63              C       0.878192       1.711546       2.432856       0.079545      31.511188 0.37795142E+03  0.86080025E+04                                 8.808232                            6.579503       0.025814       2.010245                    0.999575      27.113316      77.540361       0.626121       0.429518      -1.052557       0.033022       0.047890      -0.014723       0.060005       0.007346       0.002838       0.011766       0.021363       0.084255      -0.028948      -0.002189       0.031137             10.130302      12.323123      -1.343062      -1.143267      13.235654      -0.944653       4.832130          -0.014207
           64              C       1.652661       0.563881       2.550213      -0.194206      37.358962 0.46841533E+03  0.11232000E+05                                 9.722930                            7.235283       0.083935       1.992889                    0.999429      30.349335      88.431366       0.609493       0.419094      -1.061334       0.006790       0.005043      -0.009681       0.012855       0.021724      -0.009062      -0.001857      -0.039173       0.031619      -0.035756       0.009780       0.025976             11.178846      14.134011      -2.041021      -1.156492      14.347639      -0.964489       5.054889          -0.000363
           65              C       3.018354       0.619164       2.295424       0.094314      36.819239 0.41085953E+03  0.94638640E+04                                 9.633913                            6.760981      -0.067010       1.987571                    0.999079      26.305167      73.327418       0.637344       0.417212      -1.070427      -0.013592       0.005615      -0.008470       0.016971      -0.002352       0.012107       0.008684      -0.004142      -0.021156      -0.018618       0.006285       0.012332             11.837959      13.043469      -3.062934      -1.098043      17.416112      -1.013525       5.054296          -0.022610
           66              C       3.608886       1.819900       1.924048      -0.189138      36.321677 0.48001236E+03  0.11605437E+05                                 9.602529                            7.360434      -0.071299       1.946025                    0.998833      30.579370      90.096453       0.598565       0.423239      -1.056467      -0.007862       0.001558       0.000960       0.008072       0.003437       0.004333       0.018209       0.035924       0.031438      -0.031210       0.009555       0.021655             11.032297      10.938154      -0.942940      -0.658269      16.557006      -2.028967       5.601731          -0.000196
           67              C       2.835109       2.967565       1.806691       0.087075      28.990851 0.38184364E+03  0.87288683E+04                                 8.399674                            6.668961       0.027382       2.021921                    0.998882      26.901584      77.363890       0.613439       0.436779      -1.046964      -0.043301      -0.012273       0.016957       0.048095       0.025863       0.005066       0.009993       0.003175       0.083510      -0.040050       0.006794       0.033256              9.390762      10.911789      -1.045633      -1.178137      11.811868      -1.575757       5.448629          -0.014740
           68              C       5.315484      15.450353       0.315013       0.585006      20.615240 0.25745749E+03  0.53821821E+04                                 7.018836                            5.768078      -0.057681       2.048370                    0.999309      22.382428      63.422540       0.604596       0.484605      -1.010822      -0.052153       0.044006      -0.039689       0.078941      -0.000005      -0.090563       0.002331       0.085736       0.085739      -0.062492      -0.056665       0.119157              7.708829       6.963387       0.332746       3.499094       7.409563       0.288614       8.753536          -0.000847
           69              C       6.194367      14.647651       1.263139       0.070894      24.639657 0.37496404E+03  0.84898915E+04                                 7.393693                            6.425540      -0.219791       1.954752                    0.998736      26.105114      73.496388       0.655138       0.412915      -1.067131       0.068762       0.034250       0.109562       0.133810       0.060202      -0.012293       0.013725       0.030923      -0.074048      -0.059516      -0.014999       0.074515              8.018681       7.931978       0.257211      -0.192794       6.433949      -0.451752       9.690117           0.005145
           70              C       5.378409      14.225293       2.447525      -0.396663      30.565797 0.51432919E+03  0.12598022E+05                                 8.409378                            7.424795      -0.102442       1.935045                    0.998890      31.930501      93.386497       0.622137       0.401938      -1.074750       0.035176       0.028976      -0.050087       0.067717       0.012497      -0.019000      -0.019571       0.051992      -0.042404      -0.036433      -0.008808       0.045241              9.059082       7.859068      -0.059881      -2.488952       7.314485      -0.534549      12.003693           0.003923
           71              C       4.951068      15.357478       3.471317       0.678869      19.425887 0.21896000E+03  0.43949438E+04                                 6.703420                            5.313394       0.126078       2.123794                    0.999510      21.022493      58.335114       0.631113       0.483516      -1.011576      -0.020157       0.024520       0.024872       0.040326      -0.015795       0.071079       0.000093       0.108470      -0.003060      -0.061473      -0.042815       0.104287              7.484308       6.059416       1.009271      -3.375414       7.479328      -0.984036       8.914181           0.000513
           72              C       6.036708      20.401454       2.432856       0.078275      31.524392 0.37818218E+03  0.86143684E+04                                 8.810659                            6.581875       0.035600       2.013268                    0.999593      27.119670      77.557524       0.625971       0.429566      -1.052553      -0.033085      -0.047691      -0.014396       0.059802       0.007192      -0.002867      -0.011750       0.022137       0.083713      -0.029113      -0.001840       0.030953             10.132845      12.321403      -1.344574       1.142584      13.243486       0.945627       4.833645          -0.013471
           73              C       5.262239      21.549118       2.550213      -0.193889      37.361904 0.46843447E+03  0.11232870E+05                                 9.723978                            7.235800       0.083174       1.992619                    0.999427      30.351940      88.448199       0.609409       0.419137      -1.061279      -0.007000      -0.005417      -0.009661       0.013102       0.021740       0.009198       0.001845      -0.039758       0.029772      -0.035724       0.009347       0.026377             11.180121      14.133254      -2.038847       1.156533      14.351655       0.965359       5.055454          -0.000143
           74              C       3.896546      21.493836       2.295424       0.093639      36.832345 0.41104160E+03  0.94690005E+04                                 9.635572                            6.762051      -0.067163       1.987456                    0.999080      26.311661      73.346482       0.637361       0.417160      -1.070473       0.013767      -0.005655      -0.008474       0.017126      -0.002608      -0.011949      -0.008552      -0.004477      -0.022697      -0.018759       0.006789       0.011970             11.840127      13.045163      -3.063267       1.098047      17.420182       1.013927       5.055037          -0.023586
           75              C       3.306014      20.293100       1.924048      -0.189202      36.305326 0.47976569E+03  0.11597709E+05                                 9.598567                            7.357606      -0.067745       1.947189                    0.998840      30.571824      90.060424       0.598808       0.423131      -1.056559       0.007668      -0.001624       0.000952       0.007896       0.003807      -0.004083      -0.018251       0.036276       0.031202      -0.031401       0.009792       0.021608             11.027473      10.934308      -0.941903       0.658152      16.548364       2.028086       5.599748           0.000271
           76              C       4.079791      19.145435       1.806691       0.088580      29.000385 0.38205085E+03  0.87357704E+04                                 8.406294                            6.674566       0.015645       2.018128                    0.998896      26.906263      77.415320       0.612590       0.437276      -1.046549       0.043695       0.012068       0.017256       0.048504       0.026733      -0.005443      -0.010396       0.003733       0.087419      -0.041589       0.006814       0.034775              9.398165      10.922100      -1.048650       1.178647      11.819649       1.576485       5.452745          -0.017007
           77              N       3.005907       4.385008       6.023074      -0.673236      33.069112 0.62144403E+03  0.15793594E+05                                 8.614545                            8.028457      -0.213144       1.909835                    0.997824      32.644861      94.000383       0.619632       0.388950      -1.094955       0.079848      -0.079927       0.035771       0.118505      -0.064465       0.030615       0.015454       0.171043      -0.005542      -0.111713      -0.001489       0.113202              8.971430      10.936509      -1.725861       0.116162       6.957475      -0.009762       9.020304           0.034335
           78              N       4.923409       8.142007       5.659420      -0.242629      40.117945 0.56279657E+03  0.13812929E+05                                 9.722240                            7.632727       0.090624       2.045033                    0.999027      28.256731      77.366107       0.642884       0.388186      -1.106603       0.087186       0.142113      -0.026850       0.168874      -0.072175       0.024598       0.008320       0.069563       0.042554      -0.091120       0.013668       0.077451             11.022602      13.716139       0.276032       1.695178      13.369714      -1.365788       5.981953           0.020754
           79              N       3.908993      17.727992       6.023074      -0.673292      33.067177 0.62137279E+03  0.15790762E+05                                 8.612800                            8.026692      -0.209234       1.911011                    0.997837      32.642412      93.979228       0.619873       0.388823      -1.095084      -0.079939       0.079708       0.035745       0.118411      -0.064748      -0.030639      -0.015353       0.171865      -0.003032      -0.112507      -0.000832       0.113338              8.970092      10.936038      -1.725652      -0.116328       6.955171       0.008814       9.019067           0.034152
           80              N       1.991491      13.970993       5.659420      -0.242278      40.115057 0.56274584E+03  0.13811330E+05                                 9.721469                            7.632103       0.094493       2.046215                    0.999044      28.255180      77.360105       0.642947       0.388157      -1.106627      -0.087094      -0.142226      -0.026771       0.168909      -0.072218      -0.024422      -0.008421       0.070153       0.044594      -0.091570       0.014321       0.077249             11.021821      13.716622       0.275165      -1.694957      13.366819       1.366610       5.982024           0.020540
           81              N       6.463357       6.671492       1.697826      -0.673228      33.068709 0.62143586E+03  0.15793315E+05                                 8.614467                            8.028416      -0.213161       1.909836                    0.997824      32.644461      93.998623       0.619633       0.388951      -1.094956       0.079848       0.079948      -0.035773       0.118520       0.064446      -0.030612       0.015450       0.171019      -0.005610      -0.111680      -0.001511       0.113191              8.971332      10.936336       1.725783      -0.116160       6.957457      -0.009752       9.020202           0.034328
           82              N       1.465959       2.914493       2.061480      -0.242700      40.122450 0.56286627E+03  0.13815173E+05                                 9.723191                            7.633385       0.090211       2.044895                    0.999025      28.258445      77.374239       0.642828       0.388204      -1.106581       0.087201      -0.142134       0.026859       0.168900       0.072159      -0.024607       0.008275       0.069550       0.042336      -0.091058       0.013578       0.077480             11.023739      13.717655      -0.276342      -1.695349      13.371078      -1.365931       5.982485           0.020504
           83              N       0.451543      15.441508       1.697826      -0.672905      33.112288 0.62264552E+03  0.15836726E+05                                 8.633849                            8.045493      -0.250069       1.898711                    0.997630      32.672820      94.214561       0.617712       0.389848      -1.093982      -0.080530      -0.079380      -0.035798       0.118608       0.059463       0.031175      -0.015165       0.175399      -0.003777      -0.110585      -0.001788       0.112373              8.992761      10.965175       1.731116       0.114301       6.972945       0.009696       9.040162           0.034252
           84              N       5.448941      19.198507       2.061480      -0.243051      40.162169 0.56359014E+03  0.13835839E+05                                 9.722289                            7.632579       0.118033       2.052504                    0.999148      28.286895      77.431989       0.643655       0.387624      -1.107119      -0.088077       0.142110       0.027246       0.169396       0.071619       0.024180      -0.008997       0.074809       0.049103      -0.092784       0.015760       0.077024             11.022787      13.715905      -0.279297       1.693951      13.370359       1.366412       5.982097           0.020793
           85              O       5.834101       3.776900       0.474835      -0.566723      38.199224 0.56978368E+03  0.13884610E+05                                 8.981936                            7.385931       0.318238       2.143245                    0.997408      28.013408      73.909913       0.700085       0.359031      -1.140038      -0.011846       0.037129       0.006281       0.039476      -0.018565      -0.004974      -0.050948       0.091040       0.135871      -0.090898       0.025987       0.064911             10.111709      10.859483      -1.016521       5.419990       7.084995      -2.133501      12.390650           0.036439
           86              O       4.868090       5.641026       7.437543      -0.545116      33.188641 0.57983431E+03  0.14184422E+05                                 8.162485                            7.472071       0.219770       2.133679                    0.995944      27.300489      72.052466       0.693408       0.361085      -1.138975       0.006368      -0.020223       0.023136       0.031381      -0.009482      -0.039107      -0.004473      -0.029471      -0.019193      -0.049635       0.018542       0.031093              8.524591       7.258672      -0.581567       2.089525      10.313740      -0.694159       8.001360           0.035864
           87              O       5.161281       5.461911       4.488931      -0.561296      34.312543 0.56208319E+03  0.13637831E+05                                 8.286611                            7.335653       0.474568       2.206911                    0.997778      27.382928      71.872914       0.703158       0.359011      -1.141108       0.007449      -0.016070       0.004285       0.018224      -0.021944       0.048071       0.034775       0.031708      -0.043551      -0.073392       0.017427       0.055965              8.795886       7.235155      -2.173016      -2.318603      11.044808       2.517363       8.107694           0.030445
           88              O       6.123835       3.823338       3.344694      -0.577138      44.826445 0.60151979E+03  0.14852149E+05                                10.004481                            7.586587       0.154875       2.094623                    0.996850      27.947552      74.128544       0.691341       0.358818      -1.140651       0.001104       0.013225       0.008632       0.015831      -0.015222       0.003828       0.033755       0.075779       0.101888      -0.068966       0.023565       0.045401             11.881592      11.776200      -1.525251      -7.272859       7.892172       2.312238      15.976403           0.037634
           89              O       1.080799      18.336100       0.474835      -0.566259      38.270449 0.57106093E+03  0.13924073E+05                                 8.992819                            7.393967       0.316269       2.141514                    0.997575      28.044063      74.022452       0.699711       0.359008      -1.140011       0.014190      -0.036696       0.006305       0.039847      -0.015378       0.002849       0.055173       0.086659       0.131952      -0.090421       0.023187       0.067234             10.125025      10.874219      -1.017545      -5.429123       7.093026       2.136104      12.407829           0.038494
           90              O       2.046810      16.471974       7.437543      -0.543834      33.225523 0.58067561E+03  0.14212362E+05                                 8.175204                            7.482848       0.206574       2.130041                    0.995719      27.301033      72.109170       0.692057       0.361603      -1.138390      -0.006008       0.020408       0.024090       0.032139      -0.010293       0.038891       0.003850      -0.029212      -0.021912      -0.049573       0.018192       0.031381              8.538823       7.272646      -0.582663      -2.096503      10.327634       0.694775       8.016190           0.035682
           91              O       1.753619      16.651089       4.488931      -0.561179      34.274796 0.56129118E+03  0.13613352E+05                                 8.279410                            7.329499       0.478703       2.208779                    0.997718      27.366274      71.807357       0.703619       0.358915      -1.141223      -0.006841       0.016449       0.003496       0.018154      -0.022510      -0.046347      -0.033863       0.032282      -0.045429      -0.072026       0.017487       0.054539              8.788171       7.228261      -2.170566       2.316162      11.034540      -2.514946       8.101712           0.029483
           92              O       0.791065      18.289662       3.344694      -0.573007      44.738395 0.59989571E+03  0.14805081E+05                                10.002529                            7.584555       0.107519       2.081133                    0.996646      27.893199      74.016616       0.690169       0.359597      -1.139799       0.001040      -0.011611       0.006487       0.013341      -0.010483       0.002451      -0.039898       0.065571       0.100438      -0.066536       0.015861       0.050675             11.880412      11.773405      -1.524116       7.272803       7.889281      -2.310772      15.978551           0.040855
           93              O       2.376651       7.279600       7.246065      -0.566687      38.195684 0.56972268E+03  0.13882725E+05                                 8.981301                            7.385479       0.318366       2.143301                    0.997409      28.012397      73.905731       0.700116       0.359025      -1.140044      -0.011835      -0.037116      -0.006275       0.039459       0.018562       0.004975      -0.050942       0.091017       0.135827      -0.090879       0.025983       0.064897             10.110927      10.858593       1.016474      -5.419414       7.084626      -2.133363      12.389561           0.036438
           94              O       1.410640       5.415474       0.283357      -0.545141      33.189654 0.57985644E+03  0.14185089E+05                                 8.162617                            7.472185       0.219893       2.133707                    0.995945      27.301027      72.054049       0.693407       0.361082      -1.138978       0.006384       0.020232      -0.023145       0.031397       0.009476       0.039109      -0.004468      -0.029467      -0.019192      -0.049633       0.018538       0.031095              8.524737       7.258813       0.581557      -2.089593      10.313866      -0.694171       8.001532           0.035867
           95              O       1.703831       5.594589       3.231969      -0.561324      34.313501 0.56210296E+03  0.13638433E+05                                 8.286763                            7.335783       0.474570       2.206903                    0.997778      27.383390      71.874497       0.703152       0.359012      -1.141107       0.007461       0.016078      -0.004284       0.018235       0.021935      -0.048068       0.034777       0.031713      -0.043543      -0.073386       0.017422       0.055964              8.796044       7.235271       2.173036       2.318649      11.045002       2.517429       8.107860           0.030446
           96              O       2.666385       7.233162       4.376206      -0.577109      44.823663 0.60148064E+03  0.14850932E+05                                10.004038                            7.586329       0.154784       2.094606                    0.996850      27.946838      74.125872       0.691355       0.358817      -1.140653       0.001111      -0.013228      -0.008632       0.015834       0.015207      -0.003818       0.033747       0.075780       0.101883      -0.068955       0.023560       0.045396             11.880965      11.775527       1.525135       7.272324       7.891904       2.312121      15.975463           0.037650
           97              O       4.538249      14.833400       7.246065      -0.568933      38.310568 0.57174108E+03  0.13944591E+05                                 8.998938                            7.398298       0.316315       2.141699                    0.997432      28.059533      74.070010       0.699526       0.359001      -1.140034       0.012343       0.037675      -0.005484       0.040023       0.018472      -0.003480       0.051024       0.090295       0.133338      -0.090175       0.025647       0.064529             10.132626      10.884024       1.018579       5.434455       7.097026       2.138030      12.416829           0.034452
           98              O       5.504260      16.697526       0.283357      -0.543213      33.215369 0.58045297E+03  0.14205897E+05                                 8.174067                            7.482102       0.197528       2.126909                    0.995863      27.299494      72.108269       0.691979       0.361669      -1.138310      -0.005647      -0.018438      -0.024539       0.031210       0.012392      -0.035738       0.000716      -0.035125      -0.021069      -0.047819       0.016054       0.031765              8.537372       7.271635       0.583532       2.095283      10.326737       0.696618       8.013746           0.036801
           99              O       5.211069      16.518411       3.231969      -0.558172      34.233625 0.56041470E+03  0.13586462E+05                                 8.271723                            7.323126       0.484793       2.210260                    0.997895      27.351578      71.748355       0.704035       0.358852      -1.141301      -0.008731      -0.014004      -0.001959       0.016619       0.022829       0.046837      -0.030113       0.029930      -0.046475      -0.069749       0.015460       0.054289              8.779667       7.222056       2.167849      -2.313131      11.023989      -2.511849       8.092956           0.032595
          100              O       4.248515      14.879838       4.376206      -0.577286      44.838880 0.60171326E+03  0.14858138E+05                                10.006288                            7.587994       0.153752       2.094115                    0.996871      27.952461      74.144875       0.691251       0.358836      -1.140636      -0.000762       0.013494      -0.009006       0.016241       0.014946       0.003183      -0.034066       0.075258       0.100928      -0.068661       0.023235       0.045426             11.884444      11.778651       1.524394      -7.275011       7.891888      -2.311319      15.982793           0.036977

******************************************************
Auxiliary information for the entire system
The total spin magnetic moment of the unit cell is   11.998550
The total net atomic charge of the unit cell is   -0.000004
Accuracy of reproducing the electrostatic potential in the unit cell:
  The inner radius (bohr) =    5.0000
  The outer radius (bohr) =   12.0000
  Valid grid points have density less than (e/(bohr^3)) =    0.0001
  The number of valid grid points were=        11801
  The rms potential error without charges in kcal/mol is=      2.56393
  The rms potential error with partial charges in kcal/mol is=      0.62411
  The RRMSE value at monopole order=      0.24342
  The rms potential error with partial charges and cloud penetration in kcal/mol is=      0.61145
  The RRMSE value at monopole order with cloud penetration is=      0.23848
  The rms potential error with partial charges and atomic dipoles in kcal/mol is=      0.24853
  The RRMSE value at dipole order=      0.09693
  The rms potential error with partial charges, atomic dipoles and cloud penetration in kcal/mol is=      0.23616
  The RRMSE value at dipole order with cloud penetration=      0.09211

******************************************************
The electron densities and ab initio electrostatic potential were computed in VASP using the PBE functional and
projector augmented wave method. See the main text of the journal article for a description of computational details.
The atomic charges, dipoles, and quadrupoles were computed with the DDEC6 method as described in
(a) T. A. Manz and N. Gabaldon Limas, RSC Adv. 6 (2016) 47771-47801 DOI: 10.1039/c6ra04656h
(b) N. Gabaldon Limas and T. A. Manz, RSC Adv. 8 (2018) 2678-2707 DOI: 10.1039/c7ra11829e.
For each atom in the material, the electron cloud parameters were fit to the spherically averaged atom-in-material
electron density using radial positions for which this density was between 10^-4 and 10^-2 electrons per cubic bohr.
The polarizabilities, dispersion coefficients, and quantum Drude oscillator (QDO) parameters were fit using the MCLF method.
The magnetic structure of the system was optimized in VASP from the default ferromagnetic initial guess using spin polarization.
The atomic spin moments (ASMs) were computed on this optimized magnetic structure using the DDEC6 partition as inputs
to the method of T. A. Manz and D. S. Sholl, J. Chem. Theory Comput. 7 (2011) 4146-4164 DOI: 10.1021/ct200539n.
The RMSE and RRMSE were computed using a uniform grid with Ewald summation.
