# Supplementary material for: A collection of forcefield precursors for metal–organic frameworks
Source: RSC Adv. 2019 Nov 13;9(63):36492–507. doi: 10.1039/c9ra07327b (PMC9075174; doi:10.1039/c9ra07327b)
Supplement: RA-009-C9RA07327B-s6064 [file RA-009-C9RA07327B-s6064.xyz]

   68
jmolscript: load "" {1 1 1} spacegroup "x,y,z" unitcell [{      7.927300     0.000000     0.000000 }, {     -0.119751    10.555321     0.000000 }, {     -3.859322    -3.947233    11.940646 }]
Zn    -0.652173     7.306140     8.380304     0.835853
Zn     1.681433    -1.880798     9.815927     0.840632
H      3.799987     1.119093     1.678855     0.087159
H      3.223656     0.328920     3.852052     0.108043
H      1.107093     8.187195     2.102748     0.079221
H      1.616735     8.942796     0.069256     0.098572
H      0.845724     8.338555     4.560133     0.114797
H      2.799881    -0.337313     5.503444     0.140315
H     -1.247473     1.603222     9.585951     0.130416
H      4.431143     0.141023     8.702343     0.119374
H     -2.214462     3.418173     9.689834     0.127908
H      4.280897     5.294456     9.771031     0.099721
H      1.286508     3.351263     8.241434     0.110166
H      2.532697     1.430007     8.325018     0.113552
H      1.758199     0.239890    11.896466     0.114000
H      7.099570     5.102100     1.488999     0.129721
H      1.997066     2.497414     0.312845     0.128463
H     -3.343885    -2.366247    10.721506     0.113927
H      2.863485     6.667709     6.057490     0.129251
H      4.312182     7.427363     7.702911     0.118508
H     -0.592759     5.432649     5.961965     0.114980
H      5.885832     4.674051     4.316544     0.125254
C     -0.528263    -3.545169    11.267194     0.597462
C      2.918240    -0.121399     0.558822    -0.013008
C      3.257380     0.363230     1.711095    -0.119021
C      2.885618    -0.108757     3.106956    -0.166962
C      1.929684     9.355697     3.277707     0.155578
C      1.644312     8.943617     2.103942    -0.150693
C      1.979504     9.393783     0.796441    -0.096254
C      1.509873     8.980111     4.477742    -0.080655
C      2.166583    -1.010672     5.579864    -0.255592
C      1.687406    -1.524689     7.039011     0.630008
C     -0.826491    -0.444371     9.307734     0.623360
C     -1.667206     0.818183     9.313704    -0.263179
C      4.898097     0.907165     8.942350    -0.087844
C      4.258748     2.164432     8.938768     0.128826
C     -3.094863     3.366050     9.397288    -0.160448
C      3.947196     4.522364     9.373407    -0.103672
C      2.721590     4.611471     8.851601    -0.029501
C      1.931608     5.832655     8.922051     0.609309
C      2.175577     3.397558     8.510098    -0.098179
C      2.945784     2.227154     8.563831    -0.153452
C      6.481047     3.847836     0.027463     0.102117
C      7.368453     4.396108     0.945699    -0.153406
C      0.731655     3.889815     1.053165     0.078215
C      1.134345     2.835646     0.241201    -0.144866
C     -3.613561    -1.660254    11.264805     0.118415
C      1.696178     4.417708     2.049015     0.235205
C      3.492461     5.361391     3.948772     0.252072
C      4.231614     5.595127     5.023430     0.070969
C      3.759599     6.420697     6.038385    -0.136677
C      4.627406     6.874694     7.024682     0.103182
C     -1.488885     5.680716     5.981070     0.096873
C      5.570620     5.225664     4.994772    -0.145767
N      3.024029    -1.153962    11.157340    -0.206022
N      2.952324     3.835032     2.167227    -0.133748
N      3.850675     4.306148     3.117703    -0.154891
N      2.236700     5.944462     3.829365    -0.123118
N      1.338349     5.473346     2.878890    -0.162382
N     -1.960095     6.505231     6.996024    -0.188548
O      0.516033    -2.853702    11.225401    -0.545574
O     -1.343135     6.663200    10.180595    -0.567006
O      2.313652    -1.183155     7.972769    -0.500252
O      0.583620     8.186410     6.974531    -0.602870
O      0.312272    -0.344985     9.773419    -0.529494
O     -1.451982    -1.473862     8.788315    -0.570008
O      2.382141     6.855049     9.472514    -0.553695
O      0.748127     5.848415     8.414573    -0.584643

The following XYZ coordinates are in angstroms. Other properties are in atomic units.
The sperically averaged electron density of each atom fit to a function of the form exp(a - br)
eigen_1, eigen_2 and eigen_3 are the three eigenvalues of traceless quadrupole moment tensor
  atom number  atomic symbol              X              Y              Z     net charge C6 coefficient C8 coefficient C10 coefficient fluctuating dipole atomic polarizability isotropic forcefield polarizability              a              b squared Pearson coefficient          <r^3>          <r^4>         wp_QDO          m_QDO          q_QDO       dipole_x       dipole_y       dipole_z         dipole            Qxy            Qxz            Qyz     Q(x^2-y^2)  Q(3z^2 - R^2)        eigen_1        eigen_2        eigen_3 static polarizability      alpha(xx)      alpha(xy)      alpha(xz)      alpha(yy)      alpha(yz)      alpha(zz) atomic spin moment
            1             Zn      -0.652173       7.306140       8.380304       0.835853     101.405673 0.19895170E+04  0.64468586E+05                                18.275763                           15.039156       0.242360       1.923887                    0.996824      47.967309     133.361288       0.443379       0.426315      -1.122670      -0.009813      -0.022031      -0.009576       0.025949      -0.055307      -0.070990      -0.039719      -0.018502      -0.019892      -0.113314       0.043826       0.069487             21.974561      23.239415      -1.018698      -0.810828      19.325986       0.419565      23.358282           0.000022
            2             Zn       1.681433      -1.880798       9.815927       0.840632     100.206400 0.19548640E+04  0.62981436E+05                                18.190852                           14.962983       0.328461       1.955276                    0.996743      47.364621     130.718509       0.442648       0.429488      -1.122131       0.003749      -0.009378       0.002123       0.010320      -0.050359      -0.061191      -0.029176      -0.058089      -0.013477      -0.102548       0.041109       0.061438             21.941479      22.609093       0.358376      -0.158420      20.972324       0.520132      22.243019           0.000026
            3              H       3.799987       1.119093       1.678855       0.087159       1.398481 0.11075181E+02  0.11766238E+03                                 2.026495                            1.912891      -1.458910       2.161695                    0.993535       4.014057      11.600986       0.465327       1.238971      -0.716364       0.026164       0.026632      -0.005689       0.037765       0.016625       0.006486       0.002854       0.005648       0.014580      -0.019468       0.001485       0.017983              2.060662       1.913738       0.501673      -0.081275       2.426442      -0.084239       1.841806           0.000007
            4              H       3.223656       0.328920       3.852052       0.108043       1.114762 0.82477498E+01  0.80642086E+02                                 1.695904                            1.618301      -0.962848       2.416086                    0.998424       3.383637       9.099421       0.526097       1.190733      -0.730302       0.012931       0.013038       0.032753       0.037550       0.013648       0.003385       0.003105      -0.003302       0.024476      -0.017836       0.004288       0.013547              1.708905       1.394131       0.177911       0.128697       1.579027       0.139546       2.153557           0.000006
            5              H       1.107093       8.187195       2.102748       0.079221       1.327977 0.10244138E+02  0.10602559E+03                                 1.912847                            1.805162      -1.234505       2.263088                    0.994968       3.808054      10.629734       0.496115       1.192856      -0.728006      -0.017376      -0.022083       0.005685       0.028669       0.010480      -0.001221       0.002695       0.000556       0.039581      -0.017334       0.003783       0.013551              1.938578       1.721082       0.490587       0.001644       2.351232      -0.054995       1.743420           0.000008
            6              H       1.616735       8.942796       0.069256       0.098572       1.073345 0.76593219E+01  0.74373687E+02                                 1.717619                            1.604161      -1.154081       2.321301                    0.995725       3.618582      10.072320       0.500657       1.259902      -0.711759      -0.014940      -0.013392      -0.032259       0.037989       0.011628       0.002672       0.004193      -0.000943       0.022106      -0.015366       0.002805       0.012561              1.762878       1.476611       0.230275       0.300803       1.637571       0.315673       2.174451           0.000006
            7              H       0.845724       8.338555       4.560133       0.114797       1.212438 0.92991489E+01  0.94976174E+02                                 1.890633                            1.791457      -1.276678       2.277726                    0.994285       3.699566      10.631271       0.463376       1.294199      -0.705566      -0.030947      -0.020663       0.001243       0.037232       0.013450       0.004936      -0.000401       0.013116      -0.001071      -0.015387      -0.000730       0.016117              1.933536       1.932852       0.462964      -0.231982       1.996152      -0.199751       1.871604           0.000005
            8              H       2.799881      -0.337313       5.503444       0.140315       0.936302 0.68808397E+01  0.64834212E+02                                 1.564107                            1.520439      -0.961154       2.442179                    0.998816       3.227866       8.756001       0.515959       1.259876      -0.714108       0.023063       0.025670      -0.005609       0.034961       0.009031       0.001756       0.001550       0.000653       0.001275      -0.009251      -0.000182       0.009433              1.572511       1.454684       0.294605      -0.045202       1.618441      -0.072938       1.644408           0.000007
            9              H      -1.247473       1.603222       9.585951       0.130416       1.007389 0.75783326E+01  0.73277313E+02                                 1.651597                            1.602235      -1.077985       2.378699                    0.997503       3.383809       9.351098       0.498655       1.270311      -0.711407       0.015782       0.030457       0.009462       0.035584       0.002212       0.004224       0.003628      -0.003314      -0.022288      -0.009520       0.001287       0.008233              1.670445       1.666243       0.076242       0.078108       2.008121       0.108666       1.336972           0.000007
           10              H       4.431143       0.141023       8.702343       0.119374       1.029174 0.75757363E+01  0.74555339E+02                                 1.779243                            1.680646      -1.357382       2.241674                    0.993528       3.813737      11.266078       0.445137       1.398166      -0.682356      -0.016737      -0.032957      -0.011982       0.038857       0.001622       0.001751       0.002036      -0.007469      -0.019784      -0.007234      -0.000524       0.007759              1.840250       1.794788       0.258330       0.149907       2.242125       0.166178       1.483838           0.000005
           11              H      -2.214462       3.418173       9.689834       0.127908       1.006943 0.72757544E+01  0.69898229E+02                                 1.673762                            1.590054      -0.889463       2.466959                    0.999009       3.389900       9.451897       0.489262       1.303097      -0.704264       0.038134       0.003304       0.008780       0.039271      -0.000396       0.007439       0.004408       0.009304      -0.038834      -0.016114       0.002813       0.013300              1.703700       2.095988      -0.039922       0.243189       1.603244       0.043414       1.411868           0.000009
           12              H       4.280897       5.294456       9.771031       0.099721       1.118700 0.82266636E+01  0.82060493E+02                                 1.819617                            1.702694      -1.423770       2.190877                    0.993300       3.921465      11.394483       0.464638       1.321541      -0.696985       0.010891       0.030225       0.020065       0.037878       0.001813       0.003170       0.006737      -0.003661      -0.009427      -0.007793      -0.000995       0.008788              1.884961       1.739973       0.245492       0.233122       2.264958       0.322290       1.649950           0.000006
           13              H       1.286508       3.351263       8.241434       0.110166       1.115939 0.81505883E+01  0.79513891E+02                                 1.702847                            1.612645      -0.989560       2.404012                    0.998357       3.374274       9.085550       0.524725       1.196520      -0.728889      -0.038701      -0.003359      -0.008587       0.039784       0.007061       0.007168       0.004828       0.009101      -0.034379      -0.014136      -0.002621       0.016757              1.731997       2.256619      -0.026900       0.231380       1.554406      -0.008793       1.384965           0.000010
           14              H       2.532697       1.430007       8.325018       0.113552       1.022304 0.71829096E+01  0.69006074E+02                                 1.702585                            1.584612      -1.055978       2.375939                    0.997304       3.565730      10.046869       0.486342       1.310922      -0.700958      -0.017721      -0.030598      -0.007892       0.036229       0.000203       0.008217       0.004210       0.008137      -0.038687      -0.016330       0.003012       0.013318              1.766756       1.632772       0.314481       0.123716       2.282411       0.208542       1.385086           0.000010
           15              H       1.758199       0.239890      11.896466       0.114000       1.209261 0.87048956E+01  0.87133267E+02                                 1.871639                            1.723461      -1.032784       2.400204                    0.997497       3.482414       9.789817       0.478206       1.279590      -0.710152      -0.044538       0.022657       0.000024       0.049970      -0.010933       0.000726       0.012019      -0.000979      -0.033008      -0.018762      -0.000188       0.018950              1.945638       2.667125      -0.278722       0.167629       1.585550       0.017971       1.584239           0.000006
           16              H       7.099570       5.102100       1.488999       0.129721       1.198667 0.88983125E+01  0.89014916E+02                                 1.812468                            1.707547      -1.134459       2.349985                    0.996721       3.423650       9.431710       0.498290       1.228765      -0.721777      -0.015069       0.031086       0.017985       0.038948      -0.015908      -0.002849       0.003738      -0.000772      -0.027304      -0.011547      -0.009635       0.021182              1.838284       1.671624      -0.155906      -0.105575       1.963417       0.487545       1.879813           0.000007
           17              H       1.997066       2.497414       0.312845       0.128463       0.959801 0.69409631E+01  0.67274907E+02                                 1.735054                            1.637569      -1.512784       2.171053                    0.992103       3.902145      11.690283       0.436176       1.448808      -0.671842       0.033988      -0.013470      -0.001580       0.036594      -0.007139      -0.005232       0.003558       0.009874      -0.015556      -0.007617      -0.005784       0.013402              1.782863       2.156214      -0.379074       0.117272       1.679144       0.039807       1.513232           0.000002
           18              H      -3.343885      -2.366247      10.721506       0.113927       1.010982 0.71189205E+01  0.68947992E+02                                 1.755469                            1.627458      -1.285576       2.275306                    0.994918       3.740482      10.945700       0.453275       1.395201      -0.683023       0.016831      -0.035957      -0.028433       0.048832      -0.004167       0.002178       0.008960      -0.002653       0.007893      -0.010440      -0.000033       0.010474              1.833078       1.610292      -0.209247      -0.111691       2.072611       0.509180       1.816330           0.000002
           19              H       2.863485       6.667709       6.057490       0.129251       0.991259 0.73038738E+01  0.71524409E+02                                 1.757413                            1.668128      -1.507116       2.174019                    0.992085       3.879846      11.590142       0.437792       1.428687      -0.675852      -0.036865       0.008864       0.007011       0.038558      -0.002695      -0.007682       0.008819       0.014495      -0.019021      -0.014807      -0.000490       0.015296              1.799527       2.239054      -0.295723       0.001218       1.541224       0.053935       1.618304           0.000002
           20              H       4.312182       7.427363       7.702911       0.118508       0.942925 0.65335888E+01  0.61878746E+02                                 1.675491                            1.559691      -1.125363       2.360842                    0.996478       3.579399      10.326507       0.463191       1.396229      -0.683530      -0.018196       0.029790       0.035139       0.049531      -0.005881       0.002915       0.012205       0.006187       0.009863      -0.015982       0.003731       0.012252              1.747415       1.565280      -0.153935      -0.196614       1.712756       0.442263       1.964210           0.000000
           21              H      -0.592759       5.432649       5.961965       0.114980       1.188716 0.84151262E+01  0.83539673E+02                                 1.852619                            1.695508      -1.014558       2.411041                    0.997531       3.449412       9.663417       0.481619       1.281062      -0.709805       0.047538      -0.014763      -0.004182       0.049953      -0.008492      -0.001687       0.013212       0.010842      -0.018995      -0.018386       0.001748       0.016638              1.935328       2.747283      -0.203844       0.079527       1.494487       0.031167       1.564214           0.000004
           22              H       5.885832       4.674051       4.316544       0.125254       1.254954 0.94018060E+01  0.95338735E+02                                 1.859498                            1.746578      -1.277842       2.277333                    0.995514       3.541968       9.818812       0.496423       1.216735      -0.723676       0.018191      -0.024471      -0.022435       0.037855      -0.017759      -0.007699       0.001889       0.006907      -0.014915      -0.016743      -0.005716       0.022458              1.887037       1.785945      -0.162615      -0.181393       1.749706       0.485786       2.125461           0.000006
           23              C      -0.528263      -3.545169      11.267194       0.597462      24.922755 0.25258836E+03  0.52544012E+04                                 7.982818                            5.692320      -0.032078       2.053668                    0.999612      22.250116      62.859209       0.612068       0.481057      -1.012844       0.024275       0.009937      -0.049397       0.055929      -0.065199       0.005105       0.027038      -0.051302      -0.151484      -0.068658      -0.029253       0.097912              9.944994       8.406568       2.672745      -2.529927       6.829603      -2.906113      14.598809           0.000008
           24              C       2.918240      -0.121399       0.558822      -0.013008      34.809198 0.35597602E+03  0.79591497E+04                                 9.323718                            6.302971      -0.060356       2.005228                    0.999434      26.154861      73.271182       0.654574       0.418505      -1.063120       0.004202      -0.015561       0.014764       0.021858      -0.026863       0.006047       0.010022       0.045331      -0.104100      -0.040645      -0.011872       0.052517             12.006811       7.413794       3.525054      -3.648210       9.799592      -4.534542      18.807048           0.000007
           25              C       3.257380       0.363230       1.711095      -0.119021      35.743212 0.45633801E+03  0.10941677E+05                                 9.642400                            7.252035      -0.207459       1.892884                    0.999398      30.780129      91.597453       0.591078       0.432180      -1.046421      -0.022729      -0.046611       0.010187       0.052849       0.017568      -0.008820      -0.007650       0.034627      -0.114335      -0.039969      -0.005233       0.045202             11.385298       6.589676       2.563252      -1.670144       9.504991      -2.618091      18.061227           0.000012
           26              C       2.885618      -0.108757       3.106956      -0.166962      36.303871 0.48184381E+03  0.11601892E+05                                 9.591964                            7.323628       0.131199       2.003273                    0.999642      30.228129      87.420025       0.609405       0.417424      -1.065511       0.002047      -0.002003      -0.025129       0.025292       0.009500       0.013249       0.016945       0.012268       0.127836      -0.033829      -0.016162       0.049991             11.325293       6.824114       3.232205      -2.286622      10.168761      -3.953089      16.983003           0.000016
           27              C       1.929684       9.355697       3.277707       0.155578      32.706506 0.30589863E+03  0.66114045E+04                                 9.080195                            5.920532      -0.149038       1.986415                    0.999188      24.658108      68.806614       0.659500       0.429710      -1.051920      -0.011243      -0.008825       0.024423       0.028298      -0.010352       0.000935      -0.004004       0.029946      -0.062543      -0.021828      -0.006888       0.028716             11.918643       5.890824       2.194887      -2.463218       7.986225      -3.358454      21.878880           0.000008
           28              C       1.644312       8.943617       2.103942      -0.150693      36.174018 0.40552391E+03  0.94276114E+04                                 9.589821                            6.772412      -0.021998       1.963972                    0.999628      29.675268      86.568455       0.621183       0.424132      -1.052790       0.022229       0.038969      -0.021865       0.049907       0.018643      -0.018821      -0.017339       0.013464      -0.114113      -0.045886      -0.000591       0.046476             11.698039       6.019899       2.313946      -1.135270       9.095462      -2.485453      19.978756           0.000012
           29              C       1.979504       9.393783       0.796441      -0.096254      35.466509 0.42098029E+03  0.98346785E+04                                 9.434541                            6.871821       0.142925       2.018982                    0.999757      29.052491      83.722368       0.623296       0.420642      -1.059710       0.007127       0.022499       0.037736       0.044509      -0.002082       0.016563       0.019697       0.025208       0.027906      -0.030400       0.001156       0.029245             11.339685       7.215168       3.726835      -1.875152      10.566570      -3.562829      16.237316           0.000011
           30              C       1.509873       8.980111       4.477742      -0.080655      37.039433 0.39250110E+03  0.90745189E+04                                 9.887629                            6.727450      -0.203957       1.913141                    0.999381      29.175265      85.606555       0.612678       0.432406      -1.044968      -0.004913       0.015520      -0.012468       0.020505      -0.013731       0.016807      -0.004839       0.055693      -0.076059      -0.029586      -0.018304       0.047890             12.839994       6.888312       2.067696      -2.446819       8.005735      -3.058231      23.625935           0.000011
           31              C       2.166583      -1.010672       5.579864      -0.255592      41.488398 0.52697816E+03  0.12935539E+05                                10.465418                            7.628401       0.181957       2.017112                    0.999514      31.099993      89.893368       0.602571       0.414100      -1.070972       0.017434       0.015541      -0.010083       0.025439      -0.007878       0.009259      -0.000434       0.016505      -0.098229      -0.034216       0.005186       0.029030             13.278899       6.973215       1.729548      -1.414393       8.117952      -1.761558      24.745532           0.000017
           32              C       1.687406      -1.524689       7.039011       0.630008      22.003281 0.24286609E+03  0.49971434E+04                                 7.312906                            5.568738       0.034367       2.076976                    0.999312      22.031988      61.673891       0.621689       0.478826      -1.015174      -0.017423      -0.017722       0.042113       0.048900      -0.066437      -0.006514       0.023165      -0.037030      -0.180644      -0.066106      -0.036067       0.102173              8.685207       6.928310       2.045004      -0.233259       6.148199      -0.471687      12.979113           0.000007
           33              C      -0.826491      -0.444371       9.307734       0.623360      23.464297 0.25902632E+03  0.54140537E+04                                 7.606335                            5.730741      -0.090954       2.025267                    0.999534      22.451407      63.262463       0.616337       0.475454      -1.017369       0.029143      -0.034277      -0.008010       0.045698       0.030979      -0.037593      -0.031106       0.003654       0.192953      -0.063302      -0.027008       0.090311              9.076533      11.698481      -2.789319       1.453475      10.436452       0.647015       5.094665           0.000007
           34              C      -1.667206       0.818183       9.313704      -0.263179      43.646640 0.54441200E+03  0.13492437E+05                                10.791592                            7.739402       0.091054       1.978969                    0.999740      31.699065      92.508170       0.598997       0.412590      -1.070380      -0.001448       0.015964      -0.008126       0.017972       0.031897       0.001446       0.012904      -0.002656       0.037311      -0.039383       0.007838       0.031545             13.750575      18.665893      -8.407140       1.718417      16.448815      -0.575637       6.137017           0.000017
           35              C       4.898097       0.907165       8.942350      -0.087844      39.435166 0.46262324E+03  0.11105292E+05                                10.316592                            7.315119      -0.231450       1.900436                    0.998783      29.960525      88.555230       0.588243       0.433757      -1.047830      -0.001031       0.006029      -0.008879       0.010781       0.012366      -0.001076       0.010964       0.015662       0.083058      -0.030268       0.000187       0.030081             13.113118      15.927924      -6.844247       1.945853      17.444711      -0.690387       5.966718           0.000016
           36              C       4.258748       2.164432       8.938768       0.128826      33.978656 0.37476043E+03  0.84794228E+04                                 9.258842                            6.511945      -0.132739       1.975299                    0.999281      25.871244      72.680941       0.637962       0.424325      -1.060473       0.008138      -0.008720      -0.004049       0.012596      -0.009314       0.002197       0.005742      -0.009454      -0.053450      -0.019501      -0.000237       0.019738             11.699995      12.319531      -4.994726       1.719692      17.534647       0.132280       5.245807           0.000018
           37              C      -3.094863       3.366050       9.397288      -0.160448      36.167134 0.48183414E+03  0.11618892E+05                                 9.568727                            7.359874       0.150627       2.018182                    0.999377      30.040144      87.364840       0.602510       0.421575      -1.061297      -0.004685       0.019632      -0.003124       0.020423      -0.013456       0.007475       0.002806       0.034011      -0.058868      -0.022721      -0.009510       0.032231             11.183512      10.985695      -2.715763       1.587205      16.867509       0.810039       5.697333           0.000019
           38              C       3.947196       4.522364       9.373407      -0.103672      35.555239 0.46064068E+03  0.11069917E+05                                 9.644113                            7.330949      -0.247333       1.887897                    0.999200      30.428499      90.630545       0.582552       0.437511      -1.043301      -0.009890      -0.047733       0.001319       0.048765       0.024858      -0.024606       0.016546      -0.019329       0.026599      -0.046876       0.022220       0.024657             11.350273      13.174080      -3.883147       2.486620      14.600807       0.238503       6.275933           0.000019
           39              C       2.721590       4.611471       8.851601      -0.029501      37.007256 0.40815255E+03  0.94003288E+04                                 9.626049                            6.697456      -0.059587       1.990252                    0.999386      26.948945      75.492855       0.645293       0.412125      -1.072078       0.015765      -0.031844       0.002726       0.035637       0.007450      -0.003486       0.005011       0.010179       0.065243      -0.020760      -0.001873       0.022633             12.226680      12.768162      -5.161230       1.620806      18.306363       0.310025       5.605515           0.000010
           40              C       1.931608       5.832655       8.922051       0.609309      23.939651 0.24656871E+03  0.50988329E+04                                 7.752607                            5.606690      -0.120958       2.022237                    0.999564      22.235929      62.652704       0.619536       0.478086      -1.014316      -0.037377       0.049172       0.016993       0.064060       0.030851      -0.038608      -0.043268       0.016723       0.205105      -0.067527      -0.033095       0.100622              9.554043      10.460344      -4.038307       1.009063      12.992115       0.943117       5.209669           0.000007
           41              C       2.175577       3.397558       8.510098      -0.098179      33.712263 0.42015151E+03  0.98028943E+04                                 9.087579                            6.847632       0.058944       1.987864                    0.999636      29.156686      83.757471       0.627266       0.418510      -1.061879       0.021128      -0.008736       0.022094       0.031794       0.011779       0.003997       0.001700       0.046262       0.013137      -0.028163       0.003490       0.024672             10.661829      10.377214      -2.563827       1.259798      16.499318       0.523890       5.108956           0.000020
           42              C       2.945784       2.227154       8.563831      -0.153452      35.829909 0.44647398E+03  0.10592344E+05                                 9.535273                            7.104038       0.031484       1.982290                    0.999537      29.762989      86.638086       0.609066       0.423883      -1.056915      -0.007004       0.028661       0.009916       0.031126       0.015993      -0.005046       0.017708      -0.040227      -0.034691      -0.028474      -0.007935       0.036409             11.327151      12.770488      -3.741456       1.905008      15.751768      -0.000822       5.459197           0.000021
           43              C       6.481047       3.847836       0.027463       0.102117      27.137849 0.34264992E+03  0.76097407E+04                                 7.978805                            6.268947       0.246557       2.104872                    0.999280      25.886705      72.939987       0.641235       0.430100      -1.052929       0.021502      -0.037131      -0.020981       0.047763      -0.006233      -0.019142      -0.018105      -0.037425      -0.020092      -0.035405       0.004408       0.030997              9.000459      11.153770       0.125510       2.578116       7.441097       3.005947       8.406510           0.000016
           44              C       7.368453       4.396108       0.945699      -0.153406      33.234001 0.43557475E+03  0.10265669E+05                                 9.041249                            7.018549       0.051781       1.995295                    0.999319      29.459453      85.350738       0.612799       0.424095      -1.057240       0.005720      -0.002872      -0.007064       0.009532      -0.013845      -0.014796      -0.018458      -0.043376      -0.030666      -0.036539       0.000986       0.035553             10.220254      13.197815       0.127227       3.559854       7.918381       3.214745       9.544564           0.000013
           45              C       0.731655       3.889815       1.053165       0.078215      36.335452 0.40950335E+03  0.94509804E+04                                 9.625689                            6.799484      -0.128342       1.974950                    0.999172      26.434203      74.429326       0.626846       0.423375      -1.063560      -0.008570      -0.000573      -0.007739       0.011561       0.006492      -0.002794      -0.005924      -0.011094      -0.006187      -0.007509      -0.005004       0.012513             11.918365      13.721964       0.807760       5.102211       9.601368       5.102225      12.431764          -0.000001
           46              C       1.134345       2.835646       0.241201      -0.144866      34.750211 0.47407146E+03  0.11477138E+05                                 9.555556                            7.488419      -0.346663       1.872880                    0.997342      30.257290      90.513454       0.570359       0.443576      -1.039507      -0.006961       0.002945      -0.002558       0.007980       0.012073      -0.030414      -0.027413      -0.005351       0.012879      -0.034441      -0.013660       0.048101             10.946992      11.207410      -0.429909       2.868295      10.255775       4.706943      11.377790           0.000001
           47              C      -3.613561      -1.660254      11.264805       0.118415      27.450562 0.35179268E+03  0.78893844E+04                                 8.154760                            6.435434      -0.072378       2.007553                    0.998105      26.025707      74.457996       0.618657       0.441469      -1.042770      -0.040962       0.023943       0.002768       0.047527       0.005918      -0.022656      -0.033290      -0.010367       0.017738      -0.035237      -0.010281       0.045518              9.290320      11.278798      -0.504606       2.345658       8.046547       3.036350       8.545614           0.000007
           48              C       1.696178       4.417708       2.049015       0.235205      34.296633 0.38550162E+03  0.87829650E+04                                 9.487051                            6.754448      -0.205011       1.957342                    0.999477      25.459621      71.736743       0.605768       0.443797      -1.048802       0.004385       0.001945       0.000478       0.004821       0.025709      -0.031377      -0.054514      -0.038408       0.047760      -0.044495      -0.038509       0.083004             11.915160      12.675211       2.271241       6.455358       9.513633       5.513358      13.556637          -0.000004
           49              C       3.492461       5.361391       3.948772       0.252072      32.102910 0.33423116E+03  0.73739171E+04                                 9.087833                            6.305151      -0.118893       1.992443                    0.999379      24.645027      69.125578       0.622414       0.446042      -1.043794       0.001565       0.011442      -0.019224       0.022426       0.044889      -0.044046      -0.050742      -0.029584      -0.032481      -0.055074      -0.040003       0.095076             11.473809      11.849010       1.025412       6.674112       7.745917       4.385597      14.826501          -0.000002
           50              C       4.231614       5.595127       5.023430       0.070969      34.769477 0.35993587E+03  0.80706307E+04                                 9.347535                            6.386659      -0.129615       1.983402                    0.999196      25.766123      72.304188       0.642791       0.424965      -1.058970       0.009847      -0.007452       0.026906       0.029604       0.014996      -0.007094      -0.012322      -0.030146      -0.055592      -0.022596      -0.011699       0.034295             11.707182      13.029069       0.295538       4.922584       7.063125       4.411324      15.029352           0.000002
           51              C       3.759599       6.420697       6.038385      -0.136677      34.838698 0.46527654E+03  0.11196721E+05                                 9.528607                            7.386914      -0.250652       1.905214                    0.997756      29.876377      88.720005       0.578736       0.439791      -1.043121       0.010854      -0.009216      -0.003141       0.014581       0.012719      -0.025939      -0.019099      -0.034921      -0.020404      -0.036803      -0.004470       0.041273             11.004745      11.094571      -0.347942       2.360847       7.750574       4.379625      14.169089           0.000004
           52              C       4.627406       6.874694       7.024682       0.103182      27.947423 0.35744980E+03  0.80398093E+04                                 8.238386                            6.481842       0.006319       2.030998                    0.998020      26.112341      74.558434       0.617820       0.440771      -1.044283       0.043975      -0.011818      -0.005545       0.045872       0.001602      -0.014484      -0.026944      -0.028014      -0.014172      -0.030226      -0.006475       0.036701              9.424181      11.615021      -0.159990       1.911023       6.474260       2.898777      10.183263           0.000004
           53              C      -1.488885       5.680716       5.981070       0.096873      27.462095 0.33828919E+03  0.74740435E+04                                 7.981358                            6.184072       0.267965       2.109478                    0.999546      25.741027      71.874721       0.653953       0.423928      -1.058839      -0.018033       0.033667       0.033699       0.050934      -0.003821      -0.016198      -0.014387      -0.031903      -0.031354      -0.030106       0.003198       0.026909              9.054510      11.591753       0.120128       2.307160       6.038416       2.804767       9.533361           0.000013
           54              C       5.570620       5.225664       4.994772      -0.145767      33.825084 0.42686450E+03  0.10008212E+05                                 9.155193                            6.943879       0.060623       1.998803                    0.999576      29.249434      84.480970       0.616729       0.423590      -1.057713      -0.009867       0.001428       0.006613       0.011964      -0.013205      -0.016771      -0.027145      -0.042731      -0.044574      -0.042952       0.000717       0.042235             10.512039      14.131805       0.200096       3.696955       6.534832       3.041648      10.869480           0.000015
           55              N       3.024029      -1.153962      11.157340      -0.206022      36.675930 0.51121705E+03  0.12242835E+05                                 9.189690                            7.284438       0.163718       2.104338                    0.997103      26.786413      72.325622       0.657070       0.389241      -1.106416       0.087655       0.047818       0.101993       0.142733      -0.047787      -0.049366      -0.009096      -0.020753      -0.075539      -0.077086       0.008051       0.069035             10.624623      13.563377      -0.403721       2.370074       9.157967       3.328917       9.152525           0.000012
           56              N       2.952324       3.835032       2.167227      -0.133748      33.488956 0.46023067E+03  0.10668925E+05                                 8.472965                            6.801654       0.742789       2.267387                    0.999782      26.262992      68.353042       0.700932       0.376951      -1.122344      -0.033906       0.155430       0.148898       0.217897       0.082290       0.060002      -0.122856       0.104483       0.042428      -0.194149       0.088453       0.105696              9.684418      11.662350       0.909421       4.670626       7.390746       2.778505      10.000157           0.000007
           57              N       3.850675       4.306148       3.117703      -0.154891      34.362688 0.44363828E+03  0.10183215E+05                                 8.584554                            6.619453       0.739507       2.254655                    0.999581      26.451665      68.349251       0.720450       0.370379      -1.128075      -0.215728       0.077589      -0.039866       0.232698       0.150300       0.006594      -0.000824      -0.159673       0.340864      -0.227107       0.110857       0.116250             10.097555       8.882580       1.896871       3.943411       8.833645       5.345795      12.576439           0.000016
           58              N       2.236700       5.944462       3.829365      -0.123118      33.212148 0.45846918E+03  0.10618287E+05                                 8.464446                            6.820819       0.707397       2.270011                    0.999485      25.858486      67.277101       0.694973       0.380535      -1.119652       0.028268      -0.152650      -0.143925       0.211697       0.075793       0.062452      -0.119267       0.101819       0.039617      -0.187989       0.084666       0.103323              9.630844      11.445113       0.179699       4.919030       7.324949       1.961556      10.122471           0.000006
           59              N       1.338349       5.473346       2.878890      -0.162382      34.550374 0.46168625E+03  0.10703919E+05                                 8.587670                            6.755737       0.809591       2.273986                    0.999419      26.702942      69.349623       0.712657       0.370706      -1.127799       0.222057      -0.073558       0.037729       0.236946       0.146858       0.006708      -0.004384      -0.182781       0.328205      -0.227863       0.109553       0.118310              9.928250       8.663604       1.814704       3.691246       9.580513       4.934704      11.540633           0.000011
           60              N      -1.960095       6.505231       6.996024      -0.188548      36.119731 0.50220500E+03  0.11962756E+05                                 9.081007                            7.213819       0.162246       2.106584                    0.996941      26.517620      71.196311       0.661721       0.388580      -1.107894      -0.085329      -0.045889      -0.104199       0.142283      -0.040266      -0.062036      -0.008361      -0.001319      -0.073693      -0.081737       0.009532       0.072205             10.441005      13.625937      -0.139832       1.621126       7.292140       3.227772      10.404938           0.000012
           61              O       0.516033      -2.853702      11.225401      -0.545574      38.919020 0.56540839E+03  0.13792573E+05                                 9.246228                            7.421585       0.211755       2.117594                    0.996918      27.826832      74.176191       0.687323       0.365311      -1.131723      -0.008845      -0.027997      -0.002366       0.029456      -0.012326      -0.032399      -0.001409      -0.015534      -0.256078      -0.093666       0.034641       0.059025             10.912305      13.800373       4.815172      -4.539618       9.124487      -2.713995       9.812056           0.000009
           62              O      -1.343135       6.663200      10.180595      -0.567006      38.050521 0.60580049E+03  0.14935888E+05                                 8.926789                            7.564207       0.537965       2.228882                    0.995863      27.664316      72.551078       0.701417       0.354184      -1.148080       0.019515       0.000425      -0.003014       0.019751      -0.032763       0.056299       0.028547      -0.004262       0.130542      -0.084121       0.007777       0.076343             10.104345       7.919851       0.926876       1.043241       6.868483       0.131829      15.524701           0.000014
           63              O       2.313652      -1.183155       7.972769      -0.500252      33.474770 0.48532014E+03  0.11370254E+05                                 8.235000                            6.823569       0.408256       2.217110                    0.995340      26.014509      67.471048       0.726672       0.359771      -1.138563      -0.009234      -0.007277      -0.002442       0.012008      -0.051979       0.014322       0.016996      -0.019067      -0.017951      -0.058922       0.002822       0.056100              9.340642       7.320203       1.424789       1.873795       7.152705       1.515235      13.549018           0.000011
           64              O       0.583620       8.186410       6.974531      -0.602870      40.453357 0.64222230E+03  0.16152649E+05                                 9.418867                            7.891579       0.199552       2.095202                    0.996525      29.015382      78.208211       0.669690       0.363642      -1.134470       0.013649      -0.001511      -0.008870       0.016347       0.019247      -0.014052      -0.000971      -0.006102      -0.241552      -0.082185       0.021736       0.060449             10.714096      12.423889       4.429385      -3.165969       9.549546      -2.081953      10.168852           0.000008
           65              O       0.312272      -0.344985       9.773419      -0.529494      36.358573 0.52457222E+03  0.12532948E+05                                 8.739281                            7.091965       0.401435       2.192661                    0.997358      27.015303      70.789174       0.713016       0.359550      -1.138576      -0.011775      -0.003795      -0.011610       0.016966      -0.009118       0.000139      -0.040440       0.104834       0.110117      -0.084909       0.034122       0.050787             10.125667      16.212033      -2.315519       2.392118       7.592341      -0.372691       6.572628           0.000014
           66              O      -1.451982      -1.473862       8.788315      -0.570008      37.161527 0.60225762E+03  0.14893694E+05                                 8.865300                            7.628655       0.216154       2.116543                    0.995645      28.205511      75.180450       0.683504       0.362364      -1.136416      -0.005520       0.009561       0.000948       0.011081       0.052291      -0.008447       0.024835      -0.083312       0.023940      -0.075047       0.006196       0.068851              9.882831       8.205543      -0.186073       0.159663      14.262284       2.910054       7.180666           0.000009
           67              O       2.382141       6.855049       9.472514      -0.553695      37.221107 0.56080126E+03  0.13647336E+05                                 8.922594                            7.380342       0.185644       2.117818                    0.995568      27.590347      73.371414       0.691022       0.364230      -1.132968      -0.032744      -0.017612      -0.000329       0.037181       0.039826      -0.031361       0.003616      -0.090473       0.096876      -0.084476       0.034555       0.049921             10.226734       7.758831      -0.584161      -0.079974      15.471548       3.603962       7.449823           0.000009
           68              O       0.748127       5.848415       8.414573      -0.584643      40.697094 0.61156797E+03  0.15174683E+05                                 9.418917                            7.646382       0.267049       2.121216                    0.997862      28.431076      75.788429       0.688546       0.358508      -1.140013       0.015982       0.027253       0.022633       0.038864      -0.018145       0.012585      -0.054583       0.132254       0.077857      -0.103227       0.032826       0.070401             11.015175      16.794452      -4.265420       2.516067       9.113003      -0.781573       7.138069           0.000013

******************************************************
Auxiliary information for the entire system
The total spin magnetic moment of the unit cell is   0.000645
The total net atomic charge of the unit cell is   -0.000003
Accuracy of reproducing the electrostatic potential in the unit cell:
  The inner radius (bohr) =    5.0000
  The outer radius (bohr) =   12.0000
  Valid grid points have density less than (e/(bohr^3)) =    0.0001
  The number of valid grid points were=        26761
  The rms potential error without charges in kcal/mol is=      4.95602
  The rms potential error with partial charges in kcal/mol is=      1.94714
  The RRMSE value at monopole order=      0.39288
  The rms potential error with partial charges and cloud penetration in kcal/mol is=      1.93411
  The RRMSE value at monopole order with cloud penetration is=      0.39025
  The rms potential error with partial charges and atomic dipoles in kcal/mol is=      0.58164
  The RRMSE value at dipole order=      0.11736
  The rms potential error with partial charges, atomic dipoles and cloud penetration in kcal/mol is=      0.55757
  The RRMSE value at dipole order with cloud penetration=      0.11250

******************************************************
The electron densities and ab initio electrostatic potential were computed in VASP using the PBE functional and
projector augmented wave method. See the main text of the journal article for a description of computational details.
The atomic charges, dipoles, and quadrupoles were computed with the DDEC6 method as described in
(a) T. A. Manz and N. Gabaldon Limas, RSC Adv. 6 (2016) 47771-47801 DOI: 10.1039/c6ra04656h
(b) N. Gabaldon Limas and T. A. Manz, RSC Adv. 8 (2018) 2678-2707 DOI: 10.1039/c7ra11829e.
For each atom in the material, the electron cloud parameters were fit to the spherically averaged atom-in-material
electron density using radial positions for which this density was between 10^-4 and 10^-2 electrons per cubic bohr.
The polarizabilities, dispersion coefficients, and quantum Drude oscillator (QDO) parameters were fit using the MCLF method.
The magnetic structure of the system was optimized in VASP from the default ferromagnetic initial guess using spin polarization.
The atomic spin moments (ASMs) were computed on this optimized magnetic structure using the DDEC6 partition as inputs
to the method of T. A. Manz and D. S. Sholl, J. Chem. Theory Comput. 7 (2011) 4146-4164 DOI: 10.1021/ct200539n.
The RMSE and RRMSE were computed using a uniform grid with Ewald summation.
