# Supplementary material for: A collection of forcefield precursors for metal–organic frameworks
Source: RSC Adv. 2019 Nov 13;9(63):36492–507. doi: 10.1039/c9ra07327b (PMC9075174; doi:10.1039/c9ra07327b)
Supplement: RA-009-C9RA07327B-s6065 [file RA-009-C9RA07327B-s6065.xyz]

  108
jmolscript: load "" {1 1 1} spacegroup "x,y,z" unitcell [{     10.450300     0.000000     0.000000 }, {     -3.577228    10.864221     0.000000 }, {      0.000000     0.000000    16.645700 }]
Mg     0.190346    10.505484     8.988844     1.478888
Mg     8.133310     0.502579    12.695842     1.263831
Mg     2.897330     1.147696    15.313212     1.442915
Mg    -0.331038     5.790847     0.665994     1.478890
Mg     5.753526     4.929532     4.372992     1.263831
Mg     0.539206     4.284414     6.990362     1.442917
Mg     6.682726     0.358737     7.656856     1.478888
Mg    -1.260238    10.361642     3.949858     1.263831
Mg     3.975742     9.716525     1.332488     1.442916
Mg     7.204110     5.073374    15.979706     1.478890
Mg     1.119546     5.934689    12.272708     1.263832
Mg     6.333866     6.579807     9.655338     1.442917
H      1.869096    -0.027161    12.038170     0.096472
H      1.999878     9.033600    13.727709     0.069661
H      1.567440     5.459271     3.715320     0.096473
H     -2.140570     7.262732     5.404859     0.069661
H      8.581204     0.027161     4.607530     0.096472
H      4.873194     1.830621     2.917991     0.069661
H      5.305632     5.404950    12.930380     0.096472
H      9.013642     3.601489    11.240841     0.069661
C      2.776962     0.205334    12.121565     0.269338
C      4.817482     0.597315    11.599057    -0.006516
C      4.633899     0.872397    12.950521     0.027402
C      5.954171     0.717256    10.657742     0.655816
C      5.515016     1.310225    14.053632     0.608043
C      2.598417     8.733204    13.058885     0.176769
C      3.426326     7.534663    11.481538    -0.037227
C      4.245199     8.637599    11.691274    -0.039220
C      5.455545     9.171141    11.028609     0.606501
C      3.411221     6.375125    10.559033     0.637958
C      0.659574     5.226777     3.798715     0.269338
C     -1.380946     4.834796     3.276207    -0.006516
C     -1.197363     4.559714     4.627671     0.027403
C      7.932665     4.714855     2.334892     0.655816
C      8.371820     4.121885     5.730782     0.608043
C      7.711191     7.563127     4.736035     0.176768
C      6.883282     8.761668     3.158688    -0.037227
C      6.064409     7.658733     3.368424    -0.039220
C      4.854063     7.125191     2.705759     0.606501
C      6.898387     9.921207     2.236183     0.637958
C      4.096110    10.658887     4.524135     0.269338
C      2.055590    10.266906     5.046643    -0.006516
C      2.239173     9.991824     3.695179     0.027403
C      0.918901    10.146965     5.987958     0.655816
C      1.358056     9.553996     2.592068     0.608043
C      4.274655     2.131017     3.586815     0.176768
C      3.446746     3.329558     5.164162    -0.037227
C      2.627873     2.226622     4.954426    -0.039220
C      1.417527     1.693080     5.617091     0.606502
C      3.461851     4.489096     6.086667     0.637958
C      6.213498     5.637444    12.846985     0.269338
C      8.254018     6.029425    13.369493    -0.006516
C      8.070435     6.304507    12.018029     0.027403
C     -1.059593     6.149366    14.310808     0.655816
C     -1.498748     6.742336    10.914918     0.608043
C     -0.838119     3.301094    11.909665     0.176768
C     -0.010210     2.102553    13.487012    -0.037227
C      0.808663     3.205488    13.277276    -0.039220
C      2.019009     3.739030    13.939941     0.606502
C     -0.025315     0.943014    14.409517     0.637958
N      3.619451     0.166657    11.083539    -0.539403
N      3.323724     0.628712    13.266290    -0.449830
N      3.696470     9.398312    12.698339    -0.445789
N      2.385197     7.611365    12.368920    -0.419609
N     -0.182915     5.265453     2.760689    -0.539403
N      0.112812     4.803398     4.943440    -0.449831
N      6.613138     6.898020     4.375489    -0.445790
N     -2.525889     8.684967     4.046070    -0.419609
N      3.253621    10.697564     5.562161    -0.539403
N      3.549348    10.235509     3.379410    -0.449830
N      3.176602     1.465909     3.947361    -0.445790
N      4.487875     3.252856     4.276780    -0.419609
N      7.055987     5.598768    13.885011    -0.539404
N      6.760260     6.060823    11.702260    -0.449830
N      0.259934     3.966201    12.270211    -0.445790
N      9.398961     2.179254    12.599630    -0.419609
O      5.652410     0.478134     9.436114    -0.816291
O      7.097280     1.025582    11.018954    -0.568178
O      4.953341     1.569119    15.163900    -0.691029
O      6.755120     1.406808    13.895830    -0.620785
O      5.894758    10.266146    11.481039    -0.624058
O      5.961025     8.574152    10.039854    -0.729029
O      2.378624     5.645158    10.616295    -0.630112
O      4.368749     6.124813     9.788171    -0.716520
O      8.234426     4.953976     1.113264    -0.816292
O      6.789556     4.406528     2.696104    -0.568177
O      8.933495     3.862991     6.841050    -0.691029
O      7.131716     4.025303     5.572980    -0.620785
O      4.414850     6.030186     3.158189    -0.624058
O      4.348583     7.722180     1.717004    -0.729029
O     -2.519316    10.651174     2.293445    -0.630112
O      5.940859    10.171518     1.465321    -0.716520
O      1.220662    10.386087     7.209586    -0.816291
O     -0.224208     9.838639     5.626746    -0.568177
O      1.919731     9.295102     1.481800    -0.691029
O      0.117952     9.457413     2.749870    -0.620785
O      0.978314     0.598075     5.164661    -0.624059
O      0.912047     2.290069     6.605846    -0.729029
O      4.494448     5.219063     6.029405    -0.630112
O      2.504323     4.739408     6.857529    -0.716520
O     -1.361354     5.910245    15.532436    -0.816292
O      0.083516     6.457693    13.949596    -0.568177
O     -2.060423     7.001230     9.804650    -0.691029
O     -0.258644     6.838918    11.072720    -0.620785
O      2.458222     4.834035    13.487511    -0.624059
O      2.524489     3.142041    14.928696    -0.729029
O      9.392388     0.213047    14.352255    -0.630112
O      0.932213     0.692703    15.180379    -0.716520

The following XYZ coordinates are in angstroms. Other properties are in atomic units.
The sperically averaged electron density of each atom fit to a function of the form exp(a - br)
eigen_1, eigen_2 and eigen_3 are the three eigenvalues of traceless quadrupole moment tensor
  atom number  atomic symbol              X              Y              Z     net charge C6 coefficient C8 coefficient C10 coefficient fluctuating dipole atomic polarizability isotropic forcefield polarizability              a              b squared Pearson coefficient          <r^3>          <r^4>         wp_QDO          m_QDO          q_QDO       dipole_x       dipole_y       dipole_z         dipole            Qxy            Qxz            Qyz     Q(x^2-y^2)  Q(3z^2 - R^2)        eigen_1        eigen_2        eigen_3 static polarizability      alpha(xx)      alpha(xy)      alpha(xz)      alpha(yy)      alpha(yz)      alpha(zz) atomic spin moment
            1             Mg       0.190346      10.505484       8.988844       1.478888      26.625241 0.44166425E+03  0.10512027E+05                                10.492421                            9.433885      -1.258799       1.755461                    0.999777      17.793803      52.894323       0.340558       0.755649      -0.909279      -0.091254      -0.060477      -0.080968       0.136164      -0.019035       0.105984      -0.068979      -0.056293      -0.600694      -0.246063       0.080553       0.165510             11.449942       8.440832       0.575476      -0.714944       7.395346       1.275956      18.513647          -0.000035
            2             Mg       8.133310       0.502579      12.695842       1.263831      32.460212 0.47193238E+03  0.11541526E+05                                11.633619                            9.444038      -0.821274       1.781747                    0.999589      23.142242      72.184018       0.353391       0.708707      -0.914256      -0.001575       0.003113      -0.001684       0.003874      -0.041847       0.000932       0.001595       0.042876       0.157013      -0.073215       0.020850       0.052365             13.985253      16.078845       2.850728       2.351550      15.664494       3.088229      10.212421          -0.000004
            3             Mg       2.897330       1.147696      15.313212       1.442915      26.438124 0.42730725E+03  0.10087450E+05                                10.262149                            9.152415      -1.002570       1.825730                    0.999225      18.220335      53.955290       0.352941       0.735127      -0.915486       0.018798      -0.050480       0.191496       0.198928      -0.001429       0.017920      -0.058589      -0.171458       0.345941      -0.144664      -0.001034       0.145698             11.042271      14.235193      -1.097317      -1.282428       8.783353      -0.503373      10.108268          -0.000029
            4             Mg      -0.331038       5.790847       0.665994       1.478890      26.625210 0.44166363E+03  0.10512008E+05                                10.492411                            9.433877      -1.258799       1.755462                    0.999777      17.793795      52.894283       0.340559       0.755649      -0.909279       0.091253       0.060477      -0.080968       0.136164      -0.019035      -0.105984       0.068979      -0.056292      -0.600693      -0.246063       0.080553       0.165510             11.449931       8.440825       0.575475       0.714942       7.395340      -1.275957      18.513627          -0.000034
            5             Mg       5.753526       4.929532       4.372992       1.263831      32.460207 0.47193240E+03  0.11541527E+05                                11.633619                            9.444039      -0.821274       1.781747                    0.999589      23.142242      72.184020       0.353391       0.708707      -0.914256       0.001575      -0.003113      -0.001684       0.003874      -0.041847      -0.000932      -0.001595       0.042876       0.157014      -0.073215       0.020850       0.052365             13.985251      16.078839       2.850724      -2.351548      15.664494      -3.088229      10.212420          -0.000004
            6             Mg       0.539206       4.284414       6.990362       1.442917      26.438063 0.42730608E+03  0.10087415E+05                                10.262132                            9.152402      -1.002568       1.825732                    0.999225      18.220315      53.955207       0.352942       0.735127      -0.915486      -0.018798       0.050480       0.191496       0.198928      -0.001429      -0.017920       0.058589      -0.171458       0.345941      -0.144664      -0.001034       0.145697             11.042253      14.235165      -1.097313       1.282426       8.783341       0.503372      10.108252          -0.000029
            7             Mg       6.682726       0.358737       7.656856       1.478888      26.625204 0.44166354E+03  0.10512006E+05                                10.492411                            9.433877      -1.258799       1.755462                    0.999777      17.793791      52.894271       0.340559       0.755649      -0.909279       0.091254       0.060477       0.080968       0.136164      -0.019036       0.105984      -0.068979      -0.056292      -0.600695      -0.246063       0.080553       0.165510             11.449929       8.440825       0.575476      -0.714942       7.395340       1.275955      18.513623          -0.000035
            8             Mg      -1.260238      10.361642       3.949858       1.263831      32.460203 0.47193222E+03  0.11541521E+05                                11.633618                            9.444037      -0.821274       1.781747                    0.999589      23.142238      72.184005       0.353391       0.708707      -0.914256       0.001575      -0.003113       0.001684       0.003874      -0.041847       0.000932       0.001595       0.042876       0.157014      -0.073215       0.020850       0.052365             13.985251      16.078842       2.850727       2.351548      15.664492       3.088228      10.212419          -0.000004
            9             Mg       3.975742       9.716525       1.332488       1.442916      26.438110 0.42730697E+03  0.10087441E+05                                10.262145                            9.152412      -1.002570       1.825731                    0.999225      18.220330      53.955270       0.352941       0.735127      -0.915486      -0.018798       0.050480      -0.191496       0.198928      -0.001429       0.017921      -0.058589      -0.171458       0.345939      -0.144664      -0.001034       0.145697             11.042267      14.235187      -1.097316      -1.282428       8.783350      -0.503374      10.108264          -0.000029
           10             Mg       7.204110       5.073374      15.979706       1.478890      26.625190 0.44166322E+03  0.10511996E+05                                10.492406                            9.433872      -1.258798       1.755462                    0.999777      17.793788      52.894253       0.340559       0.755649      -0.909279      -0.091253      -0.060477       0.080968       0.136163      -0.019036      -0.105984       0.068979      -0.056292      -0.600694      -0.246063       0.080553       0.165510             11.449924       8.440821       0.575475       0.714942       7.395336      -1.275955      18.513614          -0.000034
           11             Mg       1.119546       5.934689      12.272708       1.263832      32.460204 0.47193234E+03  0.11541525E+05                                11.633617                            9.444038      -0.821274       1.781747                    0.999589      23.142240      72.184010       0.353391       0.708707      -0.914256      -0.001575       0.003113       0.001684       0.003874      -0.041848      -0.000932      -0.001595       0.042876       0.157013      -0.073215       0.020850       0.052365             13.985249      16.078838       2.850722      -2.351547      15.664491      -3.088229      10.212419          -0.000004
           12             Mg       6.333866       6.579807       9.655338       1.442917      26.438070 0.42730622E+03  0.10087419E+05                                10.262134                            9.152403      -1.002568       1.825731                    0.999225      18.220317      53.955214       0.352942       0.735127      -0.915486       0.018798      -0.050481      -0.191496       0.198928      -0.001429      -0.017920       0.058589      -0.171458       0.345939      -0.144664      -0.001034       0.145697             11.042254      14.235169      -1.097314       1.282426       8.783342       0.503372      10.108252          -0.000030
           13              H       1.869096      -0.027161      12.038170       0.096472       1.115531 0.75793229E+01  0.73781477E+02                                 1.809414                            1.633828      -0.960422       2.424462                    0.997722       3.571533      10.122020       0.476404       1.320728      -0.699819      -0.056665      -0.012743      -0.002146       0.058120       0.008440      -0.004758       0.002597       0.024371       0.006377      -0.016713       0.001799       0.014914              1.894596       2.783399       0.296160       0.027012       1.514426       0.048012       1.385961          -0.000001
           14              H       1.999878       9.033600      13.727709       0.069661       1.318309 0.96323264E+01  0.98852306E+02                                 1.967527                            1.802660      -0.955643       2.407300                    0.997377       3.754413      10.674361       0.471762       1.265109      -0.712432      -0.034292       0.014528       0.034764       0.050947       0.008492      -0.012187       0.015209       0.008309      -0.018219      -0.025669       0.011188       0.014481              2.024444       2.074106      -0.292723      -0.589388       1.837816       0.314928       2.161410          -0.000003
           15              H       1.567440       5.459271       3.715320       0.096473       1.115531 0.75793214E+01  0.73781457E+02                                 1.809413                            1.633827      -0.960422       2.424462                    0.997722       3.571533      10.122019       0.476405       1.320727      -0.699819       0.056665       0.012743      -0.002146       0.058120       0.008440       0.004758      -0.002598       0.024371       0.006377      -0.016713       0.001799       0.014914              1.894595       2.783399       0.296160      -0.027012       1.514425      -0.048012       1.385961          -0.000001
           16              H      -2.140570       7.262732       5.404859       0.069661       1.318309 0.96323278E+01  0.98852327E+02                                 1.967527                            1.802660      -0.955644       2.407300                    0.997377       3.754414      10.674365       0.471762       1.265109      -0.712432       0.034292      -0.014528       0.034764       0.050947       0.008492       0.012187      -0.015209       0.008309      -0.018219      -0.025669       0.011188       0.014481              2.024444       2.074106      -0.292722       0.589389       1.837815      -0.314927       2.161411          -0.000003
           17              H       8.581204       0.027161       4.607530       0.096472       1.115530 0.75793155E+01  0.73781389E+02                                 1.809413                            1.633827      -0.960422       2.424462                    0.997722       3.571531      10.122014       0.476404       1.320728      -0.699819       0.056665       0.012743       0.002146       0.058120       0.008440      -0.004758       0.002597       0.024371       0.006377      -0.016713       0.001799       0.014914              1.894595       2.783398       0.296160       0.027012       1.514425       0.048012       1.385961          -0.000001
           18              H       4.873194       1.830621       2.917991       0.069661       1.318308 0.96323210E+01  0.98852233E+02                                 1.967526                            1.802659      -0.955643       2.407301                    0.997377       3.754412      10.674356       0.471762       1.265108      -0.712432       0.034292      -0.014528      -0.034764       0.050947       0.008492      -0.012187       0.015209       0.008309      -0.018218      -0.025669       0.011188       0.014481              2.024443       2.074105      -0.292722      -0.589388       1.837815       0.314927       2.161409          -0.000003
           19              H       5.305632       5.404950      12.930380       0.096472       1.115530 0.75793139E+01  0.73781370E+02                                 1.809413                            1.633827      -0.960422       2.424462                    0.997722       3.571531      10.122014       0.476404       1.320728      -0.699819      -0.056665      -0.012743       0.002146       0.058120       0.008440       0.004758      -0.002597       0.024371       0.006377      -0.016713       0.001799       0.014914              1.894595       2.783399       0.296160      -0.027012       1.514425      -0.048012       1.385961          -0.000001
           20              H       9.013642       3.601489      11.240841       0.069661       1.318308 0.96323166E+01  0.98852177E+02                                 1.967526                            1.802659      -0.955642       2.407301                    0.997377       3.754411      10.674353       0.471762       1.265109      -0.712432      -0.034292       0.014528      -0.034764       0.050947       0.008492       0.012187      -0.015209       0.008309      -0.018219      -0.025669       0.011188       0.014481              2.024443       2.074105      -0.292722       0.589388       1.837814      -0.314927       2.161409          -0.000003
           21              C       2.776962       0.205334      12.121565       0.269338      23.284056 0.28761043E+03  0.61675058E+04                                 7.425446                            5.877442      -0.150169       1.988704                    0.998074      24.711342      70.401435       0.634159       0.450405      -1.031796       0.062478       0.025880       0.005016       0.067812      -0.006201       0.003834      -0.026627      -0.053385      -0.209616      -0.075139       0.007539       0.067600              8.145152      12.183500       1.341406      -0.900050       4.848450       1.074926       7.403507          -0.000002
           22              C       4.817482       0.597315      11.599057      -0.006516      35.416635 0.44787748E+03  0.10591345E+05                                 9.436025                            7.103377      -0.081921       1.966477                    0.999247      28.168816      80.797795       0.613073       0.422476      -1.062052      -0.094547      -0.021037       0.002157       0.096883      -0.001061       0.005533      -0.008674      -0.003204      -0.113545      -0.039608       0.017099       0.022509             10.877475      13.212969       0.411024      -4.488934       5.389395       1.335691      14.030061          -0.000003
           23              C       4.633899       0.872397      12.950521       0.027402      34.474517 0.43739112E+03  0.10296529E+05                                 9.272677                            7.047025      -0.076213       1.971879                    0.999423      27.842167      80.041019       0.611100       0.425768      -1.058526      -0.080184      -0.007833      -0.020783       0.083203      -0.013060       0.013502      -0.006703      -0.033398      -0.167623      -0.058656       0.008406       0.050250             10.555770      12.187979       1.281472       1.978843       6.008451       3.038011      13.470882           0.000000
           24              C       5.954171       0.717256      10.657742       0.655816      23.836290 0.24517880E+03  0.50785140E+04                                 7.743582                            5.644424      -0.330151       1.948525                    0.998576      22.390344      63.777196       0.606827       0.487290      -1.006395       0.035954       0.008359      -0.097093       0.103873      -0.032301       0.027503      -0.013383      -0.182423      -0.147157      -0.088502      -0.034670       0.123172              8.980681      10.705196       0.944697       0.435120       4.579572       0.863797      11.657275          -0.000003
           25              C       5.515016       1.310225      14.053632       0.608043      24.192298 0.25843504E+03  0.54262842E+04                                 7.796666                            5.791758      -0.239979       1.974982                    0.999180      23.014886      66.092336       0.599314       0.486744      -1.006259       0.038467       0.041834       0.069068       0.089444      -0.031035       0.011334      -0.050456      -0.168355      -0.139532      -0.067334      -0.060913       0.128247              8.851837      12.188985       0.291520      -0.179649       5.126659       1.986580       9.239867           0.000003
           26              C       2.598417       8.733204      13.058885       0.176769      24.796105 0.30237830E+03  0.65447974E+04                                 7.472002                            5.823701       0.224434       2.077613                    0.999763      26.000540      73.642485       0.672794       0.420609      -1.052981       0.040164      -0.028914      -0.032207       0.059046      -0.032191      -0.008454      -0.002774       0.044123       0.025673      -0.044088       0.007929       0.036159              8.323917       8.547917       0.890276      -2.694167       9.302265       2.034844       7.121570          -0.000008
           27              C       3.426326       7.534663      11.481538      -0.037227      38.395459 0.46681713E+03  0.11176293E+05                                 9.921080                            7.231052       0.063754       1.999878                    0.999712      29.062339      84.422350       0.609071       0.420037      -1.061481      -0.039324       0.024951       0.077247       0.090199      -0.022968      -0.014675      -0.000947       0.033453       0.056700      -0.038885       0.006896       0.031989             11.781544      10.199801       3.049144      -1.374006      16.245725       4.799368       8.899105          -0.000003
           28              C       4.245199       8.637599      11.691274      -0.039220      38.197723 0.47224000E+03  0.11337052E+05                                 9.880684                            7.263551       0.055878       1.994672                    0.999676      29.187413      84.858387       0.608979       0.418954      -1.062331      -0.042959       0.009955       0.081700       0.092841      -0.016715      -0.007585       0.002212       0.031128       0.081381      -0.036418       0.006326       0.030093             11.717789      14.976228       4.965118      -3.581403      12.674116       0.574201       7.503022          -0.000000
           29              C       5.455545       9.171141      11.028609       0.606501      23.905064 0.26324701E+03  0.55646286E+04                                 7.746516                            5.851764      -0.309466       1.942017                    0.999165      23.527200      68.261185       0.594008       0.487800      -1.003589       0.084990       0.022192      -0.035779       0.094847      -0.048023       0.062403      -0.050161       0.037120       0.071935      -0.064811      -0.047230       0.112042              8.700593       9.141621       1.151831      -2.483836       9.896095       2.130393       7.064062           0.000004
           30              C       3.411221       6.375125      10.559033       0.637958      23.999360 0.25382684E+03  0.53201653E+04                                 7.853259                            5.797785      -0.302423       1.960227                    0.998790      22.911871      66.329666       0.588438       0.496613      -0.998483       0.004255      -0.074035      -0.066050       0.099307      -0.039377       0.046865      -0.060793      -0.036831       0.142190      -0.068141      -0.043288       0.111429              8.978112      10.515001       1.196962      -2.413291       8.808978       2.620861       7.610358          -0.000000
           31              C       0.659574       5.226777       3.798715       0.269338      23.284062 0.28761052E+03  0.61675083E+04                                 7.425448                            5.877444      -0.150169       1.988704                    0.998074      24.711347      70.401460       0.634158       0.450405      -1.031796      -0.062478      -0.025880       0.005016       0.067812      -0.006201      -0.003834       0.026627      -0.053385      -0.209616      -0.075139       0.007539       0.067600              8.145155      12.183505       1.341406       0.900052       4.848452      -1.074925       7.403507          -0.000002
           32              C      -1.380946       4.834796       3.276207      -0.006516      35.416629 0.44787733E+03  0.10591341E+05                                 9.436025                            7.103376      -0.081921       1.966477                    0.999247      28.168815      80.797794       0.613073       0.422476      -1.062052       0.094547       0.021037       0.002157       0.096883      -0.001061      -0.005533       0.008674      -0.003204      -0.113545      -0.039608       0.017099       0.022509             10.877474      13.212970       0.411023       4.488935       5.389394      -1.335690      14.030059          -0.000002
           33              C      -1.197363       4.559714       4.627671       0.027403      34.474510 0.43739106E+03  0.10296527E+05                                 9.272676                            7.047025      -0.076214       1.971879                    0.999423      27.842165      80.041017       0.611100       0.425768      -1.058526       0.080184       0.007833      -0.020783       0.083203      -0.013060      -0.013502       0.006703      -0.033399      -0.167623      -0.058656       0.008406       0.050250             10.555769      12.187977       1.281470      -1.978841       6.008451      -3.038011      13.470880           0.000000
           34              C       7.932665       4.714855       2.334892       0.655816      23.836289 0.24517880E+03  0.50785139E+04                                 7.743582                            5.644424      -0.330150       1.948525                    0.998576      22.390345      63.777201       0.606827       0.487290      -1.006395      -0.035954      -0.008359      -0.097093       0.103873      -0.032301      -0.027503       0.013383      -0.182423      -0.147157      -0.088502      -0.034670       0.123172              8.980680      10.705194       0.944698      -0.435119       4.579572      -0.863796      11.657275          -0.000003
           35              C       8.371820       4.121885       5.730782       0.608043      24.192295 0.25843504E+03  0.54262840E+04                                 7.796665                            5.791758      -0.239979       1.974982                    0.999180      23.014883      66.092322       0.599314       0.486744      -1.006259      -0.038467      -0.041834       0.069068       0.089444      -0.031035      -0.011334       0.050456      -0.168355      -0.139532      -0.067334      -0.060912       0.128247              8.851836      12.188982       0.291518       0.179650       5.126659      -1.986581       9.239865           0.000003
           36              C       7.711191       7.563127       4.736035       0.176768      24.796101 0.30237832E+03  0.65447980E+04                                 7.472002                            5.823701       0.224433       2.077612                    0.999763      26.000542      73.642496       0.672793       0.420609      -1.052981      -0.040164       0.028914      -0.032207       0.059046      -0.032191       0.008454       0.002774       0.044123       0.025673      -0.044088       0.007929       0.036159              8.323917       8.547921       0.890276       2.694170       9.302259      -2.034840       7.121569          -0.000008
           37              C       6.883282       8.761668       3.158688      -0.037227      38.395437 0.46681694E+03  0.11176287E+05                                 9.921076                            7.231051       0.063754       1.999878                    0.999712      29.062336      84.422337       0.609071       0.420037      -1.061481       0.039324      -0.024951       0.077246       0.090199      -0.022968       0.014675       0.000948       0.033453       0.056700      -0.038885       0.006896       0.031989             11.781539      10.199804       3.049150       1.374006      16.245715      -4.799359       8.899098          -0.000003
           38              C       6.064409       7.658733       3.368424      -0.039220      38.197727 0.47223987E+03  0.11337048E+05                                 9.880684                            7.263550       0.055878       1.994672                    0.999676      29.187418      84.858406       0.608979       0.418954      -1.062331       0.042959      -0.009955       0.081700       0.092841      -0.016714       0.007586      -0.002212       0.031128       0.081381      -0.036418       0.006325       0.030093             11.717790      14.976234       4.965120       3.581405      12.674115      -0.574201       7.503022          -0.000000
           39              C       4.854063       7.125191       2.705759       0.606501      23.905072 0.26324707E+03  0.55646304E+04                                 7.746517                            5.851765      -0.309467       1.942017                    0.999165      23.527205      68.261207       0.594007       0.487800      -1.003589      -0.084990      -0.022192      -0.035779       0.094847      -0.048023      -0.062403       0.050161       0.037120       0.071935      -0.064811      -0.047230       0.112041              8.700596       9.141625       1.151832       2.483838       9.896098      -2.130393       7.064064           0.000004
           40              C       6.898387       9.921207       2.236183       0.637958      23.999356 0.25382686E+03  0.53201657E+04                                 7.853257                            5.797784      -0.302422       1.960228                    0.998790      22.911867      66.329645       0.588438       0.496613      -0.998483      -0.004255       0.074035      -0.066050       0.099307      -0.039377      -0.046865       0.060793      -0.036832       0.142190      -0.068141      -0.043288       0.111429              8.978110      10.515004       1.196966       2.413291       8.808973      -2.620856       7.610354          -0.000000
           41              C       4.096110      10.658887       4.524135       0.269338      23.284046 0.28761029E+03  0.61675017E+04                                 7.425443                            5.877440      -0.150168       1.988705                    0.998074      24.711333      70.401393       0.634159       0.450405      -1.031796      -0.062479      -0.025880      -0.005016       0.067812      -0.006201       0.003834      -0.026627      -0.053385      -0.209615      -0.075139       0.007539       0.067600              8.145149      12.183495       1.341405      -0.900050       4.848448       1.074925       7.403503          -0.000002
           42              C       2.055590      10.266906       5.046643      -0.006516      35.416654 0.44787772E+03  0.10591352E+05                                 9.436030                            7.103380      -0.081922       1.966477                    0.999247      28.168825      80.797837       0.613073       0.422476      -1.062052       0.094546       0.021038      -0.002158       0.096883      -0.001061       0.005533      -0.008673      -0.003204      -0.113544      -0.039608       0.017099       0.022509             10.877481      13.212976       0.411024      -4.488938       5.389397       1.335692      14.030068          -0.000003
           43              C       2.239173       9.991824       3.695179       0.027403      34.474528 0.43739128E+03  0.10296534E+05                                 9.272679                            7.047027      -0.076214       1.971879                    0.999423      27.842173      80.041044       0.611100       0.425768      -1.058526       0.080184       0.007834       0.020783       0.083203      -0.013060       0.013502      -0.006703      -0.033398      -0.167623      -0.058656       0.008406       0.050250             10.555772      12.187981       1.281472       1.978843       6.008452       3.038012      13.470885          -0.000000
           44              C       0.918901      10.146965       5.987958       0.655816      23.836302 0.24517893E+03  0.50785174E+04                                 7.743585                            5.644426      -0.330151       1.948525                    0.998576      22.390353      63.777232       0.606827       0.487290      -1.006395      -0.035954      -0.008358       0.097093       0.103873      -0.032300       0.027503      -0.013382      -0.182423      -0.147157      -0.088502      -0.034670       0.123172              8.980684      10.705199       0.944697       0.435120       4.579573       0.863798      11.657280          -0.000003
           45              C       1.358056       9.553996       2.592068       0.608043      24.192296 0.25843502E+03  0.54262837E+04                                 7.796666                            5.791758      -0.239979       1.974982                    0.999180      23.014886      66.092336       0.599314       0.486744      -1.006259      -0.038467      -0.041834      -0.069068       0.089444      -0.031035       0.011334      -0.050456      -0.168355      -0.139532      -0.067334      -0.060912       0.128247              8.851836      12.188983       0.291520      -0.179649       5.126658       1.986580       9.239867           0.000003
           46              C       4.274655       2.131017       3.586815       0.176768      24.796101 0.30237826E+03  0.65447963E+04                                 7.472001                            5.823700       0.224434       2.077613                    0.999763      26.000537      73.642468       0.672794       0.420609      -1.052981      -0.040164       0.028914       0.032207       0.059046      -0.032191      -0.008453      -0.002774       0.044124       0.025673      -0.044089       0.007929       0.036159              8.323916       8.547915       0.890277      -2.694166       9.302265       2.034844       7.121569          -0.000008
           47              C       3.446746       3.329558       5.164162      -0.037227      38.395437 0.46681684E+03  0.11176284E+05                                 9.921075                            7.231050       0.063756       1.999879                    0.999712      29.062327      84.422297       0.609071       0.420037      -1.061481       0.039324      -0.024951      -0.077246       0.090199      -0.022968      -0.014675      -0.000947       0.033454       0.056700      -0.038885       0.006896       0.031989             11.781538      10.199796       3.049142      -1.374006      16.245717       4.799365       8.899101          -0.000003
           48              C       2.627873       2.226622       4.954426      -0.039220      38.197707 0.47223981E+03  0.11337046E+05                                 9.880680                            7.263549       0.055879       1.994673                    0.999676      29.187404      84.858346       0.608979       0.418954      -1.062331       0.042959      -0.009955      -0.081700       0.092841      -0.016715      -0.007585       0.002212       0.031128       0.081382      -0.036419       0.006326       0.030093             11.717784      14.976221       4.965115      -3.581401      12.674112       0.574201       7.503019           0.000000
           49              C       1.417527       1.693080       5.617091       0.606502      23.905059 0.26324695E+03  0.55646270E+04                                 7.746514                            5.851763      -0.309467       1.942017                    0.999165      23.527196      68.261168       0.594008       0.487800      -1.003589      -0.084990      -0.022192       0.035779       0.094847      -0.048023       0.062403      -0.050161       0.037120       0.071934      -0.064811      -0.047230       0.112042              8.700591       9.141618       1.151830      -2.483836       9.896094       2.130392       7.064061           0.000003
           50              C       3.461851       4.489096       6.086667       0.637958      23.999356 0.25382680E+03  0.53201642E+04                                 7.853257                            5.797784      -0.302422       1.960228                    0.998790      22.911870      66.329659       0.588438       0.496613      -0.998483      -0.004254       0.074035       0.066050       0.099307      -0.039377       0.046865      -0.060793      -0.036831       0.142190      -0.068140      -0.043288       0.111429              8.978111      10.515000       1.196962      -2.413290       8.808976       2.620860       7.610357          -0.000000
           51              C       6.213498       5.637444      12.846985       0.269338      23.284044 0.28761026E+03  0.61675008E+04                                 7.425443                            5.877440      -0.150168       1.988705                    0.998074      24.711331      70.401391       0.634159       0.450405      -1.031796       0.062479       0.025880      -0.005016       0.067812      -0.006201      -0.003833       0.026627      -0.053386      -0.209616      -0.075139       0.007539       0.067600              8.145149      12.183497       1.341406       0.900051       4.848449      -1.074925       7.403502          -0.000002
           52              C       8.254018       6.029425      13.369493      -0.006516      35.416636 0.44787745E+03  0.10591344E+05                                 9.436026                            7.103377      -0.081921       1.966477                    0.999247      28.168819      80.797809       0.613073       0.422476      -1.062052      -0.094546      -0.021037      -0.002158       0.096883      -0.001061      -0.005533       0.008674      -0.003204      -0.113545      -0.039608       0.017099       0.022509             10.877476      13.212971       0.411024       4.488935       5.389395      -1.335691      14.030062          -0.000002
           53              C       8.070435       6.304507      12.018029       0.027403      34.474514 0.43739111E+03  0.10296529E+05                                 9.272677                            7.047026      -0.076214       1.971879                    0.999423      27.842166      80.041018       0.611100       0.425768      -1.058526      -0.080184      -0.007834       0.020783       0.083203      -0.013060      -0.013502       0.006703      -0.033398      -0.167623      -0.058656       0.008406       0.050250             10.555770      12.187978       1.281470      -1.978841       6.008451      -3.038012      13.470881           0.000000
           54              C      -1.059593       6.149366      14.310808       0.655816      23.836294 0.24517885E+03  0.50785153E+04                                 7.743583                            5.644425      -0.330150       1.948525                    0.998576      22.390348      63.777215       0.606827       0.487290      -1.006395       0.035954       0.008358       0.097093       0.103873      -0.032301      -0.027503       0.013383      -0.182423      -0.147157      -0.088502      -0.034670       0.123172              8.980682      10.705195       0.944698      -0.435119       4.579572      -0.863796      11.657279          -0.000003
           55              C      -1.498748       6.742336      10.914918       0.608043      24.192295 0.25843502E+03  0.54262838E+04                                 7.796666                            5.791758      -0.239980       1.974982                    0.999180      23.014886      66.092339       0.599314       0.486744      -1.006259       0.038467       0.041834      -0.069068       0.089444      -0.031035      -0.011334       0.050456      -0.168355      -0.139532      -0.067334      -0.060913       0.128247              8.851836      12.188983       0.291517       0.179651       5.126659      -1.986581       9.239866           0.000003
           56              C      -0.838119       3.301094      11.909665       0.176768      24.796086 0.30237811E+03  0.65447920E+04                                 7.471997                            5.823698       0.224436       2.077613                    0.999763      26.000529      73.642432       0.672794       0.420609      -1.052981       0.040164      -0.028914       0.032207       0.059046      -0.032191       0.008453       0.002774       0.044124       0.025674      -0.044089       0.007930       0.036159              8.323911       8.547915       0.890276       2.694168       9.302253      -2.034839       7.121565          -0.000007
           57              C      -0.010210       2.102553      13.487012      -0.037227      38.395431 0.46681685E+03  0.11176285E+05                                 9.921075                            7.231050       0.063754       1.999878                    0.999712      29.062332      84.422320       0.609071       0.420037      -1.061481      -0.039324       0.024951      -0.077246       0.090199      -0.022968       0.014675       0.000947       0.033454       0.056700      -0.038885       0.006896       0.031989             11.781537      10.199802       3.049150       1.374005      16.245713      -4.799358       8.899096          -0.000002
           58              C       0.808663       3.205488      13.277276      -0.039220      38.197713 0.47223969E+03  0.11337042E+05                                 9.880681                            7.263548       0.055879       1.994672                    0.999676      29.187409      84.858365       0.608979       0.418954      -1.062331      -0.042959       0.009955      -0.081700       0.092841      -0.016715       0.007585      -0.002212       0.031128       0.081381      -0.036418       0.006325       0.030093             11.717786      14.976226       4.965117       3.581402      12.674112      -0.574201       7.503020           0.000000
           59              C       2.019009       3.739030      13.939941       0.606502      23.905063 0.26324697E+03  0.55646275E+04                                 7.746515                            5.851764      -0.309466       1.942017                    0.999165      23.527197      68.261174       0.594008       0.487800      -1.003589       0.084990       0.022192       0.035778       0.094847      -0.048023      -0.062403       0.050161       0.037120       0.071935      -0.064811      -0.047230       0.112042              8.700593       9.141621       1.151831       2.483837       9.896096      -2.130392       7.064062           0.000004
           60              C      -0.025315       0.943014      14.409517       0.637958      23.999360 0.25382690E+03  0.53201669E+04                                 7.853259                            5.797785      -0.302423       1.960227                    0.998790      22.911873      66.329674       0.588438       0.496613      -0.998483       0.004254      -0.074035       0.066050       0.099307      -0.039377      -0.046865       0.060793      -0.036831       0.142190      -0.068140      -0.043288       0.111429              8.978112      10.515006       1.196966       2.413292       8.808975      -2.620856       7.610355          -0.000000
           61              N       3.619451       0.166657      11.083539      -0.539403      41.300732 0.65503366E+03  0.16631875E+05                                 9.533816                            7.865124       0.802615       2.186234                    0.999323      32.627010      89.683211       0.681161       0.354143      -1.136821       0.065507       0.085174       0.266911       0.287727       0.006875      -0.057010      -0.054145       0.065509      -0.438181      -0.170976       0.048371       0.122604             10.417915      11.954448       0.753459      -2.481481       5.900598       1.637221      13.398697          -0.000010
           62              N       3.323724       0.628712      13.266290      -0.449830      40.093732 0.65064564E+03  0.16595490E+05                                 9.625790                            8.116537       0.128125       2.007111                    0.999650      31.608651      88.866063       0.632459       0.379689      -1.110278       0.087904       0.006118      -0.217442       0.234617       0.018650       0.070408      -0.004167      -0.001428      -0.362760      -0.145604       0.053087       0.092518             10.448070      13.283765       0.188479      -1.293528       6.516881       2.504245      11.543564          -0.000005
           63              N       3.696470       9.398312      12.698339      -0.445789      44.400621 0.68518977E+03  0.17792912E+05                                10.586574                            8.482164      -0.167753       1.913654                    0.998942      32.432190      93.519654       0.599013       0.393762      -1.094728      -0.037984      -0.206062      -0.057796       0.217358      -0.051461      -0.038780      -0.027230       0.134824       0.111525      -0.113387       0.027848       0.085539             12.252964      12.511836       3.835970      -2.257879      15.951791       2.062781       8.295265          -0.000001
           64              N       2.385197       7.611365      12.368920      -0.419609      47.807261 0.66847530E+03  0.17267902E+05                                11.226640                            8.426506      -0.101946       1.944998                    0.998151      31.746538      91.577055       0.595266       0.398328      -1.090574       0.166488       0.122557      -0.019853       0.207683      -0.087420      -0.007882       0.022613       0.002144       0.160039      -0.114772       0.035665       0.079106             13.648497      14.245726       5.844689      -2.606268      17.849568       2.065207       8.850197           0.000000
           65              N      -0.182915       5.265453       2.760689      -0.539403      41.300749 0.65503395E+03  0.16631885E+05                                 9.533819                            7.865126       0.802613       2.186233                    0.999323      32.627021      89.683256       0.681161       0.354143      -1.136820      -0.065507      -0.085173       0.266911       0.287727       0.006875       0.057010       0.054145       0.065509      -0.438181      -0.170976       0.048371       0.122604             10.417918      11.954455       0.753459       2.481482       5.900598      -1.637219      13.398700          -0.000010
           66              N       0.112812       4.803398       4.943440      -0.449831      40.093747 0.65064596E+03  0.16595501E+05                                 9.625794                            8.116539       0.128125       2.007111                    0.999650      31.608657      88.866091       0.632459       0.379689      -1.110278      -0.087904      -0.006118      -0.217442       0.234618       0.018650      -0.070408       0.004167      -0.001428      -0.362760      -0.145604       0.053087       0.092518             10.448074      13.283771       0.188476       1.293531       6.516884      -2.504248      11.543567          -0.000005
           67              N       6.613138       6.898020       4.375489      -0.445790      44.400634 0.68518988E+03  0.17792916E+05                                10.586576                            8.482165      -0.167753       1.913654                    0.998942      32.432200      93.519695       0.599013       0.393762      -1.094728       0.037984       0.206062      -0.057796       0.217358      -0.051461       0.038780       0.027230       0.134824       0.111525      -0.113387       0.027848       0.085539             12.252966      12.511842       3.835970       2.257882      15.951789      -2.062781       8.295268          -0.000002
           68              N      -2.525889       8.684967       4.046070      -0.419609      47.807259 0.66847531E+03  0.17267902E+05                                11.226640                            8.426506      -0.101946       1.944999                    0.998151      31.746528      91.577019       0.595266       0.398328      -1.090574      -0.166487      -0.122557      -0.019853       0.207683      -0.087420       0.007882      -0.022613       0.002144       0.160039      -0.114772       0.035666       0.079106             13.648500      14.245735       5.844700       2.606269      17.849570      -2.065199       8.850194          -0.000000
           69              N       3.253621      10.697564       5.562161      -0.539403      41.300714 0.65503336E+03  0.16631865E+05                                 9.533813                            7.865121       0.802616       2.186234                    0.999323      32.627004      89.683182       0.681161       0.354143      -1.136821      -0.065507      -0.085173      -0.266911       0.287727       0.006875      -0.057010      -0.054145       0.065509      -0.438181      -0.170975       0.048371       0.122604             10.417910      11.954445       0.753459      -2.481480       5.900596       1.637220      13.398689          -0.000010
           70              N       3.549348      10.235509       3.379410      -0.449830      40.093728 0.65064558E+03  0.16595488E+05                                 9.625789                            8.116536       0.128126       2.007111                    0.999650      31.608650      88.866056       0.632459       0.379689      -1.110278      -0.087904      -0.006118       0.217441       0.234617       0.018650       0.070408      -0.004167      -0.001428      -0.362760      -0.145604       0.053087       0.092518             10.448069      13.283765       0.188478      -1.293529       6.516880       2.504244      11.543563          -0.000005
           71              N       3.176602       1.465909       3.947361      -0.445790      44.400602 0.68518947E+03  0.17792902E+05                                10.586570                            8.482162      -0.167751       1.913655                    0.998942      32.432183      93.519617       0.599013       0.393762      -1.094728       0.037983       0.206062       0.057795       0.217358      -0.051461      -0.038780      -0.027230       0.134824       0.111526      -0.113387       0.027848       0.085539             12.252959      12.511830       3.835968      -2.257878      15.951784       2.062779       8.295262          -0.000002
           72              N       4.487875       3.252856       4.276780      -0.419609      47.807248 0.66847511E+03  0.17267895E+05                                11.226637                            8.426504      -0.101946       1.944999                    0.998151      31.746532      91.577027       0.595266       0.398328      -1.090574      -0.166487      -0.122557       0.019853       0.207683      -0.087420      -0.007882       0.022613       0.002145       0.160039      -0.114772       0.035665       0.079106             13.648494      14.245721       5.844687      -2.606268      17.849564       2.065207       8.850195          -0.000000
           73              N       7.055987       5.598768      13.885011      -0.539404      41.300728 0.65503357E+03  0.16631872E+05                                 9.533815                            7.865123       0.802616       2.186234                    0.999323      32.627013      89.683217       0.681161       0.354143      -1.136821       0.065507       0.085173      -0.266911       0.287727       0.006875       0.057010       0.054145       0.065509      -0.438181      -0.170976       0.048371       0.122604             10.417913      11.954451       0.753460       2.481480       5.900596      -1.637218      13.398692          -0.000010
           74              N       6.760260       6.060823      11.702260      -0.449830      40.093721 0.65064546E+03  0.16595484E+05                                 9.625787                            8.116535       0.128127       2.007112                    0.999650      31.608646      88.866033       0.632459       0.379689      -1.110278       0.087904       0.006118       0.217441       0.234617       0.018650      -0.070408       0.004167      -0.001428      -0.362760      -0.145604       0.053087       0.092518             10.448067      13.283762       0.188476       1.293530       6.516880      -2.504245      11.543558          -0.000005
           75              N       0.259934       3.966201      12.270211      -0.445790      44.400596 0.68518923E+03  0.17792894E+05                                10.586569                            8.482160      -0.167750       1.913655                    0.998942      32.432184      93.519617       0.599013       0.393762      -1.094729      -0.037983      -0.206062       0.057795       0.217358      -0.051461       0.038780       0.027230       0.134824       0.111525      -0.113387       0.027848       0.085539             12.252956      12.511831       3.835965       2.257880      15.951776      -2.062780       8.295262          -0.000002
           76              N       9.398961       2.179254      12.599630      -0.419609      47.807243 0.66847512E+03  0.17267895E+05                                11.226636                            8.426504      -0.101945       1.944999                    0.998151      31.746522      91.576987       0.595266       0.398328      -1.090574       0.166487       0.122557       0.019853       0.207683      -0.087420       0.007882      -0.022613       0.002145       0.160039      -0.114772       0.035666       0.079106             13.648494      14.245729       5.844695       2.606268      17.849563      -2.065199       8.850191          -0.000000
           77              O       5.652410       0.478134       9.436114      -0.816291      50.432261 0.67663143E+03  0.17156040E+05                                10.633722                            7.789746       0.542933       2.164617                    0.999331      30.970193      82.464135       0.718316       0.336299      -1.162626       0.020929       0.050005       0.119438       0.131164      -0.030066       0.036196       0.005917      -0.151633       0.047975      -0.101042       0.027458       0.073584             13.053531       8.093886       0.719576       1.831250       6.388455       2.436463      24.678251          -0.000014
           78              O       7.097280       1.025582      11.018954      -0.568178      38.710980 0.57456354E+03  0.14085236E+05                                 9.192267                            7.506890      -0.016464       2.036105                    0.997457      28.208889      75.606976       0.679308       0.367801      -1.128765      -0.015420       0.028351      -0.009630       0.033679      -0.008618       0.066950       0.016260      -0.075435      -0.305600      -0.134121       0.043931       0.090190             10.255697      14.894490       1.572990       4.670921       6.739625       0.564434       9.132975          -0.000007
           79              O       4.953341       1.569119      15.163900      -0.691029      37.736203 0.57951436E+03  0.14162808E+05                                 8.766668                            7.295370       0.475204       2.153361                    0.999125      29.640858      77.978222       0.727711       0.344399      -1.153490       0.077900       0.042546      -0.046863       0.100373      -0.059543      -0.088889      -0.022431      -0.064936       0.059884      -0.130425       0.041870       0.088555              9.614568      10.422091      -1.159376      -3.036330       6.245800       2.080852      12.175814          -0.000020
           80              O       6.755120       1.406808      13.895830      -0.620785      44.247332 0.64309302E+03  0.16215446E+05                                10.030757                            7.929883      -0.049998       2.004265                    0.997571      29.476465      80.121631       0.662461       0.366683      -1.129637      -0.044663       0.011787       0.036409       0.058816      -0.024028      -0.031469      -0.073384       0.010913      -0.238994      -0.124474       0.051185       0.073288             11.329614      19.562805      -0.367305      -2.072093       7.067309       1.116474       7.358729          -0.000002
           81              O       5.894758      10.266146      11.481039      -0.624058      41.865285 0.62840964E+03  0.15754910E+05                                 9.679557                            7.843711       0.085269       2.052790                    0.997081      29.330509      79.512801       0.665429       0.367140      -1.129219       0.028475      -0.050958      -0.010945       0.059392      -0.017228       0.088581       0.020241      -0.096052      -0.023720      -0.120366       0.053834       0.066533             10.931132       9.413206       2.782800       0.382664      16.167647       3.793677       7.212543          -0.000007
           82              O       5.961025       8.574152      10.039854      -0.729029      40.975289 0.66134711E+03  0.16785802E+05                                 9.370458                            7.932378       0.177423       2.046097                    0.998153      31.072480      84.622642       0.676371       0.356787      -1.137865      -0.009497       0.086616       0.051430       0.101181      -0.068128       0.019872       0.039937       0.026755       0.158013      -0.107601       0.039402       0.068199              9.983064       8.983644      -3.100572      -2.996782      11.058271       3.201574       9.907277          -0.000020
           83              O       2.378624       5.645158      10.616295      -0.630112      40.915655 0.61166276E+03  0.15215610E+05                                 9.497957                            7.682990       0.007982       2.024462                    0.997269      29.286357      78.808373       0.680376       0.361893      -1.134499       0.051844       0.003359      -0.029943       0.059963       0.016454       0.017620      -0.080339       0.080092      -0.072399      -0.109996       0.053698       0.056298             10.757242      14.401099       4.731504      -2.097726       9.891074       0.081940       7.979552          -0.000007
           84              O       4.368749       6.124813       9.788171      -0.716520      41.201410 0.62363572E+03  0.15558657E+05                                 9.400306                            7.647943       0.465279       2.156995                    0.998011      30.022303      80.396270       0.698032       0.351714      -1.144834      -0.133930      -0.020788       0.003590       0.135581      -0.032412      -0.022820      -0.039483       0.067057       0.122029      -0.083450       0.025221       0.058229             10.336089      14.511857      -0.816917      -3.723430       6.750833       1.779955       9.745576          -0.000013
           85              O       8.234426       4.953976       1.113264      -0.816292      50.432304 0.67663209E+03  0.17156062E+05                                10.633729                            7.789751       0.542932       2.164616                    0.999331      30.970206      82.464190       0.718315       0.336299      -1.162626      -0.020929      -0.050005       0.119438       0.131164      -0.030066      -0.036196      -0.005917      -0.151633       0.047975      -0.101043       0.027458       0.073584             13.053540       8.093891       0.719576      -1.831250       6.388459      -2.436462      24.678270          -0.000013
           86              O       6.789556       4.406528       2.696104      -0.568177      38.711001 0.57456403E+03  0.14085252E+05                                 9.192272                            7.506895      -0.016466       2.036104                    0.997457      28.208892      75.607000       0.679307       0.367802      -1.128764       0.015420      -0.028351      -0.009630       0.033679      -0.008618      -0.066950      -0.016260      -0.075436      -0.305600      -0.134121       0.043931       0.090190             10.255702      14.894496       1.572994      -4.670923       6.739631      -0.564435       9.132980          -0.000007
           87              O       8.933495       3.862991       6.841050      -0.691029      37.736197 0.57951432E+03  0.14162807E+05                                 8.766667                            7.295370       0.475204       2.153361                    0.999125      29.640859      77.978222       0.727711       0.344399      -1.153490      -0.077900      -0.042547      -0.046863       0.100373      -0.059543       0.088889       0.022431      -0.064936       0.059884      -0.130425       0.041870       0.088555              9.614566      10.422087      -1.159376       3.036328       6.245800      -2.080853      12.175811          -0.000020
           88              O       7.131716       4.025303       5.572980      -0.620785      44.247290 0.64309225E+03  0.16215421E+05                                10.030751                            7.929878      -0.049997       2.004265                    0.997571      29.476451      80.121576       0.662461       0.366683      -1.129637       0.044663      -0.011787       0.036409       0.058816      -0.024028       0.031469       0.073383       0.010913      -0.238994      -0.124474       0.051185       0.073288             11.329606      19.562789      -0.367311       2.072092       7.067304      -1.116474       7.358725          -0.000002
           89              O       4.414850       6.030186       3.158189      -0.624058      41.865339 0.62841062E+03  0.15754942E+05                                 9.679566                            7.843718       0.085267       2.052789                    0.997081      29.330527      79.512875       0.665428       0.367140      -1.129218      -0.028475       0.050959      -0.010945       0.059392      -0.017228      -0.088580      -0.020241      -0.096051      -0.023720      -0.120366       0.053833       0.066533             10.931143       9.413217       2.782804      -0.382664      16.167664      -3.793680       7.212549          -0.000007
           90              O       4.348583       7.722180       1.717004      -0.729029      40.975272 0.66134670E+03  0.16785789E+05                                 9.370455                            7.932375       0.177424       2.046098                    0.998153      31.072472      84.622611       0.676371       0.356787      -1.137865       0.009497      -0.086616       0.051430       0.101181      -0.068127      -0.019872      -0.039936       0.026755       0.158013      -0.107601       0.039402       0.068199              9.983061       8.983641      -3.100571       2.996781      11.058268      -3.201574       9.907274          -0.000020
           91              O      -2.519316      10.651174       2.293445      -0.630112      40.915618 0.61166211E+03  0.15215590E+05                                 9.497950                            7.682985       0.007983       2.024463                    0.997269      29.286345      78.808323       0.680376       0.361893      -1.134499      -0.051843      -0.003359      -0.029943       0.059963       0.016454      -0.017620       0.080339       0.080092      -0.072399      -0.109996       0.053698       0.056298             10.757234      14.401088       4.731500       2.097725       9.891066      -0.081939       7.979547          -0.000007
           92              O       5.940859      10.171518       1.465321      -0.716520      41.201397 0.62363549E+03  0.15558649E+05                                 9.400304                            7.647941       0.465278       2.156995                    0.998011      30.022300      80.396260       0.698032       0.351714      -1.144834       0.133930       0.020787       0.003590       0.135581      -0.032412       0.022820       0.039483       0.067057       0.122027      -0.083450       0.025221       0.058229             10.336086      14.511857      -0.816912       3.723428       6.750829      -1.779951       9.745572          -0.000012
           93              O       1.220662      10.386087       7.209586      -0.816291      50.432282 0.67663167E+03  0.17156048E+05                                10.633726                            7.789748       0.542933       2.164617                    0.999331      30.970196      82.464151       0.718316       0.336299      -1.162626      -0.020929      -0.050004      -0.119438       0.131163      -0.030066       0.036196       0.005917      -0.151633       0.047975      -0.101042       0.027458       0.073584             13.053536       8.093888       0.719577       1.831250       6.388457       2.436464      24.678263          -0.000013
           94              O      -0.224208       9.838639       5.626746      -0.568177      38.710998 0.57456385E+03  0.14085246E+05                                 9.192271                            7.506893      -0.016465       2.036105                    0.997457      28.208893      75.606998       0.679308       0.367801      -1.128765       0.015420      -0.028350       0.009630       0.033679      -0.008618       0.066950       0.016261      -0.075435      -0.305600      -0.134121       0.043931       0.090190             10.255701      14.894497       1.572991       4.670923       6.739628       0.564434       9.132979          -0.000007
           95              O       1.919731       9.295102       1.481800      -0.691029      37.736220 0.57951470E+03  0.14162818E+05                                 8.766671                            7.295373       0.475203       2.153361                    0.999125      29.640864      77.978246       0.727711       0.344399      -1.153490      -0.077900      -0.042546       0.046863       0.100373      -0.059543      -0.088889      -0.022431      -0.064936       0.059884      -0.130425       0.041870       0.088555              9.614572      10.422094      -1.159376      -3.036331       6.245802       2.080853      12.175819          -0.000020
           96              O       0.117952       9.457413       2.749870      -0.620785      44.247329 0.64309297E+03  0.16215445E+05                                10.030757                            7.929883      -0.049999       2.004265                    0.997571      29.476463      80.121627       0.662460       0.366683      -1.129637       0.044663      -0.011787      -0.036409       0.058816      -0.024028      -0.031469      -0.073384       0.010913      -0.238994      -0.124474       0.051185       0.073288             11.329614      19.562804      -0.367305      -2.072093       7.067309       1.116474       7.358730          -0.000002
           97              O       0.978314       0.598075       5.164661      -0.624059      41.865313 0.62841017E+03  0.15754927E+05                                 9.679560                            7.843713       0.085269       2.052790                    0.997081      29.330523      79.512844       0.665429       0.367140      -1.129219      -0.028475       0.050959       0.010945       0.059392      -0.017228       0.088581       0.020241      -0.096052      -0.023719      -0.120366       0.053834       0.066533             10.931136       9.413209       2.782801       0.382664      16.167653       3.793679       7.212545          -0.000008
           98              O       0.912047       2.290069       6.605846      -0.729029      40.975274 0.66134680E+03  0.16785792E+05                                 9.370455                            7.932375       0.177422       2.046097                    0.998153      31.072476      84.622622       0.676371       0.356787      -1.137865       0.009497      -0.086616      -0.051430       0.101181      -0.068127       0.019872       0.039937       0.026755       0.158014      -0.107601       0.039402       0.068199              9.983061       8.983640      -3.100570      -2.996780      11.058269       3.201573       9.907274          -0.000020
           99              O       4.494448       5.219063       6.029405      -0.630112      40.915671 0.61166303E+03  0.15215619E+05                                 9.497960                            7.682992       0.007982       2.024462                    0.997269      29.286361      78.808391       0.680376       0.361893      -1.134499      -0.051843      -0.003360       0.029943       0.059963       0.016454       0.017620      -0.080339       0.080092      -0.072398      -0.109996       0.053698       0.056298             10.757245      14.401104       4.731506      -2.097728       9.891076       0.081939       7.979555          -0.000007
          100              O       2.504323       4.739408       6.857529      -0.716520      41.201440 0.62363629E+03  0.15558675E+05                                 9.400312                            7.647947       0.465277       2.156995                    0.998011      30.022312      80.396311       0.698032       0.351714      -1.144834       0.133930       0.020787      -0.003590       0.135581      -0.032412      -0.022820      -0.039483       0.067058       0.122029      -0.083450       0.025221       0.058229             10.336095      14.511867      -0.816916      -3.723432       6.750836       1.779956       9.745582          -0.000013
          101              O      -1.361354       5.910245      15.532436      -0.816292      50.432293 0.67663187E+03  0.17156055E+05                                10.633728                            7.789750       0.542932       2.164616                    0.999331      30.970201      82.464172       0.718316       0.336299      -1.162626       0.020929       0.050005      -0.119438       0.131164      -0.030066      -0.036196      -0.005917      -0.151633       0.047974      -0.101043       0.027458       0.073584             13.053538       8.093889       0.719576      -1.831249       6.388458      -2.436463      24.678268          -0.000013
          102              O       0.083516       6.457693      13.949596      -0.568177      38.711003 0.57456407E+03  0.14085253E+05                                 9.192272                            7.506895      -0.016465       2.036105                    0.997457      28.208893      75.607003       0.679308       0.367802      -1.128764      -0.015420       0.028350       0.009630       0.033679      -0.008618      -0.066950      -0.016260      -0.075436      -0.305600      -0.134121       0.043931       0.090190             10.255702      14.894496       1.572995      -4.670923       6.739631      -0.564436       9.132981          -0.000007
          103              O      -2.060423       7.001230       9.804650      -0.691029      37.736229 0.57951489E+03  0.14162824E+05                                 8.766672                            7.295374       0.475203       2.153360                    0.999125      29.640868      77.978260       0.727711       0.344399      -1.153490       0.077900       0.042546       0.046863       0.100373      -0.059543       0.088889       0.022431      -0.064937       0.059883      -0.130425       0.041870       0.088555              9.614573      10.422096      -1.159378       3.036332       6.245804      -2.080855      12.175819          -0.000020
          104              O      -0.258644       6.838918      11.072720      -0.620785      44.247347 0.64309322E+03  0.16215453E+05                                10.030760                            7.929884      -0.049999       2.004265                    0.997571      29.476468      80.121648       0.662460       0.366683      -1.129637      -0.044663       0.011787      -0.036409       0.058816      -0.024028       0.031469       0.073384       0.010913      -0.238994      -0.124474       0.051185       0.073289             11.329617      19.562810      -0.367311       2.072095       7.067310      -1.116476       7.358732          -0.000002
          105              O       2.458222       4.834035      13.487511      -0.624059      41.865326 0.62841039E+03  0.15754934E+05                                 9.679562                            7.843714       0.085269       2.052790                    0.997081      29.330529      79.512863       0.665429       0.367140      -1.129219       0.028475      -0.050959       0.010945       0.059392      -0.017228      -0.088581      -0.020241      -0.096052      -0.023719      -0.120366       0.053834       0.066533             10.931138       9.413212       2.782802      -0.382664      16.167657      -3.793679       7.212546          -0.000007
          106              O       2.524489       3.142041      14.928696      -0.729029      40.975264 0.66134657E+03  0.16785785E+05                                 9.370454                            7.932375       0.177422       2.046098                    0.998153      31.072468      84.622599       0.676371       0.356787      -1.137865      -0.009497       0.086616      -0.051430       0.101181      -0.068127      -0.019872      -0.039937       0.026755       0.158012      -0.107601       0.039402       0.068199              9.983060       8.983640      -3.100570       2.996780      11.058268      -3.201573       9.907273          -0.000020
          107              O       9.392388       0.213047      14.352255      -0.630112      40.915697 0.61166353E+03  0.15215635E+05                                 9.497964                            7.682995       0.007980       2.024461                    0.997269      29.286371      78.808430       0.680376       0.361893      -1.134499       0.051843       0.003360       0.029943       0.059963       0.016454      -0.017620       0.080339       0.080092      -0.072399      -0.109996       0.053698       0.056298             10.757250      14.401111       4.731508       2.097729       9.891080      -0.081939       7.979558          -0.000007
          108              O       0.932213       0.692703      15.180379      -0.716520      41.201408 0.62363564E+03  0.15558654E+05                                 9.400307                            7.647943       0.465278       2.156995                    0.998011      30.022301      80.396270       0.698032       0.351714      -1.144834      -0.133930      -0.020787      -0.003590       0.135581      -0.032412       0.022820       0.039483       0.067057       0.122029      -0.083450       0.025221       0.058229             10.336089      14.511863      -0.816912       3.723430       6.750830      -1.779951       9.745574          -0.000013

******************************************************
Auxiliary information for the entire system
The total spin magnetic moment of the unit cell is   -0.000752
The total net atomic charge of the unit cell is   -0.000001
Accuracy of reproducing the electrostatic potential in the unit cell:
  The inner radius (bohr) =    5.0000
  The outer radius (bohr) =   12.0000
  Valid grid points have density less than (e/(bohr^3)) =    0.0001
  The number of valid grid points were=        24862
  The rms potential error without charges in kcal/mol is=      9.44867
  The rms potential error with partial charges in kcal/mol is=      1.70820
  The RRMSE value at monopole order=      0.18079
  The rms potential error with partial charges and cloud penetration in kcal/mol is=      1.68955
  The RRMSE value at monopole order with cloud penetration is=      0.17881
  The rms potential error with partial charges and atomic dipoles in kcal/mol is=      1.10460
  The RRMSE value at dipole order=      0.11691
  The rms potential error with partial charges, atomic dipoles and cloud penetration in kcal/mol is=      1.08005
  The RRMSE value at dipole order with cloud penetration=      0.11431

******************************************************
The electron densities and ab initio electrostatic potential were computed in VASP using the PBE functional and
projector augmented wave method. See the main text of the journal article for a description of computational details.
The atomic charges, dipoles, and quadrupoles were computed with the DDEC6 method as described in
(a) T. A. Manz and N. Gabaldon Limas, RSC Adv. 6 (2016) 47771-47801 DOI: 10.1039/c6ra04656h
(b) N. Gabaldon Limas and T. A. Manz, RSC Adv. 8 (2018) 2678-2707 DOI: 10.1039/c7ra11829e.
For each atom in the material, the electron cloud parameters were fit to the spherically averaged atom-in-material
electron density using radial positions for which this density was between 10^-4 and 10^-2 electrons per cubic bohr.
The polarizabilities, dispersion coefficients, and quantum Drude oscillator (QDO) parameters were fit using the MCLF method.
The magnetic structure of the system was optimized in VASP from the default ferromagnetic initial guess using spin polarization.
The atomic spin moments (ASMs) were computed on this optimized magnetic structure using the DDEC6 partition as inputs
to the method of T. A. Manz and D. S. Sholl, J. Chem. Theory Comput. 7 (2011) 4146-4164 DOI: 10.1021/ct200539n.
The RMSE and RRMSE were computed using a uniform grid with Ewald summation.
