# Supplementary material for: A collection of forcefield precursors for metal–organic frameworks
Source: RSC Adv. 2019 Nov 13;9(63):36492–507. doi: 10.1039/c9ra07327b (PMC9075174; doi:10.1039/c9ra07327b)
Supplement: RA-009-C9RA07327B-s6066 [file RA-009-C9RA07327B-s6066.xyz]

  116
jmolscript: load "" {1 1 1} spacegroup "x,y,z" unitcell [{      9.107500     0.000000     0.000000 }, {      2.471239    12.259405     0.000000 }, {     -2.471261    -4.595442    11.365510 }]
Cu     7.712179     8.686950     1.974303     0.737320
Cu     8.514029     7.615120     4.219787     0.734924
Cu     1.395301    -1.425958     8.793609     0.737202
Cu     0.593447     1.057574     8.641652     0.734785
H      6.127493    11.133995     0.967205     0.087243
H      2.448142     7.291759    10.551739     0.124734
H      3.233640     3.858673     8.700298     0.121436
H      4.509015     3.230210    10.506277     0.090743
H      9.387458     8.612747     6.987516     0.093414
H      1.533708     8.015090     8.817363     0.123829
H      2.050451     4.381132     7.144360     0.131046
H      0.786988     5.107979     5.349746     0.092675
H      4.899999     5.084731     3.733570     0.084386
H      3.877786     6.730366     1.607083     0.108136
H      3.247058     5.321830     2.034426     0.103317
H      5.304615     4.254395     1.415006     0.124130
H      5.857041     5.667363     0.906968     0.142606
H      4.065966     6.749949     5.203130     0.143242
H      3.446630     7.549215     3.963153     0.155206
H      2.863600     6.112630     4.359810     0.151559
H      3.141664     9.596574     2.301516     0.102099
H      1.389764    -1.202919     4.012025     0.101913
H      3.194784     9.726741     4.596212     0.102553
H      7.814321    -1.295163     5.013326     0.140474
H     -0.551884     0.032297     4.516654     0.124592
H      0.812725    -0.387256     1.821891     0.145733
H      2.174705    11.151610     0.920606     0.141433
H      8.369117    -0.214955     2.171949     0.144414
H      2.979984    -3.276900    10.684716     0.087246
H      6.659317     7.049049    10.715403     0.124735
H      5.873829     6.619497     6.838627     0.121437
H      4.598451     8.529374     6.932961     0.090742
H     -0.279992     3.249535    10.604021     0.093412
H      7.573755     5.169992    10.735861     0.123833
H      7.057022     4.981165     6.739747     0.131046
H      8.320488     3.044945     6.740884     0.092679
H      4.207482     1.555326     6.113508     0.084390
H      5.229698    -1.032976     6.842037     0.108145
H      5.860428    -0.108802     5.696394     0.103316
H      3.802873    -0.282930     4.474601     0.124122
H      3.250446    -1.283576     5.594104     0.142607
H      5.041508     2.293527     8.208171     0.143243
H      5.660846     0.844357     8.484353     0.155207
H      6.243878     1.750596     7.301204     0.151570
H      5.965812    -1.463577     9.759563     0.102115
H      7.717727     4.170406     0.388700     0.101912
H      5.912687     0.615011    10.740407     0.102552
H      1.293168     5.133276     0.678521     0.140479
H      9.659371     4.175219     1.723011     0.124581
H      8.294771     1.834213     0.323917     0.145743
H      6.932772    -3.326704    10.683579     0.141437
H      0.738378     2.094159     0.614874     0.144409
C      6.062626    10.575761     0.201170     0.096487
C      2.851138     6.432062    10.513097    -0.187046
C      2.691293     5.663067     9.416325     0.107349
C      3.319322     4.448317     9.440193    -0.183153
C      4.073154     4.073508    10.527872     0.100297
C      0.634923     7.731761     7.022749     0.112704
C      1.379387     7.380708     8.127476    -0.185621
C      1.902296     6.106205     8.226356     0.099651
C      1.683596     5.256301     7.147769    -0.190050
C      0.927470     5.699766     6.078275     0.084934
C      5.968492     6.837462     3.376693     0.605850
C      4.685118     5.994168     3.373283    -0.045305
C      4.091911     5.833803     1.971916    -0.175698
C      5.038916     5.122144     1.018350    -0.321660
C      1.955200     0.281296    11.038183     0.656724
C      3.674312     6.661690     4.308665    -0.452898
C     10.265111     9.466090     2.787960     0.597405
C      2.477288    10.220491     2.714084    -0.042970
C      0.533982    -1.690368     4.110905    -0.183769
C     -0.414360    -0.841129     4.963432    -0.316550
C      0.097184    -0.595543     6.381734     0.654205
C      2.411401    11.426460     1.831438    -0.464467
C      3.044854    -3.777826     9.880038     0.096484
C      6.256322     7.335481     9.903905    -0.187049
C      6.416172     6.606938     8.779856     0.107348
C      5.788145     7.084415     7.662627    -0.183155
C      5.034310     8.233284     7.722864     0.100303
C     -0.634955     3.612437     9.800479     0.112716
C      7.728078     4.768206     9.889130    -0.185641
C      7.205171     5.337624     8.744623     0.099656
C      7.423875     4.656269     7.552381    -0.190049
C      8.180004     3.498523     7.562610     0.084924
C      3.138986     0.567459     7.604663     0.605859
C      4.422362     0.880407     6.821579    -0.045281
C      5.015573    -0.358668     6.147604    -0.175710
C      4.068573    -0.975940     5.130391    -0.321675
C      7.152270    10.127898     4.398452     0.656736
C      5.433165     1.497365     7.791057    -0.452900
C     -1.157636    -0.963689     9.820937     0.597396
C      6.630186    -1.314966    10.492639    -0.042956
C      8.573511     4.444796    -0.026141    -0.183770
C      9.521849     4.916824     1.080746    -0.316573
C      9.010300     6.139654     1.840076     0.654220
C      6.696074    -2.585312    11.279814    -0.464469
N      6.692993     9.425374     0.229583    -0.219239
N      9.489531     6.926155     6.013491    -0.227369
N      2.414489    -3.320261     8.824182    -0.219234
N     -0.382059     2.978750     8.675294    -0.227344
O      6.080210     7.710204     2.488933    -0.525459
O      6.830158     6.569492     4.265021    -0.541176
O      1.956681    -0.926722    10.616068    -0.553619
O      1.492303     1.244872    10.385121    -0.531124
O      9.478916     9.543256     1.798478    -0.525351
O     10.066987     8.766902     3.811651    -0.527368
O      0.702166    -1.548483     6.943304    -0.533171
O     -0.138130     0.522304     6.882839    -0.535605
O      3.027270    -0.582718     8.080991    -0.525429
O      2.277319     1.491464     7.689222    -0.541144
O      7.150792    10.189387     3.120287    -0.553655
O      7.615167     9.161257     5.046968    -0.531157
O     -0.371438    -1.909949     9.521570    -0.525315
O     -0.959512     0.247451     9.556462    -0.527327
O      8.405318     7.017487     1.167124    -0.533215
O      9.245611     6.185196     3.064255    -0.535633

The following XYZ coordinates are in angstroms. Other properties are in atomic units.
The sperically averaged electron density of each atom fit to a function of the form exp(a - br)
eigen_1, eigen_2 and eigen_3 are the three eigenvalues of traceless quadrupole moment tensor
  atom number  atomic symbol              X              Y              Z     net charge C6 coefficient C8 coefficient C10 coefficient fluctuating dipole atomic polarizability isotropic forcefield polarizability              a              b squared Pearson coefficient          <r^3>          <r^4>         wp_QDO          m_QDO          q_QDO       dipole_x       dipole_y       dipole_z         dipole            Qxy            Qxz            Qyz     Q(x^2-y^2)  Q(3z^2 - R^2)        eigen_1        eigen_2        eigen_3 static polarizability      alpha(xx)      alpha(xy)      alpha(xz)      alpha(yy)      alpha(yz)      alpha(zz) atomic spin moment
            1             Cu       7.712179       8.686950       1.974303       0.737320      64.474928 0.12209717E+04  0.34675668E+05                                13.970157                           12.197273       1.065493       2.239494                    0.993082      43.160173     108.786929       0.471993       0.456932      -1.114276      -0.029271       0.035817      -0.066843       0.081288       0.045509      -0.104447       0.125090      -0.002057      -0.405028      -0.237200       0.108538       0.128663             15.552295      17.259813       1.103382       0.781684      13.701368       0.715811      15.695703          -0.005909
            2             Cu       8.514029       7.615120       4.219787       0.734924      64.444711 0.12215241E+04  0.34705330E+05                                14.034102                           12.254525       1.074409       2.241905                    0.993178      43.197882     109.006980       0.467616       0.461023      -1.111473       0.024334      -0.034865       0.069901       0.081816       0.043130      -0.098456       0.118472      -0.005789      -0.436925      -0.234983       0.107813       0.127170             15.664472      17.401666       0.740925       0.784538      13.645487       0.666316      15.946263           0.005894
            3             Cu       1.395301      -1.425958       8.793609       0.737202      64.478404 0.12210541E+04  0.34678946E+05                                13.971546                           12.198443       1.065003       2.239324                    0.993079      43.162009     108.796646       0.471922       0.456988      -1.114230       0.029282      -0.075399       0.008148       0.081295       0.113905      -0.003032       0.019205       0.259856       0.380733      -0.237239       0.108539       0.128700             15.553892      17.261514      -0.311280      -1.316107      14.919708       1.207883      14.480455          -0.000504
            4             Cu       0.593447       1.057574       8.641652       0.734785      64.449545 0.12216400E+04  0.34709700E+05                                14.035520                           12.255735       1.073975       2.241748                    0.993175      43.200665     109.018299       0.467554       0.461070      -1.111437      -0.024346       0.077861      -0.006113       0.081807       0.107387      -0.003063       0.008264       0.266680       0.380759      -0.234881       0.107745       0.127135             15.666094      17.403396      -0.449847      -0.981087      15.161662       1.278797      14.433223           0.000123
            5              H       6.127493      11.133995       0.967205       0.087243       1.252423 0.93398525E+01  0.94404277E+02                                 1.852616                            1.736288      -0.988346       2.392741                    0.998117       3.549889       9.774093       0.500633       1.210417      -0.725768       0.003137       0.025967       0.036783       0.045134      -0.007399       0.004460       0.008646      -0.019360      -0.005752      -0.015360      -0.000622       0.015981              1.883479       1.533840       0.012866       0.109406       1.719138       0.372556       2.397459           0.000007
            6              H       2.448142       7.291759      10.551739       0.124734       1.019329 0.74143192E+01  0.72132369E+02                                 1.735107                            1.639871      -1.046900       2.388372                    0.996463       3.600688      10.366505       0.462879       1.360127      -0.691293      -0.011910       0.032544       0.000168       0.034656      -0.006534       0.006299       0.006328      -0.018116       0.005708      -0.015812       0.003471       0.012340              1.771481       1.639248      -0.414423       0.042219       2.159373      -0.076920       1.515821           0.000002
            7              H       3.233640       3.858673       8.700298       0.121436       1.010421 0.74766310E+01  0.73062657E+02                                 1.729646                            1.649296      -1.277897       2.272477                    0.994499       3.757922      10.926927       0.459403       1.364341      -0.689135      -0.007775      -0.022046      -0.025412       0.034529      -0.004629       0.003030       0.003266      -0.010103       0.023306      -0.011578       0.002394       0.009184              1.749921       1.488865      -0.035295       0.160460       1.869616       0.349803       1.891284          -0.000004
            8              H       4.509015       3.230210      10.506277       0.090743       1.031687 0.73543697E+01  0.71332414E+02                                 1.736562                            1.621250      -1.007967       2.389284                    0.997091       3.712998      10.638703       0.471171       1.340251      -0.694539       0.017908      -0.042545       0.001102       0.046173      -0.007015       0.004499       0.007106      -0.017926      -0.010053      -0.014127      -0.000619       0.014746              1.788924       1.645620      -0.457010       0.056252       2.229808      -0.043128       1.491342          -0.000001
            9              H       9.387458       8.612747       6.987516       0.093414       1.043425 0.75124166E+01  0.72843401E+02                                 1.718395                            1.616136      -0.907652       2.441284                    0.998263       3.563848      10.024189       0.484494       1.303790      -0.703284      -0.013908       0.044958      -0.002010       0.047103      -0.005286       0.003835       0.006690      -0.024467      -0.001130      -0.015069      -0.000642       0.015711              1.758797       1.559461      -0.369317       0.097219       2.238186      -0.118044       1.478743          -0.000003
           10              H       1.533708       8.015090       8.817363       0.123829       0.951399 0.68675206E+01  0.66069642E+02                                 1.692183                            1.603138      -1.355773       2.233883                    0.993773       3.849654      11.312146       0.453660       1.403373      -0.680461       0.008839       0.024380       0.021067       0.033412      -0.005327       0.007637       0.001260      -0.007572       0.009167      -0.011799       0.003616       0.008183              1.722270       1.421382       0.036471       0.147678       1.875720       0.374430       1.869708           0.000000
           11              H       2.050451       4.381132       7.144360       0.131046       1.033582 0.75655044E+01  0.73585236E+02                                 1.715373                            1.629649      -1.115001       2.358174                    0.996189       3.513767       9.941711       0.478379       1.316380      -0.700664       0.012784      -0.034371      -0.001241       0.036693      -0.006004       0.004252       0.006532      -0.010532       0.008609      -0.012424       0.002348       0.010076              1.747495       1.575325      -0.313947       0.113889       2.167494      -0.138796       1.499665          -0.000007
           12              H       0.786988       5.107979       5.349746       0.092675       1.229047 0.92033509E+01  0.92708629E+02                                 1.833230                            1.726994      -0.989853       2.399825                    0.997665       3.514123       9.667969       0.500339       1.215254      -0.724843      -0.006900      -0.031839      -0.036041       0.048583      -0.007382       0.007849       0.010917      -0.021127      -0.014580      -0.019516       0.000873       0.018643              1.864568       1.551963       0.118690       0.144719       1.760705       0.326035       2.281037          -0.000008
           13              H       4.899999       5.084731       3.733570       0.084386       1.200404 0.98128958E+01  0.99145027E+02                                 1.715393                            1.708343      -0.792464       2.473717                    0.998441       3.472629       9.169121       0.543561       1.115280      -0.750288      -0.000021      -0.033612       0.013903       0.036374      -0.000404      -0.000261      -0.001962      -0.007668      -0.000978      -0.003738      -0.001027       0.004764              1.700922       1.495049      -0.102731       0.049112       1.933049      -0.200318       1.674669          -0.000016
           14              H       3.877786       6.730366       1.607083       0.108136       1.028035 0.84176177E+01  0.84070761E+02                                 1.707935                            1.713830      -0.984901       2.394091                    0.996773       3.729034      10.684615       0.468676       1.308511      -0.701852       0.001026       0.028716      -0.011583       0.030981      -0.007037      -0.003437      -0.004313      -0.011998       0.000005      -0.011429       0.001478       0.009952              1.692890       1.526286      -0.136025       0.071100       1.928067      -0.123101       1.624316           0.000002
           15              H       3.247058       5.321830       2.034426       0.103317       1.073930 0.83038119E+01  0.81848389E+02                                 1.703381                            1.659083      -0.670047       2.544229                    0.999205       3.494071       9.633094       0.499900       1.243055      -0.717898      -0.022827      -0.018647       0.003739       0.029711       0.005127      -0.003601       0.002011      -0.000978      -0.007090      -0.007289       0.000837       0.006452              1.717707       2.134602       0.362556       0.019517       1.523363       0.077567       1.495156           0.000000
           16              H       5.304615       4.254395       1.415006       0.124130       1.161117 0.94115614E+01  0.94712543E+02                                 1.727082                            1.713485      -0.970969       2.406386                    0.998130       3.406062       9.166920       0.520272       1.169850      -0.736606      -0.000911      -0.021473       0.012785       0.025008      -0.000858       0.000356      -0.004043      -0.009477      -0.003038      -0.004309      -0.002994       0.007303              1.711869       1.546857      -0.182933       0.042948       1.959918      -0.126970       1.628833           0.000008
           17              H       5.857041       5.667363       0.906968       0.142606       0.908046 0.68974037E+01  0.66353644E+02                                 1.649625                            1.611186      -1.197648       2.317133                    0.993974       3.700195      10.832332       0.451118       1.411357      -0.680270       0.019536       0.022625       0.001024       0.029910       0.005044      -0.001977      -0.004034       0.006094       0.003432      -0.007338      -0.000269       0.007607              1.667828       2.010753       0.333735      -0.051974       1.563138       0.061946       1.429594          -0.000005
           18              H       4.065966       6.749949       5.203130       0.143242       0.939025 0.68566546E+01  0.65395155E+02                                 1.647992                            1.575425      -0.991505       2.411473                    0.997367       3.520693      10.025785       0.473106       1.357420      -0.691854       0.011474       0.001207       0.013016       0.017393      -0.001736       0.004739       0.003097       0.001437       0.003944      -0.006383       0.000679       0.005704              1.683969       1.522395       0.046857       0.328959       1.286895       0.084995       2.242618          -0.000003
           19              H       3.446630       7.549215       3.963153       0.155206       0.824042 0.61277907E+01  0.57273436E+02                                 1.555124                            1.526541      -1.092161       2.376840                    0.996058       3.532581      10.217755       0.459529       1.426081      -0.678014      -0.003823       0.015607      -0.011272       0.019628      -0.000771      -0.001041      -0.002741      -0.005871      -0.000333      -0.003710      -0.000882       0.004592              1.554358       1.373264      -0.223539       0.060519       1.902927      -0.202309       1.386883          -0.000001
           20              H       2.863600       6.112630       4.359810       0.151559       1.010305 0.75861149E+01  0.73873726E+02                                 1.698766                            1.633459      -1.132853       2.348440                    0.996279       3.522618       9.989394       0.476878       1.318950      -0.699964      -0.013998      -0.010490      -0.005567       0.018357       0.000982      -0.001090       0.003003      -0.005698      -0.023370      -0.008552       0.001122       0.007430              1.725217       2.139599       0.401194      -0.175247       1.527128      -0.062039       1.508924          -0.000004
           21              H       3.141664       9.596574       2.301516       0.102099       0.991500 0.77023678E+01  0.74704932E+02                                 1.627116                            1.606722      -0.638139       2.559546                    0.999288       3.498246       9.650630       0.502450       1.256864      -0.714015       0.033053      -0.014917      -0.018625       0.040767      -0.005288      -0.002036       0.002924       0.000944       0.002139      -0.005780      -0.001136       0.006915              1.631681       1.683809      -0.278897      -0.177842       1.650323       0.143969       1.560910           0.000007
           22              H       1.389764      -1.202919       4.012025       0.101913       1.034832 0.80060483E+01  0.78557514E+02                                 1.687266                            1.648830      -0.807974       2.481132                    0.997757       3.569675       9.968269       0.490198       1.273399      -0.710301       0.022235       0.016712      -0.003429       0.028026       0.003254      -0.003858       0.005198       0.003027      -0.010517      -0.009190       0.003781       0.005408              1.699170       2.114492       0.313518       0.028333       1.486128       0.003790       1.496891          -0.000006
           23              H       3.194784       9.726741       4.596212       0.102553       1.026317 0.81683108E+01  0.81423401E+02                                 1.735836                            1.709470      -1.157101       2.305729                    0.995166       3.905211      11.384403       0.458002       1.341597      -0.693600      -0.001391      -0.026686       0.018210       0.032337      -0.007258      -0.003040      -0.007373      -0.008455      -0.004677      -0.011928       0.000554       0.011374              1.740482       1.513652      -0.137822       0.123206       2.006936      -0.227727       1.700858          -0.000001
           24              H       7.814321      -1.295163       5.013326       0.140474       0.909129 0.69097995E+01  0.66186175E+02                                 1.621550                            1.589923      -0.991691       2.408679                    0.996799       3.603680      10.364205       0.466108       1.371886      -0.688388      -0.020880      -0.021293      -0.003479       0.030024       0.006036      -0.001071      -0.003103       0.013062       0.001031      -0.009703       0.000452       0.009250              1.634498       2.003072       0.292589      -0.039754       1.489543       0.083910       1.410878           0.000003
           25              H      -0.551884       0.032297       4.516654       0.124592       1.105886 0.88576449E+01  0.87875499E+02                                 1.674445                            1.664303      -0.921123       2.429319                    0.998528       3.372128       9.037521       0.526476       1.172675      -0.735502       0.004832       0.020238      -0.014541       0.025385       0.001096      -0.001671      -0.003059      -0.012783      -0.006692      -0.006019      -0.002537       0.008556              1.659995       1.396297      -0.074647       0.004907       1.879604      -0.193867       1.704085          -0.000011
           26              H       0.812725      -0.387256       1.821891       0.145733       1.050256 0.79880758E+01  0.77950442E+02                                 1.682493                            1.631874      -0.829131       2.489711                    0.999218       3.326085       9.113975       0.502074       1.250150      -0.717120       0.016374       0.002386       0.004155       0.017060       0.003606       0.000835      -0.002364       0.006284      -0.010814      -0.005811      -0.000779       0.006590              1.691775       1.993842       0.350633      -0.090097       1.596557      -0.136456       1.484926           0.000007
           27              H       2.174705      11.151610       0.920606       0.141433       0.987469 0.72865031E+01  0.70638164E+02                                 1.705258                            1.624643      -1.098992       2.355278                    0.996854       3.653946      10.528847       0.465112       1.358401      -0.690957      -0.004930      -0.013606      -0.012435       0.019080      -0.002073       0.003633       0.002883      -0.009383       0.018390      -0.009336       0.001406       0.007929              1.740346       1.428403       0.101413       0.227390       1.459861       0.133650       2.332774          -0.000001
           28              H       8.369117      -0.214955       2.171949       0.144414       1.078728 0.85388968E+01  0.84381450E+02                                 1.685283                            1.665935      -0.901664       2.452748                    0.998831       3.338494       9.083941       0.508528       1.218837      -0.724631      -0.014518       0.002646       0.011721       0.018845      -0.004034      -0.004685      -0.000865       0.005215      -0.005488      -0.006458      -0.000895       0.007353              1.669629       1.660524      -0.280783      -0.173432       1.717437       0.069460       1.630925           0.000004
           29              H       2.979984      -3.276900      10.684716       0.087246       1.252444 0.93400537E+01  0.94406836E+02                                 1.852636                            1.736306      -0.988361       2.392733                    0.998117       3.549925       9.774225       0.500631       1.210415      -0.725768      -0.003140       0.024367       0.037860       0.045133      -0.006908       0.005188       0.001852      -0.002558       0.044651      -0.015360      -0.000622       0.015982              1.883499       1.533856      -0.096610      -0.052942       2.043230       0.503594       2.073412           0.000007
           30              H       6.659317       7.049049      10.715403       0.124735       1.019329 0.74143350E+01  0.72132608E+02                                 1.735112                            1.639876      -1.046892       2.388373                    0.996463       3.600702      10.366573       0.462877       1.360132      -0.691292       0.011912      -0.012047       0.030233       0.034657      -0.008291       0.003696       0.002395      -0.008383       0.034896      -0.015813       0.003473       0.012339              1.771485       1.639252      -0.194487       0.368380       1.659714      -0.278950       2.015490           0.000004
           31              H       5.873829       6.619497       6.838627       0.121437       1.010404 0.74764771E+01  0.73060784E+02                                 1.729630                            1.649282      -1.277892       2.272483                    0.994499       3.757881      10.926783       0.459404       1.364345      -0.689135       0.007776      -0.015296      -0.029965       0.034530      -0.004544       0.003156       0.004643      -0.013507       0.013098      -0.011578       0.002394       0.009185              1.749905       1.488852      -0.161988      -0.027428       1.645096       0.259025       2.115765          -0.000001
           32              H       4.598451       8.529374       6.932961       0.090742       1.031668 0.73541957E+01  0.71330200E+02                                 1.736532                            1.621225      -1.007929       2.389303                    0.997092       3.712935      10.638432       0.471178       1.340240      -0.694541      -0.017908       0.016970      -0.039030       0.046174      -0.006799       0.004817       0.000248      -0.000962       0.040836      -0.014127      -0.000619       0.014746              1.788891       1.645591      -0.223453       0.402588       1.625054      -0.287629       2.096029          -0.000001
           33              H      -0.279992       3.249535      10.604021       0.093412       1.043431 0.75124636E+01  0.72843920E+02                                 1.718395                            1.616137      -0.907657       2.441282                    0.998263       3.563852      10.024182       0.484496       1.303783      -0.703285       0.013907      -0.018718       0.040929       0.047106      -0.005537       0.003463       0.000364      -0.008814       0.045823      -0.015069      -0.000643       0.015712              1.758797       1.559461      -0.228568       0.305944       1.667500      -0.348790       2.049430          -0.000003
           34              H       7.573755       5.169992      10.735861       0.123833       0.951392 0.68674579E+01  0.66068878E+02                                 1.692173                            1.603130      -1.355782       2.233879                    0.993774       3.849632      11.312061       0.453662       1.403372      -0.680461      -0.008839       0.010392       0.030498       0.033411      -0.009076       0.002076       0.001182      -0.007380       0.009740      -0.011798       0.003617       0.008181              1.722260       1.421376      -0.123238      -0.089169       1.610301       0.267114       2.135104          -0.000000
           35              H       7.057022       4.981165       6.739747       0.131046       1.033557 0.75652759E+01  0.73582476E+02                                 1.715349                            1.629628      -1.114992       2.358180                    0.996189       3.513722       9.941556       0.478380       1.316386      -0.700663      -0.012784       0.011734      -0.032331       0.036694      -0.006192       0.003973       0.004362      -0.005165       0.024712      -0.012425       0.002348       0.010077              1.747470       1.575303      -0.223262       0.248358       1.689947      -0.331866       1.977159          -0.000004
           36              H       8.320488       3.044945       6.740884       0.092679       1.229062 0.92034801E+01  0.92710085E+02                                 1.833229                            1.726993      -0.989861       2.399820                    0.997665       3.514132       9.667944       0.500346       1.215236      -0.724847       0.006902      -0.021477      -0.043028       0.048583      -0.010043       0.003904       0.001644       0.001807       0.054221      -0.019516       0.000872       0.018644              1.864566       1.551963      -0.089676      -0.164285       1.981314       0.415234       2.060421          -0.000008
           37              H       4.207482       1.555326       6.113508       0.084390       1.200416 0.98130363E+01  0.99147003E+02                                 1.715420                            1.708368      -0.792493       2.473704                    0.998440       3.472647       9.169255       0.543550       1.115297      -0.750283       0.000021       0.025489      -0.025950       0.036374       0.000092       0.000471      -0.002914      -0.005313       0.006079      -0.003736      -0.001028       0.004764              1.700948       1.495068      -0.084043       0.076833       1.850233      -0.233823       1.757543           0.000003
           38              H       5.229698      -1.032976       6.842037       0.108145       1.028041 0.84176982E+01  0.84071880E+02                                 1.707947                            1.713843      -0.984899       2.394092                    0.996772       3.729067      10.684777       0.468672       1.308519      -0.701850      -0.001028      -0.021503       0.022279       0.030980       0.000550       0.007812      -0.005185      -0.009845       0.006477      -0.011430       0.001479       0.009952              1.692902       1.526300      -0.116904       0.099454       1.752567      -0.194060       1.799839          -0.000001
           39              H       5.860428      -0.108802       5.696394       0.103316       1.073933 0.83038499E+01  0.81848823E+02                                 1.703379                            1.659084      -0.669978       2.544249                    0.999205       3.494085       9.633123       0.499902       1.243049      -0.717899       0.022827       0.010456      -0.015889       0.029713       0.005261      -0.003404       0.000044       0.003886       0.007510      -0.007290       0.000837       0.006453              1.717704       2.134593       0.117808      -0.343429       1.445209       0.045968       1.573310          -0.000002
           40              H       3.802873      -0.282930       4.474601       0.124122       1.161126 0.94116554E+01  0.94713772E+02                                 1.727096                            1.713499      -0.970988       2.406378                    0.998130       3.406075       9.166983       0.520267       1.169857      -0.736605       0.000911       0.019903      -0.015116       0.025009      -0.000651       0.000661      -0.005081      -0.006908       0.004661      -0.004308      -0.002994       0.007302              1.711883       1.546869      -0.108391       0.153499       1.763616      -0.206348       1.825164           0.000006
           41              H       3.250446      -1.283576       5.594104       0.142607       0.908041 0.68973406E+01  0.66352814E+02                                 1.649612                            1.611174      -1.197591       2.317158                    0.993975       3.700160      10.832174       0.451122       1.411349      -0.680272      -0.019536      -0.007533       0.021359       0.029910       0.003723      -0.003935      -0.001245      -0.000803      -0.017260      -0.007338      -0.000268       0.007606              1.667815       2.010736       0.173285      -0.289913       1.405294      -0.001873       1.587414          -0.000005
           42              H       5.041508       2.293527       8.208171       0.143243       0.939047 0.68568624E+01  0.65397659E+02                                 1.648017                            1.575448      -0.991481       2.411477                    0.997366       3.520754      10.026013       0.473102       1.357420      -0.691854      -0.011473       0.011618       0.005996       0.017394      -0.005046      -0.000164       0.003164       0.001280       0.003467      -0.006388       0.000683       0.005705              1.683996       1.522420      -0.287416      -0.166755       2.049287       0.393250       1.480282          -0.000004
           43              H       5.660846       0.844357       8.484353       0.155207       0.824055 0.61279229E+01  0.57275008E+02                                 1.555142                            1.526558      -1.092156       2.376839                    0.996058       3.532628      10.217938       0.459526       1.426082      -0.678014       0.003823      -0.016301       0.010242       0.019627       0.000678       0.001105      -0.003049      -0.005111       0.001953      -0.003712      -0.000880       0.004592              1.554377       1.373279      -0.139902       0.184557       1.600024      -0.324794       1.689826          -0.000002
           44              H       6.243878       1.750596       7.301204       0.151570       1.010303 0.75861152E+01  0.73873939E+02                                 1.698781                            1.633473      -1.132890       2.348426                    0.996278       3.522642       9.989568       0.476868       1.318973      -0.699959       0.013997      -0.001227      -0.011810       0.018355       0.001376      -0.000502      -0.002892       0.008881       0.020369      -0.008552       0.001121       0.007431              1.725233       2.139621       0.312861      -0.306252       1.554615      -0.050931       1.481463          -0.000004
           45              H       5.965812      -1.463577       9.759563       0.102115       0.991467 0.77019783E+01  0.74699676E+02                                 1.627030                            1.606640      -0.638003       2.559604                    0.999290       3.498103       9.649915       0.502486       1.256799      -0.714029      -0.033054      -0.011675      -0.020810       0.040767      -0.000096       0.005667       0.002638       0.001650       0.004264      -0.005782      -0.001135       0.006917              1.631593       1.683713       0.060323       0.325196       1.473337       0.072430       1.737728          -0.000002
           46              H       7.717727       4.170406       0.388700       0.101912       1.034858 0.80063446E+01  0.78561474E+02                                 1.687324                            1.648884      -0.808010       2.481117                    0.997756       3.569759       9.968705       0.490178       1.273436      -0.710293      -0.022233      -0.009443       0.014209       0.028025       0.004794      -0.001573       0.002437       0.009858       0.009977      -0.009189       0.003781       0.005408              1.699230       2.114578       0.091262      -0.301293       1.492791       0.006467       1.490320           0.000005
           47              H       5.912687       0.615011      10.740407       0.102552       1.026338 0.81685018E+01  0.81425637E+02                                 1.735844                            1.709477      -1.157184       2.305686                    0.995164       3.905244      11.384457       0.458007       1.341577      -0.693603       0.001390       0.026886      -0.017913       0.032337       0.000096       0.007869      -0.007583      -0.007936      -0.003122      -0.011928       0.000553       0.011375              1.740491       1.513657      -0.165886       0.081590       1.902154      -0.270102       1.805661          -0.000005
           48              H       1.293168       5.133276       0.678521       0.140479       0.909121 0.69097180E+01  0.66185168E+02                                 1.621537                            1.589911      -0.991661       2.408693                    0.996799       3.603650      10.364085       0.466111       1.371882      -0.688389       0.020879       0.004755      -0.021044       0.030023       0.003256      -0.005194       0.000218       0.004849      -0.023610      -0.009703       0.000452       0.009250              1.634485       2.003055       0.146531      -0.256346       1.363603       0.032991       1.536797          -0.000003
           49              H       9.659371       4.175219       1.723011       0.124581       1.105868 0.88574543E+01  0.87873110E+02                                 1.674426                            1.664285      -0.921035       2.429361                    0.998529       3.372113       9.037447       0.526479       1.172675      -0.735502      -0.004832      -0.021069       0.013319       0.025390       0.001961      -0.000391      -0.005577      -0.006538       0.012028      -0.006017      -0.002532       0.008549              1.659976       1.396284      -0.032530       0.067363       1.863468      -0.200376       1.720178          -0.000008
           50              H       8.294771       1.834213       0.323917       0.145743       1.050292 0.79884054E+01  0.77954256E+02                                 1.682506                            1.631886      -0.829113       2.489717                    0.999218       3.326131       9.114057       0.502083       1.250117      -0.717127      -0.016372       0.002959       0.003771       0.017060       0.000578      -0.003656      -0.002486       0.006589      -0.009900      -0.005811      -0.000780       0.006591              1.691789       1.993861       0.214966      -0.291296       1.595467      -0.136904       1.486039          -0.000001
           51              H       6.932772      -3.326704      10.683579       0.141437       0.987464 0.72864678E+01  0.70637787E+02                                 1.705259                            1.624643      -1.098998       2.355278                    0.996854       3.653940      10.528852       0.465110       1.358408      -0.690955       0.004931      -0.006429      -0.017275       0.019080      -0.004146       0.000559       0.003638      -0.011253       0.012790      -0.009337       0.001407       0.007930              1.740346       1.428404      -0.172796      -0.179256       2.117226       0.399445       1.675408           0.000002
           52              H       0.738378       2.094159       0.614874       0.144409       1.078734 0.85389620E+01  0.84382266E+02                                 1.685293                            1.665945      -0.901678       2.452745                    0.998831       3.338494       9.083954       0.508525       1.218842      -0.724630       0.014519       0.009873       0.006847       0.018846       0.002831       0.005496      -0.000669       0.004730      -0.006940      -0.006457      -0.000895       0.007352              1.669638       1.660533       0.055535       0.325323       1.594813       0.019876       1.753569           0.000000
           53              C       6.062626      10.575761       0.201170       0.096487      25.119296 0.32028264E+03  0.69969164E+04                                 7.487638                            6.004973       0.285207       2.110492                    0.999849      25.704998      71.933717       0.664068       0.422202      -1.057373       0.008920      -0.048836      -0.016105       0.052190       0.030927      -0.020647       0.009416       0.001832      -0.007410      -0.041448       0.006997       0.034451              8.236529       6.564833      -2.259564       2.623215       7.947920      -0.872128      10.196834           0.000015
           54              C       2.851138       6.432062      10.513097      -0.187046      31.768266 0.44598854E+03  0.10578395E+05                                 8.753829                            7.088127       0.158912       2.030144                    0.999354      29.636342      86.271353       0.611279       0.422445      -1.057768       0.008660      -0.005489      -0.003199       0.010740       0.000207      -0.015886      -0.012529      -0.021259      -0.066559      -0.032650       0.006730       0.025920              9.647413       7.750197      -2.211504       3.526940       9.084345      -0.856860      12.107697           0.000004
           55              C       2.691293       5.663067       9.416325       0.107349      31.995686 0.39468732E+03  0.90606866E+04                                 8.952531                            6.754259      -0.118422       1.982221                    0.999554      26.225845      74.588293       0.615552       0.433444      -1.053223       0.000391      -0.002178       0.003402       0.004059       0.006559       0.004841      -0.004302      -0.011466      -0.008527      -0.011696       0.001234       0.010462             10.607570       8.929386      -3.113747       5.121512       9.779189      -1.930611      13.114134           0.000003
           56              C       3.319322       4.448317       9.440193      -0.183153      33.207095 0.46523816E+03  0.11171119E+05                                 9.104957                            7.296936      -0.010927       1.974817                    0.998453      30.078970      88.588281       0.594357       0.429178      -1.051808      -0.014749      -0.000821       0.015316       0.021279       0.028636      -0.012185       0.008948      -0.000052       0.036841      -0.039127       0.015898       0.023229             10.212375       8.729066      -3.215642       3.949475      11.044758      -1.303735      10.863300          -0.000005
           57              C       4.073154       4.073508      10.527872       0.100297      25.693657 0.33944958E+03  0.75456354E+04                                 7.739681                            6.278026       0.181346       2.081967                    0.999326      26.058373      74.246463       0.632825       0.435414      -1.046275      -0.020371       0.033704       0.036591       0.053757       0.015794      -0.025798      -0.011124       0.002450      -0.088386      -0.041388       0.000531       0.040857              8.521773       6.943967      -2.140282       2.866415       8.590962      -0.195708      10.030389           0.000006
           58              C       0.634923       7.731761       7.022749       0.112704      24.938698 0.32718651E+03  0.71930126E+04                                 7.521163                            6.119689       0.293085       2.121191                    0.999697      25.603407      72.106990       0.649077       0.429235      -1.051981       0.014968      -0.034558      -0.030386       0.048390       0.011592      -0.032833      -0.004634       0.007276      -0.067775      -0.041714       0.002834       0.038880              8.281297       6.509886      -1.495737       3.102988       8.362077      -0.323082       9.971927          -0.000009
           59              C       1.379387       7.380708       8.127476      -0.185621      33.939427 0.47876451E+03  0.11570717E+05                                 9.231092                            7.408961      -0.006210       1.975300                    0.998375      30.194575      89.020103       0.589446       0.429956      -1.052045       0.009336       0.004135      -0.016522       0.019422       0.016936      -0.009097       0.007075      -0.000681       0.011465      -0.023632       0.008377       0.015256             10.362970       8.326984      -2.470274       4.105683      11.309050      -1.294499      11.452875           0.000001
           60              C       1.902296       6.106205       8.226356       0.099651      33.270141 0.41930915E+03  0.97600722E+04                                 9.169083                            6.953861      -0.105309       1.982548                    0.999494      26.565688      75.759985       0.608469       0.432463      -1.055178      -0.004764      -0.001798      -0.005489       0.007487      -0.000201       0.007807       0.000735      -0.010396       0.007175      -0.010979       0.003928       0.007051             10.873781       8.976656      -2.757912       5.447548      10.291779      -2.258236      13.352908          -0.000006
           61              C       1.683596       5.256301       7.147769      -0.190050      32.572166 0.47282262E+03  0.11376760E+05                                 8.930182                            7.324571       0.031563       1.984426                    0.998809      30.167098      88.368558       0.598258       0.425498      -1.056156      -0.006021       0.001525       0.003588       0.007173      -0.005831      -0.017858      -0.003112      -0.014713      -0.056329      -0.029720       0.010540       0.019180              9.834761       7.829409      -1.569610       3.859819       9.494704      -1.182121      12.180170          -0.000010
           62              C       0.927470       5.699766       6.078275       0.084934      26.097103 0.34937646E+03  0.78014390E+04                                 7.711331                            6.299700       0.148808       2.059376                    0.999731      26.382223      74.679500       0.643943       0.425968      -1.054864      -0.010714       0.047075       0.012338       0.049830       0.019836      -0.014699       0.016138      -0.008613      -0.027405      -0.034336       0.008989       0.025347              8.473479       6.576826      -1.594418       2.690886       8.355074      -1.213931      10.488536          -0.000013
           63              C       5.968492       6.837462       3.376693       0.605850      20.342416 0.25097239E+03  0.52127350E+04                                 6.969370                            5.701905      -0.110360       2.033369                    0.999296      22.128501      62.479933       0.607045       0.485786      -1.010308       0.037841       0.038186       0.004589       0.053955      -0.066184      -0.043075       0.076023      -0.038141       0.045279      -0.079512      -0.048608       0.128121              7.688553       9.905820       2.208044       1.634157       5.822265      -1.135202       7.337573          -0.000012
           64              C       4.685118       5.994168       3.373283      -0.045305      28.159698 0.42540573E+03  0.98705253E+04                                 7.978974                            6.761138      -0.171592       1.961649                    0.998424      26.865156      74.814271       0.655091       0.402965      -1.081298      -0.096191       0.028855      -0.003172       0.100476      -0.018553      -0.017562       0.011523      -0.005261       0.082604      -0.033158      -0.006581       0.039739              8.867229       9.660377       1.068332      -0.128429       6.578124       1.581543      10.363184          -0.000018
           65              C       4.091911       5.833803       1.971916      -0.175698      27.736438 0.44168795E+03  0.10471793E+05                                 8.100257                            7.031941      -0.157732       1.936006                    0.999133      29.666296      86.900836       0.615367       0.419823      -1.057317       0.082136      -0.036208       0.004407       0.089871      -0.010932      -0.032655       0.026419      -0.003790       0.082677      -0.033920      -0.022967       0.056886              8.904610       7.989007       0.123944       0.205409       6.759918       2.760980      11.964903          -0.000002
           66              C       5.038916       5.122144       1.018350      -0.321660      31.313138 0.48053495E+03  0.11598006E+05                                 8.648833                            7.227876      -0.177656       1.923397                    0.997756      30.828867      90.161937       0.622472       0.407688      -1.068536      -0.061992       0.046403       0.051993       0.093271      -0.000534      -0.017917       0.003273      -0.028113       0.015858      -0.026761       0.009714       0.017047              9.672397       8.221067       0.101375       0.710738       7.627771       3.363872      13.168355           0.000008
           67              C       1.955200       0.281296      11.038183       0.656724      20.384952 0.23854267E+03  0.48889642E+04                                 6.981247                            5.538610      -0.018191       2.065070                    0.999771      21.554821      60.331441       0.619710       0.482244      -1.012797      -0.013214      -0.004193      -0.026139       0.029587       0.022535      -0.069729      -0.006836       0.111566      -0.072186      -0.062982      -0.045889       0.108871              7.828044       5.241305      -0.167315       2.415554       8.174486       2.061035      10.068342          -0.000007
           68              C       3.674312       6.661690       4.308665      -0.452898      27.730935 0.46870072E+03  0.11209982E+05                                 7.729999                            6.950614       0.289308       2.055584                    0.997622      31.708691      91.456250       0.662544       0.386529      -1.085969       0.048436      -0.035381      -0.061297       0.085763      -0.024228      -0.016657       0.028335       0.012495       0.017956      -0.034283      -0.012043       0.046326              8.155798       9.135207      -0.353811      -1.714544       6.153260       0.615708       9.178929          -0.000010
           69              C      10.265111       9.466090       2.787960       0.597405      20.591892 0.24794977E+03  0.51343271E+04                                 6.993217                            5.643561       0.043553       2.082121                    0.999673      22.128746      62.383734       0.614062       0.481697      -1.012455      -0.048741      -0.018286       0.003051       0.052147      -0.063125      -0.024516       0.054694      -0.104526      -0.032167      -0.076618      -0.039099       0.115717              7.762679       9.143119       2.714240       1.342071       6.035778      -1.163049       8.109141           0.000008
           70              C       2.477288      10.220491       2.714084      -0.042970      28.123452 0.42444133E+03  0.98805176E+04                                 8.079620                            6.833616      -0.106740       1.989557                    0.998697      26.900667      75.985481       0.637719       0.412586      -1.070809       0.019235       0.100308       0.002029       0.102156      -0.014743       0.001785      -0.009080      -0.015059       0.091064      -0.031904      -0.000999       0.032903              8.970791       8.593198       1.846239       0.748771       8.026403      -0.701614      10.292772           0.000004
           71              C       0.533982      -1.690368       4.110905      -0.183769      28.058835 0.45827238E+03  0.10978756E+05                                 8.193975                            7.194122      -0.218932       1.913274                    0.999024      30.112034      89.015898       0.603689       0.423509      -1.053741      -0.090620       0.048312      -0.010736       0.103254      -0.018732      -0.018050       0.016675       0.002800       0.064917      -0.029604      -0.010705       0.040309              8.918591       7.988545       0.089876       0.798605       7.024742       2.052103      11.742485          -0.000002
           72              C      -0.414360      -0.841129       4.963432      -0.316550      30.884161 0.48828285E+03  0.11815464E+05                                 8.561996                            7.290465      -0.104320       1.947444                    0.997895      30.727934      89.567085       0.620092       0.408197      -1.069718       0.066260      -0.058630      -0.044034       0.098828       0.002046      -0.014914       0.005379      -0.027255       0.010673      -0.024137       0.008354       0.015783              9.488588       7.611417       0.008724       0.556080       7.597746       3.133547      13.256601           0.000017
           73              C       0.097184      -0.595543       6.381734       0.654205      20.295096 0.23465149E+03  0.47880286E+04                                 6.938838                            5.484605       0.055256       2.090733                    0.999792      21.472579      59.909357       0.624416       0.480727      -1.013902       0.013061       0.000715       0.028114       0.031008       0.048796      -0.063217      -0.017282       0.095126      -0.099834      -0.066273      -0.047330       0.113603              7.803982       5.263473      -1.050791       1.715796       8.080921       2.361944      10.067552          -0.000010
           74              C       2.411401      11.426460       1.831438      -0.464467      27.776802 0.46478410E+03  0.11121849E+05                                 7.765933                            6.944851       0.148082       1.995394                    0.998860      32.500636      94.562324       0.657771       0.389140      -1.081332       0.003541      -0.077343       0.063935       0.100410      -0.003353       0.002470      -0.016176      -0.020592       0.026169      -0.015190      -0.008806       0.023997              8.178116       6.620316       0.832412      -0.339222       8.205357      -2.235507       9.708676           0.000010
           75              C       3.044854      -3.777826       9.880038       0.096484      25.119413 0.32028441E+03  0.69969658E+04                                 7.487663                            6.004988       0.285199       2.110487                    0.999848      25.705109      71.934116       0.664068       0.422201      -1.057373      -0.008926       0.003372      -0.051310       0.052189       0.030733      -0.020928       0.005800       0.010775       0.019413      -0.041443       0.006996       0.034447              8.236562       6.564862      -3.278978       1.111490      10.487048       0.154500       7.657775           0.000005
           76              C       6.256322       7.335481       9.903905      -0.187049      31.768611 0.44599467E+03  0.10578579E+05                                 8.753893                            7.088174       0.158877       2.030128                    0.999353      29.636575      86.272253       0.611277       0.422445      -1.057768      -0.008665      -0.000907      -0.006288       0.010745       0.014808       0.005769      -0.024267       0.007767       0.020537      -0.032653       0.006733       0.025920              9.647491       7.750267      -4.098809       0.728167      12.278534       0.434625       8.913674           0.000003
           77              C       6.416172       6.606938       8.779856       0.107348      31.995794 0.39468867E+03  0.90607300E+04                                 8.952565                            6.754278      -0.118426       1.982218                    0.999554      26.225927      74.588699       0.615550       0.433446      -1.053222      -0.000390       0.003968      -0.000743       0.004056      -0.002026      -0.007890      -0.006570      -0.005867       0.008280      -0.011692       0.001230       0.010462             10.607618       8.929438      -5.915314       0.966903      13.987444      -0.229109       8.905972          -0.000001
           78              C       5.788145       7.084415       7.662627      -0.183155      33.207145 0.46523971E+03  0.11171168E+05                                 9.104976                            7.296955      -0.010935       1.974815                    0.998452      30.079000      88.588458       0.594356       0.429178      -1.051807       0.014749       0.014509       0.004978       0.021280       0.022034      -0.021976       0.012823      -0.009641       0.008079      -0.039126       0.015896       0.023230             10.212395       8.729090      -4.866896       1.500711      11.794958      -1.000419      10.113138          -0.000005
           79              C       5.034310       8.233284       7.722864       0.100303      25.693606 0.33944930E+03  0.75456323E+04                                 7.739710                            6.278055       0.181340       2.081968                    0.999326      26.058312      74.246456       0.632818       0.435418      -1.046272       0.020373       0.021288       0.044962       0.053757       0.029837      -0.004970      -0.022933       0.031650      -0.000787      -0.041390       0.000534       0.040856              8.521806       6.943997      -3.459724       0.909723       9.964213       0.359538       8.657207          -0.000003
           80              C      -0.634955       3.612437       9.800479       0.112716      24.938680 0.32718620E+03  0.71930109E+04                                 7.521203                            6.119719       0.293137       2.121208                    0.999697      25.603366      72.107124       0.649069       0.429239      -1.051978      -0.014979      -0.015187      -0.043408       0.048366       0.034769       0.001555      -0.013826       0.030030       0.000560      -0.041687       0.002827       0.038860              8.281348       6.509932      -3.437450       0.223500       9.970348       0.327180       8.363763          -0.000005
           81              C       7.728078       4.768206       9.889130      -0.185641      33.939643 0.47876855E+03  0.11570836E+05                                 9.231123                            7.408984      -0.006219       1.975296                    0.998375      30.194694      89.020464       0.589446       0.429955      -1.052046      -0.009342      -0.016860      -0.002369       0.019420       0.014793      -0.012288       0.006966      -0.000388       0.012315      -0.023642       0.008382       0.015260             10.363010       8.327028      -4.732335       0.751140      12.332447      -0.880745      10.429556           0.000000
           82              C       7.205171       5.337624       8.744623       0.099656      33.270108 0.41930832E+03  0.97600536E+04                                 9.169103                            6.953872      -0.105296       1.982552                    0.999494      26.565674      75.760092       0.608466       0.432465      -1.055177       0.004769      -0.004414      -0.003725       0.007490      -0.007316      -0.002738      -0.000033      -0.008499       0.012890      -0.010985       0.003936       0.007048             10.873813       8.976696      -6.084181       0.514799      14.492385      -0.559822       9.152357          -0.000004
           83              C       7.423875       4.656269       7.552381      -0.190049      32.572060 0.47282173E+03  0.11376727E+05                                 8.930148                            7.324553       0.031576       1.984430                    0.998809      30.167019      88.368118       0.598260       0.425497      -1.056158       0.006023       0.002756       0.002759       0.007176       0.014376       0.012105      -0.014582       0.013657       0.028781      -0.029728       0.010543       0.019185              9.834719       7.829387      -4.166726       0.008285      12.624375       0.083354       9.050395          -0.000008
           84              C       8.180004       3.498523       7.562610       0.084924      26.097237 0.34937931E+03  0.78015109E+04                                 7.711332                            6.299707       0.148859       2.059389                    0.999731      26.382285      74.679482       0.643946       0.425966      -1.054866       0.010716      -0.006205       0.048263       0.049826       0.021063      -0.012876       0.005343       0.018081       0.052687      -0.034335       0.008991       0.025344              8.473477       6.576834      -3.092348       0.469473      11.032475      -0.131370       7.811122          -0.000009
           85              C       3.138986       0.567459       7.604663       0.605859      20.342640 0.25097598E+03  0.52128283E+04                                 6.969432                            5.701953      -0.110338       2.033371                    0.999297      22.128602      62.480336       0.607042       0.485788      -1.010307      -0.037842      -0.010053       0.037127       0.053959       0.015116       0.077503       0.055889       0.011626       0.194582      -0.079512      -0.048597       0.128108              7.688626       9.905941      -0.687319      -2.659647       7.913720      -0.289589       5.246216           0.000002
           86              C       4.422362       0.880407       6.821579      -0.045281      28.159171 0.42539585E+03  0.98702347E+04                                 7.978852                            6.761034      -0.171528       1.961673                    0.998423      26.864849      74.813083       0.655100       0.402962      -1.081300       0.096196      -0.013756       0.025563       0.100481       0.009328       0.023788       0.021723      -0.030483       0.006922      -0.033160      -0.006580       0.039740              8.867093       9.660195       0.519518      -0.942260       8.731987       2.452416       8.209098           0.000029
           87              C       5.015573      -0.358668       6.147604      -0.175710      27.737393 0.44170696E+03  0.10472397E+05                                 8.100586                            7.032207      -0.157857       1.935962                    0.999133      29.667112      86.904990       0.615338       0.419837      -1.057304      -0.082136       0.017651      -0.031925       0.089873       0.026172       0.022372       0.032692      -0.019341       0.036035      -0.033913      -0.022961       0.056874              8.904993       7.989302      -0.143988      -0.191904       9.314984       3.794165       9.410694          -0.000019
           88              C       4.068573      -0.975940       5.130391      -0.321675      31.313068 0.48053323E+03  0.11597957E+05                                 8.648818                            7.227860      -0.177689       1.923388                    0.997755      30.828860      90.161960       0.622473       0.407687      -1.068536       0.061992       0.030806       0.062508       0.093270       0.016415       0.007218       0.000220      -0.020574       0.038483      -0.026768       0.009717       0.017051              9.672381       8.221051      -0.620909      -0.360379      10.051801       4.343978      10.744292          -0.000007
           89              C       7.152270      10.127898       4.398452       0.656736      20.384650 0.23853833E+03  0.48888599E+04                                 6.981228                            5.538595      -0.018199       2.065071                    0.999771      21.554652      60.331152       0.619704       0.482250      -1.012792       0.013210      -0.022658      -0.013685       0.029583       0.073096       0.005250       0.001928       0.089894      -0.137199      -0.062989      -0.045885       0.108873              7.828024       5.241291      -2.302129      -0.750357       8.369713       2.139975       9.873068          -0.000001
           90              C       5.433165       1.497365       7.791057      -0.452900      27.731151 0.46870520E+03  0.11210126E+05                                 7.730065                            6.950663       0.289217       2.055556                    0.997623      31.708904      91.457301       0.662539       0.386531      -1.085967      -0.048445      -0.043568      -0.055774       0.085766       0.006357       0.028699       0.025666       0.019094       0.037803      -0.034282      -0.012041       0.046323              8.155877       9.135284       1.456918       0.970724       8.325929       1.494190       7.006418          -0.000012
           91              C      -1.157636      -0.963689       9.820937       0.597396      20.592266 0.24795519E+03  0.51344641E+04                                 6.993289                            5.643612       0.043580       2.082127                    0.999673      22.128921      62.384240       0.614061       0.481695      -1.012457       0.048739       0.009677      -0.015807       0.052144      -0.000934       0.067716       0.015574      -0.007772       0.258111      -0.076623      -0.039099       0.115722              7.762763       9.143237      -0.226782      -3.019458       8.626242      -0.115684       5.518810          -0.000010
           92              C       6.630186      -1.314966      10.492639      -0.042956      28.123585 0.42444377E+03  0.98805873E+04                                 8.079668                            6.833656      -0.106778       1.989542                    0.998697      26.900693      75.985579       0.637714       0.412589      -1.070807      -0.019235      -0.035719       0.093755       0.102156      -0.007181       0.013008       0.006678      -0.054026      -0.025851      -0.031910      -0.000988       0.032898              8.970847       8.593251      -0.002140      -1.992359      10.462046       0.283158       7.857242           0.000005
           93              C       8.573511       4.444796      -0.026141      -0.183770      28.058903 0.45827347E+03  0.10978789E+05                                 8.193963                            7.194105      -0.218960       1.913261                    0.999024      30.112172      89.016344       0.603693       0.423507      -1.053743       0.090621      -0.028064       0.040765       0.103255       0.009711       0.024133       0.023756      -0.014710       0.012401      -0.029604      -0.010706       0.040310              8.918578       7.988574      -0.706693      -0.382692       9.653267       3.114876       9.113893           0.000013
           94              C       9.521849       4.916824       1.080746      -0.316573      30.884518 0.48829027E+03  0.11815693E+05                                 8.562084                            7.290540      -0.104385       1.947424                    0.997895      30.728169      89.568073       0.620087       0.408200      -1.069716      -0.066263      -0.018849      -0.070868       0.098835       0.014599       0.003699       0.000984      -0.016392       0.043228      -0.024136       0.008360       0.015776              9.488691       7.611498      -0.512274      -0.216530      10.283640       4.219565      10.570935          -0.000006
           95              C       9.010300       6.139654       1.840076       0.654220      20.294573 0.23464440E+03  0.47878549E+04                                 6.938766                            5.484554       0.055172       2.090713                    0.999792      21.472305      59.908715       0.624412       0.480733      -1.013898      -0.013060       0.025791       0.011199       0.031002       0.076900      -0.021532      -0.013251       0.085130      -0.129800      -0.066273      -0.047328       0.113601              7.803899       5.263426      -1.984548       0.331007       8.146662       2.388518      10.001609           0.000003
           96              C       6.696074      -2.585312      11.279814      -0.464469      27.776838 0.46478467E+03  0.11121869E+05                                 7.765946                            6.944861       0.148076       1.995392                    0.998860      32.500727      94.562718       0.657769       0.389141      -1.081331      -0.003537       0.088265      -0.047734       0.100408      -0.003550       0.002184      -0.010662      -0.034229      -0.014738      -0.015192      -0.008804       0.023996              8.178130       6.620339       0.626522      -0.644563      11.051218      -1.084830       6.862831          -0.000011
           97              N       6.692993       9.425374       0.229583      -0.219239      34.336342 0.49838778E+03  0.11923964E+05                                 8.884094                            7.284675       0.132473       2.079741                    0.998282      27.356131      75.136570       0.641163       0.399286      -1.093493      -0.098908       0.036588      -0.112462       0.154172       0.016520      -0.059519       0.035031      -0.056894      -0.093828      -0.092544       0.033539       0.059005              9.891454       7.565383      -2.422372       2.947487       9.902268      -0.522443      12.206710           0.000017
           98              N       9.489531       6.926155       6.013491      -0.227369      35.296837 0.52352059E+03  0.12676801E+05                                 9.059831                            7.477927       0.092833       2.065224                    0.997672      27.664486      76.373403       0.631496       0.400553      -1.092926       0.098429      -0.037981       0.113793       0.155176       0.017957      -0.055257       0.032851      -0.069656      -0.105234      -0.091520       0.028182       0.063337             10.122388       7.558884      -1.779342       3.206509      10.307068      -0.722161      12.501213          -0.000011
           99              N       2.414489      -3.320261       8.824182      -0.219234      34.336004 0.49838190E+03  0.11923780E+05                                 8.884011                            7.284604       0.132516       2.079755                    0.998281      27.355989      75.135899       0.641170       0.399283      -1.093495       0.098905      -0.117976      -0.008233       0.154170       0.061379       0.006996      -0.001000       0.032231       0.173545      -0.092554       0.033544       0.059010              9.891370       7.565323      -3.640591       1.140857      12.245939       0.425201       9.862847          -0.000020
          100              N      -0.382059       2.978750       8.675294      -0.227344      35.296006 0.52350582E+03  0.12676351E+05                                 9.059688                            7.477813       0.092808       2.065222                    0.997671      27.664077      76.371926       0.631501       0.400552      -1.092927      -0.098430       0.119733       0.007446       0.155177       0.057956       0.004065      -0.006767       0.028331       0.188750      -0.091517       0.028176       0.063341             10.122228       7.558777      -3.639641       0.447616      12.694619       0.243300      10.113289          -0.000011
          101              O       6.080210       7.710204       2.488933      -0.525459      34.227631 0.58350414E+03  0.14322628E+05                                 8.329852                            7.507409       0.290991       2.139663                    0.998223      27.681858      73.616763       0.688906       0.362216      -1.136027       0.007157      -0.002022       0.013068       0.015036       0.000362      -0.054821       0.000173      -0.085202       0.040788      -0.081128       0.035804       0.045324              8.721813       8.584260       2.637882      -1.046229       8.766639      -2.754494       8.814540          -0.000548
          102              O       6.830158       6.569492       4.265021      -0.541176      34.386080 0.54443239E+03  0.13123128E+05                                 8.335196                            7.189957       0.482822       2.195073                    0.998821      27.721586      72.858414       0.713630       0.356074      -1.141842       0.009650       0.025425      -0.015316       0.031211      -0.037213       0.029333       0.040970       0.065100      -0.000984      -0.080165       0.027295       0.052870              9.110596      11.975061       0.801303       3.666523       5.581535      -0.676779       9.775191           0.000564
          103              O       1.956681      -0.926722      10.616068      -0.553619      35.262664 0.54911054E+03  0.13254955E+05                                 8.483212                            7.203341       0.470703       2.188511                    0.999041      27.834354      73.040334       0.716058       0.354356      -1.144023      -0.009142       0.010411      -0.025560       0.029073       0.028609      -0.039994       0.065081      -0.012059      -0.073014      -0.095360       0.029959       0.065401              9.388788       6.016733       0.167462       0.753554      12.794564       4.780242       9.355065          -0.000599
          104              O       1.492303       1.244872      10.385121      -0.531124      34.142352 0.58743344E+03  0.14435673E+05                                 8.312872                            7.534816       0.255911       2.133664                    0.996828      27.612415      73.347849       0.687717       0.362425      -1.136462      -0.000725      -0.016868      -0.012856       0.021221      -0.015690       0.003034      -0.056346       0.089891       0.021432      -0.084631       0.031504       0.053127              8.604997       7.431086      -1.561243       2.682511       8.511761      -1.731737       9.872143           0.000538
          105              O       9.478916       9.543256       1.798478      -0.525351      36.215133 0.57532623E+03  0.14056899E+05                                 8.673584                            7.435355       0.326512       2.155811                    0.997594      27.507978      72.727719       0.695681       0.360347      -1.138731      -0.002327      -0.012928       0.019300       0.023346      -0.019589       0.027991       0.044742       0.040835      -0.032728      -0.069541       0.027829       0.041712              9.517558      11.724668       1.976433       3.483517       5.982035      -0.143032      10.845971          -0.000579
          106              O      10.066987       8.766902       3.811651      -0.527368      37.181137 0.62511491E+03  0.15611762E+05                                 8.852259                            7.801403       0.144511       2.091806                    0.997148      27.951632      74.999319       0.671734       0.365104      -1.133684      -0.003680       0.000527      -0.009467       0.010171      -0.006084      -0.048826      -0.008356      -0.082839       0.027973      -0.075316       0.033512       0.041804              9.451106       9.123233       2.872429      -1.241875       9.099951      -3.141177      10.130133           0.000550
          107              O       0.702166      -1.548483       6.943304      -0.533171      34.866815 0.59573661E+03  0.14676992E+05                                 8.428243                            7.579941       0.285208       2.145682                    0.996478      27.545116      73.031370       0.687408       0.361667      -1.138156      -0.004449       0.009140       0.009236       0.013735      -0.006901       0.014278      -0.059376       0.061553      -0.006946      -0.077006       0.021748       0.055258              8.814427       7.841660      -2.104712       2.617003       8.548191      -1.391912      10.053428          -0.000503
          108              O      -0.138130       0.522304       6.882839      -0.535605      35.835743 0.54257851E+03  0.13065905E+05                                 8.597949                            7.187786       0.402125       2.175843                    0.998401      27.486073      72.179746       0.712312       0.357075      -1.141162       0.011227      -0.008224       0.022851       0.026755       0.037835      -0.044279       0.053674      -0.005550      -0.072355      -0.094266       0.039890       0.054376              9.576648       6.414197      -1.072407       0.044607      12.429456       5.093620       9.886293           0.000549
          109              O       3.027270      -0.582718       8.080991      -0.525429      34.226949 0.58349026E+03  0.14322217E+05                                 8.329783                            7.507351       0.290898       2.139641                    0.998221      27.681461      73.615779       0.688904       0.362219      -1.136023      -0.007183       0.012872       0.003024       0.015047       0.050963       0.020203      -0.007597      -0.065972       0.098387      -0.081119       0.035800       0.045319              8.721738       8.584210       1.958732      -2.053354      10.722165      -1.963750       6.858839           0.000530
          110              O       2.277319       1.491464       7.689222      -0.541144      34.385133 0.54441436E+03  0.13122564E+05                                 8.334964                            7.189771       0.482891       2.195103                    0.998821      27.721353      72.857077       0.713650       0.356067      -1.141849      -0.009687      -0.023720       0.017845       0.031224      -0.041146       0.023496       0.040604       0.066033       0.001777      -0.080171       0.027298       0.052873              9.110330      11.974701      -3.098709      -2.117188       9.656033       0.970749       5.700254          -0.000437
          111              O       7.150792      10.189387       3.120287      -0.553655      35.262863 0.54911444E+03  0.13255048E+05                                 8.483167                            7.203301       0.470723       2.188508                    0.999041      27.834710      73.040820       0.716071       0.354349      -1.144031       0.009134      -0.027580       0.000069       0.029053       0.047820      -0.011522       0.031996       0.069768       0.172372      -0.095377       0.029981       0.065396              9.388742       6.016702      -0.635828      -0.437730       6.515870       2.241562      15.633652          -0.000374
          112              O       7.615167       9.161257       5.046968      -0.531157      34.143081 0.58744996E+03  0.14436199E+05                                 8.313061                            7.534980       0.255916       2.133659                    0.996828      27.612632      73.349031       0.687701       0.362430      -1.136457       0.000723      -0.005594      -0.020465       0.021228      -0.008696       0.013401      -0.021156       0.002889      -0.239573      -0.084624       0.031501       0.053123              8.605199       7.431259      -3.072233       0.441866      10.884885      -0.772320       7.499453           0.000316
          113              O      -0.371438      -1.909949       9.521570      -0.525315      36.214085 0.57530586E+03  0.14056283E+05                                 8.673443                            7.435242       0.326431       2.155794                    0.997594      27.507432      72.726078       0.695683       0.360348      -1.138730       0.002349       0.022741      -0.004763       0.023353      -0.033280       0.007645       0.033572       0.068471       0.050097      -0.069531       0.027809       0.041722              9.517397      11.724497      -2.488595      -3.138053      10.261736       1.587431       6.565957           0.000454
          114              O      -0.959512       0.247451       9.556462      -0.527327      37.179920 0.62508908E+03  0.15610928E+05                                 8.851985                            7.801173       0.144509       2.091815                    0.997147      27.951196      74.997280       0.671754       0.365098      -1.133691       0.003683      -0.008972      -0.003059       0.010169       0.042985       0.023948      -0.015543      -0.065084       0.081273      -0.075322       0.033513       0.041809              9.450802       9.122949       2.227965      -2.197375      12.168207      -1.900355       7.061249          -0.000520
          115              O       8.405318       7.017487       1.167124      -0.533215      34.868538 0.59577434E+03  0.14678157E+05                                 8.428526                            7.580186       0.285134       2.145651                    0.996475      27.545883      73.034037       0.687396       0.361667      -1.138156       0.004450       0.005130       0.011921       0.013719      -0.015815       0.001048      -0.033219      -0.003168      -0.201170      -0.077022       0.021765       0.055257              8.814732       7.841925      -3.215261       0.970305      10.809728      -0.477662       7.792544          -0.000332
          116              O       9.245611       6.185196       3.064255      -0.535633      35.836271 0.54258795E+03  0.13066206E+05                                 8.598114                            7.187910       0.402068       2.175824                    0.998403      27.486098      72.180312       0.712296       0.357081      -1.141156      -0.011225       0.024268       0.000936       0.026755       0.055221      -0.018481       0.025059       0.065211       0.139972      -0.094249       0.039879       0.054370              9.576848       6.414309      -0.443357       0.977511       6.703508       2.778445      15.612727           0.000328

******************************************************
Auxiliary information for the entire system
The total spin magnetic moment of the unit cell is   -0.000609
The total net atomic charge of the unit cell is   0.000001
Accuracy of reproducing the electrostatic potential in the unit cell:
  The inner radius (bohr) =    5.0000
  The outer radius (bohr) =   12.0000
  Valid grid points have density less than (e/(bohr^3)) =    0.0001
  The number of valid grid points were=         5294
  The rms potential error without charges in kcal/mol is=      2.09142
  The rms potential error with partial charges in kcal/mol is=      0.30270
  The RRMSE value at monopole order=      0.14474
  The rms potential error with partial charges and cloud penetration in kcal/mol is=      0.30524
  The RRMSE value at monopole order with cloud penetration is=      0.14595
  The rms potential error with partial charges and atomic dipoles in kcal/mol is=      0.23095
  The RRMSE value at dipole order=      0.11043
  The rms potential error with partial charges, atomic dipoles and cloud penetration in kcal/mol is=      0.22122
  The RRMSE value at dipole order with cloud penetration=      0.10577

******************************************************
The electron densities and ab initio electrostatic potential were computed in VASP using the PBE functional and
projector augmented wave method. See the main text of the journal article for a description of computational details.
The atomic charges, dipoles, and quadrupoles were computed with the DDEC6 method as described in
(a) T. A. Manz and N. Gabaldon Limas, RSC Adv. 6 (2016) 47771-47801 DOI: 10.1039/c6ra04656h
(b) N. Gabaldon Limas and T. A. Manz, RSC Adv. 8 (2018) 2678-2707 DOI: 10.1039/c7ra11829e.
For each atom in the material, the electron cloud parameters were fit to the spherically averaged atom-in-material
electron density using radial positions for which this density was between 10^-4 and 10^-2 electrons per cubic bohr.
The polarizabilities, dispersion coefficients, and quantum Drude oscillator (QDO) parameters were fit using the MCLF method.
The magnetic structure of the system was optimized in VASP from the default ferromagnetic initial guess using spin polarization.
The atomic spin moments (ASMs) were computed on this optimized magnetic structure using the DDEC6 partition as inputs
to the method of T. A. Manz and D. S. Sholl, J. Chem. Theory Comput. 7 (2011) 4146-4164 DOI: 10.1021/ct200539n.
The RMSE and RRMSE were computed using a uniform grid with Ewald summation.
