# Supplementary material for: A collection of forcefield precursors for metal–organic frameworks
Source: RSC Adv. 2019 Nov 13;9(63):36492–507. doi: 10.1039/c9ra07327b (PMC9075174; doi:10.1039/c9ra07327b)
Supplement: RA-009-C9RA07327B-s6067 [file RA-009-C9RA07327B-s6067.xyz]

  112
jmolscript: load "" {1 1 1} spacegroup "x,y,z" unitcell [{      8.551000     0.000000     0.000000 }, {      0.000000    13.157000     0.000000 }, {     -0.273448    -6.578607    12.402957 }]
Cu     4.574327    -2.686196     7.285249     0.772467
Cu     7.978725     3.892323     5.117708     0.763256
Cu     3.703225     9.264589     5.117708     0.772430
Cu     0.298827     2.686070     7.285249     0.763027
H      5.454852     0.127552     8.176029     0.097626
H      6.756755     1.211676     9.746244     0.130767
H      7.395145    -2.361781    11.547153     0.123137
H      6.045212    -3.338017     9.944691     0.095624
H      8.127010     1.198501    11.745600     0.109752
H      0.655523    -3.822186     8.974780     0.124520
H     -0.099097    -3.049860     7.791538     0.144296
H      7.617972     7.874396     7.994946     0.097319
H      8.310794     8.091498     6.551242     0.102040
H      0.959108     6.770516     8.818502     0.124599
H      1.761179     7.100769     7.461619     0.139524
H      7.098200     6.706086     4.226928     0.099842
H      5.796297     7.790237     2.656713     0.132478
H      5.157907     4.216811     0.855804     0.123282
H      6.507840     3.240548     2.458266     0.094227
H      4.426042     7.777097     0.657357     0.112235
H      3.346529     2.756362     3.428177     0.124701
H      4.101149     3.528668     4.611419     0.144407
H      4.935080     1.295926     4.408011     0.099356
H      4.242258     1.513005     5.851715     0.102655
H      3.042944     0.192061     3.584455     0.126701
H      2.240873     0.522290     4.941338     0.138589
H      2.822700     6.450841     4.226928     0.097624
H      1.520797     5.366717     2.656713     0.130765
H      0.882407     8.940174     0.855804     0.123146
H      2.232340     9.916410     2.458266     0.095626
H      0.150542     5.379892     0.657357     0.109746
H      7.622029    10.400579     3.428177     0.124530
H      8.376649     9.628253     4.611419     0.144294
H      0.659580    -1.296003     4.408011     0.097315
H     -0.033242    -1.513105     5.851715     0.102038
H      7.318444    -0.192123     3.584455     0.124603
H      6.516373    -0.522376     4.941338     0.139522
H      1.179352    -0.127693     8.176029     0.099831
H      2.481255    -1.211844     9.746244     0.132467
H      3.119645     2.361582    11.547153     0.123278
H      1.769712     3.337845     9.944691     0.094206
H      3.851510    -1.198704    11.745600     0.112223
H      4.931023     3.822031     8.974780     0.124694
H      4.176403     3.049725     7.791538     0.144393
H      3.342472     5.282467     7.994946     0.099358
H      4.035294     5.065388     6.551242     0.102650
H      5.234608     6.386332     8.818502     0.126708
H      6.036679     6.056103     7.461619     0.138591
C      5.860314    -0.382682     8.867618     0.109259
C      6.649689     0.268845     9.793127    -0.182805
C      7.213834    -0.451642    10.850355     0.151429
C      6.975383    -1.825496    10.883595    -0.205436
C      6.167167    -2.395186     9.920629     0.081133
C      8.028904     0.258696    11.851522    -0.133138
C      1.870257    -3.485089     7.323450     0.653341
C      0.535288    -3.784548     7.989985    -0.330649
C     -0.066759     8.039388     7.527107    -0.124006
C      0.865354     6.867886     7.834948    -0.324274
C      0.445794     5.529693     7.239854     0.655933
C      6.692738     6.195864     3.535339     0.104869
C      5.903363     6.847407     2.609830    -0.184534
C      5.339218     6.126938     1.552602     0.152448
C      5.577669     4.753085     1.519362    -0.207701
C      6.385885     4.183378     2.482328     0.084275
C      4.524148     6.837293     0.551435    -0.136526
C      2.131795     3.093430     5.079507     0.648266
C      3.466764     2.793982     4.412972    -0.325597
C      4.068811     1.460911     4.875850    -0.128184
C      3.136698     0.289415     4.568009    -0.329982
C      3.556258    -1.048789     5.163103     0.659677
C      2.417238     6.961075     3.535339     0.109252
C      1.627863     6.309548     2.609830    -0.182821
C      1.063718     7.030035     1.552602     0.151424
C      1.302169     8.403889     1.519362    -0.205434
C      2.110385     8.973579     2.482328     0.081135
C      0.248648     6.319697     0.551435    -0.133100
C      6.407295    10.063482     5.079507     0.653343
C      7.742264    10.362941     4.412972    -0.330655
C      8.344311    -1.460995     4.875850    -0.124007
C      7.412198    -0.289493     4.568009    -0.324276
C      7.831758     1.048700     5.163103     0.655932
C      1.584814     0.382529     8.867618     0.104852
C      2.374189    -0.269014     9.793127    -0.184545
C      2.938334     0.451455    10.850355     0.152426
C      2.699883     1.825308    10.883595    -0.207709
C      1.891667     2.395015     9.920629     0.084268
C      3.753404    -0.258900    11.851522    -0.136457
C      6.145757     3.484963     7.323450     0.648268
C      4.810788     3.784411     7.989985    -0.325588
C      4.208741     5.117482     7.527107    -0.128186
C      5.140854     6.288978     7.834948    -0.329987
C      4.721294     7.627182     7.239854     0.659682
N      5.597379    -1.696804     8.925416    -0.237193
N      6.955673     4.881743     3.477541    -0.236882
N      2.680173     8.275197     3.477541    -0.237188
N      1.321879     1.696650     8.925416    -0.236847
O      2.744293    -2.885662     8.004372    -0.549762
O      2.012684     9.285763     6.134254    -0.534591
O      0.669996     4.511467     7.930451    -0.548374
O     -0.054629     5.539834     6.084891    -0.538278
O      1.257759     3.692869     4.398585    -0.545950
O      1.989368     2.707262     6.268703    -0.530575
O      3.332056    -2.067003     4.472506    -0.551498
O      4.056681    -1.038668     6.318066    -0.537933
O      5.533259     9.464055     4.398585    -0.549774
O      6.264868    -2.707370     6.268703    -0.534582
O      7.607556     2.066926     4.472506    -0.548388
O      8.332181     1.038559     6.318066    -0.538272
O      7.019793     2.885524     8.004372    -0.545950
O      6.288184     3.871131     6.134254    -0.530603
O      4.945496     8.645396     7.930451    -0.551489
O      4.220871     7.617061     6.084891    -0.537952

The following XYZ coordinates are in angstroms. Other properties are in atomic units.
The sperically averaged electron density of each atom fit to a function of the form exp(a - br)
eigen_1, eigen_2 and eigen_3 are the three eigenvalues of traceless quadrupole moment tensor
  atom number  atomic symbol              X              Y              Z     net charge C6 coefficient C8 coefficient C10 coefficient fluctuating dipole atomic polarizability isotropic forcefield polarizability              a              b squared Pearson coefficient          <r^3>          <r^4>         wp_QDO          m_QDO          q_QDO       dipole_x       dipole_y       dipole_z         dipole            Qxy            Qxz            Qyz     Q(x^2-y^2)  Q(3z^2 - R^2)        eigen_1        eigen_2        eigen_3 static polarizability      alpha(xx)      alpha(xy)      alpha(xz)      alpha(yy)      alpha(yz)      alpha(zz) atomic spin moment
            1             Cu       4.574327      -2.686196       7.285249       0.772467      63.620532 0.12024963E+04  0.33964206E+05                                13.680160                           11.946102       1.288955       2.312591                    0.994400      42.594549     106.484206       0.487269       0.445041      -1.123522       0.027918       0.039747       0.074885       0.089259      -0.059907      -0.102560      -0.140016       0.017053      -0.352446      -0.242388       0.112694       0.129693             15.484636      17.959247       0.915716      -0.125689      16.146285       1.012802      12.348377           0.750785
            2             Cu       7.978725       3.892323       5.117708       0.763256      63.999845 0.12113439E+04  0.34292203E+05                                13.771226                           12.022301       1.269495       2.304527                    0.994266      42.767843     107.195896       0.483548       0.447444      -1.121508      -0.026934       0.039948      -0.074546       0.088760       0.058022      -0.101749       0.140483       0.016095      -0.353541      -0.241786       0.111398       0.130388             15.592968      18.078551      -0.932764      -0.111168      16.261788      -1.036003      12.438566           0.686806
            3             Cu       3.703225       9.264589       5.117708       0.772430      63.621914 0.12025275E+04  0.33965365E+05                                13.680484                           11.946368       1.288912       2.312569                    0.994400      42.595183     106.486791       0.487256       0.445049      -1.123515      -0.027921      -0.039752      -0.074891       0.089266      -0.059910      -0.102566      -0.140025       0.017054      -0.352469      -0.242403       0.112701       0.129702             15.485015      17.959686       0.915744      -0.125690      16.146697       1.012832      12.348662           0.750800
            4             Cu       0.298827       2.686070       7.285249       0.763027      64.007534 0.12115245E+04  0.34299087E+05                                13.773493                           12.024209       1.269009       2.304329                    0.994263      42.771330     107.212462       0.483441       0.447520      -1.121445       0.026957      -0.039976       0.074592       0.088819       0.058064      -0.101825       0.140579       0.016123      -0.353783      -0.241957       0.111486       0.130471             15.595615      18.081708      -0.933015      -0.111133      16.264564      -1.036312      12.440572          -0.717654
            5              H       5.454852       0.127552       8.176029       0.097626       1.005206 0.71820786E+01  0.69335698E+02                                 1.717465                            1.610919      -1.013466       2.394983                    0.996842       3.667837      10.527314       0.468242       1.354967      -0.691786      -0.017145       0.027939      -0.035790       0.048533      -0.002518       0.007740      -0.007945      -0.018765      -0.003253      -0.013826      -0.001743       0.015569              1.772948       1.620148      -0.181345       0.378529       1.676799      -0.353992       2.021897           0.000000
            6              H       6.756755       1.211676       9.746244       0.130767       1.099118 0.83591239E+01  0.83410961E+02                                 1.789068                            1.714625      -1.239232       2.295138                    0.995654       3.636054      10.442011       0.465409       1.318891      -0.699880       0.004830       0.037104      -0.002397       0.037494       0.001778       0.008358       0.007257      -0.015952      -0.001447      -0.013546      -0.000429       0.013975              1.806841       1.533656       0.112731       0.054354       2.255835      -0.242216       1.631033          -0.000090
            7              H       7.395145      -2.361781      11.547153       0.123137       1.157073 0.87539140E+01  0.86600776E+02                                 1.723341                            1.657724      -1.012293       2.398804                    0.997912       3.331035       8.918040       0.525936       1.177209      -0.734710       0.019307      -0.019434       0.022519       0.035462      -0.000047       0.014450      -0.005745      -0.019300      -0.018713      -0.021315       0.005822       0.015493              1.732906       1.574234      -0.110641       0.292215       1.585067      -0.178781       2.039419           0.000013
            8              H       6.045212      -3.338017       9.944691       0.095624       1.266901 0.93271566E+01  0.93751844E+02                                 1.834316                            1.710050      -1.004858       2.391794                    0.997927       3.440705       9.286938       0.518294       1.175708      -0.734903      -0.001629      -0.047063      -0.000310       0.047093      -0.002160       0.009438      -0.010109      -0.018902      -0.008287      -0.016069      -0.001829       0.017899              1.876901       1.508917       0.190431       0.048590       2.519726       0.240224       1.602061           0.000016
            9              H       8.127010       1.198501      11.745600       0.109752       1.161216 0.95076059E+01  0.97265107E+02                                 1.814719                            1.794010      -1.053485       2.373978                    0.996408       3.641863      10.341571       0.471640       1.269433      -0.711750       0.002024       0.035942       0.000680       0.036005      -0.003549       0.007742      -0.000532      -0.019803      -0.003395      -0.014308       0.002878       0.011429              1.805423       1.631337       0.181613       0.120163       1.975442      -0.057781       1.809491           0.000000
           10              H       0.655523      -3.822186       8.974780       0.124520       1.199498 0.97941602E+01  0.99700840E+02                                 1.778496                            1.759184      -0.905126       2.434653                    0.998677       3.444582       9.370317       0.507794       1.184914      -0.733140       0.002617      -0.009361       0.021517       0.023611       0.005638       0.001943      -0.004284      -0.000352       0.019555      -0.010072       0.001916       0.008156              1.770121       1.532706       0.017759       0.019987       1.602346       0.132204       2.175312           0.000950
           11              H      -0.099097      -3.049860       7.791538       0.144296       0.931442 0.69632446E+01  0.66814382E+02                                 1.647880                            1.595789      -0.993257       2.408935                    0.996847       3.593933      10.338949       0.465455       1.371420      -0.688573      -0.022979       0.015735      -0.009126       0.029307      -0.003669       0.001176      -0.000726      -0.008058      -0.025468      -0.008649      -0.001111       0.009760              1.678060       1.768084      -0.389470       0.073778       1.870304      -0.058078       1.395792          -0.000244
           12              H       7.617972       7.874396       7.994946       0.097319       1.124001 0.87101784E+01  0.87223963E+02                                 1.779166                            1.715716      -0.852338       2.457004                    0.996964       3.652826      10.280574       0.482617       1.267346      -0.711660      -0.026532      -0.006223       0.019151       0.033308       0.002203      -0.005754      -0.003311       0.003535      -0.003955      -0.006003      -0.002130       0.008133              1.813167       2.357401       0.163582      -0.321154       1.588592      -0.020032       1.493509           0.000453
           13              H       8.310794       8.091498       6.551242       0.102040       0.978805 0.78909440E+01  0.78009434E+02                                 1.687284                            1.686008      -1.160840       2.319258                    0.994034       3.837848      11.154514       0.458634       1.350895      -0.692161      -0.000111       0.004164      -0.033580       0.033837      -0.003460       0.006713      -0.001325      -0.002970       0.027802      -0.009837      -0.002350       0.012187              1.681366       1.515790       0.004778       0.157045       1.578264      -0.056296       1.950044           0.000285
           14              H       0.959108       6.770516       8.818502       0.124599       1.151178 0.93345269E+01  0.93248363E+02                                 1.687258                            1.683643      -0.847237       2.462306                    0.999182       3.298455       8.692710       0.538416       1.138778      -0.745526      -0.004762       0.000521       0.024554       0.025017      -0.000928      -0.001791      -0.000641      -0.003878       0.017851      -0.005439      -0.000832       0.006271              1.662995       1.434075      -0.040736       0.034356       1.577653      -0.068474       1.977258           0.000680
           15              H       1.761179       7.100769       7.461619       0.139524       0.943556 0.72132687E+01  0.70036770E+02                                 1.679235                            1.636537      -1.154857       2.330960                    0.994421       3.725340      10.886914       0.453066       1.392358      -0.683911       0.021179       0.015650      -0.015860       0.030741       0.001462      -0.002562       0.004068       0.011647      -0.004043      -0.008208       0.000943       0.007265              1.707377       2.134456       0.159630      -0.257427       1.622947      -0.077985       1.364727          -0.000158
           16              H       7.098200       6.706086       4.226928       0.099842       0.998107 0.71198530E+01  0.68573406E+02                                 1.708413                            1.603287      -1.003100       2.400500                    0.997033       3.649015      10.454898       0.469719       1.353888      -0.692047       0.017588       0.027562       0.034694       0.047672       0.002139       0.007483       0.007993      -0.019319      -0.001629      -0.013877      -0.001638       0.015515              1.763208       1.612019       0.179458       0.374895       1.667862       0.350341       2.009742          -0.000015
           17              H       5.796297       7.790237       2.656713       0.132478       1.095760 0.83313585E+01  0.83114575E+02                                 1.790208                            1.715560      -1.252388       2.291048                    0.995566       3.633474      10.453830       0.463465       1.324730      -0.698689      -0.004271       0.036051       0.002050       0.036360      -0.001771       0.008286      -0.006830      -0.016119      -0.002340      -0.013474      -0.000169       0.013643              1.808088       1.534548      -0.112840       0.054446       2.257583       0.242571       1.632132           0.000106
           18              H       5.157907       4.216811       0.855804       0.123282       1.154950 0.87360107E+01  0.86388940E+02                                 1.722094                            1.656719      -1.014689       2.397600                    0.997878       3.329353       8.914948       0.525709       1.178191      -0.734476      -0.018632      -0.019423      -0.022719       0.035222       0.000264       0.014351       0.005706      -0.019191      -0.019479      -0.021217       0.005645       0.015573              1.731609       1.573182       0.110270       0.291560       1.584075       0.178183       2.037568          -0.000011
           19              H       6.507840       3.240548       2.458266       0.094227       1.268081 0.93325318E+01  0.93762325E+02                                 1.829963                            1.706180      -0.987590       2.397887                    0.998108       3.444160       9.275654       0.521190       1.169718      -0.736290       0.002010      -0.047944      -0.000114       0.047986       0.002433       0.009340       0.009767      -0.018875      -0.007323      -0.015771      -0.001889       0.017660              1.872333       1.505585      -0.189795       0.048300       2.513177      -0.239280       1.598236          -0.000015
           20              H       4.426042       7.777097       0.657357       0.112235       1.157566 0.94782607E+01  0.96959420E+02                                 1.816949                            1.796208      -1.084510       2.362790                    0.995923       3.636785      10.351051       0.469060       1.276486      -0.710256      -0.002305       0.034446      -0.000791       0.034532       0.003794       0.007507       0.000562      -0.019685      -0.004223      -0.014075       0.002471       0.011604              1.807718       1.633430      -0.181863       0.120541       1.977487       0.057879       1.812235           0.000002
           21              H       3.346529       2.756362       3.428177       0.124701       1.196935 0.97683970E+01  0.99390981E+02                                 1.777908                            1.758530      -0.900150       2.437404                    0.998618       3.438954       9.358259       0.507078       1.187155      -0.732662      -0.003146      -0.009708      -0.021654       0.023938      -0.005693       0.001818       0.003991      -0.000179       0.019546      -0.009980       0.002027       0.007953              1.769555       1.532002      -0.017714       0.020185       1.601647      -0.131941       2.175016          -0.000805
           22              H       4.101149       3.528668       4.611419       0.144407       0.933460 0.69847298E+01  0.67101252E+02                                 1.652995                            1.600377      -1.005030       2.403846                    0.996674       3.604335      10.389813       0.463659       1.375075      -0.687817       0.023455       0.015856       0.009398       0.029830       0.003585       0.000751       0.000619      -0.008261      -0.024582      -0.008268      -0.001338       0.009606              1.683469       1.774030       0.391770       0.074117       1.876918       0.058350       1.399460           0.000252
           23              H       4.935080       1.295926       4.408011       0.099356       1.123052 0.87048825E+01  0.87188824E+02                                 1.780713                            1.717223      -0.853674       2.456658                    0.996859       3.652820      10.293619       0.481378       1.270346      -0.710985       0.025542      -0.006798      -0.018403       0.032207      -0.001996      -0.005991       0.003208       0.003458      -0.004356      -0.006268      -0.001893       0.008161              1.814737       2.359450      -0.163646      -0.321446       1.589986       0.020034       1.494776           0.000372
           24              H       4.242258       1.513005       5.851715       0.102655       0.977779 0.78849575E+01  0.77969169E+02                                 1.689138                            1.687848      -1.106755       2.337575                    0.994068       3.841920      11.183488       0.457176       1.354874      -0.691353       0.000015       0.003816       0.033353       0.033571       0.003690       0.006868       0.001127      -0.002959       0.027822      -0.010119      -0.002148       0.012267              1.683252       1.517436      -0.004785       0.157303       1.580150       0.056439       1.952169           0.000008
           25              H       3.042944       0.192061       3.584455       0.126701       1.147474 0.93002017E+01  0.92850005E+02                                 1.686092                            1.682600      -0.861002       2.457212                    0.999114       3.292449       8.683472       0.537422       1.141566      -0.744829       0.004607       0.000693      -0.023104       0.023569       0.000963      -0.002083       0.000754      -0.004062       0.017426      -0.005577      -0.000667       0.006244              1.661876       1.433501       0.040739       0.034291       1.577010       0.068438       1.975117           0.000863
           26              H       2.240873       0.522290       4.941338       0.138589       0.943813 0.72156977E+01  0.70056671E+02                                 1.678669                            1.636142      -1.156656       2.329873                    0.994641       3.725510      10.882263       0.453461       1.391217      -0.684145      -0.020867       0.014653       0.016167       0.030191      -0.001904      -0.002581      -0.003753       0.011613      -0.004407      -0.008051       0.000695       0.007356              1.706753       2.133186      -0.159216      -0.256906       1.622678       0.077849       1.364396           0.000064
           27              H       2.822700       6.450841       4.226928       0.097624       1.005207 0.71820898E+01  0.69335816E+02                                 1.717464                            1.610919      -1.013457       2.394986                    0.996842       3.667839      10.527312       0.468243       1.354965      -0.691787       0.017146      -0.027937       0.035791       0.048533      -0.002518       0.007740      -0.007945      -0.018766      -0.003252      -0.013826      -0.001743       0.015569              1.772947       1.620148      -0.181344       0.378529       1.676798      -0.353990       2.021896           0.000005
           28              H       1.520797       5.366717       2.656713       0.130765       1.099143 0.83593693E+01  0.83414064E+02                                 1.789095                            1.714651      -1.239231       2.295133                    0.995654       3.636118      10.442253       0.465405       1.318892      -0.699880      -0.004829      -0.037103       0.002396       0.037492       0.001778       0.008359       0.007256      -0.015952      -0.001447      -0.013547      -0.000428       0.013974              1.806869       1.533679       0.112734       0.054357       2.255870      -0.242222       1.631058           0.000097
           29              H       0.882407       8.940174       0.855804       0.123146       1.157012 0.87532972E+01  0.86592854E+02                                 1.723255                            1.657645      -1.012265       2.398821                    0.997912       3.330930       8.917566       0.525960       1.177180      -0.734717      -0.019306       0.019434      -0.022521       0.035463      -0.000048       0.014450      -0.005746      -0.019301      -0.018714      -0.021316       0.005821       0.015494              1.732818       1.574158      -0.110633       0.292190       1.584993      -0.178768       2.039304           0.000009
           30              H       2.232340       9.916410       2.458266       0.095626       1.266859 0.93267486E+01  0.93746491E+02                                 1.834258                            1.709998      -1.004844       2.391804                    0.997927       3.440633       9.286608       0.518309       1.175689      -0.734908       0.001630       0.047064       0.000310       0.047093      -0.002159       0.009437      -0.010109      -0.018902      -0.008285      -0.016069      -0.001830       0.017899              1.876840       1.508873       0.190421       0.048585       2.519634       0.240210       1.602011           0.000017
           31              H       0.150542       5.379892       0.657357       0.109746       1.161265 0.95081380E+01  0.97272053E+02                                 1.814779                            1.794067      -1.053504       2.373962                    0.996408       3.641965      10.341990       0.471629       1.269443      -0.711748      -0.002023      -0.035940      -0.000682       0.036004      -0.003548       0.007742      -0.000531      -0.019801      -0.003392      -0.014307       0.002880       0.011428              1.805483       1.631386       0.181625       0.120170       1.975512      -0.057783       1.809551           0.000001
           32              H       7.622029      10.400579       3.428177       0.124530       1.199459 0.97937107E+01  0.99694814E+02                                 1.778431                            1.759121      -0.905117       2.434658                    0.998677       3.444516       9.369975       0.507815       1.184883      -0.733147      -0.002617       0.009363      -0.021516       0.023611       0.005639       0.001944      -0.004285      -0.000350       0.019558      -0.010073       0.001916       0.008157              1.770056       1.532654       0.017758       0.019987       1.602290       0.132195       2.175222           0.000858
           33              H       8.376649       9.628253       4.611419       0.144294       0.931437 0.69631968E+01  0.66813797E+02                                 1.647874                            1.595783      -0.993251       2.408938                    0.996847       3.593918      10.338890       0.465456       1.371420      -0.688574       0.022980      -0.015735       0.009128       0.029308      -0.003669       0.001177      -0.000728      -0.008058      -0.025473      -0.008651      -0.001110       0.009761              1.678054       1.768077      -0.389467       0.073777       1.870298      -0.058076       1.395787           0.000027
           34              H       0.659580      -1.296003       4.408011       0.097315       1.124011 0.87102730E+01  0.87225177E+02                                 1.779179                            1.715728      -0.852351       2.456997                    0.996964       3.652846      10.280657       0.482614       1.267349      -0.711659       0.026532       0.006222      -0.019148       0.033307       0.002203      -0.005753      -0.003310       0.003535      -0.003956      -0.006002      -0.002130       0.008131              1.813181       2.357421       0.163584      -0.321159       1.588603      -0.020033       1.493519           0.000405
           35              H      -0.033242      -1.513105       5.851715       0.102038       0.978806 0.78909636E+01  0.78009743E+02                                 1.687292                            1.686015      -1.160876       2.319243                    0.994033       3.837864      11.154600       0.458631       1.350903      -0.692159       0.000113      -0.004163       0.033579       0.033836      -0.003460       0.006714      -0.001325      -0.002969       0.027798      -0.009837      -0.002351       0.012187              1.681373       1.515796       0.004778       0.157046       1.578270      -0.056298       1.950053          -0.000103
           36              H       7.318444      -0.192123       3.584455       0.124603       1.151178 0.93345060E+01  0.93248008E+02                                 1.687246                            1.683632      -0.847195       2.462321                    0.999183       3.298464       8.692698       0.538423       1.138765      -0.745529       0.004762      -0.000522      -0.024552       0.025015      -0.000928      -0.001790      -0.000640      -0.003879       0.017847      -0.005438      -0.000832       0.006269              1.662984       1.434067      -0.040735       0.034355       1.577642      -0.068474       1.977243          -0.000717
           37              H       6.516373      -0.522376       4.941338       0.139522       0.943561 0.72133243E+01  0.70037450E+02                                 1.679242                            1.636544      -1.154867       2.330955                    0.994421       3.725356      10.886975       0.453065       1.392359      -0.683911      -0.021179      -0.015650       0.015860       0.030741       0.001463      -0.002562       0.004069       0.011647      -0.004042      -0.008210       0.000944       0.007266              1.707384       2.134466       0.159631      -0.257427       1.622954      -0.077986       1.364732           0.000058
           38              H       1.179352      -0.127693       8.176029       0.099831       0.998119 0.71199696E+01  0.68574860E+02                                 1.708433                            1.603305      -1.003130       2.400484                    0.997033       3.649058      10.455071       0.469714       1.353896      -0.692046      -0.017588      -0.027558      -0.034694       0.047671       0.002138       0.007483       0.007992      -0.019318      -0.001627      -0.013877      -0.001636       0.015514              1.763228       1.612037       0.179460       0.374902       1.667881       0.350345       2.009766           0.000014
           39              H       2.481255      -1.211844       9.746244       0.132467       1.095795 0.83317129E+01  0.83119053E+02                                 1.790251                            1.715600      -1.252412       2.291030                    0.995565       3.633560      10.454161       0.463458       1.324735      -0.698688       0.004270      -0.036050      -0.002051       0.036360      -0.001771       0.008287      -0.006830      -0.016119      -0.002341      -0.013475      -0.000168       0.013643              1.808132       1.534582      -0.112845       0.054449       2.257642       0.242580       1.632171           0.000102
           40              H       3.119645       2.361582      11.547153       0.123278       1.154924 0.87357288E+01  0.86385087E+02                                 1.722035                            1.656665      -1.014671       2.397605                    0.997878       3.329312       8.914659       0.525733       1.178152      -0.734485       0.018632       0.019423       0.022718       0.035221       0.000265       0.014351       0.005706      -0.019192      -0.019480      -0.021218       0.005644       0.015574              1.731549       1.573131       0.110265       0.291543       1.584025       0.178174       2.037490           0.000004
           41              H       1.769712       3.337845       9.944691       0.094206       1.268097 0.93326518E+01  0.93763615E+02                                 1.829964                            1.706179      -0.987638       2.397862                    0.998108       3.444173       9.275623       0.521196       1.169703      -0.736294      -0.002011       0.047943       0.000112       0.047985       0.002432       0.009340       0.009767      -0.018873      -0.007321      -0.015771      -0.001888       0.017659              1.872334       1.505585      -0.189795       0.048299       2.513181      -0.239280       1.598235           0.000017
           42              H       3.851510      -1.198704      11.745600       0.112223       1.157621 0.94788552E+01  0.96967186E+02                                 1.817020                            1.796275      -1.084539       2.362771                    0.995923       3.636891      10.351500       0.469047       1.276500      -0.710253       0.002304      -0.034446       0.000790       0.034532       0.003793       0.007507       0.000562      -0.019685      -0.004222      -0.014075       0.002471       0.011603              1.807787       1.633487      -0.181877       0.120548       1.977573       0.057883       1.812302          -0.000012
           43              H       4.931023       3.822031       8.974780       0.124694       1.196916 0.97681604E+01  0.99387696E+02                                 1.777869                            1.758492      -0.900178       2.437392                    0.998618       3.438914       9.358024       0.507092       1.187133      -0.732667       0.003146       0.009709       0.021655       0.023940      -0.005693       0.001820       0.003992      -0.000179       0.019552      -0.009982       0.002027       0.007955              1.769516       1.531971      -0.017713       0.020186       1.601614      -0.131934       2.174964           0.000810
           44              H       4.176403       3.049725       7.791538       0.144393       0.933483 0.69849403E+01  0.67103792E+02                                 1.653023                            1.600403      -1.005058       2.403828                    0.996674       3.604394      10.390029       0.463655       1.375077      -0.687817      -0.023452      -0.015855      -0.009398       0.029828       0.003583       0.000751       0.000620      -0.008260      -0.024587      -0.008270      -0.001336       0.009606              1.683499       1.774064       0.391782       0.074118       1.876953       0.058350       1.399480           0.000062
           45              H       3.342472       5.282467       7.994946       0.099358       1.123043 0.87047958E+01  0.87187798E+02                                 1.780710                            1.717220      -0.853694       2.456653                    0.996859       3.652801      10.293579       0.481376       1.270354      -0.710984      -0.025542       0.006797       0.018404       0.032207      -0.001997      -0.005991       0.003207       0.003456      -0.004357      -0.006268      -0.001892       0.008160              1.814734       2.359445      -0.163646      -0.321447       1.589983       0.020034       1.494775          -0.000424
           46              H       4.035294       5.065388       6.551242       0.102650       0.977791 0.78850758E+01  0.77970582E+02                                 1.689146                            1.687857      -1.106740       2.337579                    0.994068       3.841944      11.183552       0.457177       1.354867      -0.691354      -0.000016      -0.003817      -0.033351       0.033569       0.003689       0.006867       0.001127      -0.002960       0.027822      -0.010118      -0.002149       0.012267              1.683260       1.517444      -0.004786       0.157304       1.580159       0.056440       1.952179           0.000290
           47              H       5.234608       6.386332       8.818502       0.126708       1.147438 0.92998103E+01  0.92845063E+02                                 1.686052                            1.682561      -0.860950       2.457240                    0.999114       3.292392       8.683256       0.537431       1.141560      -0.744830      -0.004606      -0.000695       0.023103       0.023568       0.000962      -0.002082       0.000752      -0.004063       0.017423      -0.005576      -0.000666       0.006242              1.661837       1.433471       0.040738       0.034289       1.576973       0.068436       1.975065           0.000878
           48              H       6.036679       6.056103       7.461619       0.138591       0.943814 0.72157059E+01  0.70056759E+02                                 1.678668                            1.636141      -1.156652       2.329875                    0.994640       3.725509      10.882255       0.453462       1.391215      -0.684145       0.020867      -0.014654      -0.016163       0.030190      -0.001905      -0.002581      -0.003754       0.011614      -0.004408      -0.008052       0.000696       0.007356              1.706752       2.133184      -0.159216      -0.256904       1.622679       0.077849       1.364395          -0.000031
           49              C       5.860314      -0.382682       8.867618       0.109259      25.795392 0.34767674E+03  0.77727918E+04                                 7.774245                            6.367286       0.146886       2.071923                    0.999183      26.096347      74.500484       0.626528       0.437285      -1.045441       0.016461      -0.045203       0.005060       0.048373      -0.018598      -0.029971      -0.009082       0.016428       0.015388      -0.038618       0.002125       0.036494              8.634266       7.280263       1.401234       3.399922       9.220691       0.575665       9.401845          -0.000493
           50              C       6.649689       0.268845       9.793127      -0.182805      33.460440 0.47270761E+03  0.11387368E+05                                 9.150179                            7.346833      -0.040766       1.964127                    0.998348      30.170492      88.788213       0.593795       0.428192      -1.053188       0.008174      -0.001219      -0.017042       0.018940       0.000290      -0.019702       0.009062      -0.015808      -0.016019      -0.026212       0.006867       0.019345             10.493176       9.053583       1.215685       4.927991       9.207419      -0.526080      13.218528           0.000105
           51              C       7.213834      -0.451642      10.850355       0.151429      33.109690 0.40812589E+03  0.94375201E+04                                 9.209145                            6.871160      -0.221724       1.947574                    0.999315      26.153636      74.384954       0.610583       0.433808      -1.054165       0.009312       0.002318       0.012282       0.015586       0.006191       0.014901       0.007908      -0.011727       0.019777      -0.018222      -0.002758       0.020980             11.424813       9.866725       2.237332       6.537305       8.905123       1.796312      15.502592          -0.000491
           52              C       6.975383      -1.825496      10.883595      -0.205436      32.251798 0.46705482E+03  0.11171756E+05                                 8.768633                            7.206288       0.137480       2.010049                    0.999448      30.204534      87.402052       0.614138       0.416953      -1.064547       0.003449       0.004173      -0.002820       0.006104      -0.015620       0.009778      -0.011511       0.002641       0.020126      -0.019214      -0.005583       0.024796              9.713472       7.851970       2.081668       3.952401       9.514836       2.346636      11.773611           0.000183
           53              C       6.167167      -2.395186       9.920629       0.081133      26.318469 0.33803040E+03  0.74746993E+04                                 7.705236                            6.159440       0.291981       2.104039                    0.999836      26.225905      73.510187       0.658128       0.420880      -1.059643      -0.007727       0.039279      -0.038940       0.055847      -0.008353      -0.028547      -0.002557      -0.014189      -0.045599      -0.037920       0.012925       0.024995              8.578069       6.712531       1.262473       3.393694       9.013864       1.810871      10.007813          -0.000397
           54              C       8.028904       0.258696      11.851522      -0.133138      38.675310 0.45450533E+03  0.10856442E+05                                10.154873                            7.207410      -0.117374       1.937864                    0.998179      30.046804      88.435908       0.598283       0.428599      -1.051530      -0.010884      -0.008959      -0.022658       0.026685      -0.011298      -0.018714       0.005773      -0.021101      -0.057444      -0.030891       0.001963       0.028928             13.280367      11.468026       2.207330       8.398722       7.559643       1.800855      20.813432          -0.000219
           55              C       1.870257      -3.485089       7.323450       0.653341      19.632102 0.23932245E+03  0.49212139E+04                                 6.851947                            5.590270       0.009119       2.075258                    0.999780      21.759972      61.505844       0.608280       0.489681      -1.006415       0.022659       0.004966      -0.014193       0.027194      -0.037456       0.028356      -0.041568      -0.115883      -0.095751      -0.065796      -0.036452       0.102247              7.641079      10.190069       2.571175      -0.637434       5.959359       1.350450       6.773808           0.001370
           56              C       0.535288      -3.784548       7.989985      -0.330649      30.600959 0.48725523E+03  0.11786691E+05                                 8.480390                            7.258399      -0.111595       1.945619                    0.997373      30.822473      89.885099       0.624474       0.405468      -1.071304      -0.028813      -0.078926      -0.035726       0.091301       0.014590       0.022266       0.002071      -0.034320      -0.016547      -0.034574       0.005726       0.028849              9.445804      10.835307       1.765584      -1.048049      10.695586       1.011371       6.806518           0.012297
           57              C      -0.066759       8.039388       7.527107      -0.124006      27.302079 0.43589444E+03  0.10320553E+05                                 8.085084                            7.036388      -0.198228       1.928815                    0.999058      29.362818      86.505175       0.607344       0.425941      -1.051440       0.097896       0.011587       0.044168       0.108022      -0.013051       0.005855       0.002749      -0.061107      -0.091234      -0.033067      -0.015393       0.048459              8.978718       8.819931       0.360181       0.160069      12.441140       0.550674       5.675084           0.000730
           58              C       0.865354       6.867886       7.834948      -0.324274      31.298718 0.48402740E+03  0.11682078E+05                                 8.623922                            7.228915      -0.079001       1.955510                    0.997940      30.693417      89.230173       0.626828       0.404862      -1.072355      -0.058855       0.061338      -0.023423       0.088175      -0.008946      -0.007393      -0.006643      -0.022012       0.026674      -0.021454       0.006984       0.014471              9.783652       7.884659      -0.141073       0.172359      15.406328       0.875583       6.059968          -0.000334
           59              C       0.445794       5.529693       7.239854       0.655933      20.224904 0.23823352E+03  0.48898148E+04                                 6.981902                            5.563748      -0.047360       2.055373                    0.999738      21.723576      61.206337       0.612425       0.487263      -1.008367      -0.007732      -0.025469      -0.018109       0.032193      -0.018506      -0.065982      -0.004114       0.121737      -0.063044      -0.065817      -0.041255       0.107072              7.919890       5.162797       0.541929       1.565395      12.192637      -0.078856       6.404237          -0.000137
           60              C       6.692738       6.195864       3.535339       0.104869      25.908826 0.34965089E+03  0.78288093E+04                                 7.800329                            6.388625       0.141978       2.069346                    0.999201      26.174264      74.804973       0.624933       0.437735      -1.045064      -0.017921      -0.045831      -0.005994       0.049574       0.018234      -0.032194       0.009759       0.018973       0.019345      -0.040293       0.000970       0.039322              8.664937       7.308036      -1.414531       3.413352       9.252834      -0.589207       9.433940          -0.000492
           61              C       5.903363       6.847407       2.609830      -0.184534      33.497294 0.47321647E+03  0.11402721E+05                                 9.154620                            7.348173      -0.042867       1.963368                    0.998346      30.191713      88.863441       0.594056       0.427888      -1.053373      -0.008041      -0.002298       0.017574       0.019463      -0.000325      -0.019390      -0.007939      -0.014903      -0.014872      -0.025344       0.007073       0.018271             10.500805       9.059437      -1.218309       4.933781       9.214090       0.523877      13.228890           0.000271
           62              C       5.339218       6.126938       1.552602       0.152448      33.098418 0.40773696E+03  0.94267304E+04                                 9.208129                            6.868385      -0.222809       1.947129                    0.999319      26.147696      74.372592       0.610611       0.433871      -1.054077      -0.009903       0.002681      -0.011677       0.015543      -0.005477       0.015431      -0.007163      -0.011112       0.017230      -0.018352      -0.001889       0.020242             11.427010       9.868497      -2.237557       6.542567       8.902799      -1.798163      15.509735          -0.000489
           63              C       5.577669       4.753085       1.519362      -0.207701      32.353682 0.46898526E+03  0.11230235E+05                                 8.788905                            7.222713       0.132959       2.007901                    0.999415      30.267334      87.650398       0.613202       0.417131      -1.064364      -0.003830       0.003989       0.002744       0.006174       0.017478       0.009636       0.012027       0.003500       0.018086      -0.020875      -0.005262       0.026137              9.737401       7.870961      -2.088444       3.963759       9.535759      -2.356079      11.805483           0.000178
           64              C       6.385885       4.183378       2.482328       0.084275      26.249808 0.33691366E+03  0.74432117E+04                                 7.690353                            6.148507       0.297895       2.106259                    0.999838      26.181676      73.332375       0.658889       0.420777      -1.059798       0.007526       0.038781       0.039179       0.055638       0.008843      -0.027535       0.002435      -0.012832      -0.048169      -0.037149       0.012111       0.025038              8.561223       6.700367      -1.259442       3.386968       8.994918      -1.806006       9.988385          -0.000478
           65              C       4.524148       6.837293       0.551435      -0.136526      38.829842 0.45641242E+03  0.10913806E+05                                10.177898                            7.219926      -0.117542       1.936853                    0.998122      30.119998      88.709770       0.598064       0.428291      -1.051681       0.012426      -0.010949       0.021141       0.026856       0.011114      -0.019373      -0.006796      -0.020768      -0.057823      -0.031485       0.002031       0.029453             13.316217      11.498038      -2.214392       8.426926       7.574845      -1.809175      20.875769           0.000392
           66              C       2.131795       3.093430       5.079507       0.648266      19.732318 0.24077897E+03  0.49586224E+04                                 6.874422                            5.606841       0.009778       2.073860                    0.999727      21.826342      61.737531       0.607455       0.489609      -1.006464      -0.024215       0.005277       0.014824       0.028879       0.035769       0.027183       0.042620      -0.114725      -0.100277      -0.064477      -0.037369       0.101846              7.667900      10.230906      -2.582811      -0.640922       5.978808      -1.355311       6.793985          -0.000624
           67              C       3.466764       2.793982       4.412972      -0.325597      30.530011 0.48574879E+03  0.11741784E+05                                 8.467687                            7.246612      -0.112526       1.945739                    0.997315      30.777098      89.736052       0.625020       0.405405      -1.071289       0.025233      -0.078452       0.035675       0.089800      -0.013742       0.017896      -0.002115      -0.032709      -0.018877      -0.029818       0.002913       0.026905              9.432046      10.816733      -1.758089      -1.045189      10.683122      -1.008452       6.796284           0.000743
           68              C       4.068811       1.460911       4.875850      -0.128184      27.378596 0.43740420E+03  0.10365073E+05                                 8.096238                            7.044851      -0.193483       1.929399                    0.999021      29.422057      86.711425       0.607470       0.425493      -1.051736      -0.098465       0.013808      -0.043434       0.108502       0.012540       0.005373      -0.004719      -0.061920      -0.085963      -0.031813      -0.016088       0.047901              8.992373       8.831542      -0.358938       0.160458      12.464118      -0.551035       5.681458           0.002534
           69              C       3.136698       0.289415       4.568009      -0.329982      31.426409 0.48641127E+03  0.11755145E+05                                 8.649890                            7.248707      -0.087168       1.952116                    0.997859      30.778608      89.564497       0.625652       0.405087      -1.072106       0.058324       0.066667       0.025100       0.092066       0.011578      -0.008573       0.009571      -0.019064       0.023420      -0.023485       0.007045       0.016440              9.815937       7.905592       0.144851       0.173708      15.469265      -0.877539       6.072955           0.013415
           70              C       3.556258      -1.048789       5.163103       0.659677      20.153298 0.23718371E+03  0.48633975E+04                                 6.970182                            5.554645      -0.060559       2.052387                    0.999726      21.673751      61.056011       0.612339       0.487819      -1.007975       0.006957      -0.025452       0.015329       0.030515       0.018158      -0.065994       0.004771       0.121980      -0.067289      -0.066439      -0.040903       0.107342              7.906685       5.154261      -0.539660       1.562250      12.171134       0.079852       6.394658           0.001333
           71              C       2.417238       6.961075       3.535339       0.109252      25.795569 0.34767937E+03  0.77728629E+04                                 7.774266                            6.367298       0.146905       2.071926                    0.999184      26.096469      74.500821       0.626529       0.437283      -1.045443      -0.016459       0.045205      -0.005061       0.048374      -0.018599      -0.029969      -0.009082       0.016426       0.015405      -0.038618       0.002127       0.036492              8.634295       7.280287       1.401256       3.399943       9.220719       0.575700       9.401879          -0.000479
           72              C       1.627863       6.309548       2.609830      -0.182821      33.461050 0.47271843E+03  0.11387695E+05                                 9.150270                            7.346903      -0.040738       1.964128                    0.998348      30.170948      88.789862       0.593794       0.428191      -1.053189      -0.008168       0.001220       0.017035       0.018931       0.000290      -0.019698       0.009063      -0.015820      -0.016023      -0.026212       0.006868       0.019344             10.493283       9.053681       1.215710       4.928053       9.207504      -0.526059      13.218663           0.000209
           73              C       1.063718       7.030035       1.552602       0.151424      33.109957 0.40812924E+03  0.94376188E+04                                 9.209204                            6.871194      -0.221743       1.947566                    0.999315      26.153755      74.385419       0.610581       0.433808      -1.054165      -0.009305      -0.002318      -0.012285       0.015585       0.006190       0.014902       0.007908      -0.011727       0.019782      -0.018223      -0.002757       0.020980             11.424904       9.866810       2.237365       6.537381       8.905169       1.796359      15.502733          -0.000487
           74              C       1.302169       8.403889       1.519362      -0.205434      32.251654 0.46705332E+03  0.11171701E+05                                 8.768597                            7.206276       0.137472       2.010048                    0.999448      30.204378      87.401264       0.614139       0.416952      -1.064548      -0.003442      -0.004174       0.002815       0.006098      -0.015620       0.009777      -0.011513       0.002638       0.020129      -0.019214      -0.005583       0.024797              9.713422       7.851929       2.081667       3.952351       9.514817       2.346640      11.773522           0.000194
           75              C       2.110385       8.973579       2.482328       0.081135      26.318236 0.33802752E+03  0.74746132E+04                                 7.705181                            6.159411       0.291977       2.104041                    0.999836      26.225713      73.509336       0.658130       0.420879      -1.059645       0.007729      -0.039279       0.038938       0.055846      -0.008352      -0.028548      -0.002557      -0.014191      -0.045588      -0.037920       0.012925       0.024994              8.577998       6.712477       1.262460       3.393649       9.013795       1.810852      10.007721          -0.000400
           76              C       0.248648       6.319697       0.551435      -0.133100      38.674168 0.45448993E+03  0.10855975E+05                                10.154620                            7.207242      -0.117304       1.937891                    0.998179      30.046359      88.433983       0.598296       0.428593      -1.051534       0.010892       0.008959       0.022651       0.026682      -0.011294      -0.018711       0.005773      -0.021104      -0.057437      -0.030887       0.001963       0.028924             13.280014      11.467713       2.207282       8.398466       7.559515       1.800804      20.812814          -0.000237
           77              C       6.407295      10.063482       5.079507       0.653343      19.632044 0.23932157E+03  0.49211917E+04                                 6.851939                            5.590263       0.009097       2.075252                    0.999780      21.759930      61.505717       0.608280       0.489682      -1.006414      -0.022658      -0.004961       0.014191       0.027192      -0.037456       0.028355      -0.041568      -0.115879      -0.095751      -0.065794      -0.036451       0.102245              7.641071      10.190064       2.571183      -0.637414       5.959358       1.350449       6.773790           0.001406
           78              C       7.742264      10.362941       4.412972      -0.330655      30.601111 0.48725810E+03  0.11786772E+05                                 8.480424                            7.258427      -0.111608       1.945615                    0.997374      30.822485      89.885046       0.624472       0.405469      -1.071304       0.028811       0.078925       0.035724       0.091298       0.014589       0.022266       0.002061      -0.034314      -0.016551      -0.034574       0.005733       0.028842              9.445845      10.835373       1.765610      -1.048054      10.695655       1.011375       6.806507           0.013482
           79              C       8.344311      -1.460995       4.875850      -0.124007      27.302050 0.43589364E+03  0.10320535E+05                                 8.085088                            7.036388      -0.198274       1.928802                    0.999058      29.362833      86.505344       0.607343       0.425942      -1.051439      -0.097899      -0.011581      -0.044167       0.108023      -0.013051       0.005863       0.002752      -0.061094      -0.091247      -0.033075      -0.015380       0.048456              8.978722       8.819944       0.360178       0.160060      12.441137       0.550656       5.675084           0.002546
           80              C       7.412198      -0.289493       4.568009      -0.324276      31.298920 0.48403090E+03  0.11682186E+05                                 8.623966                            7.228948      -0.079009       1.955505                    0.997940      30.693552      89.230729       0.626826       0.404863      -1.072355       0.058856      -0.061345       0.023426       0.088182      -0.008943      -0.007388      -0.006640      -0.022011       0.026672      -0.021449       0.006981       0.014468              9.783704       7.884704      -0.141076       0.172363      15.406420       0.875581       6.059987           0.000215
           81              C       7.831758       1.048700       5.163103       0.655932      20.224943 0.23823410E+03  0.48898313E+04                                 6.981915                            5.563760      -0.047369       2.055370                    0.999738      21.723626      61.206573       0.612424       0.487264      -1.008366       0.007723       0.025484       0.018087       0.032190      -0.018510      -0.065985      -0.004118       0.121730      -0.063062      -0.065824      -0.041249       0.107073              7.919897       5.162814       0.541938       1.565410      12.192614      -0.078842       6.404264          -0.000078
           82              C       1.584814       0.382529       8.867618       0.104852      25.909066 0.34965427E+03  0.78289034E+04                                 7.800378                            6.388654       0.141980       2.069344                    0.999201      26.174388      74.805397       0.624932       0.437735      -1.045065       0.017919       0.045830       0.005990       0.049572       0.018233      -0.032189       0.009753       0.018979       0.019358      -0.040285       0.000964       0.039321              8.665005       7.308089      -1.414572       3.413391       9.252921      -0.589250       9.434006           0.000474
           83              C       2.374189      -0.269014       9.793127      -0.184545      33.497686 0.47322347E+03  0.11402937E+05                                 9.154684                            7.348221      -0.042851       1.963367                    0.998346      30.192059      88.864785       0.594054       0.427887      -1.053373       0.008038       0.002300      -0.017574       0.019461      -0.000323      -0.019392      -0.007936      -0.014910      -0.014881      -0.025346       0.007075       0.018271             10.500878       9.059501      -1.218330       4.933814       9.214166       0.523867      13.228967          -0.000154
           84              C       2.938334       0.451455      10.850355       0.152426      33.098890 0.40774359E+03  0.94269188E+04                                 9.208204                            6.868431      -0.222788       1.947132                    0.999319      26.147913      74.373264       0.610611       0.433870      -1.054078       0.009902      -0.002679       0.011674       0.015541      -0.005479       0.015438      -0.007166      -0.011112       0.017240      -0.018359      -0.001892       0.020250             11.427122       9.868595      -2.237593       6.542650       8.902876      -1.798206      15.509896           0.000465
           85              C       2.699883       1.825308      10.883595      -0.207709      32.353850 0.46898862E+03  0.11230326E+05                                 8.788918                            7.222731       0.132979       2.007904                    0.999415      30.267420      87.650447       0.613203       0.417130      -1.064366       0.003831      -0.003990      -0.002747       0.006176       0.017481       0.009635       0.012031       0.003497       0.018085      -0.020878      -0.005263       0.026141              9.737412       7.870966      -2.088464       3.963740       9.535807      -2.356108      11.805464          -0.000171
           86              C       1.891667       2.395015       9.920629       0.084268      26.249636 0.33691074E+03  0.74431250E+04                                 7.690307                            6.148472       0.297893       2.106260                    0.999838      26.181519      73.331633       0.658893       0.420776      -1.059800      -0.007526      -0.038775      -0.039180       0.055635       0.008838      -0.027532       0.002429      -0.012825      -0.048163      -0.037143       0.012106       0.025036              8.561170       6.700321      -1.259439       3.386941       8.994888      -1.805992       9.988302           0.000455
           87              C       3.753404      -0.258900      11.851522      -0.136457      38.827715 0.45638348E+03  0.10912937E+05                                10.177497                            7.219665      -0.117498       1.936878                    0.998122      30.119090      88.706270       0.598080       0.428287      -1.051684      -0.012426       0.010953      -0.021141       0.026857       0.011117      -0.019380      -0.006792      -0.020763      -0.057827      -0.031491       0.002036       0.029456             13.315651      11.497534      -2.214307       8.426509       7.574637      -1.809083      20.874781          -0.000449
           88              C       6.145757       3.484963       7.323450       0.648268      19.732272 0.24077817E+03  0.49586031E+04                                 6.874418                            5.606834       0.009740       2.073847                    0.999727      21.826334      61.737536       0.607455       0.489609      -1.006463       0.024211      -0.005265      -0.014848       0.028886       0.035775       0.027178       0.042620      -0.114729      -0.100256      -0.064471      -0.037376       0.101848              7.667905      10.230952      -2.582839      -0.640889       5.978814      -1.355307       6.793948           0.000490
           89              C       4.810788       3.784411       7.989985      -0.325588      30.529748 0.48574296E+03  0.11741609E+05                                 8.467658                            7.246583      -0.112583       1.945725                    0.997315      30.776886      89.735344       0.625020       0.405407      -1.071287      -0.025244       0.078445      -0.035663       0.089793      -0.013755       0.017898      -0.002107      -0.032714      -0.018906      -0.029828       0.002911       0.026917              9.432020      10.816721      -1.758068      -1.045183      10.683102      -1.008443       6.796239           0.000688
           90              C       4.208741       5.117482       7.527107      -0.128186      27.378500 0.43740220E+03  0.10365015E+05                                 8.096225                            7.044838      -0.193488       1.929400                    0.999021      29.421987      86.711184       0.607470       0.425493      -1.051735       0.098460      -0.013813       0.043434       0.108497       0.012542       0.005376      -0.004722      -0.061928      -0.085964      -0.031817      -0.016089       0.047906              8.992362       8.831522      -0.358937       0.160449      12.464113      -0.551031       5.681450           0.000129
           91              C       5.140854       6.288978       7.834948      -0.329987      31.426575 0.48641405E+03  0.11755226E+05                                 8.649919                            7.248727      -0.087157       1.952119                    0.997859      30.778651      89.564579       0.625652       0.405087      -1.072106      -0.058325      -0.066667      -0.025096       0.092066       0.011569      -0.008565       0.009565      -0.019058       0.023412      -0.023469       0.007037       0.016432              9.815978       7.905618       0.144845       0.173711      15.469362      -0.877540       6.072954           0.013385
           92              C       4.721294       7.627182       7.239854       0.659682      20.153344 0.23718431E+03  0.48634150E+04                                 6.970198                            5.554655      -0.060578       2.052380                    0.999726      21.673823      61.056331       0.612338       0.487820      -1.007974      -0.006960       0.025452      -0.015326       0.030514       0.018159      -0.065991       0.004770       0.121976      -0.067289      -0.066437      -0.040902       0.107339              7.906705       5.154274      -0.539658       1.562253      12.171170       0.079866       6.394670           0.001302
           93              N       5.597379      -1.696804       8.925416      -0.237193      35.834537 0.53773094E+03  0.13094796E+05                                 9.118344                            7.560653       0.067185       2.051802                    0.997690      27.895062      76.967219       0.630939       0.398644      -1.095367       0.108655       0.065068       0.099841       0.161270      -0.035373      -0.047065      -0.047968      -0.065796      -0.033236      -0.092874       0.024702       0.068172             10.178673       7.970661       1.343940       3.591206      11.394010       1.417495      11.171349           0.000275
           94              N       6.955673       4.881743       3.477541      -0.236882      35.868275 0.53827239E+03  0.13112571E+05                                 9.126617                            7.565772       0.125126       2.069868                    0.997893      27.914767      77.059850       0.630499       0.398782      -1.095164      -0.109261       0.066962      -0.098595       0.161688       0.035584      -0.048209       0.048311      -0.067496      -0.035012      -0.094405       0.025269       0.069136             10.191137       7.982774      -1.351369       3.601166      11.401916      -1.428522      11.188719          -0.000527
           95              N       2.680173       8.275197       3.477541      -0.237188      35.834240 0.53772544E+03  0.13094626E+05                                 9.118290                            7.560612       0.067193       2.051806                    0.997690      27.894910      76.966636       0.630941       0.398643      -1.095367      -0.108656      -0.065067      -0.099840       0.161269      -0.035372      -0.047066      -0.047966      -0.065801      -0.033229      -0.092874       0.024702       0.068172             10.178613       7.970610       1.343952       3.591177      11.393958       1.417519      11.171272           0.000294
           96              N       1.321879       1.696650       8.925416      -0.236847      35.866617 0.53824109E+03  0.13111606E+05                                 9.126325                            7.565535       0.125214       2.069907                    0.997893      27.913913      77.056683       0.630512       0.398780      -1.095166       0.109257      -0.066955       0.098581       0.161673       0.035585      -0.048212       0.048307      -0.067496      -0.034999      -0.094406       0.025274       0.069132             10.190805       7.982511      -1.351331       3.601029      11.401593      -1.428454      11.188312           0.000541
           97              O       2.744293      -2.885662       8.004372      -0.549762      35.453216 0.55092256E+03  0.13335579E+05                                 8.574191                            7.267667       0.325334       2.146732                    0.998034      27.837399      73.616010       0.703808       0.359526      -1.137672       0.006109       0.003909      -0.016409       0.017940      -0.001532       0.039722      -0.007659      -0.014567      -0.177251      -0.075641       0.033475       0.042165              9.608064      12.994645       3.558220       1.506003       8.592783       2.648188       7.236763           0.059393
           98              O       2.012684       9.285763       6.134254      -0.534591      35.205064 0.62085641E+03  0.15473103E+05                                 8.524550                            7.774438       0.155606       2.102115                    0.996077      27.787082      74.388490       0.673196       0.365072      -1.134136      -0.000871       0.007133       0.004286       0.008367      -0.039093      -0.030441      -0.012921      -0.058906       0.079159      -0.073096       0.034473       0.038623              8.952513       9.536764       0.093164      -2.381400       6.712719       1.568539      10.608055           0.055254
           99              O       0.669996       4.511467       7.930451      -0.548374      36.190707 0.54596195E+03  0.13192562E+05                                 8.708277                            7.235035       0.258658       2.123403                    0.997920      27.893459      73.826423       0.705000       0.359542      -1.137063      -0.007165      -0.014384      -0.019096       0.024958      -0.020070      -0.040402      -0.044304      -0.016401      -0.169264      -0.092206       0.037366       0.054839              9.919850       6.557635      -0.950996       0.882055      16.218852      -3.330152       6.983065          -0.055282
          100              O      -0.054629       5.539834       6.084891      -0.538278      34.273365 0.60106427E+03  0.14847363E+05                                 8.332424                            7.619903       0.268026       2.138684                    0.996531      27.655932      73.520881       0.684492       0.362251      -1.137229       0.004649      -0.009413       0.001772       0.010647       0.010159       0.011272       0.035455       0.097137       0.091839      -0.076042       0.023448       0.052594              8.641910       7.436329       0.857811       2.686026       8.544706       1.269693       9.944695           0.050739
          101              O       1.257759       3.692869       4.398585      -0.545950      35.302809 0.54794738E+03  0.13245033E+05                                 8.548242                            7.246406       0.323999       2.147346                    0.997931      27.774909      73.388829       0.705106       0.359367      -1.137848      -0.006748       0.004386       0.017954       0.019676      -0.002428       0.040752       0.008296      -0.013391      -0.182170      -0.077833       0.037431       0.040402              9.578475      12.954361      -3.547765       1.502866       8.566588      -2.638062       7.214474           0.051949
          102              O       1.989368       2.707262       6.268703      -0.530575      35.039652 0.61706605E+03  0.15353465E+05                                 8.493448                            7.746879       0.165254       2.105985                    0.996253      27.716376      74.112444       0.674960       0.364715      -1.134536      -0.000880       0.008495      -0.003999       0.009431       0.039097      -0.032721       0.013215      -0.061146       0.083384      -0.075529       0.034680       0.040849              8.919018       9.497821      -0.090703      -2.370169       6.689067      -1.562819      10.570165          -0.050617
          103              O       3.332056      -2.067003       4.472506      -0.551498      36.314406 0.54824421E+03  0.13262157E+05                                 8.731048                            7.252214       0.255671       2.121886                    0.998024      27.936438      73.991851       0.703830       0.359748      -1.136847       0.005926      -0.013837       0.017650       0.023197       0.020050      -0.041107       0.042497      -0.016351      -0.161772      -0.090075       0.037271       0.052804              9.948082       6.573562       0.953791       0.884447      16.271142       3.339496       6.999542           0.059979
          104              O       4.056681      -1.038668       6.318066      -0.537933      34.238082 0.60026754E+03  0.14821296E+05                                 8.324536                            7.612972       0.279193       2.142206                    0.996496      27.638134      73.433938       0.685125       0.362072      -1.137482      -0.006184      -0.007618      -0.002879       0.010226      -0.009710       0.011410      -0.035319       0.095315       0.091140      -0.075010       0.022826       0.052184              8.633654       7.428981      -0.856500       2.683181       8.535666      -1.268120       9.936316           0.057831
          105              O       5.533259       9.464055       4.398585      -0.549774      35.453223 0.55092255E+03  0.13335579E+05                                 8.574193                            7.267664       0.325345       2.146734                    0.998034      27.837430      73.616107       0.703808       0.359526      -1.137672      -0.006112      -0.003907       0.016406       0.017938      -0.001531       0.039723      -0.007667      -0.014570      -0.177254      -0.075644       0.033475       0.042168              9.608069      12.994660       3.558231       1.506008       8.592782       2.648183       7.236764           0.059426
          106              O       6.264868      -2.707370       6.268703      -0.534582      35.205098 0.62085753E+03  0.15473135E+05                                 8.524547                            7.774440       0.155609       2.102115                    0.996077      27.787102      74.388508       0.673197       0.365071      -1.134137       0.000872      -0.007134      -0.004291       0.008370      -0.039086      -0.030443      -0.012918      -0.058896       0.079164      -0.073089       0.034464       0.038625              8.952508       9.536760       0.093177      -2.381386       6.712718       1.568532      10.608046           0.055278
          107              O       7.607556       2.066926       4.472506      -0.548388      36.191694 0.54598060E+03  0.13193116E+05                                 8.708401                            7.235141       0.258593       2.123379                    0.997920      27.893971      73.827901       0.704998       0.359541      -1.137065       0.007155       0.014333       0.019097       0.024926      -0.020075      -0.040397      -0.044304      -0.016391      -0.169232      -0.092197       0.037363       0.054834              9.919990       6.557735      -0.951026       0.882084      16.219056      -3.330211       6.983180           0.052965
          108              O       8.332181       1.038559       6.318066      -0.538272      34.272597 0.60104712E+03  0.14846846E+05                                 8.332326                            7.619808       0.268088       2.138705                    0.996532      27.655564      73.519873       0.684494       0.362252      -1.137227      -0.004632       0.009446      -0.001738       0.010663       0.010159       0.011271       0.035468       0.097150       0.091848      -0.076056       0.023455       0.052601              8.641804       7.436240       0.857813       2.685998       8.544586       1.269701       9.944586          -0.053032
          109              O       7.019793       2.885524       8.004372      -0.545950      35.302393 0.54793882E+03  0.13244786E+05                                 8.548211                            7.246366       0.324061       2.147363                    0.997932      27.774650      73.388249       0.705105       0.359368      -1.137846       0.006795      -0.004394      -0.017962       0.019701      -0.002429       0.040753       0.008301      -0.013376      -0.182207      -0.077844       0.037431       0.040413              9.578450      12.954380      -3.547771       1.502868       8.566541      -2.638033       7.214429          -0.054233
          110              O       6.288184       3.871131       6.134254      -0.530603      35.041003 0.61709685E+03  0.15354410E+05                                 8.493625                            7.747050       0.165212       2.105965                    0.996253      27.717037      74.114437       0.674956       0.364712      -1.134538       0.000842      -0.008503       0.004037       0.009450       0.039088      -0.032708       0.013212      -0.061141       0.083379      -0.075513       0.034674       0.040838              8.919205       9.498032      -0.090742      -2.370176       6.689221      -1.562860      10.570364           0.048433
          111              O       4.945496       8.645396       7.930451      -0.551489      36.314587 0.54824718E+03  0.13262247E+05                                 8.731079                            7.252234       0.255657       2.121883                    0.998024      27.936489      73.992041       0.703829       0.359748      -1.136847      -0.005925       0.013834      -0.017655       0.023199       0.020052      -0.041101       0.042492      -0.016360      -0.161766      -0.090068       0.037262       0.052806              9.948123       6.573586       0.953809       0.884461      16.271200       3.339536       6.999583           0.060003
          112              O       4.220871       7.617061       6.084891      -0.537952      34.238643 0.60028026E+03  0.14821696E+05                                 8.324637                            7.613060       0.279192       2.142200                    0.996496      27.638407      73.435000       0.685120       0.362073      -1.137481       0.006180       0.007619       0.002876       0.010223      -0.009707       0.011407      -0.035323       0.095329       0.091146      -0.075019       0.022834       0.052185              8.633762       7.429067      -0.856516       2.683218       8.535790      -1.268137       9.936428           0.057790

******************************************************
Auxiliary information for the entire system
The total spin magnetic moment of the unit cell is   1.994671
The total net atomic charge of the unit cell is   -0.000001
Accuracy of reproducing the electrostatic potential in the unit cell:
  The inner radius (bohr) =    5.0000
  The outer radius (bohr) =   12.0000
  Valid grid points have density less than (e/(bohr^3)) =    0.0001
  The number of valid grid points were=        36136
  The rms potential error without charges in kcal/mol is=      2.39478
  The rms potential error with partial charges in kcal/mol is=      0.24446
  The RRMSE value at monopole order=      0.10208
  The rms potential error with partial charges and cloud penetration in kcal/mol is=      0.25033
  The RRMSE value at monopole order with cloud penetration is=      0.10453
  The rms potential error with partial charges and atomic dipoles in kcal/mol is=      0.16698
  The RRMSE value at dipole order=      0.06973
  The rms potential error with partial charges, atomic dipoles and cloud penetration in kcal/mol is=      0.16424
  The RRMSE value at dipole order with cloud penetration=      0.06858

******************************************************
The electron densities and ab initio electrostatic potential were computed in VASP using the PBE functional and
projector augmented wave method. See the main text of the journal article for a description of computational details.
The atomic charges, dipoles, and quadrupoles were computed with the DDEC6 method as described in
(a) T. A. Manz and N. Gabaldon Limas, RSC Adv. 6 (2016) 47771-47801 DOI: 10.1039/c6ra04656h
(b) N. Gabaldon Limas and T. A. Manz, RSC Adv. 8 (2018) 2678-2707 DOI: 10.1039/c7ra11829e.
For each atom in the material, the electron cloud parameters were fit to the spherically averaged atom-in-material
electron density using radial positions for which this density was between 10^-4 and 10^-2 electrons per cubic bohr.
The polarizabilities, dispersion coefficients, and quantum Drude oscillator (QDO) parameters were fit using the MCLF method.
The magnetic structure of the system was optimized in VASP from the default ferromagnetic initial guess using spin polarization.
The atomic spin moments (ASMs) were computed on this optimized magnetic structure using the DDEC6 partition as inputs
to the method of T. A. Manz and D. S. Sholl, J. Chem. Theory Comput. 7 (2011) 4146-4164 DOI: 10.1021/ct200539n.
The RMSE and RRMSE were computed using a uniform grid with Ewald summation.
