# Supplementary material for: A collection of forcefield precursors for metal–organic frameworks
Source: RSC Adv. 2019 Nov 13;9(63):36492–507. doi: 10.1039/c9ra07327b (PMC9075174; doi:10.1039/c9ra07327b)
Supplement: RA-009-C9RA07327B-s6068 [file RA-009-C9RA07327B-s6068.xyz]

  100
jmolscript: load "" {1 1 1} spacegroup "x,y,z" unitcell [{      9.083500     0.000000     0.000000 }, {      0.827729     9.045708     0.000000 }, {      0.439688     0.401291    15.908166 }]
Er     4.572824     2.517760     0.174831     2.067174
Er     7.207092     4.921985     7.779252     2.067175
Er     5.778093     6.929239    15.733335     2.067174
Er     3.143825     4.525014     8.128914     2.067175
H      7.158882     0.902969    12.379735     0.098392
H      6.066906     7.981069    11.655913     0.114493
H      7.509839     7.643257    12.177701     0.114010
H      8.460215     8.724529    10.289402     0.096851
H      5.783301     9.116652     9.374682     0.116975
H      6.233206     0.480934     8.558593     0.114231
H      6.793638     2.113268    10.155773     0.095782
H      4.463010     1.392197    11.620915     0.118517
H      5.477313     2.511915    12.045663     0.117480
H      9.019199     2.600830    11.482514     0.098391
H      2.070054     4.333251    12.206336     0.114493
H      2.274973     2.865538    11.684548     0.114009
H      1.111598     2.017647    13.572847     0.096851
H      0.965038     4.719155    14.487567     0.116975
H      9.523830     3.484197    15.303656     0.114231
H      7.847218     3.074842    13.706476     0.095781
H      8.777667     5.330066    12.241334     0.118516
H      7.570180     4.422017    11.816586     0.117480
H      3.192035     8.544030     3.528431     0.098392
H      4.284011     1.465930     4.252253     0.114493
H      2.841078     1.803742     3.730465     0.114010
H      1.890702     0.722470     5.618764     0.096852
H      4.567616     0.330347     6.533484     0.116975
H      4.117711     8.966065     7.349573     0.114230
H      3.557279     7.333731     5.752393     0.095781
H      5.887907     8.054802     4.287251     0.118517
H      4.873604     6.935084     3.862503     0.117480
H      1.331718     6.846169     4.425652     0.098392
H      8.280863     5.113748     3.701830     0.114493
H      8.075944     6.581461     4.223618     0.114009
H      9.239319     7.429352     2.335319     0.096851
H      9.385879     4.727844     1.420599     0.116975
H      0.827087     5.962802     0.604510     0.114231
H      2.503699     6.372157     2.201690     0.095781
H      1.573250     4.116933     3.666832     0.118516
H      2.780737     5.024982     4.091580     0.117480
C      6.224627     0.609064    12.382916    -0.120382
C      6.986101     8.291074    11.681366    -0.230724
C      7.532982     8.410504    10.248041    -0.094657
C      5.867797     0.389510     9.452632    -0.215196
C      5.877824     1.763239    10.157364    -0.110950
C      5.398193     1.648814    11.609780    -0.213681
C      5.747922     0.580212    13.821015     0.752469
C      7.495348     7.106087     9.493993     0.629309
C      4.990320     2.719064     9.392181     0.677386
C      9.397015     3.504416    11.479333    -0.120383
C      1.677577     3.446129    12.180883    -0.230724
C      1.508810     2.912406    13.614208    -0.094657
C      9.648171     3.839755    14.409617    -0.215196
C      8.279244     3.954950    13.704885    -0.110950
C      8.436899     4.422158    12.252469    -0.213681
C      9.469187     3.976508    10.041234     0.752469
C      2.811229     2.831020    14.368256     0.629308
C      7.408269     4.925860    14.470068     0.677386
C      4.126290     8.837935     3.525250    -0.120383
C      3.364816     1.155925     4.226800    -0.230724
C      2.817935     1.036495     5.660125    -0.094658
C      4.483120     9.057489     6.455534    -0.215196
C      4.473093     7.683760     5.750802    -0.110950
C      4.952724     7.798185     4.298386    -0.213681
C      4.602995     8.866787     2.087151     0.752469
C      2.855569     2.340912     6.414173     0.629309
C      5.360597     6.727935     6.515985     0.677386
C      0.953902     5.942583     4.428833    -0.120382
C      8.673340     6.000870     3.727283    -0.230723
C      8.842107     6.534593     2.293958    -0.094657
C      0.702746     5.607244     1.498549    -0.215196
C      2.071673     5.492049     2.203281    -0.110950
C      1.914018     5.024841     3.655697    -0.213681
C      0.881730     5.470491     5.866932     0.752469
C      7.539688     6.615979     1.539910     0.629308
C      2.942648     4.521139     1.438098     0.677386
O      5.899630     1.638891    14.479613    -0.706773
O      6.051665     8.587270    14.279170    -0.711796
O      8.459831     6.787573     8.736765    -0.648328
O      6.483139     6.361341     9.554444    -0.664924
O      5.485188     3.681397     8.741537    -0.783557
O      3.749104     2.556202     9.390590    -0.612101
O      8.401088     3.921903     9.382636    -0.706772
O      1.467763     4.403668     9.583079    -0.711796
O      3.040530     1.841525    15.125484    -0.648327
O      3.645113     3.771153    14.307805    -0.664924
O      6.404845     4.520743    15.120712    -0.783556
O      7.683559     6.147071    14.471659    -0.612101
O      4.451287     7.808108     1.428553    -0.706772
O      4.299252     0.859729     1.628996    -0.711795
O      1.891086     2.659426     7.171401    -0.648327
O      3.867778     3.085658     6.353722    -0.664925
O      4.865729     5.765602     7.166629    -0.783556
O      6.601813     6.890797     6.517576    -0.612101
O      1.949829     5.525096     6.525530    -0.706773
O      8.883154     5.043331     6.325087    -0.711796
O      7.310387     7.605474     0.782682    -0.648327
O      6.705804     5.675846     1.600361    -0.664924
O      3.946072     4.926256     0.787454    -0.783556
O      2.667358     3.299928     1.436507    -0.612101

The following XYZ coordinates are in angstroms. Other properties are in atomic units.
The sperically averaged electron density of each atom fit to a function of the form exp(a - br)
eigen_1, eigen_2 and eigen_3 are the three eigenvalues of traceless quadrupole moment tensor
  atom number  atomic symbol              X              Y              Z     net charge C6 coefficient C8 coefficient C10 coefficient fluctuating dipole atomic polarizability isotropic forcefield polarizability              a              b squared Pearson coefficient          <r^3>          <r^4>         wp_QDO          m_QDO          q_QDO       dipole_x       dipole_y       dipole_z         dipole            Qxy            Qxz            Qyz     Q(x^2-y^2)  Q(3z^2 - R^2)        eigen_1        eigen_2        eigen_3 static polarizability      alpha(xx)      alpha(xy)      alpha(xz)      alpha(yy)      alpha(yz)      alpha(zz) atomic spin moment
            1             Er       4.572824       2.517760       0.174831       2.067174      93.074285 0.19655306E+04  0.59845502E+05                                13.556232                           11.944886       2.266517       2.500384                    0.999907      67.380297     149.637597       0.738991       0.272217      -1.332563       0.043907       0.000658       0.005848       0.044299       0.008250       0.068570       0.010498       0.108990       0.086605      -0.070058      -0.034207       0.104265             15.026089      13.082916      -0.027596      -2.217195      16.917848       0.121569      15.077503          -0.000010
            2             Er       7.207092       4.921985       7.779252       2.067175      93.074220 0.19655291E+04  0.59845445E+05                                13.556225                           11.944880       2.266515       2.500384                    0.999907      67.380283     149.637539       0.738991       0.272217      -1.332563      -0.004655      -0.043667      -0.005843       0.044302       0.018002       0.016701       0.067327      -0.104186       0.086605      -0.070058      -0.034207       0.104265             15.026080      16.880982      -0.375141      -0.080979      13.119762      -2.219046      15.077496          -0.000011
            3             Er       5.778093       6.929239      15.733335       2.067174      93.074406 0.19655334E+04  0.59845613E+05                                13.556247                           11.944897       2.266516       2.500384                    0.999907      67.380301     149.637645       0.738990       0.272217      -1.332563      -0.043907      -0.000660      -0.005847       0.044300       0.008249       0.068569       0.010498       0.108989       0.086608      -0.070058      -0.034207       0.104265             15.026107      13.082930      -0.027592      -2.217201      16.917871       0.121563      15.077521          -0.000011
            4             Er       3.143825       4.525014       8.128914       2.067175      93.074147 0.19655272E+04  0.59845372E+05                                13.556217                           11.944874       2.266516       2.500384                    0.999907      67.380265     149.637476       0.738991       0.272217      -1.332563       0.004655       0.043667       0.005843       0.044302       0.018002       0.016702       0.067327      -0.104186       0.086608      -0.070059      -0.034206       0.104265             15.026071      16.880971      -0.375144      -0.080978      13.119754      -2.219044      15.077488          -0.000009
            5              H       7.158882       0.902969      12.379735       0.098392       1.066857 0.85064743E+01  0.84345828E+02                                 1.693629                            1.676188      -0.711354       2.522450                    0.999032       3.533136       9.767095       0.498729       1.238588      -0.718604       0.031139       0.006774      -0.005889       0.032407      -0.003206       0.005082      -0.000135       0.004248      -0.015802      -0.007559      -0.000532       0.008091              1.703889       1.971827       0.283825       0.038107       1.624928       0.049872       1.514913           0.000004
            6              H       6.066906       7.981069      11.655913       0.114493       1.252132 0.10963047E+02  0.11587950E+03                                 1.897792                            1.919004      -1.022945       2.384564                    0.995820       3.687438      10.541823       0.460023       1.259655      -0.715225      -0.026003      -0.004421      -0.004453       0.026749       0.000778      -0.000370       0.001028       0.011524      -0.023692      -0.008080      -0.001688       0.009768              1.866598       2.094638       0.188272       0.009336       1.783950       0.032911       1.721205           0.000002
            7              H       7.509839       7.643257      12.177701       0.114010       1.064111 0.80278357E+01  0.78908415E+02                                 1.725359                            1.655606      -0.891792       2.445056                    0.997176       3.567736      10.006100       0.486670       1.280403      -0.708576       0.019269      -0.016903       0.016311       0.030381      -0.003741       0.006816       0.001694       0.002345      -0.005018      -0.008537       0.000785       0.007751              1.758884       1.530847      -0.385615       0.221732       2.017963      -0.357081       1.727843           0.000002
            8              H       8.460215       8.724529      10.289402       0.096851       1.163779 0.95601574E+01  0.96533513E+02                                 1.726847                            1.725530      -0.718393       2.520529                    0.999193       3.436738       9.248854       0.519376       1.167915      -0.737307       0.032858       0.011381       0.001227       0.034794       0.001360       0.001690      -0.004377       0.010152      -0.002349      -0.007846       0.001943       0.005903              1.714957       1.990019       0.162433       0.020399       1.648658       0.079483       1.506195           0.000002
            9              H       5.783301       9.116652       9.374682       0.116975       1.101347 0.92115260E+01  0.93697165E+02                                 1.771933                            1.782004      -0.946632       2.424652                    0.996617       3.610246      10.295260       0.465794       1.292758      -0.706980      -0.025200      -0.010185       0.003594       0.027417       0.003360      -0.000734       0.001087       0.007076      -0.012884      -0.005020      -0.002014       0.007034              1.756705       1.992532       0.157675       0.207914       1.656625       0.076960       1.620957           0.000003
           10              H       6.233206       0.480934       8.558593       0.114231       1.093326 0.87137316E+01  0.86633435E+02                                 1.709346                            1.691848      -0.647331       2.561913                    0.999710       3.385524       9.270226       0.500121       1.231828      -0.721989       0.016435       0.000585      -0.024813       0.029768      -0.000451      -0.007418      -0.001398      -0.000187       0.009075      -0.007304      -0.001250       0.008555              1.702718       1.469934      -0.002205      -0.157062       1.495466      -0.002783       2.142753           0.000002
           11              H       6.793638       2.113268      10.155773       0.095782       1.015244 0.78967375E+01  0.77954283E+02                                 1.719429                            1.677375      -1.133961       2.330782                    0.994031       3.810226      11.007684       0.464376       1.336115      -0.695196       0.034208       0.010101       0.001517       0.035701      -0.000221      -0.001642       0.004010       0.004355      -0.000378      -0.005347       0.001213       0.004135              1.749623       2.076349       0.367213       0.061981       1.692114      -0.006005       1.480406           0.000002
           12              H       4.463010       1.392197      11.620915       0.118517       1.031479 0.82844503E+01  0.81701537E+02                                 1.669897                            1.669090      -0.716358       2.534250                    0.999223       3.419733       9.465316       0.492507       1.261035      -0.714522      -0.027151      -0.011614      -0.001426       0.029565       0.006037      -0.004962      -0.000949       0.009965      -0.008356      -0.007009      -0.003963       0.010972              1.662865       2.052335       0.032653      -0.031058       1.448868      -0.013255       1.487394           0.000003
           13              H       5.477313       2.511915      12.045663       0.117480       0.984706 0.75644139E+01  0.73339968E+02                                 1.648862                            1.617885      -0.743815       2.521151                    0.998919       3.469999       9.701596       0.486843       1.297632      -0.705405       0.004882       0.026925       0.014517       0.030977       0.002086       0.001516       0.002953      -0.016793      -0.011899      -0.007164      -0.004111       0.011275              1.661442       1.434216       0.072321       0.036500       1.931175       0.309100       1.618936           0.000004
           14              H       9.019199       2.600830      11.482514       0.098391       1.066858 0.85064815E+01  0.84345910E+02                                 1.693629                            1.676188      -0.711354       2.522450                    0.999032       3.533137       9.767096       0.498730       1.238588      -0.718605      -0.009583      -0.030392       0.005889       0.032407      -0.002767       0.000328       0.005073      -0.005341      -0.015802      -0.007559      -0.000532       0.008091              1.703890       1.679321       0.310591       0.053137       1.917435       0.033404       1.514914           0.000005
           15              H       2.070054       4.333251      12.206336       0.114493       1.252138 0.10963118E+02  0.11588045E+03                                 1.897798                            1.919010      -1.022951       2.384561                    0.995820       3.687448      10.541863       0.460022       1.259655      -0.715225       0.006772       0.025491       0.004453       0.026749       0.001811       0.000990      -0.000462      -0.011050      -0.023692      -0.008080      -0.001688       0.009768              1.866604       1.820706       0.213341       0.033625       2.057895       0.006298       1.721211           0.000001
           16              H       2.274973       2.865538      11.684548       0.114009       1.064111 0.80278290E+01  0.78908334E+02                                 1.725359                            1.655606      -0.891793       2.445056                    0.997176       3.567735      10.006097       0.486670       1.280404      -0.708576       0.015077      -0.020729      -0.016311       0.030382      -0.003466       0.002308       0.006633      -0.003664      -0.005018      -0.008537       0.000785       0.007752              1.758884       1.943931      -0.423414      -0.335390       1.604878       0.253348       1.727843           0.000002
           17              H       1.111598       2.017647      13.572847       0.096851       1.163782 0.95601953E+01  0.96534037E+02                                 1.726854                            1.725537      -0.718394       2.520529                    0.999193       3.436745       9.248894       0.519373       1.167919      -0.737306      -0.014328      -0.031684      -0.001226       0.034794       0.002259      -0.004205       0.002081      -0.009489      -0.002349      -0.007846       0.001943       0.005903              1.714964       1.680980       0.190714       0.081012       1.957712       0.013072       1.506201           0.000002
           18              H       0.965038       4.719155      14.487567       0.116975       1.101347 0.92115276E+01  0.93697200E+02                                 1.771934                            1.782005      -0.946632       2.424653                    0.996617       3.610248      10.295272       0.465794       1.292759      -0.706980       0.012438       0.024167      -0.003594       0.027417       0.003946       0.001016      -0.000830      -0.005739      -0.012884      -0.005020      -0.002014       0.007033              1.756706       1.688032       0.185539       0.095586       1.961127       0.200036       1.620958           0.000003
           19              H       9.523830       3.484197      15.303656       0.114231       1.093325 0.87137163E+01  0.86633243E+02                                 1.709345                            1.691847      -0.647330       2.561913                    0.999710       3.385521       9.270215       0.500121       1.231828      -0.721989      -0.002080      -0.016313       0.024813       0.029768      -0.000460      -0.002068      -0.007260       0.000020       0.009075      -0.007304      -0.001250       0.008555              1.702716       1.494852      -0.004485      -0.017083       1.470545      -0.156155       2.142751           0.000002
           20              H       7.847218       3.074842      13.706476       0.095781       1.015245 0.78967475E+01  0.77954396E+02                                 1.719429                            1.677375      -1.133959       2.330783                    0.994031       3.810227      11.007683       0.464377       1.336114      -0.695196      -0.013176      -0.033146      -0.001517       0.035701       0.000178       0.003844      -0.002001      -0.004364      -0.000378      -0.005347       0.001213       0.004135              1.749624       1.761951       0.395983      -0.000333       2.006513       0.062270       1.480407           0.000002
           21              H       8.777667       5.330066      12.241334       0.118516       1.031481 0.82844662E+01  0.81701734E+02                                 1.669898                            1.669092      -0.716358       2.534249                    0.999223       3.419736       9.465327       0.492506       1.261036      -0.714522       0.014040       0.025980       0.001426       0.029565       0.006841      -0.001397      -0.004855      -0.007609      -0.008356      -0.007010      -0.003963       0.010972              1.662867       1.459807       0.086873      -0.016030       2.041400      -0.029721       1.487395           0.000003
           22              H       7.570180       4.422017      11.816586       0.117480       0.984706 0.75644082E+01  0.73339906E+02                                 1.648862                            1.617885      -0.743815       2.521151                    0.998919       3.469999       9.701599       0.486843       1.297633      -0.705405      -0.027258      -0.002408      -0.014517       0.030977       0.000528       0.003079       0.001240       0.017271      -0.011899      -0.007164      -0.004111       0.011275              1.661442       1.940174       0.026024       0.311140       1.425217       0.008182       1.618936           0.000004
           23              H       3.192035       8.544030       3.528431       0.098392       1.066859 0.85064876E+01  0.84345999E+02                                 1.693631                            1.676190      -0.711356       2.522449                    0.999032       3.533139       9.767108       0.498729       1.238589      -0.718604      -0.031139      -0.006774       0.005889       0.032407      -0.003206       0.005082      -0.000136       0.004248      -0.015802      -0.007559      -0.000532       0.008091              1.703891       1.971829       0.283826       0.038107       1.624930       0.049873       1.514915           0.000004
           24              H       4.284011       1.465930       4.252253       0.114493       1.252134 0.10963068E+02  0.11587978E+03                                 1.897793                            1.919005      -1.022948       2.384563                    0.995820       3.687441      10.541833       0.460023       1.259655      -0.715225       0.026002       0.004421       0.004453       0.026749       0.000778      -0.000370       0.001028       0.011523      -0.023692      -0.008080      -0.001688       0.009768              1.866599       2.094639       0.188273       0.009336       1.783952       0.032911       1.721206           0.000002
           25              H       2.841078       1.803742       3.730465       0.114010       1.064110 0.80278262E+01  0.78908311E+02                                 1.725360                            1.655606      -0.891792       2.445057                    0.997176       3.567735      10.006102       0.486669       1.280405      -0.708576      -0.019269       0.016903      -0.016311       0.030382      -0.003741       0.006816       0.001694       0.002345      -0.005018      -0.008537       0.000786       0.007751              1.758885       1.530848      -0.385615       0.221732       2.017963      -0.357081       1.727843           0.000002
           26              H       1.890702       0.722470       5.618764       0.096852       1.163782 0.95601935E+01  0.96533992E+02                                 1.726852                            1.725535      -0.718399       2.520526                    0.999193       3.436744       9.248883       0.519374       1.167917      -0.737307      -0.032857      -0.011381      -0.001226       0.034794       0.001360       0.001689      -0.004377       0.010152      -0.002349      -0.007846       0.001943       0.005903              1.714962       1.990024       0.162434       0.020399       1.648663       0.079483       1.506199           0.000002
           27              H       4.567616       0.330347       6.533484       0.116975       1.101346 0.92115179E+01  0.93697072E+02                                 1.771933                            1.782004      -0.946633       2.424653                    0.996617       3.610245      10.295260       0.465794       1.292759      -0.706980       0.025200       0.010185      -0.003594       0.027417       0.003360      -0.000734       0.001087       0.007076      -0.012884      -0.005020      -0.002014       0.007034              1.756705       1.992532       0.157675       0.207914       1.656625       0.076960       1.620957           0.000002
           28              H       4.117711       8.966065       7.349573       0.114230       1.093328 0.87137529E+01  0.86633705E+02                                 1.709349                            1.691851      -0.647333       2.561912                    0.999710       3.385527       9.270239       0.500120       1.231829      -0.721989      -0.016435      -0.000584       0.024813       0.029768      -0.000451      -0.007418      -0.001398      -0.000187       0.009075      -0.007304      -0.001250       0.008555              1.702720       1.469936      -0.002205      -0.157062       1.495468      -0.002783       2.142757           0.000002
           29              H       3.557279       7.333731       5.752393       0.095781       1.015244 0.78967358E+01  0.77954262E+02                                 1.719429                            1.677375      -1.133959       2.330782                    0.994031       3.810226      11.007683       0.464376       1.336115      -0.695196      -0.034208      -0.010101      -0.001517       0.035701      -0.000221      -0.001642       0.004010       0.004356      -0.000378      -0.005347       0.001213       0.004135              1.749623       2.076349       0.367213       0.061981       1.692114      -0.006005       1.480406           0.000002
           30              H       5.887907       8.054802       4.287251       0.118517       1.031480 0.82844612E+01  0.81701673E+02                                 1.669898                            1.669092      -0.716358       2.534249                    0.999223       3.419735       9.465324       0.492507       1.261036      -0.714522       0.027151       0.011614       0.001426       0.029565       0.006037      -0.004962      -0.000949       0.009966      -0.008356      -0.007009      -0.003963       0.010972              1.662867       2.052336       0.032653      -0.031058       1.448869      -0.013255       1.487395           0.000003
           31              H       4.873604       6.935084       3.862503       0.117480       0.984706 0.75644096E+01  0.73339917E+02                                 1.648861                            1.617885      -0.743815       2.521151                    0.998919       3.469998       9.701593       0.486843       1.297632      -0.705405      -0.004882      -0.026925      -0.014517       0.030977       0.002086       0.001516       0.002953      -0.016793      -0.011899      -0.007164      -0.004111       0.011275              1.661442       1.434216       0.072321       0.036500       1.931174       0.309100       1.618936           0.000004
           32              H       1.331718       6.846169       4.425652       0.098392       1.066859 0.85064894E+01  0.84346018E+02                                 1.693631                            1.676189      -0.711356       2.522449                    0.999032       3.533139       9.767107       0.498729       1.238589      -0.718604       0.009583       0.030392      -0.005889       0.032407      -0.002767       0.000328       0.005073      -0.005341      -0.015802      -0.007559      -0.000532       0.008091              1.703891       1.679322       0.310592       0.053137       1.917437       0.033404       1.514915           0.000005
           33              H       8.280863       5.113748       3.701830       0.114493       1.252136 0.10963089E+02  0.11588005E+03                                 1.897795                            1.919007      -1.022948       2.384562                    0.995820       3.687443      10.541839       0.460023       1.259654      -0.715225      -0.006772      -0.025491      -0.004453       0.026749       0.001811       0.000990      -0.000462      -0.011050      -0.023692      -0.008080      -0.001688       0.009768              1.866600       1.820703       0.213340       0.033625       2.057891       0.006298       1.721208           0.000001
           34              H       8.075944       6.581461       4.223618       0.114009       1.064110 0.80278221E+01  0.78908256E+02                                 1.725359                            1.655606      -0.891792       2.445057                    0.997176       3.567734      10.006096       0.486669       1.280405      -0.708576      -0.015077       0.020729       0.016311       0.030382      -0.003466       0.002308       0.006633      -0.003664      -0.005018      -0.008537       0.000785       0.007752              1.758884       1.943931      -0.423414      -0.335390       1.604877       0.253348       1.727843           0.000002
           35              H       9.239319       7.429352       2.335319       0.096851       1.163778 0.95601455E+01  0.96533385E+02                                 1.726848                            1.725531      -0.718392       2.520530                    0.999193       3.436737       9.248858       0.519375       1.167917      -0.737307       0.014327       0.031684       0.001226       0.034795       0.002259      -0.004205       0.002081      -0.009490      -0.002349      -0.007846       0.001943       0.005903              1.714958       1.680974       0.190713       0.081011       1.957704       0.013072       1.506196           0.000002
           36              H       9.385879       4.727844       1.420599       0.116975       1.101349 0.92115542E+01  0.93697533E+02                                 1.771936                            1.782007      -0.946635       2.424651                    0.996617       3.610252      10.295285       0.465794       1.292758      -0.706980      -0.012439      -0.024167       0.003594       0.027417       0.003946       0.001016      -0.000830      -0.005739      -0.012884      -0.005020      -0.002014       0.007034              1.756708       1.688034       0.185539       0.095586       1.961130       0.200037       1.620960           0.000003
           37              H       0.827087       5.962802       0.604510       0.114231       1.093325 0.87137210E+01  0.86633313E+02                                 1.709346                            1.691848      -0.647330       2.561913                    0.999710       3.385522       9.270223       0.500120       1.231829      -0.721989       0.002080       0.016313      -0.024813       0.029768      -0.000461      -0.002068      -0.007259       0.000020       0.009075      -0.007304      -0.001250       0.008555              1.702717       1.494853      -0.004485      -0.017083       1.470546      -0.156155       2.142753           0.000002
           38              H       2.503699       6.372157       2.201690       0.095781       1.015245 0.78967488E+01  0.77954419E+02                                 1.719430                            1.677376      -1.133960       2.330782                    0.994031       3.810228      11.007690       0.464376       1.336115      -0.695196       0.013176       0.033146       0.001517       0.035701       0.000178       0.003844      -0.002001      -0.004363      -0.000378      -0.005347       0.001213       0.004135              1.749624       1.761951       0.395983      -0.000333       2.006514       0.062270       1.480407           0.000002
           39              H       1.573250       4.116933       3.666832       0.118516       1.031480 0.82844551E+01  0.81701597E+02                                 1.669897                            1.669091      -0.716357       2.534250                    0.999223       3.419734       9.465320       0.492507       1.261036      -0.714522      -0.014040      -0.025980      -0.001426       0.029565       0.006841      -0.001397      -0.004855      -0.007609      -0.008356      -0.007009      -0.003963       0.010972              1.662866       1.459806       0.086873      -0.016030       2.041398      -0.029721       1.487394           0.000003
           40              H       2.780737       5.024982       4.091580       0.117480       0.984705 0.75643972E+01  0.73339768E+02                                 1.648860                            1.617884      -0.743814       2.521152                    0.998919       3.469996       9.701586       0.486843       1.297632      -0.705405       0.027258       0.002408       0.014517       0.030977       0.000528       0.003079       0.001240       0.017271      -0.011899      -0.007164      -0.004111       0.011275              1.661441       1.940172       0.026024       0.311140       1.425216       0.008182       1.618935           0.000004
           41              C       6.224627       0.609064      12.382916      -0.120382      29.457395 0.44154442E+03  0.10381767E+05                                 8.314293                            6.944804      -0.104754       1.983260                    0.998342      27.692687      78.641055       0.635964       0.409616      -1.072632      -0.033251      -0.017695      -0.095082       0.102271      -0.017058       0.024349      -0.001334      -0.031725      -0.065404      -0.040377       0.003725       0.036652              9.441277       6.043802      -0.571680      -0.488523       9.491855       0.654378      12.788174           0.000001
           42              C       6.986101       8.291074      11.681366      -0.230724      27.428036 0.44415929E+03  0.10574312E+05                                 8.046894                            7.059775      -0.320258       1.879840                    0.998057      30.527142      90.422657       0.611390       0.420799      -1.053783       0.027885       0.076759      -0.040753       0.091271      -0.014632       0.006776       0.012086      -0.024892       0.027098      -0.027343       0.005835       0.021509              8.752810       5.539667      -0.786849      -0.612553       9.776582       1.382964      10.942183          -0.000001
           43              C       7.532982       8.410504      10.248041      -0.094657      28.818510 0.42872452E+03  0.10012325E+05                                 8.217008                            6.869604      -0.211621       1.953854                    0.997670      27.414519      77.739167       0.635379       0.412778      -1.069934      -0.064766       0.057585       0.035034       0.093478      -0.015068      -0.006374      -0.025302       0.026131       0.041666      -0.039358       0.011836       0.027521              9.303203       6.137536      -1.484671      -0.415023      11.621103       2.290969      10.150971           0.000006
           44              C       5.867797       0.389510       9.452632      -0.215196      25.923738 0.43104727E+03  0.10166248E+05                                 7.722984                            6.939929      -0.116097       1.956298                    0.997212      29.720334      87.079147       0.619803       0.419002      -1.056914       0.042071       0.014210       0.086928       0.097613      -0.011169      -0.006142       0.006335      -0.036386       0.017642      -0.024886       0.002693       0.022193              8.293659       5.927362      -1.375479       0.840610      11.045014       0.483622       7.908600          -0.000002
           45              C       5.877824       1.763239      10.157364      -0.110950      30.133469 0.45525887E+03  0.10825524E+05                                 8.549920                            7.146356      -0.279047       1.932141                    0.996722      28.042544      81.037376       0.612313       0.420671      -1.061663      -0.011554      -0.087074       0.048813       0.100489       0.013332      -0.020871       0.010493      -0.035368       0.028625      -0.038170       0.015658       0.022512              9.682782       7.111340      -1.204638       0.971888      11.477075      -1.541645      10.459930           0.000005
           46              C       5.398193       1.648814      11.609780      -0.213681      26.168408 0.43806563E+03  0.10368385E+05                                 7.778488                            7.012804      -0.104810       1.957913                    0.998078      29.717945      87.083740       0.614693       0.420994      -1.056190       0.064608      -0.059691      -0.038958       0.096202      -0.013098      -0.008389      -0.004399      -0.030136       0.029488      -0.027263       0.011806       0.015457              8.359508       6.386513      -1.006256       0.210977       7.844071      -1.297862      10.847939          -0.000004
           47              C       5.747922       0.580212      13.821015       0.752469      20.099225 0.21223188E+03  0.42541805E+04                                 7.079363                            5.365396      -0.408722       1.968277                    0.998021      20.662845      58.520456       0.600726       0.508656      -0.992407      -0.024370      -0.002586       0.071735       0.075805      -0.053594       0.068261      -0.017557       0.130467      -0.179749      -0.085855      -0.053299       0.139155              8.141377       4.385100       0.930600      -1.586215       9.537125      -0.114898      10.501908           0.000022
           48              C       7.495348       7.106087       9.493993       0.629309      20.594305 0.24750262E+03  0.51229873E+04                                 7.039494                            5.640817      -0.110430       2.030331                    0.999413      22.066315      62.204282       0.613800       0.482098      -1.012199      -0.004472      -0.030898      -0.011888       0.033407      -0.039598       0.043317      -0.093040       0.032515       0.117673      -0.099582      -0.028194       0.127775              7.963790       6.380706      -0.400322      -1.313949      10.537987       3.677230       6.972677           0.000014
           49              C       4.990320       2.719064       9.392181       0.677386      20.733196 0.22985797E+03  0.46879130E+04                                 7.138023                            5.500614      -0.135402       2.034785                    0.999344      21.538892      61.002819       0.608404       0.493621      -1.002524      -0.017047       0.037571      -0.034227       0.053607       0.024581      -0.023597       0.098652      -0.074497       0.186682      -0.102242      -0.034581       0.136823              8.183175       8.685550      -0.667152       1.263404       8.998941      -3.642086       6.865035           0.000018
           50              C       9.397015       3.504416      11.479333      -0.120383      29.457408 0.44154465E+03  0.10381774E+05                                 8.314295                            6.944806      -0.104754       1.983259                    0.998342      27.692696      78.641085       0.635964       0.409616      -1.072632       0.020651       0.031500       0.095082       0.102271      -0.019654       0.000891       0.024370       0.025005      -0.065404      -0.040377       0.003725       0.036652              9.441279       9.359474      -0.875081       0.607137       6.176188      -0.546118      12.788177           0.000002
           51              C       1.677577       3.446129      12.180883      -0.230724      27.428039 0.44415944E+03  0.10574317E+05                                 8.046896                            7.059777      -0.320259       1.879839                    0.998057      30.527152      90.422714       0.611390       0.420799      -1.053783      -0.078980      -0.020775       0.040754       0.091271      -0.016648       0.012653       0.005647       0.019168       0.027098      -0.027344       0.005835       0.021509              8.752812       9.598596      -1.158260       1.321394       5.717657      -0.736028      10.942183          -0.000000
           52              C       1.508810       2.912406      13.614208      -0.094657      28.818488 0.42872419E+03  0.10012317E+05                                 8.217006                            6.869602      -0.211620       1.953855                    0.997670      27.414523      77.739205       0.635379       0.412778      -1.069934      -0.051444       0.069744      -0.035033       0.093478      -0.012447      -0.025778      -0.004042      -0.031166       0.041667      -0.039358       0.011836       0.027522              9.303200      11.306113      -1.957616       2.243623       6.452523      -0.622061      10.150965           0.000009
           53              C       9.648171       3.839755      14.409617      -0.215196      25.923733 0.43104725E+03  0.10166248E+05                                 7.722983                            6.939930      -0.116095       1.956299                    0.997212      29.720330      87.079138       0.619803       0.419002      -1.056914      -0.017985      -0.040601      -0.086928       0.097613      -0.014286       0.005749      -0.006694       0.031727       0.017641      -0.024885       0.002693       0.022192              8.293659      10.752885      -1.817038       0.558214       6.219493       0.793041       7.908597          -0.000002
           54              C       8.279244       3.954950      13.704885      -0.110950      30.133473 0.45525882E+03  0.10825522E+05                                 8.549920                            7.146355      -0.279046       1.932141                    0.996722      28.042542      81.037367       0.612313       0.420671      -1.061663       0.087765       0.003572      -0.048813       0.100489       0.009901       0.008547      -0.021740       0.039619       0.028624      -0.038170       0.015658       0.022511              9.682783      11.222194      -1.580802      -1.446670       7.366221       1.108327      10.459932           0.000005
           55              C       8.436899       4.422158      12.252469      -0.213681      26.168396 0.43806533E+03  0.10368377E+05                                 7.778485                            7.012802      -0.104811       1.957913                    0.998078      29.717947      87.083752       0.614694       0.420994      -1.056190       0.053555      -0.069778       0.038957       0.096202      -0.015615      -0.005145      -0.007953       0.024881       0.029488      -0.027263       0.011806       0.015457              8.359505       7.649340      -1.121810      -1.273236       6.581239       0.328367      10.847936          -0.000005
           56              C       9.469187       3.976508      10.041234       0.752469      20.099222 0.21223186E+03  0.42541795E+04                                 7.079360                            5.365394      -0.408721       1.968278                    0.998021      20.662841      58.520425       0.600727       0.508656      -0.992407       0.004796       0.024033      -0.071735       0.075806      -0.040865      -0.011264       0.069577      -0.147754      -0.179749      -0.085855      -0.053300       0.139155              8.141374       9.663233       0.447624      -0.258966       4.258983      -1.569144      10.501904           0.000021
           57              C       2.811229       2.831020      14.368256       0.629308      20.594303 0.24750257E+03  0.51229861E+04                                 7.039493                            5.640816      -0.110427       2.030332                    0.999413      22.066321      62.204304       0.613800       0.482098      -1.012199       0.031177       0.001638       0.011888       0.033407      -0.035990      -0.088705       0.051615      -0.046348       0.117672      -0.099582      -0.028193       0.127775              7.963789      10.430811      -0.770924       3.542199       6.487880      -1.643565       6.972676           0.000014
           58              C       7.408269       4.925860      14.470068       0.677386      20.733191 0.22985787E+03  0.46879103E+04                                 7.138020                            5.500611      -0.135401       2.034786                    0.999344      21.538885      61.002779       0.608405       0.493621      -1.002524      -0.035861       0.020399       0.034228       0.053607       0.017412       0.096091      -0.032489       0.082182       0.186682      -0.102242      -0.034581       0.136823              8.183172       8.875257      -0.684509      -3.511806       8.809227       1.590029       6.865032           0.000018
           59              C       4.126290       8.837935       3.525250      -0.120383      29.457417 0.44154483E+03  0.10381780E+05                                 8.314298                            6.944808      -0.104756       1.983259                    0.998342      27.692706      78.641137       0.635963       0.409616      -1.072632       0.033251       0.017695       0.095082       0.102271      -0.017059       0.024349      -0.001334      -0.031725      -0.065404      -0.040377       0.003725       0.036652              9.441284       6.043805      -0.571681      -0.488522       9.491862       0.654380      12.788183           0.000002
           60              C       3.364816       1.155925       4.226800      -0.230724      27.428042 0.44415942E+03  0.10574316E+05                                 8.046896                            7.059776      -0.320259       1.879839                    0.998057      30.527153      90.422711       0.611390       0.420799      -1.053783      -0.027885      -0.076758       0.040753       0.091270      -0.014632       0.006775       0.012086      -0.024894       0.027098      -0.027344       0.005834       0.021509              8.752813       5.539668      -0.786849      -0.612553       9.776584       1.382964      10.942185          -0.000001
           61              C       2.817935       1.036495       5.660125      -0.094658      28.818541 0.42872510E+03  0.10012343E+05                                 8.217017                            6.869611      -0.211624       1.953853                    0.997670      27.414550      77.739310       0.635379       0.412778      -1.069934       0.064766      -0.057586      -0.035033       0.093478      -0.015068      -0.006374      -0.025303       0.026129       0.041667      -0.039357       0.011836       0.027522              9.303214       6.137542      -1.484672      -0.415023      11.621117       2.290972      10.150983           0.000006
           62              C       4.483120       9.057489       6.455534      -0.215196      25.923723 0.43104695E+03  0.10166239E+05                                 7.722981                            6.939927      -0.116099       1.956298                    0.997212      29.720327      87.079129       0.619803       0.419002      -1.056914      -0.042071      -0.014210      -0.086927       0.097613      -0.011169      -0.006142       0.006335      -0.036386       0.017642      -0.024886       0.002693       0.022193              8.293655       5.927360      -1.375478       0.840609      11.045007       0.483621       7.908599          -0.000002
           63              C       4.473093       7.683760       5.750802      -0.110950      30.133474 0.45525897E+03  0.10825527E+05                                 8.549920                            7.146357      -0.279047       1.932141                    0.996722      28.042547      81.037386       0.612313       0.420671      -1.061663       0.011554       0.087074      -0.048813       0.100489       0.013332      -0.020871       0.010493      -0.035368       0.028624      -0.038170       0.015658       0.022511              9.682782       7.111340      -1.204639       0.971888      11.477077      -1.541646      10.459930           0.000004
           64              C       4.952724       7.798185       4.298386      -0.213681      26.168411 0.43806571E+03  0.10368388E+05                                 7.778488                            7.012805      -0.104810       1.957913                    0.998078      29.717951      87.083766       0.614693       0.420994      -1.056190      -0.064608       0.059691       0.038958       0.096202      -0.013098      -0.008389      -0.004399      -0.030136       0.029488      -0.027263       0.011806       0.015457              8.359508       6.386514      -1.006257       0.210978       7.844072      -1.297862      10.847938          -0.000004
           65              C       4.602995       8.866787       2.087151       0.752469      20.099222 0.21223184E+03  0.42541791E+04                                 7.079361                            5.365394      -0.408719       1.968278                    0.998021      20.662837      58.520413       0.600727       0.508656      -0.992407       0.024369       0.002586      -0.071735       0.075805      -0.053594       0.068261      -0.017558       0.130467      -0.179749      -0.085855      -0.053300       0.139155              8.141375       4.385098       0.930600      -1.586214       9.537121      -0.114898      10.501905           0.000022
           66              C       2.855569       2.340912       6.414173       0.629309      20.594308 0.24750265E+03  0.51229879E+04                                 7.039493                            5.640817      -0.110427       2.030332                    0.999413      22.066316      62.204280       0.613800       0.482098      -1.012199       0.004472       0.030898       0.011888       0.033407      -0.039598       0.043317      -0.093040       0.032514       0.117673      -0.099582      -0.028194       0.127775              7.963790       6.380706      -0.400321      -1.313948      10.537988       3.677231       6.972676           0.000014
           67              C       5.360597       6.727935       6.515985       0.677386      20.733198 0.22985800E+03  0.46879137E+04                                 7.138022                            5.500613      -0.135402       2.034785                    0.999344      21.538892      61.002809       0.608404       0.493621      -1.002524       0.017047      -0.037571       0.034227       0.053607       0.024581      -0.023597       0.098652      -0.074497       0.186682      -0.102242      -0.034581       0.136823              8.183174       8.685548      -0.667152       1.263404       8.998940      -3.642086       6.865034           0.000017
           68              C       0.953902       5.942583       4.428833      -0.120382      29.457403 0.44154456E+03  0.10381772E+05                                 8.314295                            6.944806      -0.104754       1.983260                    0.998342      27.692694      78.641086       0.635964       0.409616      -1.072632      -0.020651      -0.031501      -0.095082       0.102271      -0.019654       0.000890       0.024370       0.025005      -0.065404      -0.040377       0.003724       0.036652              9.441279       9.359472      -0.875080       0.607135       6.176189      -0.546118      12.788177           0.000001
           69              C       8.673340       6.000870       3.727283      -0.230723      27.428032 0.44415929E+03  0.10574312E+05                                 8.046894                            7.059775      -0.320258       1.879840                    0.998057      30.527139      90.422654       0.611390       0.420799      -1.053783       0.078980       0.020775      -0.040753       0.091270      -0.016648       0.012653       0.005646       0.019168       0.027099      -0.027344       0.005835       0.021509              8.752809       9.598593      -1.158260       1.321392       5.717655      -0.736026      10.942180          -0.000001
           70              C       8.842107       6.534593       2.293958      -0.094657      28.818504 0.42872450E+03  0.10012324E+05                                 8.217006                            6.869603      -0.211618       1.953855                    0.997670      27.414523      77.739180       0.635380       0.412778      -1.069934       0.051444      -0.069744       0.035033       0.093477      -0.012447      -0.025778      -0.004042      -0.031167       0.041666      -0.039358       0.011837       0.027522              9.303201      11.306114      -1.957619       2.243622       6.452522      -0.622060      10.150967           0.000009
           71              C       0.702746       5.607244       1.498549      -0.215196      25.923733 0.43104725E+03  0.10166248E+05                                 7.722983                            6.939929      -0.116096       1.956299                    0.997212      29.720336      87.079161       0.619803       0.419002      -1.056914       0.017985       0.040601       0.086927       0.097613      -0.014286       0.005749      -0.006694       0.031728       0.017643      -0.024886       0.002693       0.022193              8.293658      10.752883      -1.817036       0.558214       6.219492       0.793041       7.908597          -0.000003
           72              C       2.071673       5.492049       2.203281      -0.110950      30.133489 0.45525910E+03  0.10825531E+05                                 8.549923                            7.146358      -0.279047       1.932141                    0.996722      28.042554      81.037418       0.612313       0.420671      -1.061663      -0.087765      -0.003572       0.048813       0.100489       0.009901       0.008547      -0.021740       0.039620       0.028625      -0.038170       0.015659       0.022511              9.682787      11.222199      -1.580802      -1.446671       7.366224       1.108329      10.459938           0.000005
           73              C       1.914018       5.024841       3.655697      -0.213681      26.168395 0.43806529E+03  0.10368375E+05                                 7.778484                            7.012801      -0.104810       1.957914                    0.998078      29.717941      87.083723       0.614694       0.420994      -1.056190      -0.053555       0.069779      -0.038957       0.096202      -0.015615      -0.005145      -0.007953       0.024881       0.029488      -0.027263       0.011806       0.015457              8.359505       7.649338      -1.121810      -1.273237       6.581238       0.328368      10.847937          -0.000004
           74              C       0.881730       5.470491       5.866932       0.752469      20.099224 0.21223188E+03  0.42541800E+04                                 7.079361                            5.365394      -0.408719       1.968278                    0.998021      20.662843      58.520433       0.600727       0.508656      -0.992407      -0.004796      -0.024032       0.071735       0.075805      -0.040865      -0.011264       0.069577      -0.147754      -0.179749      -0.085855      -0.053300       0.139155              8.141374       9.663234       0.447624      -0.258967       4.258984      -1.569145      10.501905           0.000021
           75              C       7.539688       6.615979       1.539910       0.629308      20.594290 0.24750239E+03  0.51229810E+04                                 7.039488                            5.640813      -0.110426       2.030333                    0.999413      22.066304      62.204229       0.613801       0.482098      -1.012199      -0.031177      -0.001638      -0.011888       0.033407      -0.035990      -0.088706       0.051615      -0.046348       0.117673      -0.099582      -0.028193       0.127776              7.963784      10.430803      -0.770924       3.542195       6.487877      -1.643564       6.972671           0.000015
           76              C       2.942648       4.521139       1.438098       0.677386      20.733197 0.22985794E+03  0.46879123E+04                                 7.138022                            5.500612      -0.135401       2.034786                    0.999344      21.538893      61.002816       0.608404       0.493621      -1.002524       0.035861      -0.020400      -0.034228       0.053607       0.017412       0.096091      -0.032489       0.082182       0.186682      -0.102242      -0.034581       0.136823              8.183174       8.875258      -0.684509      -3.511807       8.809230       1.590030       6.865035           0.000018
           77              O       5.899630       1.638891      14.479613      -0.706773      43.017135 0.66989788E+03  0.17016643E+05                                 9.736596                            8.042020       0.164700       2.068200                    0.996806      29.950894      80.964129       0.666021       0.362037      -1.136441       0.028002      -0.055363      -0.060626       0.086745      -0.016453       0.053883       0.014758       0.019143      -0.182479      -0.087934       0.022539       0.065394             10.837638       6.844667       0.166885      -0.845155      14.678670       5.052233      10.989576          -0.000006
           78              O       6.051665       8.587270      14.279170      -0.711796      44.560898 0.65595441E+03  0.16620389E+05                                10.045581                            7.991757       0.110996       2.043496                    0.996616      30.393499      82.792063       0.662059       0.365125      -1.130938       0.036275       0.092036      -0.049078       0.110432      -0.022430       0.033588      -0.038948       0.085539      -0.168632      -0.081740      -0.007463       0.089203             11.572092       6.526450       1.972012      -1.968960      16.244958      -6.021129      11.944866          -0.000008
           79              O       8.459831       6.787573       8.736765      -0.648328      33.719996 0.57102992E+03  0.13931509E+05                                 8.212145                            7.364690       0.466564       2.168407                    0.997454      29.162013      77.147429       0.704832       0.356190      -1.141572       0.029311       0.048840       0.016220       0.059225      -0.083163      -0.033618      -0.045679       0.046849       0.190418      -0.134391       0.054641       0.079749              8.757213       9.490160      -2.476318      -3.163981       7.946631       2.532042       8.834848          -0.000006
           80              O       6.483139       6.361341       9.554444      -0.664924      33.386465 0.60333602E+03  0.14943866E+05                                 8.183917                            7.626349       0.357064       2.132430                    0.996968      29.514755      79.022417       0.684064       0.361498      -1.135816       0.003143       0.047749       0.051731       0.070469       0.048207       0.054089      -0.055977      -0.015291      -0.030817      -0.106372       0.047326       0.059046              8.473305       8.208750       2.716006       0.650845      10.350865       1.293471       6.860300          -0.000006
           81              O       5.485188       3.681397       8.741537      -0.783557      53.908124 0.80080497E+03  0.21284038E+05                                11.340921                            8.802691       0.128657       2.027347                    0.998523      32.039222      88.780678       0.635102       0.362857      -1.135060      -0.008660      -0.056405       0.058946       0.082043       0.019367      -0.013474       0.032355      -0.134152       0.151825      -0.097376       0.018490       0.078886             13.279035      12.025253       4.784601      -1.258123      17.080617      -6.390116      10.731236          -0.000005
           82              O       3.749104       2.556202       9.390590      -0.612101      32.441479 0.53438621E+03  0.12808082E+05                                 7.995617                            7.123437       0.568821       2.229125                    0.997060      27.925714      72.943847       0.717665       0.356086      -1.142995       0.003507      -0.068993       0.016269       0.070972       0.023099      -0.007131       0.076230       0.118152       0.010036      -0.114526       0.049735       0.064790              8.507974      12.712420      -0.718792       0.981398       5.968352      -0.706292       6.843150          -0.000005
           83              O       8.401088       3.921903       9.382636      -0.706772      43.017111 0.66989758E+03  0.17016633E+05                                 9.736594                            8.042020       0.164700       2.068201                    0.996806      29.950879      80.964088       0.666021       0.362037      -1.136441       0.052581      -0.032930       0.060626       0.086744      -0.014443       0.019606       0.052314      -0.024797      -0.182478      -0.087933       0.022539       0.065394             10.837635      14.643902      -0.546786       4.954196       6.879429      -1.302021      10.989575          -0.000005
           84              O       1.467763       4.403668       9.583079      -0.711796      44.560805 0.65595291E+03  0.16620340E+05                                10.045560                            7.991742       0.110995       2.043495                    0.996616      30.393498      82.792001       0.662060       0.365125      -1.130938      -0.094959      -0.027738       0.049078       0.110432      -0.014295      -0.035726       0.036998      -0.092262      -0.168634      -0.081741      -0.007463       0.089204             11.572065      16.522118       1.057352      -6.175481       6.249237      -1.412093      11.944841          -0.000007
           85              O       3.040530       1.841525      15.125484      -0.648327      33.720024 0.57103057E+03  0.13931530E+05                                 8.212154                            7.364698       0.466526       2.168396                    0.997453      29.162004      77.147437       0.704831       0.356190      -1.141572      -0.051308      -0.024740      -0.016220       0.059226      -0.077530      -0.048553      -0.029316      -0.076258       0.190415      -0.134390       0.054641       0.079749              8.757223       7.510029      -2.295129       2.233195       9.926783      -3.381552       8.834857          -0.000006
           86              O       3.645113       3.771153      14.307805      -0.664924      33.386514 0.60333709E+03  0.14943900E+05                                 8.183929                            7.626359       0.357063       2.132430                    0.996968      29.514764      79.022485       0.684064       0.361498      -1.135816      -0.047836       0.001220      -0.051731       0.070469       0.046020      -0.050816       0.058965       0.032536      -0.030814      -0.106373       0.047326       0.059046              8.473318      10.826025       2.476519       1.347402       7.733620       0.530272       6.860310          -0.000006
           87              O       6.404845       4.520743      15.120712      -0.783556      53.908047 0.80080335E+03  0.21283983E+05                                11.340908                            8.802680       0.128660       2.027349                    0.998523      32.039194      88.780558       0.635103       0.362857      -1.135060       0.056959       0.003484      -0.058946       0.082043       0.006872       0.030992      -0.016367       0.138954       0.151825      -0.097377       0.018490       0.078886             13.279022      17.906984       4.246387      -6.478170      11.198858      -0.670593      10.731223          -0.000005
           88              O       7.683559       6.147071      14.471659      -0.612101      32.441495 0.53438656E+03  0.12808093E+05                                 7.995621                            7.123440       0.568822       2.229125                    0.997060      27.925718      72.943868       0.717665       0.356086      -1.142995       0.068387      -0.009780      -0.016269       0.070972       0.033437       0.075263      -0.014047      -0.107804       0.010035      -0.114525       0.049735       0.064790              8.507978       5.893902      -0.094863      -0.613925      12.786878       1.041677       6.843153          -0.000004
           89              O       4.451287       7.808108       1.428553      -0.706772      43.017103 0.66989726E+03  0.17016623E+05                                 9.736592                            8.042017       0.164702       2.068201                    0.996806      29.950878      80.964074       0.666021       0.362037      -1.136441      -0.028002       0.055363       0.060626       0.086745      -0.016453       0.053883       0.014758       0.019143      -0.182479      -0.087934       0.022540       0.065394             10.837633       6.844663       0.166885      -0.845155      14.678660       5.052231      10.989575          -0.000006
           90              O       4.299252       0.859729       1.628996      -0.711795      44.560777 0.65595240E+03  0.16620324E+05                                10.045558                            7.991741       0.110997       2.043496                    0.996616      30.393475      82.791932       0.662060       0.365125      -1.130938      -0.036275      -0.092036       0.049078       0.110432      -0.022429       0.033589      -0.038948       0.085540      -0.168633      -0.081740      -0.007463       0.089203             11.572063       6.526437       1.972007      -1.968954      16.244915      -6.021111      11.944837          -0.000008
           91              O       1.891086       2.659426       7.171401      -0.648327      33.719945 0.57102878E+03  0.13931474E+05                                 8.212137                            7.364682       0.466570       2.168410                    0.997454      29.161986      77.147331       0.704832       0.356190      -1.141572      -0.029312      -0.048840      -0.016219       0.059225      -0.083163      -0.033618      -0.045679       0.046850       0.190418      -0.134390       0.054641       0.079749              8.757204       9.490150      -2.476315      -3.163978       7.946623       2.532040       8.834840          -0.000006
           92              O       3.867778       3.085658       6.353722      -0.664925      33.386492 0.60333664E+03  0.14943885E+05                                 8.183922                            7.626354       0.357063       2.132430                    0.996968      29.514763      79.022456       0.684064       0.361498      -1.135816      -0.003144      -0.047748      -0.051731       0.070469       0.048208       0.054089      -0.055978      -0.015292      -0.030815      -0.106373       0.047326       0.059047              8.473311       8.208755       2.716008       0.650846      10.350874       1.293474       6.860305          -0.000006
           93              O       4.865729       5.765602       7.166629      -0.783556      53.908068 0.80080397E+03  0.21284004E+05                                11.340911                            8.802684       0.128659       2.027348                    0.998523      32.039207      88.780609       0.635102       0.362857      -1.135060       0.008659       0.056405      -0.058946       0.082043       0.019367      -0.013474       0.032355      -0.134151       0.151826      -0.097377       0.018490       0.078886             13.279024      12.025241       4.784596      -1.258122      17.080604      -6.390111      10.731227          -0.000005
           94              O       6.601813       6.890797       6.517576      -0.612101      32.441489 0.53438643E+03  0.12808089E+05                                 7.995620                            7.123439       0.568821       2.229125                    0.997060      27.925716      72.943860       0.717665       0.356086      -1.142995      -0.003507       0.068993      -0.016268       0.070972       0.023099      -0.007131       0.076230       0.118152       0.010036      -0.114526       0.049735       0.064790              8.507977      12.712424      -0.718793       0.981399       5.968354      -0.706293       6.843152          -0.000004
           95              O       1.949829       5.525096       6.525530      -0.706773      43.017131 0.66989798E+03  0.17016646E+05                                 9.736597                            8.042022       0.164700       2.068201                    0.996806      29.950888      80.964118       0.666021       0.362037      -1.136441      -0.052581       0.032930      -0.060626       0.086744      -0.014443       0.019607       0.052314      -0.024797      -0.182478      -0.087933       0.022540       0.065394             10.837638      14.643906      -0.546786       4.954197       6.879431      -1.302021      10.989577          -0.000005
           96              O       8.883154       5.043331       6.325087      -0.711796      44.560812 0.65595296E+03  0.16620342E+05                                10.045563                            7.991744       0.110997       2.043496                    0.996616      30.393494      82.791998       0.662060       0.365125      -1.130938       0.094959       0.027738      -0.049078       0.110432      -0.014295      -0.035726       0.036998      -0.092262      -0.168633      -0.081741      -0.007463       0.089204             11.572068      16.522124       1.057352      -6.175484       6.249238      -1.412093      11.944843          -0.000007
           97              O       7.310387       7.605474       0.782682      -0.648327      33.719978 0.57102957E+03  0.13931498E+05                                 8.212144                            7.364688       0.466525       2.168395                    0.997453      29.161999      77.147387       0.704832       0.356190      -1.141572       0.051308       0.024740       0.016220       0.059226      -0.077530      -0.048553      -0.029315      -0.076257       0.190416      -0.134389       0.054641       0.079749              8.757211       7.510019      -2.295125       2.233191       9.926769      -3.381547       8.834846          -0.000007
           98              O       6.705804       5.675846       1.600361      -0.664924      33.386451 0.60333559E+03  0.14943852E+05                                 8.183915                            7.626347       0.357065       2.132431                    0.996968      29.514747      79.022391       0.684065       0.361498      -1.135816       0.047837      -0.001220       0.051732       0.070470       0.046019      -0.050816       0.058964       0.032535      -0.030815      -0.106372       0.047326       0.059046              8.473303      10.826005       2.476514       1.347398       7.733607       0.530271       6.860298          -0.000006
           99              O       3.946072       4.926256       0.787454      -0.783556      53.908118 0.80080455E+03  0.21284025E+05                                11.340921                            8.802689       0.128656       2.027347                    0.998523      32.039210      88.780640       0.635102       0.362857      -1.135060      -0.056959      -0.003484       0.058946       0.082043       0.006872       0.030992      -0.016366       0.138954       0.151825      -0.097376       0.018491       0.078886             13.279037      17.907003       4.246394      -6.478178      11.198872      -0.670595      10.731236          -0.000004
          100              O       2.667358       3.299928       1.436507      -0.612101      32.441509 0.53438686E+03  0.12808102E+05                                 7.995624                            7.123443       0.568820       2.229124                    0.997060      27.925724      72.943893       0.717665       0.356086      -1.142995      -0.068386       0.009780       0.016269       0.070972       0.033437       0.075262      -0.014047      -0.107805       0.010037      -0.114525       0.049735       0.064790              8.507981       5.893903      -0.094862      -0.613925      12.786883       1.041677       6.843156          -0.000004

******************************************************
Auxiliary information for the entire system
The total spin magnetic moment of the unit cell is   0.000156
The total net atomic charge of the unit cell is   -0.000002
Accuracy of reproducing the electrostatic potential in the unit cell:
  The inner radius (bohr) =    5.0000
  The outer radius (bohr) =   12.0000
  Valid grid points have density less than (e/(bohr^3)) =    0.0001
  The number of valid grid points were=        18835
  The rms potential error without charges in kcal/mol is=      6.82196
  The rms potential error with partial charges in kcal/mol is=      2.00111
  The RRMSE value at monopole order=      0.29333
  The rms potential error with partial charges and cloud penetration in kcal/mol is=      2.01295
  The RRMSE value at monopole order with cloud penetration is=      0.29507
  The rms potential error with partial charges and atomic dipoles in kcal/mol is=      0.39336
  The RRMSE value at dipole order=      0.05766
  The rms potential error with partial charges, atomic dipoles and cloud penetration in kcal/mol is=      0.38241
  The RRMSE value at dipole order with cloud penetration=      0.05606

******************************************************
The electron densities and ab initio electrostatic potential were computed in VASP using the PBE functional and
projector augmented wave method. See the main text of the journal article for a description of computational details.
The atomic charges, dipoles, and quadrupoles were computed with the DDEC6 method as described in
(a) T. A. Manz and N. Gabaldon Limas, RSC Adv. 6 (2016) 47771-47801 DOI: 10.1039/c6ra04656h
(b) N. Gabaldon Limas and T. A. Manz, RSC Adv. 8 (2018) 2678-2707 DOI: 10.1039/c7ra11829e.
For each atom in the material, the electron cloud parameters were fit to the spherically averaged atom-in-material
electron density using radial positions for which this density was between 10^-4 and 10^-2 electrons per cubic bohr.
The polarizabilities, dispersion coefficients, and quantum Drude oscillator (QDO) parameters were fit using the MCLF method.
The magnetic structure of the system was optimized in VASP from the default ferromagnetic initial guess using spin polarization.
The atomic spin moments (ASMs) were computed on this optimized magnetic structure using the DDEC6 partition as inputs
to the method of T. A. Manz and D. S. Sholl, J. Chem. Theory Comput. 7 (2011) 4146-4164 DOI: 10.1021/ct200539n.
The RMSE and RRMSE were computed using a uniform grid with Ewald summation.
