# Supplementary material for: A collection of forcefield precursors for metal–organic frameworks
Source: RSC Adv. 2019 Nov 13;9(63):36492–507. doi: 10.1039/c9ra07327b (PMC9075174; doi:10.1039/c9ra07327b)
Supplement: RA-009-C9RA07327B-s6069 [file RA-009-C9RA07327B-s6069.xyz]

  352
jmolscript: load "" {1 1 1} spacegroup "x,y,z" unitcell [{     17.371400     0.000000     0.000000 }, {      0.000000    19.310100     0.000000 }, {      0.000000    -2.954033    17.948836 }]
Ag    15.017228    12.141936    13.366498     0.199230
Ag    17.005558     9.844071    11.830437     0.177883
Ag    16.124133     3.898574     4.311490     0.186847
Ag     0.919816     1.599031     2.807916     0.190698
Ag     6.331528     2.737115    13.556756     0.199231
Ag     8.319858     5.034979    15.092817     0.177885
Ag     7.438433    13.934510     4.662928     0.186843
Ag     9.605516    16.234052     6.166502     0.190698
Ag     2.354172     4.214131     4.582338     0.199232
Ag     0.365842     6.511996     6.118399     0.177884
Ag     1.247267    12.457493    13.637346     0.186844
Ag    16.451584    14.757036    15.140920     0.190697
Ag    11.039872    13.618952     4.392080     0.199230
Ag     9.051542    11.321088     2.856019     0.177883
Ag     9.932967     2.421557    13.285908     0.186850
Ag     7.765884     0.122015    11.782334     0.190698
H     14.143794    10.556394    15.924207     0.089372
H     14.505119     8.573723    17.071138     0.122093
H     17.036132     7.632826    14.152657     0.100266
H      1.598169     3.186795     0.195642     0.108245
H      1.037073     2.152711    16.956265     0.117653
H     15.992111     6.065835     2.003090     0.096206
H      0.606262     6.382312    15.626257     0.103184
H      1.113507     4.353325    16.643956     0.099745
H     14.918558     7.360603     0.518721     0.103432
H     14.414788     6.361134    17.444474     0.101591
H      0.734810     5.055301     8.823648     0.103100
H      0.389119     3.074972     9.932886     0.118081
H     15.973002     1.727896     6.619531     0.098298
H     14.202857    13.604919    10.729814     0.092820
H     14.525965    15.600790     9.561345     0.122750
H     16.492407    16.896981    12.784956     0.105866
H      0.686170     0.881714    10.329555     0.101670
H      0.237988    -1.149341    11.359818     0.106183
H     14.284502    17.736188     9.082111     0.110462
H     14.802170     0.449829     8.014155     0.100613
H     16.577527     6.804250    12.217773     0.095863
H     15.179129     5.180411    11.571615     0.104869
H     14.684044     6.923980     8.087746     0.104854
H     11.541558    -0.746132     5.390035     0.096996
H     12.474402     1.118990     6.095425     0.105477
H     10.937033     0.566257     9.735449     0.105516
H     14.128160     4.954835     7.333894     0.100201
H     12.985121     3.076923     6.612351     0.096953
H     12.293740     2.077687    10.419299     0.092103
H     13.492366     3.889809    11.153407     0.103403
H      5.458094     4.322656    10.999047     0.089374
H      5.819419     6.305327     9.852116     0.122095
H      8.350432     7.246225    12.770597     0.100268
H     10.283869    14.646289     8.778776     0.108247
H      9.722773    12.726340     9.966989     0.117656
H      7.306411    11.767248     6.971328     0.096207
H      9.291962     8.496738    11.296997     0.103184
H      9.799207    10.525726    10.279298     0.099745
H      6.232858    10.472480     8.455697     0.103433
H      5.729088     8.517916     9.478780     0.101591
H      9.420510    12.777782     0.150770     0.103099
H      9.074819    11.804079    16.990368     0.118081
H      7.287302    16.105187     2.354887     0.098297
H      5.517157     1.274132    16.193440     0.092822
H      5.840265    -0.721739    17.361909     0.122751
H      7.806707    -2.017930    14.138298     0.105867
H      9.371870    13.997336    16.593699     0.101670
H      8.923688    16.028391    15.563436     0.106184
H      5.598802    -2.857137    17.841143     0.110463
H      6.116470    17.383254     0.960263     0.100613
H      7.891827     8.074800    14.705481     0.095863
H      6.493429     9.698640    15.351639     0.104869
H      5.998344    10.909103     0.886672     0.104854
H      2.855858    18.579216     3.584383     0.096997
H      3.788702    16.714093     2.878993     0.105477
H      2.251333    14.312794    17.187805     0.105517
H      5.442460    12.878248     1.640524     0.100202
H      4.299421    14.756161     2.362067     0.096953
H      3.608040    12.801363    16.503955     0.092103
H      4.806666    10.989242    15.769847     0.103402
H      3.227606     5.799673     2.024629     0.089372
H      2.866281     7.782344     0.877698     0.122094
H      0.335268     8.723241     3.796179     0.100266
H     15.773231    13.169272    17.753194     0.108247
H     16.334327    14.203356     0.992571     0.117656
H      1.379289    10.290232    15.945746     0.096208
H     16.765138     9.973755     2.322579     0.103184
H     16.257893    12.002742     1.304880     0.099746
H      2.452842     8.995464    17.430115     0.103433
H      2.956612     9.994933     0.504362     0.101591
H     16.636590    11.300766     9.125188     0.103098
H     16.982281    13.281095     8.015950     0.118080
H      1.398398    14.628171    11.329305     0.098297
H      3.168543     2.751148     7.219022     0.092823
H      2.845435     0.755277     8.387491     0.122752
H      0.878993    -0.540914     5.163880     0.105868
H     16.685230    15.474353     7.619281     0.101670
H     17.133412    17.505408     6.589018     0.106184
H      3.086898    -1.380121     8.866725     0.110463
H      2.569230    15.906238     9.934681     0.100613
H      0.793873     9.551817     5.731063     0.095863
H      2.192271    11.175656     6.377221     0.104869
H      2.687356     9.432087     9.861090     0.104854
H      5.829842    17.102199    12.558801     0.096996
H      4.896998    15.237077    11.853411     0.105477
H      6.434367    15.789810     8.213387     0.105516
H      3.243240    11.401232    10.614942     0.100201
H      4.386279    13.279144    11.336485     0.096953
H      5.077660    14.278380     7.529537     0.092102
H      3.879034    12.466258     6.795429     0.103402
H     11.913306    12.033411     6.949789     0.089371
H     11.551981    10.050740     8.096720     0.122092
H      9.020968     9.109842     5.178239     0.100266
H      7.087531     1.709778     9.170060     0.108244
H      7.648627     3.629727     7.981847     0.117652
H     10.064989     4.588819    10.977508     0.096206
H      8.079438     7.859329     6.651839     0.103183
H      7.572193     5.830341     7.669538     0.099745
H     11.138542     5.883587     9.493139     0.103432
H     11.642312     7.838151     8.470056     0.101590
H      7.950890     3.578285    17.798066     0.103099
H      8.296581     4.551988     0.958468     0.118081
H     10.084098     0.250880    15.593949     0.098297
H     11.854243    15.081935     1.755396     0.092821
H     11.531135    17.077806     0.586927     0.122751
H      9.564693    18.373997     3.810538     0.105866
H      7.999530     2.358731     1.355137     0.101670
H      8.447712     0.327676     2.385400     0.106184
H     11.772598    19.213204     0.107693     0.110462
H     11.254930    -1.027187    16.988573     0.100613
H      9.479573     8.281267     3.243355     0.095863
H     10.877971     6.657427     2.597197     0.104869
H     11.373056     5.446964    17.062164     0.104854
H     14.515542    -2.223149    14.364453     0.096996
H     13.582698    -0.358026    15.069843     0.105477
H     15.120067     2.043273     0.761031     0.105516
H     11.928940     3.477819    16.308312     0.100201
H     13.071979     1.599906    15.586769     0.096953
H     13.763360     3.554704     1.444881     0.092102
H     12.564734     5.366825     2.178989     0.103403
C     14.757004     9.941848    15.563436     0.036429
C     14.953301     8.743344    16.263440    -0.210309
C     15.809711     7.837949    15.733950     0.050583
C     16.421184     8.222449    14.547532    -0.025013
C      0.962376     3.780986     0.551029     0.031137
C      0.641005     1.986088    17.792681    -0.205572
C     17.119515     5.832589     0.369746     0.035970
C     16.591424     5.468920     1.593857    -0.003275
C     16.115448     6.568091    16.374723     0.042132
C     -0.029531     5.969894    16.184465    -0.149715
C      0.281417     4.758989    16.807290    -0.159634
C     16.768612     4.158934    17.649090     0.051465
C     15.540454     4.795045    17.878836    -0.141058
C     15.243403     5.952335    17.264985    -0.143868
C      0.310948     4.349910     8.369542     0.038478
C      0.083383     3.181690     9.049803    -0.204610
C     16.770350     2.169548     8.418004     0.034211
C     16.410762     2.410432     7.095175    -0.003375
C     14.703153    14.289320    11.135458     0.040502
C     14.878604    15.493163    10.426479    -0.210562
C     15.564774    16.488041    11.022380     0.040523
C     16.030328    16.219510    12.325466    -0.010496
C     16.478510     0.869724     9.100060     0.053702
C     17.296703     0.389817    10.080066    -0.149123
C     17.020498    -0.810979    10.711865    -0.144892
C     15.853140    -1.524576    10.378017     0.037107
C     15.036684    -1.074723     9.345959    -0.151471
C     15.349369     0.132752     8.708775    -0.151312
C     16.080705     6.892336    11.424434     0.024124
C     15.307678     5.904290    10.986483    -0.167718
C     14.671884     5.834960     9.753397     0.050184
C     14.975884     6.902681     8.979803    -0.051774
C     11.376530    -0.443930     6.264144     0.015342
C     11.944575     0.628035     6.696711    -0.168635
C     11.817763     1.111575     8.017745     0.048125
C     11.032576     0.336957     8.829032    -0.038657
C     13.917966     4.635980     9.306471     0.052223
C     13.761623     4.365579     7.969283    -0.137011
C     13.073716     3.243702     7.534921    -0.153660
C     12.510882     2.358081     8.457492     0.047317
C     12.677648     2.651791     9.782116    -0.132650
C     13.377715     3.744270    10.230837    -0.157741
C      6.071304     4.937203    11.359818     0.036430
C      6.267601     6.135707    10.659814    -0.210302
C      7.124011     7.041102    11.189304     0.050583
C      7.735484     6.656601    12.375722    -0.025006
C      9.648076    14.052097     8.423389     0.031138
C      9.326705    12.892963     9.130573    -0.205568
C      8.433815    12.000494     8.604672     0.035972
C      7.905724    12.364164     7.380561    -0.003271
C      7.429748     8.310960    10.548531     0.042130
C      8.656169     8.909156    10.738789    -0.149714
C      8.967117    10.120061    10.115964    -0.159633
C      8.082912    10.720117     9.274164     0.051464
C      6.854754    10.084006     9.044418    -0.141056
C      6.557703     8.926715     9.658269    -0.143868
C      8.996648    13.483173     0.604876     0.038479
C      8.769083    11.697361    17.873451    -0.204610
C      8.084650    15.663536     0.556414     0.034211
C      7.725062    15.422651     1.879243    -0.003373
C      6.017453     0.589730    15.787796     0.040500
C      6.192904    -0.614113    16.496775    -0.210567
C      6.879074    -1.608991    15.900874     0.040521
C      7.344628    -1.340460    14.597788    -0.010496
C      7.792810    14.009327    17.823194     0.053702
C      8.611003    14.489234    16.843188    -0.149123
C      8.334798    15.690029    16.211389    -0.144893
C      7.167440    16.403626    16.545237     0.037106
C      6.350984    15.953773    17.577295    -0.151470
C      6.663669    17.700331     0.265643    -0.151312
C      7.395005     7.986714    15.498820     0.024123
C      6.621978     8.974760    15.936771    -0.167719
C      5.986184     9.044091    17.169857     0.050182
C      6.290184    10.930403    -0.005385    -0.051774
C      2.690830    18.277014     2.710274     0.015341
C      3.258875    17.205048     2.277707    -0.168636
C      3.132063    16.721508     0.956673     0.048123
C      2.346876    17.496126     0.145386    -0.038657
C      5.232266    10.243071    17.616783     0.052221
C      5.075923    13.467505     1.005135    -0.137011
C      4.388016    14.589381     1.439497    -0.153660
C      3.825182    15.475002     0.516926     0.047315
C      3.991948    12.227259    17.141138    -0.132651
C      4.692015    11.134780    16.692417    -0.157742
C      2.614396     6.414219     2.385400     0.036430
C      2.418099     7.612723     1.685396    -0.210299
C      1.561689     8.518118     2.214886     0.050585
C      0.950216     8.133618     3.401304    -0.025007
C     16.409024    12.575081    17.397807     0.031137
C     16.730395    14.369979     0.156155    -0.205572
C      0.251885    10.523478    17.579090     0.035971
C      0.779976    10.887147    16.354979    -0.003273
C      1.255952     9.787976     1.574113     0.042130
C      0.029531    10.386173     1.764371    -0.149713
C     17.089983    11.597078     1.141546    -0.159633
C      0.602788    12.197133     0.299746     0.051465
C      1.830946    11.561022     0.070000    -0.141057
C      2.127996    10.403732     0.683851    -0.143868
C     17.060452    12.006157     9.579294     0.038479
C     17.288017    13.174377     8.899033    -0.204607
C      0.601050    14.186519     9.530832     0.034212
C      0.960638    13.945635    10.853661    -0.003373
C      2.668247     2.066747     6.813378     0.040499
C      2.492796     0.862904     7.522357    -0.210572
C      1.806626    -0.131974     6.926456     0.040519
C      1.341072     0.136557     5.623370    -0.010497
C      0.892890    15.486343     8.848776     0.053701
C      0.074697    15.966250     7.868770    -0.149123
C      0.350902    17.167046     7.236971    -0.144894
C      1.518260    17.880643     7.570819     0.037106
C      2.334716    17.430790     8.602877    -0.151470
C      2.022031    16.223315     9.240061    -0.151311
C      1.290695     9.463731     6.524402     0.024124
C      2.063722    10.451777     6.962353    -0.167718
C      2.699516    10.521107     8.195439     0.050183
C      2.395516     9.453386     8.969033    -0.051774
C      5.994870    16.799997    11.684692     0.015341
C      5.426825    15.728032    11.252125    -0.168635
C      5.553637    15.244492     9.931091     0.048124
C      6.338824    16.019110     9.119804    -0.038658
C      3.453434    11.720087     8.642365     0.052222
C      3.609777    11.990488     9.979553    -0.137012
C      4.297684    13.112365    10.413915    -0.153661
C      4.860518    13.997986     9.491344     0.047316
C      4.693752    13.704276     8.166720    -0.132651
C      3.993685    12.611797     7.717999    -0.157742
C     11.300096    11.418864     6.589018     0.036429
C     11.103799    10.220360     7.289022    -0.210308
C     10.247389     9.314965     6.759532     0.050584
C      9.635916     9.699466     5.573114    -0.025015
C      7.723324     2.303970     9.525447     0.031138
C      8.044695     3.463104     8.818263    -0.205573
C      8.937585     4.355573     9.344164     0.035969
C      9.465676     3.991903    10.568275    -0.003276
C      9.941652     8.045107     7.400305     0.042132
C      8.715231     7.446911     7.210047    -0.149714
C      8.404283     6.236006     7.832872    -0.159635
C      9.288488     5.635950     8.674672     0.051466
C     10.516646     6.272061     8.904418    -0.141059
C     10.813697     7.429352     8.290567    -0.143868
C      8.374752     2.872894    17.343960     0.038478
C      8.602317     4.658706     0.075385    -0.204609
C      9.286750     0.692531    17.392422     0.034212
C      9.646338     0.933416    16.069593    -0.003374
C     11.353947    15.766337     2.161040     0.040501
C     11.178496    16.970180     1.452061    -0.210566
C     10.492326    17.965058     2.047962     0.040521
C     10.026772    17.696527     3.351048    -0.010496
C      9.578590     2.346740     0.125642     0.053702
C      8.760397     1.866833     1.105648    -0.149123
C      9.036602     0.666038     1.737447    -0.144893
C     10.203960    -0.047559     1.403599     0.037107
C     11.020416     0.402294     0.371541    -0.151471
C     10.707731    -1.344264    17.683193    -0.151311
C      9.976395     8.369353     2.450016     0.024125
C     10.749422     7.381307     2.012065    -0.167717
C     11.385216     7.311976     0.778979     0.050184
C     11.081216     8.379697     0.005385    -0.051774
C     14.680570    -1.920947    15.238562     0.015342
C     14.112525    -0.848981    15.671129    -0.168635
C     14.239337    -0.365441    16.992163     0.048124
C     15.024524    -1.140059    17.803450    -0.038657
C     12.139134     6.112996     0.332053     0.052223
C     12.295477     2.888562    16.943701    -0.137011
C     12.983384     1.766686    16.509339    -0.153660
C     13.546218     0.881065    17.431910     0.047317
C     13.379452     4.128808     0.807698    -0.132650
C     12.679385     5.221287     1.256419    -0.157741
N     15.342420    10.267619    14.475736    -0.098468
N     16.172773     9.400685    13.935476    -0.122413
N      0.389119     3.495695     1.721293    -0.148108
N     16.865892     4.348340     2.231040    -0.098649
N     17.334920     4.537519     7.100560    -0.153821
N     16.655698     3.549594     6.474145    -0.107100
N     15.191289    14.077112    12.307517    -0.109879
N     15.846191    15.055677    12.932136    -0.117442
N     16.131082     7.976025    10.729814    -0.088620
N     15.724591     7.986752     9.491344    -0.179728
N     10.544440    -1.132993     7.071841    -0.126884
N     10.375937    -0.777693     8.339029    -0.168846
N      6.656720     4.611432    12.447518    -0.098466
N      7.487073     5.478365    12.987778    -0.122408
N      9.074819    14.337389     7.253125    -0.148105
N      8.180192    13.484743     6.743378    -0.098645
N      8.649220    13.295564     1.873858    -0.153821
N      7.969998    14.283489     2.500273    -0.107100
N      6.505589     0.801939    14.615737    -0.109881
N      7.160491    -0.176627    13.991118    -0.117442
N      7.445382     6.903026    16.193440    -0.088622
N      7.038891     6.892299    17.431910    -0.179728
N      1.858740    -0.344024     1.902577    -0.126884
N      1.690237    18.610776     0.635389    -0.168846
N      2.028980     6.088448     3.473100    -0.098464
N      1.198627     6.955382     4.013360    -0.122408
N     16.982281    12.860372    16.227543    -0.148106
N      0.505508    12.007727    15.717796    -0.098647
N      0.036480    11.818548    10.848276    -0.153820
N      0.715702    12.806473    11.474691    -0.107099
N      2.180111     2.278955     5.641319    -0.109882
N      1.525209     1.300390     5.016700    -0.117443
N      1.240318     8.380042     7.219022    -0.088621
N      1.646809     8.369315     8.457492    -0.179728
N      6.826960    -1.821040    10.876995    -0.126884
N      6.995463    17.133760     9.609807    -0.168846
N     10.714680    11.744635     5.501318    -0.098467
N      9.884327    10.877702     4.961058    -0.122413
N      8.296581     2.018678    10.695711    -0.148109
N      9.191208     2.871324    11.205458    -0.098651
N      8.722180     3.060503    16.074978    -0.153822
N      9.401402     2.072578    15.448563    -0.107100
N     10.865811    15.554128     3.333099    -0.109881
N     10.210909    16.532694     3.957718    -0.117443
N      9.926018     9.453041     1.755396    -0.088620
N     10.332509     9.463768     0.516926    -0.179728
N     15.512660    -2.610009    16.046259    -0.126883
N     15.681163    -2.254709    17.313447    -0.168846

The following XYZ coordinates are in angstroms. Other properties are in atomic units.
The sperically averaged electron density of each atom fit to a function of the form exp(a - br)
eigen_1, eigen_2 and eigen_3 are the three eigenvalues of traceless quadrupole moment tensor
  atom number  atomic symbol              X              Y              Z     net charge C6 coefficient C8 coefficient C10 coefficient fluctuating dipole atomic polarizability isotropic forcefield polarizability              a              b squared Pearson coefficient          <r^3>          <r^4>         wp_QDO          m_QDO          q_QDO       dipole_x       dipole_y       dipole_z         dipole            Qxy            Qxz            Qyz     Q(x^2-y^2)  Q(3z^2 - R^2)        eigen_1        eigen_2        eigen_3 static polarizability      alpha(xx)      alpha(xy)      alpha(xz)      alpha(yy)      alpha(yz)      alpha(zz) atomic spin moment
            1             Ag      15.017228      12.141936      13.366498       0.199230     254.473890 0.66257897E+04  0.28084842E+06                                32.530469                           27.477835       0.643032       1.841434                    0.999119      94.992627     271.892799       0.338153       0.427325      -1.158734       0.027858      -0.003878      -0.008828       0.029480       0.007808       0.000679       0.041585       0.063164       0.164279      -0.073218       0.004727       0.068491             38.600537      23.044032      -0.877173       0.261508      59.992701     -18.119756      32.764877           0.002035
            2             Ag      17.005558       9.844071      11.830437       0.177883     254.879887 0.63637676E+04  0.26623440E+06                                32.268170                           26.574847       1.080336       1.963522                    0.998384      93.783717     264.079485       0.351802       0.416158      -1.169937       0.011243      -0.034522      -0.043967       0.057020      -0.094192       0.018937      -0.055168       0.161418      -0.082507      -0.128963      -0.018475       0.147438             39.202656      25.182426      13.825102      -6.050664      52.297587      -0.171415      40.127957           0.014681
            3             Ag      16.124133       3.898574       4.311490       0.186847     271.909238 0.71172041E+04  0.30697236E+06                                34.189773                           28.609350       0.649064       1.836744                    0.999347      95.932464     276.539581       0.329290       0.431259      -1.156648      -0.032892      -0.004078      -0.001892       0.033198      -0.006348       0.002795       0.003216       0.005627      -0.192364      -0.064324       0.025316       0.039008             40.733786      27.243885       0.641790      -1.764463      24.435820      -9.392850      70.521651           0.035989
            4             Ag       0.919816       1.599031       2.807916       0.190698     257.138039 0.63203825E+04  0.26405991E+06                                32.505905                           26.536749       1.068872       1.963292                    0.998118      93.466789     263.308953       0.350884       0.417814      -1.168367      -0.036268      -0.053239      -0.052121       0.082864       0.093652       0.025730      -0.021200       0.201441      -0.020711      -0.140484      -0.002289       0.142773             39.611074      26.083925     -16.021654       3.024137      53.020895      -0.347193      39.728401           0.015606
            5             Ag       6.331528       2.737115      13.556756       0.199231     254.473944 0.66257803E+04  0.28084792E+06                                32.530476                           27.477819       0.643033       1.841434                    0.999119      94.992562     271.892560       0.338153       0.427325      -1.158734       0.027857       0.003875       0.008826       0.029477      -0.007809      -0.000685       0.041586       0.063168       0.164290      -0.073222       0.004726       0.068495             38.600584      23.043999       0.877179      -0.261492      59.992821     -18.119819      32.764932           0.002061
            6             Ag       8.319858       5.034979      15.092817       0.177885     254.879035 0.63637375E+04  0.26623280E+06                                32.268085                           26.574773       1.080340       1.963523                    0.998384      93.783607     264.078922       0.351802       0.416158      -1.169937       0.011247       0.034522       0.043968       0.057021       0.094192      -0.018939      -0.055168       0.161422      -0.082498      -0.128965      -0.018474       0.147439             39.202571      25.182362     -13.825078       6.050644      52.297583      -0.171438      40.127768           0.014699
            7             Ag       7.438433      13.934510       4.662928       0.186843     271.913298 0.71173421E+04  0.30697991E+06                                34.190154                           28.609671       0.649034       1.836734                    0.999347      95.932993     276.542129       0.329287       0.431260      -1.156647      -0.032883       0.004079       0.001892       0.033189       0.006349      -0.002797       0.003215       0.005624      -0.192343      -0.064317       0.025313       0.039004             40.734239      27.244205      -0.641822       1.764486      24.436090      -9.392949      70.522422           0.035978
            8             Ag       9.605516      16.234052       6.166502       0.190698     257.137471 0.63203725E+04  0.26405938E+06                                32.505856                           26.536726       1.068877       1.963294                    0.998118      93.466730     263.308710       0.350884       0.417814      -1.168367      -0.036267       0.053238       0.052122       0.082862      -0.093651      -0.025730      -0.021200       0.201442      -0.020714      -0.140483      -0.002290       0.142773             39.610984      26.083886      16.021608      -3.024126      53.020778      -0.347193      39.728288           0.015600
            9             Ag       2.354172       4.214131       4.582338       0.199232     254.473796 0.66257771E+04  0.28084775E+06                                32.530460                           27.477809       0.643035       1.841435                    0.999119      94.992556     271.892514       0.338153       0.427325      -1.158734      -0.027856       0.003875       0.008829       0.029477       0.007812       0.000692       0.041587       0.063168       0.164286      -0.073222       0.004727       0.068495             38.600564      23.044000      -0.877172       0.261489      59.992801     -18.119800      32.764890           0.002050
           10             Ag       0.365842       6.511996       6.118399       0.177884     254.879141 0.63637444E+04  0.26623316E+06                                32.268098                           26.574789       1.080343       1.963524                    0.998384      93.783628     264.079031       0.351802       0.416158      -1.169937      -0.011246       0.034522       0.043969       0.057022      -0.094189       0.018938      -0.055167       0.161424      -0.082498      -0.128963      -0.018473       0.147436             39.202577      25.182357      13.825080      -6.050607      52.297631      -0.171402      40.127742           0.014690
           11             Ag       1.247267      12.457493      13.637346       0.186844     271.911976 0.71172952E+04  0.30697735E+06                                34.190032                           28.609564       0.649042       1.836737                    0.999347      95.932803     276.541240       0.329288       0.431260      -1.156647       0.032887       0.004080       0.001893       0.033193      -0.006352       0.002798       0.003215       0.005626      -0.192349      -0.064319       0.025310       0.039009             40.734106      27.244103       0.641838      -1.764518      24.436003      -9.392923      70.522211           0.035988
           12             Ag      16.451584      14.757036      15.140920       0.190697     257.137282 0.63203676E+04  0.26405911E+06                                32.505837                           26.536712       1.068879       1.963294                    0.998118      93.466717     263.308617       0.350884       0.417814      -1.168367       0.036267       0.053237       0.052123       0.082863       0.093649       0.025729      -0.021199       0.201448      -0.020711      -0.140484      -0.002289       0.142773             39.610960      26.083858     -16.021586       3.024122      53.020781      -0.347200      39.728240           0.015604
           13             Ag      11.039872      13.618952       4.392080       0.199230     254.474013 0.66257886E+04  0.28084837E+06                                32.530480                           27.477834       0.643032       1.841434                    0.999119      94.992609     271.892754       0.338153       0.427325      -1.158734      -0.027858      -0.003877      -0.008827       0.029479      -0.007809      -0.000684       0.041587       0.063164       0.164281      -0.073219       0.004726       0.068493             38.600568      23.044044       0.877183      -0.261503      59.992775     -18.119793      32.764885           0.002023
           14             Ag       9.051542      11.321088       2.856019       0.177883     254.880257 0.63637761E+04  0.26623485E+06                                32.268202                           26.574866       1.080334       1.963521                    0.998384      93.783761     264.079684       0.351801       0.416158      -1.169937      -0.011243      -0.034521      -0.043967       0.057020       0.094190      -0.018938      -0.055167       0.161418      -0.082507      -0.128962      -0.018475       0.147437             39.202706      25.182452     -13.825138       6.050677      52.297719      -0.171476      40.127947           0.014672
           15             Ag       9.932967       2.421557      13.285908       0.186850     271.903884 0.71170260E+04  0.30696263E+06                                34.189278                           28.608940       0.649096       1.836756                    0.999347      95.931752     276.536218       0.329293       0.431257      -1.156650       0.032902      -0.004083      -0.001893       0.033209       0.006346      -0.002797       0.003218       0.005633      -0.192380      -0.064329       0.025319       0.039010             40.733206      27.243474      -0.641804       1.764462      24.435472      -9.392756      70.520674           0.035999
           16             Ag       7.765884       0.122015      11.782334       0.190698     257.136466 0.63203368E+04  0.26405748E+06                                32.505752                           26.536633       1.068884       1.963296                    0.998118      93.466622     263.308080       0.350885       0.417814      -1.168367       0.036270      -0.053239      -0.052121       0.082865      -0.093652      -0.025729      -0.021200       0.201447      -0.020718      -0.140485      -0.002291       0.142776             39.610873      26.083784      16.021541      -3.024138      53.020634      -0.347251      39.728202           0.015610
           17              H      14.143794      10.556394      15.924207       0.089372       1.436058 0.10902401E+02  0.11491245E+03                                 2.067649                            1.906353      -1.023907       2.381994                    0.996849       3.678090      10.450724       0.464885       1.250016      -0.717637      -0.031870       0.027044       0.019385       0.046074      -0.011613      -0.017793      -0.004643       0.001695      -0.000526      -0.023355       0.003636       0.019719              2.141327       2.293993      -0.641609      -0.328148       2.317297       0.285907       1.812691           0.000782
           18              H      14.505119       8.573723      17.071138       0.122093       1.188491 0.91317479E+01  0.92404944E+02                                 1.837727                            1.759160      -1.031007       2.389601                    0.997590       3.529823       9.941464       0.476296       1.270832      -0.712153      -0.014190      -0.009807       0.032703       0.036973      -0.010923      -0.017952      -0.005618      -0.007172       0.014080      -0.024962       0.006548       0.018414              1.850317       1.741326       0.051040      -0.338613       1.712455      -0.221319       2.097169          -0.001162
           19              H      17.036132       7.632826      14.152657       0.100266       1.267965 0.97059488E+01  0.10002860E+03                                 1.937990                            1.823957      -1.239100       2.287538                    0.994661       3.721967      10.684809       0.462378       1.285353      -0.707972       0.028979      -0.029127      -0.014170       0.043462      -0.009924      -0.009219       0.001856      -0.002327      -0.002923      -0.012875      -0.001603       0.014478              1.972508       1.779692      -0.347154      -0.178229       1.997870       0.210227       2.139962           0.000060
           20              H       1.598169       3.186795       0.195642       0.108245       1.335119 0.97064069E+01  0.99621743E+02                                 1.998135                            1.820733      -0.961522       2.429855                    0.997834       3.492308       9.870656       0.465956       1.280753      -0.711543       0.029872      -0.029967      -0.022302       0.047830      -0.011555      -0.013572      -0.003959       0.000786       0.018913      -0.020675       0.003799       0.016876              2.108463       2.236634      -0.717219      -0.319456       2.365094       0.294534       1.723662          -0.000055
           21              H       1.037073       2.152711      16.956265       0.117653       1.217813 0.93727301E+01  0.94650360E+02                                 1.809548                            1.736981      -1.041146       2.381016                    0.997566       3.438369       9.407589       0.502452       1.207133      -0.727562       0.009498       0.006841      -0.034615       0.036541      -0.013062      -0.014187      -0.003653      -0.007084       0.022487      -0.023370       0.006181       0.017189              1.809220       1.609303      -0.021452      -0.316123       1.686054      -0.143896       2.132304           0.003094
           22              H      15.992111       6.065835       2.003090       0.096206       1.381009 0.11317515E+02  0.12185000E+03                                 2.093059                            2.004682      -1.321145       2.247307                    0.992726       3.965986      11.840912       0.427229       1.331592      -0.698021      -0.024595       0.030006       0.014652       0.041472      -0.012014      -0.008423       0.001429      -0.012013      -0.005942      -0.015693      -0.000619       0.016311              2.110600       2.167005      -0.413174      -0.167036       2.218931       0.108690       1.945863           0.000225
           23              H       0.606262       6.382312      15.626257       0.103184       1.228729 0.93933501E+01  0.94953524E+02                                 1.822785                            1.738300      -1.017865       2.385225                    0.997412       3.492983       9.575890       0.502291       1.206313      -0.727357       0.027481       0.016448      -0.018242       0.036858      -0.004183      -0.012761      -0.010834       0.010632      -0.021629      -0.021095       0.004962       0.016133              1.848363       1.812670       0.197516      -0.254059       1.826302      -0.384975       1.906118          -0.000185
           24              H       1.113507       4.353325      16.643956       0.099745       1.273015 0.99356766E+01  0.10222300E+03                                 1.889994                            1.806351      -1.020361       2.377992                    0.997540       3.620228      10.131306       0.483411       1.231511      -0.721003       0.031011      -0.013385      -0.007234       0.034542      -0.002714      -0.014421      -0.008735       0.006310      -0.028796      -0.021218       0.004862       0.016356              1.906039       2.204784      -0.397583      -0.083616       1.928733      -0.045111       1.584600           0.000290
           25              H      14.918558       7.360603       0.518721       0.103432       1.219761 0.92087936E+01  0.94085031E+02                                 1.911597                            1.792689      -1.258457       2.273418                    0.993780       3.818770      11.075718       0.458089       1.308696      -0.701652      -0.024079      -0.013162       0.020213       0.034082      -0.006170      -0.009315      -0.006549       0.000558      -0.006510      -0.014993       0.005834       0.009159              1.967979       2.149607       0.361524      -0.335411       1.951354      -0.424477       1.802975           0.000545
           26              H      14.414788       6.361134      17.444474       0.101591       1.118951 0.84530372E+01  0.84095592E+02                                 1.773554                            1.695006      -0.962808       2.409801                    0.997616       3.604179      10.141316       0.483042       1.274562      -0.709988      -0.030772       0.014182       0.009042       0.035068      -0.005690      -0.009718      -0.008321       0.006061      -0.017231      -0.017184       0.005676       0.011508              1.793532       2.200584      -0.269246      -0.124311       1.775090      -0.073760       1.404922          -0.000308
           27              H       0.734810       5.055301       8.823648       0.103100       1.390565 0.10383113E+02  0.10903154E+03                                 2.091118                            1.910151      -1.178352       2.326673                    0.994442       3.718128      10.840599       0.442632       1.317769      -0.702257       0.017774       0.033276       0.026040       0.045840       0.003954       0.009795      -0.001805      -0.010468       0.038952      -0.016377      -0.000028       0.016405              2.204615       1.931244       0.562755       0.217700       2.795737       0.494256       1.886864           0.000218
           28              H       0.389119       3.074972       9.932886       0.118081       1.213878 0.94994763E+01  0.96431183E+02                                 1.819103                            1.760322      -1.022356       2.389212                    0.997804       3.466534       9.567006       0.493256       1.223252      -0.723813       0.009318      -0.005751       0.034533       0.036228       0.011487       0.013072      -0.000965      -0.016953       0.031550      -0.023890       0.006420       0.017470              1.808353       1.531020      -0.009462       0.225938       1.714566      -0.103376       2.179472           0.003143
           29              H      15.973002       1.727896       6.619531       0.098298       1.333618 0.10871762E+02  0.11593888E+03                                 2.048385                            1.967997      -1.286201       2.265367                    0.993196       3.925350      11.682887       0.429929       1.335920      -0.697106      -0.017771      -0.034179      -0.018746       0.042842       0.009420       0.005992       0.003669      -0.018552       0.000060      -0.014496      -0.000909       0.015405              2.061854       1.932274       0.347784       0.126461       2.299045       0.198206       1.954242           0.000378
           30              H      14.202857      13.604919      10.729814       0.092820       1.348578 0.10017948E+02  0.10340416E+03                                 1.982689                            1.826685      -0.999758       2.399646                    0.997198       3.597147      10.122006       0.475081       1.249049      -0.717611      -0.026960      -0.032865      -0.022829       0.048250       0.011373       0.016164      -0.000187      -0.010175       0.013829      -0.022339       0.003540       0.018799              2.060146       2.047073       0.583588       0.305753       2.355578       0.351895       1.777787           0.000614
           31              H      14.525965      15.600790       9.561345       0.122750       1.169644 0.89572056E+01  0.90056407E+02                                 1.807373                            1.733522      -1.029146       2.391568                    0.997729       3.485684       9.733894       0.484224       1.258107      -0.715105      -0.010526       0.008306      -0.033843       0.036402       0.010296       0.015823      -0.002056      -0.012918       0.024725      -0.023468       0.005394       0.018074              1.816171       1.644336       0.001802       0.292582       1.671804      -0.172164       2.132373          -0.001230
           32              H      16.492407      16.896981      12.784956       0.105866       1.332908 0.10469497E+02  0.11013800E+03                                 2.022922                            1.911818      -1.244778       2.291708                    0.994218       3.754486      10.947233       0.444730       1.309177      -0.703589       0.021882       0.033396       0.019790       0.044562       0.009221       0.006967       0.004586      -0.010102       0.001062      -0.012043      -0.002429       0.014472              2.048640       1.740383       0.318187       0.084787       2.229920       0.268886       2.175617           0.000256
           33              H       0.686170       0.881714      10.329555       0.101670       1.254976 0.98337122E+01  0.10086671E+03                                 1.872472                            1.798325      -0.961227       2.408638                    0.997971       3.570203       9.961069       0.484201       1.233247      -0.721082       0.028603       0.017048       0.010943       0.035050       0.005219       0.016309      -0.006511       0.002233      -0.011085      -0.020319       0.004039       0.016280              1.878662       2.061188       0.390766       0.126614       1.991537       0.000272       1.583262           0.000144
           34              H       0.237988      -1.149341      11.359818       0.106183       1.225055 0.94081237E+01  0.95366288E+02                                 1.838969                            1.756199      -0.980354       2.405208                    0.997791       3.493557       9.665354       0.491517       1.229350      -0.722210       0.028058      -0.012561       0.024189       0.039117       0.006815       0.015402      -0.008872       0.005215      -0.008016      -0.021348       0.004954       0.016394              1.862133       1.785112      -0.165745       0.275954       1.808580      -0.386457       1.992707          -0.000181
           35              H      14.284502      17.736188       9.082111       0.110462       1.103568 0.83783853E+01  0.83221475E+02                                 1.766542                            1.696547      -0.950281       2.423420                    0.998166       3.538630       9.969828       0.478661       1.288257      -0.707640      -0.030773      -0.019177      -0.012225       0.038264       0.008652       0.013405      -0.005998       0.003696      -0.008595      -0.019075       0.004322       0.014753              1.779887       2.043416       0.312147       0.195080       1.842648      -0.038177       1.453598          -0.000343
           36              H      14.802170       0.449829       8.014155       0.100613       1.182932 0.90470246E+01  0.92469714E+02                                 1.900871                            1.797903      -1.390975       2.209738                    0.992006       3.950032      11.641185       0.447254       1.339856      -0.694171      -0.021730       0.011474      -0.026022       0.035791       0.006371       0.010124      -0.008542      -0.001323       0.001129      -0.016802       0.006194       0.010608              1.947091       2.063657      -0.240916       0.397232       1.853731      -0.403728       1.923884           0.000948
           37              H      16.577527       6.804250      12.217773       0.095863       1.325013 0.92265036E+01  0.93512789E+02                                 1.975989                            1.760989      -0.999336       2.398291                    0.997278       3.576276      10.047913       0.479474       1.260397      -0.714327       0.024888      -0.008835       0.031471       0.041084       0.005391       0.014138      -0.010986      -0.007881       0.003614      -0.021285       0.005496       0.015789              2.106271       1.820813       0.123573       0.677265       1.605362       0.220260       2.892639           0.000366
           38              H      15.179129       5.180411      11.571615       0.104869       1.192324 0.91714779E+01  0.92203508E+02                                 1.788196                            1.719430      -0.970953       2.407060                    0.998098       3.473110       9.510541       0.504008       1.208817      -0.726624      -0.006901      -0.025610       0.021833       0.034354       0.008239       0.009011      -0.009607      -0.009567       0.023990      -0.019441       0.004358       0.015083              1.790205       1.540927       0.265343       0.008598       2.035667      -0.257265       1.794021           0.001770
           39              H      14.684044       6.923980       8.087746       0.104854       1.399459 0.11050241E+02  0.11792348E+03                                 2.100055                            1.973797      -1.197702       2.310795                    0.994699       3.799959      11.189309       0.434123       1.322101      -0.701288      -0.017787      -0.002252      -0.037514       0.041578       0.005436       0.011129      -0.005471      -0.003997       0.026599      -0.016255       0.001189       0.015066              2.136835       1.911578       0.101196       0.338297       1.887779       0.036706       2.611148           0.000004
           40              H      11.541558      -0.746132       5.390035       0.096996       1.341418 0.93653343E+01  0.95289547E+02                                 1.988441                            1.770420      -1.095052       2.349365                    0.996510       3.627139      10.215758       0.479649       1.255049      -0.714977       0.014358      -0.008239      -0.038622       0.042020       0.006831      -0.015552       0.000649      -0.004609       0.025394      -0.018593      -0.000123       0.018716              2.129010       1.554975       0.114694       0.088496       1.839442       0.687148       2.992614           0.000067
           41              H      12.474402       1.118990       6.095425       0.105477       1.217904 0.92711626E+01  0.93965539E+02                                 1.852707                            1.757499      -0.994183       2.396089                    0.997952       3.561059       9.965833       0.483709       1.249359      -0.716763       0.014325       0.016699      -0.022146       0.031217       0.008177      -0.005584       0.002630      -0.010871       0.034948      -0.016971       0.003983       0.012988              1.874880       1.840614       0.437799      -0.218271       1.934493      -0.152723       1.849533           0.002145
           42              H      10.937033       0.566257       9.735449       0.105516       1.320403 0.10078176E+02  0.10566215E+03                                 2.054493                            1.908101      -1.264135       2.284140                    0.993187       3.841076      11.406843       0.431237       1.354728      -0.693335      -0.003027       0.012967       0.037491       0.039786       0.005243      -0.002380       0.001981      -0.005432       0.024288      -0.010459       0.001828       0.008631              2.114842       1.804178       0.059279      -0.223913       1.886927       0.381222       2.653420           0.000023
           43              H      14.128160       4.954835       7.333894       0.100201       1.325308 0.10471185E+02  0.11062351E+03                                 2.039854                            1.929100      -1.238906       2.283017                    0.993307       3.908944      11.579434       0.435020       1.332738      -0.697524       0.013844       0.021938      -0.023707       0.035142       0.008908       0.002453      -0.003300      -0.011066       0.020651      -0.014587       0.005608       0.008978              2.088880       1.948519       0.368557      -0.287339       2.225767      -0.298407       2.092353           0.000450
           44              H      12.985121       3.076923       6.612351       0.096953       1.338632 0.10517030E+02  0.11034738E+03                                 1.992396                            1.887036      -1.143081       2.319440                    0.996359       3.787342      10.893786       0.459768       1.269692      -0.711669      -0.007201      -0.002745      -0.033525       0.034399       0.010447       0.004900      -0.002457      -0.010074       0.030638      -0.017769       0.006437       0.011332              2.025298       1.673344       0.156531       0.137046       1.851689       0.259038       2.550860           0.001772
           45              H      12.293740       2.077687      10.419299       0.092103       1.340679 0.10502146E+02  0.11089627E+03                                 2.041575                            1.919941      -1.213483       2.285769                    0.994217       3.946734      11.641732       0.440695       1.316222      -0.700562      -0.011819      -0.022086       0.022780       0.033859       0.010985       0.003223      -0.002668      -0.011473       0.020908      -0.016605       0.007447       0.009157              2.094255       1.998996       0.414024      -0.305106       2.168701      -0.314408       2.115069           0.001040
           46              H      13.492366       3.889809      11.153407       0.103403       1.271340 0.97781996E+01  0.10047872E+03                                 1.909826                            1.808576      -1.019891       2.381564                    0.997663       3.625280      10.231009       0.475166       1.254429      -0.715709       0.006155       0.002972       0.034901       0.035564       0.010903       0.003256      -0.002471      -0.013802       0.034570      -0.019198       0.007072       0.012125              1.937765       1.672270       0.178342       0.139095       1.679838       0.226298       2.461189           0.001157
           47              H       5.458094       4.322656      10.999047       0.089374       1.436042 0.10902250E+02  0.11491041E+03                                 2.067630                            1.906337      -1.023893       2.382002                    0.996849       3.678064      10.450614       0.464888       1.250013      -0.717638      -0.031869      -0.027044      -0.019386       0.046074       0.011613       0.017793      -0.004642       0.001695      -0.000524      -0.023354       0.003636       0.019719              2.141307       2.293971       0.641601       0.328143       2.317276       0.285903       1.812675           0.000787
           48              H       5.819419       6.305327       9.852116       0.122095       1.188473 0.91315689E+01  0.92402659E+02                                 1.837708                            1.759143      -1.030987       2.389613                    0.997590       3.529787       9.941330       0.476298       1.270831      -0.712153      -0.014189       0.009806      -0.032703       0.036973       0.010923       0.017951      -0.005618      -0.007171       0.014081      -0.024961       0.006548       0.018414              1.850298       1.741309      -0.051039       0.338608       1.712437      -0.221315       2.097147          -0.001152
           49              H       8.350432       7.246225      12.770597       0.100268       1.267952 0.97058242E+01  0.10002697E+03                                 1.937976                            1.823945      -1.239086       2.287546                    0.994661       3.721941      10.684709       0.462380       1.285352      -0.707972       0.028979       0.029127       0.014170       0.043462       0.009924       0.009219       0.001857      -0.002326      -0.002924      -0.012875      -0.001603       0.014478              1.972494       1.779680       0.347150       0.178226       1.997856       0.210225       2.139946           0.000061
           50              H      10.283869      14.646289       8.778776       0.108247       1.335106 0.97062924E+01  0.99620234E+02                                 1.998119                            1.820720      -0.961514       2.429860                    0.997835       3.492286       9.870564       0.465959       1.280750      -0.711543       0.029872       0.029967       0.022302       0.047831       0.011555       0.013572      -0.003959       0.000786       0.018913      -0.020676       0.003799       0.016877              2.108445       2.236614       0.717209       0.319451       2.365073       0.294530       1.723649          -0.000057
           51              H       9.722773      12.726340       9.966989       0.117656       1.217802 0.93726198E+01  0.94648944E+02                                 1.809535                            1.736969      -1.041140       2.381021                    0.997566       3.438350       9.407514       0.502455       1.207131      -0.727562       0.009498      -0.006841       0.034616       0.036541       0.013062       0.014187      -0.003653      -0.007084       0.022488      -0.023370       0.006181       0.017189              1.809207       1.609292       0.021451       0.316119       1.686042      -0.143894       2.132287           0.003090
           52              H       7.306411      11.767248       6.971328       0.096207       1.381007 0.11317502E+02  0.12184986E+03                                 2.093059                            2.004683      -1.321152       2.247305                    0.992726       3.965987      11.840926       0.427228       1.331594      -0.698021      -0.024595      -0.030006      -0.014653       0.041473       0.012014       0.008423       0.001429      -0.012013      -0.005943      -0.015692      -0.000619       0.016311              2.110600       2.167005       0.413174       0.167035       2.218931       0.108689       1.945863           0.000224
           53              H       9.291962       8.496738      11.296997       0.103184       1.228724 0.93933002E+01  0.94952887E+02                                 1.822780                            1.738295      -1.017858       2.385229                    0.997412       3.492974       9.575857       0.502292       1.206313      -0.727357       0.027481      -0.016448       0.018242       0.036858       0.004183       0.012761      -0.010834       0.010632      -0.021629      -0.021096       0.004962       0.016133              1.848358       1.812665      -0.197515       0.254058       1.826296      -0.384973       1.906113          -0.000185
           54              H       9.799207      10.525726      10.279298       0.099745       1.273021 0.99357392E+01  0.10222383E+03                                 1.890001                            1.806358      -1.020371       2.377987                    0.997540       3.620238      10.131349       0.483410       1.231512      -0.721002       0.031011       0.013385       0.007234       0.034543       0.002714       0.014421      -0.008735       0.006310      -0.028796      -0.021219       0.004862       0.016356              1.906046       2.204792       0.397585       0.083617       1.928740      -0.045111       1.584606           0.000286
           55              H       6.232858      10.472480       8.455697       0.103433       1.219760 0.92087932E+01  0.94085059E+02                                 1.911599                            1.792691      -1.258458       2.273417                    0.993780       3.818773      11.075741       0.458088       1.308698      -0.701651      -0.024079       0.013162      -0.020214       0.034083       0.006170       0.009315      -0.006549       0.000558      -0.006510      -0.014993       0.005834       0.009159              1.967981       2.149610      -0.361524       0.335411       1.951355      -0.424477       1.802977           0.000545
           56              H       5.729088       8.517916       9.478780       0.101591       1.118949 0.84530270E+01  0.84095465E+02                                 1.773553                            1.695005      -0.962807       2.409802                    0.997616       3.604176      10.141306       0.483042       1.274563      -0.709988      -0.030772      -0.014182      -0.009042       0.035068       0.005690       0.009718      -0.008321       0.006062      -0.017232      -0.017184       0.005676       0.011508              1.793531       2.200582       0.269246       0.124311       1.775088      -0.073760       1.404922          -0.000305
           57              H       9.420510      12.777782       0.150770       0.103099       1.390569 0.10383150E+02  0.10903205E+03                                 2.091124                            1.910155      -1.178356       2.326671                    0.994442       3.718134      10.840626       0.442631       1.317770      -0.702256       0.017774      -0.033276      -0.026040       0.045840      -0.003954      -0.009795      -0.001805      -0.010468       0.038952      -0.016377      -0.000028       0.016405              2.204621       1.931249      -0.562757      -0.217701       2.795744       0.494258       1.886869           0.000216
           58              H       9.074819      11.804079      16.990368       0.118081       1.213877 0.94994643E+01  0.96431054E+02                                 1.819104                            1.760323      -1.022351       2.389214                    0.997805       3.466531       9.567005       0.493255       1.223255      -0.723812       0.009318       0.005751      -0.034533       0.036227      -0.011486      -0.013072      -0.000965      -0.016952       0.031549      -0.023889       0.006420       0.017469              1.808354       1.531021       0.009462      -0.225938       1.714567      -0.103376       2.179474           0.003141
           59              H       7.287302      16.105187       2.354887       0.098297       1.333622 0.10871799E+02  0.11593941E+03                                 2.048390                            1.968002      -1.286205       2.265365                    0.993196       3.925361      11.682934       0.429928       1.335921      -0.697106      -0.017771       0.034179       0.018746       0.042842      -0.009420      -0.005992       0.003669      -0.018552       0.000060      -0.014496      -0.000909       0.015405              2.061859       1.932279      -0.347786      -0.126461       2.299051       0.198207       1.954247           0.000377
           60              H       5.517157       1.274132      16.193440       0.092822       1.348588 0.10018059E+02  0.10340571E+03                                 1.982709                            1.826702      -0.999783       2.399636                    0.997197       3.597167      10.122121       0.475075       1.249060      -0.717608      -0.026960       0.032866       0.022829       0.048251      -0.011374      -0.016164      -0.000187      -0.010175       0.013830      -0.022339       0.003540       0.018800              2.060167       2.047093      -0.583596      -0.305756       2.355605       0.351898       1.777804           0.000617
           61              H       5.840265      -0.721739      17.361909       0.122751       1.169679 0.89575519E+01  0.90060838E+02                                 1.807412                            1.733559      -1.029201       2.391540                    0.997728       3.485752       9.734163       0.484217       1.258111      -0.715104      -0.010526      -0.008306       0.033844       0.036404      -0.010297      -0.015825      -0.002056      -0.012921       0.024727      -0.023472       0.005396       0.018076              1.816210       1.644370      -0.001802      -0.292591       1.671840      -0.172170       2.132421          -0.001229
           62              H       7.806707      -2.017930      14.138298       0.105867       1.332902 0.10469441E+02  0.11013727E+03                                 2.022917                            1.911813      -1.244792       2.291704                    0.994217       3.754477      10.947204       0.444730       1.309178      -0.703588       0.021883      -0.033396      -0.019790       0.044563      -0.009221      -0.006966       0.004585      -0.010101       0.001061      -0.012043      -0.002429       0.014472              2.048635       1.740380      -0.318185      -0.084786       2.229913       0.268885       2.175613           0.000256
           63              H       9.371870      13.997336      16.593699       0.101670       1.254968 0.98336297E+01  0.10086564E+03                                 1.872464                            1.798318      -0.961218       2.408643                    0.997971       3.570188       9.961014       0.484202       1.233247      -0.721082       0.028604      -0.017048      -0.010943       0.035051      -0.005220      -0.016309      -0.006511       0.002233      -0.011086      -0.020319       0.004039       0.016280              1.878655       2.061180      -0.390765      -0.126613       1.991530       0.000273       1.583256           0.000143
           64              H       8.923688      16.028391      15.563436       0.106184       1.225051 0.94080833E+01  0.95365744E+02                                 1.838962                            1.756193      -0.980360       2.405205                    0.997791       3.493551       9.665320       0.491519       1.229347      -0.722210       0.028058       0.012561      -0.024189       0.039117      -0.006815      -0.015402      -0.008872       0.005216      -0.008016      -0.021349       0.004954       0.016395              1.862126       1.785105       0.165744      -0.275952       1.808573      -0.386454       1.992698          -0.000181
           65              H       5.598802      -2.857137      17.841143       0.110463       1.103571 0.83784260E+01  0.83222055E+02                                 1.766551                            1.696556      -0.950288       2.423416                    0.998166       3.538646       9.969913       0.478658       1.288265      -0.707639      -0.030773       0.019178       0.012225       0.038265      -0.008651      -0.013406      -0.005999       0.003695      -0.008595      -0.019076       0.004322       0.014753              1.779897       2.043426      -0.312149      -0.195082       1.842659      -0.038178       1.453605          -0.000343
           66              H       6.116470      17.383254       0.960263       0.100613       1.182934 0.90470496E+01  0.92470093E+02                                 1.900878                            1.797909      -1.390981       2.209735                    0.992005       3.950045      11.641255       0.447252       1.339861      -0.694170      -0.021730      -0.011474       0.026023       0.035791      -0.006371      -0.010124      -0.008542      -0.001323       0.001128      -0.016802       0.006194       0.010608              1.947098       2.063665       0.240918      -0.397234       1.853739      -0.403731       1.923892           0.000948
           67              H       7.891827       8.074800      14.705481       0.095863       1.325020 0.92265688E+01  0.93513649E+02                                 1.976000                            1.760997      -0.999345       2.398286                    0.997278       3.576289      10.047972       0.479472       1.260400      -0.714326       0.024889       0.008835      -0.031471       0.041084      -0.005391      -0.014138      -0.010986      -0.007881       0.003614      -0.021285       0.005496       0.015789              2.106283       1.820822      -0.123575      -0.677271       1.605371       0.220263       2.892656           0.000367
           68              H       6.493429       9.698640      15.351639       0.104869       1.192337 0.91716156E+01  0.92205336E+02                                 1.788217                            1.719449      -0.970965       2.407054                    0.998098       3.473137       9.510671       0.504002       1.208826      -0.726622      -0.006901       0.025611      -0.021833       0.034354      -0.008240      -0.009012      -0.009607      -0.009567       0.023991      -0.019442       0.004358       0.015084              1.790226       1.540944      -0.265349      -0.008599       2.035693      -0.257268       1.794041           0.001771
           69              H       5.998344      10.909103       0.886672       0.104854       1.399458 0.11050238E+02  0.11792346E+03                                 2.100056                            1.973798      -1.197706       2.310793                    0.994699       3.799960      11.189319       0.434123       1.322103      -0.701288      -0.017787       0.002252       0.037514       0.041578      -0.005436      -0.011130      -0.005471      -0.003997       0.026598      -0.016255       0.001189       0.015066              2.136836       1.911579      -0.101196      -0.338297       1.887781       0.036705       2.611148           0.000006
           70              H       2.855858      18.579216       3.584383       0.096997       1.341430 0.93654319E+01  0.95290879E+02                                 1.988460                            1.770435      -1.095068       2.349358                    0.996510       3.627162      10.215873       0.479644       1.255057      -0.714975       0.014358       0.008239       0.038623       0.042021      -0.006831       0.015552       0.000649      -0.004609       0.025394      -0.018593      -0.000123       0.018716              2.129032       1.554988      -0.114696      -0.088498       1.839460       0.687159       2.992647           0.000067
           71              H       3.788702      16.714093       2.878993       0.105477       1.217922 0.92713470E+01  0.93968011E+02                                 1.852736                            1.757524      -0.994199       2.396081                    0.997951       3.561098       9.966021       0.483702       1.249370      -0.716760       0.014325      -0.016699       0.022146       0.031217      -0.008177       0.005584       0.002630      -0.010872       0.034949      -0.016972       0.003984       0.012988              1.874910       1.840642      -0.437810       0.218275       1.934525      -0.152725       1.849562           0.002144
           72              H       2.251333      14.312794      17.187805       0.105517       1.320405 0.10078206E+02  0.10566260E+03                                 2.054499                            1.908107      -1.264145       2.284135                    0.993187       3.841091      11.406917       0.431235       1.354733      -0.693334      -0.003026      -0.012967      -0.037491       0.039786      -0.005243       0.002380       0.001981      -0.005432       0.024286      -0.010459       0.001828       0.008631              2.114849       1.804184      -0.059280       0.223914       1.886933       0.381223       2.653429           0.000022
           73              H       5.442460      12.878248       1.640524       0.100202       1.325313 0.10471246E+02  0.11062436E+03                                 2.039862                            1.929107      -1.238918       2.283012                    0.993307       3.908959      11.579504       0.435019       1.332741      -0.697524       0.013844      -0.021938       0.023707       0.035142      -0.008908      -0.002453      -0.003300      -0.011067       0.020650      -0.014586       0.005608       0.008978              2.088889       1.948528      -0.368560       0.287341       2.225777      -0.298409       2.092361           0.000451
           74              H       4.299421      14.756161       2.362067       0.096953       1.338649 0.10517204E+02  0.11034978E+03                                 1.992422                            1.887058      -1.143099       2.319431                    0.996359       3.787377      10.893954       0.459762       1.269701      -0.711667      -0.007201       0.002745       0.033525       0.034399      -0.010447      -0.004900      -0.002457      -0.010074       0.030638      -0.017769       0.006437       0.011332              2.025324       1.673363      -0.156535      -0.137049       1.851713       0.259045       2.550896           0.001771
           75              H       3.608040      12.801363      16.503955       0.092103       1.340696 0.10502332E+02  0.11089883E+03                                 2.041599                            1.919963      -1.213507       2.285756                    0.994217       3.946778      11.641928       0.440690       1.316228      -0.700561      -0.011819       0.022086      -0.022780       0.033859      -0.010985      -0.003223      -0.002668      -0.011473       0.020906      -0.016604       0.007447       0.009157              2.094281       1.999020      -0.414032       0.305111       2.168728      -0.314412       2.115094           0.001039
           76              H       4.806666      10.989242      15.769847       0.103402       1.271365 0.97784608E+01  0.10048226E+03                                 1.909865                            1.808611      -1.019910       2.381555                    0.997663       3.625332      10.231260       0.475156       1.254444      -0.715705       0.006155      -0.002972      -0.034901       0.035564      -0.010903      -0.003257      -0.002471      -0.013802       0.034569      -0.019198       0.007073       0.012125              1.937807       1.672302      -0.178348      -0.139099       1.679871       0.226306       2.461247           0.001157
           77              H       3.227606       5.799673       2.024629       0.089372       1.436039 0.10902210E+02  0.11490980E+03                                 2.067621                            1.906328      -1.023880       2.382006                    0.996849       3.678058      10.450563       0.464891       1.250006      -0.717640       0.031869      -0.027043      -0.019386       0.046074      -0.011613      -0.017793      -0.004643       0.001695      -0.000525      -0.023354       0.003636       0.019719              2.141297       2.293960      -0.641597      -0.328142       2.317263       0.285902       1.812667           0.000784
           78              H       2.866281       7.782344       0.877698       0.122094       1.188451 0.91313451E+01  0.92399783E+02                                 1.837683                            1.759120      -1.030952       2.389631                    0.997591       3.529744       9.941160       0.476302       1.270830      -0.712154       0.014189       0.009806      -0.032702       0.036972      -0.010922      -0.017950      -0.005617      -0.007170       0.014080      -0.024959       0.006547       0.018412              1.850272       1.741285       0.051038      -0.338601       1.712414      -0.221311       2.097117          -0.001154
           79              H       0.335268       8.723241       3.796179       0.100266       1.267957 0.97058628E+01  0.10002746E+03                                 1.937979                            1.823947      -1.239076       2.287549                    0.994662       3.721949      10.684732       0.462380       1.285351      -0.707972      -0.028978       0.029128       0.014170       0.043462      -0.009924      -0.009219       0.001857      -0.002326      -0.002923      -0.012875      -0.001603       0.014478              1.972497       1.779683      -0.347152      -0.178227       1.997859       0.210226       2.139948           0.000059
           80              H      15.773231      13.169272      17.753194       0.108247       1.335114 0.97063680E+01  0.99621282E+02                                 1.998133                            1.820732      -0.961528       2.429854                    0.997834       3.492303       9.870651       0.465955       1.280756      -0.711542      -0.029872       0.029968       0.022302       0.047831      -0.011555      -0.013572      -0.003959       0.000786       0.018914      -0.020675       0.003799       0.016877              2.108461       2.236630      -0.717217      -0.319455       2.365091       0.294533       1.723661          -0.000058
           81              H      16.334327      14.203356       0.992571       0.117656       1.217827 0.93728717E+01  0.94652206E+02                                 1.809565                            1.736997      -1.041169       2.381006                    0.997566       3.438393       9.407694       0.502448       1.207137      -0.727561      -0.009498      -0.006842       0.034616       0.036542      -0.013063      -0.014188      -0.003654      -0.007085       0.022488      -0.023372       0.006181       0.017190              1.809237       1.609317      -0.021452      -0.316127       1.686070      -0.143898       2.132325           0.003089
           82              H       1.379289      10.290232      15.945746       0.096208       1.381007 0.11317504E+02  0.12184991E+03                                 2.093060                            2.004684      -1.321160       2.247302                    0.992726       3.965989      11.840940       0.427227       1.331596      -0.698021       0.024595      -0.030006      -0.014653       0.041473      -0.012014      -0.008423       0.001429      -0.012013      -0.005943      -0.015692      -0.000619       0.016311              2.110601       2.167007      -0.413174      -0.167036       2.218931       0.108689       1.945865           0.000225
           83              H      16.765138       9.973755       2.322579       0.103184       1.228726 0.93933197E+01  0.94953161E+02                                 1.822785                            1.738299      -1.017854       2.385231                    0.997412       3.492977       9.575878       0.502290       1.206316      -0.727357      -0.027481      -0.016448       0.018241       0.036858      -0.004183      -0.012761      -0.010834       0.010632      -0.021629      -0.021095       0.004962       0.016133              1.848362       1.812669       0.197516      -0.254059       1.826301      -0.384975       1.906117          -0.000188
           84              H      16.257893      12.002742       1.304880       0.099746       1.273027 0.99357999E+01  0.10222465E+03                                 1.890009                            1.806366      -1.020375       2.377985                    0.997540       3.620251      10.131410       0.483408       1.231515      -0.721002      -0.031011       0.013385       0.007235       0.034542      -0.002714      -0.014421      -0.008735       0.006309      -0.028797      -0.021219       0.004863       0.016356              1.906055       2.204803      -0.397587      -0.083617       1.928749      -0.045112       1.584612           0.000285
           85              H       2.452842       8.995464      17.430115       0.103433       1.219764 0.92088287E+01  0.94085502E+02                                 1.911601                            1.792694      -1.258464       2.273414                    0.993780       3.818779      11.075759       0.458088       1.308697      -0.701651       0.024079       0.013162      -0.020214       0.034083      -0.006170      -0.009315      -0.006550       0.000558      -0.006510      -0.014993       0.005834       0.009159              1.967984       2.149614       0.361526      -0.335412       1.951358      -0.424478       1.802979           0.000546
           86              H       2.956612       9.994933       0.504362       0.101591       1.118947 0.84530033E+01  0.84095128E+02                                 1.773548                            1.695000      -0.962804       2.409804                    0.997616       3.604166      10.141255       0.483044       1.274559      -0.709988       0.030772      -0.014182      -0.009042       0.035068      -0.005690      -0.009717      -0.008321       0.006062      -0.017231      -0.017184       0.005676       0.011508              1.793525       2.200575      -0.269245      -0.124311       1.775082      -0.073759       1.404918          -0.000306
           87              H      16.636590      11.300766       9.125188       0.103098       1.390570 0.10383146E+02  0.10903196E+03                                 2.091121                            1.910153      -1.178349       2.326674                    0.994442       3.718130      10.840599       0.442632       1.317767      -0.702257      -0.017774      -0.033276      -0.026040       0.045840       0.003954       0.009795      -0.001805      -0.010469       0.038952      -0.016377      -0.000028       0.016405              2.204618       1.931247       0.562757       0.217701       2.795741       0.494258       1.886867           0.000216
           88              H      16.982281      13.281095       8.015950       0.118080       1.213860 0.94992886E+01  0.96428782E+02                                 1.819085                            1.760305      -1.022329       2.389226                    0.997805       3.466501       9.566884       0.493258       1.223252      -0.723813      -0.009318       0.005751      -0.034532       0.036227       0.011486       0.013071      -0.000965      -0.016951       0.031548      -0.023888       0.006419       0.017468              1.808335       1.531006      -0.009462       0.225935       1.714549      -0.103374       2.179450           0.003140
           89              H       1.398398      14.628171      11.329305       0.098297       1.333619 0.10871760E+02  0.11593884E+03                                 2.048384                            1.967996      -1.286192       2.265370                    0.993196       3.925350      11.682880       0.429929       1.335918      -0.697107       0.017771       0.034179       0.018746       0.042841       0.009420       0.005992       0.003669      -0.018552       0.000060      -0.014496      -0.000909       0.015405              2.061853       1.932273       0.347785       0.126461       2.299045       0.198206       1.954241           0.000378
           90              H       3.168543       2.751148       7.219022       0.092823       1.348594 0.10018115E+02  0.10340652E+03                                 1.982720                            1.826712      -0.999800       2.399630                    0.997197       3.597180      10.122192       0.475072       1.249065      -0.717607       0.026960       0.032867       0.022829       0.048252       0.011374       0.016165      -0.000187      -0.010175       0.013830      -0.022340       0.003540       0.018800              2.060179       2.047105       0.583601       0.305759       2.355619       0.351901       1.777813           0.000617
           91              H       2.845435       0.755277       8.387491       0.122752       1.169701 0.89577816E+01  0.90063771E+02                                 1.807438                            1.733582      -1.029235       2.391522                    0.997728       3.485796       9.734336       0.484213       1.258113      -0.715103       0.010526      -0.008307       0.033845       0.036405       0.010298       0.015827      -0.002056      -0.012923       0.024728      -0.023474       0.005397       0.018077              1.816236       1.644392       0.001803       0.292597       1.671864      -0.172174       2.132453          -0.001228
           92              H       0.878993      -0.540914       5.163880       0.105868       1.332909 0.10469518E+02  0.11013839E+03                                 2.022932                            1.911827      -1.244802       2.291700                    0.994217       3.754493      10.947300       0.444726       1.309187      -0.703586      -0.021883      -0.033396      -0.019791       0.044563       0.009221       0.006966       0.004585      -0.010101       0.001061      -0.012043      -0.002430       0.014472              2.048651       1.740391       0.318188       0.084787       2.229931       0.268888       2.175630           0.000256
           93              H      16.685230      15.474353       7.619281       0.101670       1.254962 0.98335611E+01  0.10086476E+03                                 1.872458                            1.798312      -0.961211       2.408647                    0.997971       3.570176       9.960972       0.484202       1.233248      -0.721082      -0.028604      -0.017048      -0.010942       0.035051       0.005220       0.016309      -0.006511       0.002233      -0.011086      -0.020319       0.004039       0.016280              1.878649       2.061173       0.390763       0.126613       1.991523       0.000273       1.583251           0.000142
           94              H      17.133412      17.505408       6.589018       0.106184       1.225055 0.94081293E+01  0.95366362E+02                                 1.838968                            1.756199      -0.980366       2.405203                    0.997791       3.493560       9.665364       0.491517       1.229350      -0.722210      -0.028058       0.012561      -0.024189       0.039117       0.006816       0.015402      -0.008873       0.005216      -0.008016      -0.021349       0.004954       0.016395              1.862133       1.785112      -0.165744       0.275953       1.808580      -0.386456       1.992706          -0.000182
           95              H       3.086898      -1.380121       8.866725       0.110463       1.103573 0.83784508E+01  0.83222390E+02                                 1.766556                            1.696560      -0.950292       2.423414                    0.998166       3.538655       9.969954       0.478656       1.288267      -0.707638       0.030773       0.019178       0.012225       0.038265       0.008651       0.013406      -0.005999       0.003695      -0.008595      -0.019076       0.004323       0.014753              1.779901       2.043432       0.312149       0.195082       1.842664      -0.038179       1.453608          -0.000343
           96              H       2.569230      15.906238       9.934681       0.100613       1.182930 0.90470095E+01  0.92469558E+02                                 1.900873                            1.797904      -1.390975       2.209738                    0.992005       3.950033      11.641203       0.447253       1.339860      -0.694170       0.021730      -0.011474       0.026023       0.035792       0.006371       0.010124      -0.008542      -0.001323       0.001128      -0.016802       0.006194       0.010608              1.947093       2.063658      -0.240917       0.397232       1.853734      -0.403730       1.923886           0.000948
           97              H       0.793873       9.551817       5.731063       0.095863       1.325014 0.92265185E+01  0.93512992E+02                                 1.975992                            1.760991      -0.999338       2.398290                    0.997278       3.576279      10.047929       0.479473       1.260398      -0.714326      -0.024888       0.008835      -0.031471       0.041084       0.005391       0.014138      -0.010986      -0.007881       0.003614      -0.021285       0.005496       0.015789              2.106274       1.820815       0.123574       0.677267       1.605365       0.220260       2.892643           0.000365
           98              H       2.192271      11.175656       6.377221       0.104869       1.192328 0.91715279E+01  0.92204218E+02                                 1.788208                            1.719440      -0.970954       2.407060                    0.998098       3.473122       9.510612       0.504003       1.208825      -0.726622       0.006901       0.025611      -0.021832       0.034354       0.008239       0.009011      -0.009607      -0.009567       0.023990      -0.019441       0.004358       0.015083              1.790216       1.540936       0.265346       0.008598       2.035681      -0.257267       1.794032           0.001769
           99              H       2.687356       9.432087       9.861090       0.104854       1.399462 0.11050273E+02  0.11792392E+03                                 2.100059                            1.973801      -1.197706       2.310793                    0.994699       3.799966      11.189339       0.434123       1.322102      -0.701288       0.017787       0.002252       0.037514       0.041578       0.005436       0.011129      -0.005471      -0.003997       0.026598      -0.016255       0.001189       0.015066              2.136839       1.911581       0.101196       0.338297       1.887783       0.036706       2.611153           0.000008
          100              H       5.829842      17.102199      12.558801       0.096996       1.341424 0.93653791E+01  0.95290156E+02                                 1.988450                            1.770427      -1.095058       2.349363                    0.996510       3.627149      10.215808       0.479647       1.255053      -0.714976      -0.014358       0.008239       0.038622       0.042021       0.006831      -0.015552       0.000649      -0.004609       0.025394      -0.018593      -0.000123       0.018716              2.129020       1.554981       0.114695       0.088497       1.839450       0.687153       2.992630           0.000068
          101              H       4.896998      15.237077      11.853411       0.105477       1.217912 0.92712437E+01  0.93966633E+02                                 1.852720                            1.757511      -0.994189       2.396086                    0.997952       3.561076       9.965918       0.483706       1.249365      -0.716762      -0.014325      -0.016699       0.022146       0.031217       0.008177      -0.005584       0.002630      -0.010871       0.034948      -0.016971       0.003983       0.012988              1.874894       1.840627       0.437804      -0.218273       1.934508      -0.152725       1.849547           0.002145
          102              H       6.434367      15.789810       8.213387       0.105516       1.320410 0.10078247E+02  0.10566313E+03                                 2.054504                            1.908111      -1.264145       2.284134                    0.993187       3.841098      11.406944       0.431235       1.354733      -0.693334       0.003026      -0.012967      -0.037491       0.039785       0.005243      -0.002380       0.001981      -0.005432       0.024286      -0.010459       0.001828       0.008631              2.114854       1.804188       0.059280      -0.223915       1.886937       0.381225       2.653436           0.000022
          103              H       3.243240      11.401232      10.614942       0.100201       1.325311 0.10471223E+02  0.11062404E+03                                 2.039859                            1.929104      -1.238913       2.283014                    0.993307       3.908954      11.579479       0.435019       1.332740      -0.697524      -0.013844      -0.021938       0.023707       0.035142       0.008908       0.002453      -0.003300      -0.011066       0.020650      -0.014586       0.005608       0.008978              2.088886       1.948525       0.368559      -0.287341       2.225773      -0.298409       2.092359           0.000452
          104              H       4.386279      13.279144      11.336485       0.096953       1.338641 0.10517124E+02  0.11034868E+03                                 1.992410                            1.887047      -1.143091       2.319435                    0.996359       3.787361      10.893875       0.459765       1.269696      -0.711668       0.007201       0.002745       0.033525       0.034399       0.010447       0.004900      -0.002457      -0.010074       0.030638      -0.017769       0.006437       0.011332              2.025311       1.673354       0.156533       0.137047       1.851701       0.259041       2.550879           0.001773
          105              H       5.077660      14.278380       7.529537       0.092102       1.340697 0.10502340E+02  0.11089893E+03                                 2.041600                            1.919963      -1.213505       2.285757                    0.994217       3.946780      11.641932       0.440691       1.316228      -0.700561       0.011819       0.022086      -0.022780       0.033859       0.010985       0.003223      -0.002668      -0.011473       0.020905      -0.016604       0.007447       0.009157              2.094281       1.999020       0.414032      -0.305111       2.168729      -0.314413       2.115095           0.001039
          106              H       3.879034      12.466258       6.795429       0.103402       1.271367 0.97784793E+01  0.10048251E+03                                 1.909868                            1.808614      -1.019908       2.381555                    0.997663       3.625334      10.231272       0.475155       1.254445      -0.715705      -0.006155      -0.002972      -0.034901       0.035564       0.010903       0.003257      -0.002471      -0.013802       0.034568      -0.019198       0.007073       0.012125              1.937809       1.672304       0.178349       0.139099       1.679873       0.226307       2.461251           0.001155
          107              H      11.913306      12.033411       6.949789       0.089371       1.436048 0.10902298E+02  0.11491103E+03                                 2.067634                            1.906340      -1.023893       2.382000                    0.996849       3.678073      10.450641       0.464888       1.250012      -0.717638       0.031869       0.027043       0.019386       0.046074       0.011613       0.017793      -0.004642       0.001695      -0.000525      -0.023354       0.003636       0.019719              2.141311       2.293976       0.641603       0.328144       2.317280       0.285904       1.812678           0.000780
          108              H      11.551981      10.050740       8.096720       0.122092       1.188481 0.91316448E+01  0.92403604E+02                                 1.837714                            1.759149      -1.030991       2.389608                    0.997590       3.529802       9.941376       0.476298       1.270830      -0.712154       0.014190      -0.009806       0.032703       0.036973       0.010923       0.017951      -0.005618      -0.007171       0.014080      -0.024962       0.006548       0.018413              1.850304       1.741315      -0.051039       0.338610       1.712443      -0.221317       2.097155          -0.001164
          109              H       9.020968       9.109842       5.178239       0.100266       1.267967 0.97059732E+01  0.10002891E+03                                 1.937992                            1.823959      -1.239097       2.287539                    0.994661       3.721971      10.684821       0.462378       1.285352      -0.707972      -0.028979      -0.029127      -0.014170       0.043462       0.009924       0.009219       0.001856      -0.002327      -0.002923      -0.012876      -0.001603       0.014478              1.972510       1.779693       0.347154       0.178228       1.997872       0.210227       2.139964           0.000058
          110              H       7.087531       1.709778       9.170060       0.108244       1.335124 0.97064474E+01  0.99622269E+02                                 1.998140                            1.820737      -0.961523       2.429854                    0.997834       3.492315       9.870683       0.465956       1.280753      -0.711543      -0.029872      -0.029967      -0.022302       0.047830       0.011555       0.013572      -0.003959       0.000786       0.018913      -0.020675       0.003799       0.016876              2.108469       2.236639       0.717222       0.319457       2.365102       0.294535       1.723666          -0.000055
          111              H       7.648627       3.629727       7.981847       0.117652       1.217817 0.93727720E+01  0.94650905E+02                                 1.809553                            1.736986      -1.041150       2.381014                    0.997566       3.438377       9.407622       0.502451       1.207135      -0.727561      -0.009498       0.006841      -0.034615       0.036541       0.013062       0.014187      -0.003653      -0.007084       0.022487      -0.023370       0.006181       0.017189              1.809225       1.609307       0.021452       0.316123       1.686059      -0.143896       2.132310           0.003094
          112              H      10.064989       4.588819      10.977508       0.096206       1.381011 0.11317542E+02  0.12185033E+03                                 2.093059                            2.004682      -1.321144       2.247307                    0.992727       3.965986      11.840903       0.427229       1.331589      -0.698022       0.024595       0.030006       0.014653       0.041472       0.012014       0.008424       0.001429      -0.012013      -0.005942      -0.015693      -0.000619       0.016312              2.110600       2.167005       0.413175       0.167036       2.218932       0.108690       1.945863           0.000226
          113              H       8.079438       7.859329       6.651839       0.103183       1.228731 0.93933626E+01  0.94953689E+02                                 1.822788                            1.738302      -1.017863       2.385226                    0.997412       3.492985       9.575900       0.502290       1.206314      -0.727357      -0.027481       0.016448      -0.018242       0.036858       0.004183       0.012761      -0.010834       0.010632      -0.021629      -0.021095       0.004962       0.016133              1.848366       1.812672      -0.197517       0.254060       1.826304      -0.384976       1.906120          -0.000187
          114              H       7.572193       5.830341       7.669538       0.099745       1.273020 0.99357211E+01  0.10222358E+03                                 1.889998                            1.806356      -1.020367       2.377989                    0.997540       3.620236      10.131337       0.483410       1.231511      -0.721003      -0.031011      -0.013385      -0.007235       0.034542       0.002714       0.014421      -0.008735       0.006310      -0.028796      -0.021218       0.004862       0.016356              1.906043       2.204789       0.397584       0.083616       1.928738      -0.045111       1.584604           0.000290
          115              H      11.138542       5.883587       9.493139       0.103432       1.219759 0.92087740E+01  0.94084762E+02                                 1.911593                            1.792686      -1.258456       2.273418                    0.993780       3.818765      11.075692       0.458090       1.308694      -0.701652       0.024079      -0.013162       0.020213       0.034082       0.006170       0.009315      -0.006549       0.000558      -0.006510      -0.014993       0.005834       0.009159              1.967974       2.149603      -0.361522       0.335409       1.951349      -0.424475       1.802971           0.000546
          116              H      11.642312       7.838151       8.470056       0.101590       1.118950 0.84530319E+01  0.84095516E+02                                 1.773553                            1.695005      -0.962808       2.409801                    0.997616       3.604176      10.141302       0.483042       1.274562      -0.709988       0.030772       0.014182       0.009042       0.035068       0.005690       0.009718      -0.008321       0.006062      -0.017231      -0.017184       0.005676       0.011508              1.793531       2.200583       0.269246       0.124312       1.775088      -0.073760       1.404922          -0.000309
          117              H       7.950890       3.578285      17.798066       0.103099       1.390564 0.10383103E+02  0.10903138E+03                                 2.091116                            1.910149      -1.178346       2.326676                    0.994442       3.718124      10.840575       0.442632       1.317766      -0.702257      -0.017774       0.033276       0.026040       0.045840      -0.003954      -0.009795      -0.001805      -0.010469       0.038952      -0.016377      -0.000028       0.016405              2.204612       1.931242      -0.562754      -0.217700       2.795732       0.494255       1.886862           0.000218
          118              H       8.296581       4.551988       0.958468       0.118081       1.213867 0.94993674E+01  0.96429788E+02                                 1.819092                            1.760312      -1.022341       2.389219                    0.997805       3.466515       9.566935       0.493258       1.223252      -0.723813      -0.009318      -0.005751       0.034533       0.036227      -0.011486      -0.013072      -0.000965      -0.016952       0.031549      -0.023889       0.006420       0.017469              1.808342       1.531011       0.009462      -0.225936       1.714556      -0.103375       2.179458           0.003141
          119              H      10.084098       0.250880      15.593949       0.098297       1.333612 0.10871685E+02  0.11593780E+03                                 2.048375                            1.967988      -1.286186       2.265374                    0.993196       3.925331      11.682797       0.429931       1.335916      -0.697107       0.017771      -0.034179      -0.018746       0.042842      -0.009420      -0.005992       0.003670      -0.018552       0.000062      -0.014496      -0.000909       0.015406              2.061843       1.932265      -0.347782      -0.126460       2.299033       0.198205       1.954232           0.000379
          120              H      11.854243      15.081935       1.755396       0.092821       1.348590 0.10018074E+02  0.10340590E+03                                 1.982709                            1.826702      -0.999778       2.399638                    0.997197       3.597170      10.122124       0.475075       1.249058      -0.717609       0.026960      -0.032866      -0.022829       0.048251      -0.011373      -0.016164      -0.000187      -0.010175       0.013830      -0.022339       0.003540       0.018800              2.060168       2.047094      -0.583597      -0.305757       2.355605       0.351899       1.777804           0.000613
          121              H      11.531135      17.077806       0.586927       0.122751       1.169667 0.89574377E+01  0.90059378E+02                                 1.807399                            1.733547      -1.029182       2.391550                    0.997728       3.485730       9.734076       0.484220       1.258110      -0.715104       0.010526       0.008306      -0.033844       0.036403      -0.010297      -0.015824      -0.002056      -0.012920       0.024726      -0.023471       0.005395       0.018075              1.816197       1.644359      -0.001802      -0.292588       1.671828      -0.172167       2.132404          -0.001230
          122              H       9.564693      18.373997       3.810538       0.105866       1.332910 0.10469520E+02  0.11013837E+03                                 2.022930                            1.911825      -1.244789       2.291704                    0.994217       3.754493      10.947285       0.444727       1.309184      -0.703587      -0.021882       0.033396       0.019790       0.044562      -0.009221      -0.006966       0.004585      -0.010102       0.001062      -0.012043      -0.002429       0.014472              2.048648       1.740389      -0.318188      -0.084788       2.229929       0.268888       2.175627           0.000255
          123              H       7.999530       2.358731       1.355137       0.101670       1.254971 0.98336624E+01  0.10086608E+03                                 1.872468                            1.798321      -0.961221       2.408641                    0.997971       3.570193       9.961037       0.484201       1.233248      -0.721082      -0.028603       0.017048       0.010943       0.035050      -0.005219      -0.016309      -0.006511       0.002233      -0.011086      -0.020319       0.004039       0.016280              1.878659       2.061184      -0.390766      -0.126613       1.991535       0.000273       1.583259           0.000142
          124              H       8.447712       0.327676       2.385400       0.106184       1.225058 0.94081599E+01  0.95366773E+02                                 1.838974                            1.756204      -0.980360       2.405205                    0.997791       3.493564       9.665388       0.491516       1.229352      -0.722209      -0.028058      -0.012561       0.024189       0.039117      -0.006815      -0.015402      -0.008872       0.005216      -0.008016      -0.021348       0.004954       0.016394              1.862138       1.785117       0.165746      -0.275955       1.808586      -0.386459       1.992712          -0.000183
          125              H      11.772598      19.213204       0.107693       0.110462       1.103571 0.83784167E+01  0.83221907E+02                                 1.766548                            1.696553      -0.950286       2.423417                    0.998166       3.538640       9.969880       0.478659       1.288262      -0.707639       0.030773      -0.019177      -0.012225       0.038265      -0.008651      -0.013405      -0.005999       0.003696      -0.008595      -0.019076       0.004322       0.014753              1.779894       2.043423      -0.312149      -0.195081       1.842656      -0.038178       1.453603          -0.000343
          126              H      11.254930      -1.027187      16.988573       0.100613       1.182930 0.90470104E+01  0.92469512E+02                                 1.900868                            1.797900      -1.390974       2.209738                    0.992006       3.950026      11.641155       0.447255       1.339854      -0.694171       0.021730       0.011474      -0.026022       0.035791      -0.006371      -0.010124      -0.008542      -0.001323       0.001129      -0.016802       0.006194       0.010608              1.947088       2.063653       0.240916      -0.397231       1.853729      -0.403727       1.923881           0.000949
          127              H       9.479573       8.281267       3.243355       0.095863       1.325011 0.92264880E+01  0.93512599E+02                                 1.975989                            1.760988      -0.999336       2.398291                    0.997278       3.576273      10.047905       0.479474       1.260398      -0.714326      -0.024888      -0.008835       0.031471       0.041084      -0.005391      -0.014138      -0.010986      -0.007881       0.003614      -0.021285       0.005496       0.015789              2.106270       1.820812      -0.123573      -0.677265       1.605362       0.220260       2.892637           0.000365
          128              H      10.877971       6.657427       2.597197       0.104869       1.192325 0.91714880E+01  0.92203666E+02                                 1.788200                            1.719433      -0.970950       2.407062                    0.998098       3.473112       9.510560       0.504006       1.208821      -0.726623       0.006901      -0.025610       0.021833       0.034354      -0.008239      -0.009011      -0.009607      -0.009567       0.023989      -0.019441       0.004358       0.015083              1.790208       1.540930      -0.265344      -0.008598       2.035672      -0.257266       1.794024           0.001769
          129              H      11.373056       5.446964      17.062164       0.104854       1.399458 0.11050237E+02  0.11792342E+03                                 2.100054                            1.973796      -1.197702       2.310795                    0.994699       3.799958      11.189302       0.434123       1.322100      -0.701288       0.017787      -0.002252      -0.037514       0.041578      -0.005436      -0.011129      -0.005471      -0.003997       0.026599      -0.016255       0.001189       0.015066              2.136834       1.911577      -0.101195      -0.338296       1.887778       0.036705       2.611146           0.000006
          130              H      14.515542      -2.223149      14.364453       0.096996       1.341413 0.93652901E+01  0.95288952E+02                                 1.988434                            1.770414      -1.095047       2.349368                    0.996510       3.627128      10.215708       0.479650       1.255047      -0.714977      -0.014358      -0.008239      -0.038622       0.042021      -0.006831       0.015552       0.000648      -0.004609       0.025394      -0.018593      -0.000123       0.018717              2.129002       1.554970      -0.114692      -0.088494       1.839434       0.687143       2.992600           0.000068
          131              H      13.582698      -0.358026      15.069843       0.105477       1.217892 0.92710352E+01  0.93963816E+02                                 1.852686                            1.757480      -0.994177       2.396092                    0.997952       3.561032       9.965697       0.483715       1.249349      -0.716765      -0.014325       0.016699      -0.022146       0.031217      -0.008177       0.005584       0.002630      -0.010870       0.034948      -0.016971       0.003983       0.012988              1.874858       1.840592      -0.437790       0.218267       1.934469      -0.152721       1.849513           0.002146
          132              H      15.120067       2.043273       0.761031       0.105516       1.320407 0.10078224E+02  0.10566280E+03                                 2.054500                            1.908107      -1.264141       2.284136                    0.993187       3.841090      11.406905       0.431236       1.354731      -0.693335       0.003027       0.012967       0.037491       0.039785      -0.005243       0.002380       0.001981      -0.005432       0.024286      -0.010459       0.001828       0.008631              2.114849       1.804184      -0.059280       0.223914       1.886933       0.381223       2.653430           0.000023
          133              H      11.928940       3.477819      16.308312       0.100201       1.325305 0.10471152E+02  0.11062304E+03                                 2.039849                            1.929095      -1.238901       2.283020                    0.993307       3.908934      11.579386       0.435022       1.332736      -0.697525      -0.013844       0.021938      -0.023708       0.035142      -0.008908      -0.002453      -0.003301      -0.011067       0.020652      -0.014587       0.005608       0.008979              2.088875       1.948514      -0.368556       0.287338       2.225762      -0.298407       2.092348           0.000452
          134              H      13.071979       1.599906      15.586769       0.096953       1.338618 0.10516878E+02  0.11034530E+03                                 1.992376                            1.887018      -1.143070       2.319446                    0.996360       3.787312      10.893648       0.459772       1.269686      -0.711670       0.007201      -0.002745      -0.033525       0.034399      -0.010447      -0.004899      -0.002457      -0.010074       0.030640      -0.017769       0.006437       0.011332              2.025277       1.673328      -0.156528      -0.137043       1.851671       0.259034       2.550831           0.001773
          135              H      13.763360       3.554704       1.444881       0.092102       1.340690 0.10502259E+02  0.11089782E+03                                 2.041590                            1.919954      -1.213495       2.285762                    0.994217       3.946760      11.641846       0.440692       1.316225      -0.700561       0.011819      -0.022086       0.022780       0.033859      -0.010985      -0.003223      -0.002668      -0.011473       0.020906      -0.016604       0.007447       0.009157              2.094271       1.999010      -0.414029       0.305109       2.168718      -0.314411       2.115084           0.001039
          136              H      12.564734       5.366825       2.178989       0.103403       1.271352 0.97783283E+01  0.10048047E+03                                 1.909845                            1.808594      -1.019898       2.381560                    0.997663       3.625305      10.231133       0.475161       1.254436      -0.715707      -0.006155       0.002972       0.034901       0.035564      -0.010903      -0.003256      -0.002471      -0.013802       0.034569      -0.019197       0.007072       0.012125              1.937786       1.672286      -0.178345      -0.139097       1.679854       0.226302       2.461218           0.001155
          137              C      14.757004       9.941848      15.563436       0.036429      27.095900 0.34667229E+03  0.77749226E+04                                 7.999418                            6.305533       0.054799       2.013139                    0.999667      27.630720      80.016332       0.635000       0.430086      -1.045712       0.037916      -0.012379      -0.027729       0.048577      -0.017851       0.001907       0.046362       0.046377      -0.062309      -0.065186       0.020508       0.044678              8.996682       6.863446      -1.822382      -1.740845      10.935397      -2.585359       9.191204           0.008424
          138              C      14.953301       8.743344      16.263440      -0.210309      33.506866 0.48032712E+03  0.11654043E+05                                 9.204465                            7.432338      -0.129084       1.917459                    0.998885      31.363770      93.592126       0.585358       0.431266      -1.047989       0.025753      -0.009903      -0.005818       0.028198      -0.000144      -0.023362      -0.022292      -0.033783       0.062841      -0.038666      -0.003815       0.042481             10.319828       7.412055      -2.637069      -0.990188      14.160537      -3.312812       9.386892          -0.027139
          139              C      15.809711       7.837949      15.733950       0.050583      36.256846 0.41010125E+03  0.95070645E+04                                 9.724980                            6.848101      -0.153052       1.958334                    0.999461      27.070309      77.418593       0.616127       0.428825      -1.055834      -0.012222       0.020931       0.015415       0.028725       0.000038      -0.013521      -0.019745       0.030088       0.002410      -0.030016       0.003883       0.026133             12.490810       6.952019      -3.009516      -0.336945      18.126951      -6.737448      12.393461          -0.004974
          140              C      16.421184       8.222449      14.547532      -0.025013      31.204874 0.40056035E+03  0.92986885E+04                                 8.824009                            6.812982       0.032110       1.997942                    0.999395      28.717612      84.159399       0.607176       0.434548      -1.044725      -0.009547       0.035960      -0.007631       0.037980      -0.022104       0.031400       0.046783       0.054946      -0.087358      -0.080454       0.026114       0.054340             10.339374       5.891110      -1.272005      -1.287332      12.521270      -4.264664      12.605741           0.000399
          141              C       0.962376       3.780986       0.551029       0.031137      27.605767 0.36637989E+03  0.83059090E+04                                 8.059146                            6.456423       0.153272       2.043453                    0.999670      27.699788      79.850138       0.633238       0.426662      -1.051005      -0.038043      -0.008046       0.028552       0.048241      -0.017933      -0.004977       0.041132       0.016477      -0.030444      -0.049147       0.005294       0.043853              9.039685       7.289704      -3.139059      -1.207441      11.348304      -1.722400       8.481046           0.007705
          142              C       0.641005       1.986088      17.792681      -0.205572      32.952258 0.47090897E+03  0.11341437E+05                                 9.005844                            7.287981       0.014623       1.958544                    0.999654      31.122702      91.796708       0.601265       0.422969      -1.055660      -0.033780       0.008066       0.009380       0.035974      -0.001582      -0.021755      -0.017914      -0.029849       0.097500      -0.039242      -0.006004       0.045246             10.126976       7.626983      -3.786120      -0.690377      13.884397      -2.335882       8.869547           0.082226
          143              C      17.119515       5.832589       0.369746       0.035970      35.586137 0.43020645E+03  0.10092035E+05                                 9.638982                            7.043603      -0.102695       1.977378                    0.999432      27.278223      78.447319       0.603754       0.432458      -1.053731       0.017561      -0.019959      -0.013432       0.029785      -0.002112      -0.017500      -0.016135       0.009841       0.015752      -0.024482      -0.000660       0.025142             12.175214       7.663014      -3.810105       0.092148      17.926025      -5.834143      10.936604           0.073404
          144              C      16.591424       5.468920       1.593857      -0.003275      28.210784 0.38045182E+03  0.87670378E+04                                 8.349447                            6.706701      -0.209329       1.931065                    0.997766      28.658499      85.196038       0.599520       0.443353      -1.033791       0.021938      -0.035268       0.004690       0.041799      -0.006703       0.029398       0.055377       0.037481      -0.118132      -0.084544       0.030909       0.053636              9.593249       6.718429      -1.866641      -0.358008      11.850229      -4.108183      10.211090          -0.004826
          145              C      16.115448       6.568091      16.374723       0.042132      37.126161 0.42152065E+03  0.98251139E+04                                 9.836635                            6.916206      -0.223062       1.934738                    0.999221      27.257802      77.804398       0.617503       0.425548      -1.059369       0.002781      -0.008923       0.031340       0.032704      -0.021107      -0.012524      -0.019002      -0.026052      -0.044790      -0.037126       0.002238       0.034888             12.643514       8.930305      -2.165583       0.001934      18.511294      -7.893523      10.488944           0.022166
          146              C      -0.029531       5.969894      16.184465      -0.149715      34.357239 0.46255012E+03  0.11099216E+05                                 9.310248                            7.245052      -0.074220       1.934488                    0.999389      30.751982      90.773123       0.599815       0.425555      -1.053211       0.000483      -0.012501       0.039512       0.041446       0.021670      -0.030694      -0.018148       0.025493       0.042026      -0.032158      -0.019629       0.051788             10.809934       8.965837      -2.763676       0.386020      14.677775      -5.330216       8.786192          -0.004105
          147              C       0.281417       4.758989      16.807290      -0.159634      34.645252 0.45771503E+03  0.10981753E+05                                 9.414242                            7.245669      -0.114616       1.923921                    0.999035      30.948702      92.095531       0.593522       0.430123      -1.047785      -0.014718       0.028115       0.010224       0.033341      -0.018184      -0.011376       0.009158       0.026484      -0.124200      -0.043958      -0.001592       0.045549             10.983801       8.635404      -1.584559      -0.375843      15.101125      -5.794604       9.214875           0.017476
          148              C      16.768612       4.158934      17.649090       0.051465      35.924700 0.42634165E+03  0.99710634E+04                                 9.650205                            6.981657      -0.108447       1.972238                    0.999460      27.240952      78.022560       0.610846       0.428737      -1.056833      -0.004052       0.015069      -0.014112       0.021039      -0.024785      -0.010309      -0.013911      -0.035283      -0.042976      -0.035255      -0.003516       0.038771             12.161011       9.626931      -2.896026       0.329371      17.574332      -6.832740       9.281770           0.005313
          149              C      15.540454       4.795045      17.878836      -0.141058      34.203475 0.44925020E+03  0.10724026E+05                                 9.305478                            7.164591      -0.064880       1.946922                    0.999154      30.448613      90.255085       0.598840       0.428475      -1.049227       0.014724       0.009828      -0.022427       0.028572       0.021873      -0.020999      -0.003066       0.020857       0.041373      -0.033014      -0.002539       0.035553             10.830461      10.275428      -1.933128      -0.194036      14.488539      -4.988837       7.727418           0.014538
          150              C      15.243403       5.952335      17.264985      -0.143868      34.695477 0.44278151E+03  0.10520128E+05                                 9.377705                            7.098236      -0.002326       1.964922                    0.999564      30.284505      89.246672       0.604132       0.426720      -1.051425       0.027586      -0.009935      -0.005416       0.029817      -0.019707      -0.010076       0.011929       0.036953      -0.082346      -0.032610      -0.010919       0.043528             11.064870       9.128517      -0.432902      -1.053919      15.171581      -6.047675       8.894512          -0.001313
          151              C       0.310948       4.349910       8.369542       0.038478      26.717486 0.36026227E+03  0.81655200E+04                                 7.972120                            6.454930       0.065510       2.018994                    0.999276      27.854414      81.343761       0.623082       0.433706      -1.042531      -0.032479      -0.001794      -0.037730       0.049816       0.012252       0.001173       0.040125       0.023138      -0.047571      -0.051062       0.014199       0.036863              8.929294       5.634202       2.431125       0.493202      12.313310      -0.994814       8.840372           0.007872
          152              C       0.083383       3.181690       9.049803      -0.204610      32.192568 0.47009786E+03  0.11337292E+05                                 8.915981                            7.313813      -0.021728       1.950721                    0.999359      31.178104      92.562002       0.595188       0.426708      -1.051457      -0.029132      -0.015896      -0.010912       0.034935       0.003265       0.013828      -0.012301      -0.033983       0.111086      -0.038882      -0.003719       0.042601              9.986712       6.291442       2.806399       0.416816      14.894427      -1.853649       8.774268           0.076514
          153              C      16.770350       2.169548       8.418004       0.034211      35.617601 0.44769562E+03  0.10614075E+05                                 9.684705                            7.202295      -0.177141       1.952438                    0.999154      27.583156      79.907948       0.594588       0.434501      -1.051834       0.006862       0.024656       0.016920       0.030681       0.007573       0.014612      -0.014774       0.004629       0.021143      -0.024836       0.004105       0.020731             12.210654       6.712307       3.252533      -0.312498      18.729141      -5.392560      11.190516           0.073396
          154              C      16.410762       2.410432       7.095175      -0.003375      27.866119 0.38958652E+03  0.90331030E+04                                 8.294779                            6.798433      -0.232185       1.919952                    0.997962      28.919537      86.305035       0.593783       0.444882      -1.032654       0.015683       0.035960      -0.004726       0.039515       0.007004      -0.017490       0.047727       0.037100      -0.139621      -0.077975       0.032558       0.045417              9.449846       5.998694       1.776176      -0.064693      11.907625      -3.546123      10.443218          -0.004269
          155              C      14.703153      14.289320      11.135458       0.040502      27.140156 0.35196971E+03  0.79141388E+04                                 8.000932                            6.352863       0.062958       2.016159                    0.999575      27.573432      79.638434       0.633494       0.429997      -1.047032       0.032807       0.009823       0.025919       0.042949       0.016018       0.000140       0.047195       0.026724      -0.078193      -0.063166       0.018183       0.044984              8.963882       6.333536       1.939957       1.553925      11.128761      -2.002828       9.429350           0.004595
          156              C      14.878604      15.493163      10.426479      -0.210562      33.296822 0.48012207E+03  0.11642002E+05                                 9.147455                            7.418328      -0.133490       1.914883                    0.998959      31.387227      93.480887       0.587677       0.429825      -1.049391       0.023744       0.010614       0.008733       0.027436      -0.004073       0.017953      -0.022239      -0.030803       0.086973      -0.035091      -0.010338       0.045429             10.228813       6.777838       2.517711       0.855558      14.344354      -2.909427       9.564246          -0.029274
          157              C      15.564774      16.488041      11.022380       0.040523      36.543548 0.42578744E+03  0.99530479E+04                                 9.759006                            6.964871      -0.151779       1.954704                    0.999476      27.340904      78.242316       0.613308       0.427233      -1.057955      -0.008542      -0.023950      -0.017845       0.031065       0.002810       0.020955      -0.018256       0.020850       0.035596      -0.030155      -0.002602       0.032757             12.461793       6.430491       2.902764      -0.006818      18.076961      -6.347260      12.877927          -0.015925
          158              C      16.030328      16.219510      12.325466      -0.010496      30.008031 0.38604212E+03  0.88843808E+04                                 8.591923                            6.681626       0.024493       2.002757                    0.999201      28.314635      82.773551       0.613695       0.433672      -1.044658      -0.006309      -0.030650       0.003963       0.031543       0.012082      -0.027753       0.045964       0.061917      -0.118867      -0.080175       0.021549       0.058626              9.991360       5.227717       1.134681       0.556280      12.153195      -3.577523      12.593168           0.002298
          159              C      16.478510       0.869724       9.100060       0.053702      35.665953 0.43454549E+03  0.10221562E+05                                 9.640713                            7.070081      -0.146210       1.960401                    0.999344      27.430233      79.045595       0.603642       0.431365      -1.054178      -0.004100      -0.015273       0.017696       0.023732       0.019942       0.009762      -0.009569      -0.048253      -0.028851      -0.033178      -0.003669       0.036848             12.098067       8.882984       2.421166       0.437101      17.753658      -6.719824       9.657559          -0.001414
          160              C      17.296703       0.389817      10.080066      -0.149123      33.985017 0.45019956E+03  0.10764002E+05                                 9.312287                            7.198965      -0.129799       1.922721                    0.998954      30.763890      91.586183       0.593432       0.431684      -1.046139      -0.008526      -0.025609      -0.011702       0.029419       0.016927       0.017627       0.013538       0.016891      -0.105063      -0.041427      -0.001299       0.042726             10.846645       7.960732       1.362222       0.759368      15.032256      -5.759379       9.546947           0.013633
          161              C      17.020498      -0.810979      10.711865      -0.144892      34.386288 0.47016309E+03  0.11335891E+05                                 9.341960                            7.329735      -0.132310       1.916584                    0.999121      30.890550      91.607364       0.592843       0.428508      -1.050663       0.002620       0.005855      -0.036377       0.036939      -0.012370       0.033773      -0.013930       0.028911       0.073218      -0.031318      -0.021862       0.053179             10.799587       8.392603       2.569925      -0.003009      14.955272      -5.291831       9.050885          -0.007330
          162              C      15.853140      -1.524576      10.378017       0.037107      37.179515 0.44375474E+03  0.10469080E+05                                 9.833266                            7.087291      -0.240298       1.922716                    0.999147      27.683519      79.298715       0.611634       0.424472      -1.060856       0.011940       0.013401      -0.030303       0.035220       0.025070       0.016370      -0.020507      -0.042002      -0.030992      -0.044521       0.003511       0.041010             12.483957       8.567844       2.359914       0.296436      18.014624      -7.597953      10.869403           0.017004
          163              C      15.036684      -1.074723       9.345959      -0.151471      35.049012 0.47142419E+03  0.11366618E+05                                 9.449284                            7.324328      -0.017136       1.955475                    0.999488      30.750531      91.002575       0.595294       0.426732      -1.052430       0.016464       0.015115       0.001874       0.022429       0.024294       0.015748       0.008621       0.011501      -0.090430      -0.034700      -0.009557       0.044257             11.040649       8.699924       0.846657       1.406774      14.889719      -5.901968       9.532305          -0.004657
          164              C      15.349369       0.132752       8.708775      -0.151312      35.331838 0.49030455E+03  0.11958421E+05                                 9.538175                            7.498701      -0.138162       1.915141                    0.998926      31.233836      93.473571       0.583930       0.430068      -1.048630       0.007508      -0.014024       0.026454       0.030868      -0.017059       0.018945      -0.009947       0.014228       0.062700      -0.029064      -0.007683       0.036747             11.042710       9.793628       2.160690       0.790999      14.979722      -4.973945       8.354779           0.016431
          165              C      16.080705       6.892336      11.424434       0.024124      27.625189 0.32549091E+03  0.71672039E+04                                 8.063348                            6.070943       0.210253       2.071058                    0.999856      26.854855      76.412531       0.655074       0.424624      -1.051770       0.005711       0.021008      -0.029743       0.036860      -0.028334      -0.006448       0.003947       0.050878       0.070042      -0.049765       0.017234       0.032531              9.478592       7.276269       3.617424       3.283431      10.832132       1.741508      10.327376           0.007513
          166              C      15.307678       5.904290      10.986483      -0.167718      33.973733 0.42765627E+03  0.10050450E+05                                 9.204716                            6.931574       0.084734       1.993367                    0.999803      29.882101      86.946663       0.618608       0.421308      -1.057137      -0.012333       0.020346      -0.033338       0.040957      -0.005424      -0.017614      -0.031306      -0.027724      -0.022913      -0.039455       0.000028       0.039428             11.054733       9.213527       5.358808       4.127861      12.646791       3.480845      11.303880           0.041661
          167              C      14.671884       5.834960       9.753397       0.050184      35.744140 0.40935546E+03  0.94612145E+04                                 9.578288                            6.810400       0.028550       2.019717                    0.999453      26.721341      75.670291       0.623712       0.424889      -1.060982       0.007023      -0.005206       0.018341       0.020318       0.001231      -0.005342       0.003622      -0.004352       0.061215      -0.013810      -0.007830       0.021641             12.368553      10.680906       7.236479       3.627456      16.291988       3.262804      10.132765           0.050515
          168              C      14.975884       6.902681       8.979803      -0.051774      31.825106 0.42770845E+03  0.10116733E+05                                 8.991920                            7.085013      -0.147168       1.932823                    0.998656      29.731263      88.626734       0.588368       0.440114      -1.038967       0.025252       0.020911       0.010468       0.034417      -0.043885       0.014844       0.028276       0.104837       0.067758      -0.088668       0.030935       0.057733             10.423004       8.603156       4.640545       2.121105      12.993032       1.277373       9.672825           0.004075
          169              C      11.376530      -0.443930       6.264144       0.015342      28.906076 0.33358398E+03  0.73805608E+04                                 8.262209                            6.112292       0.184700       2.054579                    0.999858      27.125670      77.023074       0.659155       0.419985      -1.056104      -0.026631      -0.020829       0.033460       0.047567      -0.036741      -0.002447      -0.007232       0.019857       0.082628      -0.052484       0.023114       0.029371              9.782352       7.355762       4.129745       0.611279      11.009772       3.702929      10.981521           0.008868
          170              C      11.944575       0.628035       6.696711      -0.168635      33.707238 0.41231926E+03  0.96041755E+04                                 9.130760                            6.788895       0.142777       2.015868                    0.999821      29.594449      85.792677       0.627312       0.419175      -1.058233      -0.016291       0.008729       0.035764       0.040257      -0.001711      -0.013509      -0.031383       0.008877      -0.003188      -0.036658       0.004803       0.031855             10.895892       8.234385       4.867288       1.361808      13.063089       4.779456      11.390202           0.041452
          171              C      11.817763       1.111575       8.017745       0.048125      36.657784 0.42697623E+03  0.99558941E+04                                 9.713391                            6.951035       0.082463       2.036080                    0.999470      26.801342      75.806005       0.619018       0.424352      -1.063141       0.000762      -0.007872      -0.026572       0.027724       0.008033       0.003183       0.004000      -0.008543       0.058870      -0.018922      -0.001905       0.020827             12.322830      10.237847       6.675576       0.794452      16.126513       4.363364      10.604130           0.069803
          172              C      11.032576       0.336957       8.829032      -0.038657      31.377888 0.41152033E+03  0.96353522E+04                                 8.905346                            6.946028      -0.080631       1.963536                    0.998407      29.115727      86.204392       0.595000       0.439656      -1.039780      -0.020422      -0.021377      -0.009597       0.031083      -0.060229       0.017596       0.023307       0.033864       0.070514      -0.082371       0.031560       0.050812             10.283148       8.911933       4.375319      -0.741585      11.908342       2.545354      10.029168           0.002665
          173              C      13.917966       4.635980       9.306471       0.052223      35.941865 0.43134502E+03  0.10108132E+05                                 9.640546                            7.018375      -0.062304       1.990907                    0.999423      27.077901      77.396839       0.610352       0.428233      -1.058129      -0.000597      -0.018828      -0.001879       0.018931       0.028950       0.015012       0.001217      -0.031205       0.004031      -0.037540       0.002870       0.034670             12.211628      10.508926       7.062089       1.445691      15.825667       3.096164      10.300290           0.046069
          174              C      13.761623       4.365579       7.969283      -0.137011      32.780967 0.45785155E+03  0.11014482E+05                                 9.146165                            7.289162      -0.194745       1.906208                    0.998478      30.864407      92.753092       0.585066       0.435173      -1.042016      -0.007042      -0.024228       0.010674       0.027396       0.005297      -0.011497      -0.033714      -0.001413      -0.037467      -0.038704       0.002297       0.036407             10.519677       8.791226       4.558240       0.736870      12.604715       2.500990      10.163090           0.007085
          175              C      13.073716       3.243702       7.534921      -0.153660      33.924646 0.46436973E+03  0.11179563E+05                                 9.270740                            7.284596      -0.028477       1.952470                    0.999284      30.912060      92.086498       0.593700       0.428527      -1.048960       0.002115       0.011402       0.024525       0.027129      -0.002914       0.020490       0.007951       0.004998       0.096781      -0.026012      -0.014758       0.040770             10.688531       9.107556       5.344210       0.285207      13.487182       1.220784       9.470856           0.030263
          176              C      12.510882       2.358081       8.457492       0.047317      35.489788 0.43101992E+03  0.10099831E+05                                 9.543732                            7.011838      -0.049950       1.992272                    0.999485      27.189337      77.743440       0.611071       0.427757      -1.058294       0.010607       0.014557       0.002108       0.018134       0.026213      -0.002477       0.010209      -0.019422       0.020055      -0.032894       0.005778       0.027116             11.902177       9.483393       6.386406       1.088437      16.028883       3.059023      10.194254           0.041409
          177              C      12.677648       2.651791       9.782116      -0.132650      32.840428 0.44739027E+03  0.10698899E+05                                 9.126982                            7.191544      -0.121762       1.927925                    0.999102      30.705919      91.948913       0.590833       0.433500      -1.043206       0.018614       0.018307      -0.013979       0.029615       0.006162      -0.011073      -0.037279      -0.001190      -0.030055      -0.040806       0.000986       0.039821             10.488126       8.790892       4.672685       0.633348      12.503576       2.488392      10.169909           0.012059
          178              C      13.377715       3.744270      10.230837      -0.157741      33.678704 0.45205292E+03  0.10786873E+05                                 9.148752                            7.136997       0.106656       1.996097                    0.999710      30.499939      89.821938       0.607473       0.422545      -1.054924       0.006202      -0.016564      -0.022754       0.028820      -0.001486       0.013202       0.009778       0.002311       0.096696      -0.022455      -0.014742       0.037197             10.549300       9.290424       5.495439       0.353507      12.992300       1.179952       9.365174           0.021996
          179              C       6.071304       4.937203      11.359818       0.036430      27.095821 0.34667123E+03  0.77748895E+04                                 7.999397                            6.305521       0.054807       2.013143                    0.999667      27.630625      80.015898       0.635001       0.430086      -1.045713       0.037918       0.012377       0.027728       0.048578       0.017850      -0.001908       0.046361       0.046375      -0.062304      -0.065184       0.020508       0.044676              8.996658       6.863423       1.822373       1.740837      10.935370      -2.585354       9.191181           0.008421
          180              C       6.267601       6.135707      10.659814      -0.210302      33.506556 0.48032186E+03  0.11653880E+05                                 9.204408                            7.432298      -0.129074       1.917465                    0.998885      31.363537      93.591194       0.585360       0.431266      -1.047989       0.025753       0.009902       0.005815       0.028197       0.000141       0.023359      -0.022289      -0.033780       0.062838      -0.038661      -0.003816       0.042477             10.319762       7.412011       2.637053       0.990180      14.160444      -3.312781       9.386830          -0.026983
          181              C       7.124011       7.041102      11.189304       0.050583      36.256776 0.41010040E+03  0.95070386E+04                                 9.724969                            6.848095      -0.153048       1.958336                    0.999461      27.070254      77.418383       0.616127       0.428826      -1.055834      -0.012219      -0.020932      -0.015414       0.028724      -0.000040       0.013522      -0.019743       0.030091       0.002411      -0.030015       0.003881       0.026135             12.490797       6.952009       3.009513       0.336937      18.126938      -6.737446      12.393445          -0.004893
          182              C       7.735484       6.656601      12.375722      -0.025006      31.204665 0.40055717E+03  0.92985941E+04                                 8.823975                            6.812959       0.032110       1.997945                    0.999395      28.717430      84.158715       0.607177       0.434549      -1.044725      -0.009545      -0.035957       0.007628       0.037977       0.022101      -0.031402       0.046783       0.054947      -0.087357      -0.080455       0.026113       0.054342             10.339334       5.891087       1.272000       1.287320      12.521229      -4.264647      12.605685           0.000399
          183              C       9.648076      14.052097       8.423389       0.031138      27.605784 0.36638043E+03  0.83059229E+04                                 8.059146                            6.456428       0.153276       2.043454                    0.999670      27.699788      79.850101       0.633238       0.426662      -1.051005      -0.038042       0.008046      -0.028553       0.048241       0.017934       0.004977       0.041131       0.016477      -0.030444      -0.049147       0.005294       0.043853              9.039681       7.289696       3.139051       1.207434      11.348303      -1.722407       8.481045           0.007705
          184              C       9.326705      12.892963       9.130573      -0.205568      32.952215 0.47090851E+03  0.11341421E+05                                 9.005826                            7.287971       0.014626       1.958546                    0.999654      31.122678      91.796531       0.601267       0.422968      -1.055661      -0.033780      -0.008067      -0.009380       0.035974       0.001583       0.021755      -0.017914      -0.029849       0.097505      -0.039244      -0.006004       0.045247             10.126950       7.626964       3.786106       0.690371      13.884360      -2.335875       8.869525           0.082200
          185              C       8.433815      12.000494       8.604672       0.035972      35.586257 0.43020811E+03  0.10092083E+05                                 9.638998                            7.043614      -0.102699       1.977376                    0.999432      27.278281      78.447522       0.603754       0.432458      -1.053731       0.017562       0.019959       0.013431       0.029786       0.002113       0.017502      -0.016135       0.009841       0.015756      -0.024483      -0.000660       0.025144             12.175234       7.663020       3.810105      -0.092156      17.926057      -5.834166      10.936624           0.073382
          186              C       7.905724      12.364164       7.380561      -0.003271      28.210765 0.38045152E+03  0.87670309E+04                                 8.349450                            6.706704      -0.209341       1.931062                    0.997766      28.658489      85.196065       0.599519       0.443354      -1.033790       0.021939       0.035267      -0.004691       0.041798       0.006702      -0.029398       0.055378       0.037482      -0.118134      -0.084545       0.030908       0.053637              9.593253       6.718428       1.866638       0.358004      11.850237      -4.108192      10.211096          -0.004826
          187              C       7.429748       8.310960      10.548531       0.042130      37.126151 0.42152078E+03  0.98251165E+04                                 9.836627                            6.916202      -0.223053       1.934740                    0.999221      27.257816      77.804404       0.617504       0.425547      -1.059369       0.002781       0.008923      -0.031342       0.032706       0.021107       0.012525      -0.019003      -0.026052      -0.044792      -0.037128       0.002239       0.034889             12.643499       8.930303       2.165580      -0.001932      18.511257      -7.893509      10.488935           0.022167
          188              C       8.656169       8.909156      10.738789      -0.149714      34.357215 0.46254974E+03  0.11099204E+05                                 9.310243                            7.245049      -0.074217       1.934489                    0.999389      30.751966      90.773054       0.599815       0.425555      -1.053212       0.000483       0.012500      -0.039514       0.041447      -0.021671       0.030694      -0.018148       0.025494       0.042025      -0.032159      -0.019630       0.051788             10.809927       8.965836       2.763674      -0.386021      14.677754      -5.330211       8.786190          -0.004081
          189              C       8.967117      10.120061      10.115964      -0.159633      34.645300 0.45771584E+03  0.10981778E+05                                 9.414252                            7.245677      -0.114625       1.923919                    0.999035      30.948732      92.095682       0.593521       0.430124      -1.047785      -0.014718      -0.028116      -0.010225       0.033341       0.018184       0.011378       0.009159       0.026483      -0.124202      -0.043959      -0.001591       0.045550             10.983812       8.635415       1.584562       0.375841      15.101134      -5.794611       9.214888           0.017467
          190              C       8.082912      10.720117       9.274164       0.051464      35.924809 0.42634307E+03  0.99711055E+04                                 9.650221                            6.981666      -0.108448       1.972237                    0.999460      27.241013      78.022782       0.610846       0.428736      -1.056833      -0.004051      -0.015070       0.014112       0.021040       0.024785       0.010310      -0.013911      -0.035283      -0.042978      -0.035256      -0.003516       0.038771             12.161028       9.626944       2.896026      -0.329373      17.574352      -6.832755       9.281789           0.005337
          191              C       6.854754      10.084006       9.044418      -0.141056      34.203465 0.44925041E+03  0.10724034E+05                                 9.305478                            7.164594      -0.064884       1.946921                    0.999153      30.448621      90.255143       0.598839       0.428476      -1.049226       0.014725      -0.009828       0.022427       0.028572      -0.021873       0.021000      -0.003066       0.020858       0.041373      -0.033014      -0.002539       0.035553             10.830458      10.275433       1.933127       0.194036      14.488524      -4.988831       7.727416           0.014527
          192              C       6.557703       8.926715       9.658269      -0.143868      34.695500 0.44278217E+03  0.10520147E+05                                 9.377709                            7.098241      -0.002327       1.964922                    0.999564      30.284523      89.246738       0.604132       0.426720      -1.051425       0.027587       0.009934       0.005416       0.029817       0.019708       0.010076       0.011929       0.036954      -0.082348      -0.032610      -0.010919       0.043529             11.064871       9.128522       0.432901       1.053921      15.171573      -6.047672       8.894516          -0.001292
          193              C       8.996648      13.483173       0.604876       0.038479      26.717480 0.36026219E+03  0.81655161E+04                                 7.972112                            6.454923       0.065520       2.018997                    0.999276      27.854402      81.343666       0.623084       0.433705      -1.042532      -0.032478       0.001794       0.037731       0.049816      -0.012252      -0.001174       0.040124       0.023136      -0.047571      -0.051060       0.014197       0.036863              8.929286       5.634199      -2.431125      -0.493203      12.313293      -0.994812       8.840366           0.007870
          194              C       8.769083      11.697361      17.873451      -0.204610      32.192509 0.47009674E+03  0.11337256E+05                                 8.915969                            7.313803      -0.021718       1.950726                    0.999359      31.178047      92.561764       0.595189       0.426708      -1.051457      -0.029130       0.015898       0.010912       0.034934      -0.003263      -0.013829      -0.012301      -0.033980       0.111080      -0.038879      -0.003720       0.042600              9.986700       6.291437      -2.806398      -0.416816      14.894406      -1.853649       8.774257           0.076513
          195              C       8.084650      15.663536       0.556414       0.034211      35.617597 0.44769521E+03  0.10614060E+05                                 9.684697                            7.202287      -0.177123       1.952444                    0.999154      27.583129      79.907790       0.594590       0.434500      -1.051834       0.006863      -0.024657      -0.016919       0.030680      -0.007573      -0.014613      -0.014774       0.004631       0.021141      -0.024837       0.004105       0.020732             12.210651       6.712304      -3.252536       0.312500      18.729138      -5.392567      11.190512           0.073396
          196              C       7.725062      15.422651       1.879243      -0.003373      27.866091 0.38958575E+03  0.90330816E+04                                 8.294778                            6.798429      -0.232190       1.919951                    0.997962      28.919509      86.304965       0.593783       0.444882      -1.032654       0.015685      -0.035959       0.004725       0.039514      -0.007003       0.017491       0.047726       0.037099      -0.139621      -0.077975       0.032558       0.045417              9.449849       5.998694      -1.776181       0.064696      11.907633      -3.546132      10.443220          -0.004271
          197              C       6.017453       0.589730      15.787796       0.040500      27.140582 0.35197606E+03  0.79143207E+04                                 8.001014                            6.352917       0.062957       2.016154                    0.999575      27.573757      79.639687       0.633492       0.429996      -1.047032       0.032808      -0.009821      -0.025924       0.042952      -0.016024      -0.000141       0.047200       0.026718      -0.078200      -0.063171       0.018178       0.044993              8.963985       6.333590      -1.939979      -1.553933      11.128914      -2.002877       9.429451           0.004599
          198              C       6.192904      -0.614113      16.496775      -0.210567      33.297552 0.48013416E+03  0.11642370E+05                                 9.147558                            7.418395      -0.133495       1.914875                    0.998959      31.387803      93.482949       0.587677       0.429822      -1.049393       0.023751      -0.010623      -0.008738       0.027446       0.004064      -0.017965      -0.022246      -0.030829       0.087004      -0.035115      -0.010331       0.045446             10.228942       6.777905      -2.517744      -0.855568      14.344554      -2.909484       9.564368          -0.029269
          199              C       6.879074      -1.608991      15.900874       0.040521      36.544198 0.42579537E+03  0.99532780E+04                                 9.759089                            6.964913      -0.151768       1.954703                    0.999476      27.341247      78.243431       0.613309       0.427230      -1.057957      -0.008547       0.023958       0.017849       0.031075      -0.002818      -0.020962      -0.018262       0.020838       0.035615      -0.030165      -0.002600       0.032765             12.461920       6.430541      -2.902799       0.006823      18.077172      -6.347345      12.878049          -0.015923
          200              C       7.344628      -1.340460      14.597788      -0.010496      30.008290 0.38604595E+03  0.88844916E+04                                 8.591967                            6.681655       0.024499       2.002755                    0.999201      28.314828      82.774247       0.613694       0.433671      -1.044659      -0.006309       0.030652      -0.003966       0.031545      -0.012086       0.027750       0.045968       0.061921      -0.118871      -0.080181       0.021554       0.058627              9.991418       5.227740      -1.134681      -0.556284      12.153255      -3.577554      12.593260           0.002299
          201              C       7.792810      14.009327      17.823194       0.053702      35.665999 0.43454589E+03  0.10221571E+05                                 9.640710                            7.070076      -0.146196       1.960405                    0.999344      27.430251      79.045588       0.603643       0.431364      -1.054179      -0.004099       0.015276      -0.017696       0.023734      -0.019944      -0.009765      -0.009571      -0.048253      -0.028852      -0.033182      -0.003667       0.036849             12.098072       8.882981      -2.421171      -0.437098      17.753674      -6.719833       9.657561          -0.001415
          202              C       8.611003      14.489234      16.843188      -0.149123      33.985061 0.45019978E+03  0.10764007E+05                                 9.312289                            7.198962      -0.129790       1.922724                    0.998954      30.763895      91.586155       0.593433       0.431684      -1.046139      -0.008526       0.025609       0.011705       0.029419      -0.016929      -0.017627       0.013537       0.016892      -0.105069      -0.041428      -0.001300       0.042728             10.846653       7.960733      -1.362232      -0.759363      15.032279      -5.759385       9.546948           0.013632
          203              C       8.334798      15.690029      16.211389      -0.144893      34.386446 0.47016531E+03  0.11335958E+05                                 9.341985                            7.329751      -0.132318       1.916580                    0.999121      30.890650      91.607726       0.592842       0.428508      -1.050663       0.002619      -0.005854       0.036377       0.036938       0.012369      -0.033776      -0.013932       0.028914       0.073221      -0.031319      -0.021864       0.053183             10.799621       8.392626      -2.569945       0.003016      14.955332      -5.291849       9.050905          -0.007331
          204              C       7.167440      16.403626      16.545237       0.037106      37.179931 0.44375936E+03  0.10469219E+05                                 9.833334                            7.087324      -0.240298       1.922713                    0.999147      27.683712      79.299439       0.611633       0.424471      -1.060856       0.011941      -0.013403       0.030307       0.035224      -0.025073      -0.016374      -0.020506      -0.042004      -0.030996      -0.044525       0.003514       0.041011             12.484066       8.567892      -2.359943      -0.296427      18.014817      -7.598041      10.869490           0.017006
          205              C       6.350984      15.953773      17.577295      -0.151470      35.049185 0.47142640E+03  0.11366688E+05                                 9.449320                            7.324347      -0.017143       1.955472                    0.999488      30.750623      91.002996       0.595293       0.426732      -1.052429       0.016466      -0.015113      -0.001875       0.022429      -0.024296      -0.015750       0.008619       0.011500      -0.090438      -0.034703      -0.009557       0.044260             11.040705       8.699943      -0.846658      -1.406776      14.889821      -5.902017       9.532350          -0.004657
          206              C       6.663669      17.700331       0.265643      -0.151312      35.331937 0.49030568E+03  0.11958458E+05                                 9.538196                            7.498711      -0.138160       1.915141                    0.998926      31.233896      93.473841       0.583929       0.430068      -1.048630       0.007510       0.014023      -0.026454       0.030868       0.017060      -0.018945      -0.009948       0.014230       0.062701      -0.029066      -0.007683       0.036749             11.042745       9.793642      -2.160688      -0.791002      14.979785      -4.973979       8.354809           0.016431
          207              C       7.395005       7.986714      15.498820       0.024123      27.625362 0.32549296E+03  0.71672618E+04                                 8.063380                            6.070959       0.210253       2.071056                    0.999856      26.854990      76.413033       0.655074       0.424624      -1.051770       0.005712      -0.021009       0.029745       0.036861       0.028334       0.006446       0.003947       0.050879       0.070048      -0.049766       0.017237       0.032530              9.478637       7.276303      -3.617452      -3.283448      10.832192       1.741521      10.327416           0.007515
          208              C       6.621978       8.974760      15.936771      -0.167719      33.974009 0.42765979E+03  0.10050556E+05                                 9.204764                            6.931600       0.084723       1.993361                    0.999803      29.882265      86.947318       0.618607       0.421308      -1.057137      -0.012335      -0.020345       0.033341       0.040960       0.005420       0.017612      -0.031308      -0.027728      -0.022912      -0.039454       0.000022       0.039432             11.054803       9.213585      -5.358861      -4.127888      12.646891       3.480874      11.303934           0.041663
          209              C       5.986184       9.044091      17.169857       0.050182      35.744391 0.40935813E+03  0.94612909E+04                                 9.578321                            6.810414       0.028559       2.019719                    0.999453      26.721458      75.670664       0.623712       0.424888      -1.060983       0.007026       0.005205      -0.018343       0.020320      -0.001234       0.005341       0.003620      -0.004358       0.061225      -0.013815      -0.007828       0.021643             12.368611      10.680957      -7.236530      -3.627477      16.292074       3.262829      10.132800           0.050516
          210              C       6.290184      10.930403      -0.005385      -0.051774      31.825221 0.42771020E+03  0.10116786E+05                                 8.991941                            7.085027      -0.147173       1.932820                    0.998656      29.731343      88.627049       0.588367       0.440113      -1.038967       0.025252      -0.020909      -0.010468       0.034416       0.043885      -0.014846       0.028275       0.104837       0.067764      -0.088669       0.030936       0.057733             10.423034       8.603179      -4.640565      -2.121108      12.993077       1.277373       9.672845           0.004078
          211              C       2.690830      18.277014       2.710274       0.015341      28.906261 0.33358623E+03  0.73806248E+04                                 8.262245                            6.112311       0.184700       2.054578                    0.999858      27.125796      77.023571       0.659154       0.419985      -1.056104      -0.026632       0.020831      -0.033460       0.047568       0.036741       0.002447      -0.007230       0.019856       0.082636      -0.052485       0.023113       0.029372              9.782403       7.355793      -4.129769      -0.611287      11.009833       3.702962      10.981585           0.008868
          212              C       3.258875      17.205048       2.277707      -0.168636      33.707491 0.41232255E+03  0.96042746E+04                                 9.130804                            6.788919       0.142769       2.015864                    0.999821      29.594617      85.793356       0.627311       0.419175      -1.058233      -0.016291      -0.008730      -0.035768       0.040261       0.001707       0.013510      -0.031382       0.008873      -0.003184      -0.036656       0.004798       0.031858             10.895955       8.234427      -4.867323      -1.361817      13.063171       4.779490      11.390268           0.041450
          213              C       3.132063      16.721508       0.956673       0.048123      36.658081 0.42697975E+03  0.99559956E+04                                 9.713427                            6.951052       0.082474       2.036082                    0.999470      26.801490      75.806474       0.619018       0.424351      -1.063142       0.000762       0.007876       0.026574       0.027727      -0.008038      -0.003180       0.004000      -0.008547       0.058883      -0.018930      -0.001901       0.020831             12.322887      10.237885      -6.675611      -0.794464      16.126594       4.363400      10.604183           0.069802
          214              C       2.346876      17.496126       0.145386      -0.038657      31.378098 0.41152352E+03  0.96354488E+04                                 8.905389                            6.946057      -0.080637       1.963532                    0.998407      29.115879      86.205031       0.594998       0.439656      -1.039780      -0.020420       0.021376       0.009597       0.031081       0.060229      -0.017595       0.023309       0.033865       0.070520      -0.082373       0.031562       0.050811             10.283204       8.911980      -4.375348       0.741587      11.908412       2.545373      10.029220           0.002663
          215              C       5.232266      10.243071      17.616783       0.052221      35.942099 0.43134752E+03  0.10108205E+05                                 9.640577                            7.018388      -0.062295       1.990908                    0.999423      27.078013      77.397207       0.610352       0.428232      -1.058129      -0.000598       0.018831       0.001880       0.018934      -0.028953      -0.015012       0.001217      -0.031209       0.004043      -0.037545       0.002873       0.034671             12.211682      10.508971      -7.062133      -1.445699      15.825741       3.096180      10.300334           0.046068
          216              C       5.075923      13.467505       1.005135      -0.137011      32.781145 0.45785381E+03  0.11014553E+05                                 9.146203                            7.289182      -0.194750       1.906205                    0.998478      30.864520      92.753586       0.585065       0.435173      -1.042016      -0.007041       0.024228      -0.010676       0.027396      -0.005298       0.011498      -0.033716      -0.001415      -0.037467      -0.038705       0.002296       0.036410             10.519731       8.791268      -4.558275      -0.736881      12.604787       2.501012      10.163139           0.007086
          217              C       4.388016      14.589381       1.439497      -0.153660      33.924823 0.46437198E+03  0.11179634E+05                                 9.270770                            7.284609      -0.028485       1.952466                    0.999284      30.912197      92.087064       0.593700       0.428527      -1.048960       0.002115      -0.011400      -0.024527       0.027129       0.002912      -0.020491       0.007952       0.004995       0.096788      -0.026012      -0.014761       0.040773             10.688574       9.107583      -5.344236      -0.285218      13.487236       1.220806       9.470902           0.030262
          218              C       3.825182      15.475002       0.516926       0.047315      35.490072 0.43102339E+03  0.10099932E+05                                 9.543771                            7.011857      -0.049939       1.992273                    0.999486      27.189483      77.743931       0.611071       0.427756      -1.058295       0.010610      -0.014559      -0.002108       0.018138      -0.026216       0.002478       0.010209      -0.019426       0.020067      -0.032899       0.005782       0.027117             11.902238       9.483433      -6.386446      -1.088449      16.028970       3.059053      10.194312           0.041407
          219              C       3.991948      12.227259      17.141138      -0.132651      32.840654 0.44739334E+03  0.10698997E+05                                 9.127035                            7.191574      -0.121773       1.927920                    0.999102      30.706092      91.949703       0.590831       0.433501      -1.043205       0.018614      -0.018306       0.013981       0.029616      -0.006164       0.011073      -0.037280      -0.001191      -0.030056      -0.040807       0.000984       0.039823             10.488199       8.790948      -4.672730      -0.633360      12.503672       2.488422      10.169977           0.012057
          220              C       4.692015      11.134780      16.692417      -0.157742      33.678883 0.45205507E+03  0.10786943E+05                                 9.148786                            7.137011       0.106644       1.996092                    0.999710      30.500091      89.822605       0.607472       0.422545      -1.054923       0.006204       0.016563       0.022756       0.028821       0.001485      -0.013203       0.009779       0.002309       0.096700      -0.022455      -0.014745       0.037199             10.549349       9.290461      -5.495472      -0.353516      12.992357       1.179968       9.365231           0.021995
          221              C       2.614396       6.414219       2.385400       0.036430      27.095580 0.34666768E+03  0.77747885E+04                                 7.999353                            6.305492       0.054807       2.013145                    0.999667      27.630443      80.015211       0.635002       0.430087      -1.045713      -0.037917       0.012379       0.027726       0.048576      -0.017846       0.001908       0.046358       0.046376      -0.062300      -0.065180       0.020509       0.044671              8.996604       6.863391      -1.822361      -1.740828      10.935296      -2.585330       9.191124           0.008419
          222              C       2.418099       7.612723       1.685396      -0.210299      33.506121 0.48031452E+03  0.11653659E+05                                 9.204358                            7.432266      -0.129075       1.917468                    0.998885      31.363176      93.589976       0.585358       0.431269      -1.047988      -0.025746       0.009898       0.005813       0.028189      -0.000133      -0.023348      -0.022282      -0.033765       0.062825      -0.038642      -0.003824       0.042466             10.319701       7.411974      -2.637038      -0.990170      14.160362      -3.312756       9.386768          -0.027022
          223              C       1.561689       8.518118       2.214886       0.050585      36.256372 0.41009535E+03  0.95068933E+04                                 9.724918                            6.848067      -0.153051       1.958338                    0.999461      27.070033      77.417661       0.616127       0.428827      -1.055833       0.012215      -0.020927      -0.015410       0.028716       0.000044      -0.013517      -0.019738       0.030096       0.002405      -0.030010       0.003879       0.026131             12.490723       6.951974      -3.009490      -0.336938      18.126821      -6.737399      12.393376          -0.004915
          224              C       0.950216       8.133618       3.401304      -0.025007      31.204479 0.40055433E+03  0.92985124E+04                                 8.823948                            6.812941       0.032102       1.997944                    0.999395      28.717314      84.158324       0.607177       0.434549      -1.044725       0.009546      -0.035955       0.007626       0.037974      -0.022099       0.031404       0.046780       0.054942      -0.087354      -0.080452       0.026112       0.054340             10.339299       5.891073      -1.271998      -1.287316      12.521188      -4.264630      12.605637           0.000398
          225              C      16.409024      12.575081      17.397807       0.031137      27.605973 0.36638343E+03  0.83060110E+04                                 8.059186                            6.456456       0.153269       2.043449                    0.999670      27.699949      79.850761       0.633236       0.426662      -1.051005       0.038043       0.008048      -0.028554       0.048243      -0.017936      -0.004977       0.041133       0.016477      -0.030448      -0.049150       0.005293       0.043857              9.039729       7.289735      -3.139072      -1.207443      11.348365      -1.722415       8.481088           0.007704
          226              C      16.730395      14.369979       0.156155      -0.205572      32.952568 0.47091460E+03  0.11341607E+05                                 9.005882                            7.288010       0.014616       1.958539                    0.999654      31.122970      91.797644       0.601266       0.422968      -1.055661       0.033784      -0.008070      -0.009381       0.035979      -0.001589      -0.021760      -0.017918      -0.029855       0.097515      -0.039253      -0.006001       0.045254             10.127016       7.627012      -3.786132      -0.690382      13.884449      -2.335891       8.869586           0.082206
          227              C       0.251885      10.523478      17.579090       0.035971      35.586446 0.43021106E+03  0.10092170E+05                                 9.639019                            7.043629      -0.102698       1.977375                    0.999432      27.278414      78.447964       0.603755       0.432457      -1.053732      -0.017565       0.019961       0.013434       0.029790      -0.002116      -0.017505      -0.016138       0.009836       0.015762      -0.024488      -0.000658       0.025146             12.175258       7.663042      -3.810117       0.092147      17.926088      -5.834164      10.936644           0.073389
          228              C       0.779976      10.887147      16.354979      -0.003273      28.210896 0.38045399E+03  0.87671024E+04                                 8.349471                            6.706721      -0.209333       1.931062                    0.997766      28.658615      85.196520       0.599518       0.443353      -1.033790      -0.021939       0.035269      -0.004692       0.041800      -0.006704       0.029397       0.055379       0.037484      -0.118136      -0.084547       0.030911       0.053636              9.593274       6.718448      -1.866638      -0.358012      11.850252      -4.108194      10.211123          -0.004825
          229              C       1.255952       9.787976       1.574113       0.042130      37.125949 0.42151845E+03  0.98250466E+04                                 9.836593                            6.916183      -0.223049       1.934743                    0.999220      27.257710      77.803990       0.617505       0.425547      -1.059370      -0.002781       0.008923      -0.031340       0.032703      -0.021105      -0.012523      -0.019005      -0.026052      -0.044788      -0.037126       0.002239       0.034888             12.643451       8.930269      -2.165564       0.001930      18.511185      -7.893478      10.488899           0.022166
          230              C       0.029531      10.386173       1.764371      -0.149713      34.357138 0.46254861E+03  0.11099171E+05                                 9.310235                            7.245043      -0.074213       1.934491                    0.999389      30.751913      90.772891       0.599815       0.425555      -1.053211      -0.000484       0.012500      -0.039514       0.041447       0.021671      -0.030693      -0.018147       0.025492       0.042025      -0.032158      -0.019628       0.051786             10.809917       8.965822      -2.763663       0.386017      14.677744      -5.330211       8.786185          -0.004090
          231              C      17.089983      11.597078       1.141546      -0.159633      34.645292 0.45771585E+03  0.10981781E+05                                 9.414255                            7.245679      -0.114631       1.923917                    0.999035      30.948754      92.095819       0.593521       0.430124      -1.047785       0.014718      -0.028116      -0.010224       0.033341      -0.018184      -0.011378       0.009158       0.026482      -0.124204      -0.043959      -0.001590       0.045549             10.983814       8.635421      -1.584558      -0.375845      15.101134      -5.794611       9.214889           0.017466
          232              C       0.602788      12.197133       0.299746       0.051465      35.924884 0.42634416E+03  0.99711397E+04                                 9.650240                            6.981680      -0.108451       1.972235                    0.999460      27.241059      78.023008       0.610845       0.428737      -1.056833       0.004052      -0.015069       0.014113       0.021040      -0.024786      -0.010310      -0.013909      -0.035284      -0.042977      -0.035255      -0.003516       0.038771             12.161051       9.626969      -2.896035       0.329372      17.574384      -6.832762       9.281799           0.005330
          233              C       1.830946      11.561022       0.070000      -0.141057      34.203504 0.44925087E+03  0.10724048E+05                                 9.305483                            7.164597      -0.064891       1.946919                    0.999153      30.448655      90.255269       0.598839       0.428475      -1.049226      -0.014725      -0.009829       0.022426       0.028572       0.021872      -0.021000      -0.003066       0.020858       0.041373      -0.033013      -0.002540       0.035554             10.830461      10.275442      -1.933124      -0.194039      14.488525      -4.988830       7.727416           0.014531
          234              C       2.127996      10.403732       0.683851      -0.143868      34.695471 0.44278158E+03  0.10520128E+05                                 9.377700                            7.098235      -0.002320       1.964924                    0.999564      30.284495      89.246594       0.604132       0.426719      -1.051426      -0.027586       0.009934       0.005416       0.029816      -0.019707      -0.010075       0.011930       0.036955      -0.082344      -0.032610      -0.010919       0.043529             11.064859       9.128513      -0.432900      -1.053919      15.171558      -6.047665       8.894506          -0.001298
          235              C      17.060452      12.006157       9.579294       0.038479      26.717346 0.36025983E+03  0.81654476E+04                                 7.972083                            6.454901       0.065524       2.019000                    0.999276      27.854288      81.343200       0.623085       0.433705      -1.042532       0.032478       0.001795       0.037730       0.049815       0.012250       0.001174       0.040122       0.023137      -0.047567      -0.051059       0.014198       0.036861              8.929252       5.634181       2.431117       0.493203      12.313241      -0.994805       8.840335           0.007870
          236              C      17.288017      13.174377       8.899033      -0.204607      32.192237 0.47009168E+03  0.11337102E+05                                 8.915925                            7.313770      -0.021708       1.950731                    0.999359      31.177816      92.560888       0.595190       0.426709      -1.051457       0.029127       0.015895       0.010911       0.034929       0.003259       0.013826      -0.012299      -0.033972       0.111069      -0.038872      -0.003723       0.042595              9.986651       6.291409       2.806386       0.416812      14.894331      -1.853640       8.774212           0.076509
          237              C       0.601050      14.186519       9.530832       0.034212      35.617385 0.44769201E+03  0.10613965E+05                                 9.684668                            7.202268      -0.177119       1.952446                    0.999154      27.582999      79.907331       0.594590       0.434501      -1.051834      -0.006861      -0.024655      -0.016916       0.030677       0.007570       0.014612      -0.014772       0.004637       0.021133      -0.024833       0.004104       0.020729             12.210614       6.712284       3.252524      -0.312500      18.729077      -5.392550      11.190482           0.073393
          238              C       0.960638      13.945635      10.853661      -0.003373      27.865972 0.38958361E+03  0.90330187E+04                                 8.294759                            6.798414      -0.232193       1.919952                    0.997962      28.919394      86.304529       0.593783       0.444883      -1.032654      -0.015684      -0.035957       0.004724       0.039513       0.007002      -0.017492       0.047725       0.037100      -0.139620      -0.077973       0.032555       0.045418              9.449827       5.998679       1.776178      -0.064697      11.907605      -3.546123      10.443198          -0.004270
          239              C       2.668247       2.066747       6.813378       0.040499      27.140814 0.35197953E+03  0.79144208E+04                                 8.001058                            6.352946       0.062955       2.016151                    0.999575      27.573957      79.640460       0.633490       0.429996      -1.047032      -0.032808      -0.009819      -0.025927       0.042953       0.016028       0.000141       0.047202       0.026715      -0.078206      -0.063174       0.018176       0.044998              8.964037       6.333624       1.939993       1.553945      11.128980      -2.002889       9.429506           0.004598
          240              C       2.492796       0.862904       7.522357      -0.210572      33.298010 0.48014201E+03  0.11642609E+05                                 9.147623                            7.418440      -0.133501       1.914869                    0.998959      31.388171      93.484280       0.587677       0.429820      -1.049394      -0.023755      -0.010629      -0.008741       0.027453      -0.004058       0.017971      -0.022251      -0.030844       0.087022      -0.035129      -0.010327       0.045456             10.229019       6.777948       2.517762       0.855578      14.344665      -2.909515       9.564445          -0.029275
          241              C       1.806626      -0.131974       6.926456       0.040519      36.544547 0.42579996E+03  0.99534115E+04                                 9.759132                            6.964937      -0.151764       1.954702                    0.999476      27.341449      78.244098       0.613309       0.427228      -1.057958       0.008551       0.023962       0.017852       0.031080       0.002822       0.020966      -0.018265       0.020831       0.035625      -0.030171      -0.002599       0.032769             12.461979       6.430567       2.902816      -0.006821      18.077260      -6.347373      12.878109          -0.015927
          242              C       1.341072       0.136557       5.623370      -0.010497      30.008488 0.38604900E+03  0.88845810E+04                                 8.591999                            6.681677       0.024501       2.002753                    0.999201      28.314978      82.774822       0.613694       0.433670      -1.044659       0.006310       0.030654      -0.003968       0.031547       0.012088      -0.027749       0.045971       0.061922      -0.118874      -0.080184       0.021557       0.058627              9.991457       5.227757       1.134687       0.556288      12.153303      -3.577561      12.593311           0.002298
          243              C       0.892890      15.486343       8.848776       0.053701      35.665929 0.43454501E+03  0.10221543E+05                                 9.640692                            7.070065      -0.146190       1.960408                    0.999344      27.430202      79.045347       0.603644       0.431363      -1.054179       0.004099       0.015276      -0.017695       0.023734       0.019944       0.009765      -0.009572      -0.048252      -0.028852      -0.033182      -0.003667       0.036849             12.098050       8.882958       2.421164       0.437095      17.753644      -6.719824       9.657549          -0.001415
          244              C       0.074697      15.966250       7.868770      -0.149123      33.985036 0.45019952E+03  0.10763998E+05                                 9.312282                            7.198958      -0.129782       1.922726                    0.998954      30.763874      91.586032       0.593433       0.431684      -1.046139       0.008525       0.025608       0.011706       0.029419       0.016929       0.017627       0.013538       0.016894      -0.105070      -0.041428      -0.001301       0.042729             10.846644       7.960726       1.362230       0.759364      15.032266      -5.759379       9.546940           0.013631
          245              C       0.350902      17.167046       7.236971      -0.144894      34.386537 0.47016696E+03  0.11336008E+05                                 9.341999                            7.329762      -0.132323       1.916578                    0.999121      30.890715      91.607975       0.592842       0.428508      -1.050663      -0.002618      -0.005854       0.036377       0.036938      -0.012368       0.033777      -0.013934       0.028916       0.073221      -0.031320      -0.021865       0.053184             10.799637       8.392641       2.569952      -0.003015      14.955356      -5.291853       9.050914          -0.007332
          246              C       1.518260      17.880643       7.570819       0.037106      37.180135 0.44376173E+03  0.10469291E+05                                 9.833368                            7.087343      -0.240300       1.922711                    0.999147      27.683811      79.299828       0.611632       0.424471      -1.060856      -0.011942      -0.013403       0.030309       0.035226       0.025074       0.016375      -0.020505      -0.042005      -0.030998      -0.044527       0.003515       0.041012             12.484115       8.567919       2.359954       0.296428      18.014896      -7.598076      10.869530           0.017005
          247              C       2.334716      17.430790       8.602877      -0.151470      35.049228 0.47142681E+03  0.11366702E+05                                 9.449329                            7.324351      -0.017149       1.955471                    0.999488      30.750655      91.003145       0.595293       0.426732      -1.052429      -0.016467      -0.015113      -0.001876       0.022429       0.024296       0.015752       0.008618       0.011499      -0.090442      -0.034705      -0.009556       0.044261             11.040720       8.699950       0.846652       1.406781      14.889843      -5.902033       9.532367          -0.004658
          248              C       2.022031      16.223315       9.240061      -0.151311      35.331912 0.49030510E+03  0.11958439E+05                                 9.538193                            7.498707      -0.138154       1.915143                    0.998926      31.233859      93.473688       0.583929       0.430068      -1.048630      -0.007509       0.014023      -0.026454       0.030868      -0.017061       0.018945      -0.009948       0.014230       0.062701      -0.029066      -0.007682       0.036748             11.042745       9.793628       2.160685       0.790998      14.979794      -4.973987       8.354813           0.016431
          249              C       1.290695       9.463731       6.524402       0.024124      27.625242 0.32549153E+03  0.71672212E+04                                 8.063357                            6.070947       0.210254       2.071058                    0.999856      26.854893      76.412663       0.655074       0.424624      -1.051770      -0.005712      -0.021008       0.029744       0.036860      -0.028334      -0.006447       0.003947       0.050878       0.070044      -0.049766       0.017235       0.032531              9.478605       7.276280       3.617435       3.283433      10.832157       1.741506      10.327379           0.007512
          250              C       2.063722      10.451777       6.962353      -0.167718      33.973783 0.42765681E+03  0.10050467E+05                                 9.204725                            6.931577       0.084733       1.993366                    0.999803      29.882135      86.946813       0.618608       0.421308      -1.057137       0.012333      -0.020345       0.033339       0.040958      -0.005423      -0.017613      -0.031306      -0.027726      -0.022913      -0.039455       0.000026       0.039429             11.054746       9.213539       5.358823       4.127862      12.646819       3.480840      11.303882           0.041659
          251              C       2.699516      10.521107       8.195439       0.050183      35.744224 0.40935630E+03  0.94612390E+04                                 9.578301                            6.810406       0.028553       2.019718                    0.999453      26.721378      75.670421       0.623712       0.424889      -1.060982      -0.007024       0.005206      -0.018342       0.020319       0.001232      -0.005342       0.003621      -0.004354       0.061217      -0.013812      -0.007830       0.021641             12.368575      10.680924       7.236500       3.627458      16.292027       3.262802      10.132774           0.050514
          252              C       2.395516       9.453386       8.969033      -0.051774      31.825186 0.42770950E+03  0.10116766E+05                                 8.991938                            7.085024      -0.147173       1.932821                    0.998656      29.731315      88.626968       0.588367       0.440114      -1.038966      -0.025253      -0.020910      -0.010468       0.034417      -0.043885       0.014844       0.028276       0.104837       0.067761      -0.088669       0.030936       0.057733             10.423031       8.603176       4.640564       2.121108      12.993073       1.277374       9.672844           0.004079
          253              C       5.994870      16.799997      11.684692       0.015341      28.906133 0.33358462E+03  0.73805790E+04                                 8.262220                            6.112297       0.184700       2.054579                    0.999858      27.125709      77.023235       0.659155       0.419985      -1.056104       0.026631       0.020830      -0.033460       0.047567      -0.036741      -0.002447      -0.007231       0.019857       0.082630      -0.052484       0.023113       0.029371              9.782369       7.355769       4.129751       0.611282      11.009790       3.702939      10.981547           0.008870
          254              C       5.426825      15.728032      11.252125      -0.168635      33.707315 0.41232017E+03  0.96042037E+04                                 9.130774                            6.788901       0.142774       2.015866                    0.999821      29.594505      85.792913       0.627312       0.419175      -1.058233       0.016291      -0.008729      -0.035765       0.040259      -0.001710      -0.013509      -0.031383       0.008876      -0.003187      -0.036658       0.004801       0.031856             10.895911       8.234394       4.867296       1.361809      13.063111       4.779464      11.390229           0.041451
          255              C       5.553637      15.244492       9.931091       0.048124      36.657906 0.42697764E+03  0.99559351E+04                                 9.713407                            6.951043       0.082465       2.036080                    0.999470      26.801403      75.806212       0.619018       0.424352      -1.063142      -0.000763       0.007874       0.026572       0.027725       0.008035       0.003182       0.004000      -0.008544       0.058875      -0.018924      -0.001904       0.020828             12.322856      10.237859       6.675588       0.794456      16.126548       4.363379      10.604160           0.069801
          256              C       6.338824      16.019110       9.119804      -0.038658      31.378029 0.41152240E+03  0.96354155E+04                                 8.905376                            6.946047      -0.080636       1.963533                    0.998407      29.115829      86.204838       0.594998       0.439656      -1.039780       0.020421       0.021377       0.009597       0.031082      -0.060229       0.017596       0.023309       0.033865       0.070516      -0.082372       0.031561       0.050811             10.283187       8.911961       4.375336      -0.741585      11.908391       2.545371      10.029209           0.002662
          257              C       3.453434      11.720087       8.642365       0.052222      35.941952 0.43134583E+03  0.10108156E+05                                 9.640560                            7.018380      -0.062301       1.990907                    0.999423      27.077939      77.396978       0.610352       0.428232      -1.058129       0.000597       0.018830       0.001879       0.018933       0.028951       0.015012       0.001217      -0.031206       0.004035      -0.037541       0.002871       0.034670             12.211652      10.508941       7.062108       1.445686      15.825702       3.096157      10.300312           0.046068
          258              C       3.609777      11.990488       9.979553      -0.137012      32.781042 0.45785245E+03  0.11014511E+05                                 9.146183                            7.289171      -0.194747       1.906207                    0.998478      30.864455      92.753316       0.585065       0.435173      -1.042016       0.007041       0.024229      -0.010675       0.027396       0.005298      -0.011498      -0.033715      -0.001414      -0.037467      -0.038704       0.002296       0.036408             10.519702       8.791241       4.558254       0.736870      12.604747       2.500993      10.163118           0.007087
          259              C       4.297684      13.112365      10.413915      -0.153661      33.924731 0.46437077E+03  0.11179596E+05                                 9.270756                            7.284603      -0.028482       1.952468                    0.999284      30.912121      92.086761       0.593700       0.428527      -1.048960      -0.002116      -0.011401      -0.024526       0.027129      -0.002913       0.020490       0.007952       0.004997       0.096783      -0.026012      -0.014759       0.040771             10.688553       9.107564       5.344220       0.285207      13.487209       1.220785       9.470886           0.030264
          260              C       4.860518      13.997986       9.491344       0.047316      35.489905 0.43102119E+03  0.10099869E+05                                 9.543751                            7.011846      -0.049945       1.992273                    0.999486      27.189395      77.743653       0.611071       0.427757      -1.058294      -0.010608      -0.014557      -0.002108       0.018135       0.026214      -0.002478       0.010209      -0.019424       0.020059      -0.032896       0.005779       0.027116             11.902206       9.483405       6.386420       1.088440      16.028922       3.059032      10.194290           0.041407
          261              C       4.693752      13.704276       8.166720      -0.132651      32.840581 0.44739216E+03  0.10698961E+05                                 9.127023                            7.191566      -0.121769       1.927922                    0.999102      30.706037      91.949498       0.590831       0.433501      -1.043205      -0.018615      -0.018306       0.013980       0.029616       0.006163      -0.011073      -0.037279      -0.001191      -0.030058      -0.040807       0.000986       0.039821             10.488182       8.790931       4.672719       0.633356      12.503652       2.488412      10.169964           0.012056
          262              C       3.993685      12.611797       7.717999      -0.157742      33.678819 0.45205411E+03  0.10786914E+05                                 9.148777                            7.137005       0.106645       1.996092                    0.999710      30.500039      89.822426       0.607472       0.422545      -1.054923      -0.006204       0.016564       0.022755       0.028821      -0.001486       0.013203       0.009778       0.002310       0.096694      -0.022455      -0.014743       0.037198             10.549337       9.290444       5.495461       0.353513      12.992345       1.179962       9.365223           0.021993
          263              C      11.300096      11.418864       6.589018       0.036429      27.095823 0.34667119E+03  0.77748899E+04                                 7.999404                            6.305525       0.054801       2.013141                    0.999667      27.630631      80.015977       0.635000       0.430087      -1.045712      -0.037916      -0.012380      -0.027727       0.048577       0.017849      -0.001907       0.046361       0.046377      -0.062305      -0.065185       0.020509       0.044676              8.996665       6.863431       1.822374       1.740840      10.935376      -2.585358       9.191189           0.008423
          264              C      11.103799      10.220360       7.289022      -0.210308      33.506645 0.48032339E+03  0.11653929E+05                                 9.204432                            7.432316      -0.129078       1.917463                    0.998885      31.363602      93.591509       0.585358       0.431267      -1.047989      -0.025751      -0.009901      -0.005818       0.028195       0.000142       0.023358      -0.022289      -0.033779       0.062837      -0.038660      -0.003816       0.042477             10.319789       7.412032       2.637058       0.990186      14.160474      -3.312794       9.386860          -0.027180
          265              C      10.247389       9.314965       6.759532       0.050584      36.256701 0.41009936E+03  0.95070103E+04                                 9.724964                            6.848092      -0.153054       1.958335                    0.999461      27.070222      77.418322       0.616127       0.428826      -1.055833       0.012220       0.020929       0.015414       0.028722      -0.000040       0.013519      -0.019743       0.030088       0.002407      -0.030013       0.003882       0.026131             12.490791       6.952008       3.009508       0.336942      18.126921      -6.737444      12.393444          -0.004997
          266              C       9.635916       9.699466       5.573114      -0.025015      31.204898 0.40056059E+03  0.92986954E+04                                 8.824016                            6.812985       0.032108       1.997942                    0.999395      28.717606      84.159384       0.607176       0.434548      -1.044725       0.009547       0.035960      -0.007631       0.037980       0.022104      -0.031400       0.046781       0.054943      -0.087355      -0.080453       0.026114       0.054339             10.339385       5.891113       1.272007       1.287328      12.521296      -4.264678      12.605746           0.000398
          267              C       7.723324       2.303970       9.525447       0.031138      27.605754 0.36637956E+03  0.83059006E+04                                 8.059146                            6.456422       0.153271       2.043453                    0.999670      27.699778      79.850132       0.633238       0.426662      -1.051005       0.038043      -0.008046       0.028551       0.048241       0.017933       0.004976       0.041132       0.016478      -0.030443      -0.049148       0.005295       0.043853              9.039687       7.289703       3.139062       1.207439      11.348312      -1.722402       8.481045           0.007706
          268              C       8.044695       3.463104       8.818263      -0.205573      32.952334 0.47091025E+03  0.11341478E+05                                 9.005861                            7.287993       0.014616       1.958542                    0.999654      31.122757      91.796956       0.601264       0.422969      -1.055660       0.033781       0.008064       0.009379       0.035975       0.001583       0.021755      -0.017914      -0.029848       0.097502      -0.039243      -0.006004       0.045246             10.126996       7.626996       3.786130       0.690375      13.884428      -2.335888       8.869563           0.082236
          269              C       8.937585       4.355573       9.344164       0.035969      35.586191 0.43020703E+03  0.10092053E+05                                 9.638996                            7.043611      -0.102702       1.977375                    0.999432      27.278247      78.447443       0.603753       0.432459      -1.053730      -0.017560      -0.019958      -0.013433       0.029785       0.002112       0.017499      -0.016135       0.009840       0.015753      -0.024481      -0.000660       0.025141             12.175234       7.663024       3.810113      -0.092153      17.926060      -5.834157      10.936619           0.073414
          270              C       9.465676       3.991903      10.568275      -0.003276      28.210807 0.38045216E+03  0.87670467E+04                                 8.349447                            6.706700      -0.209323       1.931067                    0.997766      28.658516      85.196067       0.599520       0.443352      -1.033791      -0.021938      -0.035269       0.004690       0.041800       0.006704      -0.029397       0.055377       0.037481      -0.118133      -0.084544       0.030910       0.053634              9.593249       6.718428       1.866641       0.358006      11.850229      -4.108182      10.211088          -0.004824
          271              C       9.941652       8.045107       7.400305       0.042132      37.126044 0.42151932E+03  0.98250753E+04                                 9.836619                            6.916197      -0.223064       1.934738                    0.999220      27.257754      77.804236       0.617503       0.425548      -1.059369      -0.002780      -0.008922       0.031339       0.032703       0.021106       0.012522      -0.019002      -0.026052      -0.044787      -0.037124       0.002237       0.034887             12.643490       8.930299       2.165577      -0.001931      18.511243      -7.893504      10.488928           0.022166
          272              C       8.715231       7.446911       7.210047      -0.149714      34.357176 0.46254895E+03  0.11099181E+05                                 9.310239                            7.245044      -0.074219       1.934489                    0.999389      30.751942      90.772989       0.599815       0.425555      -1.053211      -0.000483      -0.012502       0.039512       0.041446      -0.021670       0.030693      -0.018147       0.025492       0.042026      -0.032158      -0.019629       0.051786             10.809925       8.965831       2.763672      -0.386020      14.677758      -5.330214       8.786186          -0.004113
          273              C       8.404283       6.236006       7.832872      -0.159635      34.645297 0.45771571E+03  0.10981774E+05                                 9.414254                            7.245677      -0.114621       1.923920                    0.999035      30.948717      92.095624       0.593521       0.430124      -1.047785       0.014718       0.028115       0.010222       0.033340       0.018184       0.011377       0.009159       0.026483      -0.124197      -0.043957      -0.001591       0.045548             10.983818       8.635412       1.584565       0.375838      15.101153      -5.794617       9.214888           0.017477
          274              C       9.288488       5.635950       8.674672       0.051466      35.924694 0.42634142E+03  0.99710582E+04                                 9.650209                            6.981658      -0.108455       1.972236                    0.999460      27.240948      78.022584       0.610846       0.428737      -1.056833       0.004052       0.015068      -0.014112       0.021038       0.024784       0.010309      -0.013910      -0.035284      -0.042975      -0.035253      -0.003517       0.038770             12.161015       9.626934       2.896029      -0.329374      17.574339      -6.832743       9.281772           0.005307
          275              C      10.516646       6.272061       8.904418      -0.141059      34.203464 0.44925040E+03  0.10724032E+05                                 9.305476                            7.164593      -0.064881       1.946922                    0.999154      30.448611      90.255064       0.598840       0.428475      -1.049227      -0.014723       0.009828      -0.022427       0.028572      -0.021872       0.020999      -0.003065       0.020856       0.041372      -0.033013      -0.002539       0.035552             10.830455      10.275432       1.933133       0.194034      14.488521      -4.988826       7.727411           0.014543
          276              C      10.813697       7.429352       8.290567      -0.143868      34.695435 0.44278116E+03  0.10520116E+05                                 9.377697                            7.098232      -0.002323       1.964923                    0.999564      30.284481      89.246568       0.604132       0.426720      -1.051426      -0.027586      -0.009935      -0.005416       0.029816       0.019707       0.010076       0.011929       0.036953      -0.082344      -0.032609      -0.010918       0.043528             11.064856       9.128515       0.432902       1.053921      15.171551      -6.047661       8.894503          -0.001319
          277              C       8.374752       2.872894      17.343960       0.038478      26.717420 0.36026125E+03  0.81654890E+04                                 7.972103                            6.454918       0.065517       2.018997                    0.999276      27.854347      81.343464       0.623084       0.433706      -1.042532       0.032478      -0.001795      -0.037730       0.049816      -0.012251      -0.001174       0.040124       0.023137      -0.047569      -0.051060       0.014198       0.036862              8.929276       5.634192      -2.431120      -0.493200      12.313282      -0.994811       8.840353           0.007872
          278              C       8.602317       4.658706       0.075385      -0.204609      32.192415 0.47009516E+03  0.11337208E+05                                 8.915957                            7.313796      -0.021719       1.950726                    0.999359      31.177961      92.561454       0.595189       0.426708      -1.051457       0.029130      -0.015895      -0.010911       0.034932      -0.003262      -0.013827      -0.012300      -0.033977       0.111078      -0.038877      -0.003721       0.042598              9.986687       6.291428      -2.806392      -0.416812      14.894392      -1.853647       8.774240           0.076513
          279              C       9.286750       0.692531      17.392422       0.034212      35.617495 0.44769383E+03  0.10614021E+05                                 9.684689                            7.202283      -0.177134       1.952441                    0.999154      27.583076      79.907645       0.594589       0.434501      -1.051834      -0.006861       0.024655       0.016918       0.030679      -0.007572      -0.014611      -0.014773       0.004633       0.021138      -0.024834       0.004104       0.020730             12.210640       6.712297      -3.252529       0.312503      18.729124      -5.392564      11.190499           0.073396
          280              C       9.646338       0.933416      16.069593      -0.003374      27.866035 0.38958489E+03  0.90330539E+04                                 8.294764                            6.798420      -0.232183       1.919954                    0.997962      28.919436      86.304627       0.593784       0.444882      -1.032654      -0.015684       0.035959      -0.004725       0.039514      -0.007003       0.017490       0.047726       0.037100      -0.139620      -0.077974       0.032557       0.045417              9.449832       5.998683      -1.776173       0.064697      11.907612      -3.546127      10.443202          -0.004269
          281              C      11.353947      15.766337       2.161040       0.040501      27.140431 0.35197384E+03  0.79142578E+04                                 8.000986                            6.352898       0.062955       2.016155                    0.999575      27.573648      79.639284       0.633493       0.429996      -1.047032      -0.032807       0.009822       0.025922       0.042951      -0.016022      -0.000140       0.047198       0.026720      -0.078198      -0.063169       0.018180       0.044989              8.963948       6.333575      -1.939975      -1.553933      11.128859      -2.002853       9.429411           0.004594
          282              C      11.178496      16.970180       1.452061      -0.210566      33.297328 0.48013058E+03  0.11642262E+05                                 9.147529                            7.418378      -0.133497       1.914876                    0.998959      31.387626      93.482343       0.587676       0.429823      -1.049392      -0.023748       0.010620       0.008736       0.027442       0.004067      -0.017960      -0.022244      -0.030819       0.086993      -0.035106      -0.010334       0.045440             10.228904       6.777890      -2.517737      -0.855567      14.344495      -2.909459       9.564327          -0.029284
          283              C      10.492326      17.965058       2.047962       0.040521      36.543959 0.42579257E+03  0.99531971E+04                                 9.759059                            6.964899      -0.151774       1.954702                    0.999476      27.341127      78.243054       0.613308       0.427231      -1.057956       0.008546      -0.023955      -0.017848       0.031071      -0.002815      -0.020959      -0.018260       0.020842       0.035608      -0.030161      -0.002600       0.032762             12.461869       6.430524      -2.902787       0.006818      18.077086      -6.347303      12.877997          -0.015931
          284              C      10.026772      17.696527       3.351048      -0.010496      30.008190 0.38604459E+03  0.88844531E+04                                 8.591948                            6.681643       0.024496       2.002755                    0.999201      28.314777      82.774081       0.613695       0.433671      -1.044658       0.006310      -0.030652       0.003965       0.031545      -0.012085       0.027751       0.045966       0.061918      -0.118869      -0.080178       0.021552       0.058626              9.991389       5.227731      -1.134683      -0.556286      12.153225      -3.577529      12.593212           0.002296
          285              C       9.578590       2.346740       0.125642       0.053702      35.665919 0.43454490E+03  0.10221543E+05                                 9.640700                            7.070071      -0.146202       1.960404                    0.999344      27.430209      79.045446       0.603643       0.431364      -1.054178       0.004099      -0.015274       0.017695       0.023733      -0.019942      -0.009763      -0.009570      -0.048253      -0.028851      -0.033180      -0.003668       0.036848             12.098056       8.882973      -2.421164      -0.437099      17.753646      -6.719820       9.657549          -0.001415
          286              C       8.760397       1.866833       1.105648      -0.149123      33.985027 0.45019934E+03  0.10763994E+05                                 9.312285                            7.198959      -0.129791       1.922723                    0.998954      30.763878      91.586099       0.593433       0.431684      -1.046139       0.008526      -0.025609      -0.011703       0.029419      -0.016928      -0.017626       0.013538       0.016892      -0.105065      -0.041427      -0.001300       0.042727             10.846646       7.960728      -1.362228      -0.759364      15.032268      -5.759381       9.546942           0.013632
          287              C       9.036602       0.666038       1.737447      -0.144893      34.386374 0.47016418E+03  0.11335925E+05                                 9.341973                            7.329742      -0.132314       1.916582                    0.999121      30.890616      91.607614       0.592843       0.428508      -1.050663      -0.002619       0.005855      -0.036377       0.036938       0.012369      -0.033774      -0.013931       0.028912       0.073219      -0.031318      -0.021863       0.053181             10.799604       8.392616      -2.569933       0.003009      14.955302      -5.291840       9.050894          -0.007334
          288              C      10.203960      -0.047559       1.403599       0.037107      37.179753 0.44375744E+03  0.10469162E+05                                 9.833305                            7.087311      -0.240299       1.922714                    0.999147      27.683632      79.299151       0.611633       0.424472      -1.060856      -0.011941       0.013402      -0.030305       0.035222      -0.025071      -0.016372      -0.020506      -0.042003      -0.030994      -0.044523       0.003512       0.041010             12.484017       8.567876      -2.359933      -0.296432      18.014730      -7.597996      10.869445           0.017004
          289              C      11.020416       0.402294       0.371541      -0.151471      35.049108 0.47142546E+03  0.11366658E+05                                 9.449303                            7.324338      -0.017141       1.955473                    0.999488      30.750580      91.002799       0.595294       0.426732      -1.052429      -0.016465       0.015114       0.001875       0.022429      -0.024295      -0.015750       0.008620       0.011501      -0.090434      -0.034702      -0.009557       0.044259             11.040678       8.699937      -0.846659      -1.406775      14.889773      -5.901990       9.532324          -0.004658
          290              C      10.707731      -1.344264      17.683193      -0.151311      35.331836 0.49030421E+03  0.11958411E+05                                 9.538176                            7.498699      -0.138159       1.915142                    0.998926      31.233829      93.473541       0.583930       0.430068      -1.048630      -0.007509      -0.014023       0.026454       0.030868       0.017059      -0.018945      -0.009947       0.014229       0.062701      -0.029065      -0.007682       0.036748             11.042716       9.793625      -2.160687      -0.790998      14.979738      -4.973955       8.354784           0.016432
          291              C       9.976395       8.369353       2.450016       0.024125      27.625166 0.32549047E+03  0.71671920E+04                                 8.063344                            6.070939       0.210253       2.071059                    0.999856      26.854842      76.412484       0.655074       0.424624      -1.051770      -0.005711       0.021008      -0.029743       0.036859       0.028334       0.006448       0.003947       0.050878       0.070042      -0.049765       0.017234       0.032532              9.478588       7.276265      -3.617423      -3.283426      10.832130       1.741500      10.327368           0.007510
          292              C      10.749422       7.381307       2.012065      -0.167717      33.973740 0.42765629E+03  0.10050451E+05                                 9.204717                            6.931574       0.084736       1.993368                    0.999803      29.882089      86.946624       0.618608       0.421308      -1.057137       0.012333       0.020345      -0.033338       0.040957       0.005424       0.017614      -0.031306      -0.027725      -0.022913      -0.039455       0.000028       0.039428             11.054734       9.213529      -5.358815      -4.127857      12.646806       3.480841      11.303868           0.041658
          293              C      11.385216       7.311976       0.778979       0.050184      35.744157 0.40935550E+03  0.94612157E+04                                 9.578292                            6.810401       0.028550       2.019718                    0.999453      26.721342      75.670298       0.623712       0.424890      -1.060982      -0.007023      -0.005206       0.018341       0.020318      -0.001231       0.005342       0.003621      -0.004353       0.061215      -0.013810      -0.007830       0.021641             12.368560      10.680914      -7.236491      -3.627451      16.292008       3.262798      10.132757           0.050514
          294              C      11.081216       8.379697       0.005385      -0.051774      31.825123 0.42770872E+03  0.10116741E+05                                 8.991923                            7.085015      -0.147169       1.932822                    0.998656      29.731274      88.626773       0.588368       0.440114      -1.038967      -0.025252       0.020911       0.010468       0.034417       0.043885      -0.014844       0.028276       0.104837       0.067759      -0.088668       0.030935       0.057733             10.423009       8.603160      -4.640549      -2.121101      12.993043       1.277364       9.672824           0.004077
          295              C      14.680570      -1.920947      15.238562       0.015342      28.906054 0.33358394E+03  0.73805588E+04                                 8.262202                            6.112291       0.184701       2.054580                    0.999858      27.125658      77.023008       0.659155       0.419985      -1.056105       0.026630      -0.020829       0.033460       0.047566       0.036741       0.002447      -0.007232       0.019857       0.082628      -0.052484       0.023114       0.029370              9.782340       7.355752      -4.129731      -0.611272      11.009753       3.702921      10.981516           0.008870
          296              C      14.112525      -0.848981      15.671129      -0.168635      33.707230 0.41231949E+03  0.96041803E+04                                 9.130758                            6.788898       0.142779       2.015868                    0.999821      29.594428      85.792553       0.627312       0.419176      -1.058233       0.016291       0.008729       0.035764       0.040257       0.001711       0.013509      -0.031383       0.008878      -0.003186      -0.036658       0.004803       0.031856             10.895886       8.234376      -4.867277      -1.361809      13.063081       4.779456      11.390201           0.041454
          297              C      14.239337      -0.365441      16.992163       0.048124      36.657808 0.42697644E+03  0.99559004E+04                                 9.713397                            6.951038       0.082462       2.036080                    0.999470      26.801352      75.806050       0.619017       0.424352      -1.063141      -0.000763      -0.007872      -0.026572       0.027724      -0.008033      -0.003183       0.004000      -0.008543       0.058870      -0.018922      -0.001905       0.020827             12.322840      10.237855      -6.675586      -0.794456      16.126535       4.363367      10.604130           0.069803
          298              C      15.024524      -1.140059      17.803450      -0.038657      31.377933 0.41152096E+03  0.96353724E+04                                 8.905357                            6.946035      -0.080634       1.963535                    0.998407      29.115766      86.204574       0.594999       0.439656      -1.039780       0.020422      -0.021377      -0.009597       0.031083       0.060229      -0.017596       0.023308       0.033865       0.070513      -0.082371       0.031560       0.050812             10.283163       8.911945      -4.375328       0.741584      11.908364       2.545359      10.029181           0.002664
          299              C      12.139134       6.112996       0.332053       0.052223      35.941874 0.43134493E+03  0.10108129E+05                                 9.640548                            7.018375      -0.062303       1.990907                    0.999423      27.077905      77.396856       0.610352       0.428233      -1.058129       0.000597      -0.018829      -0.001879       0.018932      -0.028950      -0.015012       0.001217      -0.031205       0.004032      -0.037540       0.002870       0.034670             12.211632      10.508931      -7.062097      -1.445682      15.825678       3.096149      10.300287           0.046069
          300              C      12.295477       2.888562      16.943701      -0.137011      32.780964 0.45785134E+03  0.11014475E+05                                 9.146159                            7.289158      -0.194743       1.906208                    0.998478      30.864391      92.752989       0.585067       0.435173      -1.042017       0.007042      -0.024229       0.010674       0.027396      -0.005298       0.011498      -0.033715      -0.001414      -0.037464      -0.038704       0.002296       0.036408             10.519669       8.791221      -4.558238      -0.736865      12.604708       2.500976      10.163079           0.007086
          301              C      12.983384       1.766686      16.509339      -0.153660      33.924639 0.46436951E+03  0.11179554E+05                                 9.270736                            7.284593      -0.028473       1.952471                    0.999284      30.912035      92.086351       0.593700       0.428527      -1.048960      -0.002116       0.011402       0.024525       0.027128       0.002914      -0.020489       0.007951       0.004998       0.096784      -0.026012      -0.014759       0.040771             10.688527       9.107554      -5.344210      -0.285204      13.487182       1.220778       9.470844           0.030265
          302              C      13.546218       0.881065      17.431910       0.047317      35.489805 0.43102001E+03  0.10099834E+05                                 9.543736                            7.011838      -0.049950       1.992272                    0.999486      27.189343      77.743466       0.611071       0.427757      -1.058294      -0.010607       0.014557       0.002108       0.018134      -0.026213       0.002478       0.010209      -0.019422       0.020055      -0.032894       0.005778       0.027116             11.902185       9.483399      -6.386414      -1.088439      16.028900       3.059025      10.194257           0.041409
          303              C      13.379452       4.128808       0.807698      -0.132650      32.840480 0.44739089E+03  0.10698921E+05                                 9.126999                            7.191553      -0.121766       1.927923                    0.999102      30.705965      91.949166       0.590832       0.433500      -1.043205      -0.018614       0.018307      -0.013979       0.029615      -0.006162       0.011073      -0.037278      -0.001190      -0.030057      -0.040806       0.000986       0.039820             10.488151       8.790913      -4.672705      -0.633350      12.503615       2.488396      10.169925           0.012058
          304              C      12.679385       5.221287       1.256419      -0.157741      33.678728 0.45205293E+03  0.10786876E+05                                 9.148759                            7.136997       0.106651       1.996095                    0.999710      30.499973      89.822121       0.607473       0.422545      -1.054923      -0.006203      -0.016565      -0.022754       0.028820       0.001487      -0.013202       0.009778       0.002311       0.096694      -0.022455      -0.014742       0.037197             10.549313       9.290432      -5.495450      -0.353506      12.992316       1.179949       9.365190           0.021994
          305              N      15.342420      10.267619      14.475736      -0.098468      31.838939 0.44694434E+03  0.10488273E+05                                 8.544211                            6.965218      -0.163368       1.984115                    0.998496      27.093637      75.622822       0.641222       0.407050      -1.079690       0.053738      -0.129516       0.037187       0.145069      -0.016780      -0.032037       0.027107      -0.006840       0.023199      -0.033441      -0.018784       0.052225              9.570628       6.825637      -1.031380      -2.307565      10.891280      -2.422518      10.994967          -0.013466
          306              N      16.172773       9.400685      13.935476      -0.122413      35.342938 0.49470715E+03  0.11849415E+05                                 9.074091                            7.251709       0.061814       2.040730                    0.999222      27.614128      76.634267       0.641496       0.398624      -1.090676      -0.110287      -0.008358       0.136631       0.175787      -0.047174       0.006475       0.013770      -0.048783      -0.037362      -0.051115      -0.009208       0.060323             10.442473       6.413466      -1.770435      -1.405662      13.319855      -2.709624      11.594097          -0.034330
          307              N       0.389119       3.495695       1.721293      -0.148108      34.797582 0.52238005E+03  0.12702682E+05                                 9.003387                            7.480816      -0.017686       2.009438                    0.999360      28.224455      79.308964       0.626981       0.401738      -1.086927      -0.060946       0.131583      -0.061773       0.157621      -0.043294      -0.047059       0.019834      -0.003121       0.000976      -0.055534      -0.018835       0.074369             10.067331       7.927158      -2.803328      -1.288856      11.701208      -1.957932      10.573626           0.106084
          308              N      16.865892       4.348340       2.231040      -0.098649      35.379747 0.49049017E+03  0.11754363E+05                                 9.142776                            7.259784      -0.051886       2.011055                    0.998836      27.530328      77.084670       0.634292       0.402947      -1.084863       0.097406       0.001656      -0.128670       0.161390      -0.040702      -0.001557       0.011812      -0.052456      -0.021992      -0.045257      -0.008847       0.054104             10.700608       7.754033      -2.947452      -0.202289      13.237964      -3.479931      11.109827           0.078242
          309              N      17.334920       4.537519       7.100560      -0.153821      34.637112 0.53416591E+03  0.13073375E+05                                 8.997204                            7.579436      -0.059125       1.993973                    0.999090      28.504903      80.586043       0.620534       0.403301      -1.084922      -0.048333      -0.137321       0.053124       0.154969       0.043251       0.041104       0.035101      -0.048563       0.049160      -0.063510      -0.018822       0.082332             10.026302       6.678292       2.630217       0.397594      12.193858      -1.231350      11.206756           0.100760
          310              N      16.655698       3.549594       6.474145      -0.107100      35.598578 0.51024343E+03  0.12356806E+05                                 9.197108                            7.418430      -0.154280       1.973612                    0.998548      27.921684      78.753660       0.625316       0.404462      -1.083164       0.066596       0.016087       0.143997       0.159465       0.031433       0.008049       0.015665      -0.064327      -0.041030      -0.038247      -0.017970       0.056216             10.703500       6.912062       2.622177      -0.220630      13.623739      -2.988455      11.574698           0.085881
          311              N      15.191289      14.077112      12.307517      -0.109879      32.669199 0.46545332E+03  0.11028903E+05                                 8.694208                            7.111231      -0.186701       1.971721                    0.998561      27.403870      76.744443       0.634461       0.407422      -1.079941       0.049298       0.136586      -0.040936       0.150870       0.013144       0.033503       0.035131      -0.034560       0.027217      -0.044823      -0.014776       0.059599              9.712529       6.278449       1.002770       1.934141      11.399729      -1.734249      11.459407          -0.022858
          312              N      15.846191      15.055677      12.932136      -0.117442      35.331939 0.49184366E+03  0.11765262E+05                                 9.075164                            7.236563       0.071476       2.046283                    0.999201      27.500124      76.299622       0.641302       0.399272      -1.090092      -0.081622      -0.009468      -0.149956       0.170993       0.034082      -0.006136       0.028441      -0.061546      -0.054925      -0.048570      -0.013625       0.062196             10.439374       5.801774       1.388953       0.739809      13.754105      -2.157806      11.762244          -0.033793
          313              N      16.131082       7.976025      10.729814      -0.088620      31.308567 0.43645914E+03  0.10131538E+05                                 8.351717                            6.804227      -0.033158       2.022728                    0.998799      26.663570      72.836640       0.663329       0.397782      -1.091292      -0.083902      -0.120328      -0.065273       0.160559      -0.034209      -0.002859      -0.004634       0.021222       0.061702      -0.046539       0.020963       0.025576              9.476378       6.233838       2.938440       1.690981      11.865912       0.980816      10.329385           0.070724
          314              N      15.724591       7.986752       9.491344      -0.179728      36.785176 0.52048554E+03  0.12564955E+05                                 9.214457                            7.359922       0.313473       2.086214                    0.999789      28.753046      78.846046       0.650107       0.390273      -1.101808      -0.016593      -0.253659       0.195212       0.320509      -0.005011       0.028086       0.170413       0.198800       0.092948      -0.228560       0.078573       0.149987             10.744388       8.996402       4.725397       2.791679      12.354305       2.986059      10.882456           0.034186
          315              N      10.544440      -1.132993       7.071841      -0.126884      34.685819 0.48031707E+03  0.11385734E+05                                 8.902070                            7.100761       0.063967       2.042915                    0.999119      27.317819      74.679018       0.656387       0.393653      -1.097410       0.073009       0.132472       0.067969       0.165828      -0.011260      -0.027481      -0.001076       0.000219       0.068715      -0.031947      -0.006636       0.038583             10.240614       8.107099       3.968006      -0.671793      11.284566       2.572751      11.330176           0.094129
          316              N      10.375937      -0.777693       8.339029      -0.168846      37.429945 0.51754435E+03  0.12483426E+05                                 9.331716                            7.354369       0.300728       2.083111                    0.999767      28.696711      78.806006       0.647956       0.391899      -1.100032       0.167371       0.158695      -0.204213       0.308059      -0.087531       0.105659       0.135286      -0.029655       0.062587      -0.218986       0.068164       0.150822             10.805982       8.393540       3.981510       0.352902      12.746518       4.358218      11.277889           0.047025
          317              N       6.656720       4.611432      12.447518      -0.098466      31.838833 0.44694252E+03  0.10488218E+05                                 8.544191                            6.965204      -0.163372       1.984115                    0.998496      27.093569      75.622550       0.641223       0.407050      -1.079691       0.053738       0.129514      -0.037189       0.145068       0.016780       0.032036       0.027109      -0.006838       0.023199      -0.033441      -0.018785       0.052226              9.570605       6.825621       1.031381       2.307557      10.891258      -2.422508      10.994937          -0.013351
          318              N       7.487073       5.478365      12.987778      -0.122408      35.342695 0.49470310E+03  0.11849289E+05                                 9.074042                            7.251673       0.061828       2.040735                    0.999222      27.614000      76.633730       0.641498       0.398624      -1.090677      -0.110286       0.008357      -0.136630       0.175785       0.047171      -0.006478       0.013771      -0.048780      -0.037365      -0.051114      -0.009206       0.060320             10.442414       6.413435       1.770429       1.405650      13.319784      -2.709599      11.594022          -0.034191
          319              N       9.074819      14.337389       7.253125      -0.148105      34.797543 0.52237959E+03  0.12702665E+05                                 9.003371                            7.480806      -0.017683       2.009439                    0.999360      28.224427      79.308797       0.626983       0.401737      -1.086928      -0.060945      -0.131584       0.061773       0.157621       0.043295       0.047061       0.019833      -0.003121       0.000978      -0.055537      -0.018834       0.074371             10.067310       7.927139       2.803318       1.288846      11.701191      -1.957933      10.573600           0.106062
          320              N       8.180192      13.484743       6.743378      -0.098645      35.379688 0.49048929E+03  0.11754335E+05                                 9.142760                            7.259774      -0.051887       2.011055                    0.998836      27.530301      77.084550       0.634293       0.402947      -1.084864       0.097406      -0.001655       0.128670       0.161390       0.040703       0.001557       0.011812      -0.052457      -0.021994      -0.045257      -0.008847       0.054104             10.700587       7.754017       2.947443       0.202282      13.237944      -3.479928      11.109799           0.078204
          321              N       8.649220      13.295564       1.873858      -0.153821      34.637104 0.53416558E+03  0.13073365E+05                                 8.997204                            7.579434      -0.059126       1.993973                    0.999090      28.504895      80.586024       0.620534       0.403301      -1.084922      -0.048332       0.137321      -0.053124       0.154969      -0.043251      -0.041103       0.035102      -0.048562       0.049161      -0.063510      -0.018823       0.082333             10.026303       6.678296      -2.630223      -0.397593      12.193852      -1.231352      11.206761           0.100760
          322              N       7.969998      14.283489       2.500273      -0.107100      35.598562 0.51024291E+03  0.12356793E+05                                 9.197113                            7.418432      -0.154280       1.973613                    0.998548      27.921675      78.753692       0.625315       0.404463      -1.083164       0.066597      -0.016088      -0.143996       0.159464      -0.031431      -0.008048       0.015666      -0.064325      -0.041031      -0.038245      -0.017970       0.056215             10.703508       6.912070      -2.622188       0.220636      13.623754      -2.988461      11.574699           0.085880
          323              N       6.505589       0.801939      14.615737      -0.109881      32.669505 0.46545831E+03  0.11029049E+05                                 8.694245                            7.111254      -0.186702       1.971720                    0.998561      27.404060      76.745024       0.634463       0.407420      -1.079942       0.049299      -0.136592       0.040936       0.150876      -0.013151      -0.033512       0.035128      -0.034575       0.027229      -0.044833      -0.014775       0.059607              9.712579       6.278468      -1.002767      -1.934147      11.399800      -1.734282      11.459470          -0.022854
          324              N       7.160491      -0.176627      13.991118      -0.117442      35.332182 0.49184762E+03  0.11765375E+05                                 9.075181                            7.236573       0.071480       2.046283                    0.999201      27.500262      76.299962       0.641305       0.399270      -1.090094      -0.081624       0.009470       0.149960       0.170998      -0.034089       0.006127       0.028438      -0.061561      -0.054913      -0.048569      -0.013635       0.062204             10.439400       5.801780      -1.388949      -0.739812      13.754130      -2.157818      11.762288          -0.033790
          325              N       7.445382       6.903026      16.193440      -0.088622      31.308719 0.43646142E+03  0.10131604E+05                                 8.351739                            6.804241      -0.033160       2.022727                    0.998799      26.663669      72.836962       0.663329       0.397782      -1.091293      -0.083902       0.120330       0.065275       0.160560       0.034206       0.002856      -0.004636       0.021215       0.061707      -0.046536       0.020964       0.025573              9.476410       6.233856      -2.938459      -1.690984      11.865969       0.980819      10.329404           0.070726
          326              N       7.038891       6.892299      17.431910      -0.179728      36.785255 0.52048681E+03  0.12564992E+05                                 9.214462                            7.359925       0.313474       2.086214                    0.999789      28.753108      78.846219       0.650108       0.390273      -1.101809      -0.016592       0.253658      -0.195214       0.320509       0.005009      -0.028088       0.170410       0.198795       0.092949      -0.228556       0.078568       0.149987             10.744396       8.996407      -4.725406      -2.791677      12.354325       2.986056      10.882457           0.034190
          327              N       1.858740      -0.344024       1.902577      -0.126884      34.685964 0.48031921E+03  0.11385797E+05                                 8.902086                            7.100769       0.063969       2.042915                    0.999119      27.317909      74.679292       0.656388       0.393652      -1.097411       0.073011      -0.132473      -0.067972       0.165830       0.011253       0.027484      -0.001075       0.000216       0.068726      -0.031946      -0.006641       0.038587             10.240637       8.107114      -3.968017       0.671794      11.284591       2.572762      11.330205           0.094129
          328              N       1.690237      18.610776       0.635389      -0.168846      37.430161 0.51754758E+03  0.12483525E+05                                 9.331752                            7.354392       0.300729       2.083111                    0.999767      28.696805      78.806363       0.647955       0.391899      -1.100032       0.167370      -0.158692       0.204215       0.308058       0.087526      -0.105656       0.135286      -0.029658       0.062591      -0.218981       0.068158       0.150823             10.806030       8.393574      -3.981533      -0.352905      12.746579       4.358242      11.277938           0.047025
          329              N       2.028980       6.088448       3.473100      -0.098464      31.838644 0.44693956E+03  0.10488133E+05                                 8.544170                            6.965191      -0.163369       1.984117                    0.998496      27.093437      75.622151       0.641222       0.407051      -1.079690      -0.053737       0.129510      -0.037190       0.145064      -0.016775      -0.032030       0.027112      -0.006833       0.023196      -0.033435      -0.018785       0.052220              9.570579       6.825606      -1.031379      -2.307547      10.891230      -2.422496      10.994900          -0.013381
          330              N       1.198627       6.955382       4.013360      -0.122408      35.342532 0.49470046E+03  0.11849214E+05                                 9.074035                            7.251670       0.061826       2.040736                    0.999222      27.613890      76.633464       0.641496       0.398625      -1.090675       0.110284       0.008358      -0.136626       0.175782      -0.047165       0.006485       0.013775      -0.048772      -0.037367      -0.051112      -0.009201       0.060313             10.442404       6.413429      -1.770433      -1.405641      13.319785      -2.709598      11.593999          -0.034225
          331              N      16.982281      12.860372      16.227543      -0.148106      34.797675 0.52238190E+03  0.12702734E+05                                 9.003382                            7.480813      -0.017683       2.009438                    0.999360      28.224521      79.309070       0.626984       0.401736      -1.086929       0.060947      -0.131586       0.061774       0.157624      -0.043300      -0.047065       0.019830      -0.003126       0.000981      -0.055546      -0.018830       0.074375             10.067321       7.927149      -2.803318      -1.288856      11.701196      -1.957933      10.573619           0.106070
          332              N       0.505508      12.007727      15.717796      -0.098647      35.379854 0.49049227E+03  0.11754423E+05                                 9.142777                            7.259787      -0.051889       2.011054                    0.998836      27.530401      77.084847       0.634293       0.402946      -1.084864      -0.097409      -0.001655       0.128672       0.161393      -0.040707      -0.001561       0.011809      -0.052461      -0.021991      -0.045261      -0.008847       0.054109             10.700605       7.754032      -2.947443      -0.202293      13.237954      -3.479929      11.109830           0.078216
          333              N       0.036480      11.818548      10.848276      -0.153820      34.636970 0.53416314E+03  0.13073290E+05                                 8.997188                            7.579423      -0.059125       1.993974                    0.999090      28.504805      80.585727       0.620534       0.403301      -1.084922       0.048331       0.137320      -0.053124       0.154967       0.043248       0.041100       0.035103      -0.048556       0.049154      -0.063504      -0.018826       0.082330             10.026283       6.678285       2.630216       0.397594      12.193821      -1.231343      11.206744           0.100757
          334              N       0.715702      12.806473      11.474691      -0.107099      35.598381 0.51023972E+03  0.12356695E+05                                 9.197088                            7.418413      -0.154271       1.973617                    0.998548      27.921564      78.753304       0.625315       0.404463      -1.083163      -0.066596      -0.016087      -0.143993       0.159461       0.031428       0.008045       0.015667      -0.064318      -0.041037      -0.038238      -0.017973       0.056211             10.703479       6.912052       2.622181      -0.220636      13.623716      -2.988452      11.574668           0.085877
          335              N       2.180111       2.278955       5.641319      -0.109882      32.669656 0.46546060E+03  0.11029116E+05                                 8.694261                            7.111262      -0.186704       1.971718                    0.998561      27.404170      76.745366       0.634463       0.407419      -1.079943      -0.049300      -0.136596       0.040936       0.150880       0.013155       0.033517       0.035127      -0.034584       0.027235      -0.044839      -0.014774       0.059612              9.712600       6.278478       1.002770       1.934155      11.399821      -1.734284      11.459500          -0.022860
          336              N       1.525209       1.300390       5.016700      -0.117443      35.332372 0.49185065E+03  0.11765465E+05                                 9.075202                            7.236587       0.071479       2.046282                    0.999201      27.500381      76.300339       0.641305       0.399269      -1.090095       0.081626       0.009472       0.149963       0.171001       0.034094      -0.006121       0.028436      -0.061570      -0.054906      -0.048567      -0.013641       0.062209             10.439425       5.801793       1.388951       0.739819      13.754160      -2.157818      11.762324          -0.033796
          337              N       1.240318       8.380042       7.219022      -0.088621      31.308645 0.43646029E+03  0.10131572E+05                                 8.351732                            6.804237      -0.033160       2.022727                    0.998799      26.663613      72.836799       0.663329       0.397782      -1.091292       0.083901       0.120329       0.065274       0.160559      -0.034208      -0.002858      -0.004635       0.021220       0.061704      -0.046538       0.020963       0.025575              9.476401       6.233851       2.938454       1.690984      11.865955       0.980819      10.329396           0.070724
          338              N       1.646809       8.369315       8.457492      -0.179728      36.785250 0.52048668E+03  0.12564990E+05                                 9.214468                            7.359929       0.313471       2.086213                    0.999789      28.753083      78.846179       0.650107       0.390273      -1.101808       0.016592       0.253660      -0.195213       0.320510      -0.005010       0.028086       0.170412       0.198799       0.092948      -0.228559       0.078571       0.149987             10.744405       8.996415       4.725411       2.791681      12.354335       2.986063      10.882464           0.034189
          339              N       6.826960      -1.821040      10.876995      -0.126884      34.685855 0.48031756E+03  0.11385748E+05                                 8.902073                            7.100762       0.063967       2.042914                    0.999119      27.317843      74.679088       0.656387       0.393652      -1.097410      -0.073010      -0.132472      -0.067970       0.165829      -0.011258      -0.027482      -0.001076       0.000218       0.068719      -0.031947      -0.006638       0.038584             10.240620       8.107099       3.968008      -0.671792      11.284574       2.572755      11.330186           0.094128
          340              N       6.995463      17.133760       9.609807      -0.168846      37.430097 0.51754661E+03  0.12483497E+05                                 9.331748                            7.354390       0.300727       2.083111                    0.999767      28.696758      78.806235       0.647954       0.391900      -1.100031      -0.167371      -0.158694       0.204214       0.308058      -0.087529       0.105658       0.135286      -0.029657       0.062588      -0.218984       0.068162       0.150822             10.806024       8.393568       3.981529       0.352906      12.746572       4.358239      11.277931           0.047024
          341              N      10.714680      11.744635       5.501318      -0.098467      31.838820 0.44694229E+03  0.10488213E+05                                 8.544191                            6.965204      -0.163362       1.984118                    0.998496      27.093568      75.622575       0.641222       0.407050      -1.079690      -0.053738      -0.129514       0.037187       0.145068       0.016778       0.032034       0.027108      -0.006839       0.023198      -0.033439      -0.018783       0.052222              9.570605       6.825624       1.031380       2.307557      10.891256      -2.422511      10.994935          -0.013497
          342              N       9.884327      10.877702       4.961058      -0.122413      35.342883 0.49470602E+03  0.11849382E+05                                 9.074089                            7.251705       0.061813       2.040730                    0.999222      27.614095      76.634190       0.641495       0.398625      -1.090675       0.110287      -0.008359       0.136630       0.175786       0.047172      -0.006477       0.013771      -0.048782      -0.037363      -0.051115      -0.009206       0.060321             10.442472       6.413465       1.770436       1.405659      13.319861      -2.709631      11.594089          -0.034367
          343              N       8.296581       2.018678      10.695711      -0.148109      34.797599 0.52238043E+03  0.12702694E+05                                 9.003393                            7.480821      -0.017685       2.009438                    0.999360      28.224457      79.308978       0.626981       0.401738      -1.086927       0.060946       0.131583      -0.061773       0.157621       0.043293       0.047058       0.019834      -0.003121       0.000975      -0.055533      -0.018835       0.074367             10.067337       7.927158       2.803327       1.288853      11.701223      -1.957940      10.573631           0.106094
          344              N       9.191208       2.871324      11.205458      -0.098651      35.379791 0.49049086E+03  0.11754383E+05                                 9.142784                            7.259790      -0.051885       2.011054                    0.998836      27.530349      77.084729       0.634291       0.402947      -1.084863      -0.097405       0.001656      -0.128670       0.161390       0.040703       0.001557       0.011812      -0.052456      -0.021992      -0.045257      -0.008847       0.054104             10.700619       7.754034       2.947449       0.202291      13.237973      -3.479940      11.109848           0.078256
          345              N       8.722180       3.060503      16.074978      -0.153822      34.637060 0.53416491E+03  0.13073344E+05                                 8.997200                            7.579433      -0.059124       1.993973                    0.999090      28.504865      80.585924       0.620534       0.403301      -1.084922       0.048332      -0.137320       0.053125       0.154968      -0.043249      -0.041102       0.035102      -0.048559       0.049156      -0.063506      -0.018824       0.082330             10.026298       6.678291      -2.630219      -0.397590      12.193854      -1.231351      11.206750           0.100760
          346              N       9.401402       2.072578      15.448563      -0.107100      35.598458 0.51024115E+03  0.12356735E+05                                 9.197091                            7.418415      -0.154269       1.973616                    0.998548      27.921600      78.753337       0.625316       0.404462      -1.083164      -0.066596       0.016087       0.143995       0.159463      -0.031431      -0.008048       0.015666      -0.064322      -0.041033      -0.038243      -0.017971       0.056214             10.703482       6.912050      -2.622174       0.220631      13.623715      -2.988453      11.574683           0.085882
          347              N      10.865811      15.554128       3.333099      -0.109881      32.669397 0.46545667E+03  0.11029002E+05                                 8.694234                            7.111248      -0.186703       1.971720                    0.998561      27.403995      76.744844       0.634462       0.407421      -1.079941      -0.049299       0.136590      -0.040935       0.150874      -0.013148      -0.033508       0.035129      -0.034569       0.027224      -0.044829      -0.014775       0.059604              9.712562       6.278465      -1.002768      -1.934147      11.399774      -1.734267      11.459446          -0.022866
          348              N      10.210909      16.532694       3.957718      -0.117443      35.332155 0.49184733E+03  0.11765370E+05                                 9.075190                            7.236582       0.071474       2.046281                    0.999201      27.500245      76.300001       0.641302       0.399271      -1.090093       0.081623      -0.009469      -0.149959       0.170996      -0.034086       0.006130       0.028439      -0.061556      -0.054917      -0.048569      -0.013631       0.062201             10.439406       5.801787      -1.388953      -0.739813      13.754146      -2.157814      11.762286          -0.033803
          349              N       9.926018       9.453041       1.755396      -0.088620      31.308555 0.43645882E+03  0.10131528E+05                                 8.351714                            6.804224      -0.033158       2.022728                    0.998799      26.663569      72.836629       0.663329       0.397782      -1.091292       0.083902      -0.120328      -0.065273       0.160559       0.034209       0.002859      -0.004634       0.021221       0.061703      -0.046539       0.020963       0.025576              9.476375       6.233836      -2.938440      -1.690978      11.865912       0.980807      10.329377           0.070722
          350              N      10.332509       9.463768       0.516926      -0.179728      36.785203 0.52048600E+03  0.12564969E+05                                 9.214460                            7.359925       0.313473       2.086214                    0.999789      28.753060      78.846090       0.650107       0.390273      -1.101808       0.016593      -0.253659       0.195212       0.320509       0.005011      -0.028086       0.170413       0.198800       0.092948      -0.228560       0.078572       0.149987             10.744392       8.996407      -4.725402      -2.791678      12.354314       2.986055      10.882455           0.034186
          351              N      15.512660      -2.610009      16.046259      -0.126883      34.685807 0.48031684E+03  0.11385727E+05                                 8.902067                            7.100759       0.063968       2.042915                    0.999119      27.317819      74.679020       0.656387       0.393653      -1.097410      -0.073009       0.132472       0.067969       0.165828       0.011259       0.027481      -0.001076       0.000219       0.068716      -0.031947      -0.006636       0.038583             10.240610       8.107094      -3.968001       0.671792      11.284562       2.572754      11.330176           0.094130
          352              N      15.681163      -2.254709      17.313447      -0.168846      37.430017 0.51754536E+03  0.12483458E+05                                 9.331731                            7.354379       0.300729       2.083112                    0.999767      28.696730      78.806100       0.647955       0.391900      -1.100032      -0.167370       0.158695      -0.204213       0.308059       0.087531      -0.105659       0.135286      -0.029655       0.062587      -0.218986       0.068164       0.150822             10.806004       8.393554      -3.981521      -0.352906      12.746549       4.358232      11.277908           0.047025

******************************************************
Auxiliary information for the entire system
The total spin magnetic moment of the unit cell is   5.282692
The total net atomic charge of the unit cell is   -0.000004
Accuracy of reproducing the electrostatic potential in the unit cell:
  The inner radius (bohr) =    5.0000
  The outer radius (bohr) =   12.0000
  Valid grid points have density less than (e/(bohr^3)) =    0.0001
  The number of valid grid points were=       201853
  The rms potential error without charges in kcal/mol is=      4.13041
  The rms potential error with partial charges in kcal/mol is=      1.41245
  The RRMSE value at monopole order=      0.34196
  The rms potential error with partial charges and cloud penetration in kcal/mol is=      1.41510
  The RRMSE value at monopole order with cloud penetration is=      0.34260
  The rms potential error with partial charges and atomic dipoles in kcal/mol is=      0.59434
  The RRMSE value at dipole order=      0.14389
  The rms potential error with partial charges, atomic dipoles and cloud penetration in kcal/mol is=      0.59057
  The RRMSE value at dipole order with cloud penetration=      0.14298

******************************************************
The electron densities and ab initio electrostatic potential were computed in VASP using the PBE functional and
projector augmented wave method. See the main text of the journal article for a description of computational details.
The atomic charges, dipoles, and quadrupoles were computed with the DDEC6 method as described in
(a) T. A. Manz and N. Gabaldon Limas, RSC Adv. 6 (2016) 47771-47801 DOI: 10.1039/c6ra04656h
(b) N. Gabaldon Limas and T. A. Manz, RSC Adv. 8 (2018) 2678-2707 DOI: 10.1039/c7ra11829e.
For each atom in the material, the electron cloud parameters were fit to the spherically averaged atom-in-material
electron density using radial positions for which this density was between 10^-4 and 10^-2 electrons per cubic bohr.
The polarizabilities, dispersion coefficients, and quantum Drude oscillator (QDO) parameters were fit using the MCLF method.
The magnetic structure of the system was optimized in VASP from the default ferromagnetic initial guess using spin polarization.
The atomic spin moments (ASMs) were computed on this optimized magnetic structure using the DDEC6 partition as inputs
to the method of T. A. Manz and D. S. Sholl, J. Chem. Theory Comput. 7 (2011) 4146-4164 DOI: 10.1021/ct200539n.
The RMSE and RRMSE were computed using a uniform grid with Ewald summation.
