# Supplementary material for: A collection of forcefield precursors for metal–organic frameworks
Source: RSC Adv. 2019 Nov 13;9(63):36492–507. doi: 10.1039/c9ra07327b (PMC9075174; doi:10.1039/c9ra07327b)
Supplement: RA-009-C9RA07327B-s6070 [file RA-009-C9RA07327B-s6070.xyz]

  756
jmolscript: load "" {1 1 1} spacegroup "x,y,z" unitcell [{     30.701800     0.000000     0.000000 }, {    -10.233822    28.945974     0.000000 }, {    -10.233822   -14.472751    25.068085 }]
Mn    10.233989    -7.236376    12.534043     0.584567
Mn     0.000000     0.000000     0.000000     0.584616
Mn    10.233989    14.472987     0.000000     0.584794
Mn   -10.233822     7.236612    12.534043     0.584545
Mn    15.350900     0.000000     0.000000     0.584682
Mn     5.117078     7.236612    12.534043     0.584623
Mn    -5.116911    -7.236376    12.534043     0.584807
Mn    -5.116911    14.472987     0.000000     0.584465
Mn     8.883534    -3.416665    12.534043     0.851727
Mn     4.051410     0.000000     0.000000     0.851808
Mn    -1.350332    -1.909651    21.760101     0.851863
Mn   -11.584277     5.326787    15.842027     0.851832
Mn    11.299490     0.000000     0.000000     0.851815
Mn     6.467533     3.416901    12.534043     0.851828
Mn    -3.766412    -5.326489    15.842027     0.851883
Mn   -14.000278     1.910060    21.760101     0.851716
Mn     1.350622    17.889888    12.534043     0.851685
Mn    26.650390     0.000000     0.000000     0.851703
Mn    11.584488    16.382874     3.307984     0.851725
Mn    -8.883367     9.146436     9.226058     0.851691
Mn    19.402310     0.000000     0.000000     0.851729
Mn     3.766623    11.056322    12.534043     0.851772
Mn    14.000568    19.799712     9.226058     0.851699
Mn    -6.467366    12.563163     3.307984     0.851621
H     15.555640    -0.861051     9.713883     0.103956
H     13.545698    -1.576009    10.566198     0.120709
H     17.324056    -4.265090    10.516062     0.112617
H     15.348909    -5.065439    11.310720     0.116125
H      4.236895     7.142446     2.820160     0.103975
H      4.232787     5.009119     1.967845     0.120703
H      0.438055     7.675044     2.017981     0.112624
H      0.341843     5.546060     1.223323     0.116116
H      3.152092     9.342319     0.664304     0.103921
H     -5.378808    -4.198383    24.504053     0.120708
H      4.822296    10.314936     4.073564     0.112621
H      6.506798    11.320798     2.922939     0.116130
H     17.991329    -1.150491    11.869738     0.103963
H     18.302457     0.765744    13.098074     0.120692
H     18.351548     0.748333     8.460479     0.112635
H     18.738406     2.671804     9.611104     0.116113
H      5.321763    -5.629795    20.956919     0.103921
H      3.311824    -4.534188    21.149943     0.120707
H      7.090213    -3.233044    23.503836     0.112620
H      5.115070    -2.144673    23.799640     0.116130
H     14.470949    13.344259    17.472455     0.103963
H    -16.234928    13.672817    19.746131     0.120693
H     10.672109    12.383252    17.412292     0.112635
H     10.575927    12.759570    19.653379     0.116113
H     13.386136    10.377288    16.645208     0.103956
H     15.089055     8.847492    16.452184     0.120709
H     15.056306    12.843461    14.098291     0.112617
H     16.740804    11.344057    13.802488     0.116125
H      7.757442    -3.618057    20.129672     0.103975
H      8.068538    -3.512426    17.855997     0.120702
H      8.117661    -7.519974    20.189836     0.112624
H      8.504489    -7.485260    17.948749     0.116116
H     -4.912133     6.491318    19.465368     0.103975
H     -6.922086     6.110669    18.420029     0.120702
H     -3.143728     7.498606    16.116272     0.112625
H     -5.118886     7.210584    15.025810     0.116116
H     -5.996965    22.932493     4.775470     0.103956
H     -6.001061    24.737261     3.354110     0.120709
H     -9.795794    23.360901     5.637812     0.112617
H     -9.891995    25.113567     4.191384     0.116125
H     -7.081739    23.699589     7.758572     0.103963
H      4.855021    -4.648637     9.179933     0.120692
H     -5.411580    20.260799     6.896230     0.112635
H     -3.727063    20.754342     8.342659     0.116113
H     -2.476473     4.769020    18.136759     0.103921
H     -2.165362     2.747154    19.182099     0.120708
H     -2.116208     6.772113    21.485856     0.112620
H     -1.729366     4.813928    22.576317     0.116130
H      0.880221    21.803581     2.820160     0.103956
H      0.884317    23.936892     1.967845     0.120709
H      4.679050    21.270968     2.017981     0.112617
H      4.775251    23.399937     1.223323     0.116125
H     -0.204611     0.861234     9.713883     0.103975
H      1.805342     1.576208    10.566198     0.120703
H     -1.973016     4.265288    10.516062     0.112624
H      0.002142     5.065652    11.310720     0.116116
H     -2.640271     1.150714    11.869738     0.103921
H     -2.951382    -0.765498    13.098074     0.120708
H     -3.000536    -0.748174     8.460479     0.112620
H     -3.387378    -2.671623     9.611104     0.116130
H      1.964995    19.603667     0.664304     0.103963
H     -9.971765     4.198844    24.504053     0.120693
H      0.294836    18.631115     4.073564     0.112635
H     -1.389681    17.625231     2.922939     0.116113
H     -8.268836    18.568999    16.645208     0.103921
H      0.262064    -8.847182    16.452184     0.120708
H     -9.939040    16.102778    14.098291     0.112620
H    -11.623542    17.602177    13.802488     0.116130
H      7.593727     3.618436    20.129672     0.103963
H      7.282599     3.512762    17.855997     0.120692
H      7.233508     7.520354    20.189836     0.112635
H      6.846650     7.485598    17.948749     0.116113
H     10.029416     5.630189    20.956919     0.103956
H     12.039358     4.534586    21.149943     0.120709
H      8.261000     3.233487    23.503836     0.112617
H     10.236147     2.145121    23.799640     0.116125
H     -9.353639    15.602044    17.472455     0.103975
H     -9.349531    15.273529    19.746131     0.120702
H     -5.554799    16.563050    17.412292     0.112625
H     -5.458587    16.186774    19.653379     0.116116
H     17.827614    -4.768678    18.136759     0.103975
H     17.516518    -2.746792    19.182099     0.120703
H     17.467395    -6.771708    21.485856     0.112624
H     17.080567    -4.813503    22.576317     0.116116
H     12.198920     5.246531     7.758572     0.103956
H     10.496001     4.648810     9.179933     0.120709
H     10.528750     8.685304     6.896230     0.112617
H      8.844252     8.191789     8.342659     0.116126
H     11.114107     6.013571     4.775470     0.103963
H     11.118184     4.208776     3.354110     0.120692
H     14.912947     5.585179     5.637812     0.112635
H     15.009129     3.832486     4.191384     0.116113
H     20.263293    -6.490951    19.465368     0.103921
H     -8.428568    -6.110322    18.420029     0.120708
H     18.494843    -7.498303    16.116272     0.112621
H     20.469986    -7.210301    15.025810     0.116130
H     -5.321484    15.334274    15.354202     0.103956
H     -3.311542    16.049232    14.501887     0.120708
H     -7.089900    18.738313    14.552023     0.112617
H     -5.114753    19.538662    13.757365     0.116126
H      5.997261     7.330777    22.247925     0.103975
H      6.001369     9.464104    23.100240     0.120702
H      9.796101     6.798179    23.050104     0.112625
H      9.892313     8.927163    23.844762     0.116117
H      7.082064     5.130904    24.403781     0.103920
H     15.612964    18.671606     0.564032     0.120707
H      5.411860     4.158287    20.994521     0.112621
H      3.727358     3.152425    22.145146     0.116130
H     -7.757173    15.623714    13.198347     0.103963
H     -8.068301    13.707479    11.970011     0.120692
H     -8.117392    13.724890    16.607606     0.112635
H     -8.504250    11.801419    15.456981     0.116114
H      4.912393    20.103018     4.111166     0.103920
H      6.922332    19.007411     3.918142     0.120707
H      3.143943    17.706267     1.564249     0.112620
H      5.119086    16.617896     1.268445     0.116130
H     -4.236793     1.128964     7.595630     0.103963
H     26.469084     0.800406     5.321954     0.120692
H     -0.437953     2.089971     7.655793     0.112635
H     -0.341771     1.713653     5.414706     0.116113
H     -3.151980     4.095935     8.422877     0.103956
H     -4.854899     5.625731     8.615901     0.120708
H     -4.822150     1.629762    10.969794     0.112617
H     -6.506648     3.129166    11.265597     0.116126
H      2.476714    18.091280     4.938413     0.103975
H      2.165618    17.985649     7.212088     0.120702
H      2.116495    21.993197     4.878249     0.112625
H      1.729667    21.958483     7.119336     0.116117
H     15.146289     7.981905     5.602717     0.103975
H     17.156242     8.362554     6.648056     0.120702
H     13.377884     6.974617     8.951813     0.112625
H     15.353042     7.262639    10.042275     0.116117
H     16.231121    -8.459270    20.292615     0.103956
H     16.235217   -10.264038    21.713975     0.120708
H     20.029950    -8.887678    19.430273     0.112617
H     20.126151   -10.640344    20.876701     0.116125
H     17.315895    -9.226366    17.309513     0.103963
H      5.379135    19.121860    15.888152     0.120692
H     15.645736    -5.787576    18.171855     0.112635
H     13.961219    -6.281119    16.725426     0.116113
H     12.710629     9.704203     6.931326     0.103920
H     12.399518    11.726069     5.885986     0.120707
H     12.350364     7.701110     3.582229     0.112620
H     11.963522     9.659295     2.491768     0.116130
H      9.353935    -7.330358    22.247925     0.103956
H      9.349839    -9.463669    23.100240     0.120708
H      5.555106    -6.797745    23.050104     0.112617
H      5.458905    -8.926714    23.844762     0.116125
H     10.438767    13.611989    15.354202     0.103975
H      8.428814    12.897015    14.501887     0.120702
H     12.207172    10.207935    14.552023     0.112625
H     10.232014     9.407571    13.757365     0.116117
H     12.874427    13.322509    13.198347     0.103920
H     13.185538    15.238721    11.970011     0.120707
H     13.234692    15.221397    16.607606     0.112620
H     13.621534    17.144846    15.456981     0.116130
H      8.269161    -5.130444    24.403781     0.103963
H     20.205921    10.274379     0.564032     0.120692
H      9.939320    -4.157892    20.994521     0.112635
H     11.623837    -3.152008    22.145146     0.116114
H     18.502992    -4.095776     8.422877     0.103920
H      9.972092    23.320405     8.615901     0.120707
H     20.173196    -1.629555    10.969794     0.112620
H     21.857698    -3.128954    11.265597     0.116130
H      2.640429    10.854787     4.938413     0.103963
H      2.951557    10.960461     7.212088     0.120692
H      3.000648     6.952869     4.878249     0.112635
H      3.387506     6.987625     7.119336     0.116113
H      0.204740     8.843034     4.111166     0.103956
H     -1.805202     9.938637     3.918142     0.120708
H      1.973156    11.239736     1.564249     0.112617
H     -0.001991    12.328102     1.268445     0.116126
H     19.587795    -1.128821     7.595630     0.103975
H     19.583687    -0.800306     5.321954     0.120702
H     15.788955    -2.089827     7.655793     0.112625
H     15.692743    -1.713551     5.414706     0.116116
H     -7.593458    19.241901     6.931326     0.103975
H     -7.282362    17.220015     5.885986     0.120702
H     -7.233239    21.244931     3.582229     0.112625
H     -6.846411    19.286726     2.491768     0.116117
H     -1.964764     9.226692    17.309513     0.103956
H     -0.261845     9.824413    15.888152     0.120708
H     -0.294594     5.787919    18.171855     0.112617
H      1.389904     6.281434    16.725426     0.116126
H     -0.879951     8.459652    20.292615     0.103963
H     -0.884028    10.264447    21.713975     0.120692
H     -4.678791     8.888044    19.430273     0.112635
H     -4.774973    10.640737    20.876701     0.116113
H    -10.029137    20.964174     5.602717     0.103920
H     18.662724    20.583545     6.648056     0.120707
H     -8.260687    21.971526     8.951813     0.112621
H    -10.235830    21.683524    10.042275     0.116130
C     12.997156    -4.010357    11.433554     0.234377
C     14.217040    -3.448810    10.967287     0.046406
C     15.514703    -1.722191    10.062329    -0.143985
C     16.636340    -2.415447    10.049795     0.084698
C     14.282539    -2.144797    10.538623    -0.121906
C     16.566747    -3.720906    10.516062    -0.143273
C     15.379612    -4.197063    10.974808    -0.118867
C      2.120492     3.680491     1.100489     0.234379
C      2.243308     5.017799     1.566755     0.046385
C      3.438644     6.816800     2.471713    -0.144045
C      2.411161     7.643208     2.484247     0.084741
C      3.450917     5.514227     1.995420    -0.121885
C      1.203551     7.142438     2.017981    -0.143261
C      1.150327     5.864469     1.559235    -0.118882
C      6.893625    11.655100     0.393569     0.234422
C      5.841578    10.974876     1.065394     0.046316
C      3.856191     9.734542     1.128064    -0.143934
C      3.798890     9.675215     2.444138     0.084600
C      4.855020    10.322138     0.365994    -0.121846
C      4.818196    10.309138     3.141031    -0.143234
C      5.812932    10.921339     2.446645    -0.118829
C     18.924683     3.147989    12.140474     0.234387
C     18.634030     1.929357    11.468649     0.046401
C     18.126417    -0.355928    11.405979    -0.144015
C     18.089566    -0.429753    10.089904     0.084737
C     18.347480     0.781656    12.168048    -0.121905
C     18.347461     0.742553     9.393011    -0.143304
C     18.593085     1.884478    10.087397    -0.118841
C      2.763304    -2.565846    22.824491     0.234421
C      3.983185    -3.250420    22.571304     0.046316
C      5.280834    -4.897456    21.528471    -0.143933
C      6.402479    -4.561677    22.135119     0.084601
C      4.048672    -4.273669    21.656319    -0.121845
C      6.332898    -3.505141    23.032556    -0.143235
C      5.145765    -2.869775    23.215554    -0.118829
C     12.354599    13.585994    21.330434     0.234389
C     12.477396    13.321125    19.939155     0.046400
C     13.672705    13.205322    17.928694    -0.144016
C     12.645212    12.802966    17.206734     0.084737
C     13.684996    13.444139    19.294905    -0.121905
C     11.437612    12.649559    17.873545    -0.143303
C     11.384405    12.891270    19.209674    -0.118842
C     17.127644     8.986417    14.777636     0.234377
C     16.075601     9.908348    15.030824     0.046406
C     14.090227    10.582799    16.073656    -0.143986
C     14.032918    11.752211    15.467008     0.084698
C     15.089055     9.629028    15.945809    -0.121908
C     15.052213    12.038768    14.569571    -0.143272
C     16.046946    11.131310    14.386574    -0.118867
C      8.690743    -5.532870    16.271694     0.234378
C      8.400109    -5.505358    17.662973     0.046385
C      7.892523    -4.416970    19.673433    -0.144046
C      7.855682    -5.519805    20.395394     0.084741
C      8.113568    -4.325803    18.307222    -0.121885
C      8.113568    -6.709491    19.728583    -0.143262
C      8.359174    -6.679110    18.392454    -0.118881
C     -7.470640     6.576675    15.878125     0.234377
C     -6.250750     6.699702    16.597579     0.046385
C     -4.953075     6.620119    18.545369    -0.144045
C     -3.831438     6.977596    17.951256     0.084741
C     -6.185245     6.418939    17.941228    -0.121887
C     -3.901037     7.226519    16.587552    -0.143260
C     -5.088178     7.067310    15.945809    -0.118881
C     -8.113344    26.152712     2.637163     0.234379
C     -7.990535    25.080273     3.562175     0.046405
C     -6.795211    23.397075     4.667677    -0.143985
C     -7.822694    22.973023     5.377104     0.084699
C     -6.782932    24.460831     3.777760    -0.121907
C     -9.030297    23.627200     5.176560    -0.143273
C     -9.083516    24.663458     4.299177    -0.118868
C     -3.340202    22.777680     9.896880     0.234390
C     -4.392258    22.535973     8.971868     0.046401
C     -6.377646    23.101856     7.866365    -0.144016
C     -6.434965    21.991771     7.156938     0.084737
C     -5.378807    23.468031     8.756282    -0.121904
C     -5.415667    21.071291     7.357483    -0.143305
C     -4.420922    21.366548     8.234866    -0.118841
C     -1.543123     2.385353    21.724002     0.234420
C     -1.833767     3.576473    21.004548     0.046316
C     -2.341379     4.773371    19.056758    -0.143933
C     -2.378212     5.950030    19.650872     0.084600
C     -2.120326     3.544620    19.660899    -0.121845
C     -2.120308     5.967410    21.014576    -0.143235
C     -1.874694     4.795104    21.656319    -0.118830
C      2.996600    25.265504     1.100489     0.234380
C      2.873791    23.928204     1.566755     0.046405
C      1.678467    22.129220     2.471713    -0.143985
C      2.705950    21.302813     2.484247     0.084699
C      1.666188    23.431785     1.995420    -0.121906
C      3.913553    21.803574     2.017981    -0.143272
C      3.966772    23.081534     1.559235    -0.118868
C      2.353896     4.010572    11.433554     0.234377
C      1.134006     3.449016    10.967287     0.046385
C     -0.163669     1.722380    10.062329    -0.144046
C     -1.285306     2.415636    10.049795     0.084741
C      1.068501     2.144996    10.538623    -0.121885
C     -1.215707     3.721104    10.516062    -0.143262
C     -0.028566     4.197270    10.974808    -0.118881
C     -3.573621    -3.147760    12.140474     0.234421
C     -3.282977    -1.929141    11.468649     0.046315
C     -2.775365     0.356143    11.405979    -0.143932
C     -2.738532     0.429943    10.089904     0.084601
C     -2.996418    -0.781427    12.168048    -0.121844
C     -2.996436    -0.742376     9.393011    -0.143234
C     -3.242050    -1.884288    10.087397    -0.118830
C     -1.776542    17.290881     0.393569     0.234386
C     -0.724486    17.971118     1.065394     0.046400
C      1.260902    19.211454     1.128064    -0.144016
C      1.318221    19.270805     2.444138     0.084738
C      0.262063    18.623843     0.365994    -0.121906
C      0.298923    18.636895     3.141031    -0.143303
C     -0.695822    18.024681     2.446645    -0.118841
C    -12.010369    19.959835    14.777636     0.234421
C    -10.958322    19.037909    15.030824     0.046315
C     -8.972935    18.363477    16.073656    -0.143933
C     -8.915634    17.194054    15.467008     0.084601
C     -9.971764    19.317246    15.945809    -0.121845
C     -9.934940    16.907481    14.569571    -0.143234
C    -10.929676    17.814935    14.386574    -0.118829
C      6.660373     5.533176    16.271694     0.234389
C      6.951026     5.505691    17.662973     0.046401
C      7.458639     4.417341    19.673433    -0.144016
C      7.495490     5.520189    20.395394     0.084736
C      7.237576     4.326148    18.307222    -0.121903
C      7.237595     6.709863    19.728583    -0.143305
C      6.991971     6.679457    18.392454    -0.118841
C     12.587900     2.566275    22.824491     0.234375
C     11.368016     3.250845    22.571304     0.046405
C     10.070353     4.897861    21.528471    -0.143985
C      8.948716     4.562094    22.135119     0.084699
C     11.302517     4.274077    21.656319    -0.121908
C      9.018309     3.505574    23.032556    -0.143272
C     10.205444     2.870212    23.215554    -0.118868
C     -7.237236    15.360382    21.330434     0.234380
C     -7.360052    15.625224    19.939155     0.046384
C     -8.555388    15.740989    17.928694    -0.144045
C     -7.527905    16.143332    17.206734     0.084742
C     -8.567661    15.502198    19.294905    -0.121885
C     -6.320295    16.296752    17.873545    -0.143260
C     -6.267071    16.055065    19.209674    -0.118882
C     16.894313    -2.384944    21.724002     0.234375
C     17.184947    -3.576077    21.004548     0.046385
C     17.692533    -4.773012    19.056758    -0.144045
C     17.729374    -5.949660    19.650872     0.084742
C     17.471488    -3.544249    19.660899    -0.121886
C     17.471488    -5.967015    21.014576    -0.143261
C     17.225882    -4.794697    21.656319    -0.118882
C      8.457412     6.168480     9.896880     0.234377
C      9.509455     6.410170     8.971868     0.046406
C     11.494829     5.844266     7.866365    -0.143986
C     11.552138     6.954338     7.156938     0.084697
C     10.496001     5.478108     8.756282    -0.121906
C     10.532843     7.874821     7.357483    -0.143273
C      9.538110     7.579581     8.234866    -0.118867
C     13.230457     2.793311     2.637163     0.234391
C     13.107660     3.865768     3.562175     0.046399
C     11.912351     5.548987     4.667677    -0.144015
C     12.939844     5.973052     5.377104     0.084738
C     11.900060     4.485214     3.777760    -0.121903
C     14.147444     5.318871     5.176560    -0.143304
C     14.200651     4.282597     4.299177    -0.118842
C     22.821752    -6.576376    15.878125     0.234422
C     21.601871    -6.699389    16.597579     0.046315
C     20.304222    -6.619770    18.545369    -0.143933
C     19.182577    -6.977258    17.951256     0.084601
C     21.536384    -6.418601    17.941228    -0.121845
C     19.252158    -7.226206    16.587552    -0.143233
C     20.439291    -7.067009    15.945809    -0.118829
C     -2.763000    18.483580    13.634531     0.234377
C     -3.982884    17.922033    14.100798     0.046406
C     -5.280547    16.195414    15.005756    -0.143986
C     -6.402184    16.888670    15.018290     0.084698
C     -4.048383    16.618020    14.529462    -0.121907
C     -6.332591    18.194129    14.552023    -0.143273
C     -5.145456    18.670286    14.093277    -0.118867
C      8.113664    10.792732    23.967596     0.234380
C      7.990848     9.455424    23.501330     0.046384
C      6.795512     7.656423    22.596372    -0.144045
C      7.822995     6.830015    22.583838     0.084743
C      6.783239     8.958996    23.072665    -0.121886
C      9.030605     7.330785    23.050104    -0.143261
C      9.083829     8.608754    23.508850    -0.118881
C      3.340531     2.818123    24.674516     0.234425
C      4.392578     3.498347    24.002691     0.046315
C      6.377965     4.738681    23.940021    -0.143934
C      6.435266     4.798008    22.623947     0.084603
C      5.379136     4.151085    24.702091    -0.121847
C      5.415960     4.164085    21.927054    -0.143232
C      4.421224     3.551884    22.621440    -0.118827
C     -8.690527    11.325234    12.927611     0.234387
C     -8.399874    12.543866    13.599436     0.046400
C     -7.892261    14.829151    13.662106    -0.144016
C     -7.855410    14.902976    14.978181     0.084736
C     -8.113324    13.691567    12.900037    -0.121906
C     -8.113305    13.730670    15.675074    -0.143304
C     -8.358929    12.588745    14.980688    -0.118841
C      7.470852    17.039069     2.243594     0.234424
C      6.250971    17.723643     2.496781     0.046315
C      4.953322    19.370679     3.539614    -0.143934
C      3.831677    19.034900     2.932966     0.084603
C      6.185484    18.746892     3.411766    -0.121846
C      3.901258    17.978364     2.035529    -0.143232
C      5.088391    17.342998     1.852531    -0.118827
C     -2.120443     0.887229     3.737651     0.234390
C     -2.243240     1.152098     5.128930     0.046399
C     -3.438549     1.267901     7.139391    -0.144016
C     -2.411056     1.670257     7.861351     0.084738
C     -3.450840     1.029084     5.773180    -0.121906
C     -1.203456     1.823664     7.194540    -0.143302
C     -1.150249     1.581953     5.858411    -0.118840
C     -6.893488     5.486806    10.290449     0.234376
C     -5.841445     4.564875    10.037261     0.046406
C     -3.856071     3.890424     8.994429    -0.143986
C     -3.798762     2.721012     9.601077     0.084698
C     -4.854899     4.844195     9.122276    -0.121909
C     -4.818057     2.434455    10.498514    -0.143273
C     -5.812790     3.341913    10.681511    -0.118867
C      1.543413    20.006093     8.796391     0.234378
C      1.834047    19.978581     7.405112     0.046385
C      2.341633    18.890193     5.394652    -0.144046
C      2.378474    19.993028     4.672691     0.084741
C      2.120588    18.799026     6.760863    -0.121885
C      2.120588    21.182714     5.339502    -0.143262
C      1.874982    21.152333     6.675631    -0.118882
C     17.704796     7.896548     9.189960     0.234376
C     16.484906     7.773521     8.470506     0.046385
C     15.187231     7.853104     6.522716    -0.144046
C     14.065594     7.495627     7.116829     0.084741
C     16.419401     8.054284     7.126857    -0.121888
C     14.135193     7.246704     8.480533    -0.143261
C     15.322334     7.405913     9.122276    -0.118881
C     18.347500   -11.679489    22.430922     0.234380
C     18.224691   -10.607050    21.505910     0.046405
C     17.029367    -8.923852    20.400408    -0.143985
C     18.056850    -8.499800    19.690981     0.084700
C     17.017088    -9.987608    21.290325    -0.121908
C     19.264453    -9.153977    19.891525    -0.143272
C     19.317672   -10.190235    20.768908    -0.118866
C     13.574358    -8.304457    15.171205     0.234390
C     14.626414    -8.062750    16.096217     0.046400
C     16.611802    -8.628633    17.201720    -0.144017
C     16.669121    -7.518548    17.911147     0.084737
C     15.612963    -8.994808    16.311803    -0.121904
C     15.649823    -6.598068    17.710602    -0.143304
C     14.655078    -6.893325    16.833219    -0.118841
C     11.777279    12.087870     3.344083     0.234423
C     12.067923    10.896750     4.063537     0.046315
C     12.575535     9.699852     6.011327    -0.143933
C     12.612368     8.523193     5.417213     0.084602
C     12.354482    10.928603     5.407186    -0.121846
C     12.354464     8.505813     4.053509    -0.143233
C     12.108850     9.678119     3.411766    -0.118827
C      7.237556   -10.792281    23.967596     0.234381
C      7.360365    -9.454981    23.501330     0.046405
C      8.555689    -7.655997    22.596372    -0.143985
C      7.528206    -6.829590    22.583838     0.084700
C      8.567968    -8.958562    23.072665    -0.121908
C      6.320603    -7.330351    23.050104    -0.143271
C      6.267384    -8.608311    23.508850    -0.118867
C      7.880260    10.462651    13.634531     0.234376
C      9.100150    11.024207    14.100798     0.046386
C     10.397825    12.750843    15.005756    -0.144046
C     11.519462    12.057587    15.018290     0.084740
C      9.165655    12.328227    14.529462    -0.121886
C     11.449863    10.752119    14.552023    -0.143262
C     10.262722    10.275953    14.093277    -0.118882
C     13.807777    17.620983    12.927611     0.234425
C     13.517133    16.402364    13.599436     0.046314
C     13.009521    14.117080    13.662106    -0.143933
C     12.972688    14.043280    14.978181     0.084604
C     13.230574    15.254650    12.900037    -0.121845
C     13.230592    15.215599    15.675074    -0.143232
C     13.476206    16.357511    14.980688    -0.118827
C     12.010698    -2.817658    24.674516     0.234386
C     10.958642    -3.497895    24.002691     0.046400
C      8.973254    -4.738231    23.940021    -0.144016
C      8.915935    -4.797582    22.623947     0.084737
C      9.972093    -4.150620    24.702091    -0.121907
C      9.935233    -4.163672    21.927054    -0.143302
C     10.929978    -3.551458    22.621440    -0.118841
C     22.244525    -5.486612    10.290449     0.234424
C     21.192478    -4.564686    10.037261     0.046313
C     19.207091    -3.890254     8.994429    -0.143933
C     19.149790    -2.720831     9.601077     0.084604
C     20.205920    -4.844023     9.122276    -0.121846
C     20.169096    -2.434258    10.498514    -0.143232
C     21.163832    -3.341712    10.681511    -0.118827
C      3.573783     8.940047     8.796391     0.234388
C      3.283130     8.967532     7.405112     0.046401
C      2.775517    10.055882     5.394652    -0.144017
C      2.738666     8.953034     4.672691     0.084735
C      2.996580    10.147075     6.760863    -0.121904
C      2.996561     7.763360     5.339502    -0.143305
C      3.242185     7.793766     6.675631    -0.118841
C     -2.353744    11.906948     2.243594     0.234376
C     -1.133860    11.222378     2.496781     0.046405
C      0.163803     9.575362     3.539614    -0.143985
C      1.285440     9.911129     2.932966     0.084698
C     -1.068361    10.199146     3.411766    -0.121909
C      1.215847    10.967649     2.035529    -0.143271
C      0.028712    11.603011     1.852531    -0.118867
C     17.471392    -0.887159     3.737651     0.234380
C     17.594208    -1.152001     5.128930     0.046384
C     18.789544    -1.267766     7.139391    -0.144045
C     17.762061    -1.670109     7.861351     0.084743
C     18.801817    -1.028975     5.773180    -0.121886
C     16.554451    -1.823529     7.194540    -0.143259
C     16.501227    -1.581842     5.858411    -0.118881
C     -6.660157    16.858167     3.344083     0.234375
C     -6.950791    18.049300     4.063537     0.046384
C     -7.458377    19.246235     6.011327    -0.144045
C     -7.495218    20.422883     5.417213     0.084742
C     -7.237332    18.017472     5.407186    -0.121887
C     -7.237332    20.440238     4.053509    -0.143261
C     -6.991726    19.267920     3.411766    -0.118882
C      1.776744     8.304743    15.171205     0.234376
C      0.724701     8.063053    16.096217     0.046407
C     -1.260673     8.628957    17.201720    -0.143986
C     -1.317982     7.518885    17.911147     0.084697
C     -0.261845     8.995115    16.311803    -0.121907
C     -0.298687     6.598402    17.710602    -0.143273
C      0.696046     6.893642    16.833219    -0.118867
C     -2.996301    11.679912    22.430922     0.234391
C     -2.873504    10.607455    21.505910     0.046399
C     -1.678195     8.924236    20.400408    -0.144015
C     -2.705688     8.500171    19.690981     0.084738
C     -1.665904     9.988009    21.290325    -0.121905
C     -3.913288     9.154352    19.891525    -0.143302
C     -3.966495    10.190626    20.768908    -0.118840
C    -12.587596    21.049599     9.189960     0.234425
C    -11.367715    21.172612     8.470506     0.046314
C    -10.070066    21.092993     6.522716    -0.143934
C     -8.948421    21.450481     7.116829     0.084604
C    -11.302228    20.891824     7.126857    -0.121847
C     -9.018002    21.699429     8.480533    -0.143231
C    -10.205135    21.540232     9.122276    -0.118826
C     17.909439    -1.809035     9.400532    -0.033967
C      2.558539     9.045646     3.133511    -0.033967
C      7.675575    -5.427164    21.934574    -0.033967
C     12.792570    12.664011    15.667553    -0.033967
C     -2.558330     7.236671    18.801064    -0.033967
C     -7.675325    21.709540     6.267021    -0.033967
C      2.558581    19.900387     3.133511    -0.033967
C     -2.558414     1.809212     9.400532    -0.033967
C     -7.675283    16.282258    15.667553    -0.033967
C      7.675617     5.427577    21.934574    -0.033967
C     17.909481    -7.236317    18.801064    -0.033967
C     12.792486     7.236553     6.267021    -0.033967
N     12.669667    -5.346211    11.676714    -0.239115
N     11.417036    -5.281079    12.060256    -0.023297
N     10.972888    -4.076927    12.055242    -0.089901
N     11.906223    -3.273680    11.691755    -0.311399
N      0.970194     2.926446     0.857329    -0.239154
N      1.449135     1.767156     0.473787    -0.023221
N      2.732470     1.749789     0.478800    -0.089930
N      3.178676     2.897500     0.842288    -0.311420
N      7.831060    12.559667     0.897437    -0.239146
N     -1.702767    -1.587452    24.905142    -0.023238
N     -2.126461    -2.177960    23.847269    -0.089909
N     -3.113013    -2.943578    24.145579    -0.311444
N     19.465035     4.333322    11.636605    -0.239175
N     19.538730     5.101847    12.696985    -0.023246
N     19.123237     4.505570    13.754858    -0.089909
N     18.730247     3.320230    13.456548    -0.311431
N      2.435829    -1.687326    23.859803    -0.239147
N      1.183195    -1.387737    23.611629    -0.023242
N      0.739033    -1.994165    22.571304    -0.089907
N      1.672361    -2.710583    22.057408    -0.311444
N     11.204310    13.752440    22.105037    -0.239176
N    -19.018533    13.999940    23.300785    -0.023251
N    -17.735197    14.012965    23.313319    -0.089908
N    -17.289007    13.753888    22.137626    -0.311429
N     18.065065     8.970487    13.742324    -0.239113
N     18.765064     7.889357    13.990498    -0.023287
N     18.341383     7.268476    15.030824    -0.089911
N     17.354838     7.909634    15.544720    -0.311403
N      9.231086    -6.561906    15.497090    -0.239154
N      9.304764    -6.027864    14.301342    -0.023223
N      8.889271    -4.813581    14.288808    -0.089922
N      8.496297    -4.479244    15.464502    -0.311419
N     -7.798133     7.034009    14.599653    -0.239151
N     -9.050769     6.669289    14.464285    -0.023221
N     -9.494917     6.071564    15.509624    -0.089932
N     -8.561576     5.984734    16.387007    -0.311423
N     -9.263640    26.740311     2.105719    -0.239116
N     -8.784693    27.652101     1.293513    -0.023284
N     -7.501358    27.656443     1.275966    -0.089910
N     -7.055157    26.767809     2.088171    -0.311399
N     -2.402774    21.889044    10.428323    -0.239177
N      8.531057    -6.301433    11.240529    -0.023244
N      8.107377    -5.090044    11.258077    -0.089901
N      7.120821    -4.965583    10.445871    -0.311427
N     -1.002764     2.229057    23.002475    -0.239147
N     -0.929083     0.926489    23.137842    -0.023247
N     -1.344590     0.308483    22.092503    -0.089907
N     -1.737576     1.159486    21.215120    -0.311444
N      4.146896    26.019544     0.857329    -0.239118
N      3.667949    27.178827     0.473787    -0.023288
N      2.384614    27.196194     0.478800    -0.089908
N      1.938413    26.048490     0.842288    -0.311398
N      2.681389     5.346431    11.676714    -0.239155
N      3.934025     5.281306    12.060256    -0.023228
N      4.378173     4.077154    12.055242    -0.089930
N      3.444832     3.273900    11.691755    -0.311417
N     -4.113980    -4.333103    11.636605    -0.239148
N     -4.187661    -5.101608    12.696985    -0.023237
N     -3.772154    -4.505311    13.754858    -0.089911
N     -3.379168    -3.319977    13.456548    -0.311442
N     -2.713970    16.386324     0.897437    -0.239174
N    -13.647801     1.587921    24.905142    -0.023239
N    -13.224121     2.178409    23.847269    -0.089901
N    -12.237565     2.944033    24.145579    -0.311436
N    -12.947804    19.975746    13.742324    -0.239146
N     -3.413977    -7.889094    13.990498    -0.023243
N     -2.990283    -7.268193    15.030824    -0.089911
N     -2.003731    -7.909341    15.544720    -0.311444
N      6.120021     6.562198    15.497090    -0.239179
N      6.046326     6.028134    14.301342    -0.023244
N      6.461819     4.813850    14.288808    -0.089910
N      6.854809     4.479535    15.464502    -0.311424
N     12.915389     1.687775    23.859803    -0.239113
N     14.168020     1.388182    23.611629    -0.023280
N     14.612168     1.994590    22.571304    -0.089901
N     13.678833     2.710998    22.057408    -0.311406
N     -6.086938    15.193950    22.105037    -0.239156
N     -6.565879    14.946473    23.300785    -0.023221
N     -7.849214    14.933447    23.313319    -0.089929
N     -8.295420    15.192503    22.137626    -0.311418
N     16.353970    -2.228623    23.002475    -0.239152
N     16.280292    -0.926053    23.137842    -0.023211
N     16.695785    -0.308067    22.092503    -0.089921
N     17.088759    -1.159087    21.215120    -0.311427
N      7.519991     7.057127    10.428323    -0.239116
N      6.819992     6.301644    11.240529    -0.023289
N      7.243673     5.090256    11.258077    -0.089910
N      8.230218     4.965780    10.445871    -0.311395
N     14.380746     2.205703     2.105719    -0.239179
N     13.901789     1.293897     1.293513    -0.023251
N     12.618453     1.289555     1.275966    -0.089907
N     12.172263     2.178204     2.088171    -0.311427
N     23.149227    -7.033734    14.599653    -0.239147
N     -6.299939    -6.669016    14.464285    -0.023238
N     -5.855777    -6.071272    15.509624    -0.089911
N     -6.789105    -5.984426    16.387007    -0.311443
N     -2.435511    19.819434    13.391371    -0.239112
N     -1.182880    19.754302    13.007829    -0.023298
N     -0.738732    18.550150    13.012843    -0.089896
N     -1.672067    17.746903    13.376330    -0.311399
N      9.263962    11.546777    24.210756    -0.239150
N      8.785021    12.706067    24.594298    -0.023222
N      7.501686    12.723434    24.589285    -0.089922
N      7.055480    11.575723    24.225797    -0.311424
N      2.403096     1.913556    24.170648    -0.239137
N     11.936923    16.060675     0.162943    -0.023239
N     12.360617    16.651183     1.220816    -0.089903
N     13.347169    17.416801     0.922506    -0.311453
N     -9.230879    10.139901    13.431480    -0.239177
N     -9.304574     9.371376    12.371100    -0.023246
N     -8.889081     9.967653    11.313227    -0.089890
N     -8.496091    11.152993    11.611537    -0.311433
N      7.798327    16.160549     1.208282    -0.239137
N      9.050961    15.860960     1.456456    -0.023243
N      9.495123    16.467388     2.496781    -0.089902
N      8.561795    17.183806     3.010677    -0.311452
N     -0.970154     0.720783     2.963048    -0.239173
N     29.252689     0.473283     1.767300    -0.023251
N     27.969353     0.460258     1.754766    -0.089901
N     27.523163     0.719335     2.930459    -0.311433
N     -7.830909     5.502736    11.325761    -0.239114
N     -8.530908     6.583866    11.077587    -0.023287
N     -8.107227     7.204747    10.037261    -0.089891
N     -7.120682     6.563589     9.523365    -0.311404
N      1.003070    21.035129     9.570995    -0.239152
N      0.929392    20.501087    10.766743    -0.023222
N      1.344885    19.286804    10.779277    -0.089917
N      1.737859    18.952467     9.603583    -0.311419
N     18.032289     7.439214    10.468432    -0.239154
N     19.284925     7.803934    10.603800    -0.023221
N     19.729073     8.401659     9.558461    -0.089913
N     18.795732     8.488489     8.681078    -0.311425
N     19.497796   -12.267088    22.962366    -0.239111
N     19.018849   -13.178878    23.774572    -0.023285
N     17.735514   -13.183220    23.792119    -0.089903
N     17.289313   -12.294586    22.979914    -0.311402
N     12.636930    -7.415821    14.639762    -0.239176
N      1.703099    20.774656    13.827556    -0.023243
N      2.126779    19.563267    13.810008    -0.089896
N      3.113335    19.438806    14.622214    -0.311427
N     11.236920    12.244166     2.065610    -0.239137
N     11.163239    13.546734     1.930243    -0.023247
N     11.578746    14.164740     2.975582    -0.089902
N     11.971732    13.313737     3.852965    -0.311453
N      6.087260   -11.546321    24.210756    -0.239113
N      6.566207   -12.705604    24.594298    -0.023289
N      7.849542   -12.722971    24.589285    -0.089903
N      8.295743   -11.575267    24.225797    -0.311401
N      7.552767     9.126792    13.391371    -0.239158
N      6.300131     9.191917    13.007829    -0.023227
N      5.855983    10.396069    13.012843    -0.089920
N      6.789324    11.199323    13.376330    -0.311417
N     14.348136    18.806326    13.431480    -0.239137
N     14.421817    19.574831    12.371100    -0.023239
N     14.006310    18.978534    11.313227    -0.089902
N     13.613324    17.793200    11.611537    -0.311451
N     12.948126    -1.913101    24.170648    -0.239173
N     23.881957    12.885302     0.162943    -0.023237
N     23.458277    12.294814     1.220816    -0.089888
N     22.471721    11.529190     0.922506    -0.311437
N     23.181960    -5.502523    11.325761    -0.239136
N     13.648133    22.362317    11.077587    -0.023245
N     13.224439    21.741416    10.037261    -0.089902
N     12.237887    22.382564     9.523365    -0.311452
N      4.114135     7.911025     9.570995    -0.239182
N      4.187830     8.445089    10.766743    -0.023243
N      3.772337     9.659373    10.779277    -0.089899
N      3.379347     9.993688     9.603583    -0.311424
N     -2.681233    12.785448     1.208282    -0.239111
N     -3.933864    13.085041     1.456456    -0.023279
N     -4.378012    12.478633     2.496781    -0.089889
N     -3.444677    11.762225     3.010677    -0.311408
N     16.321094    -0.720727     2.963048    -0.239153
N     16.800035    -0.473250     1.767300    -0.023221
N     18.083370    -0.460224     1.754766    -0.089924
N     18.529576    -0.719280     2.930459    -0.311422
N     -6.119814    16.701846     2.065610    -0.239151
N     -6.046136    15.399276     1.930243    -0.023210
N     -6.461629    14.781290     2.975582    -0.089909
N     -6.854603    15.632310     3.852965    -0.311428
N      2.714165     7.416096    14.639762    -0.239118
N      3.414164     8.171579    13.827556    -0.023289
N      2.990483     9.382967    13.810008    -0.089899
N      2.003938     9.507443    14.622214    -0.311396
N     -4.146590    12.267520    22.962366    -0.239176
N     -3.667633    13.179326    23.774572    -0.023252
N     -2.384297    13.183668    23.792119    -0.089902
N     -1.938107    12.295019    22.979914    -0.311431
N    -12.915071    21.506957    10.468432    -0.239136
N     16.534095    21.142239    10.603800    -0.023240
N     16.089933    20.544495     9.558461    -0.089902
N     17.023261    20.457649     8.681078    -0.311451

The following XYZ coordinates are in angstroms. Other properties are in atomic units.
The sperically averaged electron density of each atom fit to a function of the form exp(a - br)
eigen_1, eigen_2 and eigen_3 are the three eigenvalues of traceless quadrupole moment tensor
  atom number  atomic symbol              X              Y              Z     net charge C6 coefficient C8 coefficient C10 coefficient fluctuating dipole atomic polarizability isotropic forcefield polarizability              a              b squared Pearson coefficient          <r^3>          <r^4>         wp_QDO          m_QDO          q_QDO       dipole_x       dipole_y       dipole_z         dipole            Qxy            Qxz            Qyz     Q(x^2-y^2)  Q(3z^2 - R^2)        eigen_1        eigen_2        eigen_3 static polarizability      alpha(xx)      alpha(xy)      alpha(xz)      alpha(yy)      alpha(yz)      alpha(zz) atomic spin moment
            1             Mn      10.233989      -7.236376      12.534043       0.584567     244.977110 0.51191184E+04  0.20968415E+06                                31.696541                           23.631173       0.843382       1.924797                    0.997300      69.158289     214.814418       0.365535       0.409079      -1.136514      -0.000001       0.000001       0.000000       0.000002       0.085441       0.000225       0.000289       0.210974       0.272163      -0.181109       0.090204       0.090905             45.432521      47.940593       3.546350       0.000272      39.162374       0.000199      49.194595           4.707718
            2             Mn       0.000000       0.000000       0.000000       0.584616     244.974210 0.51190492E+04  0.20968038E+06                                31.696198                           23.630942       0.843413       1.924811                    0.997300      69.157268     214.810006       0.365539       0.409076      -1.136517       0.000002       0.000000       0.000000       0.000002       0.000089       0.000242       0.000287      -0.271477       0.272191      -0.181104       0.090214       0.090890             45.432003      37.908144       0.000335      -0.000455      49.193711       0.000401      49.194153           4.707666
            3             Mn      10.233989      14.472987       0.000000       0.584794     244.948357 0.51185142E+04  0.20965171E+06                                31.693372                           23.629291       0.843793       1.924949                    0.997295      69.151473     214.784268       0.365564       0.409062      -1.136534       0.000000       0.000000       0.000001       0.000001      -0.042531      -0.073676      -0.104186       0.030079      -0.270695      -0.180459       0.090225       0.090235             45.426588      47.934472      -1.773447      -3.071572      46.680499      -4.343904      41.664794           4.707606
            4             Mn     -10.233822       7.236612      12.534043       0.584545     244.978201 0.51191461E+04  0.20968564E+06                                31.696669                           23.631267       0.843369       1.924792                    0.997300      69.158477     214.815407       0.365533       0.409080      -1.136513      -0.000000      -0.000001       0.000001       0.000001      -0.042526       0.074048       0.104787       0.030100      -0.270622      -0.181112       0.090214       0.090898             45.432718      47.940338      -1.773066       3.072010      46.687211       4.343809      41.670607           4.707740
            5             Mn      15.350900       0.000000       0.000000       0.584682     244.970117 0.51189467E+04  0.20967478E+06                                31.695714                           23.630604       0.843456       1.924832                    0.997299      69.155605     214.802952       0.365544       0.409073      -1.136522      -0.000001       0.000000      -0.000000       0.000001       0.000162       0.000201       0.000299      -0.271481       0.272128      -0.181096       0.090208       0.090887             45.431297      37.907493      -0.000536       0.000037      49.192994       0.000398      49.193405           4.707634
            6             Mn       5.117078       7.236612      12.534043       0.584623     244.973508 0.51190233E+04  0.20967904E+06                                31.696139                           23.630883       0.843416       1.924813                    0.997300      69.157007     214.808984       0.365539       0.409076      -1.136518      -0.000000      -0.000000      -0.000000       0.000000       0.085380       0.000196       0.000317       0.211034       0.272215      -0.181103       0.090206       0.090897             45.431979      47.939613       3.547032       0.000472      39.162195      -0.000222      49.194130           4.707667
            7             Mn      -5.116911      -7.236376      12.534043       0.584807     244.947640 0.51185049E+04  0.20965117E+06                                31.693285                           23.629252       0.843799       1.924952                    0.997295      69.151186     214.783088       0.365564       0.409061      -1.136535       0.000000       0.000000       0.000001       0.000001      -0.042532      -0.073678      -0.104187       0.030074      -0.270686      -0.180460       0.090226       0.090235             45.426410      47.934321      -1.773436      -3.071533      46.680310      -4.343857      41.664600           4.707577
            8             Mn      -5.116911      14.472987       0.000000       0.584465     244.983225 0.51192914E+04  0.20969348E+06                                31.697254                           23.631723       0.843312       1.924765                    0.997301      69.160404     214.823697       0.365526       0.409084      -1.136508       0.000001       0.000001      -0.000001       0.000002      -0.042536       0.074112       0.104745       0.030047      -0.270625      -0.181116       0.090216       0.090900             45.433454      47.941565      -1.772837       3.071347      46.687413       4.344175      41.671384           4.707761
            9             Mn       8.883534      -3.416665      12.534043       0.851727     205.946881 0.54927080E+04  0.22800674E+06                                27.979075                           24.115754       0.113683       1.806138                    0.997721      59.340429     182.978080       0.371620       0.397051      -1.149932      -0.101874       0.288272       0.000055       0.305743      -0.025229       0.000059       0.000530      -0.063514      -0.080421      -0.027270      -0.026695       0.053965             32.355114      33.269346       1.295647       0.000525      30.064973      -0.000411      33.731025           4.867147
           10             Mn       4.051410       0.000000       0.000000       0.851808     205.919537 0.54917727E+04  0.22795779E+06                                27.976464                           24.113543       0.113775       1.806185                    0.997721      59.337010     182.962386       0.371641       0.397046      -1.149938       0.305796       0.000027       0.000065       0.305796       0.000247       0.000533       0.000266       0.081188      -0.080730      -0.027314      -0.026739       0.054053             32.352081      29.603763      -0.000839       0.000349      33.726767       0.001618      33.725713           4.867112
           11             Mn      -1.350332      -1.909651      21.760101       0.851863     205.739929 0.54858802E+04  0.22764292E+06                                27.954757                           24.095948       0.114146       1.806314                    0.997720      59.324857     182.872601       0.371899       0.396893      -1.150095      -0.101990      -0.144235      -0.249819       0.305966       0.012987       0.022494       0.031812      -0.009182       0.082648      -0.027550      -0.027549       0.055099             32.325574      33.241369      -0.647563      -1.121631      32.783432      -1.586193      30.951922           4.867043
           12             Mn     -11.584277       5.326787      15.842027       0.851832     205.914241 0.54915891E+04  0.22794824E+06                                27.976012                           24.113154       0.113806       1.806200                    0.997721      59.336173     182.958971       0.371644       0.397046      -1.149938      -0.101909      -0.144106       0.249733       0.305809       0.012729      -0.021901      -0.030933      -0.008877       0.083044      -0.027323      -0.026749       0.054072             32.351570      33.268674      -0.646277       1.122254      32.808384       1.587112      30.977653           4.867096
           13             Mn      11.299490       0.000000       0.000000       0.851815     205.916988 0.54916857E+04  0.22795323E+06                                27.976215                           24.113333       0.113792       1.806192                    0.997721      59.336709     182.960959       0.371643       0.397045      -1.149938      -0.305802      -0.000042      -0.000056       0.305802       0.000338       0.000480       0.000232       0.081268      -0.080577      -0.027321      -0.026747       0.054068             32.351795      29.603458       0.000719      -0.000555      33.724293       0.000350      33.727634           4.867095
           14             Mn       6.467533       3.416901      12.534043       0.851828     205.920084 0.54917857E+04  0.22795854E+06                                27.976567                           24.113616       0.113778       1.806187                    0.997721      59.336906     182.962340       0.371639       0.397047      -1.149936       0.101903      -0.288310      -0.000064       0.305789      -0.025317       0.000073       0.000591      -0.063443      -0.080714      -0.027308      -0.026734       0.054042             32.352224      33.269346       1.295074       0.001427      30.061446       0.000867      33.725880           4.867114
           15             Mn      -3.766412      -5.326489      15.842027       0.851883     205.733780 0.54856716E+04  0.22763202E+06                                27.954191                           24.095472       0.114163       1.806324                    0.997720      59.324026     182.868954       0.371903       0.396892      -1.150096       0.101993       0.144240       0.249827       0.305976       0.012990       0.022499       0.031819      -0.009186       0.082663      -0.027556      -0.027555       0.055111             32.324911      33.240681      -0.647557      -1.121599      32.782785      -1.586164      30.951267           4.867029
           16             Mn     -14.000278       1.910060      21.760101       0.851716     205.946935 0.54927134E+04  0.22800700E+06                                27.979076                           24.115764       0.113684       1.806138                    0.997721      59.340453     182.978141       0.371619       0.397051      -1.149932       0.101876       0.144089      -0.249685       0.305750       0.012666      -0.021822      -0.030901      -0.009080       0.082889      -0.027272      -0.026698       0.053969             32.355102      33.269320      -0.647357       1.122325      32.814859       1.587203      30.981128           4.867151
           17             Mn       1.350622      17.889888      12.534043       0.851685     205.961295 0.54932000E+04  0.22803255E+06                                27.980512                           24.116969       0.113624       1.806113                    0.997721      59.342033     182.985935       0.371607       0.397056      -1.149927       0.101867      -0.288255      -0.000056       0.305725      -0.025209       0.000059       0.000530      -0.063464      -0.080356      -0.027249      -0.026673       0.053922             32.356788      33.271066       1.295697       0.000529      30.066563      -0.000406      33.732735           4.867160
           18             Mn      26.650390       0.000000       0.000000       0.851703     205.961975 0.54932256E+04  0.22803390E+06                                27.980583                           24.117035       0.113632       1.806115                    0.997721      59.342106     182.986338       0.371606       0.397056      -1.149927      -0.305715      -0.000027      -0.000065       0.305715       0.000247       0.000534       0.000267       0.080980      -0.080523      -0.027245      -0.026670       0.053915             32.356858      29.608301      -0.000840       0.000343      33.731674       0.001613      33.730600           4.867166
           19             Mn      11.584488      16.382874       3.307984       0.851725     205.793474 0.54877125E+04  0.22773886E+06                                27.959941                           24.100341       0.113979       1.806230                    0.997720      59.331331     182.902908       0.371855       0.396905      -1.150082       0.101954       0.144184       0.249733       0.305860       0.012950       0.022429       0.031720      -0.009155       0.082410      -0.027471      -0.027469       0.054940             32.331591      33.247480      -0.647632      -1.121745      32.789498      -1.586359      30.957795           4.867070
           20             Mn      -8.883367       9.146436       9.226058       0.851691     205.968197 0.54934367E+04  0.22804502E+06                                27.981250                           24.117597       0.113626       1.806110                    0.997721      59.342638     182.989365       0.371599       0.397059      -1.149924       0.101882       0.144066      -0.249664       0.305723       0.012689      -0.021833      -0.030837      -0.008847       0.082796      -0.027240      -0.026666       0.053906             32.357647      33.274861      -0.646360       1.122387      32.814516       1.587296      30.983563           4.867186
           21             Mn      19.402310       0.000000       0.000000       0.851729     205.952705 0.54929072E+04  0.22801724E+06                                27.979695                           24.116280       0.113673       1.806134                    0.997721      59.340954     182.981027       0.371613       0.397054      -1.149929       0.305734       0.000042       0.000055       0.305734       0.000338       0.000480       0.000232       0.081101      -0.080405      -0.027265      -0.026690       0.053956             32.355837      29.607297       0.000713      -0.000557      33.728440       0.000350      33.731773           4.867129
           22             Mn       3.766623      11.056322      12.534043       0.851772     205.943201 0.54925775E+04  0.22800001E+06                                27.978809                           24.115519       0.113703       1.806149                    0.997721      59.339680     182.975371       0.371620       0.397053      -1.149930      -0.101892       0.288278       0.000064       0.305755      -0.025281       0.000074       0.000591      -0.063354      -0.080602      -0.027271      -0.026696       0.053966             32.354824      33.272008       1.295149       0.001418      30.063925       0.000852      33.728540           4.867146
           23             Mn      14.000568      19.799712       9.226058       0.851699     205.802482 0.54880255E+04  0.22775526E+06                                27.960827                           24.101104       0.113932       1.806210                    0.997721      59.332385     182.907948       0.371847       0.396907      -1.150079      -0.101947      -0.144175      -0.249715       0.305838       0.012940       0.022413       0.031695      -0.009148       0.082344      -0.027450      -0.027448       0.054898             32.332600      33.248490      -0.647645      -1.121748      32.790535      -1.586379      30.958775           4.867098
           24             Mn      -6.467366      12.563163       3.307984       0.851621     205.979237 0.54938177E+04  0.22806492E+06                                27.982278                           24.118477       0.113571       1.806087                    0.997721      59.344112     182.995881       0.371591       0.397061      -1.149922      -0.101862      -0.144069       0.249652       0.305708       0.012646      -0.021786      -0.030851      -0.009065       0.082767      -0.027230      -0.026655       0.053884             32.358825      33.273110      -0.647406       1.122401      32.818622       1.587317      30.984743           4.867169
           25              H      15.555640      -0.861051       9.713883       0.103956       1.219632 0.91244411E+01  0.91314833E+02                                 1.796557                            1.697144      -0.997305       2.397940                    0.997764       3.429670       9.271096       0.517021       1.183757      -0.732823      -0.001992       0.032423      -0.014008       0.035376      -0.009291      -0.004923      -0.007704      -0.006422      -0.033120      -0.017047       0.001195       0.015851              1.881904       1.704210       0.209589      -0.135489       2.308023      -0.335269       1.633479          -0.000002
           26              H      13.545698      -1.576009      10.566198       0.120709       1.367868 0.10291755E+02  0.10619410E+03                                 1.955450                            1.819900      -1.072494       2.374122                    0.997250       3.434721       9.442310       0.491879       1.206805      -0.728954      -0.026535       0.026736       0.001627       0.037704      -0.006766       0.001162      -0.007813      -0.021993      -0.039463      -0.015048      -0.006225       0.021273              1.997348       2.456471      -0.367138      -0.169291       1.995129      -0.054744       1.540443          -0.000018
           27              H      17.324056      -4.265090      10.516062       0.112617       1.125587 0.81165221E+01  0.78976558E+02                                 1.699792                            1.597190      -0.987483       2.400475                    0.998632       3.382161       9.049200       0.534077       1.178621      -0.732772       0.025766      -0.025887       0.002901       0.036639      -0.006315       0.000818      -0.008641      -0.011802      -0.034017      -0.014351      -0.002416       0.016767              1.762216       2.310923      -0.323899      -0.148728       1.611829      -0.053923       1.363896          -0.000006
           28              H      15.348909      -5.065439      11.310720       0.116125       1.223883 0.89698727E+01  0.89022606E+02                                 1.776272                            1.666539      -0.962382       2.425531                    0.998100       3.303599       8.775803       0.531516       1.161117      -0.739370       0.002608      -0.036085       0.014609       0.039017      -0.010168      -0.002350      -0.009795      -0.006109      -0.035647      -0.017692      -0.000392       0.018083              1.824397       1.666072       0.197966      -0.121927       2.233758      -0.408101       1.573361          -0.000027
           29              H       4.236895       7.142446       2.820160       0.103975       1.218780 0.91165087E+01  0.91216211E+02                                 1.795663                            1.696339      -0.997387       2.397917                    0.997763       3.429561       9.270023       0.517172       1.183663      -0.732833       0.031230       0.008931       0.013994       0.035368      -0.005212       0.005632       0.007239       0.016668      -0.033103      -0.017072       0.001225       0.015848              1.880934       2.108095       0.352491       0.270733       1.901992       0.239265       1.632715          -0.000002
           30              H       4.232787       5.009119       1.967845       0.120703       1.364587 0.10261938E+02  0.10580865E+03                                 1.951742                            1.816743      -1.072736       2.374005                    0.997245       3.434441       9.437774       0.492522       1.206116      -0.729066       0.034061      -0.016110      -0.001631       0.037714       0.001657       0.007656       0.001568       0.025672      -0.039304      -0.014974      -0.006266       0.021240              1.993455       2.272406      -0.429195      -0.004788       2.169981       0.177276       1.537979          -0.000018
           31              H       0.438055       7.675044       2.017981       0.112624       1.126048 0.81206623E+01  0.79026512E+02                                 1.700256                            1.597603      -0.987365       2.400536                    0.998634       3.382321       9.050030       0.534007       1.178630      -0.732775      -0.032996       0.015657      -0.002892       0.036636      -0.001200       0.008420       0.002112       0.017098      -0.034027      -0.014355      -0.002404       0.016759              1.762711       1.893602      -0.471816       0.001264       2.030343       0.158245       1.364187          -0.000006
           32              H       0.341843       5.546060       1.223323       0.116116       1.226035 0.89889980E+01  0.89257429E+02                                 1.778380                            1.668374      -0.962510       2.425462                    0.998099       3.304113       8.778578       0.531210       1.161199      -0.739378      -0.034894      -0.009572      -0.014606       0.039020      -0.005981       0.008453       0.005495       0.017520      -0.035628      -0.017697      -0.000374       0.018071              1.826623       2.048877       0.333035       0.344767       1.855913       0.251482       1.575081          -0.000027
           33              H       3.152092       9.342319       0.664304       0.103921       1.221873 0.91457984E+01  0.91585290E+02                                 1.799246                            1.699566      -0.997389       2.397880                    0.997763       3.430766       9.277993       0.516436       1.184366      -0.732703      -0.026061      -0.012592      -0.020323       0.035366       0.007234       0.003896       0.004765       0.014282       0.039671      -0.017067       0.001192       0.015875              1.884823       2.192638       0.434679       0.192046       1.751497       0.127695       1.710334          -0.000002
           34              H      -5.378808      -4.198383      24.504053       0.120708       1.375549 0.10363242E+02  0.10713818E+03                                 1.965358                            1.828337      -1.072788       2.373980                    0.997243       3.438107       9.466864       0.489789       1.209618      -0.728386      -0.002432      -0.006244      -0.037071       0.037672       0.009957       0.011760       0.007141       0.005107       0.027605      -0.015041      -0.006219       0.021261              2.007766       1.770673       0.172633      -0.143227       1.587991      -0.016299       2.664634          -0.000017
           35              H       4.822296      10.314936       4.073564       0.112621       1.125880 0.81187782E+01  0.79001882E+02                                 1.699898                            1.597259      -0.987568       2.400439                    0.998631       3.382215       9.048745       0.534156       1.178396      -0.732827       0.005979       0.003440       0.035980       0.036636       0.008340       0.009046       0.002998       0.008085       0.028985      -0.014362      -0.002412       0.016774              1.762341       1.544937       0.126094      -0.201627       1.358573      -0.128805       2.383513          -0.000006
           36              H       6.506798      11.320798       2.922939       0.116130       1.223630 0.89672872E+01  0.88988347E+02                                 1.775819                            1.666124      -0.962317       2.425556                    0.998101       3.303334       8.773971       0.531678       1.160874      -0.739427       0.028070       0.014396       0.022967       0.039021       0.007492       0.006674       0.002976       0.014555       0.043548      -0.017703      -0.000393       0.018096              1.823932       2.172533       0.444465       0.227474       1.630992       0.086073       1.668272          -0.000028
           37              H      17.991329      -1.150491      11.869738       0.103963       1.219706 0.91250831E+01  0.91323898E+02                                 1.796718                            1.697270      -0.997271       2.397956                    0.997767       3.429826       9.271995       0.516966       1.183849      -0.732801      -0.003192      -0.028758       0.020348       0.035373       0.001135      -0.003180      -0.005224      -0.020207       0.039680      -0.017068       0.001220       0.015848              1.882092       1.525385       0.198963      -0.056286       2.412833      -0.223293       1.708057          -0.000001
           38              H      18.302457       0.765744      13.098074       0.120692       1.364885 0.10265038E+02  0.10585374E+03                                 1.952447                            1.817340      -1.072949       2.373903                    0.997240       3.435026       9.441465       0.492286       1.206544      -0.728966      -0.005089      -0.004379       0.037116       0.037719       0.006092      -0.002882      -0.013422      -0.016393       0.027854      -0.014999      -0.006236       0.021235              1.994204       1.491717       0.075988      -0.032048       1.846842       0.138870       2.644053          -0.000018
           39              H      18.351548       0.748333       8.460479       0.112635       1.125725 0.81178046E+01  0.78991129E+02                                 1.699830                            1.597239      -0.987524       2.400461                    0.998630       3.382201       9.049042       0.534114       1.178508      -0.732799       0.001254       0.006784      -0.035979       0.036634       0.003945       0.000197      -0.009515      -0.016748       0.028973      -0.014350      -0.002404       0.016755              1.762243       1.300003       0.039520       0.054250       1.603475       0.233062       2.383250          -0.000006
           40              H      18.738406       2.671804       9.611104       0.116113       1.226109 0.89894008E+01  0.89261305E+02                                 1.778376                            1.668347      -0.962369       2.425530                    0.998101       3.304007       8.777929       0.531252       1.161110      -0.739401       0.004211       0.031264      -0.022960       0.039018       0.001241      -0.000566      -0.007265      -0.020744       0.043520      -0.017700      -0.000375       0.018074              1.826635       1.413517       0.175938      -0.005327       2.395838      -0.243668       1.670551          -0.000027
           41              H       5.321763      -5.629795      20.956919       0.103921       1.221871 0.91457813E+01  0.91585076E+02                                 1.799245                            1.699565      -0.997387       2.397881                    0.997763       3.430763       9.277983       0.516436       1.184366      -0.732703      -0.001971      -0.028339      -0.021066       0.035366       0.000384       0.010522       0.012431       0.001725      -0.008647      -0.017067       0.001192       0.015875              1.884821       1.706835      -0.222773      -0.114093       2.095838       0.460787       1.851790          -0.000002
           42              H       3.311824      -4.534188      21.149943       0.120707       1.375552 0.10363275E+02  0.10713860E+03                                 1.965361                            1.828340      -1.072791       2.373979                    0.997243       3.438111       9.466876       0.489789       1.209618      -0.728386      -0.026514      -0.011954      -0.023943       0.037672       0.004356       0.005209       0.017225      -0.005786       0.009357      -0.015042      -0.006219       0.021261              2.007769       2.470825       0.037183       0.405886       1.709451       0.226119       1.843030          -0.000017
           43              H       7.090213      -3.233044      23.503836       0.112620       1.125881 0.81187932E+01  0.79002060E+02                                 1.699900                            1.597260      -0.987570       2.400437                    0.998630       3.382219       9.048756       0.534156       1.178396      -0.732827       0.025763       0.015451       0.020968       0.036635       0.003862       0.005065       0.014249      -0.002101      -0.004930      -0.014362      -0.002412       0.016774              1.762342       2.311114       0.033220       0.354908       1.472658       0.134376       1.503253          -0.000006
           44              H       5.115070      -2.144673      23.799640       0.116130       1.223628 0.89672692E+01  0.88988125E+02                                 1.775817                            1.666123      -0.962316       2.425556                    0.998101       3.303333       8.773967       0.531679       1.160874      -0.739427       0.002609       0.030696       0.023950       0.039021       0.003046       0.009988       0.013952       0.001065      -0.014087      -0.017703      -0.000393       0.018096              1.823931       1.665613      -0.204450      -0.110420       2.091327       0.489863       1.714851          -0.000028
           45              H      14.470949      13.344259      17.472455       0.103963       1.219704 0.91250599E+01  0.91323607E+02                                 1.796715                            1.697268      -0.997267       2.397958                    0.997767       3.429822       9.271981       0.516966       1.183849      -0.732800       0.031235       0.007658      -0.014731       0.035373       0.007484       0.001714      -0.000037       0.029091       0.004199      -0.017068       0.001220       0.015848              1.882089       2.109425       0.058263      -0.441038       1.493577      -0.003020       2.043266          -0.000002
           46              H     -16.234928      13.672817      19.746131       0.120693       1.364873 0.10264931E+02  0.10585236E+03                                 1.952437                            1.817331      -1.072937       2.373909                    0.997241       3.435009       9.441405       0.492287       1.206544      -0.728965       0.034066       0.006646       0.014766       0.037719       0.005845      -0.005266       0.002206       0.032100      -0.019910      -0.014999      -0.006236       0.021235              1.994193       2.273276       0.210575       0.374326       1.542914       0.185146       2.166390          -0.000018
           47              H      10.672109      12.383252      17.412292       0.112635       1.125726 0.81178101E+01  0.78991193E+02                                 1.699831                            1.597239      -0.987523       2.400462                    0.998630       3.382200       9.049039       0.534114       1.178508      -0.732799      -0.032993      -0.010335      -0.012114       0.036634       0.007892      -0.003162       0.002610       0.025266      -0.009501      -0.014350      -0.002404       0.016755              1.762243       1.893095       0.236909       0.407759       1.393387       0.209234       2.000248          -0.000006
           48              H      10.575927      12.759570      19.653379       0.116113       1.226106 0.89893652E+01  0.89260868E+02                                 1.778373                            1.668344      -0.962363       2.425533                    0.998101       3.304000       8.777908       0.531252       1.161111      -0.739401      -0.034889      -0.007868       0.015596       0.039018       0.010317       0.000960       0.001179       0.029067      -0.000979      -0.017700      -0.000375       0.018074              1.826632       2.048924       0.132067      -0.460864       1.427475      -0.004154       2.003498          -0.000027
           49              H      13.386136      10.377288      16.645208       0.103956       1.219632 0.91244422E+01  0.91314847E+02                                 1.796557                            1.697144      -0.997308       2.397938                    0.997764       3.429672       9.271102       0.517022       1.183757      -0.732823      -0.026058      -0.011325       0.021076       0.035376      -0.000248      -0.008201      -0.014044      -0.001829      -0.008651      -0.017046       0.001195       0.015851              1.881904       2.188937      -0.050755      -0.471354       1.607731      -0.045979       1.849044          -0.000002
           50              H      15.089055       8.847492      16.452184       0.120709       1.367860 0.10291685E+02  0.10619317E+03                                 1.955439                            1.819891      -1.072493       2.374123                    0.997250       3.434716       9.442274       0.491882       1.206800      -0.728955      -0.002430      -0.029004       0.023968       0.037704       0.005209      -0.014468      -0.010714      -0.001075       0.009376      -0.015048      -0.006225       0.021273              1.997336       1.762165      -0.208510      -0.077233       2.395800      -0.454319       1.834042          -0.000018
           51              H      15.056306      12.843461      14.098291       0.112617       1.125586 0.81165174E+01  0.78976503E+02                                 1.699791                            1.597189      -0.987485       2.400475                    0.998632       3.382161       9.049200       0.534077       1.178621      -0.732772       0.005983       0.029444      -0.020968       0.036639       0.003668      -0.011740      -0.009517      -0.003224      -0.004920      -0.014351      -0.002416       0.016767              1.762216       1.544891      -0.237686      -0.008349       2.238606      -0.379347       1.503150          -0.000006
           52              H      16.740804      11.344057      13.802488       0.116125       1.223885 0.89698913E+01  0.89022836E+02                                 1.776274                            1.666541      -0.962386       2.425529                    0.998100       3.303602       8.775813       0.531516       1.161117      -0.739370       0.028069       0.012690      -0.023946       0.039017       0.002036      -0.009814      -0.014056      -0.004663      -0.014118      -0.017692      -0.000392       0.018083              1.824399       2.173151      -0.025298      -0.498818       1.584803      -0.059172       1.715243          -0.000027
           53              H       7.757442      -3.618057      20.129672       0.103975       1.218780 0.91165140E+01  0.91216276E+02                                 1.795663                            1.696339      -0.997389       2.397916                    0.997763       3.429565       9.270034       0.517172       1.183662      -0.732833      -0.003194       0.031995       0.014731       0.035368      -0.003325       0.000624      -0.001580      -0.032040       0.004195      -0.017072       0.001225       0.015848              1.880934       1.524593      -0.148076      -0.144012       2.076326       0.416445       2.041882          -0.000002
           54              H       8.068538      -3.512426      17.855997       0.120702       1.364602 0.10262076E+02  0.10581049E+03                                 1.951761                            1.816759      -1.072746       2.374000                    0.997245       3.434459       9.437857       0.492518       1.206121      -0.729064      -0.005091       0.034327      -0.014767       0.037714      -0.005589      -0.003798       0.004240      -0.032293      -0.019896      -0.014974      -0.006267       0.021241              1.993474       1.491293      -0.065720      -0.049745       2.323599      -0.414374       2.165531          -0.000018
           55              H       8.117661      -7.519974      20.189836       0.112624       1.126046 0.81206430E+01  0.79026281E+02                                 1.700255                            1.597602      -0.987361       2.400538                    0.998634       3.382317       9.050018       0.534007       1.178631      -0.732774       0.001257      -0.034553       0.012113       0.036637      -0.001805      -0.003517       0.002120      -0.029579      -0.009495      -0.014355      -0.002404       0.016760              1.762709       1.300261       0.027225      -0.061365       1.987015      -0.454416       2.000850          -0.000006
           56              H       8.504489      -7.485260      17.948749       0.116116       1.226038 0.89890316E+01  0.89257849E+02                                 1.778383                            1.668377      -0.962513       2.425460                    0.998099       3.304118       8.778596       0.531209       1.161199      -0.739378       0.004218      -0.035520      -0.015593       0.039020      -0.001115      -0.000788      -0.001290      -0.035572      -0.000978      -0.017697      -0.000374       0.018071              1.826627       1.413535      -0.092561      -0.149692       2.062848       0.435828       2.003498          -0.000027
           57              H      -4.912133       6.491318      19.465368       0.103975       1.218783 0.91165432E+01  0.91216640E+02                                 1.795666                            1.696341      -0.997393       2.397914                    0.997763       3.429569       9.270048       0.517172       1.183662      -0.732833      -0.001989      -0.004091       0.035074       0.035368       0.008931      -0.005573      -0.004694       0.015094       0.031416      -0.017072       0.001225       0.015848              1.880937       1.703343       0.012513       0.249007       1.511101      -0.124354       2.428368          -0.000002
           58              H      -6.922086       6.110669      18.420029       0.120702       1.364593 0.10261996E+02  0.10580941E+03                                 1.951749                            1.816749      -1.072742       2.374002                    0.997245       3.434450       9.437809       0.492520       1.206117      -0.729065      -0.026542      -0.014784       0.022345       0.037714       0.002459      -0.006408      -0.009413       0.007661       0.049832      -0.014974      -0.006266       0.021240              1.993462       2.451133       0.329132      -0.232611       1.604036      -0.168987       1.925218          -0.000018
           59              H      -3.143728       7.498606      16.116272       0.112625       1.126048 0.81206607E+01  0.79026492E+02                                 1.700256                            1.597602      -0.987367       2.400536                    0.998634       3.382321       9.050029       0.534008       1.178630      -0.732775       0.025760       0.010440      -0.023868       0.036637       0.002447      -0.005869      -0.005598       0.012875       0.039971      -0.014355      -0.002404       0.016759              1.762710       2.311701       0.290838      -0.206205       1.379486      -0.080439       1.596943          -0.000006
           60              H      -5.118886       7.210584      15.025810       0.116116       1.226038 0.89890306E+01  0.89257826E+02                                 1.778382                            1.668376      -0.962518       2.425458                    0.998099       3.304118       8.778592       0.531210       1.161198      -0.739378       0.002607       0.005395      -0.038557       0.039020       0.007126      -0.007615      -0.004135       0.018032       0.036790      -0.017697      -0.000374       0.018071              1.826626       1.668031       0.006619       0.232898       1.386404      -0.082068       2.425443          -0.000027
           61              H      -5.996965      22.932493       4.775470       0.103956       1.219630 0.91244259E+01  0.91314635E+02                                 1.796555                            1.697142      -0.997302       2.397941                    0.997764       3.429667       9.271083       0.517022       1.183756      -0.732823       0.031233      -0.016596       0.000730       0.035376      -0.002266      -0.007322      -0.007165       0.016598      -0.033349      -0.017047       0.001195       0.015851              1.881902       2.109199      -0.411019       0.170048       1.908270      -0.236470       1.628237          -0.000002
           62              H      -6.001061      24.737261       3.354110       0.120709       1.367853 0.10291613E+02  0.10619222E+03                                 1.955431                            1.819884      -1.072486       2.374127                    0.997250       3.434704       9.442227       0.491883       1.206800      -0.728956       0.034052       0.009462      -0.013134       0.037704      -0.007539      -0.002449      -0.003753       0.029499      -0.027798      -0.015048      -0.006225       0.021273              1.997328       2.277124       0.219433      -0.370445       1.852949      -0.363456       1.861910          -0.000018
           63              H      -9.795794      23.360901       5.637812       0.112617       1.125585 0.81165048E+01  0.78976349E+02                                 1.699790                            1.597188      -0.987480       2.400477                    0.998632       3.382157       9.049187       0.534077       1.178621      -0.732772      -0.032995      -0.005319       0.015015       0.036639      -0.006690      -0.005251      -0.004713       0.021628      -0.020484      -0.014351      -0.002416       0.016767              1.762214       1.893084       0.234714      -0.409071       1.667332      -0.367383       1.726225          -0.000006
           64              H      -9.891995      25.113567       4.191384       0.116125       1.223880 0.89698438E+01  0.89022245E+02                                 1.776269                            1.666536      -0.962377       2.425533                    0.998100       3.303595       8.775788       0.531516       1.161117      -0.739370      -0.034890       0.017437      -0.000983       0.039017      -0.004325      -0.009412      -0.006662       0.019580      -0.029507      -0.017692      -0.000392       0.018083              1.824394       2.046250      -0.464204       0.115793       1.860767      -0.246832       1.566164          -0.000027
           65              H      -7.081739      23.699589       7.758572       0.103963       1.219702 0.91250406E+01  0.91323358E+02                                 1.796712                            1.697266      -0.997265       2.397959                    0.997767       3.429820       9.271970       0.516967       1.183849      -0.732801      -0.026050       0.023920      -0.000734       0.035373      -0.006964       0.004331       0.009315      -0.010054      -0.033349      -0.017068       0.001220       0.015848              1.882086       2.189167      -0.382888       0.279670       1.828713      -0.081497       1.628378          -0.000001
           66              H       4.855021      -4.648637       9.179933       0.120692       1.364892 0.10265103E+02  0.10585462E+03                                 1.952457                            1.817349      -1.072949       2.373903                    0.997240       3.435032       9.441502       0.492283       1.206547      -0.728965      -0.002432       0.035272       0.013139       0.037718      -0.015072       0.002719       0.003537      -0.013490      -0.027892      -0.014999      -0.006236       0.021235              1.994215       1.759633       0.037288       0.218643       2.363875       0.469246       1.859136          -0.000018
           67              H      -5.411580      20.260799       6.896230       0.112635       1.125725 0.81178012E+01  0.78991085E+02                                 1.699830                            1.597239      -0.987522       2.400462                    0.998630       3.382199       9.049035       0.534114       1.178508      -0.732799       0.005978      -0.032880      -0.015007       0.036634      -0.011992       0.002697       0.006526      -0.008410      -0.020455      -0.014350      -0.002404       0.016755              1.762242       1.544917       0.111582       0.210037       2.015513       0.508117       1.726296          -0.000006
           68              H      -3.727063      20.754342       8.342659       0.116113       1.226113 0.89894329E+01  0.89261708E+02                                 1.778380                            1.668350      -0.962370       2.425529                    0.998101       3.304012       8.777948       0.531251       1.161110      -0.739401       0.028073      -0.027080       0.000984       0.039017      -0.009510       0.003151       0.011100      -0.009770      -0.029515      -0.017700      -0.000375       0.018074              1.826639       2.176115      -0.420192       0.271886       1.735917      -0.026970       1.567884          -0.000027
           69              H      -2.476473       4.769020      18.136759       0.103921       1.221874 0.91458060E+01  0.91585386E+02                                 1.799247                            1.699567      -0.997391       2.397879                    0.997763       3.430767       9.277997       0.516436       1.184366      -0.732703      -0.003184      -0.003216      -0.035075       0.035366       0.002197       0.002583       0.006846      -0.022947       0.031437      -0.017067       0.001192       0.015875              1.884824       1.527301      -0.050898       0.200918       1.693289      -0.194103       2.433881          -0.000002
           70              H      -2.165362       2.747154      19.182099       0.120708       1.375549 0.10363245E+02  0.10713822E+03                                 1.965359                            1.828338      -1.072790       2.373980                    0.997243       3.438107       9.466866       0.489789       1.209619      -0.728386      -0.005076      -0.029917      -0.022324       0.037672      -0.000634       0.006723       0.009141      -0.008994       0.050090      -0.015041      -0.006219       0.021261              2.007767       1.499784      -0.010392       0.082750       2.584852       0.278660       1.938665          -0.000017
           71              H      -2.116208       6.772113      21.485856       0.112620       1.125882 0.81188019E+01  0.79002169E+02                                 1.699901                            1.597261      -0.987570       2.400437                    0.998630       3.382220       9.048761       0.534156       1.178396      -0.732827       0.001250       0.027768       0.023865       0.036635      -0.002136       0.003323       0.007408      -0.013101       0.040001      -0.014362      -0.002412       0.016774              1.762343       1.300027      -0.066718       0.007098       2.390324       0.221240       1.596679          -0.000006
           72              H      -1.729366       4.813928      22.576317       0.116130       1.223626 0.89672461E+01  0.88987846E+02                                 1.775816                            1.666121      -0.962314       2.425557                    0.998101       3.303329       8.773956       0.531679       1.160875      -0.739427       0.004216       0.004258       0.038558       0.039021      -0.000124       0.001376       0.008581      -0.022983       0.036811      -0.017703      -0.000393       0.018096              1.823929       1.411798      -0.083139       0.154659       1.638550      -0.191678       2.421439          -0.000028
           73              H       0.880221      21.803581       2.820160       0.103956       1.219633 0.91244528E+01  0.91314984E+02                                 1.796559                            1.697146      -0.997308       2.397938                    0.997764       3.429671       9.271102       0.517021       1.183757      -0.732823      -0.031233      -0.008930       0.014008       0.035376      -0.005208      -0.005623      -0.007209       0.016674      -0.033120      -0.017046       0.001195       0.015851              1.881906       2.109204       0.352773      -0.270933       1.903033      -0.239496       1.633481          -0.000001
           74              H       0.884317      23.936892       1.967845       0.120709       1.367862 0.10291700E+02  0.10619336E+03                                 1.955441                            1.819892      -1.072493       2.374123                    0.997250       3.434716       9.442275       0.491881       1.206800      -0.728955      -0.034052       0.016106      -0.001627       0.037704       0.001649      -0.007754      -0.001508       0.025611      -0.039463      -0.015048      -0.006225       0.021273              1.997338       2.277135      -0.430535       0.004816       2.174441      -0.177855       1.540437          -0.000017
           75              H       4.679050      21.270968       2.017981       0.112617       1.125586 0.81165164E+01  0.78976497E+02                                 1.699792                            1.597190      -0.987482       2.400476                    0.998632       3.382158       9.049195       0.534076       1.178623      -0.732772       0.032995      -0.015663      -0.002901       0.036639      -0.001202      -0.008420      -0.002109       0.017118      -0.034017      -0.014351      -0.002416       0.016767              1.762216       1.893087      -0.471625      -0.001263       2.029666      -0.158197       1.363896          -0.000005
           76              H       4.775251      23.399937       1.223323       0.116125       1.223883 0.89698763E+01  0.89022643E+02                                 1.776272                            1.666539      -0.962381       2.425531                    0.998100       3.303601       8.775806       0.531516       1.161116      -0.739370       0.034890       0.009570      -0.014609       0.039017      -0.005988      -0.008452      -0.005480       0.017533      -0.035648      -0.017692      -0.000391       0.018083              1.824397       2.046254       0.332380      -0.344120       1.853576      -0.250986       1.573361          -0.000027
           77              H      -0.204611       0.861234       9.713883       0.103975       1.218781 0.91165224E+01  0.91216387E+02                                 1.795664                            1.696340      -0.997391       2.397915                    0.997763       3.429566       9.270040       0.517171       1.183663      -0.732833       0.001989      -0.032421      -0.013994       0.035368      -0.009292       0.004948       0.007723      -0.006412      -0.033102      -0.017072       0.001225       0.015848              1.880935       1.703341       0.209391       0.135338       2.306749       0.335004       1.632716          -0.000002
           78              H       1.805342       1.576208      10.566198       0.120703       1.364598 0.10262042E+02  0.10581002E+03                                 1.951754                            1.816754      -1.072747       2.374000                    0.997245       3.434456       9.437836       0.492520       1.206118      -0.729065       0.026542      -0.026743       0.001631       0.037714      -0.006779      -0.001074       0.007741      -0.022051      -0.039304      -0.014974      -0.006266       0.021240              1.993468       2.451141      -0.366012       0.168736       1.991275       0.054578       1.537987          -0.000018
           79              H      -1.973016       4.265288      10.516062       0.112624       1.126046 0.81206449E+01  0.79026309E+02                                 1.700255                            1.597602      -0.987362       2.400538                    0.998634       3.382318       9.050023       0.534007       1.178631      -0.732774      -0.025760       0.025890       0.002892       0.036637      -0.006307      -0.000815       0.008642      -0.011791      -0.034027      -0.014355      -0.002404       0.016760              1.762710       2.311700      -0.323996       0.148774       1.612242       0.053940       1.364187          -0.000006
           80              H       0.002142       5.065652      11.310720       0.116116       1.226036 0.89890062E+01  0.89257527E+02                                 1.778380                            1.668374      -0.962514       2.425460                    0.998099       3.304115       8.778583       0.531210       1.161199      -0.739378      -0.002607       0.036089       0.014606       0.039020      -0.010158       0.002363       0.009802      -0.006107      -0.035628      -0.017697      -0.000373       0.018071              1.826624       1.668030       0.198386       0.122179       2.236761       0.408877       1.575081          -0.000027
           81              H      -2.640271       1.150714      11.869738       0.103921       1.221873 0.91457955E+01  0.91585262E+02                                 1.799247                            1.699566      -0.997390       2.397880                    0.997763       3.430766       9.277996       0.516435       1.184366      -0.732703       0.003184       0.028768       0.020323       0.035366       0.001138       0.003194       0.005261      -0.020202       0.039671      -0.017067       0.001192       0.015875              1.884823       1.527301       0.199450       0.056378       2.416835       0.223627       1.710334          -0.000002
           82              H      -2.951382      -0.765498      13.098074       0.120708       1.375552 0.10363272E+02  0.10713857E+03                                 1.965362                            1.828341      -1.072788       2.373980                    0.997243       3.438109       9.466876       0.489788       1.209619      -0.728386       0.005076       0.004375       0.037071       0.037672       0.006139       0.002813       0.013468      -0.016489       0.027605      -0.015042      -0.006219       0.021261              2.007770       1.499786       0.076860       0.032375       1.858885      -0.140470       2.664640          -0.000017
           83              H      -3.000536      -0.748174       8.460479       0.112620       1.125882 0.81188045E+01  0.79002205E+02                                 1.699901                            1.597262      -0.987572       2.400436                    0.998630       3.382222       9.048769       0.534155       1.178396      -0.732827      -0.001250      -0.006784      -0.035980       0.036635       0.003946      -0.000188       0.009528      -0.016773       0.028985      -0.014362      -0.002412       0.016774              1.762344       1.300028       0.039506      -0.054231       1.603487      -0.233031       2.383517          -0.000006
           84              H      -3.387378      -2.671623       9.611104       0.116130       1.223627 0.89672603E+01  0.88988022E+02                                 1.775817                            1.666122      -0.962313       2.425558                    0.998101       3.303331       8.773963       0.531678       1.160875      -0.739427      -0.004216      -0.031264      -0.022966       0.039021       0.001253       0.000581       0.007284      -0.020738       0.043547      -0.017703      -0.000393       0.018096              1.823931       1.411799       0.175509       0.005327       2.391723       0.243155       1.668270          -0.000027
           85              H       1.964995      19.603667       0.664304       0.103963       1.219704 0.91250605E+01  0.91323610E+02                                 1.796715                            1.697268      -0.997265       2.397959                    0.997767       3.429822       9.271979       0.516967       1.183849      -0.732801       0.026050       0.012595      -0.020348       0.035373       0.007233      -0.003866      -0.004739       0.014290       0.039680      -0.017068       0.001220       0.015848              1.882088       2.189170       0.433643      -0.191761       1.749039      -0.127498       1.708056          -0.000001
           86              H      -9.971765       4.198844      24.504053       0.120693       1.364875 0.10264945E+02  0.10585257E+03                                 1.952440                            1.817334      -1.072934       2.373911                    0.997241       3.435010       9.441416       0.492286       1.206546      -0.728965       0.002432       0.006258      -0.037116       0.037719       0.009890      -0.011694      -0.007191       0.005091       0.027854      -0.014999      -0.006236       0.021235              1.994197       1.759617       0.170705       0.141610       1.578930       0.016074       2.644043          -0.000018
           87              H       0.294836      18.631115       4.073564       0.112635       1.125726 0.81178117E+01  0.78991218E+02                                 1.699832                            1.597240      -0.987524       2.400461                    0.998630       3.382201       9.049044       0.534114       1.178508      -0.732799      -0.005978      -0.003444       0.035979       0.036634       0.008332      -0.009036      -0.002986       0.008067       0.028973      -0.014350      -0.002404       0.016754              1.762244       1.544918       0.126109       0.201650       1.358562       0.128834       2.383252          -0.000005
           88              H      -1.389681      17.625231       2.922939       0.116113       1.226115 0.89894546E+01  0.89261996E+02                                 1.778384                            1.668354      -0.962372       2.425529                    0.998101       3.304013       8.777960       0.531250       1.161112      -0.739401      -0.028072      -0.014392       0.022960       0.039018       0.007484      -0.006661      -0.002955       0.014574       0.043521      -0.017700      -0.000375       0.018075              1.826643       2.176121       0.445555      -0.227959       1.633251      -0.086246       1.670558          -0.000027
           89              H      -8.268836      18.568999      16.645208       0.103921       1.221874 0.91458028E+01  0.91585350E+02                                 1.799247                            1.699567      -0.997390       2.397879                    0.997763       3.430767       9.277998       0.516435       1.184366      -0.732703       0.026062       0.011305       0.021066       0.035366      -0.000243       0.008213       0.014064      -0.001824      -0.008647      -0.017067       0.001192       0.015875              1.884824       2.192640      -0.051019       0.472467       1.610038       0.046026       1.851793          -0.000002
           90              H       0.262064      -8.847182      16.452184       0.120708       1.375550 0.10363247E+02  0.10713825E+03                                 1.965359                            1.828338      -1.072787       2.373981                    0.997243       3.438107       9.466866       0.489789       1.209619      -0.728386       0.002433       0.028983       0.023943       0.037672       0.005206       0.014503       0.010653      -0.000976       0.009356      -0.015041      -0.006219       0.021261              2.007767       1.770674      -0.210354       0.077893       2.409600       0.458046       1.843028          -0.000017
           91              H      -9.939040      16.102778      14.098291       0.112620       1.125884 0.81188213E+01  0.79002403E+02                                 1.699903                            1.597263      -0.987572       2.400436                    0.998630       3.382224       9.048774       0.534156       1.178395      -0.732827      -0.005979      -0.029440      -0.020968       0.036635       0.003664       0.011746       0.009525      -0.003220      -0.004930      -0.014362      -0.002412       0.016774              1.762345       1.544940      -0.237661       0.008389       2.238840       0.379404       1.503256          -0.000006
           92              H     -11.623542      17.602177      13.802488       0.116130       1.223628 0.89672684E+01  0.88988121E+02                                 1.775818                            1.666123      -0.962315       2.425557                    0.998101       3.303331       8.773964       0.531678       1.160875      -0.739427      -0.028070      -0.012692      -0.023950       0.039021       0.002034       0.009825       0.014067      -0.004657      -0.014087      -0.017703      -0.000393       0.018096              1.823932       2.172533      -0.025230       0.498655       1.584411       0.059180       1.714851          -0.000027
           93              H       7.593727       3.618436      20.129672       0.103963       1.219703 0.91250593E+01  0.91323596E+02                                 1.796715                            1.697268      -0.997268       2.397958                    0.997767       3.429822       9.271979       0.516967       1.183849      -0.732801       0.003192      -0.032001       0.014731       0.035373      -0.003321      -0.000607       0.001604      -0.032034       0.004199      -0.017068       0.001220       0.015848              1.882088       1.525383      -0.148225       0.144165       2.077617      -0.416821       2.043265          -0.000001
           94              H       7.282599       3.512762      17.855997       0.120692       1.364890 0.10265090E+02  0.10585443E+03                                 1.952454                            1.817345      -1.072954       2.373900                    0.997240       3.435033       9.441496       0.492285       1.206545      -0.728965       0.005089      -0.034333      -0.014766       0.037718      -0.005542       0.003836      -0.004230      -0.032314      -0.019911      -0.014999      -0.006236       0.021235              1.994211       1.491721      -0.065748       0.049784       2.324502       0.414638       2.166410          -0.000018
           95              H       7.233508       7.520354      20.189836       0.112635       1.125724 0.81177923E+01  0.78990983E+02                                 1.699830                            1.597238      -0.987522       2.400462                    0.998630       3.382198       9.049034       0.534114       1.178509      -0.732799      -0.001254       0.034551       0.012114       0.036634      -0.001802       0.003515      -0.002111      -0.029572      -0.009501      -0.014350      -0.002404       0.016755              1.762242       1.300003       0.027223       0.061350       1.986476       0.454183       2.000247          -0.000006
           96              H       6.846650       7.485598      17.948749       0.116113       1.226107 0.89893787E+01  0.89261027E+02                                 1.778374                            1.668345      -0.962366       2.425531                    0.998101       3.304004       8.777917       0.531252       1.161109      -0.739401      -0.004212       0.035516      -0.015596       0.039018      -0.001111       0.000792       0.001298      -0.035576      -0.000978      -0.017700      -0.000374       0.018074              1.826632       1.413515      -0.092581       0.149703       2.062885      -0.435892       2.003497          -0.000027
           97              H      10.029416       5.630189      20.956919       0.103956       1.219631 0.91244307E+01  0.91314702E+02                                 1.796556                            1.697143      -0.997303       2.397941                    0.997764       3.429668       9.271089       0.517022       1.183757      -0.732823       0.001992       0.028343      -0.021076       0.035376       0.000382      -0.010508      -0.012413       0.001734      -0.008651      -0.017047       0.001195       0.015851              1.881903       1.704208      -0.222130       0.113767       2.092457      -0.459723       1.849043          -0.000002
           98              H      12.039358       4.534586      21.149943       0.120709       1.367853 0.10291611E+02  0.10619220E+03                                 1.955432                            1.819885      -1.072482       2.374129                    0.997250       3.434701       9.442223       0.491882       1.206801      -0.728955       0.026535       0.011959      -0.023968       0.037704       0.004390      -0.005279      -0.017212      -0.005713       0.009377      -0.015048      -0.006225       0.021273              1.997329       2.456445       0.036956      -0.402591       1.701506      -0.224252       1.834036          -0.000018
           99              H       8.261000       3.233487      23.503836       0.112617       1.125585 0.81165087E+01  0.78976405E+02                                 1.699791                            1.597189      -0.987480       2.400477                    0.998632       3.382158       9.049194       0.534076       1.178622      -0.732772      -0.025766      -0.015455       0.020968       0.036639       0.003866      -0.005060      -0.014241      -0.002103      -0.004920      -0.014351      -0.002416       0.016767              1.762216       2.310923       0.033143      -0.354869       1.472575      -0.134319       1.503150          -0.000006
          100              H      10.236147       2.145121      23.799640       0.116125       1.223888 0.89699207E+01  0.89023217E+02                                 1.776278                            1.666544      -0.962384       2.425530                    0.998100       3.303606       8.775833       0.531514       1.161118      -0.739370      -0.002608      -0.030694       0.023946       0.039017       0.003049      -0.009981      -0.013938       0.001067      -0.014119      -0.017692      -0.000392       0.018084              1.824404       1.666078      -0.204575       0.110483       2.091885      -0.490017       1.715248          -0.000027
          101              H      -9.353639      15.602044      17.472455       0.103975       1.218784 0.91165483E+01  0.91216710E+02                                 1.795667                            1.696342      -0.997393       2.397914                    0.997763       3.429569       9.270051       0.517171       1.183662      -0.732833      -0.031230      -0.007654      -0.014732       0.035368       0.007483      -0.001698       0.000062       0.029100       0.004195      -0.017072       0.001225       0.015848              1.880938       2.108100       0.058221       0.440634       1.492828       0.003037       2.041886          -0.000001
          102              H      -9.349531      15.273529      19.746131       0.120702       1.364596 0.10262019E+02  0.10580971E+03                                 1.951751                            1.816751      -1.072742       2.374002                    0.997245       3.434453       9.437820       0.492520       1.206117      -0.729065      -0.034061      -0.006643       0.014767       0.037714       0.005802       0.005263      -0.002168       0.032142      -0.019895      -0.014974      -0.006266       0.021240              1.993465       2.272417       0.210449      -0.374092       1.542456      -0.185022       2.165521          -0.000018
          103              H      -5.554799      16.563050      17.412292       0.112625       1.126047 0.81206536E+01  0.79026413E+02                                 1.700256                            1.597603      -0.987365       2.400537                    0.998634       3.382319       9.050026       0.534007       1.178631      -0.732774       0.032996       0.010333      -0.012113       0.036637       0.007892       0.003171      -0.002609       0.025275      -0.009495      -0.014355      -0.002404       0.016759              1.762710       1.893601       0.236999      -0.407974       1.393677      -0.209325       2.000852          -0.000006
          104              H      -5.458587      16.186774      19.653379       0.116116       1.226037 0.89890177E+01  0.89257664E+02                                 1.778380                            1.668375      -0.962513       2.425460                    0.998099       3.304117       8.778587       0.531210       1.161198      -0.739378       0.034894       0.007863       0.015592       0.039020       0.010312      -0.000953      -0.001173       0.029069      -0.000978      -0.017697      -0.000373       0.018071              1.826624       2.048878       0.132065       0.460799       1.427500       0.004143       2.003495          -0.000027
          105              H      17.827614      -4.768678      18.136759       0.103975       1.218781 0.91165205E+01  0.91216366E+02                                 1.795664                            1.696340      -0.997389       2.397916                    0.997763       3.429564       9.270035       0.517171       1.183663      -0.732833       0.003194       0.003239      -0.035074       0.035368       0.002203      -0.002568      -0.006819      -0.022967       0.031416      -0.017072       0.001225       0.015848              1.880935       1.524594      -0.050682      -0.200243       1.689846       0.193314       2.428366          -0.000002
          106              H      17.516518      -2.746792      19.182099       0.120703       1.364587 0.10261937E+02  0.10580865E+03                                 1.951744                            1.816745      -1.072733       2.374007                    0.997245       3.434439       9.437775       0.492521       1.206118      -0.729065       0.005091       0.029952      -0.022345       0.037714      -0.000495      -0.006739      -0.009179      -0.009050       0.049833      -0.014974      -0.006266       0.021241              1.993457       1.491282      -0.010221      -0.081786       2.563876      -0.275635       1.925212          -0.000018
          107              H      17.467395      -6.771708      21.485856       0.112624       1.126048 0.81206593E+01  0.79026479E+02                                 1.700256                            1.597603      -0.987364       2.400537                    0.998634       3.382321       9.050031       0.534007       1.178631      -0.732774      -0.001257      -0.027767       0.023867       0.036636      -0.002143      -0.003322      -0.007400      -0.013090       0.039971      -0.014355      -0.002404       0.016759              1.762710       1.300262      -0.066756      -0.007104       2.390925      -0.221225       1.596944          -0.000006
          108              H      17.080567      -4.813503      22.576317       0.116116       1.226042 0.89890625E+01  0.89258248E+02                                 1.778388                            1.668381      -0.962517       2.425458                    0.998099       3.304123       8.778619       0.531208       1.161201      -0.739377      -0.004218      -0.004256       0.038557       0.039020      -0.000125      -0.001360      -0.008559      -0.022982       0.036790      -0.017697      -0.000374       0.018071              1.826632       1.413538      -0.083358      -0.155006       1.640906       0.192224       2.425453          -0.000027
          109              H      12.198920       5.246531       7.758572       0.103956       1.219631 0.91244306E+01  0.91314699E+02                                 1.796556                            1.697143      -0.997305       2.397939                    0.997764       3.429670       9.271094       0.517022       1.183756      -0.732823       0.026058      -0.023915      -0.000730       0.035376      -0.006978      -0.004315      -0.009291      -0.010062      -0.033349      -0.017047       0.001195       0.015851              1.881903       2.188935      -0.382829      -0.279629       1.828535       0.081500       1.628238          -0.000001
          110              H      10.496001       4.648810       9.179933       0.120709       1.367864 0.10291719E+02  0.10619362E+03                                 1.955443                            1.819895      -1.072497       2.374121                    0.997250       3.434719       9.442290       0.491881       1.206801      -0.728955       0.002430      -0.035259       0.013135       0.037704      -0.015135      -0.002722      -0.003560      -0.013467      -0.027798      -0.015048      -0.006225       0.021273              1.997340       1.762168       0.037367      -0.219192       2.367930      -0.470414       1.861923          -0.000018
          111              H      10.528750       8.685304       6.896230       0.112617       1.125586 0.81165130E+01  0.78976444E+02                                 1.699790                            1.597188      -0.987483       2.400476                    0.998632       3.382159       9.049192       0.534077       1.178621      -0.732772      -0.005983       0.032881      -0.015015       0.036639      -0.012001      -0.002693      -0.006522      -0.008412      -0.020484      -0.014351      -0.002416       0.016767              1.762215       1.544890       0.111611      -0.210018       2.015527      -0.508138       1.726227          -0.000006
          112              H       8.844252       8.191789       8.342659       0.116126       1.223878 0.89698325E+01  0.89022096E+02                                 1.776267                            1.666534      -0.962379       2.425532                    0.998100       3.303593       8.775778       0.531517       1.161116      -0.739370      -0.028070       0.027083       0.000983       0.039017      -0.009518      -0.003144      -0.011094      -0.009792      -0.029506      -0.017692      -0.000391       0.018083              1.824392       2.173141      -0.419340      -0.271312       1.733871       0.026894       1.566162          -0.000027
          113              H      11.114107       6.013571       4.775470       0.103963       1.219705 0.91250706E+01  0.91323745E+02                                 1.796717                            1.697269      -0.997269       2.397957                    0.997767       3.429824       9.271989       0.516966       1.183850      -0.732800      -0.031235       0.016587       0.000734       0.035373      -0.002257       0.007338       0.007189       0.016574      -0.033349      -0.017068       0.001220       0.015848              1.882091       2.109426      -0.411084      -0.170059       1.908465       0.236511       1.628381          -0.000001
          114              H      11.118184       4.208776       3.354110       0.120692       1.364885 0.10265036E+02  0.10585373E+03                                 1.952447                            1.817340      -1.072947       2.373904                    0.997240       3.435026       9.441466       0.492286       1.206544      -0.728965      -0.034066      -0.009464      -0.013139       0.037719      -0.007483       0.002429       0.003742       0.029439      -0.027891      -0.014999      -0.006236       0.021235              1.994204       2.273290       0.218894       0.369527       1.850197       0.362549       1.859126          -0.000018
          115              H      14.912947       5.585179       5.637812       0.112635       1.125725 0.81177994E+01  0.78991070E+02                                 1.699831                            1.597239      -0.987522       2.400462                    0.998630       3.382198       9.049035       0.534114       1.178509      -0.732799       0.032993       0.005324       0.015007       0.036634      -0.006684       0.005254       0.004719       0.021615      -0.020455      -0.014350      -0.002404       0.016754              1.762243       1.893095       0.234679       0.409047       1.667338       0.367396       1.726296          -0.000006
          116              H      15.009129       3.832486       4.191384       0.116113       1.226109 0.89893928E+01  0.89261199E+02                                 1.778375                            1.668346      -0.962366       2.425531                    0.998101       3.304006       8.777923       0.531252       1.161109      -0.739401       0.034889      -0.017440      -0.000984       0.039018      -0.004327       0.009415       0.006671       0.019555      -0.029515      -0.017700      -0.000374       0.018074              1.826634       2.048926      -0.465155      -0.116054       1.863096       0.247346       1.567880          -0.000027
          117              H      20.263293      -6.490951      19.465368       0.103921       1.221874 0.91458085E+01  0.91585409E+02                                 1.799247                            1.699566      -0.997391       2.397879                    0.997763       3.430768       9.277997       0.516436       1.184365      -0.732703       0.001971       0.004074       0.035075       0.035366       0.008920       0.005593       0.004717       0.015086       0.031437      -0.017067       0.001192       0.015875              1.884823       1.706837       0.012577      -0.249974       1.513752       0.124727       2.433880          -0.000002
          118              H      -8.428568      -6.110322      18.420029       0.120708       1.375551 0.10363262E+02  0.10713842E+03                                 1.965360                            1.828339      -1.072788       2.373980                    0.997243       3.438109       9.466870       0.489789       1.209618      -0.728386       0.026514       0.014758       0.022324       0.037672       0.002333       0.006377       0.009386       0.007792       0.050090      -0.015041      -0.006219       0.021261              2.007768       2.470824       0.332918       0.235142       1.613813       0.170904       1.938666          -0.000017
          119              H      18.494843      -7.498303      16.116272       0.112621       1.125881 0.81187904E+01  0.79002031E+02                                 1.699900                            1.597260      -0.987570       2.400437                    0.998630       3.382218       9.048755       0.534156       1.178396      -0.732827      -0.025763      -0.010434      -0.023865       0.036635       0.002456       0.005877       0.005603       0.012875       0.040000      -0.014362      -0.002412       0.016774              1.762342       2.311114       0.290751       0.206221       1.379233       0.080438       1.596678          -0.000006
          120              H      20.469986      -7.210301      15.025810       0.116130       1.223630 0.89672882E+01  0.88988367E+02                                 1.775820                            1.666125      -0.962316       2.425556                    0.998101       3.303334       8.773974       0.531678       1.160875      -0.739427      -0.002609      -0.005394      -0.038558       0.039021       0.007127       0.007631       0.004157       0.018032       0.036811      -0.017703      -0.000393       0.018096              1.823933       1.665615       0.006596      -0.232270       1.384739       0.081923       2.421445          -0.000028
          121              H      -5.321484      15.334274      15.354202       0.103956       1.219631 0.91244303E+01  0.91314690E+02                                 1.796555                            1.697143      -0.997304       2.397940                    0.997764       3.429669       9.271089       0.517022       1.183756      -0.732823       0.001992      -0.032423       0.014008       0.035376      -0.009291      -0.004923      -0.007705      -0.006422      -0.033120      -0.017047       0.001195       0.015851              1.881902       1.704208       0.209589      -0.135489       2.308020      -0.335268       1.633477          -0.000002
          122              H      -3.311542      16.049232      14.501887       0.120708       1.367873 0.10291805E+02  0.10619476E+03                                 1.955456                            1.819905      -1.072499       2.374120                    0.997250       3.434728       9.442338       0.491878       1.206806      -0.728954       0.026535      -0.026736      -0.001627       0.037704      -0.006766       0.001163      -0.007813      -0.021993      -0.039463      -0.015048      -0.006225       0.021273              1.997354       2.456479      -0.367139      -0.169291       1.995135      -0.054744       1.540447          -0.000018
          123              H      -7.089900      18.738313      14.552023       0.112617       1.125586 0.81165111E+01  0.78976428E+02                                 1.699791                            1.597189      -0.987482       2.400476                    0.998632       3.382158       9.049192       0.534077       1.178622      -0.732772      -0.025766       0.025887      -0.002901       0.036639      -0.006315       0.000818      -0.008641      -0.011802      -0.034017      -0.014351      -0.002416       0.016767              1.762216       2.310922      -0.323899      -0.148728       1.611829      -0.053923       1.363896          -0.000006
          124              H      -5.114753      19.538662      13.757365       0.116126       1.223881 0.89698553E+01  0.89022393E+02                                 1.776270                            1.666538      -0.962378       2.425533                    0.998100       3.303596       8.775794       0.531516       1.161117      -0.739370      -0.002608       0.036085      -0.014609       0.039017      -0.010168      -0.002350      -0.009795      -0.006109      -0.035648      -0.017692      -0.000392       0.018083              1.824395       1.666071       0.197966      -0.121926       2.233755      -0.408100       1.573359          -0.000027
          125              H       5.997261       7.330777      22.247925       0.103975       1.218783 0.91165413E+01  0.91216623E+02                                 1.795666                            1.696342      -0.997392       2.397914                    0.997763       3.429567       9.270045       0.517171       1.183663      -0.732833      -0.031230      -0.008931      -0.013994       0.035368      -0.005212       0.005632       0.007239       0.016668      -0.033103      -0.017072       0.001225       0.015848              1.880937       2.108098       0.352492       0.270734       1.901996       0.239265       1.632718          -0.000002
          126              H       6.001369       9.464104      23.100240       0.120702       1.364598 0.10262041E+02  0.10581004E+03                                 1.951759                            1.816757      -1.072736       2.374005                    0.997245       3.434451       9.437835       0.492517       1.206123      -0.729064      -0.034061       0.016110       0.001630       0.037714       0.001658       0.007656       0.001568       0.025672      -0.039304      -0.014974      -0.006266       0.021241              1.993473       2.272426      -0.429201      -0.004788       2.170002       0.177279       1.537990          -0.000018
          127              H       9.796101       6.798179      23.050104       0.112625       1.126048 0.81206649E+01  0.79026545E+02                                 1.700257                            1.597603      -0.987365       2.400536                    0.998634       3.382321       9.050031       0.534007       1.178630      -0.732775       0.032996      -0.015657       0.002892       0.036636      -0.001200       0.008420       0.002112       0.017098      -0.034027      -0.014355      -0.002404       0.016759              1.762711       1.893602      -0.471816       0.001265       2.030343       0.158245       1.364187          -0.000006
          128              H       9.892313       8.927163      23.844762       0.116117       1.226033 0.89889777E+01  0.89257175E+02                                 1.778377                            1.668372      -0.962507       2.425463                    0.998099       3.304109       8.778564       0.531210       1.161199      -0.739378       0.034895       0.009572       0.014606       0.039020      -0.005981       0.008453       0.005495       0.017520      -0.035628      -0.017697      -0.000374       0.018071              1.826621       2.048874       0.333034       0.344766       1.855910       0.251482       1.575079          -0.000027
          129              H       7.082064       5.130904      24.403781       0.103920       1.221877 0.91458377E+01  0.91585782E+02                                 1.799250                            1.699570      -0.997396       2.397876                    0.997763       3.430774       9.278020       0.516435       1.184365      -0.732703       0.026062       0.012591       0.020323       0.035366       0.007234       0.003896       0.004765       0.014282       0.039671      -0.017067       0.001192       0.015875              1.884826       2.192643       0.434680       0.192046       1.751500       0.127695       1.710337          -0.000002
          130              H      15.612964      18.671606       0.564032       0.120707       1.375572 0.10363467E+02  0.10714122E+03                                 1.965394                            1.828368      -1.072785       2.373981                    0.997243       3.438126       9.466988       0.489780       1.209632      -0.728383       0.002432       0.006244       0.037071       0.037672       0.009957       0.011760       0.007141       0.005107       0.027603      -0.015041      -0.006219       0.021260              2.007804       1.770704       0.172638      -0.143233       1.588016      -0.016300       2.664691          -0.000017
          131              H       5.411860       4.158287      20.994521       0.112621       1.125881 0.81187900E+01  0.79002023E+02                                 1.699900                            1.597260      -0.987571       2.400437                    0.998630       3.382217       9.048751       0.534156       1.178396      -0.732827      -0.005979      -0.003440      -0.035980       0.036635       0.008340       0.009046       0.002998       0.008085       0.028985      -0.014362      -0.002412       0.016774              1.762342       1.544937       0.126094      -0.201627       1.358574      -0.128805       2.383515          -0.000006
          132              H       3.727358       3.152425      22.145146       0.116130       1.223631 0.89672923E+01  0.88988402E+02                                 1.775819                            1.666124      -0.962318       2.425555                    0.998101       3.303334       8.773969       0.531679       1.160873      -0.739427      -0.028070      -0.014396      -0.022967       0.039021       0.007492       0.006674       0.002976       0.014555       0.043547      -0.017703      -0.000393       0.018096              1.823932       2.172533       0.444465       0.227474       1.630992       0.086074       1.668272          -0.000027
          133              H      -7.757173      15.623714      13.198347       0.103963       1.219705 0.91250772E+01  0.91323821E+02                                 1.796716                            1.697269      -0.997270       2.397957                    0.997767       3.429826       9.271993       0.516966       1.183849      -0.732801       0.003192       0.028758      -0.020348       0.035373       0.001135      -0.003180      -0.005224      -0.020207       0.039680      -0.017068       0.001220       0.015848              1.882091       1.525385       0.198963      -0.056286       2.412831      -0.223292       1.708056          -0.000002
          134              H      -8.068301      13.707479      11.970011       0.120692       1.364898 0.10265169E+02  0.10585550E+03                                 1.952465                            1.817356      -1.072954       2.373900                    0.997240       3.435041       9.441542       0.492282       1.206549      -0.728964       0.005089       0.004379      -0.037116       0.037718       0.006092      -0.002882      -0.013422      -0.016393       0.027853      -0.014999      -0.006236       0.021235              1.994223       1.491729       0.075989      -0.032048       1.846860       0.138872       2.644081          -0.000018
          135              H      -8.117392      13.724890      16.607606       0.112635       1.125723 0.81177830E+01  0.78990874E+02                                 1.699829                            1.597238      -0.987521       2.400463                    0.998630       3.382196       9.049029       0.534114       1.178509      -0.732799      -0.001254      -0.006784       0.035979       0.036634       0.003945       0.000197      -0.009515      -0.016748       0.028973      -0.014350      -0.002404       0.016755              1.762242       1.300002       0.039520       0.054250       1.603474       0.233062       2.383249          -0.000006
          136              H      -8.504250      11.801419      15.456981       0.116114       1.226106 0.89893677E+01  0.89260899E+02                                 1.778373                            1.668344      -0.962366       2.425532                    0.998101       3.304001       8.777911       0.531252       1.161110      -0.739401      -0.004212      -0.031265       0.022960       0.039018       0.001241      -0.000566      -0.007265      -0.020744       0.043520      -0.017700      -0.000375       0.018074              1.826632       1.413515       0.175937      -0.005327       2.395833      -0.243668       1.670548          -0.000028
          137              H       4.912393      20.103018       4.111166       0.103920       1.221875 0.91458193E+01  0.91585553E+02                                 1.799248                            1.699568      -0.997393       2.397878                    0.997763       3.430771       9.278010       0.516435       1.184366      -0.732703       0.001971       0.028339       0.021066       0.035366       0.000384       0.010522       0.012431       0.001725      -0.008647      -0.017067       0.001192       0.015875              1.884825       1.706839      -0.222774      -0.114094       2.095842       0.460788       1.851793          -0.000002
          138              H       6.922332      19.007411       3.918142       0.120707       1.375576 0.10363503E+02  0.10714169E+03                                 1.965397                            1.828371      -1.072788       2.373979                    0.997243       3.438130       9.467003       0.489780       1.209632      -0.728383       0.026514       0.011954       0.023942       0.037672       0.004356       0.005209       0.017225      -0.005787       0.009356      -0.015041      -0.006219       0.021261              2.007807       2.470879       0.037184       0.405898       1.709480       0.226125       1.843063          -0.000016
          139              H       3.143943      17.706267       1.564249       0.112620       1.125882 0.81188021E+01  0.79002169E+02                                 1.699901                            1.597261      -0.987572       2.400436                    0.998630       3.382220       9.048760       0.534156       1.178396      -0.732827      -0.025763      -0.015451      -0.020968       0.036635       0.003862       0.005065       0.014249      -0.002101      -0.004930      -0.014362      -0.002412       0.016774              1.762343       2.311116       0.033221       0.354908       1.472659       0.134376       1.503254          -0.000006
          140              H       5.119086      16.617896       1.268445       0.116130       1.223631 0.89672907E+01  0.88988389E+02                                 1.775820                            1.666125      -0.962318       2.425555                    0.998101       3.303335       8.773974       0.531678       1.160874      -0.739427      -0.002609      -0.030695      -0.023950       0.039021       0.003045       0.009988       0.013952       0.001065      -0.014087      -0.017703      -0.000393       0.018096              1.823933       1.665615      -0.204450      -0.110420       2.091331       0.489865       1.714853          -0.000027
          141              H      -4.236793       1.128964       7.595630       0.103963       1.219705 0.91250716E+01  0.91323758E+02                                 1.796716                            1.697269      -0.997269       2.397957                    0.997767       3.429825       9.271992       0.516966       1.183850      -0.732800      -0.031235      -0.007658       0.014732       0.035373       0.007484       0.001714      -0.000037       0.029091       0.004199      -0.017068       0.001220       0.015848              1.882090       2.109426       0.058263      -0.441039       1.493578      -0.003020       2.043267          -0.000002
          142              H      26.469084       0.800406       5.321954       0.120692       1.364884 0.10265035E+02  0.10585377E+03                                 1.952454                            1.817345      -1.072937       2.373909                    0.997241       3.435019       9.441468       0.492282       1.206551      -0.728964      -0.034066      -0.006646      -0.014765       0.037718       0.005845      -0.005267       0.002206       0.032100      -0.019910      -0.014999      -0.006236       0.021235              1.994211       2.273297       0.210578       0.374331       1.542925       0.185149       2.166411          -0.000018
          143              H      -0.437953       2.089971       7.655793       0.112635       1.125726 0.81178084E+01  0.78991175E+02                                 1.699831                            1.597240      -0.987523       2.400462                    0.998630       3.382199       9.049037       0.534114       1.178508      -0.732799       0.032993       0.010335       0.012114       0.036634       0.007892      -0.003162       0.002610       0.025267      -0.009501      -0.014350      -0.002404       0.016755              1.762244       1.893096       0.236910       0.407760       1.393387       0.209234       2.000248          -0.000006
          144              H      -0.341771       1.713653       5.414706       0.116113       1.226106 0.89893711E+01  0.89260942E+02                                 1.778374                            1.668345      -0.962362       2.425534                    0.998101       3.304000       8.777909       0.531252       1.161111      -0.739401       0.034889       0.007868      -0.015596       0.039018       0.010317       0.000960       0.001179       0.029067      -0.000979      -0.017700      -0.000375       0.018074              1.826633       2.048925       0.132067      -0.460865       1.427476      -0.004154       2.003498          -0.000027
          145              H      -3.151980       4.095935       8.422877       0.103956       1.219632 0.91244393E+01  0.91314809E+02                                 1.796557                            1.697144      -0.997308       2.397938                    0.997764       3.429672       9.271101       0.517022       1.183756      -0.732823       0.026058       0.011325      -0.021076       0.035376      -0.000248      -0.008201      -0.014044      -0.001829      -0.008651      -0.017047       0.001195       0.015851              1.881904       2.188936      -0.050756      -0.471353       1.607731      -0.045979       1.849043          -0.000002
          146              H      -4.854899       5.625731       8.615901       0.120708       1.367875 0.10291826E+02  0.10619505E+03                                 1.955458                            1.819908      -1.072499       2.374119                    0.997250       3.434732       9.442354       0.491877       1.206806      -0.728954       0.002430       0.029004      -0.023968       0.037704       0.005210      -0.014468      -0.010714      -0.001075       0.009377      -0.015048      -0.006225       0.021273              1.997356       1.762182      -0.208514      -0.077234       2.395827      -0.454326       1.834060          -0.000018
          147              H      -4.822150       1.629762      10.969794       0.112617       1.125584 0.81164958E+01  0.78976248E+02                                 1.699790                            1.597188      -0.987482       2.400476                    0.998632       3.382156       9.049187       0.534076       1.178623      -0.732772      -0.005983      -0.029444       0.020969       0.036639       0.003668      -0.011740      -0.009517      -0.003224      -0.004919      -0.014351      -0.002416       0.016767              1.762214       1.544890      -0.237686      -0.008349       2.238605      -0.379346       1.503149          -0.000006
          148              H      -6.506648       3.129166      11.265597       0.116126       1.223881 0.89698621E+01  0.89022479E+02                                 1.776271                            1.666538      -0.962383       2.425531                    0.998100       3.303597       8.775798       0.531516       1.161117      -0.739370      -0.028069      -0.012690       0.023946       0.039017       0.002036      -0.009814      -0.014056      -0.004663      -0.014118      -0.017692      -0.000392       0.018083              1.824396       2.173147      -0.025298      -0.498817       1.584801      -0.059172       1.715240          -0.000028
          149              H       2.476714      18.091280       4.938413       0.103975       1.218781 0.91165256E+01  0.91216424E+02                                 1.795664                            1.696340      -0.997393       2.397914                    0.997763       3.429567       9.270042       0.517172       1.183662      -0.732833       0.003194      -0.031995      -0.014732       0.035368      -0.003325       0.000624      -0.001580      -0.032040       0.004195      -0.017072       0.001225       0.015848              1.880935       1.524594      -0.148076      -0.144012       2.076327       0.416445       2.041884          -0.000001
          150              H       2.165618      17.985649       7.212088       0.120702       1.364608 0.10262142E+02  0.10581135E+03                                 1.951768                            1.816766      -1.072752       2.373997                    0.997245       3.434468       9.437896       0.492516       1.206122      -0.729064       0.005091      -0.034327       0.014767       0.037714      -0.005589      -0.003798       0.004240      -0.032293      -0.019897      -0.014974      -0.006267       0.021241              1.993483       1.491298      -0.065720      -0.049745       2.323609      -0.414376       2.165541          -0.000018
          151              H       2.116495      21.993197       4.878249       0.112625       1.126045 0.81206392E+01  0.79026240E+02                                 1.700255                            1.597602      -0.987361       2.400539                    0.998634       3.382316       9.050017       0.534007       1.178631      -0.732774      -0.001257       0.034553      -0.012113       0.036637      -0.001805      -0.003517       0.002120      -0.029579      -0.009495      -0.014355      -0.002404       0.016760              1.762709       1.300261       0.027225      -0.061365       1.987015      -0.454416       2.000850          -0.000006
          152              H       1.729667      21.958483       7.119336       0.116117       1.226033 0.89889814E+01  0.89257233E+02                                 1.778379                            1.668373      -0.962507       2.425463                    0.998099       3.304109       8.778569       0.531210       1.161201      -0.739377      -0.004218       0.035520       0.015593       0.039020      -0.001115      -0.000788      -0.001290      -0.035572      -0.000979      -0.017697      -0.000374       0.018071              1.826622       1.413532      -0.092561      -0.149691       2.062843       0.435826       2.003492          -0.000027
          153              H      15.146289       7.981905       5.602717       0.103975       1.218784 0.91165460E+01  0.91216675E+02                                 1.795666                            1.696342      -0.997394       2.397913                    0.997763       3.429570       9.270051       0.517172       1.183662      -0.732833       0.001989       0.004091      -0.035074       0.035368       0.008931      -0.005573      -0.004694       0.015094       0.031416      -0.017072       0.001225       0.015848              1.880937       1.703343       0.012513       0.249008       1.511101      -0.124354       2.428368          -0.000002
          154              H      17.156242       8.362554       6.648056       0.120702       1.364608 0.10262140E+02  0.10581132E+03                                 1.951768                            1.816766      -1.072748       2.373999                    0.997245       3.434467       9.437892       0.492516       1.206122      -0.729064       0.026542       0.014784      -0.022345       0.037714       0.002459      -0.006408      -0.009413       0.007661       0.049833      -0.014974      -0.006267       0.021241              1.993482       2.451161       0.329137      -0.232614       1.604050      -0.168989       1.925237          -0.000018
          155              H      13.377884       6.974617       8.951813       0.112625       1.126046 0.81206432E+01  0.79026286E+02                                 1.700255                            1.597602      -0.987365       2.400537                    0.998634       3.382317       9.050019       0.534007       1.178631      -0.732774      -0.025760      -0.010440       0.023868       0.036637       0.002447      -0.005869      -0.005599       0.012875       0.039971      -0.014355      -0.002405       0.016760              1.762709       2.311700       0.290838      -0.206206       1.379485      -0.080439       1.596942          -0.000006
          156              H      15.353042       7.262639      10.042275       0.116117       1.226031 0.89889674E+01  0.89257057E+02                                 1.778377                            1.668372      -0.962511       2.425462                    0.998099       3.304106       8.778558       0.531210       1.161200      -0.739377      -0.002607      -0.005396       0.038558       0.039020       0.007126      -0.007616      -0.004135       0.018032       0.036790      -0.017697      -0.000374       0.018071              1.826621       1.668027       0.006619       0.232896       1.386400      -0.082067       2.425435          -0.000027
          157              H      16.231121      -8.459270      20.292615       0.103956       1.219632 0.91244460E+01  0.91314891E+02                                 1.796557                            1.697144      -0.997305       2.397940                    0.997764       3.429671       9.271098       0.517022       1.183756      -0.732823      -0.031233       0.016596      -0.000730       0.035376      -0.002266      -0.007322      -0.007165       0.016598      -0.033349      -0.017047       0.001195       0.015851              1.881904       2.109201      -0.411020       0.170048       1.908272      -0.236470       1.628239          -0.000002
          158              H      16.235217     -10.264038      21.713975       0.120708       1.367864 0.10291722E+02  0.10619369E+03                                 1.955448                            1.819898      -1.072486       2.374126                    0.997250       3.434714       9.442288       0.491879       1.206806      -0.728954      -0.034052      -0.009462       0.013134       0.037704      -0.007539      -0.002449      -0.003753       0.029499      -0.027798      -0.015048      -0.006225       0.021273              1.997345       2.277145       0.219436      -0.370450       1.852965      -0.363462       1.861927          -0.000018
          159              H      20.029950      -8.887678      19.430273       0.112617       1.125585 0.81165074E+01  0.78976383E+02                                 1.699790                            1.597189      -0.987481       2.400477                    0.998632       3.382157       9.049189       0.534077       1.178622      -0.732772       0.032995       0.005319      -0.015015       0.036639      -0.006690      -0.005251      -0.004713       0.021629      -0.020484      -0.014351      -0.002416       0.016767              1.762215       1.893085       0.234714      -0.409072       1.667333      -0.367384       1.726226          -0.000006
          160              H      20.126151     -10.640344      20.876701       0.116125       1.223881 0.89698577E+01  0.89022422E+02                                 1.776271                            1.666538      -0.962378       2.425533                    0.998100       3.303596       8.775794       0.531516       1.161117      -0.739370       0.034890      -0.017437       0.000983       0.039017      -0.004325      -0.009412      -0.006662       0.019580      -0.029507      -0.017692      -0.000392       0.018083              1.824396       2.046253      -0.464205       0.115793       1.860769      -0.246832       1.566165          -0.000027
          161              H      17.315895      -9.226366      17.309513       0.103963       1.219702 0.91250410E+01  0.91323366E+02                                 1.796713                            1.697266      -0.997267       2.397958                    0.997767       3.429820       9.271971       0.516967       1.183849      -0.732801       0.026050      -0.023920       0.000734       0.035373      -0.006964       0.004331       0.009315      -0.010054      -0.033349      -0.017068       0.001220       0.015848              1.882086       2.189168      -0.382888       0.279670       1.828713      -0.081497       1.628378          -0.000001
          162              H       5.379135      19.121860      15.888152       0.120692       1.364896 0.10265145E+02  0.10585518E+03                                 1.952462                            1.817353      -1.072952       2.373901                    0.997240       3.435038       9.441527       0.492283       1.206548      -0.728964       0.002432      -0.035272      -0.013138       0.037718      -0.015072       0.002718       0.003537      -0.013490      -0.027892      -0.014999      -0.006237       0.021236              1.994220       1.759637       0.037288       0.218644       2.363882       0.469248       1.859141          -0.000018
          163              H      15.645736      -5.787576      18.171855       0.112635       1.125724 0.81177943E+01  0.78991004E+02                                 1.699830                            1.597238      -0.987521       2.400462                    0.998630       3.382197       9.049030       0.534114       1.178508      -0.732799      -0.005978       0.032880       0.015007       0.036634      -0.011992       0.002697       0.006526      -0.008410      -0.020455      -0.014350      -0.002404       0.016755              1.762242       1.544917       0.111582       0.210037       2.015513       0.508117       1.726296          -0.000006
          164              H      13.961219      -6.281119      16.725426       0.116113       1.226107 0.89893810E+01  0.89261064E+02                                 1.778375                            1.668346      -0.962363       2.425533                    0.998101       3.304003       8.777918       0.531252       1.161111      -0.739401      -0.028073       0.027080      -0.000984       0.039018      -0.009511       0.003151       0.011100      -0.009771      -0.029515      -0.017700      -0.000375       0.018074              1.826634       2.176108      -0.420190       0.271884       1.735913      -0.026970       1.567880          -0.000027
          165              H      12.710629       9.704203       6.931326       0.103920       1.221876 0.91458332E+01  0.91585729E+02                                 1.799250                            1.699569      -0.997395       2.397877                    0.997763       3.430773       9.278018       0.516435       1.184366      -0.732703       0.003184       0.003216       0.035075       0.035366       0.002197       0.002583       0.006846      -0.022947       0.031437      -0.017067       0.001192       0.015875              1.884826       1.527303      -0.050898       0.200918       1.693292      -0.194104       2.433884          -0.000002
          166              H      12.399518      11.726069       5.885986       0.120707       1.375573 0.10363474E+02  0.10714131E+03                                 1.965395                            1.828369      -1.072787       2.373980                    0.997243       3.438127       9.466993       0.489780       1.209633      -0.728383       0.005076       0.029917       0.022324       0.037672      -0.000634       0.006723       0.009141      -0.008993       0.050091      -0.015041      -0.006219       0.021261              2.007805       1.499806      -0.010392       0.082753       2.584908       0.278668       1.938700          -0.000017
          167              H      12.350364       7.701110       3.582229       0.112620       1.125884 0.81188149E+01  0.79002321E+02                                 1.699902                            1.597262      -0.987572       2.400436                    0.998630       3.382222       9.048766       0.534156       1.178395      -0.732827      -0.001250      -0.027768      -0.023865       0.036635      -0.002136       0.003323       0.007408      -0.013101       0.040000      -0.014362      -0.002412       0.016774              1.762344       1.300028      -0.066718       0.007098       2.390325       0.221240       1.596680          -0.000006
          168              H      11.963522       9.659295       2.491768       0.116130       1.223628 0.89672670E+01  0.88988099E+02                                 1.775818                            1.666123      -0.962315       2.425557                    0.998101       3.303331       8.773962       0.531678       1.160874      -0.739427      -0.004216      -0.004258      -0.038558       0.039021      -0.000124       0.001376       0.008581      -0.022983       0.036812      -0.017703      -0.000393       0.018096              1.823931       1.411799      -0.083139       0.154659       1.638551      -0.191678       2.421442          -0.000027
          169              H       9.353935      -7.330358      22.247925       0.103956       1.219634 0.91244589E+01  0.91315055E+02                                 1.796559                            1.697146      -0.997310       2.397937                    0.997764       3.429673       9.271106       0.517021       1.183757      -0.732823       0.031233       0.008930      -0.014008       0.035376      -0.005208      -0.005623      -0.007209       0.016674      -0.033120      -0.017046       0.001195       0.015851              1.881905       2.109203       0.352773      -0.270933       1.903033      -0.239496       1.633480          -0.000001
          170              H       9.349839      -9.463669      23.100240       0.120708       1.367873 0.10291799E+02  0.10619469E+03                                 1.955455                            1.819905      -1.072492       2.374123                    0.997250       3.434726       9.442331       0.491878       1.206806      -0.728954       0.034052      -0.016106       0.001627       0.037704       0.001649      -0.007754      -0.001508       0.025611      -0.039463      -0.015048      -0.006225       0.021273              1.997353       2.277154      -0.430540       0.004816       2.174459      -0.177857       1.540447          -0.000018
          171              H       5.555106      -6.797745      23.050104       0.112617       1.125586 0.81165146E+01  0.78976471E+02                                 1.699792                            1.597190      -0.987481       2.400477                    0.998632       3.382157       9.049190       0.534076       1.178622      -0.732772      -0.032995       0.015663       0.002901       0.036639      -0.001202      -0.008420      -0.002109       0.017118      -0.034017      -0.014351      -0.002416       0.016767              1.762216       1.893086      -0.471625      -0.001263       2.029666      -0.158196       1.363896          -0.000005
          172              H       5.458905      -8.926714      23.844762       0.116125       1.223882 0.89698611E+01  0.89022459E+02                                 1.776271                            1.666538      -0.962378       2.425533                    0.998100       3.303597       8.775795       0.531516       1.161117      -0.739370      -0.034890      -0.009570       0.014609       0.039017      -0.005988      -0.008452      -0.005480       0.017533      -0.035648      -0.017692      -0.000391       0.018083              1.824396       2.046253       0.332379      -0.344120       1.853574      -0.250986       1.573360          -0.000027
          173              H      10.438767      13.611989      15.354202       0.103975       1.218782 0.91165291E+01  0.91216470E+02                                 1.795665                            1.696341      -0.997393       2.397914                    0.997763       3.429567       9.270043       0.517171       1.183662      -0.732833      -0.001989       0.032421       0.013994       0.035368      -0.009292       0.004948       0.007723      -0.006412      -0.033102      -0.017072       0.001225       0.015848              1.880936       1.703342       0.209391       0.135338       2.306750       0.335004       1.632716          -0.000001
          174              H       8.428814      12.897015      14.501887       0.120702       1.364604 0.10262098E+02  0.10581076E+03                                 1.951762                            1.816760      -1.072752       2.373997                    0.997245       3.434463       9.437868       0.492518       1.206120      -0.729065      -0.026542       0.026743      -0.001631       0.037714      -0.006779      -0.001074       0.007741      -0.022051      -0.039304      -0.014974      -0.006267       0.021241              1.993476       2.451152      -0.366014       0.168737       1.991283       0.054579       1.537992          -0.000018
          175              H      12.207172      10.207935      14.552023       0.112625       1.126045 0.81206369E+01  0.79026213E+02                                 1.700254                            1.597601      -0.987362       2.400538                    0.998634       3.382316       9.050017       0.534007       1.178631      -0.732774       0.025760      -0.025890      -0.002892       0.036637      -0.006307      -0.000815       0.008642      -0.011791      -0.034027      -0.014355      -0.002405       0.016760              1.762709       2.311699      -0.323996       0.148773       1.612241       0.053940       1.364186          -0.000006
          176              H      10.232014       9.407571      13.757365       0.116117       1.226032 0.89889689E+01  0.89257067E+02                                 1.778376                            1.668371      -0.962510       2.425462                    0.998099       3.304109       8.778563       0.531211       1.161199      -0.739378       0.002607      -0.036090      -0.014606       0.039020      -0.010158       0.002363       0.009802      -0.006107      -0.035628      -0.017697      -0.000373       0.018071              1.826620       1.668026       0.198386       0.122179       2.236755       0.408875       1.575078          -0.000027
          177              H      12.874427      13.322509      13.198347       0.103920       1.221876 0.91458277E+01  0.91585665E+02                                 1.799250                            1.699569      -0.997395       2.397877                    0.997763       3.430773       9.278019       0.516435       1.184366      -0.732703      -0.003184      -0.028768      -0.020323       0.035366       0.001138       0.003194       0.005261      -0.020202       0.039671      -0.017067       0.001192       0.015875              1.884826       1.527303       0.199450       0.056378       2.416839       0.223627       1.710336          -0.000002
          178              H      13.185538      15.238721      11.970011       0.120707       1.375577 0.10363513E+02  0.10714183E+03                                 1.965400                            1.828373      -1.072786       2.373980                    0.997243       3.438130       9.467009       0.489779       1.209634      -0.728382      -0.005076      -0.004375      -0.037071       0.037671       0.006140       0.002812       0.013468      -0.016489       0.027603      -0.015041      -0.006219       0.021261              2.007810       1.499809       0.076863       0.032376       1.858920      -0.140475       2.664701          -0.000017
          179              H      13.234692      15.221397      16.607606       0.112620       1.125885 0.81188227E+01  0.79002424E+02                                 1.699903                            1.597263      -0.987575       2.400435                    0.998630       3.382225       9.048778       0.534155       1.178396      -0.732827       0.001250       0.006784       0.035980       0.036635       0.003946      -0.000188       0.009528      -0.016773       0.028985      -0.014362      -0.002412       0.016774              1.762346       1.300029       0.039506      -0.054231       1.603489      -0.233031       2.383520          -0.000006
          180              H      13.621534      17.144846      15.456981       0.116130       1.223630 0.89672864E+01  0.88988339E+02                                 1.775820                            1.666124      -0.962316       2.425556                    0.998101       3.303334       8.773972       0.531678       1.160874      -0.739427       0.004216       0.031263       0.022967       0.039021       0.001253       0.000581       0.007284      -0.020738       0.043547      -0.017703      -0.000393       0.018096              1.823933       1.411801       0.175509       0.005327       2.391726       0.243156       1.668272          -0.000027
          181              H       8.269161      -5.130444      24.403781       0.103963       1.219703 0.91250518E+01  0.91323498E+02                                 1.796714                            1.697267      -0.997267       2.397959                    0.997767       3.429821       9.271974       0.516967       1.183849      -0.732801      -0.026050      -0.012595       0.020348       0.035373       0.007233      -0.003866      -0.004739       0.014290       0.039680      -0.017068       0.001220       0.015848              1.882087       2.189168       0.433643      -0.191761       1.749038      -0.127497       1.708054          -0.000001
          182              H      20.205921      10.274379       0.564032       0.120692       1.364888 0.10265076E+02  0.10585431E+03                                 1.952458                            1.817349      -1.072940       2.373907                    0.997241       3.435025       9.441491       0.492282       1.206551      -0.728964      -0.002432      -0.006258       0.037116       0.037718       0.009890      -0.011694      -0.007191       0.005091       0.027853      -0.014999      -0.006237       0.021236              1.994216       1.759633       0.170708       0.141612       1.578943       0.016075       2.644071          -0.000018
          183              H       9.939320      -4.157892      20.994521       0.112635       1.125723 0.81177858E+01  0.78990902E+02                                 1.699829                            1.597238      -0.987520       2.400463                    0.998630       3.382195       9.049024       0.534114       1.178509      -0.732799       0.005978       0.003444      -0.035979       0.036634       0.008332      -0.009036      -0.002986       0.008067       0.028973      -0.014350      -0.002404       0.016755              1.762242       1.544916       0.126108       0.201650       1.358560       0.128834       2.383249          -0.000005
          184              H      11.623837      -3.152008      22.145146       0.116114       1.226106 0.89893738E+01  0.89260990E+02                                 1.778375                            1.668346      -0.962361       2.425534                    0.998101       3.303999       8.777912       0.531251       1.161112      -0.739401       0.028073       0.014392      -0.022961       0.039018       0.007484      -0.006661      -0.002956       0.014574       0.043521      -0.017700      -0.000375       0.018075              1.826634       2.176109       0.445551      -0.227958       1.633243      -0.086245       1.670551          -0.000027
          185              H      18.502992      -4.095776       8.422877       0.103920       1.221878 0.91458462E+01  0.91585894E+02                                 1.799251                            1.699571      -0.997397       2.397876                    0.997763       3.430776       9.278028       0.516435       1.184366      -0.732703      -0.026062      -0.011304      -0.021066       0.035366      -0.000243       0.008213       0.014064      -0.001824      -0.008647      -0.017067       0.001192       0.015875              1.884828       2.192645      -0.051019       0.472467       1.610042       0.046026       1.851796          -0.000002
          186              H       9.972092      23.320405       8.615901       0.120707       1.375574 0.10363481E+02  0.10714143E+03                                 1.965398                            1.828371      -1.072783       2.373982                    0.997243       3.438125       9.466995       0.489779       1.209635      -0.728382      -0.002433      -0.028983      -0.023942       0.037672       0.005206       0.014503       0.010653      -0.000975       0.009356      -0.015041      -0.006219       0.021261              2.007808       1.770707      -0.210362       0.077895       2.409654       0.458060       1.843063          -0.000016
          187              H      20.173196      -1.629555      10.969794       0.112620       1.125885 0.81188275E+01  0.79002488E+02                                 1.699905                            1.597264      -0.987575       2.400435                    0.998630       3.382224       9.048779       0.534155       1.178397      -0.732827       0.005979       0.029440       0.020969       0.036635       0.003664       0.011746       0.009525      -0.003220      -0.004930      -0.014362      -0.002412       0.016774              1.762347       1.544942      -0.237662       0.008389       2.238843       0.379405       1.503257          -0.000005
          188              H      21.857698      -3.128954      11.265597       0.116130       1.223631 0.89672906E+01  0.88988397E+02                                 1.775821                            1.666125      -0.962317       2.425556                    0.998101       3.303333       8.773972       0.531678       1.160875      -0.739427       0.028070       0.012692       0.023951       0.039021       0.002034       0.009825       0.014067      -0.004657      -0.014087      -0.017703      -0.000393       0.018096              1.823934       2.172537      -0.025230       0.498657       1.584412       0.059181       1.714854          -0.000027
          189              H       2.640429      10.854787       4.938413       0.103963       1.219702 0.91250486E+01  0.91323463E+02                                 1.796714                            1.697267      -0.997266       2.397959                    0.997767       3.429820       9.271973       0.516967       1.183849      -0.732801      -0.003192       0.032001      -0.014731       0.035373      -0.003321      -0.000607       0.001604      -0.032034       0.004199      -0.017068       0.001220       0.015848              1.882087       1.525382      -0.148225       0.144164       2.077616      -0.416821       2.043264          -0.000001
          190              H       2.951557      10.960461       7.212088       0.120692       1.364896 0.10265148E+02  0.10585520E+03                                 1.952461                            1.817352      -1.072958       2.373898                    0.997240       3.435041       9.441530       0.492283       1.206546      -0.728965      -0.005089       0.034333       0.014766       0.037718      -0.005542       0.003836      -0.004230      -0.032314      -0.019911      -0.014999      -0.006236       0.021235              1.994218       1.491726      -0.065749       0.049785       2.324511       0.414640       2.166419          -0.000018
          191              H       3.000648       6.952869       4.878249       0.112635       1.125723 0.81177828E+01  0.78990865E+02                                 1.699828                            1.597237      -0.987520       2.400463                    0.998630       3.382196       9.049026       0.534114       1.178508      -0.732799       0.001254      -0.034551      -0.012114       0.036634      -0.001802       0.003515      -0.002111      -0.029572      -0.009501      -0.014350      -0.002404       0.016755              1.762241       1.300002       0.027223       0.061350       1.986475       0.454183       2.000246          -0.000006
          192              H       3.387506       6.987625       7.119336       0.116113       1.226107 0.89893788E+01  0.89261028E+02                                 1.778373                            1.668345      -0.962366       2.425531                    0.998101       3.304004       8.777917       0.531252       1.161109      -0.739401       0.004212      -0.035516       0.015596       0.039018      -0.001111       0.000791       0.001298      -0.035576      -0.000978      -0.017700      -0.000374       0.018074              1.826632       1.413515      -0.092581       0.149703       2.062885      -0.435892       2.003497          -0.000027
          193              H       0.204740       8.843034       4.111166       0.103956       1.219630 0.91244240E+01  0.91314610E+02                                 1.796554                            1.697142      -0.997303       2.397941                    0.997764       3.429668       9.271085       0.517022       1.183756      -0.732823      -0.001992      -0.028343       0.021076       0.035376       0.000382      -0.010507      -0.012413       0.001734      -0.008651      -0.017047       0.001195       0.015851              1.881901       1.704207      -0.222130       0.113767       2.092455      -0.459722       1.849041          -0.000001
          194              H      -1.805202       9.938637       3.918142       0.120708       1.367869 0.10291764E+02  0.10619423E+03                                 1.955453                            1.819903      -1.072489       2.374125                    0.997250       3.434719       9.442310       0.491878       1.206807      -0.728954      -0.026535      -0.011959       0.023968       0.037704       0.004390      -0.005278      -0.017212      -0.005713       0.009377      -0.015048      -0.006225       0.021273              1.997350       2.456474       0.036956      -0.402597       1.701522      -0.224256       1.834055          -0.000018
          195              H       1.973156      11.239736       1.564249       0.112617       1.125583 0.81164881E+01  0.78976152E+02                                 1.699789                            1.597187      -0.987477       2.400479                    0.998632       3.382153       9.049177       0.534077       1.178623      -0.732772       0.025766       0.015456      -0.020968       0.036639       0.003866      -0.005060      -0.014241      -0.002103      -0.004920      -0.014351      -0.002416       0.016767              1.762214       2.310920       0.033144      -0.354869       1.472573      -0.134319       1.503148          -0.000006
          196              H      -0.001991      12.328102       1.268445       0.116126       1.223881 0.89698572E+01  0.89022433E+02                                 1.776272                            1.666539      -0.962376       2.425534                    0.998100       3.303594       8.775795       0.531515       1.161119      -0.739369       0.002608       0.030694      -0.023946       0.039017       0.003049      -0.009981      -0.013938       0.001067      -0.014118      -0.017692      -0.000392       0.018084              1.824397       1.666072      -0.204574       0.110482       2.091877      -0.490014       1.715242          -0.000027
          197              H      19.587795      -1.128821       7.595630       0.103975       1.218787 0.91165792E+01  0.91217099E+02                                 1.795669                            1.696345      -0.997399       2.397911                    0.997763       3.429575       9.270072       0.517171       1.183662      -0.732833       0.031230       0.007654       0.014732       0.035368       0.007483      -0.001698       0.000062       0.029100       0.004195      -0.017072       0.001225       0.015848              1.880941       2.108103       0.058221       0.440634       1.492830       0.003037       2.041890          -0.000001
          198              H      19.583687      -0.800306       5.321954       0.120702       1.364606 0.10262120E+02  0.10581107E+03                                 1.951767                            1.816765      -1.072743       2.374001                    0.997245       3.434463       9.437881       0.492516       1.206123      -0.729064       0.034061       0.006643      -0.014767       0.037714       0.005802       0.005264      -0.002167       0.032142      -0.019896      -0.014974      -0.006266       0.021240              1.993481       2.272437       0.210452      -0.374097       1.542467      -0.185025       2.165540          -0.000018
          199              H      15.788955      -2.089827       7.655793       0.112625       1.126047 0.81206549E+01  0.79026433E+02                                 1.700256                            1.597603      -0.987366       2.400536                    0.998634       3.382319       9.050028       0.534007       1.178631      -0.732774      -0.032996      -0.010333       0.012113       0.036637       0.007892       0.003171      -0.002609       0.025275      -0.009496      -0.014355      -0.002404       0.016759              1.762711       1.893602       0.236999      -0.407975       1.393678      -0.209326       2.000852          -0.000005
          200              H      15.692743      -1.713551       5.414706       0.116116       1.226034 0.89889868E+01  0.89257282E+02                                 1.778378                            1.668372      -0.962510       2.425462                    0.998099       3.304111       8.778568       0.531211       1.161199      -0.739378      -0.034895      -0.007863      -0.015592       0.039020       0.010312      -0.000953      -0.001173       0.029070      -0.000978      -0.017698      -0.000374       0.018071              1.826621       2.048875       0.132064       0.460798       1.427498       0.004143       2.003492          -0.000027
          201              H      -7.593458      19.241901       6.931326       0.103975       1.218782 0.91165325E+01  0.91216511E+02                                 1.795665                            1.696341      -0.997392       2.397914                    0.997763       3.429567       9.270043       0.517171       1.183662      -0.732833      -0.003194      -0.003239       0.035074       0.035368       0.002203      -0.002568      -0.006819      -0.022967       0.031416      -0.017072       0.001225       0.015848              1.880936       1.524594      -0.050682      -0.200243       1.689846       0.193314       2.428366          -0.000001
          202              H      -7.282362      17.220015       5.885986       0.120702       1.364602 0.10262088E+02  0.10581066E+03                                 1.951764                            1.816762      -1.072742       2.374002                    0.997245       3.434458       9.437863       0.492517       1.206123      -0.729064      -0.005091      -0.029952       0.022346       0.037714      -0.000495      -0.006739      -0.009179      -0.009049       0.049834      -0.014974      -0.006267       0.021241              1.993478       1.491295      -0.010221      -0.081788       2.563907      -0.275639       1.925232          -0.000018
          203              H      -7.233239      21.244931       3.582229       0.112625       1.126045 0.81206365E+01  0.79026201E+02                                 1.700254                            1.597601      -0.987361       2.400539                    0.998634       3.382316       9.050014       0.534008       1.178631      -0.732774       0.001257       0.027767      -0.023868       0.036637      -0.002143      -0.003322      -0.007400      -0.013090       0.039971      -0.014355      -0.002404       0.016759              1.762708       1.300260      -0.066756      -0.007104       2.390921      -0.221225       1.596942          -0.000006
          204              H      -6.846411      19.286726       2.491768       0.116117       1.226032 0.89889754E+01  0.89257170E+02                                 1.778379                            1.668374      -0.962506       2.425464                    0.998099       3.304108       8.778570       0.531209       1.161202      -0.739377       0.004218       0.004256      -0.038558       0.039020      -0.000125      -0.001360      -0.008559      -0.022982       0.036790      -0.017697      -0.000374       0.018071              1.826623       1.413532      -0.083358      -0.155005       1.640898       0.192222       2.425439          -0.000027
          205              H      -1.964764       9.226692      17.309513       0.103956       1.219632 0.91244364E+01  0.91314773E+02                                 1.796556                            1.697144      -0.997306       2.397939                    0.997764       3.429671       9.271098       0.517022       1.183756      -0.732823      -0.026058       0.023915       0.000729       0.035376      -0.006979      -0.004315      -0.009291      -0.010062      -0.033349      -0.017047       0.001195       0.015851              1.881903       2.188936      -0.382829      -0.279629       1.828536       0.081500       1.628239          -0.000001
          206              H      -0.261845       9.824413      15.888152       0.120708       1.367869 0.10291772E+02  0.10619431E+03                                 1.955450                            1.819900      -1.072501       2.374119                    0.997250       3.434726       9.442319       0.491880       1.206803      -0.728955      -0.002430       0.035259      -0.013135       0.037704      -0.015135      -0.002722      -0.003560      -0.013467      -0.027798      -0.015048      -0.006225       0.021273              1.997347       1.762174       0.037367      -0.219194       2.367938      -0.470417       1.861929          -0.000018
          207              H      -0.294594       5.787919      18.171855       0.112617       1.125584 0.81164994E+01  0.78976279E+02                                 1.699789                            1.597187      -0.987481       2.400477                    0.998632       3.382156       9.049182       0.534077       1.178621      -0.732772       0.005983      -0.032881       0.015015       0.036639      -0.012001      -0.002693      -0.006522      -0.008412      -0.020484      -0.014351      -0.002416       0.016767              1.762214       1.544889       0.111610      -0.210018       2.015525      -0.508137       1.726226          -0.000006
          208              H       1.389904       6.281434      16.725426       0.116126       1.223878 0.89698280E+01  0.89022044E+02                                 1.776267                            1.666534      -0.962380       2.425533                    0.998100       3.303592       8.775776       0.531517       1.161116      -0.739370       0.028070      -0.027083      -0.000983       0.039017      -0.009518      -0.003144      -0.011094      -0.009792      -0.029507      -0.017692      -0.000392       0.018083              1.824391       2.173141      -0.419340      -0.271312       1.733871       0.026894       1.566162          -0.000027
          209              H      -0.879951       8.459652      20.292615       0.103963       1.219706 0.91250845E+01  0.91323920E+02                                 1.796718                            1.697270      -0.997272       2.397956                    0.997767       3.429827       9.271999       0.516966       1.183849      -0.732800       0.031235      -0.016587      -0.000734       0.035373      -0.002257       0.007338       0.007189       0.016574      -0.033349      -0.017068       0.001220       0.015848              1.882092       2.109427      -0.411084      -0.170059       1.908466       0.236511       1.628382          -0.000001
          210              H      -0.884028      10.264447      21.713975       0.120692       1.364895 0.10265134E+02  0.10585506E+03                                 1.952464                            1.817354      -1.072947       2.373904                    0.997240       3.435035       9.441526       0.492281       1.206551      -0.728964       0.034066       0.009464       0.013138       0.037718      -0.007483       0.002429       0.003742       0.029439      -0.027891      -0.014999      -0.006236       0.021235              1.994222       2.273310       0.218897       0.369532       1.850212       0.362555       1.859142          -0.000018
          211              H      -4.678791       8.888044      19.430273       0.112635       1.125725 0.81178032E+01  0.78991121E+02                                 1.699832                            1.597240      -0.987523       2.400462                    0.998630       3.382198       9.049038       0.534113       1.178509      -0.732799      -0.032993      -0.005324      -0.015007       0.036634      -0.006684       0.005254       0.004719       0.021615      -0.020455      -0.014350      -0.002404       0.016755              1.762244       1.893096       0.234680       0.409047       1.667339       0.367396       1.726298          -0.000005
          212              H      -4.774973      10.640737      20.876701       0.116113       1.226107 0.89893742E+01  0.89260965E+02                                 1.778373                            1.668344      -0.962363       2.425533                    0.998101       3.304002       8.777909       0.531252       1.161109      -0.739401      -0.034889       0.017440       0.000984       0.039018      -0.004327       0.009415       0.006671       0.019555      -0.029515      -0.017700      -0.000374       0.018074              1.826632       2.048924      -0.465155      -0.116054       1.863093       0.247345       1.567878          -0.000027
          213              H     -10.029137      20.964174       5.602717       0.103920       1.221877 0.91458336E+01  0.91585722E+02                                 1.799249                            1.699568      -0.997396       2.397876                    0.997763       3.430774       9.278016       0.516436       1.184364      -0.732704      -0.001971      -0.004074      -0.035075       0.035366       0.008920       0.005593       0.004717       0.015086       0.031437      -0.017067       0.001192       0.015875              1.884825       1.706839       0.012577      -0.249975       1.513754       0.124727       2.433881          -0.000002
          214              H      18.662724      20.583545       6.648056       0.120707       1.375574 0.10363477E+02  0.10714134E+03                                 1.965395                            1.828369      -1.072784       2.373981                    0.997243       3.438126       9.466988       0.489780       1.209632      -0.728383      -0.026514      -0.014758      -0.022324       0.037672       0.002333       0.006377       0.009385       0.007792       0.050091      -0.015041      -0.006219       0.021261              2.007805       2.470876       0.332928       0.235148       1.613838       0.170908       1.938700          -0.000017
          215              H      -8.260687      21.971526       8.951813       0.112621       1.125882 0.81187981E+01  0.79002126E+02                                 1.699900                            1.597261      -0.987572       2.400437                    0.998630       3.382219       9.048759       0.534156       1.178396      -0.732827       0.025763       0.010434       0.023865       0.036635       0.002456       0.005877       0.005603       0.012875       0.040001      -0.014362      -0.002412       0.016774              1.762343       2.311116       0.290752       0.206221       1.379234       0.080438       1.596679          -0.000006
          216              H     -10.235830      21.683524      10.042275       0.116130       1.223633 0.89673143E+01  0.88988684E+02                                 1.775822                            1.666127      -0.962318       2.425555                    0.998101       3.303337       8.773983       0.531678       1.160874      -0.739427       0.002609       0.005394       0.038558       0.039021       0.007127       0.007631       0.004157       0.018032       0.036812      -0.017703      -0.000393       0.018096              1.823936       1.665617       0.006596      -0.232270       1.384741       0.081923       2.421449          -0.000027
          217              C      12.997156      -4.010357      11.433554       0.234377      44.653855 0.35636095E+03  0.80223211E+04                                11.526268                            6.549404      -0.207956       1.958173                    0.999113      25.588939      73.487523       0.602770       0.451383      -1.036393      -0.007476      -0.009337       0.003998       0.012612       0.003828       0.019291      -0.000037       0.029302       0.113469      -0.034158      -0.011193       0.045351             19.116419      32.574567      12.197076      -9.788188      14.755857      -4.907096      10.018835           0.007647
          218              C      14.217040      -3.448810      10.967287       0.046406      43.974585 0.39481311E+03  0.90272501E+04                                10.971272                            6.643946      -0.099420       1.982263                    0.999317      26.433374      74.030714       0.638926       0.419268      -1.066373       0.013936       0.004274      -0.004974       0.015402       0.005263      -0.010636       0.002068       0.012462      -0.031802      -0.015926      -0.000867       0.016793             17.181782      27.958621       9.091436      -7.835971      14.399846      -4.925120       9.186879           0.000198
          219              C      15.514703      -1.722191      10.062329      -0.143985      35.837432 0.41196336E+03  0.96040745E+04                                 9.602217                            6.824894      -0.061942       1.953494                    0.999600      29.567301      86.050468       0.619647       0.423999      -1.054083      -0.032086      -0.021378       0.014127       0.041063      -0.004778       0.003455      -0.007001      -0.065232       0.046670      -0.040897       0.011809       0.029088             12.730629      19.717755       4.136715      -5.117887      10.652820      -2.922635       7.821311          -0.000100
          220              C      16.636340      -2.415447      10.049795       0.084698      36.224070 0.41812977E+03  0.97319702E+04                                 9.789918                            6.942903      -0.298953       1.920335                    0.998947      26.778995      76.524894       0.608715       0.432317      -1.054595       0.022311       0.009777      -0.009393       0.026107       0.027591      -0.003972       0.004512       0.027313       0.036673      -0.037604       0.012847       0.024756             13.355441      18.938819       4.263397      -4.739090      12.803103      -3.592164       8.324401           0.001378
          221              C      14.282539      -2.144797      10.538623      -0.121906      36.298240 0.40484288E+03  0.93732808E+04                                 9.622407                            6.714118       0.089377       2.005111                    0.999649      29.079183      83.644743       0.633546       0.417564      -1.060801       0.025433       0.008391      -0.001686       0.026835      -0.013259       0.004983      -0.002212      -0.009100      -0.008725      -0.013356      -0.003261       0.016617             12.893626      18.417132       5.231340      -5.260735      12.572972      -3.752452       7.690773           0.001070
          222              C      16.566747      -3.720906      10.516062      -0.143273      36.313760 0.41914129E+03  0.97782311E+04                                 9.581970                            6.840410       0.197325       2.035211                    0.999797      29.347070      84.434726       0.627150       0.418635      -1.061279      -0.027013      -0.006001       0.006595       0.028446      -0.027260       0.005999       0.000209      -0.017976      -0.005450      -0.028725      -0.001244       0.029969             12.452518      18.434999       3.867886      -4.472459      11.612899      -3.434187       7.309655          -0.000358
          223              C      15.379612      -4.197063      10.974808      -0.118867      35.544508 0.40311169E+03  0.93187563E+04                                 9.477973                            6.716359       0.033875       1.986582                    0.999641      29.012254      83.257734       0.631393       0.419637      -1.059995       0.011561       0.021980      -0.010597       0.027002      -0.006999       0.004489      -0.011636      -0.051598      -0.019700      -0.024024      -0.009658       0.033682             12.342262      19.800349       3.882175      -4.590353      10.102625      -2.939102       7.123811           0.001263
          224              C       2.120492       3.680491       1.100489       0.234379      44.649420 0.35632997E+03  0.80214397E+04                                11.525196                            6.548848      -0.207966       1.958163                    0.999113      25.588935      73.486378       0.602834       0.451345      -1.036416      -0.006340      -0.010167      -0.003984       0.012627      -0.006245       0.006512      -0.018092      -0.027626       0.113556      -0.034194      -0.011138       0.045332             19.114494       9.068324       3.884977       1.363015      38.257689      10.862368      10.017470           0.007650
          225              C       2.243308       5.017799       1.566755       0.046385      43.974872 0.39481502E+03  0.90272862E+04                                10.971209                            6.643852      -0.099261       1.982308                    0.999318      26.433520      74.030592       0.638947       0.419254      -1.066384      -0.000627       0.014543       0.004973       0.015383       0.000147      -0.005439       0.009419      -0.016354      -0.031744      -0.015912      -0.000947       0.016859             17.181953      10.191149       2.808738       2.030803      32.168193       9.029308       9.186517           0.000197
          226              C       3.438644       6.816800       2.471713      -0.144045      35.839581 0.41201701E+03  0.96055522E+04                                 9.602335                            6.825260      -0.062163       1.953430                    0.999601      29.567804      86.050431       0.619647       0.423989      -1.054099      -0.009447      -0.037408      -0.014162       0.041100       0.016791       0.007912      -0.000713       0.056732       0.046869      -0.040913       0.011664       0.029250             12.730596       9.060012       0.369741       1.049921      21.310542       5.798807       7.821232          -0.000102
          227              C       2.411161       7.643208       2.484247       0.084741      36.221927 0.41811391E+03  0.97313653E+04                                 9.789014                            6.942439      -0.298972       1.920333                    0.998948      26.777923      76.517225       0.608788       0.432276      -1.054636       0.001803       0.024279       0.009404       0.026099       0.012871      -0.005572       0.002261      -0.055956       0.036577      -0.037599       0.012812       0.024786             13.354085      10.803843       1.388515       1.806981      20.935098       5.664356       8.323314           0.001380
          228              C       3.450917       5.514227       1.995420      -0.121885      36.309923 0.40500906E+03  0.93780439E+04                                 9.625350                            6.716353       0.089216       2.005063                    0.999649      29.080015      83.649868       0.633323       0.417670      -1.060739      -0.000591       0.026768       0.001686       0.026827      -0.007416       0.003856      -0.003716       0.023784      -0.008596      -0.013239      -0.003370       0.016609             12.898268       9.935978       2.235759       1.785516      21.065132       6.213562       7.693695           0.001072
          229              C       1.203551       7.142438       2.017981      -0.143261      36.311293 0.41910211E+03  0.97770149E+04                                 9.581152                            6.839746       0.197316       2.035194                    0.999797      29.346798      84.430559       0.627232       0.418592      -1.061314       0.003364      -0.027495      -0.006622       0.028481      -0.015515       0.001881      -0.005540       0.048179      -0.005568      -0.028588      -0.001355       0.029943             12.451579       9.938855       0.865119       1.746929      20.107198       5.360763       7.308682          -0.000360
          230              C       1.150327       5.864469       1.559235      -0.118882      35.541669 0.40305933E+03  0.93173617E+04                                 9.477454                            6.715851       0.033676       1.986516                    0.999640      29.013209      83.263113       0.631419       0.419628      -1.059987       0.016885       0.018204       0.010607       0.027000       0.010779       0.012550      -0.000207       0.048914      -0.019653      -0.023982      -0.009751       0.033733             12.341501       8.740373      -0.027172       1.241405      21.160970       5.306904       7.123159           0.001264
          231              C       6.893625      11.655100       0.393569       0.234422      44.641973 0.35632526E+03  0.80211673E+04                                11.523095                            6.548557      -0.208007       1.958157                    0.999113      25.587595      73.477581       0.602892       0.451311      -1.036454       0.010164       0.007437      -0.000754       0.012617      -0.031021       0.004165      -0.021356      -0.001552      -0.052638      -0.034073      -0.011186       0.045259             19.109112      26.506431      13.668142     -11.402554      15.692468      -7.195399      15.128436           0.007650
          232              C       5.841578      10.974876       1.065394       0.046316      43.974654 0.39485748E+03  0.90282713E+04                                10.970273                            6.643884      -0.099447       1.982245                    0.999318      26.432841      74.022630       0.639009       0.419213      -1.066437      -0.010688      -0.006534       0.008902       0.015368       0.010338      -0.012439      -0.000522       0.002197       0.007469      -0.015911      -0.000868       0.016779             17.178425      23.339743      11.474626      -8.336491      13.330517      -5.637398      14.865014           0.000200
          233              C       3.856191       9.734542       1.128064      -0.143934      35.834211 0.41186521E+03  0.96013317E+04                                 9.601861                            6.823925      -0.062071       1.953475                    0.999600      29.566917      86.050740       0.619705       0.423979      -1.054082       0.032254       0.021189      -0.013848       0.041001      -0.006639       0.024359       0.022576       0.012844      -0.041923      -0.040937       0.011641       0.029296             12.730537      16.106414       6.377607      -5.298767       9.286636      -3.177405      12.798560          -0.000098
          234              C       3.798890       9.675215       2.444138       0.084600      36.227202 0.41814820E+03  0.97324732E+04                                 9.790577                            6.943111      -0.298916       1.920342                    0.998948      26.779552      76.525927       0.608701       0.432324      -1.054595      -0.019750      -0.011624       0.012588       0.026147       0.001020      -0.017536      -0.014609      -0.003719      -0.082690      -0.037589       0.012835       0.024754             13.356193      17.183145       6.859659      -3.956047      10.008538      -2.485360      12.876896           0.001377
          235              C       4.855020      10.322138       0.365994      -0.121846      36.273992 0.40449408E+03  0.93632161E+04                                 9.615360                            6.708574       0.089373       2.005116                    0.999649      29.077592      83.632135       0.634182       0.417234      -1.061008      -0.013777      -0.016596       0.015989       0.026849      -0.003394       0.009460       0.004114       0.000405       0.037782      -0.013381      -0.003441       0.016821             12.882538      17.342774       7.568343      -4.330861       9.769298      -2.440959      11.535542           0.001067
          236              C       4.818196      10.309138       3.141031      -0.143234      36.311520 0.41910609E+03  0.97771215E+04                                 9.581252                            6.839907       0.197232       2.035178                    0.999796      29.346138      84.428455       0.627208       0.418608      -1.061305       0.017175       0.012866      -0.018622       0.028413      -0.010489       0.014099       0.011716      -0.000089       0.071240      -0.028727      -0.001450       0.030177             12.451150      15.792947       6.613879      -3.962323       9.046605      -2.714261      12.513896          -0.000356
          237              C       5.812932      10.921339       2.446645      -0.118829      35.544399 0.40310972E+03  0.93185750E+04                                 9.477650                            6.716165       0.033767       1.986549                    0.999640      29.011442      83.251173       0.631436       0.419615      -1.060023      -0.022895      -0.013964      -0.003314       0.027022       0.007964       0.023896       0.015802       0.009190       0.004400      -0.023966      -0.009838       0.033803             12.341381      15.173531       6.335944      -5.060127       8.943020      -3.604458      12.907593           0.001261
          238              C      18.924683       3.147989      12.140474       0.234387      44.647501 0.35633411E+03  0.80214542E+04                                11.524312                            6.548616      -0.208014       1.958150                    0.999112      25.588500      73.481716       0.602889       0.451308      -1.036451       0.003630       0.012071       0.000730       0.012626      -0.023658       0.021587       0.003255       0.040194      -0.052658      -0.034173      -0.011118       0.045290             19.112622       8.304174       7.233294       2.984353      33.900338      13.153865      15.133353           0.007649
          239              C      18.634030       1.929357      11.468649       0.046401      43.969808 0.39479363E+03  0.90263724E+04                                10.969161                            6.642910      -0.099387       1.982270                    0.999318      26.431745      74.015776       0.639124       0.419158      -1.066481      -0.002621      -0.012279      -0.008874       0.015374       0.007371      -0.003614       0.011965      -0.014768       0.007388      -0.015933      -0.000934       0.016867             17.178254       7.230364       5.779063       2.537500      29.439127       9.743764      14.865272           0.000196
          240              C      18.126417      -0.355928      11.405979      -0.144015      35.839574 0.41199527E+03  0.96051018E+04                                 9.602942                            6.825426      -0.062133       1.953431                    0.999601      29.568824      86.059014       0.619581       0.424032      -1.054052       0.009230       0.037520       0.013838       0.041042      -0.009195      -0.012961      -0.030229      -0.001685      -0.042008      -0.040620       0.011557       0.029063             12.731728       6.037489       2.818259       1.229394      19.361768       6.053088      12.795926          -0.000104
          241              C      18.089566      -0.429753      10.089904       0.084737      36.222553 0.41810678E+03  0.97311473E+04                                 9.789150                            6.942367      -0.298886       1.920356                    0.998948      26.778047      76.517097       0.608794       0.432274      -1.054638      -0.004360      -0.022433      -0.012568       0.026080       0.001938       0.007991       0.021431       0.001529      -0.082646      -0.037610       0.012819       0.024791             13.354436       6.493753       3.080957       1.024598      20.697293       4.557808      12.872263           0.001380
          242              C      18.347480       0.781656      12.168048      -0.121905      36.308233 0.40498214E+03  0.93771692E+04                                 9.624487                            6.715602       0.089249       2.005070                    0.999649      29.079693      83.645036       0.633439       0.417605      -1.060792      -0.011056      -0.018561      -0.015893       0.026821      -0.002751      -0.000616      -0.010069       0.003977       0.037918      -0.013233      -0.003471       0.016704             12.897277       5.861200       3.513142       0.859864      21.293416       4.904365      11.537214           0.001072
          243              C      18.347461       0.742553       9.393011      -0.143304      36.314364 0.41914617E+03  0.97782791E+04                                 9.581815                            6.840266       0.197277       2.035180                    0.999796      29.347179      84.432090       0.627188       0.418612      -1.061304       0.006440       0.020594       0.018595       0.028484      -0.008176      -0.006175      -0.016949       0.013257       0.071159      -0.028566      -0.001407       0.029973             12.452432       5.639716       3.025088       1.238582      19.204879       4.641466      12.512700          -0.000363
          244              C      18.593085       1.884478      10.087397      -0.118841      35.534807 0.40298114E+03  0.93148768E+04                                 9.475254                            6.714486       0.033752       1.986542                    0.999640      29.011244      83.247858       0.631599       0.419539      -1.060069      -0.005541      -0.026232       0.003306       0.027014       0.003312      -0.006839      -0.027695      -0.017208       0.004361      -0.023834      -0.009862       0.033696             12.338280       5.651567       2.969577       1.710924      18.460819       5.969207      12.902455           0.001266
          245              C       2.763304      -2.565846      22.824491       0.234421      44.641946 0.35632490E+03  0.80211572E+04                                11.523090                            6.548553      -0.208006       1.958157                    0.999113      25.587595      73.477575       0.602892       0.451311      -1.036454      -0.007509       0.008125       0.006063       0.012616       0.014783      -0.012869      -0.030836      -0.024245      -0.047160      -0.034073      -0.011186       0.045259             19.109104      32.559040     -14.569012      -5.667576      15.448143       4.504263       9.320130           0.007649
          246              C       3.983185      -3.250420      22.571304       0.046316      43.974654 0.39485725E+03  0.90282647E+04                                10.970273                            6.643882      -0.099447       1.982246                    0.999318      26.432834      74.022608       0.639009       0.419213      -1.066437       0.013911      -0.006418      -0.001208       0.015368      -0.011808       0.000815       0.003188       0.021501      -0.004761      -0.015911      -0.000868       0.016778             17.178428      27.949110     -11.327243      -3.954182      14.754122       4.721150       8.832053           0.000196
          247              C       5.280834      -4.897456      21.528471      -0.143933      35.834208 0.41186530E+03  0.96013333E+04                                 9.601858                            6.823924      -0.062067       1.953477                    0.999600      29.566908      86.050688       0.619705       0.423979      -1.054083      -0.032047       0.022880       0.011426       0.041001       0.005382       0.002564       0.007727      -0.064370       0.049444      -0.040937       0.011641       0.029296             12.730533      19.720135      -6.500017      -1.022120      11.058562       2.686817       7.412902          -0.000104
          248              C       6.402479      -4.561677      22.135119       0.084601      36.227236 0.41814852E+03  0.97324823E+04                                 9.790582                            6.943113      -0.298915       1.920342                    0.998948      26.779557      76.525942       0.608701       0.432324      -1.054595       0.022341      -0.013049      -0.003773       0.026147      -0.017248      -0.021897      -0.016104       0.007262      -0.023433      -0.037589       0.012834       0.024755             13.356203      18.940303      -6.234606      -1.321549      12.555056       3.735829       8.573249           0.001382
          249              C       4.048672      -4.273669      21.656319      -0.121845      36.274012 0.40449424E+03  0.93632205E+04                                 9.615362                            6.708574       0.089373       2.005116                    0.999649      29.077590      83.632124       0.634182       0.417234      -1.061008       0.025470      -0.005608      -0.006378       0.026849       0.010945       0.009137       0.005130      -0.004380       0.005509      -0.013381      -0.003441       0.016822             12.882544      18.403180      -7.159870      -1.892658      12.147513       3.986113       8.096939           0.001071
          250              C       6.332898      -3.505141      23.032556      -0.143235      36.311567 0.41910660E+03  0.97771367E+04                                 9.581261                            6.839911       0.197229       2.035176                    0.999796      29.346160      84.428541       0.627207       0.418608      -1.061305      -0.026995       0.008672       0.001832       0.028413       0.018801       0.020725       0.005169      -0.009011       0.021632      -0.028727      -0.001450       0.030177             12.451165      18.432477      -5.805195      -1.112950      11.358202       3.580489       7.562815          -0.000361
          251              C       5.145765      -2.869775      23.215554      -0.118829      35.544398 0.40310963E+03  0.93185731E+04                                 9.477652                            6.716165       0.033765       1.986549                    0.999640      29.011446      83.251201       0.631435       0.419615      -1.060023       0.011508      -0.020216      -0.013751       0.027022       0.007412       0.003942       0.021381      -0.034838       0.030167      -0.023966      -0.009837       0.033803             12.341386      19.798584      -5.914967      -1.066392      10.412958       2.759450       6.812615           0.001264
          252              C      12.354599      13.585994      21.330434       0.234389      44.647314 0.35633268E+03  0.80214130E+04                                11.524279                            6.548602      -0.208004       1.958155                    0.999112      25.588439      73.481474       0.602890       0.451308      -1.036451      -0.006305       0.001622       0.010819       0.012627       0.008754       0.002223      -0.009498      -0.075460      -0.030180      -0.034172      -0.011118       0.045290             19.112562       9.067774      -0.762067      -4.045934       7.669846       6.796432      40.600067           0.007655
          253              C      12.477396      13.321125      19.939155       0.046400      43.969713 0.39479303E+03  0.90263538E+04                                10.969143                            6.642903      -0.099381       1.982272                    0.999318      26.431717      74.015643       0.639125       0.419158      -1.066482      -0.000584      -0.002985      -0.015070       0.015374      -0.004786       0.002608       0.005776       0.009842       0.046775      -0.015933      -0.000934       0.016867             17.178223      10.189695       0.354343      -3.447441       7.111000       5.435266      34.233973           0.000197
          254              C      13.672705      13.205322      17.928694      -0.144016      35.839507 0.41199468E+03  0.96050838E+04                                 9.602927                            6.825420      -0.062125       1.953433                    0.999601      29.568808      86.058931       0.619581       0.424032      -1.054052      -0.009465       0.006444       0.039413       0.041042      -0.001547      -0.018355      -0.021809       0.017260      -0.071388      -0.040619       0.011556       0.029063             12.731701       9.060877       0.724509      -0.845354       6.171861       2.941829      22.962366          -0.000103
          255              C      12.645212      12.802966      17.206734       0.084737      36.222531 0.41810643E+03  0.97311369E+04                                 9.789144                            6.942362      -0.298883       1.920357                    0.998948      26.778049      76.517090       0.608794       0.432274      -1.054638       0.001766      -0.004000      -0.025711       0.026080      -0.011244      -0.008346       0.003067      -0.046765       0.064292      -0.037610       0.012819       0.024791             13.354425      10.804332       0.870885      -2.106026       6.570738       2.628830      22.688203           0.001381
          256              C      13.684996      13.444139      19.294905      -0.121905      36.308168 0.40498172E+03  0.93771555E+04                                 9.624475                            6.715599       0.089254       2.005073                    0.999649      29.079649      83.644850       0.633439       0.417605      -1.060792      -0.000541      -0.011918      -0.024021       0.026821       0.007083       0.004702      -0.001192       0.014851      -0.035375      -0.013234      -0.003471       0.016704             12.897255       9.935167       0.428481      -2.828338       5.654935       2.683075      23.101663           0.001071
          257              C      11.437612      12.649559      17.873545      -0.143303      36.314346 0.41914589E+03  0.97782701E+04                                 9.581810                            6.840262       0.197281       2.035181                    0.999796      29.347157      84.431996       0.627188       0.418612      -1.061304       0.003328       0.008008       0.027132       0.028484       0.009416       0.012630      -0.006319       0.027311      -0.067845      -0.028565      -0.001407       0.029973             12.452425       9.939660       1.080369      -1.623652       5.866159       2.861531      21.551455          -0.000361
          258              C      11.384405      12.891270      19.209674      -0.118842      35.534754 0.40298057E+03  0.93148595E+04                                 9.475244                            6.714481       0.033756       1.986544                    0.999640      29.011214      83.247732       0.631600       0.419539      -1.060069       0.016912       0.000103      -0.021065       0.027014       0.005536      -0.015494      -0.006062       0.037818      -0.053141      -0.023834      -0.009862       0.033696             12.338267       8.738822       1.088446      -0.597550       6.035300       3.423811      22.240678           0.001264
          259              C      17.127644       8.986417      14.777636       0.234377      44.653846 0.35636101E+03  0.80223226E+04                                11.526268                            6.549406      -0.207957       1.958173                    0.999113      25.588936      73.487514       0.602770       0.451383      -1.036393       0.010158      -0.004338      -0.006087       0.012611       0.019133       0.024806       0.022517       0.000281      -0.047246      -0.034159      -0.011193       0.045352             19.116416      26.516133     -16.717248      -6.136826      21.511094       3.843228       9.322022           0.007655
          260              C      16.075601       9.908348      15.030824       0.046406      43.974569 0.39481293E+03  0.90272448E+04                                10.971266                            6.643943      -0.099417       1.982264                    0.999317      26.433375      74.030704       0.638926       0.419268      -1.066373      -0.010722       0.010991       0.001215       0.015403      -0.015970      -0.002720      -0.001767      -0.001840      -0.004672      -0.015927      -0.000867       0.016794             17.181770      23.344741     -12.963049      -5.768464      19.369159       2.156037       8.831410           0.000196
          261              C      14.090227      10.582799      16.073656      -0.143986      35.837405 0.41196326E+03  0.96040723E+04                                 9.602214                            6.824894      -0.061946       1.953492                    0.999600      29.567309      86.050510       0.619647       0.423999      -1.054083       0.032308      -0.022610      -0.011451       0.041062       0.024403      -0.006286      -0.004778       0.043274       0.049362      -0.040897       0.011809       0.029088             12.730621      16.107963      -7.776789      -2.874941      14.669980       0.069273       7.413919          -0.000106
          262              C      14.032918      11.752211      15.467008       0.084698      36.224033 0.41812947E+03  0.97319618E+04                                 9.789913                            6.942901      -0.298957       1.920334                    0.998947      26.778986      76.524872       0.608715       0.432317      -1.054595      -0.019715       0.016694       0.003770       0.026108      -0.015675       0.007885       0.026026       0.016046      -0.023588      -0.037604       0.012848       0.024756             13.355430      17.183659      -6.856374      -3.962726      14.310043       0.001931       8.572588           0.001383
          263              C      15.089055       9.629028      15.945809      -0.121908      36.298265 0.40484326E+03  0.93732915E+04                                 9.622413                            6.714123       0.089379       2.005111                    0.999649      29.079199      83.644792       0.633546       0.417564      -1.060801      -0.013810       0.022094       0.006423       0.026835       0.009874      -0.001684      -0.010132      -0.010390       0.005580      -0.013356      -0.003261       0.016617             12.893635      17.363689      -7.544038      -4.395510      13.214430       0.461417       8.102786           0.001073
          264              C      15.052213      12.038768      14.569571      -0.143272      36.313773 0.41914136E+03  0.97782352E+04                                 9.581979                            6.840416       0.197323       2.035211                    0.999797      29.347080      84.434823       0.627148       0.418635      -1.061279       0.017218      -0.022564      -0.001900       0.028446       0.017474       0.002186      -0.021086      -0.016657       0.021449      -0.028726      -0.001243       0.029969             12.452529      15.795678      -6.740336      -3.746892      13.998839      -0.143654       7.563069          -0.000363
          265              C      16.046946      11.131310      14.386574      -0.118867      35.544533 0.40311206E+03  0.93187666E+04                                 9.477975                            6.716360       0.033875       1.986581                    0.999641      29.012268      83.257770       0.631393       0.419637      -1.059995      -0.022868       0.004178       0.013737       0.027002       0.016725      -0.018767      -0.010683       0.017888       0.030281      -0.024024      -0.009658       0.033682             12.342263      15.175417      -7.551584      -2.957281      15.038736       0.086117       6.812636           0.001265
          266              C       8.690743      -5.532870      16.271694       0.234378      44.649606 0.35633165E+03  0.80214880E+04                                11.525229                            6.548864      -0.207977       1.958158                    0.999113      25.589006      73.486668       0.602833       0.451345      -1.036416       0.003652      -0.005434      -0.010797       0.012627       0.030548       0.009728       0.001157       0.047722      -0.030118      -0.034193      -0.011137       0.045331             19.114550       8.304633      -1.032057      -7.756846       8.434043       1.549016      40.604973           0.007651
          267              C       8.400109      -5.505358      17.662973       0.046385      43.974945 0.39481569E+03  0.90273070E+04                                10.971225                            6.643860      -0.099269       1.982305                    0.999318      26.433556      74.030763       0.638946       0.419255      -1.066384      -0.002587      -0.001579       0.015081       0.015383      -0.006813      -0.004513      -0.004345      -0.001640       0.046838      -0.015912      -0.000947       0.016859             17.181976       7.231581      -0.691966      -6.274813      10.071824       1.438517      34.242525           0.000196
          268              C       7.892523      -4.416970      19.673433      -0.144046      35.839588 0.41201735E+03  0.96055626E+04                                 9.602341                            6.825264      -0.062169       1.953428                    0.999601      29.567822      86.050514       0.619647       0.423989      -1.054098       0.009219      -0.006760      -0.039478       0.041099      -0.006626       0.014646       0.024797      -0.011486      -0.071537      -0.040914       0.011664       0.029249             12.730604       6.037216      -0.344313      -3.054980       9.194395      -0.183663      22.960202          -0.000101
          269              C       7.855682      -5.519805      20.395394       0.084741      36.221923 0.41811385E+03  0.97313635E+04                                 9.789014                            6.942438      -0.298972       1.920333                    0.998948      26.777923      76.517224       0.608788       0.432276      -1.054636      -0.004368       0.000369       0.025728       0.026099       0.005928      -0.005677       0.006861       0.050502       0.064252      -0.037599       0.012812       0.024786             13.354086       6.493835      -0.653146      -3.180384      10.880741       1.109296      22.687682           0.001379
          270              C       8.113568      -4.325803      18.307222      -0.121885      36.309930 0.40500923E+03  0.93780511E+04                                 9.625355                            6.716355       0.089209       2.005060                    0.999649      29.080047      83.650041       0.633322       0.417670      -1.060739      -0.011045      -0.004532       0.024024       0.026827       0.000808       0.002847      -0.003761      -0.020424      -0.035337      -0.013240      -0.003369       0.016609             12.898274       5.861717      -1.012006      -3.472597       9.729680       1.772845      23.103425           0.001071
          271              C       8.113568      -6.709491      19.728583      -0.143262      36.311335 0.41910254E+03  0.97770274E+04                                 9.581159                            6.839750       0.197319       2.035195                    0.999797      29.346812      84.430609       0.627232       0.418592      -1.061314       0.006432       0.005842      -0.027123       0.028481      -0.001311       0.010252      -0.009630      -0.033113      -0.067901      -0.028588      -0.001355       0.029943             12.451592       5.639239      -0.439786      -3.238641      10.165326       0.576082      21.550210          -0.000359
          272              C       8.359174      -6.679110      18.392454      -0.118881      35.541692 0.40305938E+03  0.93173639E+04                                 9.477459                            6.715852       0.033673       1.986516                    0.999640      29.013216      83.263157       0.631419       0.419628      -1.059987      -0.005550       0.015947       0.021069       0.027000      -0.007605       0.000672       0.016794      -0.036259      -0.053109      -0.023981      -0.009751       0.033733             12.341508       5.652772      -0.002938      -3.428128       9.124247      -0.578633      22.247505           0.001263
          273              C      -7.470640       6.576675      15.878125       0.234377      44.649606 0.35633146E+03  0.80214819E+04                                11.525226                            6.548861      -0.207974       1.958160                    0.999113      25.588993      73.486591       0.602833       0.451345      -1.036416      -0.007472       0.001232      -0.010103       0.012626      -0.018565      -0.006301       0.030992      -0.024153      -0.046917      -0.034194      -0.011138       0.045332             19.114556      32.572768       2.378331      15.454551       6.952906       0.402314      17.817995           0.007649
          274              C      -6.250750       6.699702      16.597579       0.046385      43.974932 0.39481542E+03  0.90272989E+04                                10.971221                            6.643856      -0.099267       1.982306                    0.999318      26.433550      74.030727       0.638947       0.419254      -1.066384       0.013921       0.002178       0.006173       0.015383       0.006634       0.009897      -0.005153       0.018017      -0.015299      -0.015912      -0.000947       0.016859             17.181976      27.961008       2.240668      11.791236       6.224838       0.205501      17.360081           0.000194
          275              C      -4.953075       6.620119      18.545369      -0.144045      35.839633 0.41201762E+03  0.96055708E+04                                 9.602348                            6.825266      -0.062171       1.953427                    0.999601      29.567841      86.050592       0.619647       0.423989      -1.054098      -0.032120      -0.001577      -0.025593       0.041099      -0.000482      -0.005785      -0.000365      -0.052093       0.086289      -0.040914       0.011664       0.029249             12.730618      19.717045       2.362934       6.141791       5.998111       0.235028      12.476699          -0.000107
          276              C      -3.831438       6.977596      17.951256       0.084741      36.221935 0.41811401E+03  0.97313688E+04                                 9.789018                            6.942441      -0.298975       1.920332                    0.998948      26.777927      76.517254       0.608788       0.432276      -1.054636       0.022289       0.003248       0.013184       0.026099      -0.010344       0.025893       0.011589      -0.000525      -0.047023      -0.037599       0.012813       0.024786             13.354094      18.936723       1.971426       6.061661       6.332508      -0.143486      14.793051           0.001383
          277              C      -6.185245       6.418939      17.941228      -0.121887      36.310034 0.40501025E+03  0.93780799E+04                                 9.625372                            6.716364       0.089210       2.005060                    0.999649      29.080077      83.650131       0.633322       0.417670      -1.060739       0.025434      -0.002723       0.008087       0.026827       0.002474      -0.013863      -0.002649      -0.000435       0.017624      -0.013239      -0.003370       0.016609             12.898306      18.423388       1.939772       7.166438       5.663170      -0.237503      14.608360           0.001076
          278              C      -3.901037       7.226519      16.587552      -0.143260      36.311278 0.41910180E+03  0.97770062E+04                                 9.581150                            6.839745       0.197314       2.035193                    0.999797      29.346792      84.430548       0.627232       0.418593      -1.061314      -0.027044      -0.002738      -0.008502       0.028481       0.008538      -0.026489      -0.005133      -0.009208       0.020721      -0.028589      -0.001354       0.029943             12.451578      18.433657       1.938589       5.586093       5.410742      -0.146529      13.510335          -0.000364
          279              C      -5.088178       7.067310      15.945809      -0.118881      35.541707 0.40305971E+03  0.93173732E+04                                 9.477462                            6.715855       0.033670       1.986514                    0.999640      29.013223      83.263179       0.631419       0.419628      -1.059987       0.011535      -0.001808       0.024345       0.027000      -0.000298      -0.008242      -0.009543      -0.014688       0.091063      -0.023982      -0.009751       0.033733             12.341511      19.798029       2.033647       5.656911       5.322649       0.179286      11.903855           0.001266
          280              C      -8.113344      26.152712       2.637163       0.234379      44.653725 0.35635997E+03  0.80222929E+04                                11.526247                            6.549397      -0.207948       1.958177                    0.999113      25.588880      73.487304       0.602770       0.451383      -1.036393      -0.006312       0.008543      -0.006800       0.012612      -0.002483      -0.008629       0.027679      -0.044062       0.064089      -0.034158      -0.011193       0.045351             19.116373       9.069382      -3.124440       2.684242      26.487554     -17.661264      21.792182           0.007651
          281              C      -7.990535      25.080273       3.562175       0.046405      43.974463 0.39481212E+03  0.90272204E+04                                10.971246                            6.643935      -0.099411       1.982266                    0.999317      26.433345      74.030567       0.638927       0.419268      -1.066374      -0.000615      -0.011589       0.010127       0.015402       0.004670       0.002901      -0.015086      -0.006354      -0.001938      -0.015927      -0.000867       0.016793             17.181730      10.192046      -3.164349       1.417890      22.751210     -14.465171      18.601932           0.000197
          282              C      -6.795211      23.397075       4.667677      -0.143985      35.837361 0.41196245E+03  0.96040481E+04                                 9.602205                            6.824887      -0.061941       1.953494                    0.999600      29.567271      86.050356       0.619648       0.423999      -1.054083      -0.009460       0.030923      -0.025306       0.041063      -0.015106       0.010659       0.022851       0.018761      -0.067271      -0.040897       0.011809       0.029088             12.730605       9.059943      -1.093267      -0.205494      16.215864      -8.740749      12.916008          -0.000104
          283              C      -7.822694      22.973023       5.377104       0.084699      36.223998 0.41812891E+03  0.97319451E+04                                 9.789904                            6.942895      -0.298953       1.920336                    0.998947      26.778976      76.524822       0.608715       0.432317      -1.054595       0.001781      -0.020281       0.016343       0.026107      -0.001608       0.013940      -0.005288      -0.050648       0.052513      -0.037604       0.012848       0.024756             13.355413      10.805135      -2.258813       0.298314      16.383712      -8.294044      12.877393           0.001382
          284              C      -6.782932      24.460831       3.777760      -0.121907      36.298176 0.40484220E+03  0.93732586E+04                                 9.622392                            6.714111       0.089385       2.005114                    0.999649      29.079144      83.644538       0.633547       0.417563      -1.060802      -0.000567      -0.014848       0.022346       0.026835       0.000482      -0.008327       0.005232       0.021542      -0.015333      -0.013356      -0.003261       0.016617             12.893601       9.934222      -2.661349       1.041047      16.410455      -8.892611      12.336127           0.001072
          285              C      -9.030297      23.627200       5.176560      -0.143273      36.313772 0.41914174E+03  0.97782450E+04                                 9.581977                            6.840418       0.197328       2.035212                    0.999797      29.347068      84.434755       0.627149       0.418635      -1.061279       0.003347       0.019446      -0.020490       0.028446       0.006215      -0.014371       0.012130       0.037159      -0.038724      -0.028725      -0.001244       0.029969             12.452522       9.939813      -1.945148      -0.124863      15.152221      -8.222609      12.265531          -0.000363
          286              C      -9.083516      24.663458       4.299177      -0.118868      35.544465 0.40311153E+03  0.93187505E+04                                 9.477962                            6.716355       0.033881       1.986584                    0.999641      29.012242      83.257655       0.631394       0.419637      -1.059995       0.016870      -0.018290       0.010487       0.027002      -0.016182       0.003096       0.006505       0.038275      -0.051665      -0.024024      -0.009658       0.033682             12.342241       8.740041      -1.060583      -0.644850      15.229850      -8.732874      13.056833           0.001264
          287              C      -3.340202      22.777680       9.896880       0.234390      44.647522 0.35633432E+03  0.80214610E+04                                11.524316                            6.548620      -0.208018       1.958149                    0.999112      25.588512      73.481790       0.602889       0.451308      -1.036450       0.010171      -0.003092       0.006813       0.012626       0.011942      -0.028938      -0.001011       0.037359       0.063988      -0.034171      -0.011118       0.045289             19.112621      26.510011       3.043790      17.541907       9.039835       3.356265      21.788018           0.007648
          288              C      -4.392258      22.535973       8.971868       0.046401      43.969871 0.39479418E+03  0.90263887E+04                                10.969174                            6.642916      -0.099390       1.982269                    0.999318      26.431762      74.015860       0.639123       0.419158      -1.066481      -0.010703      -0.004403      -0.010120       0.015374       0.005625       0.015227       0.002371      -0.000880      -0.001915      -0.015933      -0.000934       0.016867             17.178275      23.339237       1.486228      14.107414       9.596987       3.484893      18.598601           0.000197
          289              C      -6.377646      23.101856       7.866365      -0.144016      35.839567 0.41199515E+03  0.96050978E+04                                 9.602940                            6.825425      -0.062128       1.953432                    0.999601      29.568818      86.058974       0.619581       0.424032      -1.054052       0.032298       0.001380       0.025286       0.041042      -0.017630      -0.017825      -0.017457       0.004487      -0.067153      -0.040620       0.011556       0.029063             12.731725      16.109944       1.397843       8.173240       9.168178       3.106838      12.917052          -0.000106
          290              C      -6.434965      21.991771       7.156938       0.084737      36.222552 0.41810660E+03  0.97311414E+04                                 9.789149                            6.942364      -0.298884       1.920357                    0.998948      26.778043      76.517068       0.608794       0.432274      -1.054638      -0.019696      -0.005091      -0.016319       0.026080       0.014679       0.009660      -0.011339       0.041438       0.052543      -0.037610       0.012819       0.024791             13.354436      17.182673      -0.004262       7.918759      10.004041       2.482759      12.876594           0.001382
          291              C      -5.378807      23.468031       8.756282      -0.121904      36.308214 0.40498192E+03  0.93771634E+04                                 9.624484                            6.715600       0.089248       2.005070                    0.999649      29.079688      83.645038       0.633439       0.417605      -1.060791      -0.013815      -0.005458      -0.022332       0.026821      -0.006349      -0.007579       0.006320      -0.017401      -0.015381      -0.013233      -0.003471       0.016704             12.897268      17.370612      -0.034870       8.735079       8.981118       1.981945      12.340072           0.001072
          292              C      -5.415667      21.071291       7.357483      -0.143305      36.314417 0.41914672E+03  0.97782948E+04                                 9.581824                            6.840270       0.197277       2.035180                    0.999796      29.347187      84.432120       0.627187       0.418612      -1.061304       0.017269       0.009636       0.020501       0.028484      -0.006794      -0.016076       0.009663      -0.036641      -0.038662      -0.028566      -0.001407       0.029973             12.452447      15.796325       0.124309       7.711167       9.295500       2.857607      12.265515          -0.000363
          293              C      -4.420922      21.366548       8.234866      -0.118841      35.534822 0.40298123E+03  0.93148797E+04                                 9.475257                            6.714487       0.033753       1.986542                    0.999640      29.011251      83.247892       0.631599       0.419539      -1.060069      -0.022885       0.009847      -0.010443       0.027014      -0.024631      -0.005001      -0.004900      -0.009451      -0.051653      -0.023834      -0.009862       0.033696             12.338286      15.171130       1.212422       8.015208       8.792119       3.516684      13.051609           0.001264
          294              C      -1.543123       2.385353      21.724002       0.234420      44.641932 0.35632489E+03  0.80211560E+04                                11.523085                            6.548551      -0.208002       1.958159                    0.999113      25.587585      73.477519       0.602892       0.451311      -1.036454       0.003624      -0.006684       0.010068       0.012616      -0.006820      -0.031235      -0.004288       0.042102      -0.046940      -0.034073      -0.011186       0.045259             19.109099       8.303103      -6.199566       4.771934      31.207235     -14.701067      17.816958           0.007653
          295              C      -1.833767       3.576473      21.004548       0.046316      43.974607 0.39485691E+03  0.90282546E+04                                10.970265                            6.643879      -0.099446       1.982246                    0.999318      26.432820      74.022547       0.639009       0.419213      -1.066438      -0.002598       0.013836      -0.006162       0.015367      -0.000511       0.008192      -0.007517      -0.022296      -0.015313      -0.015911      -0.000868       0.016778             17.178414       7.230440      -5.085972       3.736882      26.942560     -11.180584      17.362243           0.000194
          296              C      -2.341379       4.773371      19.056758      -0.143933      35.834188 0.41186507E+03  0.96013270E+04                                 9.601855                            6.823922      -0.062067       1.953477                    0.999600      29.566907      86.050686       0.619706       0.423979      -1.054083       0.009227      -0.030729       0.025528       0.041001       0.016001      -0.001385       0.005814       0.041099       0.086309      -0.040937       0.011641       0.029296             12.730528       6.035831      -2.473300       1.825032      19.681752      -5.867478      12.474001          -0.000106
          297              C      -2.378212       5.950030      19.650872       0.084600      36.227247 0.41814882E+03  0.97324910E+04                                 9.790584                            6.943116      -0.298915       1.920342                    0.998948      26.779568      76.525984       0.608701       0.432324      -1.054595      -0.004376       0.022149      -0.013188       0.026147      -0.007847      -0.002264      -0.028256       0.013479      -0.047077      -0.037589       0.012834       0.024755             13.356205       6.494180      -2.427559       2.155609      18.779509      -5.665601      14.794927           0.001384
          298              C      -2.120326       3.544620      19.660899      -0.121845      36.273947 0.40449337E+03  0.93631956E+04                                 9.615352                            6.708567       0.089372       2.005116                    0.999649      29.077568      83.632043       0.634182       0.417234      -1.061008      -0.011054       0.023107      -0.008046       0.026849       0.002012      -0.002034       0.014180      -0.002787       0.017566      -0.013381      -0.003440       0.016821             12.882531       5.853817      -2.496032       2.607807      18.206851      -6.658507      14.586923           0.001073
          299              C      -2.120308       5.967410      21.014576      -0.143235      36.311586 0.41910692E+03  0.97771458E+04                                 9.581263                            6.839913       0.197230       2.035177                    0.999796      29.346164      84.428551       0.627207       0.418608      -1.061305       0.006406      -0.026368       0.008427       0.028413       0.009561      -0.003868       0.026893      -0.003538       0.020863      -0.028727      -0.001450       0.030177             12.451167       5.639145      -2.584365       1.999759      18.204211      -5.215642      13.510147          -0.000363
          300              C      -1.874694       4.795104      21.656319      -0.118830      35.544364 0.40310932E+03  0.93185637E+04                                 9.477645                            6.716162       0.033766       1.986549                    0.999640      29.011438      83.251161       0.631436       0.419615      -1.060023      -0.005534       0.010250      -0.024383       0.027022       0.004352       0.006329       0.011137       0.011700       0.090971      -0.023966      -0.009837       0.033803             12.341375       5.652929      -2.967269       1.716258      19.468575      -5.392005      11.902620           0.001266
          301              C       2.996600      25.265504       1.100489       0.234380      44.653598 0.35635924E+03  0.80222728E+04                                11.526230                            6.549392      -0.207947       1.958177                    0.999113      25.588857      73.487236       0.602770       0.451383      -1.036393       0.006312       0.010161      -0.003998       0.012612      -0.006231      -0.006465       0.018176      -0.027601       0.113472      -0.034158      -0.011194       0.045352             19.116339       9.069374       3.886819      -1.363756      38.260846     -10.864033      10.018798           0.007657
          302              C       2.873791      23.928204       1.566755       0.046405      43.974513 0.39481292E+03  0.90272434E+04                                10.971255                            6.643941      -0.099411       1.982266                    0.999317      26.433368      74.030653       0.638926       0.419268      -1.066374       0.000615      -0.014565       0.004974       0.015403       0.000177       0.005495      -0.009339      -0.016310      -0.031805      -0.015927      -0.000867       0.016794             17.181743      10.192056       2.810079      -2.031488      32.166308      -9.029501       9.186864           0.000194
          303              C       1.678467      22.129220       2.471713      -0.143985      35.837373 0.41196269E+03  0.96040559E+04                                 9.602209                            6.824890      -0.061946       1.953493                    0.999600      29.567284      86.050425       0.619647       0.423999      -1.054083       0.009460       0.037377      -0.014127       0.041062       0.016784      -0.007752       0.000924       0.056741       0.046672      -0.040897       0.011810       0.029088             12.730611       9.059950       0.368656      -1.049547      21.310580      -5.799384       7.821303          -0.000104
          304              C       2.705950      21.302813       2.484247       0.084699      36.223986 0.41812874E+03  0.97319408E+04                                 9.789905                            6.942896      -0.298956       1.920335                    0.998947      26.778973      76.524827       0.608715       0.432317      -1.054595      -0.001781      -0.024294       0.009393       0.026108       0.012877       0.005578      -0.002240      -0.055927       0.036676      -0.037604       0.012848       0.024756             13.355414      10.805139       1.387732      -1.807046      20.936714      -5.665425       8.324390           0.001380
          305              C       1.666188      23.431785       1.995420      -0.121906      36.298219 0.40484282E+03  0.93732779E+04                                 9.622402                            6.714118       0.089381       2.005112                    0.999649      29.079168      83.644662       0.633546       0.417564      -1.060802       0.000567      -0.026776       0.001687       0.026835      -0.007453      -0.003747       0.003961       0.023745      -0.008725      -0.013356      -0.003261       0.016617             12.893614       9.934232       2.232221      -1.784293      21.055841      -6.210673       7.690770           0.001073
          306              C       3.913553      21.803574       2.017981      -0.143272      36.313721 0.41914086E+03  0.97782188E+04                                 9.581964                            6.840408       0.197324       2.035211                    0.999797      29.347042      84.434638       0.627149       0.418635      -1.061279      -0.003346       0.027468      -0.006595       0.028446      -0.015553      -0.001802       0.005726       0.048249      -0.005448      -0.028725      -0.001243       0.029969             12.452505       9.939800       0.864416      -1.746985      20.108063      -5.361390       7.309651          -0.000363
          307              C       3.966772      23.081534       1.559235      -0.118868      35.544489 0.40311174E+03  0.93187568E+04                                 9.477966                            6.716357       0.033881       1.986583                    0.999641      29.012265      83.257740       0.631394       0.419637      -1.059995      -0.016870      -0.018227       0.010597       0.027002       0.010772      -0.012467       0.000353       0.048930      -0.019702      -0.024024      -0.009659       0.033683             12.342245       8.740046      -0.028178      -1.240916      21.162882      -5.307516       7.123808           0.001265
          308              C       2.353896       4.010572      11.433554       0.234377      44.649615 0.35633134E+03  0.80214788E+04                                11.525229                            6.548860      -0.207973       1.958160                    0.999113      25.588996      73.486612       0.602833       0.451345      -1.036416       0.007472       0.009367       0.003985       0.012627       0.003826      -0.019228       0.000110       0.029338       0.113555      -0.034194      -0.011137       0.045332             19.114570      32.572803      12.194970       9.786866      14.753402       4.905837      10.017506           0.007642
          309              C       1.134006       3.449016      10.967287       0.046385      43.974977 0.39481586E+03  0.90273116E+04                                10.971230                            6.643861      -0.099270       1.982305                    0.999318      26.433559      74.030768       0.638947       0.419255      -1.066384      -0.013921      -0.004257      -0.004972       0.015383       0.005254       0.010694      -0.001988       0.012535      -0.031745      -0.015912      -0.000947       0.016859             17.181997      27.961045       9.091261       7.836020      14.398408       4.924410       9.186536           0.000200
          310              C      -0.163669       1.722380      10.062329      -0.144046      35.839625 0.41201760E+03  0.96055704E+04                                 9.602348                            6.825267      -0.062171       1.953427                    0.999601      29.567836      86.050576       0.619646       0.423989      -1.054098       0.032119       0.021376       0.014163       0.041099      -0.004769      -0.003309       0.007221      -0.065233       0.046871      -0.040914       0.011664       0.029249             12.730619      19.717049       4.137525       5.117219      10.653564       2.922797       7.821244          -0.000103
          311              C      -1.285306       2.415636      10.049795       0.084741      36.221943 0.41811412E+03  0.97313717E+04                                 9.789018                            6.942440      -0.298973       1.920332                    0.998948      26.777928      76.517249       0.608788       0.432276      -1.054636      -0.022289      -0.009793      -0.009404       0.026099       0.027596       0.003989      -0.004499       0.027342       0.036578      -0.037599       0.012812       0.024786             13.354095      18.936726       4.263883       4.738097      12.802243       3.591739       8.323316           0.001380
          312              C       1.068501       2.144996      10.538623      -0.121885      36.309992 0.40500967E+03  0.93780640E+04                                 9.625368                            6.716361       0.089207       2.005059                    0.999649      29.080059      83.650092       0.633322       0.417671      -1.060739      -0.025434      -0.008365      -0.001685       0.026827      -0.013242      -0.004789       0.002397      -0.009176      -0.008595      -0.013240      -0.003369       0.016609             12.898300      18.423384       5.236475       5.263062      12.577806       3.754579       7.693711           0.001070
          313              C      -1.215707       3.721104      10.516062      -0.143262      36.311327 0.41910244E+03  0.97770247E+04                                 9.581158                            6.839750       0.197315       2.035194                    0.999797      29.346812      84.430618       0.627232       0.418593      -1.061314       0.027044       0.005994       0.006622       0.028481      -0.027209      -0.005850      -0.000074      -0.017970      -0.005569      -0.028588      -0.001355       0.029943             12.451592      18.433681       3.868454       4.471886      11.612407       3.433927       7.308687          -0.000361
          314              C      -0.028566       4.197270      10.974808      -0.118881      35.541694 0.40305960E+03  0.93173699E+04                                 9.477459                            6.715853       0.033671       1.986515                    0.999640      29.013225      83.263177       0.631419       0.419628      -1.059987      -0.011535      -0.021987      -0.010606       0.027000      -0.006988      -0.004378       0.011764      -0.051594      -0.019655      -0.023981      -0.009752       0.033733             12.341508      19.798027       3.882246       4.589608      10.103336       2.939359       7.123160           0.001263
          315              C      -3.573621      -3.147760      12.140474       0.234421      44.641763 0.35632375E+03  0.80211229E+04                                11.523055                            6.548540      -0.207993       1.958163                    0.999113      25.587530      73.477300       0.602893       0.451311      -1.036454      -0.003623      -0.012062       0.000754       0.012617      -0.023640      -0.021523      -0.003191       0.040203      -0.052638      -0.034073      -0.011187       0.045260             19.109029       8.303076       7.232337      -2.983068      33.895638     -13.148818      15.128374           0.007650
          316              C      -3.282977      -1.929141      11.468649       0.046315      43.974575 0.39485690E+03  0.90282534E+04                                10.970256                            6.643877      -0.099442       1.982248                    0.999318      26.432814      74.022503       0.639010       0.419213      -1.066438       0.002598       0.012254      -0.008902       0.015368       0.007350       0.003654      -0.011901      -0.014704       0.007468      -0.015911      -0.000868       0.016779             17.178388       7.230431       5.779185      -2.536187      29.439755      -9.738804      14.864976           0.000197
          317              C      -2.775365       0.356143      11.405979      -0.143932      35.834173 0.41186486E+03  0.96013208E+04                                 9.601852                            6.823921      -0.062067       1.953477                    0.999600      29.566902      86.050668       0.619706       0.423979      -1.054083      -0.009226      -0.037472       0.013848       0.041001      -0.009200       0.013165       0.030491      -0.001645      -0.041923      -0.040937       0.011641       0.029296             12.730521       6.035829       2.817160      -1.229450      19.357201      -6.054847      12.798534          -0.000103
          318              C      -2.738532       0.429943      10.089904       0.084601      36.227245 0.41814886E+03  0.97324921E+04                                 9.790584                            6.943116      -0.298915       1.920342                    0.998948      26.779559      76.525951       0.608701       0.432324      -1.054595       0.004377       0.022495      -0.012588       0.026147       0.001962      -0.007928      -0.021403       0.001609      -0.082690      -0.037589       0.012834       0.024755             13.356201       6.494180       3.080581      -1.024551      20.697532      -4.558241      12.876890           0.001380
          319              C      -2.996418      -0.781427      12.168048      -0.121844      36.273924 0.40449310E+03  0.93631873E+04                                 9.615345                            6.708563       0.089376       2.005117                    0.999649      29.077563      83.632011       0.634183       0.417234      -1.061008       0.011054       0.018521      -0.015989       0.026849      -0.002767       0.000725       0.010290       0.003951       0.037781      -0.013381      -0.003441       0.016822             12.882515       5.853812       3.506429      -0.857753      21.258217      -4.896808      11.535515           0.001071
          320              C      -2.996436      -0.742376       9.393011      -0.143234      36.311541 0.41910640E+03  0.97771313E+04                                 9.581257                            6.839910       0.197227       2.035176                    0.999796      29.346159      84.428547       0.627207       0.418608      -1.061305      -0.006405      -0.020481       0.018622       0.028413      -0.008131       0.006346       0.017198       0.013255       0.071240      -0.028727      -0.001449       0.030177             12.451154       5.639141       3.024009      -1.238272      19.200430      -4.640462      12.513893          -0.000360
          321              C      -3.242050      -1.884288      10.087397      -0.118830      35.544382 0.40310958E+03  0.93185712E+04                                 9.477647                            6.716164       0.033769       1.986550                    0.999640      29.011438      83.251159       0.631436       0.419615      -1.060023       0.005534       0.026241       0.003315       0.027022       0.003306       0.006933       0.027797      -0.017158       0.004399      -0.023966      -0.009837       0.033803             12.341374       5.652930       2.969940      -1.711627      18.463611      -5.972206      12.907582           0.001264
          322              C      -1.776542      17.290881       0.393569       0.234386      44.647416 0.35633407E+03  0.80214524E+04                                11.524294                            6.548616      -0.208010       1.958152                    0.999112      25.588489      73.481668       0.602889       0.451308      -1.036451      -0.010170      -0.007446      -0.000730       0.012625      -0.031033      -0.004127       0.021437      -0.001522      -0.052656      -0.034172      -0.011118       0.045290             19.112563      26.509912      13.669894      11.406787      15.694448       7.198228      15.133327           0.007656
          323              C      -0.724486      17.971118       1.065394       0.046400      43.969684 0.39479294E+03  0.90263518E+04                                10.969139                            6.642903      -0.099381       1.982272                    0.999318      26.431717      74.015658       0.639125       0.419158      -1.066481       0.010703       0.006562       0.008874       0.015374       0.010373       0.012485       0.000580       0.002220       0.007387      -0.015932      -0.000934       0.016867             17.178198      23.339111      11.474273       8.340667      13.330233       5.640247      14.865249           0.000197
          324              C       1.260902      19.211454       1.128064      -0.144016      35.839486 0.41199451E+03  0.96050785E+04                                 9.602923                            6.825418      -0.062124       1.953434                    0.999601      29.568798      86.058887       0.619581       0.424032      -1.054052      -0.032298      -0.021209      -0.013839       0.041043      -0.006622      -0.024180      -0.022296       0.012870      -0.042006      -0.040619       0.011556       0.029063             12.731690      16.109891       6.379335       5.297095       9.289268       3.176743      12.795910          -0.000102
          325              C       1.318221      19.270805       2.444138       0.084738      36.222529 0.41810658E+03  0.97311407E+04                                 9.789144                            6.942363      -0.298882       1.920357                    0.998948      26.778043      76.517065       0.608794       0.432274      -1.054638       0.019697       0.011587       0.012568       0.026080       0.001027       0.017542       0.014678      -0.003625      -0.082645      -0.037610       0.012819       0.024791             13.354421      17.182645       6.859997       3.955611      10.008356       2.485250      12.872261           0.001378
          326              C       0.262063      18.623843       0.365994      -0.121906      36.308147 0.40498164E+03  0.93771529E+04                                 9.624470                            6.715597       0.089257       2.005074                    0.999649      29.079647      83.644835       0.633440       0.417604      -1.060792       0.013815       0.016611       0.015893       0.026821      -0.003390      -0.009288      -0.003938       0.000365       0.037918      -0.013234      -0.003471       0.016704             12.897238      17.370570       7.582254       4.337252       9.783945       2.445448      11.537199           0.001070
          327              C       0.298923      18.636895       3.141031      -0.143303      36.314332 0.41914568E+03  0.97782639E+04                                 9.581808                            6.840261       0.197283       2.035182                    0.999796      29.347149      84.431970       0.627188       0.418612      -1.061304      -0.017269      -0.012937      -0.018595       0.028484      -0.010525      -0.013922      -0.011471      -0.000034       0.071159      -0.028565      -0.001407       0.029973             12.452421      15.796289       6.615932       3.963162       9.048282       2.714883      12.512693          -0.000359
          328              C      -0.695822      18.024681       2.446645      -0.118841      35.534786 0.40298071E+03  0.93148654E+04                                 9.475253                            6.714484       0.033752       1.986542                    0.999640      29.011232      83.247844       0.631599       0.419539      -1.060069       0.022885       0.013967      -0.003306       0.027014       0.007983      -0.023832      -0.015680       0.009219       0.004362      -0.023834      -0.009861       0.033696             12.338277      15.171115       6.335203       5.057523       8.941259       3.602787      12.902457           0.001263
          329              C     -12.010369      19.959835      14.777636       0.234421      44.641782 0.35632389E+03  0.80211265E+04                                11.523058                            6.548541      -0.207993       1.958163                    0.999113      25.587528      73.477284       0.602893       0.451310      -1.036454      -0.010164       0.004371      -0.006064       0.012616       0.019118      -0.024783      -0.022411       0.000275      -0.047158      -0.034073      -0.011187       0.045260             19.109040      26.506339     -16.708840       6.135821      21.500671      -3.842031       9.320108           0.007647
          330              C     -10.958322      19.037909      15.030824       0.046315      43.974564 0.39485684E+03  0.90282515E+04                                10.970254                            6.643876      -0.099441       1.982248                    0.999318      26.432810      74.022482       0.639010       0.419213      -1.066438       0.010688      -0.010976       0.001208       0.015368      -0.015941       0.002733       0.001831      -0.001880      -0.004761      -0.015911      -0.000868       0.016779             17.178387      23.339701     -12.956834       5.769187      19.363421      -2.154337       8.832039           0.000198
          331              C      -8.972935      18.363477      16.073656      -0.143933      35.834183 0.41186502E+03  0.96013256E+04                                 9.601854                            6.823922      -0.062068       1.953476                    0.999600      29.566910      86.050702       0.619705       0.423979      -1.054082      -0.032253       0.022588      -0.011427       0.041001       0.024415       0.006430       0.004993       0.043300       0.049443      -0.040937       0.011641       0.029296             12.730523      16.106395      -7.777630       2.873851      14.672275      -0.068056       7.412898          -0.000102
          332              C      -8.915634      17.194054      15.467008       0.084601      36.227227 0.41814840E+03  0.97324794E+04                                 9.790582                            6.943113      -0.298917       1.920341                    0.998948      26.779561      76.525969       0.608701       0.432324      -1.054594       0.019750      -0.016713       0.003773       0.026147      -0.015697      -0.007884      -0.026012       0.016034      -0.023433      -0.037589       0.012834       0.024755             13.356199      17.183163      -6.855826       3.962684      14.312186      -0.000696       8.573248           0.001380
          333              C      -9.971764      19.317246      15.945809      -0.121845      36.273928 0.40449333E+03  0.93631941E+04                                 9.615346                            6.708566       0.089375       2.005117                    0.999649      29.077568      83.632030       0.634182       0.417234      -1.061008       0.013777      -0.022144       0.006378       0.026849       0.009889       0.001790       0.010325      -0.010352       0.005510      -0.013381      -0.003440       0.016821             12.882514      17.342739      -7.534747       4.389006      13.207882      -0.455716       8.096922           0.001070
          334              C      -9.934940      16.907481      14.569571      -0.143234      36.311558 0.41910632E+03  0.97771290E+04                                 9.581258                            6.839909       0.197229       2.035176                    0.999796      29.346161      84.428549       0.627208       0.418608      -1.061305      -0.017175       0.022560      -0.001832       0.028413       0.017455      -0.002035       0.021263      -0.016625       0.021631      -0.028727      -0.001450       0.030177             12.451158      15.792968      -6.738381       3.746695      13.997697       0.144189       7.562811          -0.000359
          335              C     -10.929676      17.814935      14.386574      -0.118829      35.544385 0.40310949E+03  0.93185684E+04                                 9.477648                            6.716163       0.033767       1.986550                    0.999640      29.011431      83.251136       0.631436       0.419615      -1.060023       0.022896      -0.004112       0.013751       0.027022       0.016713       0.018844       0.010844       0.017779       0.030167      -0.023966      -0.009837       0.033803             12.341380      15.173541      -7.550143       2.957097      15.037988      -0.085600       6.812610           0.001263
          336              C       6.660373       5.533176      16.271694       0.234389      44.647500 0.35633408E+03  0.80214535E+04                                11.524311                            6.548616      -0.208013       1.958151                    0.999112      25.588502      73.481732       0.602889       0.451308      -1.036451      -0.003631       0.005404      -0.010819       0.012627       0.030524      -0.009695      -0.001071       0.047685      -0.030178      -0.034172      -0.011118       0.045289             19.112623       8.304173      -1.032045       7.756400       8.433488      -1.549094      40.600207           0.007646
          337              C       6.951026       5.505691      17.662973       0.046401      43.969846 0.39479405E+03  0.90263848E+04                                10.969169                            6.642914      -0.099390       1.982269                    0.999318      26.431762      74.015848       0.639124       0.419158      -1.066481       0.002620       0.001545       0.015070       0.015374      -0.006816       0.004576       0.004385      -0.001640       0.046776      -0.015933      -0.000934       0.016867             17.178268       7.230367      -0.691930       6.273574      10.070369      -1.438538      34.234067           0.000196
          338              C       7.458639       4.417341      19.673433      -0.144016      35.839587 0.41199552E+03  0.96051088E+04                                 9.602944                            6.825428      -0.062133       1.953431                    0.999601      29.568829      86.059026       0.619580       0.424032      -1.054052      -0.009230       0.006775      -0.039412       0.041042      -0.006627      -0.014444      -0.024575      -0.011479      -0.071390      -0.040620       0.011557       0.029063             12.731730       6.037488      -0.344412       3.055380       9.195267       0.183601      22.962435          -0.000104
          339              C       7.495490       5.520189      20.395394       0.084736      36.222542 0.41810647E+03  0.97311381E+04                                 9.789147                            6.942363      -0.298885       1.920356                    0.998948      26.778048      76.517089       0.608794       0.432274      -1.054638       0.004359      -0.000332       0.025711       0.026080       0.005951       0.005674      -0.006846       0.050508       0.064292      -0.037610       0.012819       0.024791             13.354432       6.493748      -0.653117       3.180489      10.881317      -1.109308      22.688231           0.001380
          340              C       7.237576       4.326148      18.307222      -0.121903      36.308230 0.40498243E+03  0.93771782E+04                                 9.624488                            6.715605       0.089245       2.005069                    0.999649      29.079702      83.645089       0.633439       0.417605      -1.060791       0.011056       0.004483       0.024021       0.026820       0.000842      -0.002691       0.004036      -0.020453      -0.035374      -0.013233      -0.003471       0.016704             12.897273       5.861198      -1.011871       3.472404       9.728932      -1.772233      23.101689           0.001071
          341              C       7.237595       6.709863      19.728583      -0.143305      36.314401 0.41914668E+03  0.97782940E+04                                 9.581822                            6.840271       0.197276       2.035179                    0.999796      29.347188      84.432131       0.627187       0.418612      -1.061304      -0.006441      -0.005807      -0.027132       0.028484      -0.001260      -0.010168       0.009802      -0.033077      -0.067847      -0.028566      -0.001407       0.029973             12.452444       5.639720      -0.439869       3.239101      10.166114      -0.576952      21.551498          -0.000362
          342              C       6.991971       6.679457      18.392454      -0.118841      35.534811 0.40298109E+03  0.93148750E+04                                 9.475253                            6.714484       0.033755       1.986543                    0.999640      29.011246      83.247852       0.631600       0.419539      -1.060069       0.005540      -0.015979       0.021065       0.027014      -0.007579      -0.000551      -0.016630      -0.036374      -0.053138      -0.023834      -0.009862       0.033696             12.338281       5.651566      -0.003050       3.427190       9.122572       0.577895      22.240707           0.001264
          343              C      12.587900       2.566275      22.824491       0.234375      44.653758 0.35636080E+03  0.80223164E+04                                11.526249                            6.549403      -0.207952       1.958175                    0.999113      25.588930      73.487483       0.602770       0.451383      -1.036394       0.007475      -0.008131       0.006086       0.012611       0.014793       0.012960       0.030893      -0.024269      -0.047245      -0.034158      -0.011193       0.045352             19.116356      32.574451     -14.575237       5.668988      15.452620      -4.504777       9.321996           0.007659
          344              C      11.368016       3.250845      22.571304       0.046405      43.974465 0.39481226E+03  0.90272248E+04                                10.971248                            6.643937      -0.099412       1.982266                    0.999317      26.433345      74.030583       0.638926       0.419268      -1.066374      -0.013937       0.006444      -0.001215       0.015402      -0.011842      -0.000760      -0.003153       0.021506      -0.004671      -0.015926      -0.000867       0.016793             17.181724      27.958518     -11.331780       3.955512      14.755262      -4.719878       8.831390           0.000194
          345              C      10.070353       4.897861      21.528471      -0.143985      35.837345 0.41196250E+03  0.96040493E+04                                 9.602201                            6.824887      -0.061940       1.953495                    0.999600      29.567267      86.050336       0.619648       0.423999      -1.054083       0.032086      -0.022924       0.011450       0.041063       0.005381      -0.002410      -0.007519      -0.064335       0.049362      -0.040897       0.011809       0.029088             12.730597      19.717688      -6.500543       1.023619      11.060193      -2.687430       7.413910          -0.000105
          346              C       8.948716       4.562094      22.135119       0.084699      36.224035 0.41812955E+03  0.97319635E+04                                 9.789912                            6.942901      -0.298953       1.920336                    0.998947      26.778980      76.524838       0.608715       0.432317      -1.054595      -0.022311       0.013023      -0.003771       0.026107      -0.017235       0.021909       0.016110       0.007224      -0.023590      -0.037604       0.012848       0.024756             13.355424      18.938778      -6.235846       1.322720      12.554905      -3.735454       8.572590           0.001382
          347              C      11.302517       4.274077      21.656319      -0.121908      36.298169 0.40484224E+03  0.93732593E+04                                 9.622390                            6.714110       0.089388       2.005115                    0.999649      29.079133      83.644493       0.633547       0.417563      -1.060802      -0.025434       0.005655      -0.006424       0.026835       0.010945      -0.008991      -0.004965      -0.004332       0.005582      -0.013356      -0.003261       0.016617             12.893593      18.417069      -7.171561       1.900175      12.160946      -3.990315       8.102766           0.001074
          348              C       9.018309       3.505574      23.032556      -0.143272      36.313699 0.41914047E+03  0.97782068E+04                                 9.581958                            6.840402       0.197330       2.035213                    0.999797      29.347039      84.434602       0.627150       0.418634      -1.061280       0.027012      -0.008713       0.001899       0.028446       0.018826      -0.020609      -0.004967      -0.009010       0.021447      -0.028725      -0.001244       0.029969             12.452498      18.434963      -5.807184       1.113513      11.359476      -3.580486       7.563055          -0.000363
          349              C      10.205444       2.870212      23.215554      -0.118868      35.544509 0.40311175E+03  0.93187585E+04                                 9.477974                            6.716360       0.033876       1.986582                    0.999641      29.012262      83.257773       0.631393       0.419637      -1.059994      -0.011562       0.020167      -0.013738       0.027002       0.007387      -0.003817      -0.021254      -0.034938       0.030281      -0.024024      -0.009658       0.033682             12.342257      19.800331      -5.916435       1.066942      10.413802      -2.759453       6.812639           0.001266
          350              C      -7.237236      15.360382      21.330434       0.234380      44.649336 0.35632958E+03  0.80214289E+04                                11.525184                            6.548845      -0.207965       1.958164                    0.999113      25.588918      73.486327       0.602833       0.451345      -1.036416       0.006341      -0.001633       0.010797       0.012627       0.008762      -0.002151       0.009558      -0.075519      -0.030122      -0.034193      -0.011139       0.045332             19.114468       9.068317      -0.762042       4.045992       7.670300      -6.796866      40.604787           0.007656
          351              C      -7.360052      15.625224      19.939155       0.046384      43.974881 0.39481546E+03  0.90272988E+04                                10.971210                            6.643855      -0.099261       1.982308                    0.999318      26.433539      74.030660       0.638947       0.419254      -1.066384       0.000626       0.002965      -0.015082       0.015383      -0.004783      -0.002592      -0.005704       0.009841       0.046841      -0.015912      -0.000948       0.016860             17.181947      10.191157       0.354393       3.447833       7.112223      -5.436444      34.242463           0.000195
          352              C      -8.555388      15.740989      17.928694      -0.144045      35.839588 0.41201728E+03  0.96055610E+04                                 9.602339                            6.825263      -0.062169       1.953428                    0.999601      29.567827      86.050541       0.619647       0.423989      -1.054098       0.009447      -0.006439       0.039477       0.041099      -0.001544       0.018497       0.022074       0.017263      -0.071537      -0.040913       0.011664       0.029249             12.730599       9.060021       0.724400       0.845154       6.171592      -2.941478      22.960185          -0.000104
          353              C      -7.527905      16.143332      17.206734       0.084742      36.221891 0.41811361E+03  0.97313570E+04                                 9.789010                            6.942437      -0.298973       1.920333                    0.998948      26.777913      76.517201       0.608788       0.432276      -1.054636      -0.001803       0.003995      -0.025729       0.026099      -0.011261       0.008361      -0.003065      -0.046732       0.064251      -0.037599       0.012813       0.024786             13.354075      10.803842       0.870658       2.105962       6.570733      -2.628733      22.687651           0.001381
          354              C      -8.567661      15.502198      19.294905      -0.121885      36.309952 0.40500949E+03  0.93780576E+04                                 9.625359                            6.716359       0.089212       2.005061                    0.999649      29.080037      83.649990       0.633322       0.417671      -1.060739       0.000591       0.011923      -0.024025       0.026827       0.007047      -0.004495       0.001430       0.014869      -0.035337      -0.013239      -0.003369       0.016609             12.898278       9.935991       0.428451       2.828974       5.655404      -2.683057      23.103440           0.001072
          355              C      -6.320295      16.296752      17.873545      -0.143260      36.311261 0.41910176E+03  0.97770051E+04                                 9.581148                            6.839745       0.197315       2.035194                    0.999797      29.346779      84.430506       0.627232       0.418593      -1.061314      -0.003364      -0.008013       0.027123       0.028481       0.009386      -0.012496       0.006455       0.027401      -0.067901      -0.028588      -0.001354       0.029942             12.451572       9.938852       1.080342       1.622662       5.865699      -2.861391      21.550164          -0.000362
          356              C      -6.267071      16.055065      19.209674      -0.118882      35.541673 0.40305954E+03  0.93173676E+04                                 9.477453                            6.715851       0.033675       1.986516                    0.999640      29.013221      83.263146       0.631419       0.419628      -1.059987      -0.016885      -0.000084      -0.021069       0.027000       0.005480       0.015610       0.006232       0.037763      -0.053109      -0.023982      -0.009752       0.033733             12.341495       8.740375       1.088684       0.597156       6.036633      -3.424944      22.247477           0.001264
          357              C      16.894313      -2.384944      21.724002       0.234375      44.649504 0.35633127E+03  0.80214762E+04                                11.525206                            6.548859      -0.207970       1.958161                    0.999113      25.588985      73.486558       0.602833       0.451345      -1.036416      -0.003652       0.006634       0.010103       0.012626      -0.006849       0.031320       0.004389       0.042123      -0.046917      -0.034194      -0.011138       0.045332             19.114484       8.304608      -6.201610      -4.772129      31.220918      14.704737      17.817925           0.007656
          358              C      17.184947      -3.576077      21.004548       0.046385      43.974817 0.39481480E+03  0.90272801E+04                                10.971199                            6.643850      -0.099261       1.982308                    0.999318      26.433518      74.030593       0.638947       0.419254      -1.066384       0.002586      -0.013850      -0.006173       0.015383      -0.000502      -0.008157       0.007613      -0.022352      -0.015299      -0.015911      -0.000948       0.016859             17.181915       7.231559      -5.088174      -3.736601      26.954162      11.185340      17.360025           0.000195
          359              C      17.692533      -4.773012      19.056758      -0.144045      35.839549 0.41201714E+03  0.96055557E+04                                 9.602330                            6.825261      -0.062164       1.953430                    0.999601      29.567805      86.050433       0.619647       0.423989      -1.054099      -0.009219       0.030809       0.025593       0.041100       0.015996       0.001584      -0.005576       0.041122       0.086290      -0.040913       0.011664       0.029250             12.730580       6.037207      -2.473539      -1.825643      19.677866       5.868847      12.476667          -0.000105
          360              C      17.729374      -5.949660      19.650872       0.084742      36.221912 0.41811392E+03  0.97313655E+04                                 9.789011                            6.942438      -0.298971       1.920333                    0.998948      26.777920      76.517212       0.608788       0.432276      -1.054636       0.004367      -0.022097      -0.013183       0.026099      -0.007880       0.002295       0.028276       0.013411      -0.047022      -0.037599       0.012812       0.024786             13.354074       6.493830      -2.427731      -2.155805      18.775343       5.667151      14.793049           0.001382
          361              C      17.471488      -3.544249      19.660899      -0.121886      36.309887 0.40500889E+03  0.93780390E+04                                 9.625343                            6.716351       0.089218       2.005063                    0.999649      29.080008      83.649841       0.633323       0.417670      -1.060739       0.011044      -0.023072      -0.008088       0.026827       0.002061       0.002123      -0.013953      -0.002770       0.017625      -0.013239      -0.003369       0.016609             12.898253       5.861710      -2.501372      -2.612692      18.224749       6.677385      14.608299           0.001073
          362              C      17.471488      -5.967015      21.014576      -0.143261      36.311263 0.41910166E+03  0.97770019E+04                                 9.581146                            6.839742       0.197319       2.035195                    0.999797      29.346791      84.430533       0.627232       0.418592      -1.061314      -0.006433       0.026410       0.008502       0.028481       0.009534       0.003990      -0.026684      -0.003571       0.020720      -0.028588      -0.001355       0.029943             12.451568       5.639229      -2.584862      -2.000157      18.205136       5.217782      13.510340          -0.000363
          363              C      17.225882      -4.794697      21.656319      -0.118882      35.541670 0.40305937E+03  0.93173640E+04                                 9.477458                            6.715853       0.033672       1.986515                    0.999640      29.013217      83.263175       0.631419       0.419628      -1.059986       0.005549      -0.010273      -0.024345       0.027000       0.004385      -0.006250      -0.010952       0.011799       0.091062      -0.023982      -0.009751       0.033733             12.341498       5.652769      -2.967387      -1.716579      19.467874       5.393146      11.903852           0.001265
          364              C       8.457412       6.168480       9.896880       0.234377      44.653852 0.35636093E+03  0.80223206E+04                                11.526268                            6.549404      -0.207955       1.958173                    0.999113      25.588938      73.487519       0.602770       0.451383      -1.036394      -0.010158       0.003103       0.006800       0.012612       0.011916       0.028972       0.001091       0.037393       0.064090      -0.034158      -0.011193       0.045351             19.116424      26.516140       3.043821     -17.546013       9.040896      -3.356299      21.792235           0.007648
          365              C       9.509455       6.410170       8.971868       0.046406      43.974575 0.39481285E+03  0.90272426E+04                                10.971269                            6.643943      -0.099418       1.982264                    0.999317      26.433371      74.030693       0.638926       0.419268      -1.066373       0.010721       0.004443      -0.010126       0.015402       0.005629      -0.015190      -0.002293      -0.000929      -0.001938      -0.015927      -0.000867       0.016793             17.181781      23.344756       1.485762     -14.110591       9.598600      -3.484880      18.601988           0.000196
          366              C      11.494829       5.844266       7.866365      -0.143986      35.837413 0.41196337E+03  0.96040750E+04                                 9.602214                            6.824894      -0.061942       1.953493                    0.999600      29.567311      86.050504       0.619647       0.423999      -1.054083      -0.032308      -0.001388       0.025307       0.041063      -0.017645       0.017991       0.017666       0.004397      -0.067270      -0.040897       0.011809       0.029089             12.730624      16.107963       1.398548      -8.172386       9.167885      -3.107296      12.916023          -0.000104
          367              C      11.552138       6.954338       7.156938       0.084697      36.224066 0.41812986E+03  0.97319727E+04                                 9.789916                            6.942903      -0.298954       1.920335                    0.998947      26.779002      76.524916       0.608715       0.432317      -1.054595       0.019715       0.005082      -0.016343       0.026107       0.014666      -0.009633       0.011380       0.041414       0.052513      -0.037604       0.012847       0.024756             13.355438      17.183668      -0.003703      -7.919167      10.005236      -2.483402      12.877411           0.001382
          368              C      10.496001       5.478108       8.756282      -0.121906      36.298263 0.40484311E+03  0.93732876E+04                                 9.622414                            6.714122       0.089376       2.005110                    0.999649      29.079186      83.644765       0.633546       0.417564      -1.060801       0.013810       0.005484      -0.022345       0.026835      -0.006395       0.007709      -0.006107      -0.017360      -0.015332      -0.013356      -0.003260       0.016616             12.893640      17.363692      -0.034683      -8.731091       8.981062      -1.982670      12.336166           0.001073
          369              C      10.532843       7.874821       7.357483      -0.143273      36.313806 0.41914169E+03  0.97782446E+04                                 9.581984                            6.840419       0.197323       2.035210                    0.999797      29.347087      84.434844       0.627148       0.418635      -1.061279      -0.017218      -0.009637       0.020490       0.028446      -0.006844       0.016226      -0.009506      -0.036714      -0.038724      -0.028725      -0.001244       0.029970             12.452539      15.795690       0.125194      -7.710760       9.296369      -2.858573      12.265558          -0.000362
          370              C       9.538110       7.579581       8.234866      -0.118867      35.544516 0.40311182E+03  0.93187589E+04                                 9.477972                            6.716358       0.033876       1.986582                    0.999641      29.012249      83.257690       0.631393       0.419637      -1.059995       0.022868      -0.009808      -0.010487       0.027002      -0.024615       0.005101       0.005087      -0.009427      -0.051665      -0.024024      -0.009658       0.033682             12.342261      15.175411       1.214639      -8.018517       8.794513      -3.518908      13.056860           0.001265
          371              C      13.230457       2.793311       2.637163       0.234391      44.647298 0.35633233E+03  0.80214035E+04                                11.524280                            6.548601      -0.208004       1.958155                    0.999112      25.588415      73.481407       0.602890       0.451308      -1.036451       0.006305      -0.008559      -0.006814       0.012627      -0.002453       0.008693      -0.027621      -0.044070       0.063990      -0.034172      -0.011119       0.045291             19.112563       9.067770      -3.122874      -2.682906      26.481963      17.657379      21.787956           0.007660
          372              C      13.107660       3.865768       3.562175       0.046399      43.969778 0.39479357E+03  0.90263696E+04                                10.969152                            6.642907      -0.099382       1.982272                    0.999318      26.431743      74.015739       0.639125       0.419158      -1.066482       0.000584       0.011559       0.010121       0.015375       0.004652      -0.002840       0.015147      -0.006388      -0.001914      -0.015933      -0.000935       0.016868             17.178236      10.189706      -3.162761      -1.416821      22.746444      14.462196      18.598559           0.000191
          373              C      11.912351       5.548987       4.667677      -0.144015      35.839518 0.41199459E+03  0.96050820E+04                                 9.602933                            6.825421      -0.062132       1.953431                    0.999601      29.568801      86.058932       0.619581       0.424032      -1.054052       0.009464      -0.030911      -0.025286       0.041042      -0.015122      -0.010517      -0.022625       0.018670      -0.067153      -0.040620       0.011557       0.029063             12.731712       9.060877      -1.094350       0.204776      16.217224       8.741399      12.917033          -0.000107
          374              C      12.939844       5.973052       5.377104       0.084738      36.222519 0.41810626E+03  0.97311320E+04                                 9.789143                            6.942362      -0.298885       1.920356                    0.998948      26.778036      76.517050       0.608794       0.432274      -1.054638      -0.001766       0.020267       0.016319       0.026080      -0.001606      -0.013910       0.005328      -0.050682       0.052544      -0.037610       0.012819       0.024790             13.354424      10.804330      -2.259316      -0.298781      16.382364       8.293448      12.876578           0.001383
          375              C      11.900060       4.485214       3.777760      -0.121903      36.308168 0.40498162E+03  0.93771540E+04                                 9.624477                            6.715598       0.089250       2.005071                    0.999649      29.079674      83.644969       0.633439       0.417605      -1.060791       0.000542       0.014844       0.022332       0.026821       0.000531       0.008485      -0.005040       0.021515      -0.015380      -0.013234      -0.003471       0.016704             12.897255       9.935174      -2.663660      -1.043064      16.416535       8.896149      12.340055           0.001075
          376              C      14.147444       5.318871       5.176560      -0.143304      36.314342 0.41914585E+03  0.97782694E+04                                 9.581811                            6.840263       0.197279       2.035181                    0.999796      29.347157      84.432009       0.627188       0.418612      -1.061304      -0.003328      -0.019494      -0.020500       0.028484       0.006231       0.014469      -0.011936       0.037039      -0.038661      -0.028566      -0.001407       0.029973             12.452425       9.939661      -1.946304       0.123823      15.152129       8.222670      12.265486          -0.000364
          377              C      14.200651       4.282597       4.299177      -0.118842      35.534801 0.40298112E+03  0.93148754E+04                                 9.475251                            6.714484       0.033756       1.986543                    0.999640      29.011240      83.247819       0.631600       0.419539      -1.060069      -0.016912       0.018294       0.010444       0.027014      -0.016187      -0.002952      -0.006348       0.038314      -0.051654      -0.023834      -0.009862       0.033696             12.338276       8.738828      -1.061710       0.643858      15.224402       8.729027      13.051597           0.001267
          378              C      22.821752      -6.576376      15.878125       0.234422      44.641747 0.35632363E+03  0.80211198E+04                                11.523053                            6.548540      -0.207994       1.958162                    0.999113      25.587529      73.477300       0.602893       0.451311      -1.036454       0.007509      -0.001189      -0.010069       0.012616      -0.018536       0.006369      -0.030877      -0.024173      -0.046940      -0.034072      -0.011187       0.045259             19.109028      32.558899       2.376086     -15.450872       6.951300      -0.401270      17.816886           0.007649
          379              C      21.601871      -6.699389      16.597579       0.046315      43.974579 0.39485691E+03  0.90282539E+04                                10.970257                            6.643877      -0.099442       1.982247                    0.999318      26.432822      74.022533       0.639010       0.419213      -1.066438      -0.013911      -0.002163       0.006162       0.015368       0.006610      -0.009819       0.005218       0.017985      -0.015312      -0.015911      -0.000868       0.016779             17.178391      27.949036       2.239082     -11.786756       6.223920      -0.203649      17.362216           0.000198
          380              C      20.304222      -6.619770      18.545369      -0.143933      35.834221 0.41186531E+03  0.96013343E+04                                 9.601862                            6.823925      -0.062072       1.953475                    0.999600      29.566916      86.050730       0.619705       0.423979      -1.054082       0.032047       0.001544      -0.025528       0.041001      -0.000471       0.005943       0.000632      -0.052081       0.086308      -0.040937       0.011641       0.029296             12.730536      19.720144       2.364776      -6.140257       5.997464      -0.235149      12.473999          -0.000101
          381              C      19.182577      -6.977258      17.951256       0.084601      36.227225 0.41814836E+03  0.97324780E+04                                 9.790582                            6.943113      -0.298918       1.920341                    0.998948      26.779552      76.525935       0.608701       0.432324      -1.054595      -0.022341      -0.003257       0.013188       0.026147      -0.010340      -0.025885      -0.011553      -0.000621      -0.047079      -0.037589       0.012835       0.024754             13.356199      18.940308       1.972758      -6.060108       6.333381       0.143816      14.794907           0.001379
          382              C      21.536384      -6.418601      17.941228      -0.121845      36.273985 0.40449388E+03  0.93632099E+04                                 9.615356                            6.708571       0.089375       2.005117                    0.999649      29.077584      83.632094       0.634182       0.417234      -1.061008      -0.025470       0.002720       0.008045       0.026849       0.002441       0.014047       0.002810      -0.000361       0.017565      -0.013381      -0.003440       0.016821             12.882530      18.403160       1.940780      -7.146958       5.657509       0.239189      14.586922           0.001070
          383              C      19.252158      -7.226206      16.587552      -0.143233      36.311537 0.41910644E+03  0.97771321E+04                                 9.581256                            6.839911       0.197229       2.035177                    0.999796      29.346145      84.428491       0.627207       0.418608      -1.061305       0.026995       0.002750      -0.008426       0.028413       0.008548       0.026644       0.005317      -0.009268       0.020863      -0.028727      -0.001450       0.030177             12.451153      18.432462       1.938706      -5.583926       5.410869       0.146867      13.510129          -0.000359
          384              C      20.439291      -7.067009      15.945809      -0.118829      35.544380 0.40310959E+03  0.93185712E+04                                 9.477646                            6.716163       0.033769       1.986550                    0.999640      29.011439      83.251159       0.631436       0.419615      -1.060023      -0.011508       0.001801       0.024383       0.027022      -0.000292       0.008390       0.009680      -0.014569       0.090972      -0.023965      -0.009838       0.033803             12.341372      19.798557       2.033908      -5.655711       5.322941      -0.179207      11.902618           0.001264
          385              C      -2.763000      18.483580      13.634531       0.234377      44.653992 0.35636189E+03  0.80223488E+04                                11.526293                            6.549414      -0.207965       1.958169                    0.999113      25.588986      73.487724       0.602769       0.451383      -1.036393       0.007475       0.009337      -0.003998       0.012612       0.003828       0.019291      -0.000037       0.029303       0.113469      -0.034158      -0.011192       0.045351             19.116467      32.574657      12.197111      -9.788214      14.755888      -4.907108      10.018856           0.007647
          386              C      -3.982884      17.922033      14.100798       0.046406      43.974644 0.39481344E+03  0.90272602E+04                                10.971283                            6.643950      -0.099422       1.982262                    0.999317      26.433389      74.030782       0.638925       0.419268      -1.066373      -0.013936      -0.004274       0.004974       0.015402       0.005263      -0.010636       0.002068       0.012462      -0.031802      -0.015927      -0.000866       0.016793             17.181805      27.958669       9.091450      -7.835982      14.399858      -4.925124       9.186888           0.000199
          387              C      -5.280547      16.195414      15.005756      -0.143986      35.837461 0.41196362E+03  0.96040821E+04                                 9.602223                            6.824896      -0.061942       1.953494                    0.999600      29.567311      86.050503       0.619647       0.423999      -1.054083       0.032086       0.021378      -0.014127       0.041063      -0.004778       0.003455      -0.007001      -0.065232       0.046670      -0.040897       0.011809       0.029088             12.730641      19.717783       4.136723      -5.117891      10.652824      -2.922635       7.821316          -0.000103
          388              C      -6.402184      16.888670      15.018290       0.084698      36.224077 0.41812984E+03  0.97319720E+04                                 9.789919                            6.942903      -0.298953       1.920335                    0.998947      26.778997      76.524898       0.608715       0.432317      -1.054595      -0.022311      -0.009776       0.009394       0.026107       0.027591      -0.003972       0.004512       0.027312       0.036674      -0.037604       0.012847       0.024756             13.355444      18.938832       4.263399      -4.739088      12.803101      -3.592161       8.324400           0.001380
          389              C      -4.048383      16.618020      14.529462      -0.121907      36.298289 0.40484336E+03  0.93732951E+04                                 9.622416                            6.714122       0.089374       2.005109                    0.999649      29.079210      83.644857       0.633546       0.417564      -1.060801      -0.025433      -0.008391       0.001687       0.026835      -0.013259       0.004983      -0.002212      -0.009101      -0.008724      -0.013356      -0.003260       0.016617             12.893642      18.417164       5.231349      -5.260743      12.572983      -3.752456       7.690780           0.001071
          390              C      -6.332591      18.194129      14.552023      -0.143273      36.313729 0.41914089E+03  0.97782193E+04                                 9.581965                            6.840407       0.197325       2.035211                    0.999797      29.347052      84.434660       0.627150       0.418635      -1.061279       0.027013       0.006001      -0.006594       0.028446      -0.027260       0.005999       0.000209      -0.017977      -0.005451      -0.028725      -0.001244       0.029969             12.452511      18.434996       3.867881      -4.472452      11.612890      -3.434181       7.309648          -0.000359
          391              C      -5.145456      18.670286      14.093277      -0.118867      35.544493 0.40311148E+03  0.93187501E+04                                 9.477971                            6.716357       0.033877       1.986582                    0.999641      29.012243      83.257690       0.631393       0.419637      -1.059995      -0.011561      -0.021980       0.010598       0.027002      -0.006999       0.004489      -0.011635      -0.051598      -0.019700      -0.024024      -0.009658       0.033682             12.342259      19.800351       3.882170      -4.590349      10.102619      -2.939098       7.123807           0.001262
          392              C       8.113664      10.792732      23.967596       0.234380      44.649324 0.35632943E+03  0.80214236E+04                                11.525174                            6.548840      -0.207965       1.958163                    0.999113      25.588914      73.486274       0.602834       0.451345      -1.036417       0.006340       0.010167       0.003983       0.012626      -0.006245       0.006513      -0.018092      -0.027625       0.113555      -0.034193      -0.011138       0.045331             19.114441       9.068301       3.884951       1.363006      38.257579      10.862332      10.017442           0.007654
          393              C       7.990848       9.455424      23.501330       0.046384      43.974875 0.39481511E+03  0.90272885E+04                                10.971208                            6.643852      -0.099261       1.982308                    0.999318      26.433523      74.030593       0.638947       0.419254      -1.066384       0.000627      -0.014543      -0.004974       0.015383       0.000147      -0.005439       0.009419      -0.016354      -0.031744      -0.015912      -0.000947       0.016859             17.181944      10.191146       2.808723       2.030797      32.168177       9.029299       9.186510           0.000199
          394              C       6.795512       7.656423      22.596372      -0.144045      35.839628 0.41201749E+03  0.96055668E+04                                 9.602345                            6.825264      -0.062167       1.953428                    0.999601      29.567830      86.050540       0.619647       0.423989      -1.054099       0.009447       0.037408       0.014161       0.041100       0.016791       0.007911      -0.000713       0.056732       0.046868      -0.040913       0.011663       0.029249             12.730609       9.060015       0.369731       1.049918      21.310574       5.798813       7.821237          -0.000105
          395              C       7.822995       6.830015      22.583838       0.084743      36.221921 0.41811386E+03  0.97313644E+04                                 9.789015                            6.942439      -0.298974       1.920332                    0.998948      26.777923      76.517242       0.608788       0.432276      -1.054636      -0.001803      -0.024279      -0.009405       0.026099       0.012871      -0.005572       0.002260      -0.055956       0.036577      -0.037599       0.012812       0.024786             13.354082      10.803839       1.388505       1.806976      20.935098       5.664349       8.323310           0.001382
          396              C       6.783239       8.958996      23.072665      -0.121886      36.309949 0.40500929E+03  0.93780514E+04                                 9.625353                            6.716353       0.089215       2.005062                    0.999649      29.080041      83.649983       0.633323       0.417670      -1.060739       0.000592      -0.026767      -0.001687       0.026827      -0.007416       0.003856      -0.003716       0.023784      -0.008597      -0.013239      -0.003370       0.016609             12.898270       9.935977       2.235742       1.785510      21.065141       6.213561       7.693692           0.001071
          397              C       9.030605       7.330785      23.050104      -0.143261      36.311280 0.41910202E+03  0.97770125E+04                                 9.581150                            6.839746       0.197316       2.035194                    0.999797      29.346793      84.430548       0.627232       0.418593      -1.061314      -0.003363       0.027496       0.006621       0.028481      -0.015515       0.001881      -0.005540       0.048179      -0.005568      -0.028588      -0.001355       0.029943             12.451571       9.938853       0.865112       1.746926      20.107185       5.360754       7.308676          -0.000362
          398              C       9.083829       8.608754      23.508850      -0.118881      35.541631 0.40305887E+03  0.93173485E+04                                 9.477448                            6.715848       0.033676       1.986517                    0.999640      29.013187      83.263033       0.631419       0.419628      -1.059987      -0.016884      -0.018204      -0.010608       0.027000       0.010778       0.012550      -0.000207       0.048914      -0.019653      -0.023982      -0.009751       0.033733             12.341487       8.740368      -0.027181       1.241402      21.160945       5.306893       7.123150           0.001263
          399              C       3.340531       2.818123      24.674516       0.234425      44.641654 0.35632333E+03  0.80211104E+04                                11.523032                            6.548534      -0.207997       1.958161                    0.999113      25.587505      73.477191       0.602894       0.451310      -1.036455      -0.010163      -0.007436       0.000754       0.012616      -0.031022       0.004166      -0.021355      -0.001552      -0.052634      -0.034071      -0.011188       0.045259             19.108970      26.506215      13.668019     -11.402466      15.692347      -7.195340      15.128349           0.007651
          400              C       4.392578       3.498347      24.002691       0.046315      43.974608 0.39485747E+03  0.90282702E+04                                10.970262                            6.643882      -0.099445       1.982246                    0.999318      26.432837      74.022592       0.639009       0.419213      -1.066438       0.010688       0.006534      -0.008902       0.015368       0.010338      -0.012439      -0.000522       0.002197       0.007468      -0.015912      -0.000868       0.016779             17.178387      23.339672      11.474584      -8.336468      13.330480      -5.637382      14.865011           0.000196
          401              C       6.377965       4.738681      23.940021      -0.143934      35.834273 0.41186586E+03  0.96013511E+04                                 9.601874                            6.823931      -0.062075       1.953474                    0.999600      29.566949      86.050872       0.619705       0.423979      -1.054082      -0.032253      -0.021190       0.013848       0.041001      -0.006639       0.024359       0.022576       0.012844      -0.041924      -0.040937       0.011641       0.029296             12.730553      16.106421       6.377609      -5.298790       9.286642      -3.177419      12.798596          -0.000102
          402              C       6.435266       4.798008      22.623947       0.084603      36.227184 0.41814798E+03  0.97324677E+04                                 9.790577                            6.943112      -0.298919       1.920341                    0.998948      26.779546      76.525932       0.608700       0.432324      -1.054594       0.019751       0.011624      -0.012588       0.026147       0.001020      -0.017536      -0.014609      -0.003720      -0.082691      -0.037589       0.012835       0.024754             13.356187      17.183121       6.859647      -3.956046      10.008532      -2.485362      12.876907           0.001380
          403              C       5.379136       4.151085      24.702091      -0.121847      36.273973 0.40449378E+03  0.93632088E+04                                 9.615349                            6.708564       0.089375       2.005116                    0.999649      29.077619      83.632247       0.634183       0.417233      -1.061008       0.013777       0.016595      -0.015989       0.026849      -0.003394       0.009459       0.004114       0.000405       0.037782      -0.013381      -0.003440       0.016821             12.882515      17.342714       7.568311      -4.330862       9.769267      -2.440958      11.535562           0.001071
          404              C       5.415960       4.164085      21.927054      -0.143232      36.311485 0.41910576E+03  0.97771122E+04                                 9.581246                            6.839905       0.197229       2.035177                    0.999796      29.346124      84.428415       0.627208       0.418608      -1.061305      -0.017174      -0.012867       0.018622       0.028413      -0.010489       0.014099       0.011716      -0.000089       0.071239      -0.028727      -0.001450       0.030177             12.451134      15.792916       6.613864      -3.962313       9.046593      -2.714256      12.513894          -0.000360
          405              C       4.421224       3.551884      22.621440      -0.118827      35.544354 0.40310925E+03  0.93185616E+04                                 9.477642                            6.716161       0.033765       1.986549                    0.999640      29.011423      83.251104       0.631436       0.419615      -1.060023       0.022896       0.013963       0.003314       0.027022       0.007964       0.023896       0.015803       0.009190       0.004402      -0.023966      -0.009838       0.033803             12.341361      15.173494       6.335924      -5.060110       8.943002      -3.604448      12.907585           0.001264
          406              C      -8.690527      11.325234      12.927611       0.234387      44.647660 0.35633531E+03  0.80214897E+04                                11.524337                            6.548628      -0.208025       1.958146                    0.999112      25.588571      73.482013       0.602888       0.451308      -1.036450      -0.003629      -0.012071      -0.000729       0.012626      -0.023658       0.021587       0.003256       0.040193      -0.052658      -0.034172      -0.011117       0.045289             19.112663       8.304189       7.233308       2.984362      33.900407      13.153901      15.133392           0.007648
          407              C      -8.399874      12.543866      13.599436       0.046400      43.969874 0.39479389E+03  0.90263804E+04                                10.969174                            6.642913      -0.099389       1.982269                    0.999318      26.431757      74.015837       0.639124       0.419158      -1.066481       0.002621       0.012278       0.008874       0.015374       0.007371      -0.003615       0.011964      -0.014768       0.007387      -0.015933      -0.000934       0.016866             17.178279       7.230371       5.779070       2.537507      29.439164       9.743790      14.865302           0.000194
          408              C      -7.892261      14.829151      13.662106      -0.144016      35.839605 0.41199536E+03  0.96051047E+04                                 9.602950                            6.825428      -0.062133       1.953431                    0.999601      29.568828      86.059037       0.619580       0.424032      -1.054052      -0.009230      -0.037520      -0.013838       0.041042      -0.009195      -0.012961      -0.030229      -0.001685      -0.042008      -0.040620       0.011557       0.029063             12.731745       6.037495       2.818265       1.229400      19.361793       6.053113      12.795948          -0.000106
          409              C      -7.855410      14.902976      14.978181       0.084736      36.222558 0.41810679E+03  0.97311472E+04                                 9.789151                            6.942366      -0.298886       1.920356                    0.998948      26.778046      76.517085       0.608794       0.432274      -1.054638       0.004360       0.022433       0.012568       0.026080       0.001938       0.007991       0.021431       0.001529      -0.082646      -0.037610       0.012819       0.024790             13.354439       6.493755       3.080958       1.024603      20.697289       4.557819      12.872274           0.001383
          410              C      -8.113324      13.691567      12.900037      -0.121906      36.308306 0.40498277E+03  0.93771889E+04                                 9.624501                            6.715606       0.089244       2.005068                    0.999649      29.079737      83.645233       0.633439       0.417605      -1.060791       0.011057       0.018561       0.015893       0.026821      -0.002751      -0.000616      -0.010069       0.003978       0.037917      -0.013234      -0.003471       0.016704             12.897300       5.861207       3.513147       0.859869      21.293448       4.904388      11.537245           0.001073
          411              C      -8.113305      13.730670      15.675074      -0.143304      36.314321 0.41914563E+03  0.97782629E+04                                 9.581807                            6.840261       0.197282       2.035182                    0.999796      29.347153      84.431988       0.627188       0.418612      -1.061304      -0.006440      -0.020594      -0.018595       0.028484      -0.008176      -0.006175      -0.016950       0.013258       0.071158      -0.028566      -0.001407       0.029973             12.452421       5.639713       3.025084       1.238583      19.204850       4.641466      12.512700          -0.000363
          412              C      -8.358929      12.588745      14.980688      -0.118841      35.534764 0.40298049E+03  0.93148578E+04                                 9.475248                            6.714481       0.033756       1.986544                    0.999640      29.011211      83.247738       0.631599       0.419539      -1.060069       0.005540       0.026232      -0.003306       0.027013       0.003312      -0.006839      -0.027695      -0.017208       0.004362      -0.023833      -0.009862       0.033696             12.338272       5.651563       2.969573       1.710925      18.460794       5.969209      12.902459           0.001266
          413              C       7.470852      17.039069       2.243594       0.234424      44.641603 0.35632278E+03  0.80210951E+04                                11.523023                            6.548529      -0.207994       1.958162                    0.999113      25.587496      73.477153       0.602894       0.451310      -1.036455       0.007508      -0.008125      -0.006063       0.012615       0.014784      -0.012867      -0.030835      -0.024247      -0.047156      -0.034072      -0.011188       0.045259             19.108958      32.558790     -14.568878      -5.667512      15.448018       4.504218       9.320066           0.007651
          414              C       6.250971      17.723643       2.496781       0.046315      43.974601 0.39485721E+03  0.90282627E+04                                10.970261                            6.643881      -0.099444       1.982246                    0.999318      26.432828      74.022561       0.639009       0.419213      -1.066438      -0.013911       0.006418       0.001208       0.015368      -0.011808       0.000815       0.003188       0.021501      -0.004762      -0.015911      -0.000868       0.016779             17.178390      27.949052     -11.327195      -3.954152      14.754081       4.721135       8.832037           0.000197
          415              C       4.953322      19.370679       3.539614      -0.143934      35.834269 0.41186590E+03  0.96013517E+04                                 9.601873                            6.823931      -0.062070       1.953475                    0.999600      29.566938      86.050818       0.619705       0.423979      -1.054082       0.032047      -0.022880      -0.011427       0.041001       0.005382       0.002564       0.007727      -0.064370       0.049443      -0.040937       0.011641       0.029296             12.730552      19.720190      -6.500024      -1.022113      11.058563       2.686811       7.412904          -0.000103
          416              C       3.831677      19.034900       2.932966       0.084603      36.227218 0.41814826E+03  0.97324753E+04                                 9.790582                            6.943113      -0.298917       1.920342                    0.998948      26.779549      76.525934       0.608700       0.432324      -1.054594      -0.022341       0.013050       0.003773       0.026147      -0.017248      -0.021897      -0.016104       0.007262      -0.023432      -0.037589       0.012835       0.024754             13.356197      18.940304      -6.234592      -1.321541      12.555042       3.735823       8.573247           0.001379
          417              C       6.185484      18.746892       3.411766      -0.121846      36.273990 0.40449388E+03  0.93632115E+04                                 9.615352                            6.708564       0.089376       2.005117                    0.999649      29.077614      83.632230       0.634183       0.417233      -1.061008      -0.025471       0.005608       0.006378       0.026849       0.010945       0.009137       0.005130      -0.004380       0.005509      -0.013381      -0.003441       0.016822             12.882522      18.403172      -7.159837      -1.892628      12.147472       3.986094       8.096923           0.001071
          418              C       3.901258      17.978364       2.035529      -0.143232      36.311521 0.41910612E+03  0.97771229E+04                                 9.581253                            6.839908       0.197226       2.035176                    0.999796      29.346139      84.428474       0.627207       0.418608      -1.061305       0.026995      -0.008672      -0.001832       0.028413       0.018801       0.020724       0.005169      -0.009011       0.021632      -0.028727      -0.001450       0.030177             12.451148      18.432451      -5.805176      -1.112943      11.358184       3.580483       7.562809          -0.000360
          419              C       5.088391      17.342998       1.852531      -0.118827      35.544335 0.40310893E+03  0.93185526E+04                                 9.477640                            6.716159       0.033765       1.986549                    0.999640      29.011420      83.251103       0.631436       0.419615      -1.060023      -0.011508       0.020216       0.013750       0.027022       0.007412       0.003942       0.021381      -0.034838       0.030168      -0.023966      -0.009837       0.033803             12.341360      19.798537      -5.914940      -1.066381      10.412936       2.759446       6.812608           0.001264
          420              C      -2.120443       0.887229       3.737651       0.234390      44.647218 0.35633220E+03  0.80213985E+04                                11.524256                            6.548595      -0.208003       1.958155                    0.999112      25.588419      73.481371       0.602891       0.451307      -1.036451       0.006305      -0.001621      -0.010819       0.012626       0.008754       0.002223      -0.009498      -0.075458      -0.030181      -0.034171      -0.011118       0.045289             19.112506       9.067752      -0.762061      -4.045905       7.669828       6.796412      40.599937           0.007653
          421              C      -2.243240       1.152098       5.128930       0.046399      43.969719 0.39479320E+03  0.90263585E+04                                10.969142                            6.642903      -0.099381       1.982272                    0.999318      26.431723      74.015653       0.639125       0.419158      -1.066482       0.000584       0.002986       0.015070       0.015374      -0.004786       0.002608       0.005776       0.009843       0.046776      -0.015933      -0.000934       0.016867             17.178212      10.189694       0.354347      -3.447425       7.110998       5.435264      34.233944           0.000195
          422              C      -3.438549       1.267901       7.139391      -0.144016      35.839541 0.41199500E+03  0.96050936E+04                                 9.602935                            6.825423      -0.062127       1.953433                    0.999601      29.568823      86.058998       0.619581       0.424032      -1.054052       0.009465      -0.006444      -0.039413       0.041042      -0.001547      -0.018355      -0.021809       0.017260      -0.071387      -0.040619       0.011556       0.029063             12.731712       9.060879       0.724511      -0.845344       6.171868       2.941837      22.962389          -0.000108
          423              C      -2.411056       1.670257       7.861351       0.084738      36.222521 0.41810634E+03  0.97311342E+04                                 9.789142                            6.942362      -0.298883       1.920357                    0.998948      26.778045      76.517077       0.608794       0.432274      -1.054638      -0.001766       0.004000       0.025711       0.026080      -0.011244      -0.008346       0.003067      -0.046766       0.064292      -0.037610       0.012819       0.024791             13.354419      10.804330       0.870886      -2.106017       6.570739       2.628834      22.688186           0.001385
          424              C      -3.450840       1.029084       5.773180      -0.121906      36.308182 0.40498184E+03  0.93771598E+04                                 9.624474                            6.715596       0.089255       2.005073                    0.999649      29.079673      83.644945       0.633440       0.417604      -1.060792       0.000541       0.011918       0.024022       0.026821       0.007083       0.004702      -0.001192       0.014851      -0.035376      -0.013234      -0.003471       0.016705             12.897250       9.935164       0.428485      -2.828318       5.654935       2.683078      23.101650           0.001074
          425              C      -1.203456       1.823664       7.194540      -0.143302      36.314302 0.41914538E+03  0.97782554E+04                                 9.581803                            6.840259       0.197282       2.035182                    0.999796      29.347134      84.431919       0.627188       0.418612      -1.061304      -0.003328      -0.008008      -0.027132       0.028484       0.009415       0.012630      -0.006319       0.027311      -0.067845      -0.028565      -0.001407       0.029973             12.452412       9.939655       1.080370      -1.623644       5.866156       2.861530      21.551425          -0.000365
          426              C      -1.150249       1.581953       5.858411      -0.118840      35.534705 0.40297997E+03  0.93148423E+04                                 9.475235                            6.714476       0.033757       1.986544                    0.999640      29.011190      83.247645       0.631600       0.419539      -1.060069      -0.016912      -0.000103       0.021065       0.027014       0.005536      -0.015494      -0.006062       0.037819      -0.053141      -0.023834      -0.009862       0.033696             12.338250       8.738818       1.088447      -0.597543       6.035295       3.423806      22.240638           0.001266
          427              C      -6.893488       5.486806      10.290449       0.234376      44.654054 0.35636255E+03  0.80223681E+04                                11.526303                            6.549421      -0.207970       1.958168                    0.999113      25.589022      73.487872       0.602768       0.451383      -1.036393      -0.010157       0.004339       0.006088       0.012612       0.019132       0.024806       0.022517       0.000281      -0.047248      -0.034159      -0.011192       0.045351             19.116475      26.516212     -16.717309      -6.136839      21.511172       3.843239       9.322043           0.007651
          428              C      -5.841445       4.564875      10.037261       0.046406      43.974644 0.39481320E+03  0.90272535E+04                                10.971282                            6.643947      -0.099420       1.982263                    0.999317      26.433388      74.030779       0.638925       0.419268      -1.066373       0.010722      -0.010991      -0.001214       0.015402      -0.015969      -0.002720      -0.001768      -0.001840      -0.004671      -0.015926      -0.000866       0.016793             17.181801      23.344777     -12.963083      -5.768467      19.369208       2.156039       8.831419           0.000195
          429              C      -3.856071       3.890424       8.994429      -0.143986      35.837431 0.41196328E+03  0.96040731E+04                                 9.602221                            6.824895      -0.061947       1.953492                    0.999600      29.567311      86.050525       0.619647       0.423999      -1.054083      -0.032307       0.022611       0.011452       0.041063       0.024403      -0.006286      -0.004778       0.043274       0.049363      -0.040897       0.011809       0.029088             12.730638      16.107980      -7.776813      -2.874939      14.670013       0.069275       7.413919          -0.000104
          430              C      -3.798762       2.721012       9.601077       0.084698      36.224054 0.41812967E+03  0.97319674E+04                                 9.789916                            6.942902      -0.298956       1.920335                    0.998947      26.778992      76.524888       0.608715       0.432317      -1.054595       0.019716      -0.016694      -0.003770       0.026107      -0.015675       0.007885       0.026026       0.016045      -0.023587      -0.037604       0.012848       0.024756             13.355438      17.183661      -6.856387      -3.962721      14.310066       0.001933       8.572587           0.001381
          431              C      -4.854899       4.844195       9.122276      -0.121909      36.298345 0.40484396E+03  0.93733133E+04                                 9.622427                            6.714127       0.089373       2.005109                    0.999649      29.079247      83.645006       0.633546       0.417564      -1.060801       0.013811      -0.022093      -0.006422       0.026834       0.009874      -0.001684      -0.010132      -0.010390       0.005581      -0.013356      -0.003261       0.016617             12.893661      17.363717      -7.544065      -4.395511      13.214472       0.461416       8.102794           0.001074
          432              C      -4.818057       2.434455      10.498514      -0.143273      36.313745 0.41914099E+03  0.97782240E+04                                 9.581974                            6.840413       0.197327       2.035212                    0.999797      29.347062      84.434749       0.627149       0.418635      -1.061279      -0.017217       0.022564       0.001901       0.028446       0.017475       0.002186      -0.021085      -0.016657       0.021450      -0.028726      -0.001244       0.029969             12.452522      15.795659      -6.740334      -3.746883      13.998845      -0.143656       7.563062          -0.000362
          433              C      -5.812790       3.341913      10.681511      -0.118867      35.544506 0.40311158E+03  0.93187528E+04                                 9.477973                            6.716357       0.033877       1.986583                    0.999641      29.012242      83.257684       0.631393       0.419637      -1.059995       0.022868      -0.004177      -0.013736       0.027001       0.016725      -0.018767      -0.010683       0.017888       0.030280      -0.024023      -0.009658       0.033682             12.342261      15.175404      -7.551586      -2.957274      15.038749       0.086113       6.812632           0.001265
          434              C       1.543413      20.006093       8.796391       0.234378      44.649729 0.35633251E+03  0.80215134E+04                                11.525250                            6.548873      -0.207985       1.958155                    0.999113      25.589051      73.486856       0.602832       0.451345      -1.036416      -0.003653       0.005434       0.010796       0.012627       0.030548       0.009728       0.001157       0.047722      -0.030118      -0.034194      -0.011137       0.045331             19.114590       8.304649      -1.032058      -7.756865       8.434055       1.549016      40.605065           0.007645
          435              C       1.834047      19.978581       7.405112       0.046385      43.974989 0.39481588E+03  0.90273131E+04                                10.971234                            6.643862      -0.099271       1.982304                    0.999318      26.433566      74.030811       0.638946       0.419255      -1.066384       0.002586       0.001579      -0.015082       0.015383      -0.006813      -0.004513      -0.004345      -0.001640       0.046837      -0.015912      -0.000947       0.016859             17.181993       7.231587      -0.691965      -6.274821      10.071829       1.438512      34.242563           0.000197
          436              C       2.341633      18.890193       5.394652      -0.144046      35.839621 0.41201766E+03  0.96055721E+04                                 9.602347                            6.825267      -0.062172       1.953427                    0.999601      29.567839      86.050583       0.619646       0.423989      -1.054098      -0.009220       0.006760       0.039477       0.041099      -0.006627       0.014646       0.024797      -0.011486      -0.071536      -0.040913       0.011664       0.029249             12.730615       6.037221      -0.344311      -3.054985       9.194398      -0.183668      22.960225          -0.000105
          437              C       2.378474      19.993028       4.672691       0.084741      36.221933 0.41811398E+03  0.97313680E+04                                 9.789017                            6.942440      -0.298974       1.920332                    0.998948      26.777930      76.517262       0.608788       0.432276      -1.054636       0.004367      -0.000369      -0.025729       0.026099       0.005928      -0.005677       0.006861       0.050502       0.064252      -0.037599       0.012812       0.024787             13.354089       6.493839      -0.653144      -3.180388      10.880741       1.109287      22.687688           0.001382
          438              C       2.120588      18.799026       6.760863      -0.121885      36.309996 0.40500990E+03  0.93780716E+04                                 9.625368                            6.716362       0.089203       2.005058                    0.999649      29.080082      83.650199       0.633322       0.417670      -1.060738       0.011044       0.004532      -0.024025       0.026827       0.000808       0.002847      -0.003761      -0.020424      -0.035339      -0.013240      -0.003369       0.016609             12.898295       5.861725      -1.012006      -3.472605       9.729690       1.772842      23.103471           0.001072
          439              C       2.120588      21.182714       5.339502      -0.143262      36.311331 0.41910254E+03  0.97770276E+04                                 9.581158                            6.839750       0.197318       2.035194                    0.999797      29.346811      84.430610       0.627232       0.418592      -1.061314      -0.006434      -0.005842       0.027123       0.028481      -0.001312       0.010251      -0.009630      -0.033113      -0.067901      -0.028588      -0.001355       0.029943             12.451589       5.639239      -0.439784      -3.238642      10.165325       0.576073      21.550203          -0.000362
          440              C       1.874982      21.152333       6.675631      -0.118882      35.541684 0.40305930E+03  0.93173613E+04                                 9.477459                            6.715852       0.033675       1.986516                    0.999640      29.013205      83.263116       0.631419       0.419628      -1.059987       0.005549      -0.015947      -0.021069       0.027000      -0.007605       0.000672       0.016794      -0.036259      -0.053110      -0.023982      -0.009751       0.033733             12.341506       5.652772      -0.002936      -3.428129       9.124245      -0.578642      22.247502           0.001264
          441              C      17.704796       7.896548       9.189960       0.234376      44.649745 0.35633255E+03  0.80215141E+04                                11.525248                            6.548871      -0.207984       1.958156                    0.999113      25.589062      73.486875       0.602832       0.451345      -1.036416       0.007472      -0.001233       0.010103       0.012627      -0.018565      -0.006301       0.030992      -0.024152      -0.046917      -0.034194      -0.011137       0.045331             19.114588      32.572831       2.378339      15.454573       6.952917       0.402317      17.818014           0.007646
          442              C      16.484906       7.773521       8.470506       0.046385      43.974964 0.39481536E+03  0.90272977E+04                                10.971228                            6.643857      -0.099268       1.982306                    0.999318      26.433549      74.030737       0.638947       0.419255      -1.066384      -0.013920      -0.002179      -0.006173       0.015383       0.006634       0.009896      -0.005153       0.018016      -0.015298      -0.015912      -0.000947       0.016859             17.181989      27.961044       2.240674      11.791242       6.224841       0.205503      17.360082           0.000199
          443              C      15.187231       7.853104       6.522716      -0.144046      35.839666 0.41201776E+03  0.96055754E+04                                 9.602355                            6.825268      -0.062173       1.953426                    0.999601      29.567849      86.050626       0.619646       0.423989      -1.054098       0.032120       0.001577       0.025593       0.041099      -0.000482      -0.005785      -0.000365      -0.052093       0.086289      -0.040913       0.011664       0.029249             12.730633      19.717087       2.362939       6.141801       5.998114       0.235031      12.476697          -0.000100
          444              C      14.065594       7.495627       7.116829       0.084741      36.221943 0.41811408E+03  0.97313708E+04                                 9.789019                            6.942441      -0.298975       1.920332                    0.998948      26.777930      76.517262       0.608788       0.432276      -1.054636      -0.022289      -0.003248      -0.013184       0.026099      -0.010344       0.025893       0.011589      -0.000525      -0.047023      -0.037599       0.012812       0.024786             13.354095      18.936739       1.971424       6.061658       6.332508      -0.143487      14.793038           0.001377
          445              C      16.419401       8.054284       7.126857      -0.121888      36.310101 0.40501079E+03  0.93780973E+04                                 9.625385                            6.716368       0.089204       2.005058                    0.999649      29.080118      83.650321       0.633322       0.417670      -1.060739      -0.025434       0.002722      -0.008087       0.026827       0.002474      -0.013863      -0.002649      -0.000436       0.017625      -0.013239      -0.003369       0.016609             12.898327      18.423438       1.939781       7.166448       5.663177      -0.237501      14.608367           0.001070
          446              C      14.135193       7.246704       8.480533      -0.143261      36.311251 0.41910152E+03  0.97769977E+04                                 9.581145                            6.839742       0.197318       2.035195                    0.999797      29.346777      84.430486       0.627232       0.418593      -1.061314       0.027044       0.002737       0.008502       0.028481       0.008537      -0.026488      -0.005133      -0.009208       0.020722      -0.028589      -0.001354       0.029943             12.451569      18.433652       1.938588       5.586080       5.410740      -0.146530      13.510315          -0.000358
          447              C      15.322334       7.405913       9.122276      -0.118881      35.541651 0.40305893E+03  0.93173502E+04                                 9.477453                            6.715849       0.033674       1.986517                    0.999640      29.013180      83.263019       0.631419       0.419628      -1.059987      -0.011535       0.001807      -0.024345       0.027000      -0.000298      -0.008242      -0.009543      -0.014688       0.091062      -0.023981      -0.009751       0.033733             12.341498      19.798021       2.033648       5.656897       5.322645       0.179286      11.903829           0.001262
          448              C      18.347500     -11.679489      22.430922       0.234380      44.653692 0.35635988E+03  0.80222898E+04                                11.526237                            6.549394      -0.207951       1.958176                    0.999113      25.588877      73.487277       0.602770       0.451382      -1.036394       0.006312      -0.008543       0.006800       0.012612      -0.002483      -0.008629       0.027679      -0.044061       0.064088      -0.034157      -0.011193       0.045351             19.116343       9.069368      -3.124423       2.684227      26.487510     -17.661234      21.792150           0.007654
          449              C      18.224691     -10.607050      21.505910       0.046405      43.974499 0.39481247E+03  0.90272307E+04                                10.971251                            6.643937      -0.099413       1.982265                    0.999317      26.433359      74.030617       0.638927       0.419268      -1.066374       0.000616       0.011590      -0.010126       0.015403       0.004670       0.002901      -0.015086      -0.006354      -0.001939      -0.015927      -0.000867       0.016794             17.181733      10.192050      -3.164338       1.417880      22.751210     -14.465173      18.601939           0.000198
          450              C      17.029367      -8.923852      20.400408      -0.143985      35.837405 0.41196286E+03  0.96040606E+04                                 9.602214                            6.824891      -0.061944       1.953493                    0.999600      29.567292      86.050447       0.619647       0.423999      -1.054083       0.009461      -0.030923       0.025307       0.041063      -0.015106       0.010660       0.022851       0.018761      -0.067271      -0.040897       0.011809       0.029088             12.730621       9.059947      -1.093261      -0.205500      16.215883      -8.740766      12.916032          -0.000103
          451              C      18.056850      -8.499800      19.690981       0.084700      36.223998 0.41812888E+03  0.97319446E+04                                 9.789906                            6.942896      -0.298954       1.920335                    0.998947      26.778976      76.524833       0.608715       0.432317      -1.054595      -0.001781       0.020282      -0.016342       0.026107      -0.001607       0.013940      -0.005288      -0.050647       0.052514      -0.037604       0.012848       0.024756             13.355415      10.805135      -2.258807       0.298308      16.383707      -8.294046      12.877403           0.001381
          452              C      17.017088      -9.987608      21.290325      -0.121908      36.298212 0.40484252E+03  0.93732690E+04                                 9.622396                            6.714111       0.089383       2.005113                    0.999649      29.079176      83.644673       0.633547       0.417563      -1.060802       0.000567       0.014848      -0.022346       0.026835       0.000482      -0.008327       0.005232       0.021543      -0.015334      -0.013356      -0.003261       0.016617             12.893606       9.934224      -2.661337       1.041035      16.410458      -8.892617      12.336137           0.001072
          453              C      19.264453      -9.153977      19.891525      -0.143272      36.313743 0.41914139E+03  0.97782348E+04                                 9.581972                            6.840416       0.197328       2.035212                    0.999797      29.347053      84.434707       0.627149       0.418635      -1.061279      -0.003346      -0.019445       0.020491       0.028446       0.006215      -0.014371       0.012130       0.037159      -0.038724      -0.028725      -0.001244       0.029969             12.452514       9.939809      -1.945142      -0.124868      15.152205      -8.222603      12.265528          -0.000361
          454              C      19.317672     -10.190235      20.768908      -0.118866      35.544437 0.40311114E+03  0.93187396E+04                                 9.477959                            6.716353       0.033880       1.986584                    0.999641      29.012227      83.257613       0.631394       0.419637      -1.059995      -0.016869       0.018291      -0.010487       0.027002      -0.016182       0.003095       0.006505       0.038276      -0.051665      -0.024024      -0.009658       0.033682             12.342233       8.740040      -1.060577      -0.644856      15.229833      -8.732864      13.056826           0.001263
          455              C      13.574358      -8.304457      15.171205       0.234390      44.647602 0.35633487E+03  0.80214773E+04                                11.524330                            6.548626      -0.208024       1.958146                    0.999112      25.588543      73.481921       0.602888       0.451308      -1.036450      -0.010171       0.003092      -0.006813       0.012626       0.011942      -0.028938      -0.001011       0.037360       0.063988      -0.034171      -0.011117       0.045289             19.112647      26.510046       3.043797      17.541933       9.039845       3.356272      21.788049           0.007648
          456              C      14.626414      -8.062750      16.096217       0.046400      43.969910 0.39479440E+03  0.90263950E+04                                10.969180                            6.642918      -0.099391       1.982269                    0.999318      26.431772      74.015895       0.639123       0.419158      -1.066481       0.010703       0.004404       0.010120       0.015374       0.005625       0.015227       0.002370      -0.000880      -0.001916      -0.015933      -0.000934       0.016867             17.178288      23.339254       1.486233      14.107428       9.596991       3.484898      18.598618           0.000197
          457              C      16.611802      -8.628633      17.201720      -0.144017      35.839583 0.41199527E+03  0.96051012E+04                                 9.602943                            6.825426      -0.062130       1.953431                    0.999601      29.568824      86.058999       0.619581       0.424032      -1.054052      -0.032298      -0.001380      -0.025287       0.041042      -0.017630      -0.017825      -0.017457       0.004487      -0.067153      -0.040620       0.011557       0.029063             12.731731      16.109952       1.397846       8.173247       9.168179       3.106841      12.917063          -0.000107
          458              C      16.669121      -7.518548      17.911147       0.084737      36.222555 0.41810666E+03  0.97311434E+04                                 9.789149                            6.942364      -0.298885       1.920356                    0.998948      26.778045      76.517077       0.608794       0.432274      -1.054638       0.019697       0.005091       0.016319       0.026080       0.014679       0.009660      -0.011339       0.041438       0.052544      -0.037610       0.012819       0.024791             13.354436      17.182668      -0.004260       7.918759      10.004041       2.482760      12.876599           0.001383
          459              C      15.612963      -8.994808      16.311803      -0.121904      36.308254 0.40498231E+03  0.93771754E+04                                 9.624492                            6.715603       0.089247       2.005069                    0.999649      29.079710      83.645132       0.633439       0.417605      -1.060791       0.013815       0.005458       0.022332       0.026821      -0.006349      -0.007580       0.006319      -0.017401      -0.015382      -0.013234      -0.003471       0.016705             12.897281      17.370630      -0.034866       8.735092       8.981124       1.981949      12.340089           0.001072
          460              C      15.649823      -6.598068      17.710602      -0.143304      36.314377 0.41914625E+03  0.97782812E+04                                 9.581818                            6.840267       0.197277       2.035180                    0.999796      29.347166      84.432046       0.627187       0.418612      -1.061304      -0.017269      -0.009635      -0.020501       0.028484      -0.006794      -0.016076       0.009663      -0.036640      -0.038662      -0.028566      -0.001407       0.029973             12.452436      15.796305       0.124309       7.711157       9.295495       2.857608      12.265508          -0.000362
          461              C      14.655078      -6.893325      16.833219      -0.118841      35.534789 0.40298085E+03  0.93148681E+04                                 9.475251                            6.714483       0.033757       1.986544                    0.999640      29.011228      83.247794       0.631599       0.419539      -1.060069       0.022885      -0.009846       0.010443       0.027014      -0.024631      -0.005001      -0.004900      -0.009452      -0.051655      -0.023834      -0.009862       0.033696             12.338276      15.171111       1.212425       8.015200       8.792114       3.516685      13.051603           0.001264
          462              C      11.777279      12.087870       3.344083       0.234423      44.641621 0.35632300E+03  0.80211005E+04                                11.523024                            6.548529      -0.207993       1.958162                    0.999113      25.587496      73.477137       0.602894       0.451310      -1.036455      -0.003624       0.006683      -0.010068       0.012615      -0.006819      -0.031234      -0.004287       0.042102      -0.046939      -0.034072      -0.011187       0.045259             19.108963       8.303050      -6.199513       4.771892      31.207022     -14.700935      17.816817           0.007647
          463              C      12.067923      10.896750       4.063537       0.046315      43.974575 0.39485703E+03  0.90282572E+04                                10.970256                            6.643878      -0.099445       1.982247                    0.999318      26.432821      74.022528       0.639009       0.419213      -1.066438       0.002597      -0.013837       0.006162       0.015368      -0.000511       0.008193      -0.007518      -0.022298      -0.015312      -0.015911      -0.000868       0.016779             17.178382       7.230427      -5.085957       3.736868      26.942520     -11.180535      17.362199           0.000194
          464              C      12.575535       9.699852       6.011327      -0.143933      35.834251 0.41186567E+03  0.96013451E+04                                 9.601869                            6.823928      -0.062070       1.953475                    0.999600      29.566935      86.050805       0.619705       0.423979      -1.054082      -0.009227       0.030729      -0.025528       0.041001       0.016001      -0.001385       0.005813       0.041099       0.086309      -0.040937       0.011641       0.029296             12.730548       6.035838      -2.473308       1.825030      19.681811      -5.867482      12.473995          -0.000107
          465              C      12.612368       8.523193       5.417213       0.084602      36.227235 0.41814849E+03  0.97324823E+04                                 9.790584                            6.943114      -0.298917       1.920341                    0.998948      26.779563      76.525982       0.608700       0.432324      -1.054594       0.004375      -0.022149       0.013188       0.026147      -0.007847      -0.002264      -0.028256       0.013480      -0.047079      -0.037589       0.012834       0.024755             13.356202       6.494180      -2.427562       2.155608      18.779513      -5.665588      14.794913           0.001385
          466              C      12.354482      10.928603       5.407186      -0.121846      36.273935 0.40449312E+03  0.93631897E+04                                 9.615343                            6.708558       0.089375       2.005117                    0.999649      29.077597      83.632166       0.634183       0.417233      -1.061008       0.011053      -0.023108       0.008045       0.026849       0.002012      -0.002033       0.014181      -0.002787       0.017566      -0.013381      -0.003440       0.016821             12.882511       5.853806      -2.496025       2.607795      18.206854      -6.658467      14.586873           0.001074
          467              C      12.354464       8.505813       4.053509      -0.143233      36.311547 0.41910647E+03  0.97771329E+04                                 9.581257                            6.839911       0.197229       2.035176                    0.999796      29.346145      84.428492       0.627207       0.418608      -1.061305      -0.006407       0.026368      -0.008426       0.028413       0.009561      -0.003868       0.026893      -0.003537       0.020863      -0.028727      -0.001450       0.030177             12.451154       5.639141      -2.584362       1.999757      18.204192      -5.215623      13.510129          -0.000365
          468              C      12.108850       9.678119       3.411766      -0.118827      35.544312 0.40310871E+03  0.93185464E+04                                 9.477636                            6.716158       0.033764       1.986549                    0.999640      29.011415      83.251084       0.631436       0.419615      -1.060023       0.005533      -0.010250       0.024383       0.027022       0.004352       0.006330       0.011137       0.011700       0.090971      -0.023966      -0.009837       0.033803             12.341354       5.652922      -2.967261       1.716253      19.468540      -5.391978      11.902601           0.001266
          469              C       7.237556     -10.792281      23.967596       0.234381      44.653546 0.35635900E+03  0.80222653E+04                                11.526216                            6.549387      -0.207948       1.958177                    0.999113      25.588847      73.487178       0.602770       0.451383      -1.036394      -0.006312      -0.010161       0.003998       0.012612      -0.006232      -0.006465       0.018176      -0.027600       0.113471      -0.034157      -0.011194       0.045352             19.116305       9.069358       3.886797      -1.363748      38.260776     -10.864009      10.018780           0.007658
          470              C       7.360365      -9.454981      23.501330       0.046405      43.974530 0.39481312E+03  0.90272492E+04                                10.971256                            6.643943      -0.099412       1.982265                    0.999317      26.433376      74.030678       0.638926       0.419268      -1.066374      -0.000616       0.014565      -0.004975       0.015403       0.000177       0.005495      -0.009339      -0.016310      -0.031805      -0.015927      -0.000867       0.016795             17.181741      10.192056       2.810064      -2.031483      32.166307      -9.029496       9.186861           0.000192
          471              C       8.555689      -7.655997      22.596372      -0.143985      35.837416 0.41196312E+03  0.96040687E+04                                 9.602218                            6.824894      -0.061948       1.953492                    0.999600      29.567303      86.050500       0.619647       0.423999      -1.054083      -0.009461      -0.037378       0.014126       0.041063       0.016784      -0.007752       0.000924       0.056741       0.046672      -0.040897       0.011810       0.029088             12.730625       9.059952       0.368646      -1.049544      21.310615      -5.799390       7.821308          -0.000106
          472              C       7.528206      -6.829590      22.583838       0.084700      36.223980 0.41812864E+03  0.97319382E+04                                 9.789905                            6.942896      -0.298957       1.920334                    0.998947      26.778970      76.524825       0.608715       0.432317      -1.054595       0.001780       0.024294      -0.009394       0.026108       0.012877       0.005578      -0.002239      -0.055927       0.036676      -0.037604       0.012848       0.024756             13.355414      10.805136       1.387723      -1.807042      20.936719      -5.665419       8.324386           0.001383
          473              C       8.567968      -8.958562      23.072665      -0.121908      36.298249 0.40484312E+03  0.93732871E+04                                 9.622405                            6.714117       0.089382       2.005112                    0.999649      29.079198      83.644779       0.633547       0.417563      -1.060802      -0.000568       0.026776      -0.001687       0.026835      -0.007453      -0.003747       0.003961       0.023745      -0.008725      -0.013356      -0.003261       0.016617             12.893617       9.934232       2.232205      -1.784288      21.055851      -6.210671       7.690768           0.001075
          474              C       6.320603      -7.330351      23.050104      -0.143271      36.313685 0.41914046E+03  0.97782068E+04                                 9.581958                            6.840405       0.197324       2.035211                    0.999797      29.347025      84.434573       0.627150       0.418635      -1.061279       0.003346      -0.027468       0.006594       0.028446      -0.015553      -0.001803       0.005726       0.048250      -0.005449      -0.028725      -0.001244       0.029969             12.452493       9.939794       0.864407      -1.746981      20.108044      -5.361378       7.309642          -0.000364
          475              C       6.267384      -8.608311      23.508850      -0.118867      35.544462 0.40311145E+03  0.93187483E+04                                 9.477960                            6.716354       0.033881       1.986583                    0.999641      29.012252      83.257685       0.631394       0.419636      -1.059995       0.016869       0.018227      -0.010598       0.027002       0.010772      -0.012467       0.000353       0.048931      -0.019703      -0.024024      -0.009659       0.033683             12.342234       8.740042      -0.028186      -1.240913      21.162860      -5.307505       7.123799           0.001266
          476              C       7.880260      10.462651      13.634531       0.234376      44.649682 0.35633182E+03  0.80214932E+04                                11.525240                            6.548864      -0.207977       1.958158                    0.999113      25.589031      73.486757       0.602833       0.451345      -1.036416      -0.007472      -0.009367      -0.003984       0.012627       0.003826      -0.019228       0.000110       0.029338       0.113555      -0.034194      -0.011137       0.045332             19.114586      32.572834      12.194980       9.786873      14.753412       4.905840      10.017512           0.007651
          477              C       9.100150      11.024207      14.100798       0.046386      43.974984 0.39481571E+03  0.90273078E+04                                10.971233                            6.643860      -0.099270       1.982305                    0.999318      26.433554      74.030760       0.638946       0.419255      -1.066384       0.013920       0.004257       0.004973       0.015383       0.005254       0.010693      -0.001988       0.012534      -0.031744      -0.015912      -0.000947       0.016859             17.182002      27.961060       9.091265       7.836022      14.398408       4.924410       9.186537           0.000198
          478              C      10.397825      12.750843      15.005756      -0.144046      35.839644 0.41201776E+03  0.96055750E+04                                 9.602351                            6.825268      -0.062173       1.953427                    0.999601      29.567845      86.050610       0.619646       0.423989      -1.054098      -0.032120      -0.021376      -0.014162       0.041099      -0.004769      -0.003309       0.007221      -0.065233       0.046871      -0.040914       0.011664       0.029249             12.730624      19.717064       4.137529       5.117222      10.653562       2.922797       7.821246          -0.000103
          479              C      11.519462      12.057587      15.018290       0.084740      36.221954 0.41811429E+03  0.97313768E+04                                 9.789020                            6.942442      -0.298974       1.920332                    0.998948      26.777935      76.517276       0.608788       0.432276      -1.054636       0.022289       0.009793       0.009405       0.026099       0.027596       0.003988      -0.004499       0.027342       0.036578      -0.037599       0.012812       0.024786             13.354096      18.936734       4.263883       4.738095      12.802239       3.591736       8.323315           0.001380
          480              C       9.165655      12.328227      14.529462      -0.121886      36.310038 0.40501013E+03  0.93780779E+04                                 9.625376                            6.716364       0.089202       2.005058                    0.999649      29.080085      83.650202       0.633322       0.417671      -1.060738       0.025434       0.008365       0.001686       0.026827      -0.013242      -0.004789       0.002397      -0.009176      -0.008595      -0.013240      -0.003369       0.016609             12.898313      18.423411       5.236481       5.263069      12.577813       3.754581       7.693716           0.001071
          481              C      11.449863      10.752119      14.552023      -0.143262      36.311315 0.41910234E+03  0.97770219E+04                                 9.581156                            6.839749       0.197317       2.035194                    0.999797      29.346806      84.430598       0.627232       0.418593      -1.061314      -0.027044      -0.005994      -0.006622       0.028481      -0.027209      -0.005850      -0.000074      -0.017971      -0.005569      -0.028589      -0.001355       0.029943             12.451587      18.433678       3.868450       4.471882      11.612400       3.433923       7.308683          -0.000361
          482              C      10.262722      10.275953      14.093277      -0.118882      35.541673 0.40305931E+03  0.93173613E+04                                 9.477456                            6.715851       0.033674       1.986516                    0.999640      29.013206      83.263107       0.631419       0.419628      -1.059987       0.011535       0.021987       0.010607       0.027000      -0.006989      -0.004378       0.011764      -0.051593      -0.019655      -0.023981      -0.009752       0.033733             12.341504      19.798027       3.882242       4.589604      10.103328       2.939355       7.123156           0.001264
          483              C      13.807777      17.620983      12.927611       0.234425      44.641480 0.35632215E+03  0.80210755E+04                                11.522996                            6.548521      -0.207987       1.958165                    0.999113      25.587451      73.476948       0.602895       0.451310      -1.036455       0.003623       0.012060      -0.000753       0.012615      -0.023640      -0.021522      -0.003190       0.040204      -0.052634      -0.034071      -0.011188       0.045259             19.108892       8.303024       7.232272      -2.983043      33.895360     -13.148719      15.128293           0.007652
          484              C      13.517133      16.402364      13.599436       0.046314      43.974564 0.39485722E+03  0.90282620E+04                                10.970251                            6.643879      -0.099442       1.982247                    0.999318      26.432824      74.022519       0.639010       0.419213      -1.066438      -0.002598      -0.012255       0.008902       0.015368       0.007350       0.003654      -0.011902      -0.014705       0.007467      -0.015911      -0.000868       0.016779             17.178357       7.230419       5.779165      -2.536182      29.439671      -9.738782      14.864982           0.000196
          485              C      13.009521      14.117080      13.662106      -0.143933      35.834234 0.41186545E+03  0.96013388E+04                                 9.601866                            6.823927      -0.062070       1.953475                    0.999600      29.566931      86.050790       0.619705       0.423979      -1.054082       0.009227       0.037472      -0.013848       0.041001      -0.009200       0.013165       0.030491      -0.001645      -0.041924      -0.040937       0.011641       0.029296             12.730539       6.035835       2.817162      -1.229457      19.357210      -6.054875      12.798572          -0.000102
          486              C      12.972688      14.043280      14.978181       0.084604      36.227224 0.41814856E+03  0.97324842E+04                                 9.790584                            6.943116      -0.298917       1.920341                    0.998948      26.779550      76.525943       0.608700       0.432324      -1.054594      -0.004376      -0.022496       0.012588       0.026147       0.001962      -0.007928      -0.021403       0.001610      -0.082690      -0.037589       0.012835       0.024754             13.356195       6.494179       3.080579      -1.024554      20.697504      -4.558242      12.876902           0.001379
          487              C      13.230574      15.254650      12.900037      -0.121845      36.273911 0.40449288E+03  0.93631823E+04                                 9.615334                            6.708553       0.089378       2.005117                    0.999649      29.077597      83.632147       0.634184       0.417233      -1.061008      -0.011054      -0.018521       0.015990       0.026849      -0.002767       0.000726       0.010290       0.003951       0.037782      -0.013381      -0.003441       0.016822             12.882491       5.853798       3.506413      -0.857753      21.258136      -4.896808      11.535539           0.001071
          488              C      13.230592      15.215599      15.675074      -0.143232      36.311512 0.41910610E+03  0.97771229E+04                                 9.581252                            6.839909       0.197224       2.035175                    0.999796      29.346148      84.428516       0.627207       0.418608      -1.061305       0.006406       0.020481      -0.018622       0.028413      -0.008131       0.006346       0.017198       0.013255       0.071239      -0.028727      -0.001449       0.030176             12.451141       5.639137       3.024004      -1.238271      19.200394      -4.640453      12.513893          -0.000359
          489              C      13.476206      16.357511      14.980688      -0.118827      35.544346 0.40310920E+03  0.93185603E+04                                 9.477641                            6.716161       0.033766       1.986549                    0.999640      29.011426      83.251122       0.631436       0.419615      -1.060023      -0.005533      -0.026241      -0.003315       0.027022       0.003306       0.006933       0.027797      -0.017158       0.004400      -0.023966      -0.009837       0.033803             12.341356       5.652923       2.969932      -1.711624      18.463567      -5.972187      12.907578           0.001264
          490              C      12.010698      -2.817658      24.674516       0.234386      44.647518 0.35633488E+03  0.80214770E+04                                11.524313                            6.548625      -0.208020       1.958148                    0.999112      25.588539      73.481892       0.602888       0.451308      -1.036450       0.010170       0.007446       0.000730       0.012626      -0.031033      -0.004126       0.021437      -0.001522      -0.052658      -0.034172      -0.011118       0.045290             19.112589      26.509949      13.669912      11.406805      15.694469       7.198239      15.133350           0.007657
          491              C      10.958642      -3.497895      24.002691       0.046400      43.969718 0.39479304E+03  0.90263550E+04                                10.969145                            6.642904      -0.099382       1.982272                    0.999318      26.431722      74.015683       0.639124       0.419158      -1.066481      -0.010703      -0.006562      -0.008874       0.015374       0.010373       0.012485       0.000580       0.002221       0.007386      -0.015932      -0.000934       0.016866             17.178209      23.339122      11.474278       8.340678      13.330239       5.640255      14.865266           0.000197
          492              C       8.973254      -4.738231      23.940021      -0.144016      35.839512 0.41199462E+03  0.96050817E+04                                 9.602928                            6.825419      -0.062125       1.953433                    0.999601      29.568802      86.058899       0.619581       0.424032      -1.054052       0.032298       0.021209       0.013838       0.041042      -0.006622      -0.024180      -0.022296       0.012870      -0.042006      -0.040619       0.011556       0.029063             12.731701      16.109901       6.379340       5.297112       9.289274       3.176755      12.795928          -0.000102
          493              C       8.915935      -4.797582      22.623947       0.084737      36.222535 0.41810667E+03  0.97311433E+04                                 9.789145                            6.942364      -0.298883       1.920357                    0.998948      26.778045      76.517068       0.608794       0.432274      -1.054638      -0.019697      -0.011587      -0.012568       0.026080       0.001027       0.017542       0.014678      -0.003625      -0.082645      -0.037610       0.012819       0.024791             13.354421      17.182637       6.859993       3.955618      10.008356       2.485256      12.872270           0.001380
          494              C       9.972093      -4.150620      24.702091      -0.121907      36.308203 0.40498210E+03  0.93771678E+04                                 9.624480                            6.715599       0.089253       2.005072                    0.999649      29.079684      83.645003       0.633440       0.417604      -1.060792      -0.013815      -0.016611      -0.015893       0.026821      -0.003390      -0.009289      -0.003938       0.000365       0.037917      -0.013234      -0.003470       0.016705             12.897256      17.370588       7.582262       4.337268       9.783954       2.445458      11.537226           0.001070
          495              C       9.935233      -4.163672      21.927054      -0.143302      36.314270 0.41914500E+03  0.97782437E+04                                 9.581796                            6.840255       0.197285       2.035183                    0.999796      29.347117      84.431840       0.627188       0.418612      -1.061304       0.017269       0.012937       0.018595       0.028484      -0.010525      -0.013922      -0.011472      -0.000034       0.071158      -0.028565      -0.001407       0.029972             12.452402      15.796254       6.615914       3.963156       9.048266       2.714880      12.512685          -0.000360
          496              C      10.929978      -3.551458      22.621440      -0.118841      35.534718 0.40297991E+03  0.93148409E+04                                 9.475239                            6.714476       0.033759       1.986545                    0.999640      29.011188      83.247652       0.631600       0.419539      -1.060069      -0.022885      -0.013967       0.003306       0.027014       0.007983      -0.023832      -0.015680       0.009219       0.004363      -0.023835      -0.009861       0.033696             12.338255      15.171077       6.335183       5.057517       8.941241       3.602783      12.902447           0.001264
          497              C      22.244525      -5.486612      10.290449       0.234424      44.641464 0.35632205E+03  0.80210722E+04                                11.522992                            6.548519      -0.207985       1.958166                    0.999113      25.587439      73.476887       0.602895       0.451310      -1.036455       0.010163      -0.004371       0.006064       0.012615       0.019119      -0.024783      -0.022409       0.000274      -0.047155      -0.034071      -0.011188       0.045259             19.108889      26.506107     -16.708693       6.135754      21.500518      -3.841983       9.320043           0.007654
          498              C      21.192478      -4.564686      10.037261       0.046313      43.974535 0.39485703E+03  0.90282562E+04                                10.970246                            6.643877      -0.099441       1.982248                    0.999318      26.432814      74.022477       0.639010       0.419213      -1.066438      -0.010688       0.010976      -0.001207       0.015368      -0.015942       0.002734       0.001831      -0.001880      -0.004762      -0.015911      -0.000868       0.016779             17.178352      23.339631     -12.956793       5.769163      19.363399      -2.154313       8.832026           0.000196
          499              C      19.207091      -3.890254       8.994429      -0.143933      35.834242 0.41186560E+03  0.96013434E+04                                 9.601868                            6.823928      -0.062072       1.953475                    0.999600      29.566940      86.050831       0.619705       0.423979      -1.054082       0.032253      -0.022588       0.011427       0.041001       0.024415       0.006430       0.004992       0.043300       0.049442      -0.040937       0.011641       0.029296             12.730539      16.106403      -7.777651       2.873841      14.672317      -0.068051       7.412899          -0.000104
          500              C      19.149790      -2.720831       9.601077       0.084604      36.227212 0.41814819E+03  0.97324741E+04                                 9.790583                            6.943114      -0.298919       1.920341                    0.998948      26.779555      76.525973       0.608700       0.432324      -1.054594      -0.019751       0.016713      -0.003773       0.026147      -0.015697      -0.007884      -0.026013       0.016033      -0.023432      -0.037589       0.012835       0.024754             13.356194      17.183142      -6.855821       3.962676      14.312194      -0.000690       8.573245           0.001383
          501              C      20.205920      -4.844023       9.122276      -0.121846      36.273906 0.40449302E+03  0.93631864E+04                                 9.615334                            6.708555       0.089378       2.005117                    0.999649      29.077597      83.632150       0.634184       0.417233      -1.061008      -0.013778       0.022145      -0.006377       0.026849       0.009889       0.001791       0.010325      -0.010352       0.005511      -0.013381      -0.003440       0.016822             12.882487      17.342670      -7.534728       4.388974      13.207889      -0.455691       8.096902           0.001072
          502              C      20.169096      -2.434258      10.498514      -0.143232      36.311519 0.41910594E+03  0.97771182E+04                                 9.581252                            6.839906       0.197226       2.035176                    0.999796      29.346144      84.428501       0.627208       0.418608      -1.061305       0.017174      -0.022560       0.001833       0.028413       0.017455      -0.002035       0.021262      -0.016625       0.021632      -0.028727      -0.001450       0.030177             12.451143      15.792938      -6.738365       3.746688      13.997685       0.144195       7.562805          -0.000363
          503              C      21.163832      -3.341712      10.681511      -0.118827      35.544338 0.40310898E+03  0.93185539E+04                                 9.477640                            6.716160       0.033765       1.986549                    0.999640      29.011413      83.251077       0.631436       0.419615      -1.060023      -0.022896       0.004111      -0.013750       0.027022       0.016714       0.018844       0.010844       0.017778       0.030168      -0.023966      -0.009837       0.033803             12.341358      15.173504      -7.550117       2.957090      15.037967      -0.085590       6.812604           0.001264
          504              C       3.573783       8.940047       8.796391       0.234388      44.647591 0.35633475E+03  0.80214737E+04                                11.524328                            6.548624      -0.208020       1.958148                    0.999112      25.588544      73.481918       0.602888       0.451308      -1.036450       0.003630      -0.005405       0.010819       0.012627       0.030524      -0.009696      -0.001071       0.047686      -0.030177      -0.034172      -0.011117       0.045289             19.112650       8.304184      -1.032046       7.756412       8.433498      -1.549094      40.600268           0.007649
          505              C       3.283130       8.967532       7.405112       0.046401      43.969881 0.39479418E+03  0.90263891E+04                                10.969176                            6.642916      -0.099391       1.982269                    0.999318      26.431768      74.015886       0.639123       0.419158      -1.066481      -0.002620      -0.001546      -0.015070       0.015374      -0.006816       0.004576       0.004384      -0.001640       0.046775      -0.015933      -0.000934       0.016867             17.178282       7.230373      -0.691929       6.273581      10.070375      -1.438535      34.234099           0.000198
          506              C       2.775517      10.055882       5.394652      -0.144017      35.839602 0.41199560E+03  0.96051111E+04                                 9.602947                            6.825429      -0.062132       1.953431                    0.999601      29.568832      86.059037       0.619580       0.424032      -1.054052       0.009230      -0.006775       0.039413       0.041042      -0.006627      -0.014443      -0.024575      -0.011480      -0.071390      -0.040620       0.011557       0.029063             12.731737       6.037492      -0.344410       3.055385       9.195267       0.183604      22.962451          -0.000104
          507              C       2.738666       8.953034       4.672691       0.084735      36.222551 0.41810659E+03  0.97311411E+04                                 9.789147                            6.942363      -0.298885       1.920356                    0.998948      26.778051      76.517092       0.608794       0.432274      -1.054638      -0.004359       0.000332      -0.025711       0.026080       0.005951       0.005674      -0.006846       0.050509       0.064291      -0.037610       0.012819       0.024791             13.354433       6.493751      -0.653115       3.180492      10.881315      -1.109302      22.688233           0.001381
          508              C       2.996580      10.147075       6.760863      -0.121904      36.308281 0.40498293E+03  0.93771933E+04                                 9.624498                            6.715609       0.089243       2.005068                    0.999649      29.079730      83.645209       0.633439       0.417605      -1.060791      -0.011056      -0.004483      -0.024021       0.026821       0.000842      -0.002691       0.004036      -0.020454      -0.035374      -0.013233      -0.003471       0.016704             12.897289       5.861204      -1.011871       3.472411       9.728940      -1.772231      23.101722           0.001070
          509              C       2.996561       7.763360       5.339502      -0.143305      36.314365 0.41914621E+03  0.97782801E+04                                 9.581817                            6.840268       0.197278       2.035181                    0.999796      29.347167      84.432052       0.627187       0.418612      -1.061304       0.006441       0.005807       0.027132       0.028484      -0.001260      -0.010168       0.009801      -0.033077      -0.067848      -0.028566      -0.001407       0.029973             12.452436       5.639719      -0.439868       3.239100      10.166108      -0.576947      21.551480          -0.000361
          510              C       3.242185       7.793766       6.675631      -0.118841      35.534782 0.40298068E+03  0.93148631E+04                                 9.475249                            6.714481       0.033757       1.986544                    0.999640      29.011228      83.247788       0.631600       0.419539      -1.060069      -0.005540       0.015979      -0.021065       0.027014      -0.007579      -0.000551      -0.016629      -0.036374      -0.053137      -0.023833      -0.009863       0.033696             12.338275       5.651564      -0.003049       3.427189       9.122569       0.577900      22.240693           0.001263
          511              C      -2.353744      11.906948       2.243594       0.234376      44.653907 0.35636189E+03  0.80223495E+04                                11.526278                            6.549417      -0.207966       1.958170                    0.999113      25.588991      73.487765       0.602768       0.451383      -1.036393      -0.007475       0.008131      -0.006087       0.012611       0.014793       0.012961       0.030893      -0.024270      -0.047245      -0.034159      -0.011193       0.045352             19.116405      32.574541     -14.575277       5.669002      15.452657      -4.504787       9.322016           0.007658
          512              C      -1.133860      11.222378       2.496781       0.046405      43.974523 0.39481255E+03  0.90272335E+04                                10.971258                            6.643940      -0.099413       1.982265                    0.999317      26.433358      74.030639       0.638926       0.419268      -1.066374       0.013937      -0.006444       0.001215       0.015402      -0.011843      -0.000760      -0.003152       0.021505      -0.004670      -0.015926      -0.000867       0.016793             17.181744      27.958563     -11.331793       3.955513      14.755272      -4.719879       8.831396           0.000196
          513              C       0.163803       9.575362       3.539614      -0.143985      35.837373 0.41196258E+03  0.96040516E+04                                 9.602208                            6.824888      -0.061940       1.953495                    0.999600      29.567270      86.050345       0.619648       0.423999      -1.054083      -0.032086       0.022924      -0.011451       0.041063       0.005381      -0.002410      -0.007519      -0.064335       0.049362      -0.040897       0.011809       0.029088             12.730613      19.717733      -6.500556       1.023620      11.060196      -2.687426       7.413910          -0.000105
          514              C       1.285440       9.911129       2.932966       0.084698      36.224043 0.41812961E+03  0.97319648E+04                                 9.789913                            6.942901      -0.298953       1.920336                    0.998947      26.778980      76.524830       0.608715       0.432317      -1.054595       0.022311      -0.013023       0.003770       0.026107      -0.017235       0.021909       0.016110       0.007224      -0.023589      -0.037604       0.012848       0.024756             13.355428      18.938800      -6.235845       1.322718      12.554898      -3.735449       8.572588           0.001383
          515              C      -1.068361      10.199146       3.411766      -0.121909      36.298237 0.40484278E+03  0.93732767E+04                                 9.622403                            6.714114       0.089383       2.005113                    0.999649      29.079176      83.644690       0.633547       0.417563      -1.060802       0.025434      -0.005656       0.006424       0.026835       0.010945      -0.008991      -0.004965      -0.004333       0.005583      -0.013357      -0.003260       0.016617             12.893617      18.417121      -7.171575       1.900173      12.160957      -3.990316       8.102773           0.001073
          516              C       1.215847      10.967649       2.035529      -0.143271      36.313635 0.41913971E+03  0.97781840E+04                                 9.581945                            6.840395       0.197332       2.035214                    0.999797      29.347005      84.434461       0.627151       0.418634      -1.061280      -0.027012       0.008712      -0.001900       0.028446       0.018825      -0.020608      -0.004967      -0.009011       0.021448      -0.028725      -0.001244       0.029969             12.452480      18.434944      -5.807167       1.113506      11.359452      -3.580476       7.563044          -0.000362
          517              C       0.028712      11.603011       1.852531      -0.118867      35.544445 0.40311097E+03  0.93187346E+04                                 9.477961                            6.716352       0.033881       1.986584                    0.999641      29.012222      83.257598       0.631394       0.419637      -1.059995       0.011562      -0.020167       0.013737       0.027002       0.007388      -0.003818      -0.021254      -0.034937       0.030282      -0.024024      -0.009658       0.033682             12.342238      19.800309      -5.916417       1.066934      10.413777      -2.759443       6.812628           0.001265
          518              C      17.471392      -0.887159       3.737651       0.234380      44.649232 0.35632897E+03  0.80214108E+04                                11.525161                            6.548837      -0.207962       1.958165                    0.999113      25.588894      73.486211       0.602834       0.451345      -1.036416      -0.006340       0.001633      -0.010796       0.012627       0.008762      -0.002152       0.009558      -0.075518      -0.030123      -0.034193      -0.011139       0.045332             19.114413       9.068294      -0.762036       4.045964       7.670283      -6.796847      40.604662           0.007656
          519              C      17.594208      -1.152001       5.128930       0.046384      43.974875 0.39481550E+03  0.90272996E+04                                10.971207                            6.643854      -0.099261       1.982308                    0.999318      26.433540      74.030652       0.638947       0.419254      -1.066385      -0.000627      -0.002964       0.015082       0.015383      -0.004783      -0.002592      -0.005704       0.009841       0.046841      -0.015912      -0.000948       0.016860             17.181935      10.191152       0.354396       3.447815       7.112220      -5.436443      34.242433           0.000190
          520              C      18.789544      -1.267766       7.139391      -0.144045      35.839626 0.41201767E+03  0.96055729E+04                                 9.602348                            6.825267      -0.062173       1.953426                    0.999601      29.567849      86.050637       0.619646       0.423989      -1.054098      -0.009447       0.006439      -0.039477       0.041099      -0.001544       0.018497       0.022073       0.017263      -0.071536      -0.040913       0.011664       0.029249             12.730610       9.060023       0.724402       0.845142       6.171598      -2.941486      22.960207          -0.000109
          521              C      17.762061      -1.670109       7.861351       0.084743      36.221891 0.41811366E+03  0.97313591E+04                                 9.789012                            6.942439      -0.298975       1.920332                    0.998948      26.777917      76.517233       0.608788       0.432276      -1.054636       0.001803      -0.003994       0.025729       0.026099      -0.011261       0.008361      -0.003065      -0.046732       0.064250      -0.037599       0.012813       0.024786             13.354073      10.803841       0.870660       2.105950       6.570735      -2.628738      22.687642           0.001385
          522              C      18.801817      -1.028975       5.773180      -0.121886      36.309982 0.40500980E+03  0.93780676E+04                                 9.625361                            6.716358       0.089211       2.005060                    0.999649      29.080067      83.650111       0.633322       0.417670      -1.060739      -0.000592      -0.011922       0.024025       0.026827       0.007047      -0.004495       0.001430       0.014870      -0.035337      -0.013240      -0.003369       0.016609             12.898278       9.935990       0.428454       2.828956       5.655405      -2.683062      23.103440           0.001076
          523              C      16.554451      -1.823529       7.194540      -0.143259      36.311248 0.41910171E+03  0.97770037E+04                                 9.581146                            6.839745       0.197313       2.035194                    0.999797      29.346776      84.430500       0.627232       0.418593      -1.061314       0.003363       0.008014      -0.027122       0.028481       0.009386      -0.012496       0.006455       0.027401      -0.067901      -0.028588      -0.001354       0.029942             12.451563       9.938850       1.080344       1.622652       5.865698      -2.861391      21.550141          -0.000368
          524              C      16.501227      -1.581842       5.858411      -0.118881      35.541640 0.40305920E+03  0.93173575E+04                                 9.477447                            6.715848       0.033676       1.986516                    0.999640      29.013203      83.263073       0.631419       0.419628      -1.059987       0.016885       0.000085       0.021069       0.027000       0.005480       0.015610       0.006231       0.037763      -0.053110      -0.023982      -0.009752       0.033734             12.341481       8.740370       1.088685       0.597146       6.036629      -3.424942      22.247443           0.001268
          525              C      -6.660157      16.858167       3.344083       0.234375      44.649650 0.35633233E+03  0.80215081E+04                                11.525233                            6.548871      -0.207982       1.958157                    0.999113      25.589047      73.486836       0.602832       0.451345      -1.036416       0.003653      -0.006633      -0.010103       0.012626      -0.006849       0.031320       0.004390       0.042124      -0.046917      -0.034194      -0.011138       0.045332             19.114529       8.304626      -6.201627      -4.772140      31.220999      14.704773      17.817962           0.007663
          526              C      -6.950791      18.049300       4.063537       0.046384      43.974876 0.39481504E+03  0.90272878E+04                                10.971211                            6.643853      -0.099263       1.982307                    0.999318      26.433530      74.030650       0.638947       0.419254      -1.066384      -0.002585       0.013851       0.006173       0.015383      -0.000502      -0.008157       0.007613      -0.022351      -0.015299      -0.015911      -0.000947       0.016859             17.181937       7.231565      -5.088183      -3.736605      26.954210      11.185354      17.360035           0.000189
          527              C      -7.458377      19.246235       6.011327      -0.144045      35.839584 0.41201731E+03  0.96055611E+04                                 9.602338                            6.825262      -0.062166       1.953429                    0.999601      29.567816      86.050479       0.619647       0.423989      -1.054099       0.009220      -0.030809      -0.025593       0.041100       0.015996       0.001584      -0.005576       0.041122       0.086289      -0.040913       0.011664       0.029249             12.730596       6.037212      -2.473546      -1.825644      19.677910       5.868858      12.476666          -0.000108
          528              C      -7.495218      20.422883       5.417213       0.084742      36.221924 0.41811406E+03  0.97313697E+04                                 9.789014                            6.942440      -0.298972       1.920333                    0.998948      26.777925      76.517235       0.608788       0.432276      -1.054636      -0.004367       0.022097       0.013184       0.026099      -0.007880       0.002295       0.028275       0.013411      -0.047022      -0.037599       0.012812       0.024787             13.354078       6.493833      -2.427736      -2.155803      18.775365       5.667150      14.793037           0.001384
          529              C      -7.237332      18.017472       5.407186      -0.121887      36.309966 0.40500956E+03  0.93780604E+04                                 9.625359                            6.716357       0.089212       2.005061                    0.999649      29.080055      83.650061       0.633322       0.417670      -1.060739      -0.011043       0.023072       0.008088       0.026827       0.002061       0.002123      -0.013953      -0.002769       0.017626      -0.013240      -0.003369       0.016609             12.898280       5.861718      -2.501380      -2.612696      18.224808       6.677399      14.608314           0.001077
          530              C      -7.237332      20.440238       4.053509      -0.143261      36.311222 0.41910124E+03  0.97769891E+04                                 9.581139                            6.839739       0.197321       2.035196                    0.999797      29.346770      84.430446       0.627232       0.418592      -1.061314       0.006434      -0.026410      -0.008502       0.028481       0.009534       0.003990      -0.026684      -0.003571       0.020722      -0.028588      -0.001355       0.029943             12.451555       5.639225      -2.584860      -2.000152      18.205125       5.217767      13.510314          -0.000365
          531              C      -6.991726      19.267920       3.411766      -0.118882      35.541625 0.40305884E+03  0.93173480E+04                                 9.477449                            6.715848       0.033677       1.986517                    0.999640      29.013183      83.263031       0.631419       0.419628      -1.059987      -0.005548       0.010273       0.024345       0.027000       0.004385      -0.006250      -0.010952       0.011799       0.091062      -0.023982      -0.009750       0.033733             12.341484       5.652764      -2.967385      -1.716574      19.467865       5.393131      11.903824           0.001268
          532              C       1.776744       8.304743      15.171205       0.234376      44.653977 0.35636180E+03  0.80223464E+04                                11.526290                            6.549413      -0.207962       1.958170                    0.999113      25.588988      73.487732       0.602769       0.451383      -1.036393       0.010158      -0.003104      -0.006801       0.012612       0.011916       0.028971       0.001091       0.037393       0.064091      -0.034159      -0.011192       0.045351             19.116463      26.516193       3.043831     -17.546053       9.040912      -3.356308      21.792284           0.007650
          533              C       0.724701       8.063053      16.096217       0.046407      43.974619 0.39481300E+03  0.90272475E+04                                10.971278                            6.643945      -0.099421       1.982263                    0.999317      26.433378      74.030738       0.638926       0.419268      -1.066373      -0.010722      -0.004444       0.010126       0.015402       0.005629      -0.015190      -0.002293      -0.000929      -0.001938      -0.015926      -0.000867       0.016793             17.181801      23.344779       1.485768     -14.110611       9.598608      -3.484888      18.602014           0.000199
          534              C      -1.260673       8.628957      17.201720      -0.143986      35.837438 0.41196357E+03  0.96040812E+04                                 9.602220                            6.824896      -0.061943       1.953493                    0.999600      29.567322      86.050550       0.619647       0.423999      -1.054083       0.032307       0.001388      -0.025307       0.041063      -0.017646       0.017991       0.017667       0.004396      -0.067270      -0.040897       0.011809       0.029089             12.730634      16.107975       1.398552      -8.172397       9.167887      -3.107302      12.916041          -0.000102
          535              C      -1.317982       7.518885      17.911147       0.084697      36.224077 0.41812997E+03  0.97319758E+04                                 9.789918                            6.942903      -0.298954       1.920335                    0.998947      26.779007      76.524934       0.608715       0.432317      -1.054595      -0.019716      -0.005082       0.016342       0.026107       0.014666      -0.009633       0.011380       0.041413       0.052513      -0.037604       0.012847       0.024757             13.355442      17.183667      -0.003704      -7.919172      10.005236      -2.483404      12.877424           0.001379
          536              C      -0.261845       8.995115      16.311803      -0.121907      36.298320 0.40484366E+03  0.93733041E+04                                 9.622425                            6.714127       0.089372       2.005109                    0.999649      29.079216      83.644889       0.633545       0.417564      -1.060801      -0.013810      -0.005484       0.022345       0.026834      -0.006395       0.007709      -0.006107      -0.017361      -0.015332      -0.013356      -0.003261       0.016617             12.893658      17.363715      -0.034679      -8.731108       8.981070      -1.982676      12.336188           0.001070
          537              C      -0.298687       6.598402      17.710602      -0.143273      36.313786 0.41914143E+03  0.97782365E+04                                 9.581980                            6.840416       0.197325       2.035211                    0.999797      29.347075      84.434789       0.627149       0.418635      -1.061279       0.017217       0.009636      -0.020491       0.028446      -0.006844       0.016226      -0.009506      -0.036715      -0.038724      -0.028726      -0.001244       0.029970             12.452533      15.795675       0.125195      -7.710756       9.296366      -2.858574      12.265558          -0.000358
          538              C       0.696046       6.893642      16.833219      -0.118867      35.544500 0.40311155E+03  0.93187514E+04                                 9.477970                            6.716356       0.033877       1.986583                    0.999641      29.012237      83.257649       0.631394       0.419637      -1.059995      -0.022868       0.009807       0.010486       0.027002      -0.024615       0.005101       0.005087      -0.009427      -0.051665      -0.024024      -0.009658       0.033682             12.342259      15.175402       1.214641      -8.018516       8.794513      -3.518911      13.056863           0.001262
          539              C      -2.996301      11.679912      22.430922       0.234391      44.647180 0.35633163E+03  0.80213827E+04                                11.524254                            6.548592      -0.208001       1.958156                    0.999112      25.588385      73.481265       0.602891       0.451308      -1.036451      -0.006305       0.008559       0.006813       0.012626      -0.002453       0.008693      -0.027621      -0.044069       0.063987      -0.034171      -0.011119       0.045290             19.112504       9.067746      -3.122854      -2.682889      26.481877      17.657319      21.787889           0.007657
          540              C      -2.873504      10.607455      21.505910       0.046399      43.969768 0.39479360E+03  0.90263699E+04                                10.969149                            6.642906      -0.099381       1.982272                    0.999318      26.431743      74.015725       0.639125       0.419158      -1.066482      -0.000584      -0.011559      -0.010121       0.015375       0.004652      -0.002841       0.015147      -0.006388      -0.001916      -0.015934      -0.000934       0.016868             17.178224      10.189702      -3.162749      -1.416810      22.746422      14.462182      18.598547           0.000194
          541              C      -1.678195       8.924236      20.400408      -0.144015      35.839554 0.41199491E+03  0.96050915E+04                                 9.602940                            6.825424      -0.062134       1.953431                    0.999601      29.568816      86.058994       0.619580       0.424032      -1.054052      -0.009465       0.030911       0.025286       0.041042      -0.015122      -0.010517      -0.022624       0.018670      -0.067153      -0.040620       0.011557       0.029063             12.731723       9.060878      -1.094342       0.204783      16.217238       8.741412      12.917053          -0.000105
          542              C      -2.705688       8.500171      19.690981       0.084738      36.222508 0.41810598E+03  0.97311242E+04                                 9.789143                            6.942360      -0.298886       1.920356                    0.998948      26.778032      76.517045       0.608794       0.432274      -1.054638       0.001766      -0.020267      -0.016320       0.026080      -0.001606      -0.013910       0.005327      -0.050682       0.052544      -0.037610       0.012820       0.024790             13.354421      10.804327      -2.259311      -0.298777      16.382354       8.293447      12.876584           0.001382
          543              C      -1.665904       9.988009      21.290325      -0.121905      36.308187 0.40498177E+03  0.93771592E+04                                 9.624477                            6.715597       0.089251       2.005071                    0.999649      29.079697      83.645064       0.633440       0.417604      -1.060792      -0.000542      -0.014844      -0.022333       0.026821       0.000531       0.008485      -0.005040       0.021515      -0.015381      -0.013234      -0.003471       0.016704             12.897254       9.935173      -2.663647      -1.043053      16.416530       8.896150      12.340059           0.001073
          544              C      -3.913288       9.154352      19.891525      -0.143302      36.314306 0.41914543E+03  0.97782572E+04                                 9.581805                            6.840260       0.197278       2.035181                    0.999796      29.347138      84.431949       0.627188       0.418612      -1.061304       0.003328       0.019493       0.020501       0.028484       0.006231       0.014469      -0.011936       0.037039      -0.038661      -0.028566      -0.001407       0.029972             12.452415       9.939658      -1.946300       0.123826      15.152109       8.222659      12.265478          -0.000362
[truncated: 141,621 more chars]
