# Supplementary material for: A collection of forcefield precursors for metal–organic frameworks
Source: RSC Adv. 2019 Nov 13;9(63):36492–507. doi: 10.1039/c9ra07327b (PMC9075174; doi:10.1039/c9ra07327b)
Supplement: RA-009-C9RA07327B-s6071 [file RA-009-C9RA07327B-s6071.xyz]

  102
jmolscript: load "" {1 1 1} spacegroup "x,y,z" unitcell [{     10.052300     0.000000     0.000000 }, {      0.000000    14.329500     0.000000 }, {      0.000000    -7.164750    12.409711 }]
Mn     6.074404    -1.401640    10.856387     0.882179
Mn     2.723671     2.937977     8.195373     0.881396
Mn     9.425137    -1.536337     5.767661     0.882309
Mn     1.048254     8.566390     1.553324     0.882175
Mn     7.749821     4.226773     4.214338     0.881372
Mn     4.398987     8.701087     6.642050     0.882289
C      8.059934    -1.724555     8.454736     0.581172
C      7.184379    -2.524858     7.562478    -0.053647
C      6.072594    -3.330176     7.736214    -0.035252
C      5.168893    -3.722804     8.863016     0.584598
C      4.709201     1.019544     9.675852     0.580495
C      3.833646     0.646977    10.815063    -0.055058
C      2.721861     1.200096    11.425621    -0.033468
C      1.818160     2.372249    11.202246     0.583648
C      1.358367     0.705011     6.688834     0.583329
C      0.482812     1.877881     6.441881    -0.055547
C      9.423328     2.130080     5.657587    -0.034174
C      8.519626     1.350555     4.754160     0.581080
C      3.033784     8.889305     3.954975     0.581171
C      2.158229     9.689608     4.847233    -0.053645
C      1.046444    10.494926     4.673497    -0.035253
C      0.142743    10.887554     3.546695     0.584593
C      9.735351     6.145206     2.733859     0.580494
C      8.859796     6.517773     1.594648    -0.055057
C      7.748011     5.964654     0.984090    -0.033467
C      6.844310     4.792501     1.207465     0.583644
C      6.384517     6.459739     5.720877     0.583330
C      5.508962     5.286869     5.967830    -0.055544
C      4.397178     5.034670     6.752124    -0.034173
C      3.493476     5.814195     7.655551     0.581086
N      7.539225    -2.610835     6.266904    -0.231148
N      6.696842    10.891136     5.662551    -0.098060
N      5.808219    10.439757     6.531231    -0.213932
N      4.188492    -0.432034    11.537308    -0.233175
N      3.346109     6.623095     0.146435    -0.095667
N      2.457486     7.601083     0.103001    -0.214636
N      0.837658     3.042869     7.015210    -0.231189
N     -0.004725     3.980019     6.600725    -0.096492
N      9.158952     3.453409     5.775479    -0.213947
N      2.513075     9.775585     6.142807    -0.231144
N      1.670692    -3.726386     6.747160    -0.098061
N      0.782069    -3.275007     5.878480    -0.213938
N      9.214642     7.596784     0.872403    -0.233174
N      8.372259     0.541655    12.263276    -0.095666
N      7.483636    -0.436333    12.306710    -0.214636
N      5.863808     4.121881     5.394501    -0.231180
N      5.021425     3.184731     5.808986    -0.096486
N      4.132802     3.711340     6.634232    -0.213953
N      0.650384     6.822275     5.998854    -0.801771
N      7.351951     8.948773     3.502020    -0.798203
N      4.001117     5.723202     2.908836    -0.799365
N      5.676534     0.342475     6.410857    -0.801768
N      2.325801    -1.784023     8.907691    -0.798206
N      9.027267     1.441548     9.500875    -0.799365
O      9.015908    -1.120567     7.895058    -0.606182
O      7.856878    -1.707360     9.698189    -0.549479
O      5.115615    -3.027107     9.896745    -0.557624
O      4.455179    -4.728735     8.649569    -0.517024
O      5.665175     0.232854     9.432621    -0.605543
O      4.506145     2.087808     9.039233    -0.549138
O      1.764882     2.919636    10.082890    -0.557531
O      1.104446     2.690364    12.180131    -0.516259
O      2.314341     0.887713     7.491743    -0.608098
O      1.155311    -0.380448     6.081999    -0.549712
O      8.466349     0.107471     4.839787    -0.556549
O      7.805913     2.038371     3.989722    -0.514794
O      3.989758     8.285317     4.514653    -0.606182
O      2.830728     8.872110     2.711522    -0.549479
O      0.089465    10.191857     2.512966    -0.557623
O      9.481329    11.893485     3.760142    -0.517028
O      0.639025     6.931896     2.977090    -0.605545
O      9.532295     5.076942     3.370478    -0.549135
O      6.791032     4.245114     2.326821    -0.557528
O      6.130596     4.474386     0.229580    -0.516261
O      7.340491     6.277037     4.917968    -0.608097
O      6.181461     7.545198     6.327712    -0.549711
O      3.440199     7.057279     7.569924    -0.556545
O      2.779763     5.126379     8.419989    -0.514791
H      1.397270     7.234248     6.285519     0.392425
H      0.699640     5.965371     6.269386     0.405645
H      0.829315     6.835888     5.116524     0.384417
H     10.011086     7.379692     6.140325     0.433515
H      8.098837     8.991045     3.001909     0.391690
H      7.401207     9.611512     4.108855     0.405065
H      7.530882     8.177846     3.931396     0.383884
H      6.660352     8.792581     2.948547     0.432098
H      4.748003     5.268957     3.122283     0.391033
H      4.050373     5.917367     2.031470     0.406193
H      4.180048     6.480516     3.361791     0.383858
H      3.309519     5.321976     3.320839     0.432651
H      6.423420    -0.069498     6.124192     0.392423
H      5.725790     1.199379     6.140325     0.405645
H      5.855465     0.328862     7.293187     0.384415
H      4.984936    -0.214942     6.269386     0.433510
H      3.072687    -1.826295     9.407802     0.391692
H      2.375057    -2.446762     8.300856     0.405067
H      2.504732    -1.013096     8.478315     0.383884
H      1.634202    -1.627831     9.461164     0.432102
H      9.774153     1.895793     9.287428     0.391032
H      9.076523     1.247383    10.378241     0.406193
H      9.206198     0.684234     9.047920     0.383857
H      8.335669     1.842774     9.088872     0.432653

The following XYZ coordinates are in angstroms. Other properties are in atomic units.
The sperically averaged electron density of each atom fit to a function of the form exp(a - br)
eigen_1, eigen_2 and eigen_3 are the three eigenvalues of traceless quadrupole moment tensor
  atom number  atomic symbol              X              Y              Z     net charge C6 coefficient C8 coefficient C10 coefficient fluctuating dipole atomic polarizability isotropic forcefield polarizability              a              b squared Pearson coefficient          <r^3>          <r^4>         wp_QDO          m_QDO          q_QDO       dipole_x       dipole_y       dipole_z         dipole            Qxy            Qxz            Qyz     Q(x^2-y^2)  Q(3z^2 - R^2)        eigen_1        eigen_2        eigen_3 static polarizability      alpha(xx)      alpha(xy)      alpha(xz)      alpha(yy)      alpha(yz)      alpha(zz) atomic spin moment
            1             Mn       6.074404      -1.401640      10.856387       0.882179     188.470771 0.40215967E+04  0.15485344E+06                                25.854132                           20.288159       0.273728       1.841595                    0.999600      58.408514     175.045745       0.414444       0.383812      -1.156501       0.034821      -0.079223      -0.042671       0.096486      -0.000499      -0.023871      -0.089729      -0.101402      -0.189842      -0.111189      -0.014571       0.125759             32.633765      32.212734      -3.662592       6.857092      22.747919       5.825379      42.940642           4.660259
            2             Mn       2.723671       2.937977       8.195373       0.881396     188.436539 0.40211379E+04  0.15481897E+06                                25.840324                           20.278518       0.276531       1.842516                    0.999600      58.400776     174.967355       0.414836       0.383491      -1.156836       0.034482       0.002428       0.090959       0.097306      -0.020732       0.012180       0.107622      -0.071439      -0.094021      -0.110540      -0.015503       0.126043             32.616170      32.182228       7.775346      -0.273013      32.841943     -11.654039      32.824339           4.668945
            3             Mn       9.425137      -1.536337       5.767661       0.882309     188.380459 0.40196717E+04  0.15475531E+06                                25.843320                           20.281242       0.276534       1.842449                    0.999594      58.391971     174.962378       0.414592       0.383734      -1.156601       0.033961       0.077040      -0.047563       0.096700       0.021677       0.011716      -0.018959       0.085662       0.369374      -0.111479      -0.013903       0.125383             32.619267      32.186847      -4.118635      -6.597312      42.923396       5.833721      22.747558           4.664519
            4             Mn       1.048254       8.566390       1.553324       0.882175     188.471063 0.40216040E+04  0.15485380E+06                                25.854159                           20.288177       0.273727       1.841594                    0.999600      58.408565     175.045993       0.414444       0.383812      -1.156501       0.034821       0.079223       0.042670       0.096486       0.000499       0.023870      -0.089730      -0.101403      -0.189845      -0.111189      -0.014571       0.125760             32.633797      32.212787       3.662584      -6.857106      22.748001       5.825432      42.940602           4.660257
            5             Mn       7.749821       4.226773       4.214338       0.881372     188.437103 0.40211437E+04  0.15481952E+06                                25.840584                           20.278695       0.276484       1.842501                    0.999600      58.400897     174.968865       0.414828       0.383497      -1.156829       0.034483      -0.002430      -0.090959       0.097306       0.020729      -0.012182       0.107619      -0.071438      -0.094022      -0.110537      -0.015502       0.126040             32.616548      32.182503      -7.775479       0.273039      32.842497     -11.654223      32.824646           4.668940
            6             Mn       4.398987       8.701087       6.642050       0.882289     188.381519 0.40197098E+04  0.15475725E+06                                25.843501                           20.281412       0.276506       1.842439                    0.999595      58.392202     174.963730       0.414588       0.383736      -1.156598       0.033960      -0.077040       0.047560       0.096697      -0.021675      -0.011717      -0.018957       0.085655       0.369369      -0.111474      -0.013907       0.125381             32.619447      32.187115       4.118575       6.597365      42.923554       5.833755      22.747671           4.664459
            7              C       8.059934      -1.724555       8.454736       0.581172      25.521184 0.26198037E+03  0.54938130E+04                                 7.932158                            5.739214      -0.051448       2.028004                    0.999506      22.961849      64.902342       0.619489       0.471484      -1.019045       0.060308       0.010540       0.037544       0.071817      -0.074753      -0.010903      -0.015471      -0.051607      -0.135437      -0.069648      -0.032278       0.101925              9.439476       9.352104       3.012671      -0.982438       7.079301       1.952235      11.887024           0.021442
            8              C       7.184379      -2.524858       7.562478      -0.053647      38.115722 0.44766375E+03  0.10583337E+05                                 9.846727                            7.059928       0.160073       2.036599                    0.999767      28.552153      81.843208       0.620520       0.417522      -1.065358       0.013722      -0.058847      -0.038228       0.071502      -0.017182      -0.001751      -0.007151      -0.015572       0.076237      -0.032073       0.004952       0.027121             12.141877      13.212746       6.632523       1.818819      11.761100       4.234671      11.451786           0.005299
            9              C       6.072594      -3.330176       7.736214      -0.035252      36.519868 0.44469500E+03  0.10473883E+05                                 9.516215                            7.016064       0.200333       2.048349                    0.999365      28.202651      80.144200       0.626476       0.415103      -1.069127       0.038831      -0.032930      -0.043543       0.066994      -0.029014       0.019049       0.005374      -0.023673       0.039303      -0.044127       0.015585       0.028543             11.221082      12.682954       4.789247      -3.349850       9.220950       0.935463      11.759342           0.008340
           10              C       5.168893      -3.722804       8.863016       0.584598      25.697192 0.25068199E+03  0.51821684E+04                                 7.885855                            5.573471       0.096961       2.085302                    0.999474      22.309660      61.939246       0.637614       0.464686      -1.026126      -0.012929      -0.045099       0.072467       0.086328      -0.061282       0.054265      -0.040744       0.045799      -0.019780      -0.062434      -0.046202       0.108636              9.515414       7.151360       2.474826      -0.903825      10.226383       4.140076      11.168501           0.014508
           11              C       4.709201       1.019544       9.675852       0.580495      25.535709 0.26215936E+03  0.54988086E+04                                 7.937060                            5.742676      -0.049857       2.027959                    0.999494      22.969565      64.943184       0.619025       0.471731      -1.018856       0.060486       0.027808      -0.027913       0.072187       0.027709       0.069413       0.048766       0.004624       0.033748      -0.069407      -0.032015       0.101422              9.445212       9.357513      -2.358405      -2.118972       8.999694      -3.060721       9.978429           0.021443
           12              C       3.833646       0.646977      10.815063      -0.055058      38.130980 0.44791979E+03  0.10590825E+05                                 9.847504                            7.060647       0.160494       2.036662                    0.999785      28.566052      81.886602       0.620664       0.417369      -1.065464       0.014838      -0.004439       0.069544       0.071248       0.007920       0.015424      -0.008866      -0.042227      -0.008163      -0.031259       0.005744       0.025515             12.142482      13.214625      -1.742375      -6.652692       7.862583      -1.983081      15.350239           0.005308
           13              C       2.721861       1.200096      11.425621      -0.033468      36.469532 0.44392054E+03  0.10451270E+05                                 9.509537                            7.011188       0.195429       2.047163                    0.999401      28.174013      80.050665       0.626517       0.415250      -1.069014       0.039523      -0.021645       0.049485       0.066928       0.031170       0.014374      -0.006887      -0.024094       0.035930      -0.043855       0.015937       0.027918             11.213307      12.675339      -5.293302      -2.468639      10.308780      -1.566497      10.655800           0.008341
           14              C       1.818160       2.372249      11.202246       0.583648      25.742924 0.25120251E+03  0.51957036E+04                                 7.894455                            5.579001       0.102211       2.086524                    0.999491      22.335702      62.031286       0.637332       0.464644      -1.026133      -0.011928       0.085869       0.002743       0.086737       0.077180       0.025283       0.014928       0.001092      -0.157231      -0.062026      -0.046406       0.108432              9.526173       7.159513      -2.022840      -1.693071       7.355681      -2.481776      14.063326           0.014518
           15              C       1.358367       0.705011       6.688834       0.583329      25.481664 0.26151469E+03  0.54817632E+04                                 7.925739                            5.735237      -0.055663       2.026798                    0.999525      22.938737      64.829466       0.619504       0.471670      -1.018917       0.061237      -0.037677      -0.008349       0.072383       0.047002      -0.058063      -0.032311       0.032600       0.116407      -0.069975      -0.030945       0.100920              9.431284       9.344403      -0.655231       3.097356      12.363479       1.105038       6.585970           0.021421
           16              C       0.482812       1.877881       6.441881      -0.055547      38.171808 0.44843859E+03  0.10606258E+05                                 9.855639                            7.065685       0.161288       2.036553                    0.999739      28.579646      81.940247       0.620312       0.417481      -1.065383       0.013797       0.062007      -0.031709       0.070998       0.009674      -0.015318       0.015774      -0.030722       0.024491      -0.031948       0.006101       0.025847             12.153517      13.228735      -4.896440       4.842205      15.206367      -2.254527       8.025449           0.005301
           17              C       9.423328       2.130080       5.657587      -0.034174      36.483363 0.44412690E+03  0.10457299E+05                                 9.510569                            7.011914       0.195182       2.047233                    0.999361      28.184819      80.084737       0.626608       0.415143      -1.069087       0.038848       0.053989      -0.007151       0.066896      -0.002482      -0.035676       0.000875      -0.033542       0.005181      -0.044954       0.015580       0.029373             11.214361      12.675205       0.507074       5.818517      11.927728       0.631853       9.040151           0.008340
           18              C       8.519626       1.350555       4.754160       0.581080      25.773064 0.25153935E+03  0.52043768E+04                                 7.899959                            5.582422       0.093587       2.083685                    0.999440      22.352723      62.087295       0.637195       0.464591      -1.026170      -0.011033      -0.040901      -0.074554       0.085749      -0.017132      -0.080741       0.026208       0.073539       0.058327      -0.062479      -0.047546       0.110026              9.533180       7.163846      -0.455598       2.600331      14.547794      -1.664986       6.887901           0.014526
           19              C       3.033784       8.889305       3.954975       0.581171      25.521233 0.26198096E+03  0.54938289E+04                                 7.932169                            5.739221      -0.051447       2.028004                    0.999506      22.961884      64.902480       0.619488       0.471485      -1.019045       0.060308      -0.010539      -0.037544       0.071816       0.074754       0.010904      -0.015471      -0.051606      -0.135432      -0.069648      -0.032276       0.101925              9.439488       9.352128      -3.012681       0.982437       7.079317       1.952241      11.887020           0.021441
           20              C       2.158229       9.689608       4.847233      -0.053645      38.115680 0.44766278E+03  0.10583310E+05                                 9.846731                            7.059928       0.160070       2.036599                    0.999767      28.552107      81.843113       0.620519       0.417523      -1.065357       0.013723       0.058846       0.038227       0.071502       0.017182       0.001751      -0.007151      -0.015572       0.076233      -0.032073       0.004953       0.027120             12.141888      13.212770      -6.632541      -1.818823      11.761119       4.234674      11.451776           0.005299
           21              C       1.046444      10.494926       4.673497      -0.035253      36.519913 0.44469542E+03  0.10473898E+05                                 9.516231                            7.016071       0.200337       2.048350                    0.999365      28.202667      80.144318       0.626475       0.415104      -1.069127       0.038832       0.032929       0.043544       0.066995       0.029015      -0.019049       0.005374      -0.023674       0.039306      -0.044128       0.015585       0.028543             11.221104      12.682993      -4.789273       3.349855       9.220979       0.935458      11.759341           0.008338
           22              C       0.142743      10.887554       3.546695       0.584593      25.697135 0.25068106E+03  0.51821481E+04                                 7.885861                            5.573470       0.096968       2.085306                    0.999474      22.309658      61.939375       0.637612       0.464688      -1.026125      -0.012929       0.045100      -0.072468       0.086329       0.061282      -0.054264      -0.040745       0.045800      -0.019783      -0.062434      -0.046202       0.108636              9.515427       7.151368      -2.474833       0.903822      10.226411       4.140087      11.168501           0.014506
           23              C       9.735351       6.145206       2.733859       0.580494      25.535867 0.26216114E+03  0.54988565E+04                                 7.937090                            5.742693      -0.049857       2.027957                    0.999494      22.969685      64.943632       0.619024       0.471731      -1.018856       0.060485      -0.027806       0.027913       0.072185      -0.027706      -0.069413       0.048765       0.004627       0.033748      -0.069407      -0.032013       0.101420              9.445251       9.357553       2.358420       2.118981       8.999737      -3.060733       9.978463           0.021445
           24              C       8.859796       6.517773       1.594648      -0.055057      38.131084 0.44792080E+03  0.10590858E+05                                 9.847530                            7.060660       0.160487       2.036660                    0.999785      28.566095      81.886838       0.620662       0.417369      -1.065463       0.014837       0.004438      -0.069544       0.071247      -0.007919      -0.015425      -0.008867      -0.042227      -0.008162      -0.031260       0.005744       0.025515             12.142518      13.214667       1.742383       6.652717       7.862608      -1.983085      15.350279           0.005309
           25              C       7.748011       5.964654       0.984090      -0.033467      36.469631 0.44392149E+03  0.10451301E+05                                 9.509563                            7.011201       0.195423       2.047161                    0.999401      28.174053      80.050889       0.626516       0.415250      -1.069013       0.039523       0.021645      -0.049484       0.066927      -0.031170      -0.014374      -0.006888      -0.024095       0.035933      -0.043856       0.015939       0.027917             11.213342      12.675377       5.293325       2.468645      10.308820      -1.566505      10.655828           0.008342
           26              C       6.844310       4.792501       1.207465       0.583644      25.743118 0.25120449E+03  0.51957568E+04                                 7.894497                            5.579024       0.102211       2.086522                    0.999491      22.335834      62.031805       0.637330       0.464644      -1.026133      -0.011927      -0.085868      -0.002745       0.086736      -0.077180      -0.025281       0.014929       0.001092      -0.157229      -0.062024      -0.046408       0.108432              9.526230       7.159553       2.022851       1.693084       7.355726      -2.481801      14.063413           0.014520
           27              C       6.384517       6.459739       5.720877       0.583330      25.481851 0.26151688E+03  0.54818199E+04                                 7.925766                            5.735254      -0.055673       2.026793                    0.999525      22.938856      64.829840       0.619504       0.471668      -1.018917       0.061234       0.037675       0.008347       0.072379      -0.047004       0.058062      -0.032309       0.032596       0.116400      -0.069975      -0.030942       0.100918              9.431319       9.344435       0.655231      -3.097367      12.363534       1.105044       6.585989           0.021425
           28              C       5.508962       5.286869       5.967830      -0.055544      38.171807 0.44843839E+03  0.10606251E+05                                 9.855635                            7.065682       0.161277       2.036550                    0.999739      28.579637      81.940199       0.620312       0.417481      -1.065383       0.013797      -0.062004       0.031707       0.070994      -0.009675       0.015316       0.015773      -0.030718       0.024489      -0.031946       0.006101       0.025844             12.153514      13.228729       4.896445      -4.842199      15.206372      -2.254529       8.025442           0.005305
           29              C       4.397178       5.034670       6.752124      -0.034173      36.483404 0.44412824E+03  0.10457334E+05                                 9.510556                            7.011912       0.195187       2.047233                    0.999361      28.184875      80.084801       0.626611       0.415141      -1.069089       0.038846      -0.053988       0.007147       0.066894       0.002482       0.035676       0.000876      -0.033546       0.005177      -0.044955       0.015583       0.029373             11.214338      12.675178      -0.507059      -5.818494      11.927709       0.631840       9.040127           0.008342
           30              C       3.493476       5.814195       7.655551       0.581086      25.773031 0.25153968E+03  0.52043796E+04                                 7.899928                            5.582412       0.093594       2.083687                    0.999440      22.352665      62.086886       0.637199       0.464589      -1.026172      -0.011036       0.040900       0.074554       0.085749       0.017133       0.080740       0.026207       0.073543       0.058336      -0.062477      -0.047549       0.110026              9.533126       7.163816       0.455586      -2.600319      14.547692      -1.664968       6.887871           0.014528
           31              N       7.539225      -2.610835       6.266904      -0.231148      38.802132 0.54427078E+03  0.13326959E+05                                 9.576918                            7.543108       0.001251       1.995817                    0.999069      29.168891      81.354963       0.638077       0.392028      -1.097253      -0.130931      -0.103794       0.072921       0.182301      -0.023611       0.048622       0.005950      -0.034764       0.089348      -0.066955       0.009769       0.057187             11.176249      12.738779       4.861887      -1.547994      10.367057       1.828218      10.422910           0.042119
           32              N       6.696842      10.891136       5.662551      -0.098060      28.924080 0.39623890E+03  0.89055546E+04                                 7.647500                            6.277196       0.781860       2.263845                    0.999849      26.490020      69.337012       0.730797       0.372911      -1.118104      -0.010395       0.078057       0.309906       0.319754       0.042405      -0.007077      -0.051199       0.024866      -0.497601      -0.176491       0.044699       0.131792              8.555322       8.813207       3.084587      -0.621521       8.344072       2.157959       8.508686           0.012325
           33              N       5.808219      10.439757       6.531231      -0.213932      37.345424 0.51777046E+03  0.12495516E+05                                 9.313302                            7.307443       0.029892       2.007048                    0.999373      28.626482      78.742508       0.656242       0.386745      -1.103213       0.151830       0.095201       0.038368       0.183270      -0.053806      -0.015108      -0.029680      -0.038657       0.098932      -0.081371       0.025601       0.055770             11.157172      11.747099       5.491670       0.072950      11.598562       2.905972      10.125855           0.039204
           34              N       4.188492      -0.432034      11.537308      -0.233175      38.917479 0.54613750E+03  0.13386099E+05                                 9.600748                            7.559736      -0.002385       1.993954                    0.999107      29.220591      81.579511       0.636812       0.392412      -1.096822      -0.129499       0.114906       0.051555       0.180641       0.054373      -0.003127      -0.014436      -0.050485       0.042780      -0.067406       0.010109       0.057297             11.206291      12.776049      -3.785095      -3.447337       8.847616      -0.939436      11.995207           0.042164
           35              N       3.346109       6.623095       0.146435      -0.095667      28.873711 0.39537480E+03  0.88809992E+04                                 7.638084                            6.269534       0.791975       2.267247                    0.999845      26.462260      69.237054       0.731409       0.372814      -1.118213      -0.009430       0.230439      -0.224861       0.322108      -0.027171      -0.034607       0.127803       0.158596      -0.098994      -0.176595       0.043744       0.132851              8.544977       8.801608      -2.077501      -2.356039       6.590662      -1.149366      10.242660           0.012331
           36              N       2.457486       7.601083       0.103001      -0.214636      37.350866 0.51781674E+03  0.12496506E+05                                 9.313573                            7.307206       0.018496       2.003783                    0.999319      28.624932      78.729481       0.656350       0.386686      -1.103292       0.151788      -0.014084      -0.101255       0.183004       0.014402       0.054791       0.001469      -0.087220      -0.047743      -0.082226       0.025860       0.056365             11.158289      11.749512      -2.683249      -4.793248       7.977402      -0.815479      13.747953           0.039205
           37              N       0.837658       3.042869       7.015210      -0.231189      38.792135 0.54416080E+03  0.13322686E+05                                 9.572758                            7.540514       0.006942       1.997610                    0.999107      29.165985      81.323958       0.638463       0.391837      -1.097461      -0.129648      -0.013561      -0.125302       0.180812      -0.029208      -0.044903       0.009537      -0.061115       0.012432      -0.066773       0.009660       0.057113             11.170969      12.731691      -1.090037       4.981344      11.986960      -0.890475       8.794256           0.042130
           38              N      -0.004725       3.980019       6.600725      -0.096492      28.864365 0.39525167E+03  0.88770328E+04                                 7.634615                            6.267262       0.785319       2.265346                    0.999854      26.462486      69.219989       0.731811       0.372660      -1.118393      -0.009354      -0.308711      -0.087011       0.320876      -0.016133       0.039873      -0.076601       0.244808       0.164740      -0.175372       0.044147       0.131226              8.540523       8.796335      -1.000877       2.975079      10.319908      -1.006085       6.505325           0.012323
           39              N       9.158952       3.453409       5.775479      -0.213947      37.389405 0.51845138E+03  0.12516434E+05                                 9.321912                            7.313273       0.019911       2.003896                    0.999317      28.642839      78.809281       0.655823       0.386854      -1.103103       0.151161      -0.080257       0.062611       0.182239       0.039920      -0.038936       0.027790      -0.036031       0.108681      -0.081340       0.025549       0.055791             11.168895      11.758427      -2.813929       4.724683      13.026417      -2.094829       8.721839           0.039218
           40              N       2.513075       9.775585       6.142807      -0.231144      38.801908 0.54426708E+03  0.13326845E+05                                 9.576884                            7.543084       0.001252       1.995819                    0.999069      29.168777      81.354565       0.638078       0.392028      -1.097253      -0.130929       0.103794      -0.072922       0.182300       0.023612      -0.048622       0.005951      -0.034764       0.089343      -0.066956       0.009770       0.057186             11.176205      12.738735      -4.861865       1.547980      10.367014       1.828214      10.422865           0.042120
           41              N       1.670692      -3.726386       6.747160      -0.098061      28.924068 0.39623875E+03  0.89055488E+04                                 7.647488                            6.277187       0.781858       2.263844                    0.999849      26.490051      69.337039       0.730799       0.372910      -1.118105      -0.010395      -0.078056      -0.309907       0.319755      -0.042405       0.007078      -0.051198       0.024867      -0.497604      -0.176492       0.044700       0.131792              8.555307       8.813194      -3.084581       0.621520       8.344054       2.157952       8.508672           0.012324
           42              N       0.782069      -3.275007       5.878480      -0.213938      37.345671 0.51777458E+03  0.12495640E+05                                 9.313335                            7.307466       0.029896       2.007046                    0.999373      28.626616      78.742929       0.656242       0.386744      -1.103214       0.151832      -0.095203      -0.038368       0.183272       0.053806       0.015107      -0.029680      -0.038655       0.098931      -0.081370       0.025600       0.055770             11.157215      11.747147      -5.491701      -0.072948      11.598614       2.905980      10.125885           0.039202
           43              N       9.214642       7.596784       0.872403      -0.233174      38.917482 0.54613749E+03  0.13386098E+05                                 9.600744                            7.559732      -0.002378       1.993956                    0.999107      29.220597      81.579504       0.636813       0.392412      -1.096822      -0.129499      -0.114906      -0.051555       0.180641      -0.054373       0.003128      -0.014436      -0.050485       0.042779      -0.067405       0.010108       0.057297             11.206286      12.776035       3.785094       3.447335       8.847621      -0.939434      11.995202           0.042165
           44              N       8.372259       0.541655      12.263276      -0.095666      28.873735 0.39537515E+03  0.88810086E+04                                 7.638084                            6.269533       0.791978       2.267248                    0.999845      26.462286      69.237111       0.731410       0.372814      -1.118213      -0.009430      -0.230439       0.224861       0.322108       0.027172       0.034608       0.127801       0.158595      -0.098992      -0.176593       0.043742       0.132851              8.544977       8.801603       2.077500       2.356037       6.590665      -1.149367      10.242662           0.012332
           45              N       7.483636      -0.436333      12.306710      -0.214636      37.350939 0.51781794E+03  0.12496542E+05                                 9.313580                            7.307210       0.018503       2.003785                    0.999319      28.624977      78.729610       0.656351       0.386685      -1.103292       0.151788       0.014084       0.101256       0.183004      -0.014401      -0.054791       0.001469      -0.087219      -0.047744      -0.082225       0.025860       0.056365             11.158298      11.749513       2.683248       4.793249       7.977410      -0.815486      13.747970           0.039206
           46              N       5.863808       4.121881       5.394501      -0.231180      38.791806 0.54415527E+03  0.13322517E+05                                 9.572714                            7.540483       0.006936       1.997611                    0.999107      29.165804      81.323367       0.638463       0.391838      -1.097460      -0.129645       0.013562       0.125300       0.180809       0.029210       0.044901       0.009535      -0.061115       0.012423      -0.066772       0.009659       0.057113             11.170916      12.731621       1.090031      -4.981310      11.986917      -0.890470       8.794210           0.042130
           47              N       5.021425       3.184731       5.808986      -0.096486      28.864238 0.39524960E+03  0.88769736E+04                                 7.634590                            6.267243       0.785335       2.265353                    0.999854      26.462420      69.219740       0.731812       0.372660      -1.118393      -0.009355       0.308711       0.087010       0.320875       0.016131      -0.039875      -0.076599       0.244808       0.164734      -0.175370       0.044144       0.131226              8.540493       8.796311       1.000876      -2.975069      10.319865      -1.006083       6.505304           0.012320
           48              N       4.132802       3.711340       6.634232      -0.213953      37.389751 0.51845714E+03  0.12516604E+05                                 9.321951                            7.313301       0.019928       2.003898                    0.999317      28.643027      78.809818       0.655824       0.386852      -1.103104       0.151161       0.080258      -0.062616       0.182241      -0.039918       0.038939       0.027790      -0.036031       0.108675      -0.081339       0.025549       0.055790             11.168946      11.758493       2.813964      -4.724712      13.026468      -2.094857       8.721878           0.039218
           49              N       0.650384       6.822275       5.998854      -0.801771      20.585783 0.33664591E+03  0.73428725E+04                                 6.137202                            5.737605      -0.416004       1.967119                    0.983612      27.307343      72.938893       0.765763       0.366707      -1.110757      -0.056220      -0.036052       0.048828       0.082732      -0.007639      -0.012422       0.041006       0.068375       0.120062      -0.069640       0.009783       0.059857              6.298900       6.352961       0.144673       0.456322       7.175289      -0.574967       5.368449          -0.000080
           50              N       7.351951       8.948773       3.502020      -0.798203      20.561956 0.33615684E+03  0.73299874E+04                                 6.135558                            5.737148      -0.420667       1.966162                    0.983947      27.277986      72.863970       0.765003       0.367182      -1.110330      -0.056512       0.059853       0.005214       0.082482      -0.006917       0.012572      -0.061199       0.032587       0.019570      -0.069168       0.008885       0.060283              6.296666       6.355764       0.322706      -0.354963       6.312214       1.064909       6.222020          -0.000082
           51              N       4.001117       5.723202       2.908836      -0.799365      20.549713 0.33574155E+03  0.73181559E+04                                 6.127358                            5.726194      -0.419586       1.966628                    0.984024      27.279432      72.837310       0.767275       0.366234      -1.111126      -0.056250      -0.025557      -0.053386       0.081653       0.014750      -0.000126       0.020251      -0.038563      -0.202013      -0.070731       0.009908       0.060823              6.289593       6.346014      -0.468631      -0.101347       5.314708      -0.494740       7.208057          -0.000083
           52              N       5.676534       0.342475       6.410857      -0.801768      20.585714 0.33664433E+03  0.73428288E+04                                 6.137185                            5.737587      -0.415992       1.967125                    0.983612      27.307271      72.938638       0.765765       0.366706      -1.110758      -0.056220       0.036051      -0.048829       0.082732       0.007639       0.012421       0.041005       0.068376       0.120060      -0.069640       0.009784       0.059856              6.298883       6.352948      -0.144669      -0.456322       7.175267      -0.574965       5.368434          -0.000085
           53              N       2.325801      -1.784023       8.907691      -0.798206      20.561921 0.33615602E+03  0.73299625E+04                                 6.135544                            5.737137      -0.420656       1.966166                    0.983947      27.277956      72.863772       0.765005       0.367182      -1.110331      -0.056512      -0.059853      -0.005214       0.082481       0.006918      -0.012573      -0.061199       0.032587       0.019571      -0.069168       0.008884       0.060284              6.296651       6.355750      -0.322703       0.354967       6.312191       1.064905       6.222010          -0.000084
           54              N       9.027267       1.441548       9.500875      -0.799365      20.549622 0.33573933E+03  0.73180924E+04                                 6.127329                            5.726167      -0.419572       1.966634                    0.984024      27.279357      72.836933       0.767279       0.366233      -1.111128      -0.056249       0.025557       0.053386       0.081653      -0.014750       0.000126       0.020251      -0.038565      -0.202015      -0.070732       0.009908       0.060824              6.289563       6.345976       0.468627       0.101344       5.314683      -0.494737       7.208030          -0.000079
           55              O       9.015908      -1.120567       7.895058      -0.606182      41.858629 0.62909532E+03  0.15711238E+05                                 9.521130                            7.747256       0.321260       2.137983                    0.996398      28.652681      76.484164       0.685491       0.357776      -1.141250      -0.016444      -0.054269      -0.003404       0.056807      -0.011711      -0.066127      -0.044157      -0.004647      -0.086509      -0.094146       0.026066       0.068080             10.968571      14.046147       4.221703      -4.032233       9.011827      -0.645044       9.847740           0.049591
           56              O       7.856878      -1.707360       9.698189      -0.549479      35.588172 0.48841806E+03  0.11480451E+05                                 8.557376                            6.809337       0.261108       2.135299                    0.996981      27.401044      71.578231       0.731964       0.355999      -1.139637      -0.002941      -0.027922      -0.014069       0.031404      -0.070698      -0.043489      -0.024242      -0.047348       0.137698      -0.112927       0.049161       0.063766              9.901922       7.537116      -0.213405      -2.766306       5.679560       2.018940      16.489089           0.043277
           57              O       5.115615      -3.027107       9.896745      -0.557624      41.835481 0.52233634E+03  0.12488315E+05                                 9.594576                            7.083919       0.201638       2.117445                    0.995590      27.599693      72.765793       0.711090       0.360270      -1.135992       0.040517      -0.067486       0.015721       0.080269      -0.041689       0.052674       0.042706      -0.045059       0.047331      -0.095871       0.036226       0.059645             11.953402       6.804316       0.830306       0.977921      12.290189       8.167862      16.765702           0.051235
           58              O       4.455179      -4.728735       8.649569      -0.517024      34.963825 0.45970421E+03  0.10648974E+05                                 8.531182                            6.629559       0.227491       2.136009                    0.995971      26.878880      69.829880       0.737488       0.358527      -1.136994       0.025748      -0.012440       0.019237       0.034464       0.006395       0.080865       0.018332      -0.055199      -0.136261      -0.109221       0.037932       0.071289             10.280304       8.343710       4.820504       1.757855      14.309032       4.002381       8.188171           0.048655
           59              O       5.665175       0.232854       9.432621      -0.605543      41.836865 0.62873371E+03  0.15700232E+05                                 9.518384                            7.745517       0.321588       2.138214                    0.996213      28.644805      76.462814       0.685490       0.357821      -1.141194      -0.017433       0.025259       0.049108       0.057910      -0.052459       0.042558       0.042538      -0.007824      -0.099849      -0.094783       0.025464       0.069319             10.964960      14.042589      -5.600202      -1.640436      10.192956      -0.038604       8.659334           0.049691
           60              O       4.506145       2.087808       9.039233      -0.549138      35.534857 0.48758639E+03  0.11455520E+05                                 8.547294                            6.802244       0.268700       2.137879                    0.996902      27.385201      71.509841       0.732586       0.355864      -1.139796      -0.003984       0.001698       0.030871       0.031174      -0.002085       0.082277      -0.007409      -0.103357      -0.027936      -0.112630       0.049222       0.063408              9.889229       7.527236      -2.285027       1.565506      12.023305      -5.681722      10.117145           0.043313
           61              O       1.764882       2.919636      10.082890      -0.557531      41.876689 0.52288880E+03  0.12505682E+05                                 9.603220                            7.089848       0.194617       2.115327                    0.995743      27.606536      72.812192       0.710415       0.360492      -1.135739       0.039377       0.047050       0.050057       0.079183       0.067219       0.008886      -0.021778      -0.009437       0.155676      -0.096418       0.036331       0.060087             11.964405       6.810683       0.432494      -1.209445       8.581576      -6.028710      20.500957           0.051162
           62              O       1.104446       2.690364      12.180131      -0.516259      34.889340 0.45853829E+03  0.10614661E+05                                 8.517307                            6.619646       0.229251       2.137067                    0.995930      26.854755      69.731103       0.738330       0.358365      -1.137183       0.026044       0.022272       0.000925       0.034281       0.066803      -0.046261       0.032497       0.032541       0.125832      -0.109320       0.037931       0.071389             10.262458       8.330609      -0.885983      -5.043889       6.242380       0.648581      16.214387           0.048696
           63              O       2.314341       0.887713       7.491743      -0.608098      41.954797 0.63091219E+03  0.15769038E+05                                 9.537735                            7.760246       0.315435       2.135704                    0.996263      28.687077      76.622992       0.684631       0.357943      -1.141040      -0.014903       0.030607      -0.044881       0.056331       0.063007       0.022756       0.001815       0.069188       0.131414      -0.094524       0.026627       0.067897             10.988549      14.072935       1.383186       5.683955       9.096251       0.685438       9.796462           0.049676
           64              O       1.155311      -0.380448       6.081999      -0.549712      35.528657 0.48750172E+03  0.11452617E+05                                 8.544875                            6.800376       0.267860       2.137568                    0.996846      27.389099      71.508686       0.732920       0.355730      -1.139944      -0.002499       0.025745      -0.017149       0.031034       0.072793      -0.039257       0.031319      -0.059931       0.099845      -0.112547       0.049244       0.063304              9.886512       7.525194       2.497539       1.196359      15.509059       3.665945       6.625285           0.043362
           65              O       8.466349       0.107471       4.839787      -0.556549      41.841926 0.52235240E+03  0.12489395E+05                                 9.597271                            7.085521       0.199353       2.116750                    0.995665      27.595994      72.769492       0.710750       0.360422      -1.135818       0.039281       0.021123      -0.066405       0.079992      -0.026012      -0.062449      -0.021024      -0.084260      -0.066485      -0.096643       0.035793       0.060850             11.956902       6.805849      -1.262769       0.230084      22.728274      -2.144880       6.336583           0.051251
           66              O       7.805913       2.038371       3.989722      -0.514794      34.878852 0.45835851E+03  0.10609609E+05                                 8.516286                            6.618845       0.235007       2.138990                    0.995996      26.848161      69.714279       0.738281       0.358418      -1.137124       0.026786      -0.010947      -0.019020       0.034628      -0.073733      -0.034033      -0.051130       0.000203       0.030805      -0.109389       0.036986       0.072403             10.261234       8.329465      -3.924438       3.288975      13.157876      -4.642144       9.296362           0.048652
           67              O       3.989758       8.285317       4.514653      -0.606182      41.858607 0.62909481E+03  0.15711222E+05                                 9.521122                            7.747250       0.321273       2.137987                    0.996398      28.652676      76.484128       0.685491       0.357775      -1.141250      -0.016444       0.054271       0.003409       0.056810       0.011712       0.066129      -0.044158      -0.004648      -0.086511      -0.094148       0.026067       0.068081             10.968564      14.046152      -4.221706       4.032227       9.011827      -0.645040       9.847714           0.049592
           68              O       2.830728       8.872110       2.711522      -0.549479      35.588286 0.48842018E+03  0.11480513E+05                                 8.557393                            6.809352       0.261115       2.135300                    0.996981      27.401092      71.578410       0.731963       0.355999      -1.139637      -0.002942       0.027921       0.014069       0.031404       0.070697       0.043489      -0.024241      -0.047347       0.137703      -0.112926       0.049159       0.063767              9.901936       7.537139       0.213405       2.766309       5.679575       2.018948      16.489096           0.043273
           69              O       0.089465      10.191857       2.512966      -0.557623      41.835661 0.52233778E+03  0.12488364E+05                                 9.594634                            7.083950       0.201640       2.117448                    0.995590      27.599623      72.765771       0.711084       0.360272      -1.135990       0.040516       0.067486      -0.015722       0.080269       0.041689      -0.052674       0.042706      -0.045058       0.047330      -0.095871       0.036227       0.059645             11.953492       6.804355      -0.830326      -0.977940      12.290314       8.167951      16.765807           0.051235
           70              O       9.481329      11.893485       3.760142      -0.517028      34.964795 0.45971779E+03  0.10649382E+05                                 8.531407                            6.629709       0.227484       2.136009                    0.995971      26.878957      69.830695       0.737470       0.358533      -1.136988       0.025747       0.012441      -0.019243       0.034467      -0.006396      -0.080862       0.018333      -0.055198      -0.136264      -0.109219       0.037930       0.071289             10.280608       8.343927      -4.820669      -1.757918      14.309489       4.002541       8.188407           0.048653
           71              O       0.639025       6.931896       2.977090      -0.605545      41.837241 0.62874013E+03  0.15700434E+05                                 9.518438                            7.745554       0.321591       2.138212                    0.996213      28.644953      76.463330       0.685489       0.357820      -1.141194      -0.017435      -0.025260      -0.049109       0.057911       0.052460      -0.042557       0.042537      -0.007822      -0.099848      -0.094783       0.025463       0.069320             10.965029      14.042685       5.600252       1.640445      10.193032      -0.038603       8.659371           0.049692
           72              O       9.532295       5.076942       3.370478      -0.549135      35.535106 0.48759004E+03  0.11455630E+05                                 8.547347                            6.802280       0.268700       2.137880                    0.996902      27.385223      71.510052       0.732582       0.355865      -1.139794      -0.003991      -0.001699      -0.030869       0.031172       0.002087      -0.082277      -0.007412      -0.103359      -0.027935      -0.112630       0.049219       0.063412              9.889296       7.527283       2.285052      -1.565517      12.023401      -5.681769      10.117203           0.043311
           73              O       6.791032       4.245114       2.326821      -0.557528      41.877154 0.52289445E+03  0.12505858E+05                                 9.603313                            7.089903       0.194614       2.115326                    0.995743      27.606585      72.812568       0.710410       0.360494      -1.135737       0.039383      -0.047048      -0.050052       0.079182      -0.067221      -0.008885      -0.021779      -0.009438       0.155685      -0.096422       0.036332       0.060091             11.964539       6.810748      -0.432507       1.209472       8.581678      -6.028806      20.501191           0.051159
           74              O       6.130596       4.474386       0.229580      -0.516261      34.889688 0.45854335E+03  0.10614807E+05                                 8.517357                            6.619677       0.229243       2.137061                    0.995930      26.854916      69.731623       0.738329       0.358364      -1.137183       0.026045      -0.022271      -0.000923       0.034281      -0.066803       0.046262       0.032497       0.032540       0.125831      -0.109320       0.037931       0.071389             10.262528       8.330659       0.885984       5.043931       6.242411       0.648575      16.214513           0.048696
           75              O       7.340491       6.277037       4.917968      -0.608097      41.955001 0.63091564E+03  0.15769145E+05                                 9.537757                            7.760261       0.315443       2.135705                    0.996263      28.687164      76.623264       0.684631       0.357942      -1.141041      -0.014905      -0.030615       0.044879       0.056335      -0.063009      -0.022758       0.001814       0.069189       0.131413      -0.094526       0.026627       0.067900             10.988577      14.072967      -1.383194      -5.683967       9.096284       0.685442       9.796478           0.049679
           76              O       6.181461       7.545198       6.327712      -0.549711      35.528726 0.48750283E+03  0.11452646E+05                                 8.544862                            6.800364       0.267861       2.137564                    0.996846      27.389229      71.508955       0.732924       0.355728      -1.139946      -0.002504      -0.025744       0.017145       0.031032      -0.072795       0.039258       0.031319      -0.059934       0.099845      -0.112549       0.049244       0.063305              9.886499       7.525181      -2.497537      -1.196354      15.509041       3.665940       6.625274           0.043370
           77              O       3.440199       7.057279       7.569924      -0.556545      41.840894 0.52234001E+03  0.12489013E+05                                 9.597069                            7.085406       0.199352       2.116751                    0.995665      27.595841      72.768631       0.710761       0.360419      -1.135821       0.039284      -0.021120       0.066399       0.079988       0.026014       0.062451      -0.021026      -0.084260      -0.066480      -0.096645       0.035795       0.060850             11.956600       6.805714       1.262698      -0.230070      22.727628      -2.144798       6.336459           0.051254
           78              O       2.779763       5.126379       8.419989      -0.514791      34.877662 0.45834211E+03  0.10609118E+05                                 8.516023                            6.618673       0.235022       2.138995                    0.995996      26.848030      69.713227       0.738301       0.358413      -1.137131       0.026784       0.010954       0.019021       0.034629       0.073731       0.034030      -0.051126       0.000205       0.030811      -0.109384       0.036985       0.072399             10.260874       8.329211       3.924269      -3.288849      13.157343      -4.641938       9.296068           0.048656
           79              H       1.397270       7.234248       6.285519       0.392425       0.444613 0.26261002E+01  0.20152222E+02                                 1.107255                            1.061585      -1.181311       2.484963                    0.999931       2.307206       6.343184       0.495981       1.609273      -0.648272       0.002038       0.001156       0.001913       0.003025      -0.002738      -0.007541       0.003337      -0.003598      -0.003222      -0.008726      -0.000380       0.009106              1.129536       1.328926       0.225845       0.202409       1.077980       0.080248       0.981704          -0.000293
           80              H       0.699640       5.965371       6.269386       0.405645       0.477175 0.27852758E+01  0.21757282E+02                                 1.169351                            1.098515      -1.293639       2.423542                    0.999716       2.401965       6.729960       0.482608       1.624707      -0.644741       0.012286       0.009707      -0.003570       0.016060      -0.015350       0.002113       0.009539       0.022948       0.011180      -0.024252       0.006467       0.017785              1.209319       0.965615       0.045115       0.014980       1.658247      -0.252315       1.004096          -0.000098
           81              H       0.829315       6.835888       5.116524       0.384417       0.454430 0.28093548E+01  0.22070037E+02                                 1.145835                            1.114845      -1.223468       2.449736                    0.999655       2.507187       7.125993       0.469954       1.659029      -0.639131       0.002801      -0.002158       0.002569       0.004371      -0.004076      -0.001420      -0.001023       0.007164      -0.027674      -0.009528      -0.000551       0.010079              1.153050       0.970900       0.018819      -0.016034       0.949359      -0.022796       1.538891          -0.000237
           82              H      10.011086       7.379692       6.140325       0.433515       0.412516 0.23783616E+01  0.17480386E+02                                 1.000096                            0.972611      -1.156617       2.567825                    0.999879       1.831512       4.640817       0.558729       1.491530      -0.672956      -0.008311       0.011318       0.004775       0.014831      -0.007397      -0.003754       0.002041      -0.008584      -0.003074      -0.008755      -0.001513       0.010268              1.009718       1.180275      -0.219273      -0.052810       1.013169       0.043725       0.835711           0.000018
           83              H       8.098837       8.991045       3.001909       0.391690       0.445691 0.26346800E+01  0.20238352E+02                                 1.109907                            1.064025      -1.181698       2.484404                    0.999937       2.311777       6.362837       0.494825       1.611414      -0.647935       0.002032       0.001005      -0.001470       0.002702      -0.005104       0.005906      -0.000268       0.002108       0.013035      -0.008520      -0.000411       0.008931              1.132281       1.332619       0.062815      -0.297784       0.938338       0.001434       1.125886          -0.000292
           84              H       7.401207       9.611512       4.108855       0.405065       0.474991 0.27673520E+01  0.21562861E+02                                 1.161694                            1.091824      -1.272380       2.433507                    0.999777       2.389638       6.667229       0.486623       1.615369      -0.646256       0.012581      -0.007733      -0.006603       0.016177       0.009526       0.012219      -0.012009       0.018594      -0.002609      -0.024164       0.006309       0.017855              1.201122       0.959968      -0.009543      -0.046104       1.376037       0.405114       1.267361          -0.000098
           85              H       7.530882       8.177846       3.931396       0.383884       0.452824 0.27978744E+01  0.21966649E+02                                 1.145423                            1.114486      -1.236322       2.445112                    0.999629       2.506257       7.131057       0.468617       1.664763      -0.638310       0.002973       0.003180       0.000659       0.004403       0.000750       0.004249       0.004875       0.013990      -0.007306      -0.009473      -0.000599       0.010072              1.152613       0.970633      -0.023178      -0.008295       1.410268      -0.243961       1.076938          -0.000239
           86              H       6.660352       8.792581       2.948547       0.432098       0.413515 0.23852613E+01  0.17540320E+02                                 1.000925                            0.973416      -1.155910       2.567357                    0.999877       1.833827       4.644896       0.559130       1.489676      -0.673299      -0.008768      -0.001610      -0.011924       0.014887       0.000497       0.008542       0.001602      -0.002539       0.015659      -0.009029      -0.001542       0.010571              1.010548       1.181549       0.063893       0.216476       0.842798       0.054929       1.007298           0.000017
           87              H       4.748003       5.268957       3.122283       0.391033       0.447363 0.26475319E+01  0.20367040E+02                                 1.113871                            1.067527      -1.187004       2.481567                    0.999948       2.318565       6.391559       0.493255       1.614164      -0.647493       0.002389      -0.002150       0.000166       0.003218       0.007905       0.001295      -0.003148      -0.004038      -0.003897      -0.008712      -0.000386       0.009098              1.136471       1.337986      -0.291236       0.095403       1.081610      -0.082668       0.989815          -0.000293
           88              H       4.050373       5.917367       2.031470       0.406193       0.476676 0.27816559E+01  0.21726555E+02                                 1.169577                            1.098586      -1.301608       2.420454                    0.999749       2.401921       6.734128       0.481973       1.627031      -0.644374       0.012612      -0.001864       0.010163       0.016304       0.005658      -0.014112       0.002635       0.002179      -0.052399      -0.024137       0.006487       0.017650              1.209638       0.965587      -0.035596       0.031812       0.949186      -0.157443       1.714140          -0.000099
           89              H       4.180048       6.480516       3.361791       0.383858       0.453933 0.28061929E+01  0.22047120E+02                                 1.146933                            1.115788      -1.228741       2.448001                    0.999639       2.509539       7.141586       0.468592       1.663708      -0.638446       0.002926      -0.000975      -0.003171       0.004423       0.002957      -0.002791      -0.003977       0.015749      -0.002538      -0.009454      -0.000552       0.010006              1.154198       0.971545       0.004302       0.024272       1.373657       0.267308       1.117392          -0.000238
           90              H       3.309519       5.321976       3.320839       0.432651       0.414049 0.23883395E+01  0.17564395E+02                                 1.000652                            0.973050      -1.154211       2.567660                    0.999880       1.834015       4.641915       0.560227       1.486638      -0.673804      -0.008361      -0.009612       0.007250       0.014658       0.007021      -0.004615      -0.003814      -0.005550       0.005195      -0.008751      -0.001762       0.010512              1.010324       1.181405       0.155645      -0.163823       0.918271      -0.098812       0.931297           0.000017
           91              H       6.423420      -0.069498       6.124192       0.392423       0.444613 0.26261062E+01  0.20152288E+02                                 1.107258                            1.061588      -1.181309       2.484963                    0.999931       2.307211       6.343209       0.495979       1.609278      -0.648271       0.002038      -0.001156      -0.001913       0.003025       0.002738       0.007541       0.003337      -0.003598      -0.003222      -0.008725      -0.000380       0.009106              1.129540       1.328931      -0.225846      -0.202410       1.077983       0.080248       0.981706          -0.000294
           92              H       5.725790       1.199379       6.140325       0.405645       0.477175 0.27852737E+01  0.21757265E+02                                 1.169351                            1.098516      -1.293632       2.423545                    0.999716       2.401964       6.729961       0.482607       1.624710      -0.644740       0.012286      -0.009707       0.003569       0.016060       0.015350      -0.002113       0.009538       0.022948       0.011180      -0.024252       0.006467       0.017785              1.209320       0.965615      -0.045115      -0.014980       1.658248      -0.252315       1.004096          -0.000099
           93              H       5.855465       0.328862       7.293187       0.384415       0.454431 0.28093549E+01  0.22070026E+02                                 1.145833                            1.114844      -1.223459       2.449740                    0.999655       2.507182       7.125964       0.469956       1.659024      -0.639132       0.002801       0.002158      -0.002569       0.004370       0.004076       0.001420      -0.001023       0.007164      -0.027674      -0.009528      -0.000551       0.010079              1.153049       0.970899      -0.018819       0.016034       0.949358      -0.022796       1.538889          -0.000237
           94              H       4.984936      -0.214942       6.269386       0.433510       0.412516 0.23783606E+01  0.17480387E+02                                 1.000100                            0.972615      -1.156615       2.567827                    0.999879       1.831509       4.640819       0.558724       1.491542      -0.672954      -0.008311      -0.011318      -0.004775       0.014831       0.007397       0.003754       0.002041      -0.008583      -0.003075      -0.008754      -0.001514       0.010268              1.009722       1.180281       0.219275       0.052810       1.013173       0.043725       0.835713           0.000016
           95              H       3.072687      -1.826295       9.407802       0.391692       0.445691 0.26346793E+01  0.20238336E+02                                 1.109905                            1.064023      -1.181698       2.484404                    0.999937       2.311773       6.362815       0.494827       1.611408      -0.647936       0.002032      -0.001005       0.001470       0.002701       0.005104      -0.005906      -0.000268       0.002108       0.013035      -0.008521      -0.000411       0.008931              1.132279       1.332616      -0.062814       0.297783       0.938336       0.001434       1.125883          -0.000292
           96              H       2.375057      -2.446762       8.300856       0.405067       0.474990 0.27673424E+01  0.21562754E+02                                 1.161688                            1.091819      -1.272380       2.433508                    0.999777       2.389629       6.667185       0.486626       1.615361      -0.646257       0.012582       0.007734       0.006603       0.016177      -0.009526      -0.012219      -0.012009       0.018594      -0.002609      -0.024164       0.006309       0.017855              1.201116       0.959965       0.009543       0.046104       1.376029       0.405110       1.267355          -0.000099
           97              H       2.504732      -1.013096       8.478315       0.383884       0.452818 0.27978266E+01  0.21966181E+02                                 1.145415                            1.114478      -1.236317       2.445117                    0.999629       2.506235       7.130982       0.468618       1.664767      -0.638310       0.002973      -0.003180      -0.000659       0.004403      -0.000750      -0.004249       0.004875       0.013990      -0.007306      -0.009473      -0.000599       0.010072              1.152604       0.970626       0.023178       0.008295       1.410256      -0.243958       1.076931          -0.000239
           98              H       1.634202      -1.627831       9.461164       0.432102       0.413513 0.23852417E+01  0.17540129E+02                                 1.000918                            0.973409      -1.155909       2.567358                    0.999877       1.833818       4.644858       0.559134       1.489668      -0.673300      -0.008768       0.001610       0.011923       0.014887      -0.000497      -0.008542       0.001602      -0.002539       0.015658      -0.009029      -0.001542       0.010571              1.010541       1.181540      -0.063892      -0.216474       0.842792       0.054929       1.007291           0.000017
           99              H       9.774153       1.895793       9.287428       0.391032       0.447362 0.26475229E+01  0.20366945E+02                                 1.113868                            1.067524      -1.187002       2.481568                    0.999948       2.318558       6.391527       0.493257       1.614160      -0.647493       0.002389       0.002150      -0.000166       0.003218      -0.007905      -0.001295      -0.003148      -0.004039      -0.003898      -0.008712      -0.000386       0.009098              1.136467       1.337982       0.291235      -0.095403       1.081607      -0.082667       0.989813          -0.000293
          100              H       9.076523       1.247383      10.378241       0.406193       0.476676 0.27816567E+01  0.21726546E+02                                 1.169574                            1.098583      -1.301604       2.420455                    0.999749       2.401916       6.734095       0.481976       1.627022      -0.644375       0.012612       0.001864      -0.010163       0.016304      -0.005658       0.014112       0.002635       0.002179      -0.052399      -0.024137       0.006487       0.017650              1.209635       0.965585       0.035596      -0.031812       0.949183      -0.157442       1.714136          -0.000098
          101              H       9.206198       0.684234       9.047920       0.383857       0.453931 0.28061802E+01  0.22046992E+02                                 1.146930                            1.115785      -1.228739       2.448003                    0.999639       2.509532       7.141558       0.468593       1.663707      -0.638446       0.002926       0.000975       0.003171       0.004423      -0.002957       0.002791      -0.003977       0.015749      -0.002539      -0.009453      -0.000552       0.010006              1.154195       0.971543      -0.004302      -0.024272       1.373653       0.267307       1.117390          -0.000238
          102              H       8.335669       1.842774       9.088872       0.432653       0.414047 0.23883230E+01  0.17564229E+02                                 1.000645                            0.973043      -1.154211       2.567660                    0.999880       1.834008       4.641878       0.560232       1.486627      -0.673806      -0.008361       0.009612      -0.007250       0.014658      -0.007021       0.004615      -0.003814      -0.005550       0.005195      -0.008751      -0.001762       0.010512              1.010317       1.181396      -0.155643       0.163822       0.918264      -0.098811       0.931291           0.000018

******************************************************
Auxiliary information for the entire system
The total spin magnetic moment of the unit cell is   29.999968
The total net atomic charge of the unit cell is   0.000002
Accuracy of reproducing the electrostatic potential in the unit cell:
  The inner radius (bohr) =    5.0000
  The outer radius (bohr) =   12.0000
  Valid grid points have density less than (e/(bohr^3)) =    0.0001
  The number of valid grid points were=       132406
  The rms potential error without charges in kcal/mol is=      8.81997
  The rms potential error with partial charges in kcal/mol is=      2.83458
  The RRMSE value at monopole order=      0.32138
  The rms potential error with partial charges and cloud penetration in kcal/mol is=      2.82795
  The RRMSE value at monopole order with cloud penetration is=      0.32063
  The rms potential error with partial charges and atomic dipoles in kcal/mol is=      0.69403
  The RRMSE value at dipole order=      0.07869
  The rms potential error with partial charges, atomic dipoles and cloud penetration in kcal/mol is=      0.68434
  The RRMSE value at dipole order with cloud penetration=      0.07759

******************************************************
The electron densities and ab initio electrostatic potential were computed in VASP using the PBE functional and
projector augmented wave method. See the main text of the journal article for a description of computational details.
The atomic charges, dipoles, and quadrupoles were computed with the DDEC6 method as described in
(a) T. A. Manz and N. Gabaldon Limas, RSC Adv. 6 (2016) 47771-47801 DOI: 10.1039/c6ra04656h
(b) N. Gabaldon Limas and T. A. Manz, RSC Adv. 8 (2018) 2678-2707 DOI: 10.1039/c7ra11829e.
For each atom in the material, the electron cloud parameters were fit to the spherically averaged atom-in-material
electron density using radial positions for which this density was between 10^-4 and 10^-2 electrons per cubic bohr.
The polarizabilities, dispersion coefficients, and quantum Drude oscillator (QDO) parameters were fit using the MCLF method.
The magnetic structure of the system was optimized in VASP from the default ferromagnetic initial guess using spin polarization.
The atomic spin moments (ASMs) were computed on this optimized magnetic structure using the DDEC6 partition as inputs
to the method of T. A. Manz and D. S. Sholl, J. Chem. Theory Comput. 7 (2011) 4146-4164 DOI: 10.1021/ct200539n.
The RMSE and RRMSE were computed using a uniform grid with Ewald summation.
