# Supplementary material for: A collection of forcefield precursors for metal–organic frameworks
Source: RSC Adv. 2019 Nov 13;9(63):36492–507. doi: 10.1039/c9ra07327b (PMC9075174; doi:10.1039/c9ra07327b)
Supplement: RA-009-C9RA07327B-s6072 [file RA-009-C9RA07327B-s6072.xyz]

  136
jmolscript: load "" {1 1 1} spacegroup "x,y,z" unitcell [{      9.220900     0.000000     0.000000 }, {     -4.216616     8.562126     0.000000 }, {      0.000000     0.000000    21.584100 }]
Gd    -2.474892     7.349044    10.609449     2.013154
Gd     2.868726     1.213082    21.401499     2.013156
Gd     7.479176     1.213082    10.974651     2.013155
Gd     2.135558     7.349044     0.182601     2.013155
Cu    -0.437595     1.638448    18.434332     0.338110
Cu     0.831429     6.923678     7.642282     0.338113
Cu     5.441879     6.923678     3.149768     0.338104
Cu     4.172855     1.638448    13.941818     0.338118
H      8.529496     1.306580    15.620413     0.095295
H     -2.445925     6.964433    14.390119     0.132954
H     -1.861584     6.627942    16.606807     0.127425
H     -2.817544     7.906267    18.249357     0.099495
H      6.069532     2.553226    18.208347     0.078761
H      4.760308     4.320449    18.834286     0.134118
H      5.689191     6.021743    20.103431     0.122343
H     -0.067477     4.055879    20.058104     0.107252
H      1.085238     7.255546     4.828363     0.095298
H      2.839759     1.597693     3.598069     0.132956
H      2.255418     1.934184     5.814757     0.127430
H      3.211378     0.655859     7.457307     0.099492
H      3.545202     6.008900     7.416297     0.078765
H      4.854426     4.241677     8.042236     0.134122
H      3.925543     2.540383     9.311381     0.122344
H      0.461311     4.506247     9.266054     0.107252
H     -3.525212     7.255546     5.963687     0.095295
H      7.450209     1.597693     7.193981     0.132954
H      6.865868     1.934184     4.977293     0.127426
H      7.821828     0.655859     3.334743     0.099495
H     -1.065248     6.008900     3.375753     0.078762
H      0.243976     4.241677     2.749814     0.134119
H     -0.684907     2.540383     1.480669     0.122344
H      5.071761     4.506247     1.525996     0.107252
H      3.919046     1.306580    16.755737     0.095299
H      2.164525     6.964433    17.986031     0.132956
H      2.748866     6.627942    15.769343     0.127430
H      1.792906     7.906267    14.126793     0.099492
H      1.459082     2.553226    14.167803     0.078765
H      0.149858     4.320449    13.541864     0.134123
H      1.078741     6.021743    12.272719     0.122345
H      4.542973     4.055879    12.318046     0.107253
C     -0.057510     0.654146    15.814670     0.031610
C     -3.760353     8.478217    14.754891    -0.068611
C     -2.825935     7.483298    15.063543    -0.039234
C     -2.478144     7.286369    16.380173    -0.135125
C     -3.047038     8.068948    17.362250     0.106104
C      0.010031     0.208060    13.371350     0.634875
C      6.449195     3.229634    18.722048     0.076657
C      5.654661     4.288769    19.088978    -0.097075
C      6.205860     5.296531    19.835788    -0.050966
C     -1.679631     5.221184    20.185450    -0.069568
C     -0.958568     4.118383    19.801253     0.047648
C     -0.999623     6.353097    20.936577     0.653454
C      7.040864     4.215135    10.027973     0.497096
C     -0.128912     0.194360    20.845924     0.497967
C      0.451344     7.907980     5.022620     0.031613
C      4.154187     0.083909     3.962841    -0.068611
C      3.219769     1.078828     4.271493    -0.039232
C      2.871978     1.275757     5.588123    -0.135126
C      3.440872     0.493178     6.570200     0.106106
C      0.383803     8.354066     2.579300     0.634877
C      3.165539     5.332492     7.929998     0.076664
C      3.960073     4.273357     8.296928    -0.097074
C      3.408874     3.265595     9.043738    -0.050967
C      2.073465     3.340942     9.393400    -0.069569
C      1.352402     4.443743     9.009203     0.047651
C      1.393457     2.209029    10.144527     0.653453
C      2.573870     4.346991    20.820023     0.497098
C      0.522746     8.367766    10.053874     0.497964
C      5.061794     7.907980     5.769430     0.031611
C      8.764637     0.083909     6.829209    -0.068611
C      7.830219     1.078828     6.520557    -0.039234
C      7.482428     1.275757     5.203927    -0.135125
C      8.051322     0.493178     4.221850     0.106103
C      4.994253     8.354066     8.212750     0.634876
C     -1.444911     5.332492     2.862052     0.076657
C     -0.650377     4.273357     2.495122    -0.097075
C     -1.201576     3.265595     1.748312    -0.050967
C      6.683915     3.340942     1.398650    -0.069568
C      5.962852     4.443743     1.782847     0.047646
C      6.003907     2.209029     0.647523     0.653455
C     -2.036580     4.346991    11.556127     0.497096
C     -4.087704     8.367766     0.738176     0.497968
C      4.552940     0.654146    16.561480     0.031613
C      0.850097     8.478217    17.621259    -0.068610
C      1.784515     7.483298    17.312607    -0.039232
C      2.132306     7.286369    15.995977    -0.135125
C      1.563412     8.068948    15.013900     0.106106
C      4.620481     0.208060    19.004800     0.634877
C      1.838745     3.229634    13.654102     0.076664
C      1.044211     4.288769    13.287172    -0.097074
C      1.595410     5.296531    12.540362    -0.050966
C      2.930819     5.221184    12.190700    -0.069568
C      3.651882     4.118383    12.574897     0.047652
C      3.610827     6.353097    11.439573     0.653453
C      2.430414     4.215135     0.764077     0.497098
C      4.481538     0.194360    11.530226     0.497967
N      0.299655     0.490610    17.096550    -0.184646
N     -1.492432     3.116614    19.058760    -0.184267
N      0.094179     8.071516     6.304500    -0.184645
N      1.886266     5.445512     8.266710    -0.184266
N      4.704629     8.071516     4.487550    -0.184644
N      6.496716     5.445512     2.525340    -0.184261
N      4.910105     0.490610    15.279600    -0.184646
N      3.118018     3.116614    13.317390    -0.184267
O     -3.585410     8.252177    12.420139    -0.685297
O      8.242912     0.959814    13.221556    -0.614012
O      0.093327     6.118495    21.482223    -0.652266
O     -1.621045     7.437063    20.955787    -0.662074
O     -2.125247     5.275982     9.358218    -0.587365
O      6.869854     3.053254     9.570174    -0.614879
O      0.691857     1.008618    20.325963    -0.578006
O      3.904704     8.231628    20.267038    -0.570952
O      3.979244     0.309949     1.628089    -0.685294
O      1.371822     7.602312     2.429506    -0.614008
O      0.300507     2.443631    10.690173    -0.652267
O      2.014879     1.125063    10.163737    -0.662071
O      2.519081     3.286144    20.150268    -0.587369
O      2.744880     5.508872    20.362224    -0.614881
O     -0.298023     7.553508     9.533913    -0.578009
O      5.710030     0.330498     9.474988    -0.570952
O      8.589694     0.309949     9.163961    -0.685297
O     -3.238628     7.602312     8.362544    -0.614011
O      4.910957     2.443631     0.101877    -0.652266
O      6.625329     1.125063     0.628313    -0.662073
O      7.129531     3.286144    12.225882    -0.587366
O     -1.865570     5.508872    12.013926    -0.614880
O      4.312427     7.553508     1.258137    -0.578006
O      1.099580     0.330498     1.317062    -0.570952
O      1.025040     8.252177    19.956011    -0.685294
O      3.632462     0.959814    19.154594    -0.614008
O      4.703777     6.118495    10.893927    -0.652266
O      2.989405     7.437063    11.420363    -0.662070
O      2.485203     5.275982     1.433832    -0.587369
O      2.259404     3.053254     1.221876    -0.614882
O      5.302307     1.008618    12.050187    -0.578010
O     -0.705746     8.231628    12.109112    -0.570953

The following XYZ coordinates are in angstroms. Other properties are in atomic units.
The sperically averaged electron density of each atom fit to a function of the form exp(a - br)
eigen_1, eigen_2 and eigen_3 are the three eigenvalues of traceless quadrupole moment tensor
  atom number  atomic symbol              X              Y              Z     net charge C6 coefficient C8 coefficient C10 coefficient fluctuating dipole atomic polarizability isotropic forcefield polarizability              a              b squared Pearson coefficient          <r^3>          <r^4>         wp_QDO          m_QDO          q_QDO       dipole_x       dipole_y       dipole_z         dipole            Qxy            Qxz            Qyz     Q(x^2-y^2)  Q(3z^2 - R^2)        eigen_1        eigen_2        eigen_3 static polarizability      alpha(xx)      alpha(xy)      alpha(xz)      alpha(yy)      alpha(yz)      alpha(zz) atomic spin moment
            1             Gd      -2.474892       7.349044      10.609449       2.013154     170.384081 0.39441008E+04  0.14368411E+06                                21.711008                           18.292130       1.524236       2.204458                    0.996927      80.295756     198.445644       0.528486       0.318135      -1.274887      -0.006983       0.002951       0.010627       0.013054       0.025076      -0.029637       0.007114       0.023127       0.210350      -0.066414      -0.012296       0.078711             25.069904      27.374904       2.807372      -0.904278      28.916913      -0.851813      18.917896           0.000065
            2             Gd       2.868726       1.213082      21.401499       2.013156     170.384268 0.39441065E+04  0.14368434E+06                                21.711004                           18.292128       1.524251       2.204462                    0.996927      80.295745     198.445507       0.528487       0.318135      -1.274887       0.006982      -0.002950       0.010627       0.013053       0.025075       0.029636      -0.007114       0.023127       0.210358      -0.066415      -0.012298       0.078713             25.069906      27.374902       2.807371       0.904281      28.916950       0.851799      18.917864          -0.000005
            3             Gd       7.479176       1.213082      10.974651       2.013155     170.384078 0.39441007E+04  0.14368411E+06                                21.711006                           18.292129       1.524237       2.204458                    0.996927      80.295750     198.445616       0.528486       0.318135      -1.274887       0.006983      -0.002951      -0.010627       0.013054       0.025076      -0.029637       0.007114       0.023127       0.210349      -0.066414      -0.012297       0.078711             25.069902      27.374904       2.807371      -0.904278      28.916909      -0.851812      18.917893           0.000064
            4             Gd       2.135558       7.349044       0.182601       2.013155     170.384225 0.39441054E+04  0.14368430E+06                                21.711005                           18.292129       1.524248       2.204461                    0.996927      80.295754     198.445561       0.528487       0.318135      -1.274887      -0.006982       0.002949      -0.010627       0.013053       0.025075       0.029636      -0.007114       0.023127       0.210358      -0.066415      -0.012298       0.078713             25.069908      27.374905       2.807373       0.904279      28.916954       0.851794      18.917864          -0.000004
            5             Cu      -0.437595       1.638448      18.434332       0.338110      91.692670 0.17382264E+04  0.54519666E+05                                17.978407                           14.818998       0.686270       2.021905                    0.998797      52.515761     144.195684       0.412189       0.473765      -1.092163       0.071445      -0.074110       0.167515       0.196616       0.034128       0.009444       0.031526       0.084608      -0.064477      -0.062284      -0.007255       0.069539             20.745039      16.167267      -8.096502      -6.193410      21.990221       8.589692      24.077630          -0.000024
            6             Cu       0.831429       6.923678       7.642282       0.338113      91.688947 0.17381465E+04  0.54516503E+05                                17.977930                           14.818659       0.686267       2.021914                    0.998796      52.514705     144.191665       0.412194       0.473765      -1.092163      -0.071436       0.074099       0.167490       0.196587       0.034140      -0.009454      -0.031502       0.084618      -0.064470      -0.062267      -0.007283       0.069550             20.744439      16.166822      -8.096223       6.193178      21.989580      -8.589372      24.076917           0.000009
            7             Cu       5.441879       6.923678       3.149768       0.338104      91.692797 0.17382309E+04  0.54519852E+05                                17.978442                           14.819034       0.686262       2.021902                    0.998797      52.515757     144.195826       0.412188       0.473766      -1.092162      -0.071440       0.074108      -0.167512       0.196611       0.034124       0.009445       0.031524       0.084606      -0.064467      -0.062281      -0.007254       0.069535             20.745073      16.167293      -8.096506      -6.193410      21.990253       8.589695      24.077671          -0.000011
            8             Cu       4.172855       1.638448      13.941818       0.338118      91.689156 0.17381502E+04  0.54516648E+05                                17.977950                           14.818668       0.686275       2.021916                    0.998796      52.514778     144.191888       0.412194       0.473764      -1.092164       0.071437      -0.074102      -0.167494       0.196593       0.034137      -0.009452      -0.031505       0.084616      -0.064471      -0.062269      -0.007279       0.069548             20.744468      16.166843      -8.096241       6.193194      21.989615      -8.589395      24.076946          -0.000005
            9              H       8.529496       1.306580      15.620413       0.095295       1.280869 0.10266400E+02  0.10795447E+03                                 1.987996                            1.905900      -1.342979       2.234802                    0.993652       3.931572      11.629367       0.439006       1.326824      -0.698115      -0.034598       0.033440      -0.015968       0.050698      -0.014618       0.001667      -0.008906      -0.002366      -0.031765      -0.015824      -0.005997       0.021821              1.987664       2.074460      -0.426775       0.117418       2.002133      -0.137514       1.886401           0.000005
           10              H      -2.445925       6.964433      14.390119       0.132954       0.950331 0.67403529E+01  0.64019429E+02                                 1.658289                            1.566362      -1.055373       2.398406                    0.997402       3.433268       9.760451       0.472437       1.365001      -0.690807       0.019576      -0.023215      -0.029299       0.042196      -0.009774      -0.001035       0.001687       0.003058       0.001161      -0.010122       0.000056       0.010067              1.689996       1.500439      -0.212226      -0.244410       1.605153       0.385943       1.964395           0.000005
           11              H      -1.861584       6.627942      16.606807       0.127425       0.979276 0.70992622E+01  0.67250287E+02                                 1.600353                            1.539016      -0.748188       2.536213                    0.999838       3.196263       8.623450       0.516798       1.251136      -0.717124       0.026332      -0.028312       0.005196       0.039012      -0.017096       0.001197       0.003513      -0.005857       0.019841      -0.021019       0.006500       0.014519              1.602889       1.673566      -0.372907       0.155764       1.693607      -0.181787       1.441494          -0.000003
           12              H      -2.817544       7.906267      18.249357       0.099495       0.965416 0.66719305E+01  0.63629388E+02                                 1.707215                            1.578629      -1.225818       2.298975                    0.994818       3.749879      10.916697       0.458522       1.400682      -0.681820       0.012290      -0.007234       0.044520       0.046748      -0.011277       0.001502      -0.003814       0.004502       0.025974      -0.015994       0.004335       0.011658              1.775094       1.450818      -0.079235       0.231403       1.417834      -0.214766       2.456632          -0.000008
           13              H       6.069532       2.553226      18.208347       0.078761       1.175665 0.85395988E+01  0.86082451E+02                                 1.898768                            1.749790      -1.239990       2.274168                    0.993930       3.928495      11.519475       0.451922       1.344515      -0.693169      -0.026320      -0.027909      -0.018429       0.042559       0.000832       0.010381       0.005579       0.010979      -0.006480      -0.011674      -0.002589       0.014263              1.959705       1.720078       0.407434       0.280843       2.303689       0.591483       1.855347          -0.000002
           14              H       4.760308       4.320449      18.834286       0.134118       1.013764 0.73341363E+01  0.70531091E+02                                 1.678196                            1.594842      -0.980553       2.430315                    0.998287       3.337494       9.280866       0.489730       1.300521      -0.705301      -0.040797       0.000738      -0.005292       0.041146      -0.003068       0.010538       0.008545       0.005435      -0.018667      -0.016957       0.004705       0.012252              1.696859       2.260850      -0.037981       0.187265       1.410822       0.004588       1.418904          -0.000009
           15              H       5.689191       6.021743      20.103431       0.122343       0.870273 0.61769369E+01  0.57847840E+02                                 1.602759                            1.528930      -1.103171       2.368059                    0.996038       3.601319      10.426743       0.460849       1.419166      -0.678843      -0.025100       0.028530       0.012614       0.040039      -0.007375       0.001274       0.004834      -0.000812      -0.011946      -0.009156      -0.000767       0.009923              1.629139       1.602801      -0.337480      -0.114390       1.904449       0.180379       1.380167          -0.000009
           16              H      -0.067477       4.055879      20.058104       0.107252       0.977890 0.71250419E+01  0.69125131E+02                                 1.725653                            1.635969      -1.263858       2.283034                    0.994491       3.791927      11.159951       0.448191       1.408621      -0.680375       0.044458      -0.002377       0.013837       0.046622       0.000589       0.005038      -0.000458       0.008594      -0.021543      -0.008757      -0.000679       0.009435              1.749334       2.327858      -0.067012       0.267409       1.484458       0.032249       1.435687          -0.000008
           17              H       1.085238       7.255546       4.828363       0.095298       1.280828 0.10265973E+02  0.10794880E+03                                 1.987952                            1.905859      -1.342918       2.234833                    0.993653       3.931489      11.629037       0.439011       1.326823      -0.698116       0.034598      -0.033441      -0.015968       0.050698      -0.014618      -0.001667       0.008904      -0.002367      -0.031764      -0.015823      -0.005997       0.021820              1.987620       2.074414      -0.426761      -0.117414       2.002090       0.137511       1.886356           0.000010
           18              H       2.839759       1.597693       3.598069       0.132956       0.950321 0.67402672E+01  0.64018427E+02                                 1.658280                            1.566354      -1.055369       2.398410                    0.997402       3.433248       9.760387       0.472437       1.365005      -0.690806      -0.019576       0.023215      -0.029299       0.042197      -0.009773       0.001035      -0.001687       0.003059       0.001160      -0.010122       0.000056       0.010066              1.689986       1.500431      -0.212224       0.244407       1.605144      -0.385939       1.964382          -0.000001
           19              H       2.255418       1.934184       5.814757       0.127430       0.979281 0.70993088E+01  0.67250808E+02                                 1.600353                            1.539017      -0.748184       2.536213                    0.999838       3.196272       8.623466       0.516800       1.251128      -0.717126      -0.026332       0.028311       0.005195       0.039011      -0.017096      -0.001197      -0.003513      -0.005857       0.019842      -0.021019       0.006500       0.014519              1.602889       1.673566      -0.372907      -0.155764       1.693607       0.181786       1.441495           0.000012
           20              H       3.211378       0.655859       7.457307       0.099492       0.965425 0.66720046E+01  0.63630256E+02                                 1.707223                            1.578635      -1.225817       2.298973                    0.994818       3.749899      10.916760       0.458522       1.400679      -0.681821      -0.012290       0.007234       0.044519       0.046748      -0.011277      -0.001502       0.003815       0.004502       0.025975      -0.015994       0.004335       0.011659              1.775103       1.450824      -0.079235      -0.231404       1.417839       0.214767       2.456646           0.000007
           21              H       3.545202       6.008900       7.416297       0.078765       1.175642 0.85393788E+01  0.86079639E+02                                 1.898741                            1.749766      -1.239972       2.274179                    0.993930       3.928436      11.519245       0.451926       1.344513      -0.693169       0.026320       0.027910      -0.018430       0.042560       0.000831      -0.010380      -0.005579       0.010979      -0.006480      -0.011673      -0.002588       0.014262              1.959676       1.720054       0.407427      -0.280838       2.303653      -0.591471       1.855322           0.000012
           22              H       4.854426       4.241677       8.042236       0.134122       1.013752 0.73340271E+01  0.70529753E+02                                 1.678181                            1.594828      -0.980535       2.430325                    0.998287       3.337468       9.280764       0.489734       1.300518      -0.705302       0.040797      -0.000738      -0.005293       0.041146      -0.003068      -0.010539      -0.008545       0.005435      -0.018666      -0.016957       0.004705       0.012253              1.696843       2.260826      -0.037980      -0.187263       1.410810      -0.004588       1.418892           0.000014
           23              H       3.925543       2.540383       9.311381       0.122344       0.870270 0.61769145E+01  0.57847585E+02                                 1.602756                            1.528928      -1.103173       2.368059                    0.996038       3.601313      10.426726       0.460849       1.419168      -0.678843       0.025100      -0.028531       0.012614       0.040039      -0.007375      -0.001274      -0.004834      -0.000813      -0.011946      -0.009155      -0.000767       0.009922              1.629136       1.602799      -0.337478       0.114390       1.904444      -0.180378       1.380165           0.000007
           24              H       0.461311       4.506247       9.266054       0.107252       0.977894 0.71250711E+01  0.69125474E+02                                 1.725655                            1.635972      -1.263861       2.283033                    0.994491       3.791930      11.159959       0.448191       1.408619      -0.680375      -0.044458       0.002377       0.013837       0.046622       0.000590      -0.005038       0.000458       0.008595      -0.021542      -0.008756      -0.000679       0.009435              1.749337       2.327863      -0.067013      -0.267410       1.484459      -0.032249       1.435688           0.000010
           25              H      -3.525212       7.255546       5.963687       0.095295       1.280863 0.10266341E+02  0.10795370E+03                                 1.987991                            1.905895      -1.342973       2.234806                    0.993652       3.931560      11.629324       0.439006       1.326825      -0.698115       0.034598      -0.033440       0.015968       0.050698      -0.014618       0.001667      -0.008906      -0.002366      -0.031765      -0.015824      -0.005997       0.021821              1.987659       2.074455      -0.426773       0.117418       2.002128      -0.137514       1.886396           0.000016
           26              H       7.450209       1.597693       7.193981       0.132954       0.950328 0.67403218E+01  0.64019052E+02                                 1.658285                            1.566358      -1.055368       2.398409                    0.997402       3.433259       9.760415       0.472438       1.365001      -0.690807      -0.019576       0.023215       0.029299       0.042197      -0.009774      -0.001035       0.001687       0.003058       0.001161      -0.010122       0.000056       0.010066              1.689991       1.500435      -0.212225      -0.244408       1.605149       0.385941       1.964389           0.000012
           27              H       6.865868       1.934184       4.977293       0.127426       0.979278 0.70992767E+01  0.67250451E+02                                 1.600353                            1.539016      -0.748188       2.536213                    0.999838       3.196266       8.623456       0.516799       1.251134      -0.717125      -0.026332       0.028312      -0.005196       0.039012      -0.017096       0.001197       0.003513      -0.005857       0.019841      -0.021019       0.006500       0.014519              1.602890       1.673567      -0.372907       0.155764       1.693608      -0.181787       1.441494           0.000009
           28              H       7.821828       0.655859       3.334743       0.099495       0.965416 0.66719287E+01  0.63629374E+02                                 1.707215                            1.578629      -1.225820       2.298974                    0.994818       3.749880      10.916704       0.458522       1.400683      -0.681820      -0.012290       0.007234      -0.044520       0.046748      -0.011277       0.001502      -0.003814       0.004502       0.025974      -0.015994       0.004335       0.011658              1.775095       1.450818      -0.079235       0.231403       1.417834      -0.214766       2.456632          -0.000004
           29              H      -1.065248       6.008900       3.375753       0.078762       1.175661 0.85395610E+01  0.86081964E+02                                 1.898763                            1.749785      -1.239988       2.274170                    0.993930       3.928484      11.519431       0.451923       1.344514      -0.693169       0.026320       0.027909       0.018429       0.042559       0.000832       0.010381       0.005579       0.010979      -0.006480      -0.011674      -0.002589       0.014263              1.959699       1.720073       0.407433       0.280842       2.303683       0.591480       1.855342           0.000005
           30              H       0.243976       4.241677       2.749814       0.134119       1.013763 0.73341212E+01  0.70530910E+02                                 1.678195                            1.594840      -0.980552       2.430316                    0.998287       3.337491       9.280856       0.489731       1.300521      -0.705301       0.040797      -0.000738       0.005292       0.041146      -0.003068       0.010538       0.008545       0.005435      -0.018667      -0.016957       0.004705       0.012252              1.696857       2.260848      -0.037981       0.187265       1.410821       0.004588       1.418902           0.000000
           31              H      -0.684907       2.540383       1.480669       0.122344       0.870271 0.61769193E+01  0.57847637E+02                                 1.602757                            1.528928      -1.103169       2.368060                    0.996038       3.601314      10.426727       0.460849       1.419167      -0.678843       0.025100      -0.028530      -0.012614       0.040039      -0.007375       0.001274       0.004834      -0.000813      -0.011946      -0.009155      -0.000767       0.009923              1.629137       1.602799      -0.337479      -0.114390       1.904446       0.180378       1.380165          -0.000007
           32              H       5.071761       4.506247       1.525996       0.107252       0.977890 0.71250429E+01  0.69125153E+02                                 1.725654                            1.635970      -1.263862       2.283033                    0.994491       3.791929      11.159963       0.448191       1.408622      -0.680374      -0.044458       0.002377      -0.013837       0.046622       0.000590       0.005038      -0.000458       0.008594      -0.021543      -0.008757      -0.000679       0.009435              1.749335       2.327859      -0.067012       0.267409       1.484458       0.032249       1.435688          -0.000005
           33              H       3.919046       1.306580      16.755737       0.095299       1.280831 0.10266003E+02  0.10794921E+03                                 1.987956                            1.905863      -1.342923       2.234830                    0.993653       3.931495      11.629065       0.439011       1.326823      -0.698115      -0.034598       0.033441       0.015968       0.050698      -0.014618      -0.001667       0.008904      -0.002367      -0.031765      -0.015823      -0.005997       0.021820              1.987624       2.074418      -0.426762      -0.117414       2.002093       0.137511       1.886360          -0.000001
           34              H       2.164525       6.964433      17.986031       0.132956       0.950319 0.67402461E+01  0.64018169E+02                                 1.658277                            1.566352      -1.055367       2.398412                    0.997402       3.433241       9.760360       0.472438       1.365004      -0.690806       0.019575      -0.023215       0.029299       0.042197      -0.009773       0.001035      -0.001687       0.003059       0.001160      -0.010122       0.000055       0.010066              1.689983       1.500428      -0.212223       0.244406       1.605141      -0.385938       1.964378          -0.000008
           35              H       2.748866       6.627942      15.769343       0.127430       0.979281 0.70993064E+01  0.67250775E+02                                 1.600353                            1.539016      -0.748184       2.536213                    0.999838       3.196271       8.623461       0.516801       1.251128      -0.717126       0.026332      -0.028311      -0.005195       0.039011      -0.017096      -0.001197      -0.003513      -0.005857       0.019841      -0.021019       0.006500       0.014519              1.602889       1.673566      -0.372907      -0.155763       1.693607       0.181786       1.441494           0.000001
           36              H       1.792906       7.906267      14.126793       0.099492       0.965427 0.66720213E+01  0.63630455E+02                                 1.707225                            1.578637      -1.225818       2.298972                    0.994818       3.749904      10.916778       0.458522       1.400679      -0.681821       0.012290      -0.007234      -0.044519       0.046748      -0.011277      -0.001502       0.003814       0.004502       0.025975      -0.015994       0.004335       0.011659              1.775105       1.450825      -0.079235      -0.231405       1.417841       0.214768       2.456649           0.000003
           37              H       1.459082       2.553226      14.167803       0.078765       1.175643 0.85393886E+01  0.86079764E+02                                 1.898742                            1.749767      -1.239975       2.274178                    0.993930       3.928439      11.519256       0.451926       1.344513      -0.693170      -0.026320      -0.027909       0.018430       0.042560       0.000831      -0.010380      -0.005579       0.010979      -0.006480      -0.011673      -0.002589       0.014262              1.959677       1.720055       0.407427      -0.280838       2.303655      -0.591472       1.855323           0.000005
           38              H       0.149858       4.320449      13.541864       0.134123       1.013750 0.73340023E+01  0.70529451E+02                                 1.678178                            1.594825      -0.980532       2.430327                    0.998287       3.337462       9.280742       0.489734       1.300518      -0.705302      -0.040797       0.000738       0.005293       0.041146      -0.003068      -0.010539      -0.008545       0.005435      -0.018666      -0.016957       0.004704       0.012253              1.696839       2.260821      -0.037980      -0.187262       1.410808      -0.004588       1.418890           0.000006
           39              H       1.078741       6.021743      12.272719       0.122345       0.870271 0.61769208E+01  0.57847659E+02                                 1.602757                            1.528929      -1.103174       2.368058                    0.996038       3.601315      10.426733       0.460849       1.419167      -0.678843      -0.025100       0.028531      -0.012614       0.040039      -0.007375      -0.001274      -0.004834      -0.000813      -0.011946      -0.009155      -0.000767       0.009923              1.629137       1.602800      -0.337479       0.114390       1.904445      -0.180378       1.380165           0.000005
           40              H       4.542973       4.055879      12.318046       0.107253       0.977895 0.71250816E+01  0.69125602E+02                                 1.725656                            1.635972      -1.263861       2.283032                    0.994491       3.791933      11.159970       0.448192       1.408618      -0.680375       0.044458      -0.002377      -0.013837       0.046622       0.000590      -0.005038       0.000458       0.008595      -0.021542      -0.008756      -0.000679       0.009435              1.749338       2.327865      -0.067013      -0.267410       1.484460      -0.032249       1.435689           0.000007
           41              C      -0.057510       0.654146      15.814670       0.031610      29.763748 0.38490245E+03  0.88705700E+04                                 8.589293                            6.719056      -0.158777       1.937454                    0.999552      28.445521      83.798173       0.604238       0.439842      -1.038749       0.026402      -0.018292       0.035605       0.047952       0.022740       0.019520      -0.044828       0.007548      -0.136859      -0.076131       0.026409       0.049722              9.708293       6.825353      -1.844385       0.409277       6.484339       0.755261      15.815188          -0.000015
           42              C      -3.760353       8.478217      14.754891      -0.068611      36.959916 0.46534970E+03  0.11065074E+05                                 9.653157                            7.204936       0.083852       2.035264                    0.999379      27.628119      78.412524       0.615771       0.418323      -1.069031       0.018037      -0.018597       0.019372       0.032349      -0.000858      -0.009692       0.007033       0.004236      -0.047007      -0.020499       0.006052       0.014447             11.346933       7.999452      -2.562868       1.862069       7.519485      -0.243391      18.521862           0.000023
           43              C      -2.825935       7.483298      15.063543      -0.039234      28.983270 0.40527420E+03  0.93954951E+04                                 8.334094                            6.839415       0.019602       2.003548                    0.999402      28.037780      80.975337       0.610401       0.432833      -1.050231      -0.000060       0.010053       0.010785       0.014744       0.015158      -0.003088       0.006529       0.010664      -0.061462      -0.023398      -0.002949       0.026347              8.959440       7.206717      -2.441419       1.324522       6.927369      -0.115440      12.744232          -0.000020
           44              C      -2.478144       7.286369      16.380173      -0.135125      28.952074 0.41163810E+03  0.95349183E+04                                 8.137026                            6.750965       0.333355       2.093832                    0.999762      28.440883      80.841709       0.636879       0.415191      -1.066262       0.003566       0.007132      -0.023188       0.024521      -0.019685      -0.002159       0.009803       0.003363      -0.021380      -0.019321      -0.006126       0.025446              8.670211       6.924799      -2.310934       0.770500       6.787776       0.075947      12.298060           0.000027
           45              C      -3.047038       8.068948      17.362250       0.106104      25.446943 0.34379234E+03  0.76756668E+04                                 7.790377                            6.387770       0.092721       2.060686                    0.998648      26.002508      74.539960       0.616386       0.445075      -1.039307      -0.027142       0.039610      -0.026643       0.054913       0.037768       0.005915      -0.018879       0.027211      -0.032582      -0.045185      -0.001075       0.046260              8.389176       7.030153      -2.743760       0.348728       6.938331       0.109359      11.199043          -0.000035
           46              C       0.010031       0.208060      13.371350       0.634875      21.221281 0.23279551E+03  0.47766767E+04                                 7.207076                            5.515466      -0.186804       2.005666                    0.999306      22.361162      64.125066       0.609163       0.490028      -1.001464      -0.009579       0.006982      -0.054792       0.056059       0.066710      -0.016667       0.002474      -0.058135      -0.223726      -0.080085      -0.030243       0.110328              8.242709       7.039420      -1.739128       0.776744       5.566375       0.177246      12.122332           0.000002
           47              C       6.449195       3.229634      18.722048       0.076657      25.211480 0.34574689E+03  0.77441914E+04                                 7.715336                            6.377054       0.026328       2.023958                    0.998914      26.757066      77.279961       0.619976       0.441076      -1.039781       0.027027      -0.000574       0.048438       0.055471       0.042265       0.007670      -0.023586       0.002523       0.076949      -0.060924       0.019849       0.041075              8.181385       9.217271      -0.744773       0.882661       9.417834       2.637323       5.909050          -0.000014
           48              C       5.654661       4.288769      19.088978      -0.097075      27.645560 0.39772445E+03  0.91705495E+04                                 8.029582                            6.730672       0.107149       2.036713                    0.998907      28.017604      80.506168       0.621909       0.427136      -1.054482      -0.005509      -0.005565       0.040966       0.041708       0.004929      -0.003308      -0.004369       0.007562      -0.010197      -0.007215      -0.002576       0.009791              8.467163       9.457801      -0.561727       0.829253       9.929316       2.469802       6.014372           0.000021
           49              C       6.205860       5.296531      19.835788      -0.050966      28.352077 0.42012853E+03  0.98503403E+04                                 8.296496                            7.028065      -0.032661       1.987706                    0.998789      28.417761      83.153801       0.592538       0.440880      -1.043025       0.000896      -0.024032       0.012663       0.027179       0.003798      -0.019143      -0.025790      -0.011037       0.023527      -0.028216      -0.008816       0.037032              8.758951       9.999307       0.366381       1.510153       9.981480       2.393035       6.296066          -0.000031
           50              C      -1.679631       5.221184      20.185450      -0.069568      33.221888 0.45163109E+03  0.10630682E+05                                 8.881696                            7.017151       0.181537       2.063987                    0.999400      27.333405      76.520333       0.636443       0.408855      -1.078015      -0.027232      -0.019590      -0.010401       0.035122      -0.009281      -0.005325      -0.018960       0.004809       0.005487      -0.024185       0.005490       0.018695              9.956322      10.363757       0.953760       1.913001      12.704878       3.603826       6.800332           0.000011
           51              C      -0.958568       4.118383      19.801253       0.047648      27.377556 0.37188667E+03  0.84820955E+04                                 8.173020                            6.650927      -0.024843       2.002734                    0.998907      27.349123      79.686359       0.602044       0.446051      -1.036960      -0.030670      -0.039547      -0.018040       0.053198       0.025279       0.000797      -0.044791       0.024232       0.035773      -0.057456       0.008149       0.049306              8.870976       8.831793      -0.407266       1.171794      11.327814       3.334166       6.453321           0.000012
           52              C      -0.999623       6.353097      20.936577       0.653454      20.149031 0.23038802E+03  0.47099312E+04                                 6.936392                            5.484116      -0.174923       2.012481                    0.998951      22.098721      63.033869       0.612022       0.489536      -1.002796       0.022244       0.046816       0.039173       0.064970       0.000958      -0.072185      -0.037575       0.041764       0.201873      -0.076222      -0.039980       0.116202              7.705872       8.094960       0.100474       1.957746       9.596716       1.338962       5.425939          -0.000004
           53              C       7.040864       4.215135      10.027973       0.497096      23.558365 0.28643458E+03  0.61492889E+04                                 7.496663                            6.004306      -0.107067       2.002603                    0.999149      24.021996      68.961993       0.604471       0.471989      -1.017589      -0.018177      -0.018237      -0.139825       0.142176      -0.011874      -0.016325       0.002878       0.226948      -0.220609      -0.078429      -0.073633       0.152062              8.235860       5.118396       0.234952       0.499532      12.133506       0.237656       7.455679           0.000038
           54              C      -0.128912       0.194360      20.845924       0.497967      22.844142 0.28039392E+03  0.60047941E+04                                 7.444838                            5.984833      -0.102140       2.007419                    0.999170      24.104816      69.764429       0.597049       0.479035      -1.010926      -0.018355       0.041699      -0.126869       0.134801      -0.090374      -0.039844       0.053237      -0.083167      -0.171594      -0.080657      -0.068726       0.149383              8.254261       9.120639       2.351568       0.417852       6.684079      -1.472644       8.958064          -0.000026
           55              C       0.451344       7.907980       5.022620       0.031613      29.763437 0.38489845E+03  0.88704460E+04                                 8.589219                            6.719014      -0.158735       1.937470                    0.999552      28.445237      83.796916       0.604241       0.439842      -1.038751      -0.026404       0.018289       0.035606       0.047952       0.022742      -0.019519       0.044826       0.007545      -0.136860      -0.076129       0.026406       0.049724              9.708197       6.825297      -1.844361      -0.409276       6.484282      -0.755242      15.815013          -0.000003
           56              C       4.154187       0.083909       3.962841      -0.068611      36.959769 0.46534823E+03  0.11065031E+05                                 9.653136                            7.204930       0.083842       2.035262                    0.999379      27.628052      78.412308       0.615770       0.418324      -1.069030      -0.018038       0.018596       0.019372       0.032349      -0.000857       0.009693      -0.007034       0.004233      -0.047015      -0.020502       0.006055       0.014447             11.346898       7.999441      -2.562858      -1.862084       7.519468       0.243415      18.521785           0.000018
           57              C       3.219769       1.078828       4.271493      -0.039232      28.983182 0.40527284E+03  0.93954606E+04                                 8.334105                            6.839427       0.019581       2.003543                    0.999402      28.037691      80.975207       0.610397       0.432836      -1.050228       0.000059      -0.010053       0.010785       0.014743       0.015164       0.003086      -0.006529       0.010667      -0.061471      -0.023401      -0.002954       0.026355              8.959451       7.206726      -2.441415      -1.324539       6.927372       0.115453      12.744256          -0.000024
           58              C       2.871978       1.275757       5.588123      -0.135126      28.952121 0.41163904E+03  0.95349438E+04                                 8.137026                            6.750966       0.333365       2.093834                    0.999762      28.440932      80.841817       0.636880       0.415190      -1.066263      -0.003569      -0.007136      -0.023190       0.024524      -0.019685       0.002159      -0.009805       0.003366      -0.021380      -0.019323      -0.006125       0.025448              8.670211       6.924792      -2.310924      -0.770504       6.787766      -0.075944      12.298075           0.000048
           59              C       3.440872       0.493178       6.570200       0.106106      25.446967 0.34379284E+03  0.76756790E+04                                 7.790374                            6.387770       0.092735       2.060689                    0.998648      26.002520      74.539938       0.616387       0.445075      -1.039308       0.027140      -0.039612      -0.026644       0.054914       0.037769      -0.005916       0.018880       0.027213      -0.032579      -0.045187      -0.001074       0.046260              8.389170       7.030141      -2.743748      -0.348728       6.938316      -0.109358      11.199054          -0.000007
           60              C       0.383803       8.354066       2.579300       0.634877      21.221229 0.23279498E+03  0.47766623E+04                                 7.207060                            5.515457      -0.186797       2.005670                    0.999306      22.361121      64.124892       0.609164       0.490028      -1.001465       0.009579      -0.006982      -0.054791       0.056058       0.066711       0.016666      -0.002473      -0.058137      -0.223723      -0.080083      -0.030246       0.110329              8.242687       7.039412      -1.739128      -0.776746       5.566369      -0.177241      12.122278          -0.000011
           61              C       3.165539       5.332492       7.929998       0.076664      25.211180 0.34574218E+03  0.77440517E+04                                 7.715257                            6.376999       0.026370       2.023976                    0.998914      26.756797      77.278762       0.619981       0.441074      -1.039783      -0.027028       0.000576       0.048438       0.055471       0.042263      -0.007668       0.023584       0.002524       0.076950      -0.060921       0.019847       0.041075              8.181295       9.217164      -0.744754      -0.882658       9.417724      -2.637290       5.908996           0.000028
           62              C       3.960073       4.273357       8.296928      -0.097074      27.645524 0.39772438E+03  0.91705445E+04                                 8.029569                            6.730669       0.107160       2.036718                    0.998907      28.017570      80.505974       0.621910       0.427135      -1.054483       0.005510       0.005566       0.040966       0.041708       0.004928       0.003306       0.004368       0.007561      -0.010197      -0.007215      -0.002574       0.009789              8.467144       9.457770      -0.561706      -0.829258       9.929292      -2.469797       6.014370           0.000053
           63              C       3.408874       3.265595       9.043738      -0.050967      28.352114 0.42012949E+03  0.98503712E+04                                 8.296514                            7.028082      -0.032678       1.987700                    0.998789      28.417797      83.154012       0.592536       0.440881      -1.043024      -0.000895       0.024031       0.012663       0.027178       0.003799       0.019143       0.025792      -0.011038       0.023529      -0.028216      -0.008818       0.037034              8.758966       9.999334       0.366392      -1.510162       9.981485      -2.393033       6.296080           0.000015
           64              C       2.073465       3.340942       9.393400      -0.069569      33.221896 0.45163165E+03  0.10630699E+05                                 8.881696                            7.017155       0.181539       2.063988                    0.999400      27.333423      76.520393       0.636443       0.408855      -1.078015       0.027232       0.019590      -0.010402       0.035122      -0.009282       0.005326       0.018962       0.004810       0.005484      -0.024187       0.005491       0.018696              9.956314      10.363768       0.953761      -1.913005      12.704848      -3.603811       6.800328           0.000035
           65              C       1.352402       4.443743       9.009203       0.047651      27.377432 0.37188499E+03  0.84820424E+04                                 8.172976                            6.650898      -0.024820       2.002742                    0.998907      27.349038      79.685884       0.602048       0.446050      -1.036962       0.030669       0.039547      -0.018040       0.053198       0.025280      -0.000796       0.044791       0.024232       0.035776      -0.057455       0.008148       0.049307              8.870921       8.831756      -0.407268      -1.171788      11.327725      -3.334129       6.453281           0.000055
           66              C       1.393457       2.209029      10.144527       0.653453      20.149036 0.23038816E+03  0.47099348E+04                                 6.936390                            5.484116      -0.174918       2.012482                    0.998951      22.098727      63.033880       0.612022       0.489536      -1.002796      -0.022245      -0.046817       0.039172       0.064970       0.000959       0.072185       0.037574       0.041763       0.201873      -0.076220      -0.039982       0.116202              7.705867       8.094960       0.100472      -1.957746       9.596704      -1.338958       5.425937           0.000023
           67              C       2.573870       4.346991      20.820023       0.497098      23.558262 0.28643310E+03  0.61492511E+04                                 7.496652                            6.004298      -0.107078       2.002601                    0.999149      24.021949      68.961898       0.604470       0.471990      -1.017588       0.018177       0.018237      -0.139825       0.142176      -0.011873       0.016324      -0.002878       0.226949      -0.220611      -0.078429      -0.073633       0.152063              8.235848       5.118391       0.234953      -0.499532      12.133486      -0.237655       7.455667           0.000011
           68              C       0.522746       8.367766      10.053874       0.497964      22.844180 0.28039445E+03  0.60048088E+04                                 7.444847                            5.984840      -0.102142       2.007418                    0.999170      24.104843      69.764536       0.597048       0.479035      -1.010925       0.018354      -0.041699      -0.126868       0.134800      -0.090375       0.039844      -0.053237      -0.083165      -0.171594      -0.080657      -0.068726       0.149383              8.254270       9.120654       2.351573      -0.417853       6.684084       1.472641       8.958071           0.000001
           69              C       5.061794       7.907980       5.769430       0.031611      29.763688 0.38490161E+03  0.88705441E+04                                 8.589278                            6.719047      -0.158769       1.937457                    0.999552      28.445466      83.797929       0.604239       0.439842      -1.038750      -0.026402       0.018291      -0.035606       0.047952       0.022740       0.019520      -0.044828       0.007549      -0.136858      -0.076130       0.026409       0.049721              9.708276       6.825341      -1.844381       0.409278       6.484328       0.755258      15.815158          -0.000000
           70              C       8.764637       0.083909       6.829209      -0.068611      36.959852 0.46534889E+03  0.11065049E+05                                 9.653143                            7.204928       0.083857       2.035266                    0.999379      27.628086      78.412379       0.615772       0.418323      -1.069031      -0.018038       0.018597      -0.019372       0.032349      -0.000858      -0.009692       0.007033       0.004236      -0.047009      -0.020499       0.006052       0.014447             11.346916       7.999441      -2.562863       1.862068       7.519475      -0.243393      18.521833           0.000031
           71              C       7.830219       1.078828       6.520557      -0.039234      28.983227 0.40527346E+03  0.93954745E+04                                 8.334092                            6.839415       0.019599       2.003547                    0.999402      28.037740      80.975225       0.610400       0.432834      -1.050230       0.000060      -0.010053      -0.010785       0.014744       0.015160      -0.003087       0.006529       0.010664      -0.061465      -0.023399      -0.002951       0.026349              8.959438       7.206715      -2.441416       1.324525       6.927366      -0.115443      12.744233          -0.000002
           72              C       7.482428       1.275757       5.203927      -0.135125      28.952071 0.41163802E+03  0.95349152E+04                                 8.137022                            6.750962       0.333359       2.093833                    0.999762      28.440886      80.841690       0.636880       0.415190      -1.066262      -0.003567      -0.007133       0.023188       0.024521      -0.019685      -0.002159       0.009803       0.003363      -0.021379      -0.019321      -0.006125       0.025446              8.670207       6.924795      -2.310932       0.770499       6.787772       0.075947      12.298056           0.000045
           73              C       8.051322       0.493178       4.221850       0.106103      25.446997 0.34379327E+03  0.76756924E+04                                 7.790386                            6.387777       0.092722       2.060686                    0.998648      26.002543      74.540074       0.616386       0.445075      -1.039307       0.027142      -0.039610       0.026643       0.054913       0.037768       0.005915      -0.018879       0.027211      -0.032581      -0.045185      -0.001075       0.046260              8.389185       7.030161      -2.743764       0.348727       6.938339       0.109360      11.199056          -0.000022
           74              C       4.994253       8.354066       8.212750       0.634876      21.221260 0.23279526E+03  0.47766699E+04                                 7.207070                            5.515462      -0.186801       2.005667                    0.999306      22.361139      64.124968       0.609164       0.490028      -1.001464       0.009579      -0.006982       0.054792       0.056059       0.066710      -0.016667       0.002474      -0.058135      -0.223726      -0.080084      -0.030243       0.110328              8.242702       7.039414      -1.739126       0.776743       5.566371       0.177246      12.122320           0.000007
           75              C      -1.444911       5.332492       2.862052       0.076657      25.211451 0.34574646E+03  0.77441776E+04                                 7.715326                            6.377047       0.026335       2.023961                    0.998914      26.757034      77.279793       0.619977       0.441075      -1.039781      -0.027028       0.000575      -0.048438       0.055471       0.042264       0.007670      -0.023585       0.002523       0.076949      -0.060923       0.019848       0.041075              8.181373       9.217258      -0.744772       0.882660       9.417819       2.637318       5.909043           0.000005
           76              C      -0.650377       4.273357       2.495122      -0.097075      27.645557 0.39772450E+03  0.91705509E+04                                 8.029581                            6.730673       0.107149       2.036714                    0.998907      28.017603      80.506161       0.621909       0.427136      -1.054482       0.005509       0.005565      -0.040967       0.041709       0.004929      -0.003308      -0.004369       0.007562      -0.010196      -0.007215      -0.002576       0.009791              8.467161       9.457800      -0.561723       0.829255       9.929312       2.469801       6.014372           0.000032
           77              C      -1.201576       3.265595       1.748312      -0.050967      28.352094 0.42012896E+03  0.98503551E+04                                 8.296508                            7.028075      -0.032672       1.987702                    0.998789      28.417778      83.153925       0.592537       0.440881      -1.043024      -0.000895       0.024033      -0.012664       0.027180       0.003798      -0.019143      -0.025791      -0.011037       0.023529      -0.028216      -0.008817       0.037033              8.758963       9.999324       0.366385       1.510158       9.981490       2.393037       6.296075          -0.000023
           78              C       6.683915       3.340942       1.398650      -0.069568      33.221893 0.45163123E+03  0.10630687E+05                                 8.881698                            7.017153       0.181533       2.063986                    0.999400      27.333412      76.520374       0.636443       0.408855      -1.078015       0.027232       0.019590       0.010400       0.035122      -0.009281      -0.005325      -0.018961       0.004810       0.005488      -0.024186       0.005490       0.018696              9.956324      10.363762       0.953760       1.913002      12.704876       3.603825       6.800333           0.000014
           79              C       5.962852       4.443743       1.782847       0.047646      27.377606 0.37188756E+03  0.84821203E+04                                 8.173026                            6.650932      -0.024841       2.002734                    0.998907      27.349154      79.686448       0.602045       0.446051      -1.036961       0.030669       0.039547       0.018039       0.053198       0.025279       0.000798      -0.044791       0.024231       0.035773      -0.057455       0.008150       0.049306              8.870983       8.831801      -0.407268       1.171794      11.327822       3.334168       6.453325           0.000021
           80              C       6.003907       2.209029       0.647523       0.653455      20.149019 0.23038787E+03  0.47099276E+04                                 6.936389                            5.484114      -0.174922       2.012482                    0.998951      22.098712      63.033840       0.612022       0.489536      -1.002796      -0.022244      -0.046816      -0.039174       0.064970       0.000958      -0.072185      -0.037575       0.041764       0.201873      -0.076222      -0.039980       0.116203              7.705869       8.094958       0.100473       1.957745       9.596712       1.338961       5.425938          -0.000002
           81              C      -2.036580       4.346991      11.556127       0.497096      23.558373 0.28643466E+03  0.61492915E+04                                 7.496666                            6.004308      -0.107069       2.002602                    0.999149      24.022009      68.962051       0.604470       0.471989      -1.017589       0.018177       0.018237       0.139825       0.142176      -0.011874      -0.016324       0.002878       0.226948      -0.220610      -0.078429      -0.073633       0.152062              8.235864       5.118398       0.234952       0.499532      12.133512       0.237656       7.455680           0.000036
           82              C      -4.087704       8.367766       0.738176       0.497968      22.844136 0.28039380E+03  0.60047910E+04                                 7.444836                            5.984832      -0.102140       2.007419                    0.999170      24.104808      69.764396       0.597049       0.479034      -1.010926       0.018355      -0.041699       0.126869       0.134802      -0.090374      -0.039844       0.053237      -0.083166      -0.171593      -0.080657      -0.068726       0.149383              8.254258       9.120636       2.351568       0.417852       6.684077      -1.472643       8.958062          -0.000023
           83              C       4.552940       0.654146      16.561480       0.031613      29.763489 0.38489920E+03  0.88704691E+04                                 8.589232                            6.719023      -0.158743       1.937467                    0.999552      28.445281      83.797119       0.604241       0.439842      -1.038751       0.026404      -0.018289      -0.035605       0.047952       0.022742      -0.019520       0.044827       0.007544      -0.136861      -0.076130       0.026406       0.049724              9.708213       6.825307      -1.844363      -0.409277       6.484291      -0.755243      15.815043          -0.000018
           84              C       0.850097       8.478217      17.621259      -0.068610      36.959733 0.46534768E+03  0.11065015E+05                                 9.653131                            7.204926       0.083842       2.035262                    0.999379      27.628033      78.412241       0.615771       0.418324      -1.069030       0.018037      -0.018597      -0.019373       0.032349      -0.000857       0.009693      -0.007034       0.004232      -0.047016      -0.020502       0.006056       0.014446             11.346891       7.999435      -2.562855      -1.862079       7.519464       0.243411      18.521775           0.000011
           85              C       1.784515       7.483298      17.312607      -0.039232      28.983140 0.40527220E+03  0.93954413E+04                                 8.334094                            6.839420       0.019583       2.003544                    0.999402      28.037662      80.975072       0.610398       0.432836      -1.050229      -0.000060       0.010052      -0.010785       0.014743       0.015164       0.003086      -0.006530       0.010667      -0.061472      -0.023401      -0.002954       0.026355              8.959439       7.206717      -2.441412      -1.324535       6.927365       0.115452      12.744234          -0.000042
           86              C       2.132306       7.286369      15.995977      -0.135125      28.952094 0.41163863E+03  0.95349312E+04                                 8.137019                            6.750962       0.333367       2.093835                    0.999762      28.440916      80.841744       0.636881       0.415190      -1.066263       0.003569       0.007136       0.023190       0.024524      -0.019685       0.002159      -0.009806       0.003366      -0.021382      -0.019323      -0.006125       0.025448              8.670203       6.924788      -2.310924      -0.770501       6.787763      -0.075945      12.298056           0.000031
           87              C       1.563412       8.068948      15.013900       0.106106      25.446987 0.34379318E+03  0.76756884E+04                                 7.790376                            6.387771       0.092736       2.060689                    0.998648      26.002542      74.540014       0.616387       0.445075      -1.039308      -0.027140       0.039612       0.026645       0.054915       0.037768      -0.005916       0.018880       0.027214      -0.032578      -0.045187      -0.001073       0.046260              8.389173       7.030145      -2.743750      -0.348729       6.938319      -0.109356      11.199054          -0.000019
           88              C       4.620481       0.208060      19.004800       0.634877      21.221223 0.23279491E+03  0.47766605E+04                                 7.207060                            5.515457      -0.186797       2.005670                    0.999306      22.361114      64.124868       0.609164       0.490028      -1.001464      -0.009579       0.006982       0.054791       0.056059       0.066711       0.016666      -0.002473      -0.058138      -0.223724      -0.080083      -0.030246       0.110329              8.242686       7.039411      -1.739127      -0.776745       5.566368      -0.177243      12.122278          -0.000017
           89              C       1.838745       3.229634      13.654102       0.076664      25.211181 0.34574217E+03  0.77440517E+04                                 7.715257                            6.376999       0.026366       2.023974                    0.998914      26.756804      77.278793       0.619981       0.441074      -1.039783       0.027027      -0.000575      -0.048438       0.055471       0.042263      -0.007668       0.023585       0.002524       0.076952      -0.060922       0.019847       0.041075              8.181296       9.217165      -0.744754      -0.882658       9.417726      -2.637290       5.908996           0.000014
           90              C       1.044211       4.288769      13.287172      -0.097074      27.645524 0.39772439E+03  0.91705446E+04                                 8.029568                            6.730669       0.107161       2.036718                    0.998907      28.017566      80.505952       0.621910       0.427135      -1.054483      -0.005510      -0.005566      -0.040966       0.041708       0.004928       0.003306       0.004368       0.007561      -0.010193      -0.007215      -0.002574       0.009789              8.467144       9.457769      -0.561708      -0.829256       9.929294      -2.469797       6.014368           0.000040
           91              C       1.595410       5.296531      12.540362      -0.050966      28.352111 0.42012941E+03  0.98503683E+04                                 8.296511                            7.028079      -0.032678       1.987701                    0.998789      28.417794      83.153985       0.592537       0.440881      -1.043024       0.000895      -0.024032      -0.012664       0.027179       0.003799       0.019143       0.025792      -0.011038       0.023529      -0.028216      -0.008818       0.037034              8.758963       9.999330       0.366388      -1.510160       9.981483      -2.393032       6.296076           0.000011
           92              C       2.930819       5.221184      12.190700      -0.069568      33.221902 0.45163170E+03  0.10630700E+05                                 8.881698                            7.017157       0.181536       2.063987                    0.999400      27.333424      76.520407       0.636443       0.408855      -1.078015      -0.027232      -0.019590       0.010401       0.035122      -0.009282       0.005326       0.018962       0.004809       0.005485      -0.024187       0.005491       0.018696              9.956318      10.363769       0.953760      -1.913004      12.704857      -3.603814       6.800329           0.000032
           93              C       3.651882       4.118383      12.574897       0.047652      27.377428 0.37188486E+03  0.84820395E+04                                 8.172977                            6.650899      -0.024823       2.002741                    0.998907      27.349040      79.685912       0.602048       0.446050      -1.036962      -0.030670      -0.039547       0.018039       0.053198       0.025279      -0.000796       0.044791       0.024232       0.035777      -0.057455       0.008148       0.049307              8.870923       8.831757      -0.407268      -1.171788      11.327730      -3.334131       6.453282           0.000046
           94              C       3.610827       6.353097      11.439573       0.653453      20.149037 0.23038818E+03  0.47099354E+04                                 6.936391                            5.484117      -0.174919       2.012482                    0.998951      22.098728      63.033888       0.612022       0.489536      -1.002796       0.022245       0.046817      -0.039172       0.064970       0.000959       0.072185       0.037574       0.041763       0.201873      -0.076220      -0.039982       0.116202              7.705869       8.094961       0.100472      -1.957746       9.596708      -1.338958       5.425938           0.000020
           95              C       2.430414       4.215135       0.764077       0.497098      23.558274 0.28643326E+03  0.61492559E+04                                 7.496655                            6.004300      -0.107080       2.002600                    0.999149      24.021965      68.961963       0.604470       0.471990      -1.017588      -0.018178      -0.018237       0.139825       0.142176      -0.011873       0.016324      -0.002878       0.226949      -0.220612      -0.078429      -0.073634       0.152063              8.235852       5.118393       0.234953      -0.499532      12.133493      -0.237655       7.455669           0.000013
           96              C       4.481538       0.194360      11.530226       0.497967      22.844155 0.28039409E+03  0.60047993E+04                                 7.444843                            5.984836      -0.102143       2.007418                    0.999170      24.104832      69.764504       0.597048       0.479035      -1.010925      -0.018354       0.041699       0.126868       0.134800      -0.090374       0.039844      -0.053237      -0.083164      -0.171594      -0.080657      -0.068726       0.149383              8.254265       9.120649       2.351571      -0.417852       6.684080       1.472640       8.958065          -0.000001
           97              N       0.299655       0.490610      17.096550      -0.184646      37.563810 0.50146225E+03  0.12035167E+05                                 9.367105                            7.221505      -0.065418       1.998463                    0.999580      27.787912      76.841589       0.654401       0.389986      -1.098201       0.052460      -0.069858      -0.072538       0.113551       0.004853       0.032686      -0.032788       0.017337       0.068852      -0.048255      -0.005718       0.053973             10.718998       8.202536      -3.205478       0.549112       8.253483       0.803142      15.700976           0.000015
           98              N      -1.492432       3.116614      19.058760      -0.184267      34.804993 0.49713957E+03  0.11895329E+05                                 8.872758                            7.175283       0.043453       2.034027                    0.999565      27.666611      76.174735       0.659139       0.388357      -1.100302      -0.062907       0.085699       0.063877       0.124023       0.029589       0.037557      -0.008267       0.033715      -0.072039      -0.053552      -0.003558       0.057110              9.722641      10.618629      -0.854891       1.021533      11.335285       3.591780       7.214009           0.000014
           99              N       0.094179       8.071516       6.304500      -0.184645      37.563122 0.50145255E+03  0.12034860E+05                                 9.366958                            7.221413      -0.065354       1.998488                    0.999580      27.787597      76.840146       0.654409       0.389983      -1.098204      -0.052461       0.069856      -0.072541       0.113552       0.004851      -0.032686       0.032788       0.017335       0.068838      -0.048253      -0.005718       0.053971             10.718813       8.202413      -3.205420      -0.549116       8.253354      -0.803105      15.700671           0.000035
          100              N       1.886266       5.445512       8.266710      -0.184266      34.804387 0.49712998E+03  0.11895024E+05                                 8.872620                            7.175189       0.043529       2.034055                    0.999565      27.666305      76.173293       0.659148       0.388354      -1.100306       0.062907      -0.085699       0.063875       0.124023       0.029591      -0.037554       0.008263       0.033718      -0.072027      -0.053547      -0.003564       0.057110              9.722477      10.618456      -0.854854      -1.021530      11.335076      -3.591702       7.213899           0.000044
          101              N       4.704629       8.071516       4.487550      -0.184644      37.563687 0.50146047E+03  0.12035111E+05                                 9.367077                            7.221487      -0.065408       1.998467                    0.999580      27.787859      76.841346       0.654402       0.389985      -1.098202      -0.052460       0.069858       0.072539       0.113552       0.004852       0.032687      -0.032788       0.017337       0.068851      -0.048255      -0.005720       0.053974             10.718964       8.202513      -3.205468       0.549115       8.253460       0.803133      15.700919           0.000024
          102              N       6.496716       5.445512       2.525340      -0.184261      34.804790 0.49713611E+03  0.11895222E+05                                 8.872716                            7.175252       0.043464       2.034032                    0.999565      27.666506      76.174301       0.659141       0.388356      -1.100303       0.062907      -0.085697      -0.063876       0.124022       0.029588       0.037558      -0.008265       0.033715      -0.072039      -0.053551      -0.003560       0.057111              9.722593      10.618579      -0.854879       1.021532      11.335224       3.591757       7.213976           0.000026
          103              N       4.910105       0.490610      15.279600      -0.184646      37.563281 0.50145494E+03  0.12034935E+05                                 9.366990                            7.221434      -0.065366       1.998483                    0.999580      27.787673      76.840472       0.654407       0.389984      -1.098204       0.052461      -0.069857       0.072540       0.113553       0.004851      -0.032686       0.032787       0.017335       0.068842      -0.048253      -0.005719       0.053972             10.718851       8.202441      -3.205433      -0.549115       8.253382      -0.803112      15.700731           0.000027
          104              N       3.118018       3.116614      13.317390      -0.184267      34.804538 0.49713254E+03  0.11895103E+05                                 8.872649                            7.175210       0.043518       2.034050                    0.999565      27.666384      76.173613       0.659146       0.388354      -1.100305      -0.062908       0.085699      -0.063876       0.124024       0.029590      -0.037555       0.008264       0.033718      -0.072028      -0.053548      -0.003563       0.057110              9.722511      10.618490      -0.854862      -1.021530      11.335121      -3.591719       7.213922           0.000036
          105              O      -3.585410       8.252177      12.420139      -0.685297      48.663438 0.79704667E+03  0.21220923E+05                                10.704397                            8.917024      -0.176904       1.950452                    0.995358      31.004201      86.808536       0.614948       0.374100      -1.123161      -0.017393       0.022501       0.081042       0.085887       0.064251      -0.043913       0.024123      -0.034808      -0.170233      -0.098038       0.002676       0.095362             11.924034      10.134784      -1.448405      -3.814891       9.057956       3.920409      16.579362           0.000021
          106              O       8.242912       0.959814      13.221556      -0.614012      38.932451 0.63889804E+03  0.16052695E+05                                 9.160601                            7.919626       0.122460       2.082286                    0.994279      28.703592      77.399155       0.662187       0.368137      -1.130674       0.016538       0.010479       0.042538       0.046827      -0.002309       0.009989      -0.006500      -0.007618      -0.294992      -0.099285       0.045117       0.054168              9.844869      11.553047      -2.963804       2.419685       8.522674      -1.687088       9.458887           0.000012
          107              O       0.093327       6.118495      21.482223      -0.652266      43.603089 0.73700326E+03  0.19193250E+05                                 9.884492                            8.532785      -0.044231       2.010277                    0.994587      29.838497      81.946831       0.634868       0.370462      -1.128758      -0.055691      -0.026811       0.001746       0.061833      -0.029964      -0.017740      -0.036264       0.087527       0.153908      -0.089978       0.026419       0.063558             10.714260      15.804890       0.246909       3.498286       8.361531      -0.272504       7.976361          -0.000010
          108              O      -1.621045       7.437063      20.955787      -0.662074      45.388411 0.74940580E+03  0.19589787E+05                                10.147153                            8.590821      -0.002304       2.021505                    0.995424      29.962191      82.330919       0.634468       0.369304      -1.130105      -0.003332      -0.063998       0.008796       0.064685      -0.035514      -0.060715      -0.039839       0.005036       0.108139      -0.093003       0.014432       0.078571             11.170908       9.605582      -3.097252      -0.337255      16.865412       1.139960       7.041730          -0.000008
          109              O      -2.125247       5.275982       9.358218      -0.587365      39.775664 0.61045384E+03  0.15204416E+05                                 9.335762                            7.785709       0.058834       2.053141                    0.995296      28.936093      78.357553       0.660411       0.372370      -1.124478       0.000456      -0.068933      -0.036753       0.078120      -0.004359      -0.012248      -0.067725       0.032475      -0.308696      -0.131414       0.062818       0.068596             10.233870       7.633078      -0.301081      -0.002016      15.491435      -2.785902       7.577098           0.000038
          110              O       6.869854       3.053254       9.570174      -0.614879      41.074976 0.62721255E+03  0.15662758E+05                                 9.418845                            7.784144       0.338851       2.140121                    0.996682      28.836337      77.135970       0.677040       0.362275      -1.136944      -0.019338       0.077974      -0.051579       0.095468       0.005327      -0.006134       0.036091       0.023911      -0.298690      -0.108774       0.045883       0.062891             10.556550       7.633208       0.478785       0.658057      16.910696       2.593841       7.125746           0.000033
          111              O       0.691857       1.008618      20.325963      -0.578006      42.961221 0.69910591E+03  0.17997759E+05                                 9.858441                            8.341195      -0.176128       1.984281                    0.994169      29.052203      79.764620       0.637508       0.373203      -1.124792      -0.074793      -0.010325      -0.053272       0.092404      -0.003488      -0.050509      -0.013150      -0.035065      -0.121974      -0.075387       0.033101       0.042286             10.913564      12.946647       3.369328      -0.921618      10.325692      -2.437511       9.468354          -0.000009
          112              O       3.904704       8.231628      20.267038      -0.570952      40.162665 0.65418079E+03  0.16552900E+05                                 9.377975                            8.056691       0.049959       2.053065                    0.995345      28.823473      78.286650       0.650553       0.372089      -1.126379       0.046762       0.026320      -0.041281       0.067702      -0.019623       0.014282       0.071667      -0.006267      -0.241334      -0.116176       0.036505       0.079671             10.207100      13.664438       3.156345       1.814537       8.344448       0.428768       8.612415          -0.000012
          113              O       3.979244       0.309949       1.628089      -0.685294      48.663348 0.79704550E+03  0.21220886E+05                                10.704389                            8.917023      -0.176914       1.950449                    0.995358      31.004168      86.808456       0.614947       0.374100      -1.123160       0.017393      -0.022501       0.081039       0.085885       0.064251       0.043914      -0.024123      -0.034809      -0.170235      -0.098039       0.002676       0.095363             11.924018      10.134782      -1.448404       3.814880       9.057957      -3.920401      16.579315          -0.000005
          114              O       1.371822       7.602312       2.429506      -0.614008      38.932428 0.63889759E+03  0.16052683E+05                                 9.160605                            7.919629       0.122448       2.082283                    0.994278      28.703571      77.399128       0.662186       0.368137      -1.130674      -0.016538      -0.010482       0.042534       0.046824      -0.002308      -0.009990       0.006501      -0.007618      -0.294999      -0.099287       0.045118       0.054169              9.844873      11.553065      -2.963811      -2.419679       8.522686       1.687086       9.458869          -0.000006
          115              O       0.300507       2.443631      10.690173      -0.652267      43.603151 0.73700463E+03  0.19193296E+05                                 9.884504                            8.532795      -0.044237       2.010275                    0.994587      29.838523      81.946947       0.634867       0.370462      -1.128757       0.055689       0.026806       0.001746       0.061830      -0.029964       0.017739       0.036263       0.087527       0.153908      -0.089977       0.026419       0.063558             10.714272      15.804907       0.246908      -3.498292       8.361539       0.272506       7.976372           0.000022
          116              O       2.014879       1.125063      10.163737      -0.662071      45.388247 0.74940261E+03  0.19589684E+05                                10.147134                            8.590808      -0.002314       2.021503                    0.995424      29.962124      82.330715       0.634468       0.369304      -1.130105       0.003329       0.063995       0.008795       0.064682      -0.035514       0.060715       0.039839       0.005037       0.108140      -0.093003       0.014432       0.078571             11.170881       9.605564      -3.097244       0.337254      16.865359      -1.139957       7.041720           0.000025
          117              O       2.519081       3.286144      20.150268      -0.587369      39.776015 0.61046065E+03  0.15204633E+05                                 9.335830                            7.785764       0.058818       2.053135                    0.995296      28.936192      78.358021       0.660407       0.372371      -1.124477      -0.000456       0.068934      -0.036751       0.078121      -0.004359       0.012246       0.067725       0.032478      -0.308709      -0.131417       0.062818       0.068599             10.233948       7.633138      -0.301082       0.002018      15.491561       2.785918       7.577144          -0.000012
          118              O       2.744880       5.508872      20.362224      -0.614881      41.075061 0.62721417E+03  0.15662809E+05                                 9.418861                            7.784156       0.338853       2.140122                    0.996682      28.836357      77.136065       0.677039       0.362275      -1.136943       0.019340      -0.077975      -0.051578       0.095469       0.005327       0.006134      -0.036090       0.023914      -0.298696      -0.108775       0.045883       0.062893             10.556571       7.633222       0.478787      -0.658059      16.910739      -2.593843       7.125753          -0.000014
          119              O      -0.298023       7.553508       9.533913      -0.578009      42.961306 0.69910775E+03  0.17997817E+05                                 9.858453                            8.341206      -0.176125       1.984281                    0.994169      29.052245      79.764750       0.637508       0.373203      -1.124792       0.074791       0.010328      -0.053271       0.092402      -0.003486       0.050511       0.013151      -0.035064      -0.121972      -0.075387       0.033100       0.042287             10.913574      12.946662       3.369332       0.921626      10.325698       2.437508       9.468360           0.000023
          120              O       5.710030       0.330498       9.474988      -0.570952      40.162522 0.65417756E+03  0.16552797E+05                                 9.377954                            8.056671       0.049959       2.053066                    0.995344      28.823410      78.286417       0.650554       0.372089      -1.126379      -0.046760      -0.026320      -0.041282       0.067701      -0.019623      -0.014284      -0.071667      -0.006263      -0.241328      -0.116176       0.036507       0.079669             10.207076      13.664411       3.156336      -1.814541       8.344422      -0.428777       8.612396           0.000026
          121              O       8.589694       0.309949       9.163961      -0.685297      48.663387 0.79704572E+03  0.21220890E+05                                10.704389                            8.917019      -0.176902       1.950453                    0.995358      31.004183      86.808461       0.614948       0.374100      -1.123161       0.017393      -0.022501      -0.081042       0.085887       0.064251      -0.043913       0.024123      -0.034808      -0.170233      -0.098038       0.002676       0.095362             11.924024      10.134775      -1.448403      -3.814887       9.057949       3.920404      16.579348           0.000025
          122              O      -3.238628       7.602312       8.362544      -0.614011      38.932391 0.63889689E+03  0.16052659E+05                                 9.160592                            7.919619       0.122461       2.082287                    0.994278      28.703570      77.399072       0.662187       0.368137      -1.130674      -0.016538      -0.010480      -0.042538       0.046827      -0.002309       0.009989      -0.006500      -0.007618      -0.294993      -0.099285       0.045117       0.054168              9.844858      11.553033      -2.963799       2.419680       8.522665      -1.687085       9.458877           0.000021
          123              O       4.910957       2.443631       0.101877      -0.652266      43.603064 0.73700278E+03  0.19193235E+05                                 9.884490                            8.532784      -0.044236       2.010276                    0.994587      29.838483      81.946798       0.634868       0.370462      -1.128757       0.055691       0.026811      -0.001747       0.061833      -0.029964      -0.017740      -0.036264       0.087527       0.153907      -0.089977       0.026419       0.063558             10.714259      15.804888       0.246909       3.498285       8.361529      -0.272504       7.976360          -0.000010
          124              O       6.625329       1.125063       0.628313      -0.662073      45.388385 0.74940534E+03  0.19589772E+05                                10.147150                            8.590819      -0.002306       2.021505                    0.995424      29.962180      82.330884       0.634468       0.369304      -1.130105       0.003332       0.063997      -0.008797       0.064685      -0.035514      -0.060716      -0.039840       0.005036       0.108139      -0.093003       0.014432       0.078571             11.170904       9.605578      -3.097250      -0.337255      16.865406       1.139959       7.041728          -0.000006
          125              O       7.129531       3.286144      12.225882      -0.587366      39.775780 0.61045593E+03  0.15204482E+05                                 9.335781                            7.785723       0.058832       2.053140                    0.995296      28.936137      78.357718       0.660410       0.372370      -1.124478      -0.000456       0.068933       0.036752       0.078119      -0.004359      -0.012247      -0.067725       0.032475      -0.308697      -0.131414       0.062818       0.068596             10.233892       7.633093      -0.301083      -0.002016      15.491474      -2.785907       7.577110           0.000025
          126              O      -1.865570       5.508872      12.013926      -0.614880      41.075071 0.62721419E+03  0.15662810E+05                                 9.418861                            7.784155       0.338848       2.140120                    0.996682      28.836369      77.136092       0.677039       0.362275      -1.136943       0.019338      -0.077973       0.051578       0.095468       0.005327      -0.006134       0.036091       0.023911      -0.298691      -0.108774       0.045884       0.062890             10.556569       7.633219       0.478786       0.658057      16.910733       2.593845       7.125755           0.000024
          127              O       4.312427       7.553508       1.258137      -0.578006      42.961231 0.69910611E+03  0.17997765E+05                                 9.858442                            8.341196      -0.176127       1.984281                    0.994169      29.052207      79.764634       0.637508       0.373203      -1.124792       0.074794       0.010325       0.053272       0.092404      -0.003488      -0.050509      -0.013150      -0.035065      -0.121974      -0.075387       0.033101       0.042286             10.913566      12.946648       3.369329      -0.921618      10.325694      -2.437511       9.468355          -0.000005
          128              O       1.099580       0.330498       1.317062      -0.570952      40.162642 0.65418028E+03  0.16552884E+05                                 9.377971                            8.056687       0.049960       2.053065                    0.995345      28.823462      78.286605       0.650554       0.372089      -1.126379      -0.046761      -0.026321       0.041281       0.067702      -0.019623       0.014282       0.071666      -0.006267      -0.241334      -0.116176       0.036505       0.079671             10.207096      13.664433       3.156345       1.814537       8.344445       0.428769       8.612411          -0.000006
          129              O       1.025040       8.252177      19.956011      -0.685294      48.663310 0.79704471E+03  0.21220859E+05                                10.704383                            8.917018      -0.176912       1.950450                    0.995358      31.004154      86.808395       0.614947       0.374100      -1.123160      -0.017394       0.022501      -0.081039       0.085885       0.064251       0.043914      -0.024123      -0.034810      -0.170235      -0.098039       0.002676       0.095363             11.924011      10.134775      -1.448402       3.814878       9.057952      -3.920400      16.579305          -0.000010
          130              O       3.632462       0.959814      19.154594      -0.614008      38.932396 0.63889701E+03  0.16052665E+05                                 9.160599                            7.919625       0.122449       2.082284                    0.994278      28.703559      77.399079       0.662186       0.368137      -1.130674       0.016538       0.010482      -0.042534       0.046824      -0.002308      -0.009990       0.006501      -0.007619      -0.295000      -0.099288       0.045118       0.054169              9.844866      11.553057      -2.963807      -2.419677       8.522679       1.687084       9.458863          -0.000016
          131              O       4.703777       6.118495      10.893927      -0.652266      43.603115 0.73700389E+03  0.19193272E+05                                 9.884500                            8.532792      -0.044239       2.010275                    0.994587      29.838507      81.946896       0.634867       0.370462      -1.128757      -0.055690      -0.026806      -0.001747       0.061830      -0.029964       0.017739       0.036263       0.087527       0.153908      -0.089977       0.026419       0.063558             10.714267      15.804898       0.246908      -3.498289       8.361536       0.272506       7.976368           0.000022
          132              O       2.989405       7.437063      11.420363      -0.662070      45.388242 0.74940247E+03  0.19589680E+05                                10.147133                            8.590807      -0.002315       2.021503                    0.995424      29.962121      82.330706       0.634468       0.369304      -1.130105      -0.003329      -0.063994      -0.008796       0.064682      -0.035514       0.060715       0.039839       0.005036       0.108140      -0.093003       0.014432       0.078571             11.170881       9.605563      -3.097244       0.337254      16.865361      -1.139956       7.041719           0.000023
          133              O       2.485203       5.275982       1.433832      -0.587369      39.776103 0.61046219E+03  0.15204682E+05                                 9.335845                            7.785775       0.058817       2.053134                    0.995296      28.936221      78.358140       0.660407       0.372371      -1.124476       0.000456      -0.068934       0.036751       0.078120      -0.004359       0.012246       0.067725       0.032478      -0.308712      -0.131418       0.062818       0.068599             10.233966       7.633150      -0.301083       0.002018      15.491594       2.785922       7.577154           0.000001
          134              O       2.259404       3.053254       1.221876      -0.614882      41.075165 0.62721604E+03  0.15662868E+05                                 9.418878                            7.784168       0.338852       2.140121                    0.996682      28.836394      77.136207       0.677039       0.362275      -1.136943      -0.019340       0.077975       0.051577       0.095469       0.005327       0.006134      -0.036090       0.023913      -0.298698      -0.108776       0.045883       0.062893             10.556591       7.633234       0.478787      -0.658060      16.910775      -2.593848       7.125764          -0.000005
          135              O       5.302307       1.008618      12.050187      -0.578010      42.961364 0.69910886E+03  0.17997854E+05                                 9.858462                            8.341213      -0.176126       1.984281                    0.994169      29.052266      79.764830       0.637508       0.373203      -1.124792      -0.074791      -0.010328       0.053271       0.092402      -0.003487       0.050510       0.013150      -0.035063      -0.121971      -0.075387       0.033100       0.042287             10.913585      12.946679       3.369338       0.921626      10.325709       2.437510       9.468368           0.000019
          136              O      -0.705746       8.231628      12.109112      -0.570953      40.162630 0.65417976E+03  0.16552868E+05                                 9.377972                            8.056686       0.049957       2.053064                    0.995344      28.823451      78.286579       0.650553       0.372089      -1.126379       0.046760       0.026320       0.041282       0.067701      -0.019623      -0.014284      -0.071667      -0.006263      -0.241329      -0.116176       0.036507       0.079669             10.207097      13.664441       3.156345      -1.814543       8.344439      -0.428776       8.612411           0.000019

******************************************************
Auxiliary information for the entire system
The total spin magnetic moment of the unit cell is   0.001112
The total net atomic charge of the unit cell is   -0.000004
Accuracy of reproducing the electrostatic potential in the unit cell:
  The inner radius (bohr) =    5.0000
  The outer radius (bohr) =   12.0000
  Valid grid points have density less than (e/(bohr^3)) =    0.0001
  The number of valid grid points were=         5196
  The rms potential error without charges in kcal/mol is=      3.94598
  The rms potential error with partial charges in kcal/mol is=      1.12536
  The RRMSE value at monopole order=      0.28519
  The rms potential error with partial charges and cloud penetration in kcal/mol is=      1.12655
  The RRMSE value at monopole order with cloud penetration is=      0.28549
  The rms potential error with partial charges and atomic dipoles in kcal/mol is=      0.33807
  The RRMSE value at dipole order=      0.08568
  The rms potential error with partial charges, atomic dipoles and cloud penetration in kcal/mol is=      0.33032
  The RRMSE value at dipole order with cloud penetration=      0.08371

******************************************************
The electron densities and ab initio electrostatic potential were computed in VASP using the PBE functional and
projector augmented wave method. See the main text of the journal article for a description of computational details.
The atomic charges, dipoles, and quadrupoles were computed with the DDEC6 method as described in
(a) T. A. Manz and N. Gabaldon Limas, RSC Adv. 6 (2016) 47771-47801 DOI: 10.1039/c6ra04656h
(b) N. Gabaldon Limas and T. A. Manz, RSC Adv. 8 (2018) 2678-2707 DOI: 10.1039/c7ra11829e.
For each atom in the material, the electron cloud parameters were fit to the spherically averaged atom-in-material
electron density using radial positions for which this density was between 10^-4 and 10^-2 electrons per cubic bohr.
The polarizabilities, dispersion coefficients, and quantum Drude oscillator (QDO) parameters were fit using the MCLF method.
The magnetic structure of the system was optimized in VASP from the default ferromagnetic initial guess using spin polarization.
The atomic spin moments (ASMs) were computed on this optimized magnetic structure using the DDEC6 partition as inputs
to the method of T. A. Manz and D. S. Sholl, J. Chem. Theory Comput. 7 (2011) 4146-4164 DOI: 10.1021/ct200539n.
The RMSE and RRMSE were computed using a uniform grid with Ewald summation.
