# Supplementary material for: A collection of forcefield precursors for metal–organic frameworks
Source: RSC Adv. 2019 Nov 13;9(63):36492–507. doi: 10.1039/c9ra07327b (PMC9075174; doi:10.1039/c9ra07327b)
Supplement: RA-009-C9RA07327B-s6073 [file RA-009-C9RA07327B-s6073.xyz]

  104
jmolscript: load "" {1 1 1} spacegroup "x,y,z" unitcell [{     15.066600     0.000000     0.000000 }, {      7.533279    13.855018     0.000000 }, {      7.533279    -0.000019    13.855018 }]
Zn     3.766650     0.000000     0.000000     0.711016
Zn    11.299950     0.000000     0.000000     0.711014
Si     0.000000     0.000000     0.000000     1.803921
Si     7.533300     0.000000     0.000000     1.803921
H      5.423971     2.326256     1.065451     0.106406
H      5.458620     4.648357     1.101474     0.135627
H     20.490539    11.528743    12.789567     0.107381
H     20.525196     9.206642    12.753544     0.134175
H     12.957253    12.789564     2.326258     0.106998
H     12.991903    12.753538     4.648359     0.135357
H     12.957257     1.065435    11.528760     0.106551
H     12.991914     1.101461     9.206659     0.135523
H      2.109319     1.065448     2.326258     0.107381
H     17.141262     1.101468     4.648359     0.134175
H     17.175887    12.789551    11.528760     0.106406
H     17.141238    12.753531     9.206659     0.135627
H      9.642601     2.326240    12.789567     0.106551
H      9.607944     4.648341    12.753544     0.135523
H      9.642605    11.528759     1.065451     0.106998
H      9.607955     9.206658     1.101474     0.135357
H     24.709187    11.528743    12.789567     0.106406
H     24.674538     9.206642    12.753544     0.135625
H      9.642619     2.326256     1.065451     0.107381
H      9.607962     4.648357     1.101474     0.134173
H     17.175905     1.065435    11.528760     0.106998
H     17.141255     1.101461     9.206659     0.135355
H     17.175901    12.789564     2.326258     0.106552
H     17.141244    12.753538     4.648359     0.135521
H     28.023839    12.789551    11.528760     0.107381
H     12.991896    12.753531     9.206659     0.134173
H     12.957271     1.065448     2.326258     0.106406
H     12.991920     1.101468     4.648359     0.135625
H     20.490557    11.528759     1.065451     0.106552
H     20.525214     9.206658     1.101474     0.135521
H     20.490553     2.326240    12.789567     0.106998
H     20.525203     4.648341    12.753544     0.135355
C      4.733921     2.807026     0.623476     0.108185
C      4.762545     4.189757     0.645644    -0.186545
C     19.800489    11.047973    13.231542     0.107265
C     19.829118     9.665242    13.209374    -0.183244
C     12.267201    13.231538     2.807027     0.107353
C     12.295826    13.209368     4.189757    -0.184832
C     12.267208     0.623461    11.047991     0.109185
C     12.295837     0.645631     9.665261    -0.186338
C      2.799369     0.623472     2.807027     0.107265
C      2.770740     0.645638     4.189757    -0.183244
C     17.865937    13.231527    11.047991     0.108185
C     17.837313    13.209361     9.665261    -0.186545
C     10.332650     2.807009    13.231542     0.109185
C     10.304021     4.189739    13.209374    -0.186339
C     10.332657    11.047990     0.623476     0.107353
C     10.304032     9.665260     0.645644    -0.184832
C     25.399237    11.047973    13.231542     0.108188
C     25.370613     9.665242    13.209374    -0.186548
C     10.332669     2.807026     0.623476     0.107268
C     10.304040     4.189757     0.645644    -0.183247
C     17.865957     0.623461    11.047991     0.107357
C     17.837332     0.645631     9.665261    -0.184835
C     17.865950    13.231538     2.807027     0.109188
C     17.837321    13.209368     4.189757    -0.186342
C     27.333789    13.231527    11.047991     0.107268
C     27.362418    13.209361     9.665261    -0.183247
C     12.267221     0.623472     2.807027     0.108189
C     12.295845     0.645638     4.189757    -0.186548
C     19.800508    11.047990     0.623476     0.109189
C     19.829137     9.665260     0.645644    -0.186342
C     19.800501     2.807009    13.231542     0.107357
C     19.829126     4.189739    13.209374    -0.184835
C      3.766643     4.896363     0.000000     0.187062
C      3.766640     6.348369     0.000000    -0.098803
C     11.299936     8.958655     0.000000     0.185117
C     11.299939     7.506649     0.000000    -0.098535
C      3.766643    -0.000007     4.896363     0.185117
C      3.766640    -0.000009     6.348369    -0.098535
C     11.299936    -0.000012     8.958655     0.187062
C     11.299939    -0.000010     7.506649    -0.098803
C     18.833236     8.958655     0.000000     0.187017
C     18.833239     7.506649     0.000000    -0.098429
C     11.299943     4.896363     0.000000     0.185071
C     11.299940     6.348369     0.000000    -0.098161
C     18.833236    -0.000012     8.958655     0.185071
C     18.833239    -0.000010     7.506649    -0.098161
C     11.299943    -0.000007     4.896363     0.187017
C     11.299940    -0.000009     6.348369    -0.098429
N      3.766647     2.125360     0.000000    -0.216525
N     11.299932    11.729658     0.000000    -0.216725
N      3.766647    -0.000003     2.125360    -0.216725
N     11.299932    -0.000016    11.729658    -0.216525
N     18.833232    11.729658     0.000000    -0.216524
N     11.299947     2.125360     0.000000    -0.216725
N     18.833232    -0.000016    11.729658    -0.216725
N     11.299947    -0.000003     2.125360    -0.216524
F      1.698006     0.000000     0.000000    -0.504788
F      5.835294     0.000000     0.000000    -0.504788
F     13.368594     0.000000     0.000000    -0.504789
F      9.231306     0.000000     0.000000    -0.504789
F     22.599878    12.958596     1.406284    -0.576706
F      7.533280     0.896403    12.448734    -0.576706
F     15.066561    12.448716    12.958598    -0.576936
F     15.066597     1.406283     0.896420    -0.576936
F     15.066578     1.406267    12.958598    -0.576706
F     15.066580    12.448732     0.896420    -0.576706
F     22.599861    12.958581    12.448734    -0.576936
F      7.533297     0.896418     1.406284    -0.576936

The following XYZ coordinates are in angstroms. Other properties are in atomic units.
The sperically averaged electron density of each atom fit to a function of the form exp(a - br)
eigen_1, eigen_2 and eigen_3 are the three eigenvalues of traceless quadrupole moment tensor
  atom number  atomic symbol              X              Y              Z     net charge C6 coefficient C8 coefficient C10 coefficient fluctuating dipole atomic polarizability isotropic forcefield polarizability              a              b squared Pearson coefficient          <r^3>          <r^4>         wp_QDO          m_QDO          q_QDO       dipole_x       dipole_y       dipole_z         dipole            Qxy            Qxz            Qyz     Q(x^2-y^2)  Q(3z^2 - R^2)        eigen_1        eigen_2        eigen_3 static polarizability      alpha(xx)      alpha(xy)      alpha(xz)      alpha(yy)      alpha(yz)      alpha(zz) atomic spin moment
            1             Zn       3.766650       0.000000       0.000000       0.711016     104.130959 0.17163476E+04  0.53783570E+05                                19.446571                           14.605265       0.644534       2.029245                    0.995489      49.601222     137.129667       0.419389       0.466063      -1.094193       0.000000       0.000103      -0.000103       0.000145      -0.000084      -0.000084       0.000316       0.335481      -0.335481      -0.112143      -0.111511       0.223654             27.738980      25.235007      -0.000234      -0.000232      28.990963      -0.002106      28.990971           0.000004
            2             Zn      11.299950       0.000000       0.000000       0.711014     104.130995 0.17163502E+04  0.53783669E+05                                19.446570                           14.605273       0.644534       2.029244                    0.995489      49.601248     137.129740       0.419389       0.466063      -1.094193      -0.000000      -0.000103       0.000103       0.000145      -0.000084      -0.000084       0.000316       0.335481      -0.335481      -0.112143      -0.111511       0.223654             27.738936      25.235025      -0.000234      -0.000232      28.990887      -0.002106      28.990895           0.000004
            3             Si       0.000000       0.000000       0.000000       1.803921      47.690735 0.66618692E+03  0.17609074E+05                                13.543929                           10.331002       0.080434       1.901168                    0.999755      35.926313     113.326599       0.385696       0.600786      -0.960897       0.000000       0.000000       0.000000       0.000000       0.000012      -0.000643      -0.000159       0.032911      -0.033784      -0.011325      -0.010774       0.022099             18.161200      30.130240      -0.000585       0.001535      12.177185      -0.000480      12.176176           0.000002
            4             Si       7.533300       0.000000       0.000000       1.803921      47.690739 0.66618701E+03  0.17609077E+05                                13.543931                           10.331003       0.080433       1.901168                    0.999755      35.926316     113.326610       0.385696       0.600786      -0.960897      -0.000000      -0.000000      -0.000000       0.000000      -0.000643       0.000012      -0.000159       0.033348      -0.032475      -0.011325      -0.010774       0.022099             18.161201      30.130307       0.001440      -0.000663      12.176139      -0.000439      12.177157           0.000002
            5              H       5.423971       2.326256       1.065451       0.106406       1.347728 0.97950597E+01  0.10133147E+03                                 2.028059                            1.835456      -1.315784       2.254671                    0.993647       3.779096      10.923444       0.459047       1.289770      -0.706293       0.040850      -0.021756       0.021621       0.051084       0.002167       0.015136      -0.000425      -0.001098      -0.006926      -0.016233       0.001742       0.014491              2.193148       2.447248      -0.658844       0.395971       2.331255      -0.340452       1.800940           0.000002
            6              H       5.458620       4.648357       1.101474       0.135627       1.172570 0.85598048E+01  0.83880811E+02                                 1.730257                            1.634305      -0.854233       2.486436                    0.999320       3.138176       8.256565       0.534163       1.170129      -0.738681       0.028713       0.015784       0.017100       0.036959      -0.000166       0.015128       0.000686       0.000645      -0.025607      -0.018482       0.003960       0.014522              1.757823       1.923456       0.277407       0.311738       1.827076       0.174909       1.522939           0.000002
            7              H      20.490539      11.528743      12.789567       0.107381       1.348247 0.98026124E+01  0.10146375E+03                                 2.031615                            1.838485      -1.330975       2.249073                    0.993389       3.780267      10.941933       0.457644       1.293033      -0.705606       0.040154       0.021657      -0.021466       0.050419      -0.002110      -0.015165      -0.000355      -0.000755      -0.007451      -0.016224       0.001638       0.014586              2.197189       2.451870       0.660528      -0.396918       2.335814      -0.341249       1.803882           0.000002
            8              H      20.525196       9.206642      12.753544       0.134175       1.180199 0.86272452E+01  0.84703400E+02                                 1.737331                            1.640388      -0.857673       2.483972                    0.999311       3.148174       8.289408       0.533365       1.169641      -0.738796       0.029030      -0.015967      -0.017709       0.037567       0.000000      -0.015131       0.000534       0.000567      -0.025683      -0.018500       0.003998       0.014503              1.765172       1.932072      -0.279621      -0.314107       1.834788       0.176294       1.528656           0.000002
            9              H      12.957253      12.789564       2.326258       0.106998       1.348536 0.98054418E+01  0.10150720E+03                                 2.032566                            1.839270      -1.331470       2.248811                    0.993393       3.781442      10.948505       0.457321       1.293764      -0.705459       0.040787      -0.021537      -0.021718       0.050981      -0.014964       0.002339       0.000317       0.002914       0.005333      -0.016106       0.001775       0.014331              2.198304       2.453135      -0.397137      -0.661005       1.804636       0.341482       2.337142           0.000002
           10              H      12.991903      12.753538       4.648359       0.135357       1.177881 0.86087092E+01  0.84500271E+02                                 1.737639                            1.640711      -0.864806       2.481836                    0.999254       3.143155       8.282934       0.532143       1.172621      -0.738114       0.028750      -0.017192       0.015704       0.036997      -0.015336      -0.000132      -0.000654       0.013025       0.011980      -0.018675       0.004004       0.014670              1.765493       1.932363      -0.314086       0.279573       1.528894      -0.176256       1.835222           0.000002
           11              H      12.957257       1.065435      11.528760       0.106551       1.350088 0.98175485E+01  0.10165339E+03                                 2.033197                            1.839696      -1.320890       2.252830                    0.993557       3.782922      10.950220       0.457580       1.292768      -0.705668       0.040656       0.021546       0.021943       0.050977       0.015189      -0.002372       0.000380       0.003402       0.004914      -0.016298       0.001655       0.014643              2.199061       2.454144       0.397508       0.661538       1.805158       0.341763       2.337881           0.000002
           12              H      12.991914       1.101461       9.206659       0.135523       1.175872 0.85898981E+01  0.84255750E+02                                 1.734112                            1.637660      -0.857148       2.484923                    0.999322       3.141845       8.272122       0.533340       1.170821      -0.738518       0.028748       0.017273      -0.015650       0.037009       0.015009       0.000193      -0.000730       0.013112       0.012015      -0.018404       0.004022       0.014382              1.761814       1.928095       0.312963      -0.278551       1.526031      -0.175624       1.831315           0.000002
           13              H       2.109319       1.065448       2.326258       0.107381       1.348247 0.98026166E+01  0.10146380E+03                                 2.031615                            1.838485      -1.330975       2.249073                    0.993389       3.780268      10.941933       0.457644       1.293032      -0.705606      -0.040154       0.021466      -0.021657       0.050419      -0.015165      -0.002110      -0.000355       0.003348       0.004857      -0.016224       0.001638       0.014586              2.197190       2.451868      -0.396917       0.660531       1.803884      -0.341252       2.335818           0.000002
           14              H      17.141262       1.101468       4.648359       0.134175       1.180199 0.86272513E+01  0.84703470E+02                                 1.737331                            1.640389      -0.857673       2.483972                    0.999311       3.148174       8.289407       0.533366       1.169640      -0.738796      -0.029030       0.017709       0.015967       0.037567      -0.015131       0.000000       0.000534       0.013125       0.011991      -0.018500       0.003998       0.014503              1.765172       1.932070      -0.314106      -0.279621       1.528655       0.176294       1.834790           0.000002
           15              H      17.175887      12.789551      11.528760       0.106406       1.347728 0.97950598E+01  0.10133147E+03                                 2.028059                            1.835456      -1.315784       2.254671                    0.993647       3.779096      10.923444       0.459047       1.289770      -0.706293      -0.040850      -0.021621       0.021756       0.051084       0.015136       0.002167      -0.000425       0.002914       0.005110      -0.016233       0.001742       0.014491              2.193148       2.447248       0.395972      -0.658843       1.800941      -0.340453       2.331254           0.000002
           16              H      17.141238      12.753531       9.206659       0.135627       1.172571 0.85598118E+01  0.83880894E+02                                 1.730257                            1.634306      -0.854233       2.486436                    0.999320       3.138176       8.256565       0.534163       1.170129      -0.738681      -0.028713      -0.017100      -0.015784       0.036959       0.015128      -0.000166       0.000686       0.013126       0.011837      -0.018482       0.003960       0.014522              1.757824       1.923455       0.311737       0.277408       1.522939       0.174910       1.827078           0.000002
           17              H       9.642601       2.326240      12.789567       0.106551       1.350088 0.98175542E+01  0.10165346E+03                                 2.033198                            1.839697      -1.320890       2.252830                    0.993557       3.782922      10.950220       0.457580       1.292768      -0.705668      -0.040656      -0.021943      -0.021546       0.050977      -0.002372       0.015189       0.000380      -0.000756      -0.007560      -0.016298       0.001655       0.014643              2.199062       2.454144       0.661539       0.397509       2.337882       0.341765       1.805160           0.000002
           18              H       9.607944       4.648341      12.753544       0.135523       1.175872 0.85898974E+01  0.84255746E+02                                 1.734112                            1.637660      -0.857148       2.484923                    0.999322       3.141844       8.272121       0.533339       1.170822      -0.738518      -0.028748       0.015650      -0.017273       0.037010       0.000193       0.015009      -0.000730       0.000549      -0.025676      -0.018404       0.004022       0.014382              1.761815       1.928095      -0.278551       0.312965       1.831316      -0.175625       1.526034           0.000002
           19              H       9.642605      11.528759       1.065451       0.106998       1.348537 0.98054459E+01  0.10150725E+03                                 2.032567                            1.839271      -1.331470       2.248811                    0.993393       3.781442      10.948505       0.457321       1.293764      -0.705459      -0.040787       0.021718       0.021537       0.050981       0.002339      -0.014964       0.000317      -0.001209      -0.007037      -0.016106       0.001775       0.014331              2.198305       2.453135      -0.661004      -0.397138       2.337142       0.341484       1.804638           0.000002
           20              H       9.607955       9.206658       1.101474       0.135357       1.177881 0.86087092E+01  0.84500271E+02                                 1.737639                            1.640711      -0.864806       2.481836                    0.999254       3.143155       8.282934       0.532143       1.172621      -0.738114      -0.028750      -0.015704       0.017192       0.036997      -0.000132      -0.015336      -0.000654       0.000522      -0.025527      -0.018675       0.004004       0.014670              1.765493       1.932363       0.279573      -0.314086       1.835223      -0.176255       1.528894           0.000002
           21              H      24.709187      11.528743      12.789567       0.106406       1.347716 0.97949502E+01  0.10133002E+03                                 2.028044                            1.835444      -1.315780       2.254673                    0.993647       3.779081      10.923375       0.459049       1.289767      -0.706293      -0.040850       0.021756      -0.021621       0.051084       0.002167       0.015136      -0.000425      -0.001098      -0.006925      -0.016233       0.001742       0.014491              2.193130       2.447228      -0.658836       0.395966       2.331234      -0.340448       1.800927           0.000002
           22              H      24.674538       9.206642      12.753544       0.135625       1.172608 0.85601497E+01  0.83885126E+02                                 1.730301                            1.634344      -0.854269       2.486418                    0.999320       3.138229       8.256779       0.534153       1.170137      -0.738679      -0.028714      -0.015783      -0.017101       0.036960      -0.000166       0.015128       0.000686       0.000648      -0.025604      -0.018482       0.003958       0.014524              1.757870       1.923508       0.277419       0.311750       1.827125       0.174917       1.522975           0.000002
           23              H       9.642619       2.326256       1.065451       0.107381       1.348234 0.98025024E+01  0.10146231E+03                                 2.031600                            1.838473      -1.330970       2.249075                    0.993390       3.780252      10.941865       0.457646       1.293031      -0.705606      -0.040154      -0.021657       0.021466       0.050419      -0.002110      -0.015165      -0.000354      -0.000755      -0.007451      -0.016224       0.001638       0.014586              2.197171       2.451850       0.660520      -0.396913       2.335793      -0.341245       1.803869           0.000002
           24              H       9.607962       4.648357       1.101474       0.134173       1.180237 0.86275928E+01  0.84707762E+02                                 1.737376                            1.640428      -0.857709       2.483953                    0.999311       3.148226       8.289622       0.533355       1.169650      -0.738794      -0.029031       0.015966       0.017710       0.037568      -0.000000      -0.015132       0.000535       0.000570      -0.025680      -0.018500       0.003996       0.014504              1.765219       1.932126      -0.279633      -0.314120       1.834839       0.176302       1.528693           0.000002
           25              H      17.175905       1.065435      11.528760       0.106998       1.348523 0.98053318E+01  0.10150575E+03                                 2.032551                            1.839258      -1.331465       2.248813                    0.993393       3.781427      10.948437       0.457323       1.293762      -0.705459      -0.040788       0.021537       0.021717       0.050981      -0.014964       0.002339       0.000317       0.002914       0.005333      -0.016106       0.001775       0.014331              2.198286       2.453115      -0.397132      -0.660997       1.804624       0.341478       2.337121           0.000002
           26              H      17.141255       1.101461       9.206659       0.135355       1.177920 0.86090667E+01  0.84504750E+02                                 1.737685                            1.640752      -0.864846       2.481816                    0.999254       3.143209       8.283154       0.532133       1.172630      -0.738112      -0.028752       0.017193      -0.015703       0.036998      -0.015336      -0.000132      -0.000654       0.013025       0.011974      -0.018674       0.004002       0.014672              1.765541       1.932418      -0.314099       0.279585       1.528931      -0.176263       1.835274           0.000002
           27              H      17.175901      12.789564       2.326258       0.106552       1.350075 0.98174397E+01  0.10165195E+03                                 2.033182                            1.839684      -1.320885       2.252832                    0.993557       3.782907      10.950150       0.457582       1.292765      -0.705668      -0.040656      -0.021546      -0.021943       0.050977       0.015189      -0.002372       0.000380       0.003402       0.004914      -0.016298       0.001655       0.014643              2.199042       2.454123       0.397503       0.661530       1.805145       0.341759       2.337859           0.000002
           28              H      17.141244      12.753538       4.648359       0.135521       1.175910 0.85902398E+01  0.84260036E+02                                 1.734157                            1.637699      -0.857184       2.484905                    0.999322       3.141896       8.272333       0.533330       1.170830      -0.738516      -0.028749      -0.017274       0.015648       0.037010       0.015010       0.000193      -0.000730       0.013112       0.012008      -0.018403       0.004020       0.014383              1.761860       1.928149       0.312975      -0.278563       1.526068      -0.175632       1.831365           0.000002
           29              H      28.023839      12.789551      11.528760       0.107381       1.348234 0.98025024E+01  0.10146231E+03                                 2.031600                            1.838473      -1.330970       2.249075                    0.993390       3.780252      10.941865       0.457646       1.293031      -0.705606       0.040154      -0.021466       0.021657       0.050419      -0.015165      -0.002110      -0.000354       0.003348       0.004857      -0.016224       0.001638       0.014586              2.197173       2.451849      -0.396912       0.660524       1.803872      -0.341248       2.335799           0.000002
           30              H      12.991896      12.753531       9.206659       0.134173       1.180237 0.86275977E+01  0.84707817E+02                                 1.737376                            1.640428      -0.857709       2.483953                    0.999311       3.148226       8.289621       0.533355       1.169649      -0.738794       0.029031      -0.017710      -0.015966       0.037568      -0.015132      -0.000000       0.000535       0.013125       0.011985      -0.018500       0.003996       0.014504              1.765218       1.932123      -0.314118      -0.279633       1.528692       0.176301       1.834840           0.000002
           31              H      12.957271       1.065448       2.326258       0.106406       1.347716 0.97949502E+01  0.10133003E+03                                 2.028044                            1.835444      -1.315780       2.254673                    0.993647       3.779081      10.923375       0.459049       1.289767      -0.706293       0.040850       0.021621      -0.021756       0.051084       0.015136       0.002167      -0.000425       0.002913       0.005110      -0.016233       0.001742       0.014491              2.193130       2.447228       0.395968      -0.658836       1.800928      -0.340449       2.331233           0.000002
           32              H      12.991920       1.101468       4.648359       0.135625       1.172608 0.85601567E+01  0.83885209E+02                                 1.730302                            1.634345      -0.854269       2.486418                    0.999320       3.138229       8.256779       0.534153       1.170137      -0.738679       0.028714       0.017101       0.015783       0.036960       0.015128      -0.000166       0.000686       0.013126       0.011830      -0.018482       0.003958       0.014524              1.757870       1.923508       0.311750       0.277420       1.522975       0.174917       1.827127           0.000002
           33              H      20.490557      11.528759       1.065451       0.106552       1.350075 0.98174435E+01  0.10165200E+03                                 2.033183                            1.839685      -1.320885       2.252832                    0.993557       3.782907      10.950151       0.457582       1.292765      -0.705668       0.040656       0.021943       0.021546       0.050977      -0.002372       0.015189       0.000380      -0.000756      -0.007560      -0.016298       0.001655       0.014643              2.199044       2.454123       0.661531       0.397504       2.337860       0.341760       1.805147           0.000002
           34              H      20.525214       9.206658       1.101474       0.135521       1.175910 0.85902405E+01  0.84260041E+02                                 1.734156                            1.637698      -0.857184       2.484905                    0.999322       3.141897       8.272334       0.533330       1.170830      -0.738516       0.028749      -0.015648       0.017274       0.037010       0.000193       0.015010      -0.000730       0.000552      -0.025673      -0.018403       0.004020       0.014383              1.761861       1.928147      -0.278562       0.312978       1.831365      -0.175633       1.526070           0.000002
           35              H      20.490553       2.326240      12.789567       0.106998       1.348523 0.98053318E+01  0.10150576E+03                                 2.032552                            1.839259      -1.331465       2.248813                    0.993393       3.781426      10.948437       0.457323       1.293763      -0.705459       0.040788      -0.021717      -0.021537       0.050981       0.002339      -0.014964       0.000317      -0.001209      -0.007037      -0.016106       0.001775       0.014331              2.198288       2.453116      -0.660997      -0.397134       2.337121       0.341480       1.804626           0.000002
           36              H      20.525203       4.648341      12.753544       0.135355       1.177920 0.86090645E+01  0.84504721E+02                                 1.737684                            1.640751      -0.864846       2.481816                    0.999254       3.143209       8.283153       0.532133       1.172629      -0.738112       0.028752       0.015703      -0.017193       0.036998      -0.000132      -0.015336      -0.000654       0.000525      -0.025524      -0.018674       0.004002       0.014672              1.765541       1.932418       0.279585      -0.314099       1.835274      -0.176263       1.528931           0.000002
           37              C       4.733921       2.807026       0.623476       0.108185      28.681130 0.33404083E+03  0.73919588E+04                                 8.350662                            6.200519       0.048363       2.038532                    0.999320      26.007260      73.813396       0.641296       0.431606      -1.049098      -0.026613      -0.005670      -0.040530       0.048817      -0.003750      -0.015719       0.001241       0.065049       0.071445      -0.044649       0.006489       0.038160             10.606907       9.050911      -0.832152       2.271300      16.813047      -0.399660       5.956762           0.000001
           38              C       4.762545       4.189757       0.645644      -0.186545      35.641869 0.42258237E+03  0.98437602E+04                                 9.406932                            6.810324       0.332643       2.082341                    0.999799      29.144017      82.824156       0.638853       0.411581      -1.069578       0.008485      -0.007669      -0.007066       0.013444       0.006585       0.006919       0.010084       0.025977      -0.010218      -0.018254      -0.001847       0.020100             12.378994       9.114996      -2.001924       2.185472      21.766054      -1.045721       6.255934           0.000004
           39              C      19.800489      11.047973      13.231542       0.107265      28.719846 0.33459561E+03  0.74074720E+04                                 8.357847                            6.205022       0.050197       2.038592                    0.999338      26.030111      73.899745       0.641149       0.431517      -1.049130      -0.027658       0.006262       0.042072       0.050737       0.003146       0.015398       0.002696       0.065925       0.074337      -0.045559       0.007142       0.038418             10.616854       9.059220       0.832567      -2.273997      16.829808      -0.399331       5.961535           0.000001
           40              C      19.829118       9.665242      13.209374      -0.183244      35.522935 0.42084793E+03  0.97929111E+04                                 9.384141                            6.794210       0.338652       2.084688                    0.999783      29.091856      82.621615       0.639935       0.411324      -1.069786       0.009179       0.007029       0.007327       0.013688      -0.007020      -0.007654       0.010406       0.026106      -0.013469      -0.018564      -0.002683       0.021247             12.345579       9.095923       1.990821      -2.182797      21.698546      -1.039456       6.242269           0.000004
           41              C      12.267201      13.231538       2.807027       0.107353      28.736538 0.33480553E+03  0.74133415E+04                                 8.360500                            6.206400       0.045010       2.036824                    0.999308      26.041071      73.938907       0.641160       0.431438      -1.049169      -0.027544       0.040781      -0.005747       0.049546       0.016245      -0.003333      -0.001606      -0.004089      -0.135069      -0.045201       0.006178       0.039023             10.621022       9.062007      -2.274507      -0.832805       5.963046       0.399870      16.838013           0.000001
           42              C      12.295826      13.209368       4.189757      -0.184832      35.570616 0.42150117E+03  0.98120602E+04                                 9.392107                            6.799013       0.338188       2.084228                    0.999783      29.114755      82.707280       0.639765       0.411267      -1.069807       0.008095       0.007664      -0.006575       0.012942      -0.007382       0.006271      -0.009812       0.018513      -0.034014      -0.018050      -0.002282       0.020332             12.357973       9.102910      -2.184167      -1.993827       6.247011       1.041399      21.723998           0.000004
           43              C      12.267208       0.623461      11.047991       0.109185      28.684676 0.33408336E+03  0.73933323E+04                                 8.351103                            6.200268       0.047584       2.037945                    0.999339      26.010951      73.832450       0.641392       0.431516      -1.049125      -0.026993      -0.040983       0.005519       0.049383      -0.015745       0.003194      -0.001639      -0.003626      -0.134829      -0.045110       0.006655       0.038455             10.607743       9.052369       2.272279       0.834124       5.956996       0.400415      16.813863           0.000001
           44              C      12.295837       0.645631       9.665261      -0.186338      35.602753 0.42203694E+03  0.98272057E+04                                 9.396456                            6.802825       0.335385       2.083286                    0.999785      29.132148      82.755641       0.639686       0.411206      -1.069896       0.008279      -0.007620       0.006738       0.013116       0.007487      -0.007158      -0.009943       0.018230      -0.035689      -0.018516      -0.002501       0.021016             12.363954       9.106387       2.184326       1.998159       6.249548       1.043510      21.735928           0.000004
           45              C       2.799369       0.623472       2.807027       0.107265      28.719839 0.33459531E+03  0.74074640E+04                                 8.357845                            6.205019       0.050198       2.038593                    0.999338      26.030109      73.899737       0.641149       0.431517      -1.049130       0.027658      -0.042072      -0.006262       0.050737       0.015398       0.003147       0.002696      -0.004206      -0.136056      -0.045559       0.007142       0.038418             10.616868       9.059218      -2.273995       0.832576       5.961539      -0.399354      16.829846           0.000001
           46              C       2.770740       0.645638       4.189757      -0.183244      35.522964 0.42084813E+03  0.97929167E+04                                 9.384146                            6.794211       0.338652       2.084688                    0.999783      29.091856      82.621614       0.639934       0.411324      -1.069786      -0.009179      -0.007327      -0.007029       0.013688      -0.007654      -0.007020       0.010406       0.019787      -0.032424      -0.018564      -0.002683       0.021247             12.345617       9.095904      -2.182780       1.990853       6.242281      -1.039499      21.698667           0.000004
           47              C      17.865937      13.231527      11.047991       0.108185      28.681122 0.33404054E+03  0.73919512E+04                                 8.350660                            6.200516       0.048363       2.038532                    0.999320      26.007258      73.813390       0.641296       0.431606      -1.049098       0.026613       0.040530       0.005670       0.048817      -0.015719      -0.003750       0.001242      -0.003198      -0.133296      -0.044649       0.006489       0.038160             10.606902       9.050906       2.271302      -0.832144       5.956761      -0.399673      16.813038           0.000001
           48              C      17.837313      13.209361       9.665261      -0.186545      35.641899 0.42258260E+03  0.98437667E+04                                 9.406937                            6.810325       0.332643       2.082341                    0.999799      29.144018      82.824161       0.638853       0.411581      -1.069578      -0.008485       0.007066       0.007669       0.013444       0.006919       0.006585       0.010084       0.018097      -0.033856      -0.018254      -0.001847       0.020100             12.378999       9.114994       2.185473      -2.001916       6.255936      -1.045738      21.766068           0.000004
           49              C      10.332650       2.807009      13.231542       0.109185      28.684684 0.33408346E+03  0.73933347E+04                                 8.351105                            6.200269       0.047584       2.037946                    0.999339      26.010949      73.832440       0.641392       0.431516      -1.049125       0.026993      -0.005519       0.040983       0.049383       0.003194      -0.015745      -0.001639       0.065601       0.072853      -0.045110       0.006655       0.038455             10.607751       9.052371       0.834124       2.272281      16.813881       0.400430       5.957000           0.000001
           50              C      10.304021       4.189739      13.209374      -0.186339      35.602758 0.42203693E+03  0.98272055E+04                                 9.396457                            6.802825       0.335385       2.083285                    0.999785      29.132148      82.755643       0.639686       0.411206      -1.069896      -0.008279      -0.006738       0.007620       0.013116      -0.007158       0.007487      -0.009943       0.026959      -0.009500      -0.018515      -0.002501       0.021016             12.363968       9.106392       1.998169       2.184337      21.735949       1.043530       6.249562           0.000004
           51              C      10.332657      11.047990       0.623476       0.107353      28.736547 0.33480565E+03  0.74133446E+04                                 8.360501                            6.206401       0.045010       2.036825                    0.999308      26.041070      73.938899       0.641160       0.431438      -1.049169       0.027544       0.005747      -0.040781       0.049546      -0.003333       0.016245      -0.001606       0.065490       0.073667      -0.045201       0.006178       0.039023             10.621023       9.062008      -0.832802      -2.274509      16.838013       0.399885       5.963049           0.000001
           52              C      10.304032       9.665260       0.645644      -0.184832      35.570618 0.42150115E+03  0.98120597E+04                                 9.392107                            6.799013       0.338188       2.084228                    0.999783      29.114755      82.707280       0.639765       0.411267      -1.069807      -0.008095       0.006575      -0.007664       0.012942       0.006271      -0.007382      -0.009812       0.026264      -0.010762      -0.018050      -0.002282       0.020332             12.357973       9.102917      -1.993828      -2.184174      21.723986       1.041423       6.247017           0.000004
           53              C      25.399237      11.047973      13.231542       0.108188      28.680910 0.33403853E+03  0.73918960E+04                                 8.350622                            6.200501       0.048375       2.038538                    0.999320      26.007159      73.813074       0.641296       0.431607      -1.049098       0.026613       0.005669       0.040531       0.048817      -0.003750      -0.015720       0.001241       0.065051       0.071450      -0.044651       0.006489       0.038162             10.606832       9.050869      -0.832136       2.271291      16.812896      -0.399650       5.956732           0.000001
           54              C      25.370613       9.665242      13.209374      -0.186548      35.642293 0.42259216E+03  0.98440647E+04                                 9.407030                            6.810435       0.332567       2.082313                    0.999799      29.144465      82.826290       0.638842       0.411585      -1.069574      -0.008484       0.007675       0.007066       0.013447       0.006585       0.006921       0.010085       0.025996      -0.010199      -0.018261      -0.001845       0.020107             12.379056       9.115143      -2.001831       2.185522      21.766013      -1.045665       6.256011           0.000004
           55              C      10.332669       2.807026       0.623476       0.107268      28.719623 0.33459328E+03  0.74074083E+04                                 8.357806                            6.205004       0.050209       2.038598                    0.999338      26.030009      73.899417       0.641149       0.431517      -1.049129       0.027659      -0.006260      -0.042072       0.050737       0.003147       0.015399       0.002696       0.065927       0.074343      -0.045562       0.007142       0.038420             10.616779       9.059177       0.832550      -2.273988      16.829655      -0.399320       5.961505           0.000001
           56              C      10.304040       4.189757       0.645644      -0.183247      35.523357 0.42085765E+03  0.97932135E+04                                 9.384239                            6.794321       0.338576       2.084659                    0.999783      29.092302      82.623746       0.639923       0.411328      -1.069781      -0.009178      -0.007034      -0.007327       0.013690      -0.007021      -0.007655       0.010406       0.026125      -0.013450      -0.018571      -0.002683       0.021254             12.345642       9.096071       1.990727      -2.182847      21.698509      -1.039399       6.242347           0.000004
           57              C      17.865957       0.623461      11.047991       0.107357      28.736315 0.33480321E+03  0.74132779E+04                                 8.360458                            6.206382       0.045022       2.036830                    0.999308      26.040969      73.938576       0.641161       0.431438      -1.049169       0.027545      -0.040781       0.005745       0.049546       0.016246      -0.003333      -0.001606      -0.004090      -0.135075      -0.045203       0.006178       0.039025             10.620945       9.061962      -2.274497      -0.832788       5.963015       0.399858      16.837857           0.000001
           58              C      17.837332       0.645631       9.665261      -0.184835      35.571032 0.42151081E+03  0.98123606E+04                                 9.392203                            6.799123       0.338113       2.084200                    0.999783      29.115200      82.709405       0.639754       0.411271      -1.069802      -0.008094      -0.007664       0.006580       0.012944      -0.007383       0.006272      -0.009812       0.018513      -0.034054      -0.018057      -0.002281       0.020338             12.358032       9.103055      -2.184216      -1.993732       6.247087       1.041341      21.723952           0.000004
           59              C      17.865950      13.231538       2.807027       0.109188      28.684456 0.33408108E+03  0.73932697E+04                                 8.351063                            6.200250       0.047596       2.037951                    0.999339      26.010851      73.832126       0.641392       0.431517      -1.049125       0.026993       0.040983      -0.005518       0.049383      -0.015746       0.003194      -0.001639      -0.003627      -0.134835      -0.045112       0.006655       0.038457             10.607668       9.052326       2.272270       0.834107       5.956967       0.400405      16.813710           0.000001
           60              C      17.837321      13.209368       4.189757      -0.186342      35.603181 0.42204678E+03  0.98275117E+04                                 9.396554                            6.802937       0.335310       2.083257                    0.999785      29.132598      82.757783       0.639675       0.411210      -1.069891      -0.008279       0.007621      -0.006743       0.013118       0.007489      -0.007159      -0.009943       0.018230      -0.035728      -0.018524      -0.002499       0.021023             12.364017       9.106535       2.184375       1.998065       6.249626       1.043454      21.735891           0.000004
           61              C      27.333789      13.231527      11.047991       0.107268      28.719620 0.33459304E+03  0.74074016E+04                                 8.357804                            6.205001       0.050210       2.038598                    0.999338      26.030009      73.899412       0.641149       0.431517      -1.049129      -0.027659       0.042072       0.006261       0.050737       0.015399       0.003147       0.002696      -0.004208      -0.136062      -0.045561       0.007142       0.038420             10.616794       9.059173      -2.273984       0.832567       5.961509      -0.399347      16.829700           0.000001
           62              C      27.362418      13.209361       9.665261      -0.183247      35.523388 0.42085787E+03  0.97932197E+04                                 9.384244                            6.794323       0.338576       2.084659                    0.999783      29.092303      82.623747       0.639923       0.411328      -1.069781       0.009178       0.007327       0.007034       0.013690      -0.007655      -0.007021       0.010407       0.019788      -0.032463      -0.018571      -0.002682       0.021254             12.345683       9.096042      -2.182821       1.990775       6.242358      -1.039449      21.698650           0.000004
           63              C      12.267221       0.623472       2.807027       0.108189      28.680903 0.33403827E+03  0.73918889E+04                                 8.350619                            6.200498       0.048375       2.038538                    0.999320      26.007158      73.813067       0.641296       0.431607      -1.049098      -0.026613      -0.040531      -0.005669       0.048817      -0.015720      -0.003750       0.001242      -0.003199      -0.133302      -0.044651       0.006489       0.038162             10.606826       9.050864       2.271293      -0.832128       5.956731      -0.399662      16.812885           0.000001
           64              C      12.295845       0.645638       4.189757      -0.186548      35.642320 0.42259235E+03  0.98440702E+04                                 9.407034                            6.810437       0.332567       2.082313                    0.999799      29.144465      82.826290       0.638842       0.411585      -1.069574       0.008484      -0.007066      -0.007675       0.013447       0.006921       0.006585       0.010085       0.018098      -0.033895      -0.018261      -0.001845       0.020107             12.379060       9.115140       2.185523      -2.001823       6.256013      -1.045681      21.766026           0.000004
           65              C      19.800508      11.047990       0.623476       0.109189      28.684465 0.33408118E+03  0.73932724E+04                                 8.351064                            6.200251       0.047597       2.037951                    0.999339      26.010849      73.832119       0.641392       0.431517      -1.049125      -0.026993       0.005518      -0.040983       0.049383       0.003194      -0.015746      -0.001639       0.065604       0.072858      -0.045112       0.006655       0.038457             10.607677       9.052329       0.834109       2.272272      16.813731       0.400419       5.956971           0.000001
           66              C      19.829137       9.665260       0.645644      -0.186342      35.603189 0.42204680E+03  0.98275124E+04                                 9.396556                            6.802937       0.335309       2.083257                    0.999785      29.132599      82.757789       0.639675       0.411210      -1.069891       0.008279       0.006743      -0.007621       0.013118      -0.007159       0.007489      -0.009943       0.026979      -0.009481      -0.018524      -0.002499       0.021023             12.364035       9.106541       1.998081       2.184389      21.735920       1.043474       6.249642           0.000004
           67              C      19.800501       2.807009      13.231542       0.107357      28.736325 0.33480333E+03  0.74132812E+04                                 8.360460                            6.206382       0.045022       2.036830                    0.999308      26.040968      73.938569       0.641161       0.431438      -1.049169      -0.027545      -0.005745       0.040781       0.049546      -0.003333       0.016246      -0.001606       0.065492       0.073672      -0.045203       0.006178       0.039025             10.620947       9.061965      -0.832786      -2.274500      16.837858       0.399875       5.963018           0.000001
           68              C      19.829126       4.189739      13.209374      -0.184835      35.571035 0.42151080E+03  0.98123602E+04                                 9.392204                            6.799123       0.338113       2.084200                    0.999783      29.115200      82.709404       0.639754       0.411271      -1.069802       0.008094      -0.006580       0.007664       0.012944       0.006272      -0.007383      -0.009812       0.026283      -0.010743      -0.018057      -0.002281       0.020338             12.358034       9.103064      -1.993734      -2.184223      21.723944       1.041366       6.247094           0.000004
           69              C       3.766643       4.896363       0.000000       0.187062      45.244903 0.37301804E+03  0.84252713E+04                                11.238662                            6.561288      -0.308989       1.929080                    0.998922      25.420481      71.216870       0.626574       0.432792      -1.055861       0.000663       0.034280      -0.000180       0.034287      -0.000458      -0.005838      -0.000282      -0.041348      -0.052333      -0.021155      -0.008248       0.029402             18.296187       9.989527       0.001394       2.143516      37.621786       0.000747       7.277248           0.000002
           70              C       3.766640       6.348369       0.000000      -0.098803      91.575642 0.46568313E+03  0.11065204E+05                                16.738920                            7.211422       0.358762       2.070450                    0.999791      29.578384      83.676210       0.615538       0.418777      -1.069686      -0.000186      -0.134545       0.000426       0.134546       0.000074       0.009819       0.000177       0.125700       0.099947      -0.079508       0.028012       0.051496             30.879378       9.669521       0.001440       0.049717      73.770709       0.000747       9.197905           0.000005
           71              C      11.299936       8.958655       0.000000       0.185117      45.308539 0.37362813E+03  0.84420928E+04                                11.246402                            6.565200      -0.308808       1.928924                    0.998883      25.442414      71.279940       0.626625       0.432601      -1.056029       0.000087      -0.034380       0.000126       0.034381      -0.000103       0.006439      -0.000045      -0.042390      -0.052694      -0.021924      -0.008053       0.029978             18.309810       9.997254      -0.001154      -2.145975      37.649952       0.000861       7.282223           0.000002
           72              C      11.299939       7.506649       0.000000      -0.098535      91.573630 0.46567882E+03  0.11065286E+05                                16.739056                            7.211934       0.358273       2.070303                    0.999785      29.577786      83.680407       0.615434       0.418840      -1.069625       0.000212       0.134817      -0.000474       0.134818       0.000140      -0.009910       0.000097       0.125496       0.099909      -0.079400       0.027905       0.051495             30.878114       9.669118      -0.002099      -0.049623      73.767522       0.001488       9.197702           0.000005
           73              C       3.766643      -0.000007       4.896363       0.185117      45.308555 0.37362822E+03  0.84420955E+04                                11.246405                            6.565201      -0.308808       1.928924                    0.998883      25.442413      71.279938       0.626625       0.432601      -1.056029      -0.000087      -0.000126       0.034380       0.034381       0.006439      -0.000103      -0.000045       0.005152       0.089932      -0.021924      -0.008053       0.029978             18.309847       9.997257      -2.145972      -0.001144       7.282230       0.000810      37.650055           0.000002
           74              C       3.766640      -0.000009       6.348369      -0.098535      91.573645 0.46567878E+03  0.11065284E+05                                16.739058                            7.211934       0.358273       2.070303                    0.999785      29.577785      83.680401       0.615434       0.418840      -1.069625      -0.000211       0.000474      -0.134817       0.134818      -0.009910       0.000140       0.000097       0.012794      -0.238199      -0.079400       0.027905       0.051495             30.878187       9.669129      -0.049617      -0.002058       9.197721       0.001375      73.767711           0.000005
           75              C      11.299936      -0.000012       8.958655       0.187062      45.244915 0.37301816E+03  0.84252746E+04                                11.238664                            6.561289      -0.308989       1.929080                    0.998922      25.420481      71.216871       0.626574       0.432792      -1.055861      -0.000663       0.000180      -0.034280       0.034287      -0.005838      -0.000458      -0.000282       0.005492       0.088189      -0.021155      -0.008248       0.029402             18.296177       9.989522       2.143512       0.001388       7.277243       0.000710      37.621765           0.000002
           76              C      11.299939      -0.000010       7.506649      -0.098803      91.575640 0.46568313E+03  0.11065203E+05                                16.738920                            7.211421       0.358762       2.070450                    0.999791      29.578384      83.676209       0.615538       0.418777      -1.069686       0.000186      -0.000426       0.134545       0.134546       0.009819       0.000074       0.000177       0.012876      -0.238523      -0.079508       0.028012       0.051496             30.879343       9.669517       0.049711       0.001415       9.197894       0.000688      73.770619           0.000005
           77              C      18.833236       8.958655       0.000000       0.187017      45.249092 0.37305460E+03  0.84263079E+04                                11.239409                            6.561642      -0.309083       1.929030                    0.998922      25.421667      71.221205       0.626552       0.432797      -1.055858      -0.000663      -0.034268       0.000180       0.034275      -0.000458      -0.005835      -0.000282      -0.041355      -0.052347      -0.021155      -0.008253       0.029408             18.297940       9.990171       0.001399       2.143623      37.625903       0.000746       7.277744           0.000002
           78              C      18.833239       7.506649       0.000000      -0.098429      91.532976 0.46547421E+03  0.11058855E+05                                16.733371                            7.209357       0.359420       2.070725                    0.999791      29.572351      83.650348       0.615691       0.418725      -1.069733       0.000186       0.134526      -0.000426       0.134527       0.000074       0.009823       0.000177       0.125666       0.099910      -0.079485       0.027997       0.051488             30.868496       9.666449       0.001454       0.049700      73.744015       0.000741       9.195024           0.000005
           79              C      11.299943       4.896363       0.000000       0.185071      45.312740 0.37366485E+03  0.84431342E+04                                11.247149                            6.565554      -0.308901       1.928874                    0.998883      25.443606      71.284284       0.626604       0.432605      -1.056026      -0.000087       0.034368      -0.000126       0.034369      -0.000103       0.006436      -0.000045      -0.042396      -0.052707      -0.021924      -0.008059       0.029983             18.311558       9.997898      -0.001154      -2.146081      37.654059       0.000861       7.282718           0.000002
           80              C      11.299940       6.348369       0.000000      -0.098161      91.530953 0.46546982E+03  0.11058935E+05                                16.733507                            7.209870       0.358931       2.070578                    0.999785      29.571750      83.654537       0.615587       0.418788      -1.069672      -0.000211      -0.134798       0.000474       0.134799       0.000140      -0.009913       0.000097       0.125462       0.099872      -0.079377       0.027890       0.051487             30.867225       9.666048      -0.002098      -0.049602      73.740807       0.001488       9.194820           0.000005
           81              C      18.833236      -0.000012       8.958655       0.185071      45.312757 0.37366497E+03  0.84431373E+04                                11.247152                            6.565555      -0.308901       1.928874                    0.998883      25.443606      71.284283       0.626604       0.432605      -1.056026       0.000087       0.000126      -0.034368       0.034369       0.006436      -0.000103      -0.000045       0.005156       0.089948      -0.021924      -0.008059       0.029983             18.311599       9.997899      -2.146076      -0.001140       7.282725       0.000808      37.654173           0.000002
           82              C      18.833239      -0.000010       7.506649      -0.098161      91.530973 0.46546979E+03  0.11058933E+05                                16.733509                            7.209869       0.358931       2.070578                    0.999785      29.571749      83.654532       0.615588       0.418788      -1.069672       0.000211      -0.000474       0.134798       0.134799      -0.009913       0.000140       0.000097       0.012795      -0.238129      -0.079377       0.027890       0.051487             30.867308       9.666058      -0.049593      -0.002042       9.194841       0.001369      73.741024           0.000005
           83              C      11.299943      -0.000007       4.896363       0.187017      45.249102 0.37305472E+03  0.84263111E+04                                11.239411                            6.561643      -0.309083       1.929030                    0.998922      25.421667      71.221203       0.626552       0.432797      -1.055858       0.000663      -0.000180       0.034268       0.034275      -0.005835      -0.000458      -0.000282       0.005496       0.088205      -0.021155      -0.008253       0.029408             18.297925       9.990166       2.143617       0.001388       7.277737       0.000710      37.625872           0.000002
           84              C      11.299940      -0.000009       6.348369      -0.098429      91.532972 0.46547420E+03  0.11058854E+05                                16.733371                            7.209357       0.359420       2.070725                    0.999791      29.572351      83.650347       0.615691       0.418725      -1.069733      -0.000186       0.000426      -0.134526       0.134527       0.009823       0.000074       0.000177       0.012878      -0.238454      -0.079485       0.027997       0.051488             30.868454       9.666447       0.049690       0.001415       9.195012       0.000688      73.743904           0.000005
           85              N       3.766647       2.125360       0.000000      -0.216525      38.003732 0.52772396E+03  0.12825748E+05                                 9.603767                            7.536090      -0.199586       1.970425                    0.997557      27.799382      77.311619       0.624473       0.403568      -1.089043       0.001031       0.139255       0.000550       0.139260       0.000508       0.006560       0.000710       0.142105       0.043805      -0.078360       0.013746       0.064615             11.977821      11.433447      -0.000129       3.189135      16.596006      -0.000336       7.904011           0.000002
           86              N      11.299932      11.729658       0.000000      -0.216725      38.002852 0.52763554E+03  0.12823697E+05                                 9.605493                            7.536688      -0.203552       1.969280                    0.997549      27.800214      77.326749       0.624264       0.403700      -1.088900      -0.000992      -0.138943      -0.000246       0.138946       0.000459      -0.006695       0.000324       0.141067       0.044612      -0.077972       0.013960       0.064012             11.980210      11.437733       0.001051      -3.191236      16.596943      -0.000225       7.905955           0.000002
           87              N       3.766647      -0.000003       2.125360      -0.216725      38.002860 0.52763557E+03  0.12823698E+05                                 9.605494                            7.536688      -0.203552       1.969280                    0.997549      27.800214      77.326750       0.624264       0.403700      -1.088900       0.000992       0.000246       0.138943       0.138946      -0.006695       0.000459       0.000324       0.048228      -0.233907      -0.077972       0.013960       0.064012             11.980215      11.437732      -3.191235       0.001045       7.905954      -0.000237      16.596959           0.000002
           88              N      11.299932      -0.000016      11.729658      -0.216525      38.003739 0.52772399E+03  0.12825749E+05                                 9.603769                            7.536090      -0.199586       1.970425                    0.997557      27.799382      77.311618       0.624473       0.403568      -1.089043      -0.001031      -0.000550      -0.139255       0.139260       0.006560       0.000508       0.000710       0.049150      -0.235060      -0.078360       0.013746       0.064615             11.977820      11.433445       3.189136      -0.000120       7.904010      -0.000345      16.596005           0.000002
           89              N      18.833232      11.729658       0.000000      -0.216524      38.003626 0.52772260E+03  0.12825704E+05                                 9.603744                            7.536075      -0.199578       1.970428                    0.997557      27.799330      77.311382       0.624474       0.403567      -1.089043      -0.001031      -0.139257      -0.000550       0.139261       0.000508       0.006559       0.000710       0.142103       0.043803      -0.078359       0.013745       0.064614             11.977791      11.433417      -0.000130       3.189126      16.595969      -0.000337       7.903986           0.000002
           90              N      11.299947       2.125360       0.000000      -0.216725      38.002747 0.52763419E+03  0.12823653E+05                                 9.605470                            7.536673      -0.203544       1.969283                    0.997549      27.800162      77.326512       0.624266       0.403699      -1.088901       0.000992       0.138944       0.000246       0.138948       0.000459      -0.006694       0.000324       0.141065       0.044611      -0.077971       0.013960       0.064011             11.980180      11.437705       0.001051      -3.191228      16.596906      -0.000225       7.905930           0.000002
           91              N      18.833232      -0.000016      11.729658      -0.216725      38.002755 0.52763422E+03  0.12823654E+05                                 9.605471                            7.536673      -0.203544       1.969283                    0.997549      27.800162      77.326511       0.624266       0.403699      -1.088901      -0.000992      -0.000246      -0.138944       0.138948      -0.006694       0.000459       0.000324       0.048227      -0.233903      -0.077971       0.013960       0.064011             11.980183      11.437700      -3.191226       0.001046       7.905928      -0.000237      16.596920           0.000002
           92              N      11.299947      -0.000003       2.125360      -0.216524      38.003634 0.52772263E+03  0.12825705E+05                                 9.603746                            7.536075      -0.199578       1.970428                    0.997557      27.799330      77.311382       0.624474       0.403567      -1.089043       0.001031       0.000550       0.139257       0.139261       0.006559       0.000508       0.000710       0.049150      -0.235056      -0.078359       0.013745       0.064614             11.977790      11.433416       3.189127      -0.000120       7.903986      -0.000346      16.595968           0.000002
           93              F       1.698006       0.000000       0.000000      -0.504788      38.681139 0.53374265E+03  0.12593018E+05                                 9.164268                            7.070909      -0.285567       2.047564                    0.991350      23.264876      57.330262       0.739024       0.351277      -1.164718       0.051676      -0.000005      -0.000100       0.051676       0.000033       0.000065       0.000130       0.016448      -0.016380      -0.005608      -0.005346       0.010954             12.386376      22.446322      -0.000469       0.000803       7.356814      -0.000296       7.355994           0.000001
           94              F       5.835294       0.000000       0.000000      -0.504788      38.681142 0.53374269E+03  0.12593019E+05                                 9.164268                            7.070909      -0.285567       2.047564                    0.991350      23.264877      57.330263       0.739024       0.351277      -1.164718      -0.051676       0.000100       0.000005       0.051676       0.000065       0.000033       0.000130       0.016414      -0.016481      -0.005608      -0.005346       0.010954             12.386379      22.446331       0.000792      -0.000476       7.355993      -0.000296       7.356814           0.000001
           95              F      13.368594       0.000000       0.000000      -0.504789      38.681138 0.53374280E+03  0.12593022E+05                                 9.164267                            7.070909      -0.285566       2.047563                    0.991350      23.264882      57.330276       0.739024       0.351277      -1.164718      -0.051676       0.000005       0.000100       0.051676       0.000033       0.000065       0.000130       0.016448      -0.016381      -0.005608      -0.005346       0.010954             12.386372      22.446326      -0.000469       0.000803       7.356806      -0.000296       7.355986           0.000001
           96              F       9.231306       0.000000       0.000000      -0.504789      38.681140 0.53374284E+03  0.12593023E+05                                 9.164267                            7.070909      -0.285566       2.047563                    0.991350      23.264883      57.330277       0.739024       0.351277      -1.164718       0.051676      -0.000100      -0.000005       0.051676       0.000065       0.000033       0.000130       0.016414      -0.016482      -0.005608      -0.005346       0.010954             12.386375      22.446334       0.000792      -0.000476       7.355985      -0.000296       7.356806           0.000001
           97              F      22.599878      12.958596       1.406284      -0.576706      20.312260 0.32922327E+03  0.69042175E+04                                 5.653675                            5.418262       0.905147       2.417786                    0.999506      23.260022      54.564258       0.873417       0.334396      -1.175660       0.000332      -0.036231       0.053354       0.064494       0.000067       0.000095       0.003362       0.003226      -0.047717      -0.016403       0.006834       0.009569              6.034317       6.802922      -0.000022       0.000245       5.192134      -0.852216       6.107894           0.000001
           98              F       7.533280       0.896403      12.448734      -0.576706      20.312260 0.32922327E+03  0.69042175E+04                                 5.653675                            5.418262       0.905148       2.417786                    0.999506      23.260022      54.564259       0.873417       0.334396      -1.175660      -0.000332       0.036231      -0.053354       0.064494       0.000067       0.000095       0.003362       0.003226      -0.047717      -0.016403       0.006834       0.009569              6.034317       6.802923      -0.000020       0.000243       5.192134      -0.852215       6.107894           0.000001
           99              F      15.066561      12.448716      12.958598      -0.576936      20.311083 0.32920252E+03  0.69036280E+04                                 5.652947                            5.417708       0.909628       2.419174                    0.999533      23.262832      54.569062       0.873560       0.334348      -1.175709       0.000313      -0.053765      -0.036495       0.064982      -0.000052      -0.000156      -0.003761       0.026076       0.018818      -0.016788       0.006879       0.009909              6.033397       6.801554      -0.000151       0.000376       6.107407       0.851946       5.191228           0.000001
          100              F      15.066597       1.406283       0.896420      -0.576936      20.311083 0.32920250E+03  0.69036276E+04                                 5.652947                            5.417708       0.909628       2.419174                    0.999533      23.262831      54.569060       0.873560       0.334348      -1.175709      -0.000313       0.053765       0.036495       0.064982      -0.000053      -0.000156      -0.003761       0.026076       0.018818      -0.016788       0.006879       0.009909              6.033396       6.801554      -0.000151       0.000378       6.107407       0.851946       5.191228           0.000001
          101              F      15.066578       1.406267      12.958598      -0.576706      20.312261 0.32922335E+03  0.69042196E+04                                 5.653675                            5.418263       0.905148       2.417786                    0.999506      23.260023      54.564262       0.873416       0.334396      -1.175660       0.000332       0.053354      -0.036231       0.064494       0.000095       0.000067       0.003362       0.025472       0.019019      -0.016403       0.006834       0.009569              6.034309       6.802925       0.000229      -0.000026       6.107880      -0.852201       5.192123           0.000001
          102              F      15.066580      12.448732       0.896420      -0.576706      20.312260 0.32922332E+03  0.69042188E+04                                 5.653675                            5.418262       0.905148       2.417786                    0.999506      23.260023      54.564260       0.873417       0.334396      -1.175660      -0.000332      -0.053354       0.036231       0.064494       0.000095       0.000067       0.003362       0.025472       0.019019      -0.016403       0.006834       0.009569              6.034309       6.802925       0.000229      -0.000028       6.107880      -0.852201       5.192122           0.000001
          103              F      22.599861      12.958581      12.448734      -0.576936      20.311084 0.32920252E+03  0.69036280E+04                                 5.652947                            5.417708       0.909628       2.419174                    0.999533      23.262832      54.569063       0.873560       0.334348      -1.175709       0.000313      -0.036495      -0.053766       0.064982      -0.000156      -0.000053      -0.003761       0.003629      -0.048523      -0.016788       0.006879       0.009909              6.033395       6.801551       0.000376      -0.000154       5.191225       0.851945       6.107409           0.000001
          104              F       7.533297       0.896418       1.406284      -0.576936      20.311085 0.32920254E+03  0.69036286E+04                                 5.652947                            5.417708       0.909628       2.419174                    0.999533      23.262832      54.569064       0.873560       0.334348      -1.175709      -0.000313       0.036495       0.053766       0.064982      -0.000156      -0.000052      -0.003761       0.003629      -0.048523      -0.016788       0.006879       0.009909              6.033396       6.801552       0.000373      -0.000154       5.191225       0.851945       6.107410           0.000001

******************************************************
Auxiliary information for the entire system
The total spin magnetic moment of the unit cell is   0.000228
The total net atomic charge of the unit cell is   0.000005
Accuracy of reproducing the electrostatic potential in the unit cell:
  The inner radius (bohr) =    5.0000
  The outer radius (bohr) =   12.0000
  Valid grid points have density less than (e/(bohr^3)) =    0.0001
  The number of valid grid points were=       450472
  The rms potential error without charges in kcal/mol is=      2.84028
  The rms potential error with partial charges in kcal/mol is=      0.48237
  The RRMSE value at monopole order=      0.16983
  The rms potential error with partial charges and cloud penetration in kcal/mol is=      0.48957
  The RRMSE value at monopole order with cloud penetration is=      0.17237
  The rms potential error with partial charges and atomic dipoles in kcal/mol is=      0.14937
  The RRMSE value at dipole order=      0.05259
  The rms potential error with partial charges, atomic dipoles and cloud penetration in kcal/mol is=      0.14930
  The RRMSE value at dipole order with cloud penetration=      0.05257

******************************************************
The electron densities and ab initio electrostatic potential were computed in VASP using the PBE functional and
projector augmented wave method. See the main text of the journal article for a description of computational details.
The atomic charges, dipoles, and quadrupoles were computed with the DDEC6 method as described in
(a) T. A. Manz and N. Gabaldon Limas, RSC Adv. 6 (2016) 47771-47801 DOI: 10.1039/c6ra04656h
(b) N. Gabaldon Limas and T. A. Manz, RSC Adv. 8 (2018) 2678-2707 DOI: 10.1039/c7ra11829e.
For each atom in the material, the electron cloud parameters were fit to the spherically averaged atom-in-material
electron density using radial positions for which this density was between 10^-4 and 10^-2 electrons per cubic bohr.
The polarizabilities, dispersion coefficients, and quantum Drude oscillator (QDO) parameters were fit using the MCLF method.
The magnetic structure of the system was optimized in VASP from the default ferromagnetic initial guess using spin polarization.
The atomic spin moments (ASMs) were computed on this optimized magnetic structure using the DDEC6 partition as inputs
to the method of T. A. Manz and D. S. Sholl, J. Chem. Theory Comput. 7 (2011) 4146-4164 DOI: 10.1021/ct200539n.
The RMSE and RRMSE were computed using a uniform grid with Ewald summation.
