# Supplementary material for: A collection of forcefield precursors for metal–organic frameworks
Source: RSC Adv. 2019 Nov 13;9(63):36492–507. doi: 10.1039/c9ra07327b (PMC9075174; doi:10.1039/c9ra07327b)
Supplement: RA-009-C9RA07327B-s6074 [file RA-009-C9RA07327B-s6074.xyz]

  136
jmolscript: load "" {1 1 1} spacegroup "x,y,z" unitcell [{     15.093700     0.000000     0.000000 }, {      7.546830    15.598235     0.000000 }, {      7.546830     0.000005    15.598235 }]
Zn    11.320275     0.000000     0.000000     0.721130
Zn     3.773425     0.000000     0.000000     0.721130
Si     0.000000     0.000000     0.000000     1.819769
Si     7.546850     0.000000     0.000000     1.819769
H     28.019909    13.272543    14.482961     0.101597
H     12.968475    10.935927    14.408090     0.132274
H     11.847016     8.987707    13.676532     0.111357
H     12.926240     2.325697     1.115274     0.102013
H     12.968500     4.662313     1.190145     0.132653
H     11.847034     6.610533     1.921703     0.112254
H     20.473076     1.115278    13.272538     0.101016
H     20.515341     1.190149    10.935923     0.131687
H     19.393881     1.921705     8.987703     0.110945
H     20.473073    14.482962     2.325697     0.101369
H     20.515333    14.408091     4.662312     0.131624
H     19.393869    13.676535     6.610532     0.112271
H     24.807970    14.482965    13.272538     0.102013
H     24.765710    14.408093    10.935923     0.132653
H     25.887176    13.676535     8.987703     0.112254
H      9.714301     1.115275     2.325697     0.101597
H      9.672035     1.190147     4.662312     0.132274
H     10.793494     1.921705     6.610532     0.111357
H     17.261137    13.272539     1.115274     0.101369
H     17.218877    10.935923     1.190145     0.131624
H     18.340341     8.987704     1.921703     0.112271
H     17.261134     2.325701    14.482961     0.101016
H     17.218869     4.662317    14.408090     0.131687
H     18.340329     6.610536    13.676532     0.110945
H      2.167451     2.325697     1.115274     0.101597
H     17.218885     4.662313     1.190145     0.132274
H     18.340344     6.610533     1.921703     0.111357
H     17.261120    13.272543    14.482961     0.102013
H     17.218860    10.935927    14.408090     0.132653
H     18.340326     8.987707    13.676532     0.112254
H      9.714284    14.482962     2.325697     0.101016
H      9.672019    14.408091     4.662312     0.131687
H     10.793479    13.676535     6.610532     0.110945
H      9.714287     1.115278    13.272538     0.101369
H      9.672027     1.190149    10.935923     0.131624
H     10.793491     1.921705     8.987703     0.112271
H      5.379390     1.115275     2.325697     0.102013
H      5.421650     1.190147     4.662312     0.132653
H      4.300184     1.921705     6.610532     0.112254
H     20.473059    14.482965    13.272538     0.101597
H     20.515325    14.408093    10.935923     0.132274
H     19.393866    13.676535     8.987703     0.111357
H     12.926223     2.325701    14.482961     0.101369
H     12.968483     4.662317    14.408090     0.131624
H     11.847019     6.610536    13.676532     0.112271
H     12.926226    13.272539     1.115274     0.101016
H     12.968491    10.935923     1.190145     0.131687
H     11.847031     8.987704     1.921703     0.110945
C     27.345221    12.788842    14.944825     0.109335
C     27.388994    11.390148    14.900058    -0.201248
C     11.629666     8.515081    14.470483    -0.141513
C     12.251552     2.809398     0.653410     0.108455
C     12.295322     4.208092     0.698177    -0.201569
C     11.629685     7.083159     1.127752    -0.143367
C     19.798389     0.653414    12.788837     0.111738
C     19.842163     0.698181    11.390143    -0.201931
C     19.176533     1.127755     8.515076    -0.138994
C     19.798384    14.944826     2.809398     0.109896
C     19.842154    14.900059     4.208092    -0.201086
C     19.176518    14.470485     7.083159    -0.140548
C     25.482658    14.944829    12.788837     0.108455
C     25.438888    14.900062    11.390143    -0.201569
C     26.104525    14.470485     8.515076    -0.143367
C     10.388989     0.653411     2.809398     0.109335
C     10.345216     0.698178     4.208092    -0.201248
C     11.010844     1.127755     7.083159    -0.141513
C     17.935826    12.788837     0.653410     0.109896
C     17.892056    11.390143     0.698177    -0.201087
C     18.557692     8.515077     1.127752    -0.140548
C     17.935821     2.809403    14.944825     0.111738
C     17.892047     4.208097    14.900058    -0.201931
C     18.557677     7.083163    14.470483    -0.138994
C      2.842139     2.809398     0.653410     0.109335
C      2.798366     4.208092     0.698177    -0.201248
C     18.557694     7.083159     1.127752    -0.141514
C     17.935808    12.788842    14.944825     0.108455
C     17.892038    11.390148    14.900058    -0.201569
C     18.557675     8.515081    14.470483    -0.143367
C     10.388971    14.944826     2.809398     0.111738
C     10.345197    14.900059     4.208092    -0.201931
C     11.010827    14.470485     7.083159    -0.138994
C     10.388976     0.653414    12.788837     0.109896
C     10.345206     0.698181    11.390143    -0.201087
C     11.010842     1.127755     8.515076    -0.140549
C      4.704702     0.653411     2.809398     0.108455
C      4.748472     0.698178     4.208092    -0.201569
C      4.082835     1.127755     7.083159    -0.143367
C     19.798371    14.944829    12.788837     0.109335
C     19.842144    14.900062    11.390143    -0.201248
C     19.176516    14.470485     8.515076    -0.141514
C     12.251534     2.809403    14.944825     0.109896
C     12.295304     4.208097    14.900058    -0.201087
C     11.629668     7.083163    14.470483    -0.140549
C     12.251539    12.788837     0.653410     0.111738
C     12.295313    11.390143     0.698177    -0.201931
C     11.629683     8.515077     1.127752    -0.138994
C     18.867111    10.690718     0.000000     0.113794
C     18.867113     9.198591     0.000000     0.073550
C     11.320269     4.907517     0.000000     0.113522
C     11.320267     6.399644     0.000000     0.074528
C     18.867111     0.000003    10.690718     0.113522
C     18.867113     0.000003     9.198591     0.074528
C     11.320269     0.000002     4.907517     0.113794
C     11.320267     0.000002     6.399644     0.073550
C      3.773419     4.907517     0.000000     0.113794
C      3.773417     6.399644     0.000000     0.073550
C     11.320261    10.690718     0.000000     0.113522
C     11.320263     9.198591     0.000000     0.074528
C      3.773419     0.000002     4.907517     0.113522
C      3.773417     0.000002     6.399644     0.074528
C     11.320261     0.000003    10.690718     0.113794
C     11.320263     0.000003     9.198591     0.073550
N     18.867108    13.480931     0.000000    -0.213071
N     11.320272     2.117304     0.000000    -0.213463
N     18.867108     0.000004    13.480931    -0.213463
N     11.320272     0.000001     2.117304    -0.213071
N      3.773422     2.117304     0.000000    -0.213071
N     11.320258    13.480931     0.000000    -0.213463
N      3.773422     0.000001     2.117304    -0.213463
N     11.320258     0.000004    13.480931    -0.213071
F     15.093697     0.856656     1.413512    -0.579766
F     15.093663    14.741584    14.184723    -0.579766
F      7.546831    14.184723     0.856655    -0.579538
F     22.640529     1.413517    14.741580    -0.579538
F      7.546847     1.413512     0.856655    -0.579766
F     22.640513    14.184728    14.741580    -0.579766
F     15.093681     0.856660    14.184723    -0.579538
F     15.093679    14.741580     1.413512    -0.579538
F     13.382074     0.000000     0.000000    -0.510233
F      9.258476     0.000000     0.000000    -0.510233
F      1.711626     0.000000     0.000000    -0.510233
F      5.835224     0.000000     0.000000    -0.510233

The following XYZ coordinates are in angstroms. Other properties are in atomic units.
The sperically averaged electron density of each atom fit to a function of the form exp(a - br)
eigen_1, eigen_2 and eigen_3 are the three eigenvalues of traceless quadrupole moment tensor
  atom number  atomic symbol              X              Y              Z     net charge C6 coefficient C8 coefficient C10 coefficient fluctuating dipole atomic polarizability isotropic forcefield polarizability              a              b squared Pearson coefficient          <r^3>          <r^4>         wp_QDO          m_QDO          q_QDO       dipole_x       dipole_y       dipole_z         dipole            Qxy            Qxz            Qyz     Q(x^2-y^2)  Q(3z^2 - R^2)        eigen_1        eigen_2        eigen_3 static polarizability      alpha(xx)      alpha(xy)      alpha(xz)      alpha(yy)      alpha(yz)      alpha(zz) atomic spin moment
            1             Zn      11.320275       0.000000       0.000000       0.721130     101.761004 0.16672519E+04  0.51897502E+05                                19.207861                           14.427875       0.609846       2.022596                    0.995289      49.308830     136.124665       0.420268       0.468204      -1.092307       0.000000       0.000254      -0.000254       0.000360      -0.000275      -0.000275       0.000037       0.322595      -0.322595      -0.107568      -0.107495       0.215064             27.227270      25.546761       0.002250       0.002250      28.067525      -0.000235      28.067524          -0.000001
            2             Zn       3.773425       0.000000       0.000000       0.721130     101.761002 0.16672519E+04  0.51897500E+05                                19.207861                           14.427875       0.609846       2.022596                    0.995289      49.308830     136.124666       0.420268       0.468204      -1.092307      -0.000000      -0.000254       0.000254       0.000360      -0.000275      -0.000275       0.000037       0.322595      -0.322595      -0.107568      -0.107495       0.215064             27.227270      25.546761       0.002250       0.002250      28.067525      -0.000235      28.067524          -0.000001
            3             Si       0.000000       0.000000       0.000000       1.819769      46.838348 0.66400828E+03  0.17538459E+05                                13.291222                           10.235393       0.049762       1.895475                    0.999708      35.608737     112.311177       0.391942       0.591653      -0.964511      -0.000000      -0.000000      -0.000000       0.000000       0.000869       0.000519       0.000484       0.039148      -0.037303      -0.013573      -0.012244       0.025818             17.896596      29.978146       0.000709      -0.001731      11.854828      -0.000320      11.856814           0.000000
            4             Si       7.546850       0.000000       0.000000       1.819769      46.838346 0.66400820E+03  0.17538457E+05                                13.291220                           10.235391       0.049762       1.895475                    0.999708      35.608737     112.311176       0.391942       0.591653      -0.964511       0.000000       0.000000      -0.000000       0.000000       0.000519       0.000869       0.000484       0.038225      -0.040070      -0.013573      -0.012244       0.025818             17.896593      29.978140      -0.001732       0.000706      11.856817      -0.000319      11.854823           0.000000
            5              H      28.019909      13.272543      14.482961       0.101597       1.368832 0.10086557E+02  0.10512463E+03                                 2.051601                            1.864680      -1.304074       2.258648                    0.993543       3.809150      11.054616       0.454619       1.292698      -0.705827       0.040817       0.022898      -0.021745       0.051606      -0.002023      -0.016180      -0.000569      -0.001411      -0.004805      -0.017131       0.001598       0.015532              2.210372       2.443602       0.638886      -0.406251       2.349867      -0.358011       1.837648           0.000001
            6              H      12.968475      10.935927      14.408090       0.132274       1.154447 0.84719086E+01  0.82918335E+02                                 1.712120                            1.623947      -0.935847       2.441917                    0.998669       3.208020       8.472773       0.536097       1.167330      -0.738118       0.029022      -0.014240      -0.017605       0.036810       0.000508      -0.016119      -0.000292       0.001364      -0.023144      -0.018832       0.003148       0.015684              1.746930       1.858637      -0.235874      -0.300593       1.879841       0.203258       1.502313           0.000002
            7              H      11.847016       8.987707      13.676532       0.111357       1.275395 0.95210823E+01  0.95618332E+02                                 1.803675                            1.699399      -0.981559       2.404431                    0.998211       3.349962       8.862408       0.536186       1.137459      -0.745472       0.007822       0.017378      -0.033492       0.038534      -0.000442      -0.008530      -0.000872      -0.021235       0.043021      -0.019930       0.003423       0.016507              1.841828       1.450863       0.144813      -0.162589       2.090295      -0.368595       1.984326           0.000002
            8              H      12.926240       2.325697       1.115274       0.102013       1.368055 0.10081171E+02  0.10506708E+03                                 2.051890                            1.865000      -1.317209       2.253478                    0.993481       3.808704      11.057581       0.454226       1.293832      -0.705587       0.040578      -0.022709       0.021899       0.051399       0.001999       0.015955      -0.000598      -0.001302      -0.004621      -0.016867       0.001523       0.015344              2.210660       2.443799      -0.638859       0.406160       2.350337      -0.357992       1.837843           0.000001
            9              H      12.968500       4.662313       1.190145       0.132653       1.154565 0.84739882E+01  0.82955109E+02                                 1.713416                            1.625102      -0.940091       2.440421                    0.998648       3.207351       8.475626       0.535360       1.168704      -0.737800       0.029148       0.014085       0.017455       0.036778      -0.000460       0.016107      -0.000289       0.001381      -0.023121      -0.018814       0.003140       0.015675              1.748291       1.860086       0.236184       0.300923       1.881440       0.203496       1.503348           0.000002
           10              H      11.847034       6.610533       1.921703       0.112254       1.271491 0.94874544E+01  0.95214450E+02                                 1.801849                            1.697897      -0.988028       2.402704                    0.998158       3.343625       8.848058       0.535610       1.139473      -0.745000       0.007729      -0.017233       0.033005       0.038027       0.000498       0.008568      -0.000812      -0.020998       0.043074      -0.019845       0.003306       0.016539              1.839899       1.449712      -0.144519       0.162221       2.087994      -0.367683       1.981991           0.000002
           11              H      20.473076       1.115278      13.272538       0.101016       1.370140 0.10098607E+02  0.10531933E+03                                 2.056517                            1.868569      -1.299204       2.260978                    0.993609       3.811732      11.078688       0.452972       1.296547      -0.705050       0.040989       0.022133       0.022787       0.051858       0.015928      -0.001906       0.000663       0.001814       0.004610      -0.016896       0.001647       0.015249              2.216122       2.450423       0.408031       0.641675       1.841787       0.359538       2.356157           0.000001
           12              H      20.515341       1.190149      10.935923       0.131687       1.150588 0.84335693E+01  0.82407007E+02                                 1.703772                            1.616648      -0.914828       2.449820                    0.998889       3.205799       8.445676       0.539389       1.162120      -0.739325       0.029254       0.018001      -0.014408       0.037248       0.016057       0.000442       0.000280       0.012183       0.009501      -0.018757       0.003145       0.015612              1.738145       1.848867       0.298003      -0.233751       1.495539      -0.201536       1.870028           0.000002
           13              H      19.393881       1.921705       8.987703       0.110945       1.274101 0.95074683E+01  0.95428790E+02                                 1.800594                            1.696706      -0.971300       2.408251                    0.998290       3.349824       8.853932       0.537418       1.135480      -0.745942       0.007641       0.033322       0.017668       0.038483       0.008841      -0.000493       0.000936      -0.032519       0.009960      -0.020189       0.003296       0.016893              1.838587       1.448777       0.162145       0.144366       1.980727       0.367562       2.086258           0.000002
           14              H      20.473073      14.482962       2.325697       0.101369       1.371144 0.10110214E+02  0.10549964E+03                                 2.059911                            1.871475      -1.306629       2.258124                    0.993539       3.814824      11.100742       0.451832       1.299089      -0.704511       0.041031      -0.022227      -0.022658       0.051874      -0.015869       0.001964       0.000598       0.001582       0.004869      -0.016873       0.001720       0.015153              2.219970       2.454709      -0.408885      -0.643249       1.844584       0.360360       2.360616           0.000001
           15              H      20.515333      14.408091       4.662312       0.131624       1.155619 0.84816723E+01  0.83023797E+02                                 1.711659                            1.623599      -0.931538       2.443028                    0.998686       3.211332       8.477354       0.536880       1.165487      -0.738534       0.029516      -0.017900       0.014375       0.037393      -0.016111      -0.000529       0.000226       0.012098       0.009514      -0.018796       0.003146       0.015649              1.746406       1.857934      -0.300351       0.235709       1.501901      -0.203122       1.879382           0.000002
           16              H      19.393869      13.676535       6.610532       0.112271       1.270508 0.94779358E+01  0.95092230E+02                                 1.800662                            1.696864      -0.984756       2.404200                    0.998207       3.342245       8.842307       0.535874       1.139231      -0.745062       0.007560      -0.032870      -0.017168       0.037846      -0.008609       0.000344       0.000793      -0.032269       0.009947      -0.019958       0.003292       0.016665              1.838639       1.448859      -0.162050      -0.144360       1.980604       0.367325       2.086455           0.000002
           17              H      24.807970      14.482965      13.272538       0.102013       1.368055 0.10081169E+02  0.10506706E+03                                 2.051889                            1.865000      -1.317209       2.253478                    0.993481       3.808704      11.057581       0.454226       1.293832      -0.705587      -0.040578      -0.021899       0.022709       0.051399       0.015955       0.001999      -0.000598       0.001659       0.004264      -0.016867       0.001523       0.015344              2.210660       2.443798       0.406160      -0.638859       1.837843      -0.357992       2.350337           0.000001
           18              H      24.765710      14.408093      10.935923       0.132653       1.154566 0.84739892E+01  0.82955125E+02                                 1.713416                            1.625102      -0.940091       2.440421                    0.998648       3.207351       8.475627       0.535360       1.168705      -0.737800      -0.029148      -0.017455      -0.014085       0.036778       0.016107      -0.000460      -0.000289       0.012251       0.009489      -0.018814       0.003139       0.015675              1.748292       1.860086       0.300924       0.236183       1.503349       0.203496       1.881440           0.000002
           19              H      25.887176      13.676535       8.987703       0.112254       1.271491 0.94874549E+01  0.95214461E+02                                 1.801850                            1.697897      -0.988029       2.402704                    0.998158       3.343625       8.848060       0.535610       1.139474      -0.745000      -0.007729      -0.033005       0.017233       0.038027       0.008568       0.000498      -0.000812      -0.032036       0.009960      -0.019845       0.003306       0.016539              1.839900       1.449712       0.162222      -0.144519       1.981991      -0.367684       2.087997           0.000002
           20              H       9.714301       1.115275       2.325697       0.101597       1.368832 0.10086556E+02  0.10512463E+03                                 2.051601                            1.864681      -1.304074       2.258648                    0.993543       3.809150      11.054617       0.454619       1.292699      -0.705827      -0.040817       0.021745      -0.022898       0.051606      -0.016180      -0.002023      -0.000569       0.001697       0.004519      -0.017131       0.001598       0.015532              2.210372       2.443602      -0.406251       0.638886       1.837648      -0.358011       2.349867           0.000001
           21              H       9.672035       1.190147       4.662312       0.132274       1.154447 0.84719071E+01  0.82918314E+02                                 1.712120                            1.623947      -0.935847       2.441917                    0.998669       3.208020       8.472772       0.536097       1.167330      -0.738118      -0.029022       0.017605       0.014240       0.036810      -0.016119       0.000508      -0.000292       0.012254       0.009526      -0.018832       0.003148       0.015684              1.746930       1.858636      -0.300593      -0.235873       1.502314       0.203258       1.879839           0.000002
           22              H      10.793494       1.921705       6.610532       0.111357       1.275395 0.95210751E+01  0.95618238E+02                                 1.803674                            1.699398      -0.981559       2.404431                    0.998211       3.349962       8.862406       0.536186       1.137458      -0.745472      -0.007822       0.033492      -0.017378       0.038534      -0.008530      -0.000442      -0.000872      -0.032128       0.010342      -0.019930       0.003423       0.016507              1.841827       1.450862      -0.162589       0.144813       1.984324      -0.368596       2.090296           0.000002
           23              H      17.261137      13.272539       1.115274       0.101369       1.371145 0.10110223E+02  0.10549975E+03                                 2.059911                            1.871475      -1.306629       2.258124                    0.993539       3.814825      11.100743       0.451832       1.299088      -0.704512      -0.041031       0.022658       0.022227       0.051874       0.001964      -0.015869       0.000598      -0.001643      -0.004808      -0.016873       0.001720       0.015153              2.219970       2.454709      -0.643250      -0.408885       2.360617       0.360360       1.844584           0.000001
           24              H      17.218877      10.935923       1.190145       0.131624       1.155619 0.84816738E+01  0.83023811E+02                                 1.711658                            1.623599      -0.931538       2.443028                    0.998686       3.211333       8.477355       0.536881       1.165487      -0.738534      -0.029516      -0.014375       0.017900       0.037393      -0.000529      -0.016111       0.000226       0.001292      -0.022904      -0.018796       0.003146       0.015649              1.746405       1.857934       0.235709      -0.300351       1.879382      -0.203122       1.501900           0.000002
           25              H      18.340341       8.987704       1.921703       0.112271       1.270509 0.94779424E+01  0.95092311E+02                                 1.800662                            1.696865      -0.984756       2.404200                    0.998207       3.342245       8.842307       0.535874       1.139231      -0.745062      -0.007560       0.017168       0.032870       0.037846       0.000344      -0.008609       0.000793      -0.021108       0.043431      -0.019958       0.003292       0.016665              1.838640       1.448859      -0.144360      -0.162050       2.086454       0.367325       1.980605           0.000002
           26              H      17.261134       2.325701      14.482961       0.101016       1.370140 0.10098613E+02  0.10531941E+03                                 2.056518                            1.868570      -1.299204       2.260978                    0.993609       3.811732      11.078689       0.452972       1.296547      -0.705050      -0.040989      -0.022787      -0.022133       0.051858      -0.001906       0.015928       0.000663      -0.001398      -0.005026      -0.016896       0.001647       0.015249              2.216123       2.450424       0.641676       0.408031       2.356158       0.359539       1.841788           0.000001
           27              H      17.218869       4.662317      14.408090       0.131687       1.150588 0.84335682E+01  0.82406994E+02                                 1.703772                            1.616648      -0.914828       2.449820                    0.998889       3.205799       8.445676       0.539389       1.162120      -0.739325      -0.029254       0.014408      -0.018001       0.037248       0.000442       0.016057       0.000280       0.001341      -0.023025      -0.018757       0.003145       0.015612              1.738145       1.848867      -0.233751       0.298003       1.870028      -0.201536       1.495539           0.000002
           28              H      18.340329       6.610536      13.676532       0.110945       1.274102 0.95074749E+01  0.95428871E+02                                 1.800595                            1.696706      -0.971300       2.408251                    0.998290       3.349824       8.853932       0.537418       1.135480      -0.745942      -0.007641      -0.017668      -0.033322       0.038483      -0.000493       0.008841       0.000936      -0.021240       0.043799      -0.020189       0.003296       0.016893              1.838588       1.448777       0.144366       0.162145       2.086257       0.367561       1.980728           0.000002
           29              H       2.167451       2.325697       1.115274       0.101597       1.368832 0.10086557E+02  0.10512463E+03                                 2.051601                            1.864680      -1.304074       2.258648                    0.993543       3.809150      11.054616       0.454619       1.292698      -0.705827      -0.040817      -0.022898       0.021745       0.051606      -0.002023      -0.016180      -0.000569      -0.001411      -0.004805      -0.017131       0.001598       0.015532              2.210372       2.443602       0.638886      -0.406251       2.349867      -0.358011       1.837648           0.000001
           30              H      17.218885       4.662313       1.190145       0.132274       1.154447 0.84719067E+01  0.82918309E+02                                 1.712120                            1.623947      -0.935847       2.441917                    0.998669       3.208020       8.472772       0.536097       1.167330      -0.738118      -0.029022       0.014240       0.017605       0.036810       0.000508      -0.016119      -0.000292       0.001364      -0.023144      -0.018832       0.003148       0.015684              1.746930       1.858636      -0.235874      -0.300593       1.879840       0.203258       1.502313           0.000002
           31              H      18.340344       6.610533       1.921703       0.111357       1.275395 0.95210800E+01  0.95618301E+02                                 1.803675                            1.699399      -0.981559       2.404431                    0.998211       3.349962       8.862407       0.536186       1.137459      -0.745472      -0.007822      -0.017378       0.033492       0.038534      -0.000442      -0.008530      -0.000872      -0.021235       0.043021      -0.019930       0.003423       0.016507              1.841828       1.450863       0.144812      -0.162589       2.090295      -0.368595       1.984326           0.000002
           32              H      17.261120      13.272543      14.482961       0.102013       1.368055 0.10081170E+02  0.10506707E+03                                 2.051890                            1.865000      -1.317209       2.253478                    0.993481       3.808704      11.057582       0.454226       1.293832      -0.705587      -0.040578       0.022709      -0.021899       0.051399       0.001999       0.015955      -0.000598      -0.001302      -0.004621      -0.016867       0.001523       0.015344              2.210660       2.443799      -0.638859       0.406160       2.350338      -0.357992       1.837843           0.000001
           33              H      17.218860      10.935927      14.408090       0.132653       1.154565 0.84739882E+01  0.82955109E+02                                 1.713416                            1.625102      -0.940091       2.440421                    0.998648       3.207351       8.475626       0.535360       1.168704      -0.737800      -0.029148      -0.014085      -0.017455       0.036778      -0.000460       0.016107      -0.000289       0.001381      -0.023121      -0.018814       0.003140       0.015675              1.748291       1.860086       0.236184       0.300923       1.881440       0.203496       1.503348           0.000002
           34              H      18.340326       8.987707      13.676532       0.112254       1.271491 0.94874531E+01  0.95214441E+02                                 1.801849                            1.697897      -0.988028       2.402704                    0.998158       3.343624       8.848058       0.535610       1.139474      -0.745000      -0.007729       0.017233      -0.033005       0.038027       0.000498       0.008568      -0.000812      -0.020998       0.043074      -0.019845       0.003306       0.016539              1.839900       1.449713      -0.144519       0.162222       2.087995      -0.367684       1.981992           0.000002
           35              H       9.714284      14.482962       2.325697       0.101016       1.370140 0.10098607E+02  0.10531933E+03                                 2.056517                            1.868569      -1.299204       2.260978                    0.993609       3.811732      11.078688       0.452972       1.296547      -0.705050      -0.040989      -0.022133      -0.022787       0.051858       0.015928      -0.001906       0.000663       0.001814       0.004610      -0.016896       0.001647       0.015249              2.216122       2.450423       0.408031       0.641675       1.841787       0.359538       2.356157           0.000001
           36              H       9.672019      14.408091       4.662312       0.131687       1.150588 0.84335673E+01  0.82406981E+02                                 1.703771                            1.616648      -0.914828       2.449820                    0.998889       3.205799       8.445675       0.539390       1.162120      -0.739326      -0.029254      -0.018001       0.014408       0.037248       0.016057       0.000442       0.000280       0.012183       0.009501      -0.018757       0.003145       0.015612              1.738144       1.848867       0.298003      -0.233751       1.495539      -0.201536       1.870027           0.000002
           37              H      10.793479      13.676535       6.610532       0.110945       1.274101 0.95074661E+01  0.95428760E+02                                 1.800594                            1.696705      -0.971300       2.408251                    0.998290       3.349824       8.853931       0.537418       1.135479      -0.745942      -0.007641      -0.033322      -0.017668       0.038483       0.008841      -0.000493       0.000936      -0.032519       0.009960      -0.020189       0.003296       0.016893              1.838587       1.448777       0.162145       0.144366       1.980726       0.367561       2.086257           0.000002
           38              H       9.714287       1.115278      13.272538       0.101369       1.371144 0.10110218E+02  0.10549969E+03                                 2.059911                            1.871475      -1.306629       2.258124                    0.993539       3.814825      11.100743       0.451832       1.299088      -0.704512      -0.041031       0.022227       0.022658       0.051874      -0.015869       0.001964       0.000598       0.001582       0.004869      -0.016873       0.001720       0.015153              2.219970       2.454709      -0.408885      -0.643249       1.844584       0.360360       2.360616           0.000001
           39              H       9.672027       1.190149      10.935923       0.131624       1.155619 0.84816723E+01  0.83023797E+02                                 1.711659                            1.623599      -0.931538       2.443028                    0.998686       3.211332       8.477354       0.536880       1.165487      -0.738534      -0.029516       0.017900      -0.014375       0.037393      -0.016111      -0.000529       0.000226       0.012098       0.009514      -0.018796       0.003146       0.015649              1.746406       1.857934      -0.300351       0.235709       1.501901      -0.203122       1.879382           0.000002
           40              H      10.793491       1.921705       8.987703       0.112271       1.270508 0.94779335E+01  0.95092200E+02                                 1.800661                            1.696864      -0.984756       2.404200                    0.998207       3.342245       8.842306       0.535875       1.139231      -0.745062      -0.007560       0.032870       0.017168       0.037846      -0.008609       0.000344       0.000793      -0.032269       0.009947      -0.019958       0.003292       0.016665              1.838639       1.448859      -0.162050      -0.144360       1.980603       0.367325       2.086454           0.000002
           41              H       5.379390       1.115275       2.325697       0.102013       1.368055 0.10081171E+02  0.10506708E+03                                 2.051890                            1.865000      -1.317209       2.253478                    0.993481       3.808704      11.057581       0.454226       1.293832      -0.705587       0.040578       0.021899      -0.022709       0.051399       0.015955       0.001999      -0.000598       0.001659       0.004264      -0.016867       0.001523       0.015344              2.210660       2.443799       0.406160      -0.638859       1.837843      -0.357992       2.350338           0.000001
           42              H       5.421650       1.190147       4.662312       0.132653       1.154565 0.84739879E+01  0.82955104E+02                                 1.713415                            1.625102      -0.940091       2.440421                    0.998648       3.207351       8.475625       0.535360       1.168704      -0.737800       0.029148       0.017455       0.014085       0.036778       0.016107      -0.000460      -0.000289       0.012251       0.009489      -0.018814       0.003140       0.015675              1.748291       1.860086       0.300923       0.236183       1.503348       0.203496       1.881439           0.000002
           43              H       4.300184       1.921705       6.610532       0.112254       1.271491 0.94874517E+01  0.95214423E+02                                 1.801850                            1.697897      -0.988028       2.402704                    0.998158       3.343624       8.848058       0.535610       1.139474      -0.745000       0.007729       0.033005      -0.017233       0.038027       0.008568       0.000498      -0.000812      -0.032036       0.009960      -0.019845       0.003306       0.016539              1.839900       1.449712       0.162221      -0.144519       1.981991      -0.367684       2.087997           0.000002
           44              H      20.473059      14.482965      13.272538       0.101597       1.368832 0.10086556E+02  0.10512463E+03                                 2.051601                            1.864681      -1.304074       2.258648                    0.993543       3.809150      11.054617       0.454619       1.292699      -0.705827       0.040817      -0.021745       0.022898       0.051606      -0.016180      -0.002023      -0.000569       0.001697       0.004519      -0.017131       0.001598       0.015532              2.210372       2.443602      -0.406251       0.638886       1.837648      -0.358011       2.349867           0.000001
           45              H      20.515325      14.408093      10.935923       0.132274       1.154447 0.84719091E+01  0.82918340E+02                                 1.712120                            1.623947      -0.935847       2.441917                    0.998669       3.208020       8.472773       0.536097       1.167330      -0.738118       0.029022      -0.017605      -0.014240       0.036810      -0.016119       0.000508      -0.000292       0.012254       0.009526      -0.018832       0.003148       0.015684              1.746930       1.858637      -0.300593      -0.235874       1.502314       0.203258       1.879840           0.000002
           46              H      19.393866      13.676535       8.987703       0.111357       1.275395 0.95210760E+01  0.95618252E+02                                 1.803675                            1.699398      -0.981559       2.404431                    0.998211       3.349962       8.862407       0.536186       1.137459      -0.745472       0.007822      -0.033492       0.017378       0.038534      -0.008530      -0.000442      -0.000872      -0.032128       0.010342      -0.019930       0.003423       0.016507              1.841828       1.450863      -0.162589       0.144813       1.984324      -0.368596       2.090296           0.000002
           47              H      12.926223       2.325701      14.482961       0.101369       1.371145 0.10110223E+02  0.10549974E+03                                 2.059912                            1.871475      -1.306629       2.258124                    0.993539       3.814825      11.100744       0.451832       1.299088      -0.704512       0.041031      -0.022658      -0.022227       0.051874       0.001964      -0.015869       0.000598      -0.001643      -0.004808      -0.016873       0.001720       0.015153              2.219970       2.454709      -0.643250      -0.408885       2.360618       0.360360       1.844584           0.000001
           48              H      12.968483       4.662317      14.408090       0.131624       1.155619 0.84816724E+01  0.83023799E+02                                 1.711659                            1.623599      -0.931538       2.443028                    0.998686       3.211332       8.477354       0.536880       1.165487      -0.738534       0.029516       0.014375      -0.017900       0.037393      -0.000529      -0.016111       0.000226       0.001292      -0.022904      -0.018796       0.003146       0.015649              1.746406       1.857934       0.235709      -0.300351       1.879382      -0.203122       1.501901           0.000002
           49              H      11.847019       6.610536      13.676532       0.112271       1.270509 0.94779401E+01  0.95092287E+02                                 1.800663                            1.696865      -0.984756       2.404200                    0.998207       3.342244       8.842306       0.535874       1.139232      -0.745062       0.007560      -0.017168      -0.032870       0.037846       0.000344      -0.008609       0.000793      -0.021108       0.043430      -0.019958       0.003292       0.016665              1.838640       1.448860      -0.144360      -0.162050       2.086455       0.367325       1.980605           0.000002
           50              H      12.926226      13.272539       1.115274       0.101016       1.370140 0.10098613E+02  0.10531941E+03                                 2.056518                            1.868570      -1.299204       2.260978                    0.993609       3.811732      11.078689       0.452972       1.296547      -0.705050       0.040989       0.022787       0.022133       0.051858      -0.001906       0.015928       0.000663      -0.001398      -0.005026      -0.016896       0.001647       0.015249              2.216123       2.450424       0.641676       0.408031       2.356158       0.359539       1.841788           0.000001
           51              H      12.968491      10.935923       1.190145       0.131687       1.150588 0.84335682E+01  0.82406994E+02                                 1.703772                            1.616648      -0.914828       2.449820                    0.998889       3.205799       8.445676       0.539389       1.162120      -0.739325       0.029254      -0.014408       0.018001       0.037248       0.000442       0.016057       0.000280       0.001341      -0.023025      -0.018757       0.003145       0.015612              1.738145       1.848867      -0.233751       0.298003       1.870028      -0.201536       1.495539           0.000002
           52              H      11.847031       8.987704       1.921703       0.110945       1.274102 0.95074749E+01  0.95428870E+02                                 1.800595                            1.696706      -0.971300       2.408251                    0.998290       3.349824       8.853932       0.537418       1.135480      -0.745942       0.007641       0.017668       0.033322       0.038483      -0.000493       0.008841       0.000936      -0.021240       0.043799      -0.020189       0.003296       0.016893              1.838588       1.448777       0.144366       0.162145       2.086257       0.367561       1.980728           0.000002
           53              C      27.345221      12.788842      14.944825       0.109335      28.664976 0.33827254E+03  0.75122428E+04                                 8.348426                            6.240047       0.036865       2.032284                    0.999341      26.169661      74.504978       0.638944       0.431658      -1.048641      -0.025018       0.002214       0.046705       0.053030       0.007348       0.014748      -0.002912       0.071770       0.063844      -0.047561       0.009261       0.038300             10.439480       8.824015       0.602593      -2.298751      16.499796      -0.271326       5.994630          -0.000000
           54              C      27.388994      11.390148      14.900058      -0.201248      36.100584 0.44660540E+03  0.10546482E+05                                 9.475935                            7.005332       0.263414       2.050948                    0.999762      29.776757      85.158139       0.629445       0.412064      -1.069435       0.011868       0.007526       0.009616       0.017028      -0.002832      -0.015800       0.011938       0.029067      -0.031394      -0.024228      -0.003801       0.028029             12.130074       8.826314       1.643606      -2.185224      21.318438      -0.771355       6.245470           0.000002
           55              C      11.629666       8.515081      14.470483      -0.141513      37.002468 0.43539486E+03  0.10244971E+05                                 9.723124                            6.962121       0.094263       1.995464                    0.999694      29.723692      85.626090       0.623516       0.417476      -1.063001      -0.007487      -0.031023       0.008138       0.032935       0.009687      -0.010314      -0.022288      -0.014967       0.064426      -0.022995      -0.015004       0.037999             13.131853       5.645437      -0.202483      -1.097767      24.950726       1.007946       8.799396           0.000002
           56              C      12.251552       2.809398       0.653410       0.108455      28.702729 0.33882113E+03  0.75273653E+04                                 8.354296                            6.244049       0.038118       2.032213                    0.999333      26.193234      74.583122       0.638911       0.431513      -1.048745      -0.025687      -0.002593      -0.046518       0.053202      -0.007215      -0.015299      -0.002317       0.072359       0.064177      -0.047807       0.008755       0.039053             10.447500       8.829177      -0.602196       2.299669      16.515324      -0.271155       5.998000          -0.000000
           57              C      12.295322       4.208092       0.698177      -0.201569      36.108624 0.44670819E+03  0.10549598E+05                                 9.476816                            7.005657       0.263369       2.051000                    0.999795      29.782461      85.179381       0.629490       0.412007      -1.069464       0.011616      -0.008121      -0.010115       0.017413       0.002490       0.015716       0.012403       0.029281      -0.029951      -0.024556      -0.003339       0.027895             12.131480       8.827034      -1.643182       2.185351      21.321558      -0.771022       6.245847           0.000002
           58              C      11.629685       7.083159       1.127752      -0.143367      37.083313 0.43658309E+03  0.10279941E+05                                 9.736400                            6.971283       0.095307       1.995259                    0.999677      29.762156      85.766385       0.623150       0.417436      -1.063026      -0.007263       0.031430      -0.008545       0.033371      -0.009941       0.010121      -0.022224      -0.015058       0.065774      -0.023464      -0.014715       0.038179             13.151567       5.653038       0.202708       1.098561      24.992733       1.011076       8.808929           0.000002
           59              C      19.798389       0.653414      12.788837       0.111738      28.627334 0.33774961E+03  0.74978788E+04                                 8.340931                            6.234415       0.035898       2.032084                    0.999340      26.148818      74.436837       0.639344       0.431547      -1.048688      -0.025370      -0.046789       0.002597       0.053288      -0.014505       0.007091       0.002817       0.004887      -0.135962      -0.046310       0.008781       0.037529             10.429454       8.818934       2.298403       0.608614       5.990197       0.275030      16.479230          -0.000000
           60              C      19.842163       0.698181      11.390143      -0.201931      36.139314 0.44720006E+03  0.10564422E+05                                 9.487463                            7.014237       0.259138       2.049849                    0.999761      29.786245      85.211094       0.628452       0.412563      -1.069073       0.012576      -0.009520       0.006152       0.016930       0.016210      -0.002892      -0.011938       0.030808      -0.031418      -0.024541      -0.004506       0.029047             12.146782       8.834472       2.185347       1.654777       6.251653       0.777747      21.354223           0.000002
           61              C      19.176533       1.127755       8.515076      -0.138994      36.975281 0.43494849E+03  0.10232620E+05                                 9.723877                            6.962841       0.090144       1.994442                    0.999710      29.697989      85.565518       0.622860       0.417991      -1.062593      -0.007068      -0.008262      -0.032584       0.034350       0.010639       0.009516       0.021730      -0.040709      -0.007826      -0.023423      -0.014440       0.037863             13.133154       5.646177       1.097537      -0.203460       8.799217      -1.011166      24.954069           0.000002
           62              C      19.798384      14.944826       2.809398       0.109896      28.663750 0.33825513E+03  0.75118121E+04                                 8.345947                            6.237180       0.039120       2.032804                    0.999346      26.172768      74.515306       0.639503       0.431284      -1.048862      -0.025743       0.046591      -0.003433       0.053340       0.014883      -0.006695       0.002995       0.005441      -0.138738      -0.047155       0.008777       0.038378             10.436890       8.823594      -2.299606      -0.607866       5.993133       0.274552      16.493942          -0.000000
           63              C      19.842154      14.900059       4.208092      -0.201086      36.103298 0.44658606E+03  0.10546104E+05                                 9.478201                            7.006399       0.263659       2.051283                    0.999793      29.775260      85.159272       0.629221       0.412207      -1.069323       0.012655       0.009240      -0.007333       0.017300      -0.015798       0.003216      -0.012231       0.030017      -0.027398      -0.024325      -0.003760       0.028085             12.134643       8.827392      -2.185105      -1.648183       6.246435       0.774018      21.330102           0.000002
           64              C      19.176518      14.470485       7.083159      -0.140548      37.045806 0.43599319E+03  0.10263327E+05                                 9.734486                            6.969878       0.092328       1.994544                    0.999718      29.734095      85.694486       0.622724       0.417832      -1.062696      -0.007663       0.009786       0.032497       0.034793      -0.010757      -0.009363       0.021613      -0.040234      -0.006537      -0.023248      -0.014326       0.037574             13.149330       5.651840      -1.098172       0.203241       8.806921      -1.012887      24.989229           0.000002
           65              C      25.482658      14.944829      12.788837       0.108455      28.702729 0.33882111E+03  0.75273648E+04                                 8.354296                            6.244049       0.038118       2.032213                    0.999333      26.193233      74.583117       0.638911       0.431513      -1.048745       0.025687       0.046517       0.002593       0.053202      -0.015299      -0.007215      -0.002317       0.004091      -0.140627      -0.047807       0.008755       0.039053             10.447501       8.829176       2.299669      -0.602196       5.998000      -0.271152      16.515326          -0.000000
           66              C      25.438888      14.900062      11.390143      -0.201569      36.108622 0.44670807E+03  0.10549595E+05                                 9.476815                            7.005656       0.263368       2.051000                    0.999795      29.782462      85.179384       0.629490       0.412007      -1.069464      -0.011616       0.010115       0.008121       0.017413       0.015716       0.002490       0.012403       0.029616      -0.028945      -0.024556      -0.003339       0.027895             12.131480       8.827035       2.185352      -1.643187       6.245848      -0.771020      21.321557           0.000002
           67              C      26.104525      14.470485       8.515076      -0.143367      37.083312 0.43658296E+03  0.10279938E+05                                 9.736399                            6.971282       0.095307       1.995259                    0.999677      29.762156      85.766388       0.623150       0.417436      -1.063026       0.007263       0.008545      -0.031430       0.033371       0.010121      -0.009941      -0.022224      -0.040416      -0.010300      -0.023464      -0.014715       0.038179             13.151569       5.653037       1.098561       0.202706       8.808926       1.011071      24.992742           0.000002
           68              C      10.388989       0.653411       2.809398       0.109335      28.664976 0.33827252E+03  0.75122424E+04                                 8.348426                            6.240047       0.036865       2.032284                    0.999341      26.169660      74.504976       0.638944       0.431658      -1.048641       0.025018      -0.046705      -0.002214       0.053030       0.014748       0.007348      -0.002912       0.003963      -0.139577      -0.047561       0.009261       0.038300             10.439481       8.824015      -2.298751       0.602593       5.994630      -0.271323      16.499798          -0.000000
           69              C      10.345216       0.698178       4.208092      -0.201248      36.100583 0.44660530E+03  0.10546479E+05                                 9.475935                            7.005331       0.263414       2.050948                    0.999762      29.776758      85.158143       0.629445       0.412064      -1.069435      -0.011868      -0.009616      -0.007526       0.017028      -0.015800      -0.002832       0.011938       0.030231      -0.027904      -0.024228      -0.003801       0.028029             12.130074       8.826316      -2.185226       1.643611       6.245470      -0.771353      21.318436           0.000002
           70              C      11.010844       1.127755       7.083159      -0.141513      37.002470 0.43539478E+03  0.10244969E+05                                 9.723124                            6.962121       0.094263       1.995464                    0.999694      29.723693      85.626093       0.623516       0.417476      -1.063001       0.007487      -0.008138       0.031023       0.032935      -0.010314       0.009687      -0.022288      -0.039697      -0.009762      -0.022995      -0.015004       0.037999             13.131854       5.645437      -1.097766      -0.202480       8.799391       1.007944      24.950734           0.000002
           71              C      17.935826      12.788837       0.653410       0.109896      28.663765 0.33825526E+03  0.75118154E+04                                 8.345950                            6.237182       0.039120       2.032804                    0.999346      26.172767      74.515301       0.639503       0.431284      -1.048862       0.025743       0.003433      -0.046591       0.053340      -0.006695       0.014883       0.002995       0.072089       0.061208      -0.047155       0.008777       0.038378             10.436895       8.823594      -0.607869      -2.299606      16.493956       0.274552       5.993134          -0.000000
           72              C      17.892056      11.390143       0.698177      -0.201087      36.103298 0.44658591E+03  0.10546100E+05                                 9.478202                            7.006398       0.263659       2.051283                    0.999793      29.775260      85.159274       0.629221       0.412207      -1.069322      -0.012655       0.007333      -0.009240       0.017300       0.003216      -0.015798      -0.012231       0.028708      -0.031327      -0.024325      -0.003760       0.028085             12.134645       8.827393      -1.648185      -2.185104      21.330109       0.774015       6.246434           0.000002
           73              C      18.557692       8.515077       1.127752      -0.140548      37.045821 0.43599363E+03  0.10263340E+05                                 9.734489                            6.969882       0.092328       1.994544                    0.999718      29.734095      85.694486       0.622724       0.417832      -1.062697       0.007663      -0.032497      -0.009786       0.034793      -0.009363      -0.010757       0.021613      -0.016848       0.063620      -0.023248      -0.014326       0.037574             13.149333       5.651842       0.203241      -1.098173      24.989227      -1.012892       8.806929           0.000002
           74              C      17.935821       2.809403      14.944825       0.111738      28.627349 0.33774974E+03  0.74978823E+04                                 8.340933                            6.234416       0.035898       2.032084                    0.999340      26.148817      74.436831       0.639344       0.431547      -1.048688       0.025370      -0.002597       0.046789       0.053288       0.007091      -0.014505       0.002817       0.070425       0.060650      -0.046310       0.008781       0.037529             10.429459       8.818935       0.608617       2.298403      16.479243       0.275030       5.990198          -0.000000
           75              C      17.892047       4.208097      14.900058      -0.201931      36.139313 0.44719991E+03  0.10564418E+05                                 9.487462                            7.014236       0.259138       2.049849                    0.999761      29.786246      85.211094       0.628452       0.412563      -1.069073      -0.012576      -0.006152       0.009520       0.016930      -0.002892       0.016210      -0.011938       0.031113      -0.030503      -0.024541      -0.004506       0.029047             12.146783       8.834472       1.654779       2.185346      21.354225       0.777744       6.251651           0.000002
           76              C      18.557677       7.083163      14.470483      -0.138994      36.975297 0.43494895E+03  0.10232633E+05                                 9.723879                            6.962845       0.090144       1.994442                    0.999710      29.697990      85.565521       0.622860       0.417991      -1.062593       0.007068       0.032584       0.008262       0.034350       0.009516       0.010639       0.021730      -0.016441       0.064976      -0.023423      -0.014440       0.037863             13.133157       5.646178      -0.203460       1.097538      24.954067      -1.011171       8.799225           0.000002
           77              C       2.842139       2.809398       0.653410       0.109335      28.664976 0.33827254E+03  0.75122428E+04                                 8.348426                            6.240047       0.036865       2.032284                    0.999341      26.169661      74.504978       0.638944       0.431658      -1.048641       0.025018      -0.002214      -0.046705       0.053030       0.007348       0.014748      -0.002912       0.071770       0.063844      -0.047561       0.009261       0.038300             10.439480       8.824015       0.602593      -2.298751      16.499796      -0.271326       5.994630          -0.000000
           78              C       2.798366       4.208092       0.698177      -0.201248      36.100584 0.44660541E+03  0.10546482E+05                                 9.475935                            7.005332       0.263414       2.050948                    0.999762      29.776757      85.158138       0.629445       0.412064      -1.069435      -0.011868      -0.007526      -0.009616       0.017028      -0.002832      -0.015800       0.011938       0.029067      -0.031394      -0.024228      -0.003801       0.028029             12.130074       8.826314       1.643606      -2.185224      21.318438      -0.771356       6.245470           0.000002
           79              C      18.557694       7.083159       1.127752      -0.141514      37.002483 0.43539506E+03  0.10244977E+05                                 9.723127                            6.962124       0.094262       1.995464                    0.999694      29.723698      85.626117       0.623516       0.417476      -1.063001       0.007487       0.031023      -0.008138       0.032935       0.009687      -0.010314      -0.022288      -0.014967       0.064426      -0.022995      -0.015004       0.037999             13.131859       5.645439      -0.202483      -1.097768      24.950737       1.007947       8.799399           0.000002
           80              C      17.935808      12.788842      14.944825       0.108455      28.702729 0.33882113E+03  0.75273653E+04                                 8.354296                            6.244049       0.038118       2.032213                    0.999333      26.193234      74.583122       0.638911       0.431513      -1.048745       0.025687       0.002593       0.046517       0.053202      -0.007215      -0.015299      -0.002317       0.072359       0.064177      -0.047807       0.008755       0.039053             10.447500       8.829177      -0.602196       2.299669      16.515324      -0.271155       5.998000          -0.000000
           81              C      17.892038      11.390148      14.900058      -0.201569      36.108625 0.44670821E+03  0.10549599E+05                                 9.476816                            7.005657       0.263368       2.051000                    0.999795      29.782462      85.179383       0.629490       0.412007      -1.069464      -0.011616       0.008121       0.010115       0.017413       0.002490       0.015716       0.012403       0.029281      -0.029951      -0.024556      -0.003339       0.027895             12.131480       8.827034      -1.643182       2.185351      21.321559      -0.771022       6.245847           0.000002
           82              C      18.557675       8.515081      14.470483      -0.143367      37.083324 0.43658326E+03  0.10279946E+05                                 9.736402                            6.971285       0.095306       1.995259                    0.999677      29.762161      85.766410       0.623150       0.417436      -1.063026       0.007263      -0.031430       0.008545       0.033371      -0.009941       0.010121      -0.022224      -0.015058       0.065774      -0.023464      -0.014715       0.038179             13.151571       5.653039       0.202708       1.098562      24.992741       1.011076       8.808931           0.000002
           83              C      10.388971      14.944826       2.809398       0.111738      28.627334 0.33774961E+03  0.74978789E+04                                 8.340931                            6.234415       0.035898       2.032084                    0.999340      26.148818      74.436837       0.639344       0.431547      -1.048688       0.025370       0.046789      -0.002597       0.053288      -0.014505       0.007091       0.002817       0.004887      -0.135962      -0.046310       0.008781       0.037529             10.429454       8.818934       2.298403       0.608614       5.990197       0.275030      16.479230          -0.000000
           84              C      10.345197      14.900059       4.208092      -0.201931      36.139314 0.44720006E+03  0.10564422E+05                                 9.487463                            7.014237       0.259138       2.049849                    0.999761      29.786245      85.211091       0.628452       0.412563      -1.069073      -0.012576       0.009520      -0.006152       0.016930       0.016210      -0.002892      -0.011938       0.030808      -0.031418      -0.024541      -0.004506       0.029047             12.146782       8.834471       2.185347       1.654777       6.251653       0.777747      21.354222           0.000002
           85              C      11.010827      14.470485       7.083159      -0.138994      36.975296 0.43494869E+03  0.10232626E+05                                 9.723880                            6.962843       0.090144       1.994442                    0.999710      29.697995      85.565545       0.622860       0.417991      -1.062593       0.007068       0.008262       0.032584       0.034350       0.010639       0.009516       0.021730      -0.040709      -0.007826      -0.023423      -0.014440       0.037863             13.133159       5.646178       1.097537      -0.203460       8.799220      -1.011168      24.954080           0.000002
           86              C      10.388976       0.653414      12.788837       0.109896      28.663750 0.33825512E+03  0.75118118E+04                                 8.345947                            6.237181       0.039120       2.032804                    0.999346      26.172768      74.515307       0.639503       0.431284      -1.048862       0.025743      -0.046591       0.003433       0.053340       0.014883      -0.006695       0.002995       0.005441      -0.138738      -0.047155       0.008777       0.038378             10.436890       8.823594      -2.299606      -0.607866       5.993133       0.274552      16.493942          -0.000000
           87              C      10.345206       0.698181      11.390143      -0.201087      36.103299 0.44658606E+03  0.10546105E+05                                 9.478202                            7.006399       0.263659       2.051283                    0.999793      29.775260      85.159273       0.629221       0.412207      -1.069322      -0.012655      -0.009240       0.007333       0.017300      -0.015798       0.003216      -0.012231       0.030017      -0.027398      -0.024325      -0.003760       0.028085             12.134644       8.827392      -2.185105      -1.648183       6.246436       0.774018      21.330103           0.000002
           88              C      11.010842       1.127755       8.515076      -0.140549      37.045820 0.43599339E+03  0.10263333E+05                                 9.734489                            6.969880       0.092327       1.994544                    0.999718      29.734101      85.694511       0.622724       0.417832      -1.062696       0.007663      -0.009786      -0.032497       0.034793      -0.010757      -0.009363       0.021613      -0.040234      -0.006537      -0.023248      -0.014326       0.037574             13.149334       5.651841      -1.098172       0.203241       8.806923      -1.012888      24.989238           0.000002
           89              C       4.704702       0.653411       2.809398       0.108455      28.702729 0.33882111E+03  0.75273647E+04                                 8.354296                            6.244049       0.038118       2.032213                    0.999333      26.193233      74.583117       0.638911       0.431513      -1.048745      -0.025687      -0.046517      -0.002593       0.053202      -0.015299      -0.007215      -0.002317       0.004091      -0.140627      -0.047807       0.008755       0.039053             10.447501       8.829176       2.299669      -0.602196       5.998000      -0.271152      16.515326          -0.000000
           90              C       4.748472       0.698178       4.208092      -0.201569      36.108623 0.44670808E+03  0.10549595E+05                                 9.476815                            7.005656       0.263368       2.051000                    0.999795      29.782462      85.179383       0.629490       0.412007      -1.069464       0.011616      -0.010115      -0.008121       0.017413       0.015716       0.002490       0.012403       0.029616      -0.028945      -0.024556      -0.003339       0.027895             12.131480       8.827035       2.185352      -1.643188       6.245848      -0.771020      21.321558           0.000002
           91              C       4.082835       1.127755       7.083159      -0.143367      37.083323 0.43658313E+03  0.10279943E+05                                 9.736402                            6.971284       0.095306       1.995259                    0.999677      29.762161      85.766410       0.623150       0.417436      -1.063026      -0.007263      -0.008545       0.031430       0.033371       0.010121      -0.009941      -0.022224      -0.040416      -0.010300      -0.023464      -0.014715       0.038179             13.151572       5.653038       1.098561       0.202705       8.808928       1.011072      24.992749           0.000002
           92              C      19.798371      14.944829      12.788837       0.109335      28.664976 0.33827252E+03  0.75122423E+04                                 8.348426                            6.240047       0.036865       2.032284                    0.999341      26.169660      74.504975       0.638944       0.431658      -1.048641      -0.025018       0.046705       0.002214       0.053030       0.014748       0.007348      -0.002912       0.003963      -0.139577      -0.047561       0.009261       0.038300             10.439481       8.824014      -2.298751       0.602593       5.994630      -0.271323      16.499798          -0.000000
           93              C      19.842144      14.900062      11.390143      -0.201248      36.100581 0.44660527E+03  0.10546478E+05                                 9.475934                            7.005331       0.263414       2.050948                    0.999762      29.776757      85.158140       0.629445       0.412064      -1.069435       0.011868       0.009616       0.007526       0.017028      -0.015800      -0.002832       0.011938       0.030231      -0.027903      -0.024228      -0.003801       0.028029             12.130074       8.826316      -2.185226       1.643610       6.245470      -0.771352      21.318435           0.000002
           94              C      19.176516      14.470485       8.515076      -0.141514      37.002484 0.43539496E+03  0.10244975E+05                                 9.723127                            6.962123       0.094262       1.995464                    0.999694      29.723699      85.626120       0.623516       0.417476      -1.063001      -0.007487       0.008138      -0.031023       0.032935      -0.010314       0.009687      -0.022288      -0.039697      -0.009762      -0.022995      -0.015004       0.037999             13.131859       5.645439      -1.097766      -0.202480       8.799394       1.007945      24.950744           0.000002
           95              C      12.251534       2.809403      14.944825       0.109896      28.663765 0.33825526E+03  0.75118155E+04                                 8.345950                            6.237182       0.039120       2.032804                    0.999346      26.172767      74.515302       0.639502       0.431284      -1.048862      -0.025743      -0.003433       0.046591       0.053340      -0.006695       0.014883       0.002995       0.072089       0.061208      -0.047155       0.008777       0.038378             10.436895       8.823595      -0.607869      -2.299606      16.493957       0.274552       5.993134          -0.000000
           96              C      12.295304       4.208097      14.900058      -0.201087      36.103298 0.44658591E+03  0.10546100E+05                                 9.478201                            7.006398       0.263659       2.051283                    0.999793      29.775260      85.159274       0.629221       0.412207      -1.069322       0.012655      -0.007333       0.009240       0.017300       0.003216      -0.015798      -0.012231       0.028708      -0.031327      -0.024325      -0.003760       0.028085             12.134645       8.827393      -1.648185      -2.185104      21.330108       0.774015       6.246434           0.000002
           97              C      11.629668       7.083163      14.470483      -0.140549      37.045834 0.43599381E+03  0.10263345E+05                                 9.734491                            6.969884       0.092327       1.994544                    0.999718      29.734101      85.694510       0.622724       0.417832      -1.062696      -0.007663       0.032497       0.009786       0.034793      -0.009363      -0.010757       0.021613      -0.016848       0.063620      -0.023248      -0.014326       0.037574             13.149336       5.651843       0.203241      -1.098174      24.989235      -1.012892       8.806931           0.000002
           98              C      12.251539      12.788837       0.653410       0.111738      28.627349 0.33774974E+03  0.74978824E+04                                 8.340933                            6.234416       0.035898       2.032084                    0.999340      26.148817      74.436832       0.639344       0.431547      -1.048688      -0.025370       0.002597      -0.046789       0.053288       0.007091      -0.014505       0.002817       0.070425       0.060650      -0.046310       0.008781       0.037529             10.429459       8.818935       0.608617       2.298403      16.479244       0.275030       5.990198          -0.000000
           99              C      12.295313      11.390143       0.698177      -0.201931      36.139313 0.44719991E+03  0.10564418E+05                                 9.487462                            7.014236       0.259138       2.049849                    0.999761      29.786246      85.211093       0.628452       0.412563      -1.069073       0.012576       0.006152      -0.009520       0.016930      -0.002892       0.016210      -0.011938       0.031113      -0.030503      -0.024541      -0.004506       0.029047             12.146782       8.834471       1.654778       2.185346      21.354225       0.777744       6.251650           0.000002
          100              C      11.629683       8.515077       1.127752      -0.138994      36.975311 0.43494914E+03  0.10232639E+05                                 9.723882                            6.962847       0.090144       1.994442                    0.999710      29.697996      85.565548       0.622860       0.417991      -1.062593      -0.007068      -0.032584      -0.008262       0.034350       0.009516       0.010639       0.021730      -0.016441       0.064976      -0.023423      -0.014440       0.037863             13.133161       5.646180      -0.203460       1.097539      24.954075      -1.011171       8.799227           0.000002
          101              C      18.867111      10.690718       0.000000       0.113794      40.151846 0.40611880E+03  0.93429714E+04                                10.404858                            6.775077      -0.148070       1.963809                    0.999186      26.236961      73.486719       0.628156       0.423845      -1.064457      -0.000608       0.004901       0.000486       0.004962      -0.000087       0.013911      -0.000184      -0.022465       0.031685      -0.022387       0.005948       0.016439             15.900424       9.112031      -0.001402      -2.188351      31.728926       0.000773       6.860316          -0.000000
          102              C      18.867113       9.198591       0.000000       0.073550      38.782570 0.39130361E+03  0.89361753E+04                                10.174759                            6.647157      -0.191455       1.954314                    0.999281      26.347820      73.992743       0.633401       0.423437      -1.062653       0.000430      -0.003727      -0.000847       0.003846       0.000086      -0.001155       0.000110      -0.005338      -0.084281      -0.028128       0.011410       0.016717             15.642402       6.002377      -0.000873      -1.176687      31.994304       0.000888       8.930526          -0.000000
          103              C      11.320269       4.907517       0.000000       0.113522      40.147896 0.40609023E+03  0.93420787E+04                                10.403708                            6.774430      -0.146670       1.964265                    0.999171      26.236865      73.483702       0.628248       0.423793      -1.064497       0.000166      -0.004681      -0.000212       0.004689       0.000153      -0.013764      -0.000150      -0.021445       0.032380      -0.021912       0.005323       0.016589             15.898549       9.110168      -0.000405       2.187285      31.726256      -0.000126       6.859222          -0.000000
          104              C      11.320267       6.399644       0.000000       0.074528      38.750800 0.39093910E+03  0.89257036E+04                                10.169696                            6.644214      -0.191283       1.954528                    0.999265      26.333306      73.941264       0.633524       0.423457      -1.062649      -0.000337       0.003615       0.000632       0.003685       0.000309       0.000703      -0.000124      -0.006058      -0.082603      -0.027548       0.010735       0.016812             15.633593       5.999660      -0.000767       1.176093      31.974821      -0.001333       8.926297           0.000000
          105              C      18.867111       0.000003      10.690718       0.113522      40.147897 0.40609021E+03  0.93420783E+04                                10.403708                            6.774430      -0.146670       1.964265                    0.999171      26.236865      73.483702       0.628248       0.423793      -1.064497      -0.000166       0.000212       0.004681       0.004689      -0.013764       0.000153      -0.000150      -0.026913       0.015978      -0.021912       0.005323       0.016589             15.898549       9.110168       2.187285      -0.000411       6.859222      -0.000121      31.726255          -0.000000
          106              C      18.867113       0.000003       9.198591       0.074528      38.750834 0.39093953E+03  0.89257155E+04                                10.169702                            6.644217      -0.191283       1.954528                    0.999265      26.333307      73.941265       0.633524       0.423457      -1.062649       0.000337      -0.000632      -0.003615       0.003685       0.000703       0.000309      -0.000124       0.038272       0.050389      -0.027548       0.010735       0.016812             15.633605       5.999664       1.176093      -0.000772       8.926300      -0.001332      31.974850           0.000000
          107              C      11.320269       0.000002       4.907517       0.113794      40.151849 0.40611879E+03  0.93429712E+04                                10.404858                            6.775077      -0.148070       1.963809                    0.999186      26.236961      73.486721       0.628156       0.423845      -1.064457       0.000608      -0.000486      -0.004901       0.004962       0.013911      -0.000087      -0.000184      -0.027075       0.017856      -0.022387       0.005948       0.016439             15.900425       9.112031      -2.188351      -0.001396       6.860317       0.000777      31.728927          -0.000000
          108              C      11.320267       0.000002       6.399644       0.073550      38.782605 0.39130404E+03  0.89361871E+04                                10.174765                            6.647161      -0.191455       1.954314                    0.999281      26.347821      73.992745       0.633401       0.423437      -1.062653      -0.000430       0.000847       0.003727       0.003846      -0.001155       0.000086       0.000110       0.039471       0.050147      -0.028128       0.011410       0.016717             15.642414       6.002381      -1.176687      -0.000869       8.930529       0.000889      31.994333           0.000000
          109              C       3.773419       4.907517       0.000000       0.113794      40.151844 0.40611878E+03  0.93429706E+04                                10.404857                            6.775077      -0.148070       1.963809                    0.999186      26.236960      73.486714       0.628156       0.423845      -1.064457       0.000608      -0.004901      -0.000486       0.004962      -0.000087       0.013911      -0.000184      -0.022465       0.031685      -0.022387       0.005948       0.016439             15.900423       9.112030      -0.001402      -2.188350      31.728924       0.000772       6.860316          -0.000000
          110              C       3.773417       6.399644       0.000000       0.073550      38.782562 0.39130354E+03  0.89361732E+04                                10.174757                            6.647156      -0.191455       1.954314                    0.999281      26.347818      73.992733       0.633401       0.423437      -1.062653      -0.000430       0.003727       0.000847       0.003846       0.000086      -0.001155       0.000110      -0.005338      -0.084281      -0.028128       0.011410       0.016717             15.642399       6.002376      -0.000873      -1.176687      31.994296       0.000888       8.930525           0.000000
          111              C      11.320261      10.690718       0.000000       0.113522      40.147893 0.40609020E+03  0.93420779E+04                                10.403708                            6.774430      -0.146669       1.964265                    0.999171      26.236864      73.483697       0.628248       0.423793      -1.064497      -0.000166       0.004681       0.000212       0.004689       0.000153      -0.013764      -0.000150      -0.021445       0.032380      -0.021912       0.005323       0.016589             15.898548       9.110168      -0.000405       2.187285      31.726254      -0.000126       6.859222          -0.000000
          112              C      11.320263       9.198591       0.000000       0.074528      38.750792 0.39093903E+03  0.89257016E+04                                10.169694                            6.644213      -0.191283       1.954528                    0.999265      26.333304      73.941254       0.633525       0.423457      -1.062649       0.000337      -0.003615      -0.000632       0.003685       0.000309       0.000703      -0.000124      -0.006058      -0.082603      -0.027548       0.010736       0.016812             15.633589       5.999659      -0.000767       1.176093      31.974813      -0.001333       8.926295          -0.000000
          113              C       3.773419       0.000002       4.907517       0.113522      40.147895 0.40609019E+03  0.93420776E+04                                10.403708                            6.774430      -0.146669       1.964265                    0.999171      26.236864      73.483697       0.628248       0.423793      -1.064497       0.000166      -0.000212      -0.004681       0.004689      -0.013764       0.000153      -0.000150      -0.026913       0.015978      -0.021912       0.005323       0.016589             15.898548       9.110168       2.187284      -0.000411       6.859222      -0.000121      31.726255          -0.000000
          114              C       3.773417       0.000002       6.399644       0.074528      38.750825 0.39093943E+03  0.89257128E+04                                10.169700                            6.644216      -0.191283       1.954528                    0.999265      26.333304      73.941254       0.633524       0.423457      -1.062649      -0.000337       0.000632       0.003615       0.003685       0.000703       0.000309      -0.000124       0.038272       0.050389      -0.027548       0.010736       0.016812             15.633602       5.999663       1.176093      -0.000772       8.926299      -0.001332      31.974844           0.000000
          115              C      11.320261       0.000003      10.690718       0.113794      40.151846 0.40611877E+03  0.93429704E+04                                10.404857                            6.775076      -0.148070       1.963809                    0.999186      26.236960      73.486714       0.628156       0.423845      -1.064457      -0.000608       0.000486       0.004901       0.004962       0.013911      -0.000087      -0.000184      -0.027075       0.017855      -0.022387       0.005948       0.016439             15.900423       9.112030      -2.188351      -0.001396       6.860316       0.000778      31.728923          -0.000000
          116              C      11.320263       0.000003       9.198591       0.073550      38.782595 0.39130394E+03  0.89361844E+04                                10.174763                            6.647160      -0.191455       1.954314                    0.999281      26.347818      73.992733       0.633401       0.423437      -1.062653       0.000430      -0.000847      -0.003727       0.003846      -0.001155       0.000086       0.000110       0.039471       0.050147      -0.028128       0.011410       0.016717             15.642411       6.002380      -1.176687      -0.000869       8.930528       0.000889      31.994325           0.000000
          117              N      18.867108      13.480931       0.000000      -0.213071      37.295523 0.52138586E+03  0.12647236E+05                                 9.512039                            7.511040      -0.250606       1.956199                    0.997313      27.767909      77.424090       0.622297       0.405763      -1.086385      -0.000149      -0.135599      -0.000680       0.135601       0.000100      -0.007332      -0.000163       0.138307       0.035429      -0.075059       0.010785       0.064274             11.691504      11.079420       0.000258      -3.224321      16.035358       0.000165       7.959734          -0.000000
          118              N      11.320272       2.117304       0.000000      -0.213463      37.281453 0.52117802E+03  0.12639739E+05                                 9.505787                            7.506637      -0.247880       1.957121                    0.997321      27.761719      77.375407       0.622900       0.405449      -1.086698       0.000557       0.135555       0.000431       0.135557      -0.000115       0.007192       0.000062       0.138585       0.035195      -0.075158       0.010750       0.064408             11.683035      11.071558       0.001652       3.221840      16.023279       0.000766       7.954268          -0.000000
          119              N      18.867108       0.000004      13.480931      -0.213463      37.281455 0.52117803E+03  0.12639740E+05                                 9.505787                            7.506637      -0.247880       1.957121                    0.997321      27.761719      77.375407       0.622900       0.405449      -1.086698      -0.000557      -0.000431      -0.135555       0.135557       0.007192      -0.000115       0.000062       0.051695      -0.225474      -0.075158       0.010750       0.064408             11.683036      11.071558       3.221840       0.001652       7.954268       0.000768      16.023281          -0.000000
          120              N      11.320272       0.000001       2.117304      -0.213071      37.295526 0.52138587E+03  0.12647237E+05                                 9.512039                            7.511041      -0.250606       1.956199                    0.997313      27.767909      77.424090       0.622297       0.405763      -1.086385       0.000149       0.000680       0.135599       0.135601      -0.007332       0.000100      -0.000163       0.051439      -0.225175      -0.075059       0.010785       0.064274             11.691504      11.079420      -3.224321       0.000258       7.959734       0.000168      16.035359          -0.000000
          121              N       3.773422       2.117304       0.000000      -0.213071      37.295523 0.52138586E+03  0.12647236E+05                                 9.512039                            7.511040      -0.250606       1.956199                    0.997313      27.767909      77.424090       0.622297       0.405763      -1.086385       0.000149       0.135599       0.000680       0.135601       0.000100      -0.007332      -0.000163       0.138307       0.035429      -0.075059       0.010785       0.064274             11.691504      11.079420       0.000258      -3.224321      16.035358       0.000165       7.959734          -0.000000
          122              N      11.320258      13.480931       0.000000      -0.213463      37.281453 0.52117802E+03  0.12639739E+05                                 9.505787                            7.506637      -0.247880       1.957121                    0.997321      27.761719      77.375408       0.622900       0.405449      -1.086698      -0.000557      -0.135555      -0.000431       0.135557      -0.000115       0.007192       0.000062       0.138585       0.035195      -0.075158       0.010750       0.064408             11.683035      11.071558       0.001652       3.221841      16.023279       0.000766       7.954268          -0.000000
          123              N       3.773422       0.000001       2.117304      -0.213463      37.281455 0.52117803E+03  0.12639740E+05                                 9.505787                            7.506637      -0.247880       1.957121                    0.997321      27.761719      77.375408       0.622900       0.405449      -1.086698       0.000557       0.000431       0.135555       0.135557       0.007192      -0.000115       0.000062       0.051695      -0.225475      -0.075158       0.010750       0.064408             11.683036      11.071558       3.221840       0.001652       7.954268       0.000768      16.023281          -0.000000
          124              N      11.320258       0.000004      13.480931      -0.213071      37.295526 0.52138587E+03  0.12647237E+05                                 9.512040                            7.511041      -0.250606       1.956199                    0.997313      27.767909      77.424091       0.622297       0.405763      -1.086385      -0.000149      -0.000680      -0.135599       0.135601      -0.007332       0.000100      -0.000163       0.051439      -0.225175      -0.075059       0.010785       0.064274             11.691505      11.079420      -3.224321       0.000258       7.959734       0.000168      16.035359          -0.000000
          125              F      15.093697       0.856656       1.413512      -0.579766      20.278788 0.33102465E+03  0.69536861E+04                                 5.645127                            5.435162       0.888599       2.410323                    0.999527      23.311891      54.788943       0.871275       0.334654      -1.175059      -0.000210       0.034314       0.054487       0.064392      -0.000019      -0.000205      -0.005998       0.005795      -0.052432      -0.018931       0.007293       0.011638              6.005891       6.855544       0.000109      -0.000233       5.062697       0.844640       6.099432           0.000001
          126              F      15.093663      14.741584      14.184723      -0.579766      20.278789 0.33102467E+03  0.69536865E+04                                 5.645127                            5.435162       0.888599       2.410323                    0.999527      23.311892      54.788945       0.871276       0.334654      -1.175059       0.000210      -0.034314      -0.054487       0.064392      -0.000019      -0.000205      -0.005998       0.005795      -0.052432      -0.018931       0.007293       0.011638              6.005891       6.855544       0.000109      -0.000233       5.062697       0.844640       6.099432           0.000001
          127              F       7.546831      14.184723       0.856655      -0.579538      20.277092 0.33098263E+03  0.69525267E+04                                 5.644846                            5.434708       0.891035       2.411110                    0.999532      23.310081      54.782162       0.871345       0.334640      -1.175080      -0.000067      -0.054246       0.033970       0.064004      -0.000022       0.000092       0.005911       0.028287       0.017639      -0.018516       0.007310       0.011206              6.005765       6.855822       0.000108      -0.000438       6.098485      -0.844738       5.062988           0.000001
          128              F      22.640529       1.413517      14.741580      -0.579538      20.277092 0.33098263E+03  0.69525267E+04                                 5.644846                            5.434708       0.891035       2.411110                    0.999532      23.310081      54.782162       0.871345       0.334640      -1.175080       0.000067       0.054246      -0.033970       0.064004      -0.000022       0.000092       0.005911       0.028287       0.017639      -0.018516       0.007310       0.011206              6.005765       6.855822       0.000108      -0.000438       6.098485      -0.844738       5.062988           0.000001
          129              F       7.546847       1.413512       0.856655      -0.579766      20.278788 0.33102461E+03  0.69536851E+04                                 5.645127                            5.435161       0.888599       2.410323                    0.999527      23.311891      54.788943       0.871276       0.334654      -1.175059      -0.000210       0.054487       0.034314       0.064392      -0.000205      -0.000019      -0.005998       0.029114       0.017523      -0.018931       0.007293       0.011638              6.005891       6.855543      -0.000233       0.000109       6.099432       0.844640       5.062697           0.000001
          130              F      22.640513      14.184728      14.741580      -0.579766      20.278789 0.33102464E+03  0.69536858E+04                                 5.645127                            5.435162       0.888599       2.410323                    0.999527      23.311891      54.788944       0.871276       0.334654      -1.175059       0.000210      -0.054487      -0.034314       0.064392      -0.000205      -0.000019      -0.005998       0.029114       0.017523      -0.018931       0.007293       0.011638              6.005891       6.855543      -0.000233       0.000109       6.099433       0.844640       5.062697           0.000001
          131              F      15.093681       0.856660      14.184723      -0.579538      20.277092 0.33098262E+03  0.69525264E+04                                 5.644845                            5.434708       0.891035       2.411110                    0.999532      23.310082      54.782163       0.871345       0.334640      -1.175080      -0.000067       0.033970      -0.054246       0.064004       0.000092      -0.000022       0.005911       0.005324      -0.051250      -0.018516       0.007310       0.011206              6.005765       6.855822      -0.000438       0.000108       5.062988      -0.844738       6.098485           0.000001
          132              F      15.093679      14.741580       1.413512      -0.579538      20.277093 0.33098264E+03  0.69525271E+04                                 5.644846                            5.434708       0.891035       2.411110                    0.999532      23.310082      54.782164       0.871345       0.334640      -1.175080       0.000067      -0.033970       0.054246       0.064004       0.000092      -0.000022       0.005911       0.005324      -0.051250      -0.018516       0.007310       0.011206              6.005765       6.855822      -0.000438       0.000108       5.062988      -0.844738       6.098485           0.000001
          133              F      13.382074       0.000000       0.000000      -0.510233      38.528385 0.53559180E+03  0.12643323E+05                                 9.136464                            7.077569      -0.242110       2.060128                    0.991424      23.313941      57.403229       0.739798       0.350724      -1.165569      -0.048267       0.000197       0.000239       0.048268       0.000059       0.000097       0.000011       0.016884      -0.016949      -0.005653      -0.005614       0.011267             12.500002      23.044744       0.000769      -0.000908       7.227072      -0.000353       7.228191          -0.000000
          134              F       9.258476       0.000000       0.000000      -0.510233      38.528386 0.53559181E+03  0.12643323E+05                                 9.136465                            7.077569      -0.242110       2.060128                    0.991424      23.313941      57.403229       0.739798       0.350724      -1.165569       0.048267      -0.000239      -0.000197       0.048268       0.000097       0.000059       0.000011       0.016916      -0.016851      -0.005653      -0.005614       0.011267             12.500003      23.044747      -0.000908       0.000768       7.228191      -0.000354       7.227071          -0.000000
          135              F       1.711626       0.000000       0.000000      -0.510233      38.528385 0.53559180E+03  0.12643323E+05                                 9.136464                            7.077569      -0.242110       2.060128                    0.991424      23.313941      57.403229       0.739798       0.350724      -1.165569       0.048267      -0.000197      -0.000239       0.048268       0.000059       0.000097       0.000011       0.016884      -0.016949      -0.005653      -0.005614       0.011267             12.500002      23.044744       0.000769      -0.000908       7.227072      -0.000353       7.228191          -0.000000
          136              F       5.835224       0.000000       0.000000      -0.510233      38.528386 0.53559181E+03  0.12643323E+05                                 9.136465                            7.077569      -0.242110       2.060128                    0.991424      23.313941      57.403229       0.739798       0.350724      -1.165569      -0.048267       0.000239       0.000197       0.048268       0.000097       0.000059       0.000011       0.016916      -0.016851      -0.005653      -0.005614       0.011267             12.500003      23.044747      -0.000908       0.000768       7.228191      -0.000354       7.227071          -0.000000

******************************************************
Auxiliary information for the entire system
The total spin magnetic moment of the unit cell is   0.000132
The total net atomic charge of the unit cell is   -0.000005
Accuracy of reproducing the electrostatic potential in the unit cell:
  The inner radius (bohr) =    5.0000
  The outer radius (bohr) =   12.0000
  Valid grid points have density less than (e/(bohr^3)) =    0.0001
  The number of valid grid points were=       553668
  The rms potential error without charges in kcal/mol is=      4.60557
  The rms potential error with partial charges in kcal/mol is=      0.56605
  The RRMSE value at monopole order=      0.12290
  The rms potential error with partial charges and cloud penetration in kcal/mol is=      0.58084
  The RRMSE value at monopole order with cloud penetration is=      0.12612
  The rms potential error with partial charges and atomic dipoles in kcal/mol is=      0.21159
  The RRMSE value at dipole order=      0.04594
  The rms potential error with partial charges, atomic dipoles and cloud penetration in kcal/mol is=      0.21694
  The RRMSE value at dipole order with cloud penetration=      0.04710

******************************************************
The electron densities and ab initio electrostatic potential were computed in VASP using the PBE functional and
projector augmented wave method. See the main text of the journal article for a description of computational details.
The atomic charges, dipoles, and quadrupoles were computed with the DDEC6 method as described in
(a) T. A. Manz and N. Gabaldon Limas, RSC Adv. 6 (2016) 47771-47801 DOI: 10.1039/c6ra04656h
(b) N. Gabaldon Limas and T. A. Manz, RSC Adv. 8 (2018) 2678-2707 DOI: 10.1039/c7ra11829e.
For each atom in the material, the electron cloud parameters were fit to the spherically averaged atom-in-material
electron density using radial positions for which this density was between 10^-4 and 10^-2 electrons per cubic bohr.
The polarizabilities, dispersion coefficients, and quantum Drude oscillator (QDO) parameters were fit using the MCLF method.
The magnetic structure of the system was optimized in VASP from the default ferromagnetic initial guess using spin polarization.
The atomic spin moments (ASMs) were computed on this optimized magnetic structure using the DDEC6 partition as inputs
to the method of T. A. Manz and D. S. Sholl, J. Chem. Theory Comput. 7 (2011) 4146-4164 DOI: 10.1021/ct200539n.
The RMSE and RRMSE were computed using a uniform grid with Ewald summation.
