# Supplementary material for: A collection of forcefield precursors for metal–organic frameworks
Source: RSC Adv. 2019 Nov 13;9(63):36492–507. doi: 10.1039/c9ra07327b (PMC9075174; doi:10.1039/c9ra07327b)
Supplement: RA-009-C9RA07327B-s6075 [file RA-009-C9RA07327B-s6075.xyz]

  212
jmolscript: load "" {1 1 1} spacegroup "x,y,z" unitcell [{     13.558300     0.000000     0.000000 }, {     -6.779265    12.145492     0.000000 }, {      0.000000    -5.700116    15.249494 }]
Mn    10.369476     0.063343    13.179223     0.879592
Mn     3.590306     3.531975     9.695018     0.879344
Mn    -3.590441     6.382033     2.070271     0.879591
Mn     3.188729     2.913401     5.554476     0.879306
H     -2.332070     2.734110     4.753267     0.165759
H     -1.568724     1.395809     4.460477     0.158007
H     10.591715     1.660917     3.803224     0.148609
H      8.571520     1.402447     6.645729     0.146425
H      9.321282     2.765260     6.450536     0.156483
H      8.652869     2.055723     5.222952     0.157443
H      9.509778    -0.301623     4.680070     0.151929
H     10.879169    -0.785130     5.271750     0.156321
H      9.620954    -0.668309     6.200444     0.143558
H     -0.103090     1.147158    10.090590     0.121735
H     -0.526102     1.866652     6.183670     0.121888
H      9.972096     0.416892     8.288100     0.111281
H     -0.374268     1.457860    12.840074     0.096806
H      0.730714     3.427639    12.905647     0.134516
H     -2.673795     5.182426    14.014285     0.125914
H     -3.666244     3.198168    13.902964     0.088218
H     -0.775645     6.565706    13.712345     0.106892
H      1.632322     5.459163    12.987994     0.125782
H      7.603462    -1.496522    13.238086     0.089656
H      6.662535    -3.502782    13.270110     0.123349
H      3.533180     7.002517    13.148114     0.138154
H     11.153040    -3.034939    13.155738     0.097247
H      4.447050     6.561324     2.871480     0.166019
H      5.210369     7.899625     3.164270     0.157821
H      3.812508     7.634517     3.821523     0.149846
H      1.792329     7.892987     0.979018     0.146338
H      2.542115     6.530174     1.174211     0.155856
H      1.873680     7.239711     2.401795     0.157039
H      2.730540     9.597057     2.944677     0.151091
H      4.099926    10.080564     2.352997     0.155958
H      2.841720     9.963743     1.424303     0.142190
H      6.676038     2.448160    12.783651     0.123325
H      6.253013     7.428782     1.441077     0.120752
H      3.192898     3.178426    14.586141     0.109670
H      6.404885     2.137458    10.034167     0.098099
H      7.509906     0.167679     9.968594     0.133479
H      4.105437    -1.587108     8.859956     0.125742
H      3.112950     0.397150     8.971277     0.086418
H      6.003611    -2.970388     9.161896     0.106966
H      8.411552    -1.863845     9.886247     0.126309
H      0.824262     5.091840     9.636155     0.090737
H     -0.116703     7.098100     9.604131     0.122183
H     10.312441    -3.407199     9.726127     0.137580
H      4.373810     6.630257     9.718503     0.096627
H      9.111105     3.711266    10.496227     0.165759
H      8.347759     5.049567    10.789017     0.158007
H     -3.812680     4.784459    11.446270     0.148609
H     -1.792485     5.042929     8.603765     0.146425
H     -2.542247     3.680116     8.798958     0.156483
H     -1.873834     4.389653    10.026542     0.157443
H     -2.730743     6.746999    10.569424     0.151929
H     -4.100134     7.230506     9.977744     0.156321
H     -2.841919     7.113685     9.049050     0.143558
H      6.882125     5.298218     5.158904     0.121735
H      7.305137     4.578724     9.065824     0.121888
H     -3.193061     6.028484     6.961394     0.111281
H      7.153303     4.987516     2.409420     0.096806
H      6.048321     3.017737     2.343847     0.134516
H      9.452830     1.262950     1.235209     0.125913
H     10.445279     3.247208     1.346530     0.088218
H      7.554680    -0.120330     1.537149     0.106892
H      5.146713     0.986213     2.261500     0.125782
H     -0.824427     7.941898     2.011408     0.089656
H      0.116500     9.948158     1.979384     0.123349
H      3.245855    -0.557141     2.101380     0.138154
H     -4.374005     9.480315     2.093756     0.097247
H      2.331985    -0.115948    12.378014     0.166019
H      1.568666    -1.454249    12.085224     0.157821
H      2.966527    -1.189141    11.427971     0.149846
H      4.986706    -1.447611    14.270476     0.146338
H      4.236920    -0.084798    14.075283     0.155856
H      4.905355    -0.794335    12.847699     0.157040
H      4.048495    -3.151681    12.304817     0.151091
H      2.679109    -3.635188    12.896497     0.155958
H      3.937315    -3.518367    13.825191     0.142190
H      0.102997     3.997216     2.465843     0.123325
H      0.526022    -0.983406    13.808417     0.120751
H      3.586137     3.266950     0.663353     0.109669
H      0.374150     4.307918     5.215327     0.098099
H     -0.730871     6.277697     5.280900     0.133479
H      2.673598     8.032484     6.389538     0.125742
H      3.666085     6.048226     6.278217     0.086418
H      0.775424     9.415764     6.087598     0.106966
H     -1.632517     8.309221     5.363247     0.126308
H      5.954773     1.353536     5.613339     0.090737
H      6.895738    -0.652724     5.645363     0.122183
H     -3.533406     9.852575     5.523367     0.137581
H      2.405225    -0.184881     5.530991     0.096628
C     11.124552     1.794312     4.590098    -0.533605
C      9.120629     1.916813     6.049474    -0.531476
C     10.080579    -0.281553     5.451694    -0.537555
C     -1.922607     0.712063     9.383014    -0.003907
C     -0.638640     1.173539     9.331165    -0.151273
C     -0.139695     1.676174     8.155429    -0.015343
C     -0.907090     1.619275     6.994943    -0.178270
C     11.340126     1.210073     7.023917     0.067558
C     10.845248     0.730343     8.242352    -0.178592
C     11.078447     0.180830    10.680746     0.556265
C      1.248669     2.264683     8.108156     0.591249
C     10.446639     1.149079     5.770409     0.281460
C     -0.847461     2.223981    13.077966     0.105433
C     -0.176337     3.407127    13.109990    -0.186049
C     -0.817656     4.559851    13.437854     0.161962
C     -2.181621     4.437149    13.759618    -0.208366
C     -2.760549     3.242972    13.698620     0.088448
C     -0.222459     5.857884    13.474453    -0.143637
C      1.052019     6.154244    13.201487    -0.139752
C      8.166138    -2.236827    13.236561     0.093194
C      7.589922    -3.440792    13.247235    -0.207427
C      8.364112    -4.608495    13.225886     0.159733
C      9.734855    -4.416500    13.180138    -0.204521
C     10.228365    -3.133217    13.184713     0.088035
C      4.345353     7.501122     3.034649    -0.535048
C      2.341443     7.378621     1.575273    -0.530429
C      3.301348     9.576987     2.173053    -0.534517
C      4.856508     2.883255    13.491227    -0.003132
C      6.140483     2.421779    13.543076    -0.154303
C      6.639429     1.919144    14.718812    -0.015636
C      5.872025     7.676159     0.629804    -0.176129
C      4.560933     8.085361     0.600830     0.068226
C      4.066055     2.864975    14.631889    -0.178048
C      4.299261     3.414488    12.193495     0.555701
C      8.027805     1.330635    14.766085     0.591657
C      3.667436     8.146355     1.854338     0.280784
C      5.931709     1.371337     9.796275     0.102086
C      6.602856     0.188191     9.764251    -0.183498
C      5.961560    -0.964533     9.436387     0.160937
C      4.597595    -0.841831     9.114623    -0.209217
C      4.018644     0.352346     9.175621     0.091785
C      6.556782    -2.262566     9.399788    -0.142490
C      7.831264    -2.558926     9.672754    -0.141825
C      1.386925     5.832145     9.637680     0.088546
C      0.810686     7.036110     9.627006    -0.202626
C      1.584853     8.203813     9.648355     0.159477
C      2.955599     8.011818     9.694103    -0.205329
C      3.449134     6.728535     9.689528     0.092228
C     -4.345517     4.651064    10.659396    -0.533606
C     -2.341594     4.528563     9.200020    -0.531476
C     -3.301544     6.726929     9.797800    -0.537555
C      8.701642     5.733313     5.866480    -0.003908
C      7.417675     5.271837     5.918329    -0.151273
C      6.918730     4.769202     7.094065    -0.015343
C      7.686125     4.826101     8.254551    -0.178269
C     -4.561091     5.235303     8.225577     0.067558
C     -4.066213     5.715033     7.007142    -0.178592
C     -4.299412     6.264546     4.568748     0.556265
C      5.530366     4.180693     7.141338     0.591249
C     -3.667604     5.296297     9.479085     0.281460
C      7.626496     4.221395     2.171528     0.105433
C      6.955372     3.038249     2.139504    -0.186049
C      7.596691     1.885525     1.811640     0.161962
C      8.960656     2.008227     1.489876    -0.208366
C      9.539584     3.202404     1.550874     0.088447
C      7.001494     0.587492     1.775041    -0.143638
C      5.727016     0.291132     2.048007    -0.139752
C     -1.387103     8.682203     2.012933     0.093194
C     -0.810887     9.886168     2.002259    -0.207427
C     -1.585077    11.053871     2.023608     0.159734
C     -2.955820    10.861876     2.069356    -0.204521
C     -3.449330     9.578593     2.064781     0.088035
C      2.433682    -1.055746    12.214845    -0.535048
C      4.437592    -0.933245    13.674221    -0.530429
C      3.477687    -3.131611    13.076441    -0.534517
C      1.922527     3.562121     1.758267    -0.003133
C      0.638552     4.023597     1.706418    -0.154303
C      0.139606     4.526232     0.530682    -0.015636
C      0.907010    -1.230783    14.619690    -0.176128
C      2.218102    -1.639985    14.648664     0.068227
C      2.712980     3.580401     0.617605    -0.178048
C      2.479774     3.030888     3.055999     0.555701
C     -1.248770     5.114741     0.483409     0.591657
C      3.111599    -1.700979    13.395156     0.280784
C      0.847326     5.074039     5.453219     0.102086
C      0.176179     6.257185     5.485243    -0.183498
C      0.817475     7.409909     5.813107     0.160937
C      2.181440     7.287207     6.134871    -0.209217
C      2.760391     6.093030     6.073873     0.091786
C      0.222253     8.707942     5.849706    -0.142490
C     -1.052229     9.004302     5.576740    -0.141824
C      5.392110     0.613231     5.611814     0.088546
C      5.968349    -0.590734     5.622488    -0.202626
C      5.194182    -1.758437     5.601139     0.159477
C      3.823436    -1.566442     5.555391    -0.205329
C      3.329901    -0.283159     5.559966     0.092228
N     -2.146346     2.096816    13.366181    -0.229218
N      9.490782    -2.003932    13.224361    -0.224793
N      4.632823     1.498502     9.508060    -0.228938
N      2.711573     5.599250     9.649880    -0.226656
N      8.925381     4.348560     1.883313    -0.229218
N     -2.711747     8.449308     2.025133    -0.224794
N      2.146212     4.946874     5.741434    -0.228939
N      4.067462     0.846126     5.599614    -0.226656
O     -1.681267    -0.305265    11.539292    -0.575844
O      9.864978     0.298530    10.924738    -0.566772
O      1.831680     2.248684     6.981218    -0.578794
O      1.742184     2.689437     9.187820    -0.543296
O      5.097844     3.900583    11.334949    -0.575181
O      3.085796     3.296788    11.949503    -0.566429
O      8.610807     7.046750     0.643529    -0.578164
O      8.521335     0.905881    13.686421    -0.543612
O      8.460302     6.750641     3.710202    -0.575844
O     -3.085943     6.146846     4.324756    -0.566771
O      4.947355     4.196692     8.268276    -0.578797
O      5.036851     3.755939     6.061674    -0.543296
O      1.681191     2.544793     3.914545    -0.575181
O      3.693239     3.148588     3.299991    -0.566427
O     -1.831772    -0.601374    14.605965    -0.578164
O     -1.742300     5.539495     1.563073    -0.543612

The following XYZ coordinates are in angstroms. Other properties are in atomic units.
The sperically averaged electron density of each atom fit to a function of the form exp(a - br)
eigen_1, eigen_2 and eigen_3 are the three eigenvalues of traceless quadrupole moment tensor
  atom number  atomic symbol              X              Y              Z     net charge C6 coefficient C8 coefficient C10 coefficient fluctuating dipole atomic polarizability isotropic forcefield polarizability              a              b squared Pearson coefficient          <r^3>          <r^4>         wp_QDO          m_QDO          q_QDO       dipole_x       dipole_y       dipole_z         dipole            Qxy            Qxz            Qyz     Q(x^2-y^2)  Q(3z^2 - R^2)        eigen_1        eigen_2        eigen_3 static polarizability      alpha(xx)      alpha(xy)      alpha(xz)      alpha(yy)      alpha(yz)      alpha(zz) atomic spin moment
            1             Mn      10.369476       0.063343      13.179223       0.879592     147.454300 0.32917040E+04  0.12118771E+06                                23.508266                           19.449544       0.374909       1.868550                    0.999588      58.316021     173.821261       0.386046       0.430952      -1.117656       0.003971      -0.004282      -0.012868       0.014131      -0.109475       0.012445      -0.033005       0.181615       0.045060      -0.153381       0.013446       0.139935             28.069056      24.775361       7.180085      -0.906120      29.672789      -1.853463      29.759016           4.620298
            2             Mn       3.590306       3.531975       9.695018       0.879344     147.503567 0.32923699E+04  0.12121243E+06                                23.509045                           19.448117       0.379240       1.869762                    0.999586      58.305882     173.763444       0.386180       0.430802      -1.117809       0.003699       0.004488       0.012781       0.014042       0.108665      -0.012258      -0.032929       0.181650       0.043939      -0.152625       0.013208       0.139416             28.073088      24.785199      -7.186971       0.908211      29.675422      -1.854487      29.758643           4.618969
            3             Mn      -3.590441       6.382033       2.070271       0.879591     147.454481 0.32917090E+04  0.12118793E+06                                23.508278                           19.449553       0.374913       1.868551                    0.999588      58.316068     173.821397       0.386046       0.430952      -1.117657      -0.003971       0.004282       0.012870       0.014133      -0.109476       0.012445      -0.033006       0.181617       0.045059      -0.153382       0.013446       0.139937             28.069070      24.775372       7.180091      -0.906122      29.672807      -1.853464      29.759030           4.620295
            4             Mn       3.188729       2.913401       5.554476       0.879306     147.504915 0.32924100E+04  0.12121439E+06                                23.509260                           19.448293       0.379214       1.869750                    0.999586      58.306563     173.766367       0.386176       0.430805      -1.117806      -0.003698      -0.004487      -0.012780       0.014041       0.108667      -0.012258      -0.032930       0.181652       0.043947      -0.152628       0.013211       0.139417             28.073345      24.785416      -7.187060       0.908224      29.675709      -1.854503      29.758910           4.618990
            5              H      -2.332070       2.734110       4.753267       0.165759       0.837271 0.61361596E+01  0.56635817E+02                                 1.501186                            1.474788      -0.785559       2.526191                    0.999745       3.204237       8.829959       0.499250       1.329211      -0.699004      -0.002664       0.013142       0.007620       0.015423       0.001026      -0.003353       0.003074      -0.003578       0.000263      -0.005417       0.000994       0.004423              1.499878       1.297674       0.123931       0.020298       1.895426       0.049583       1.306533          -0.000051
            6              H      -1.568724       1.395809       4.460477       0.158007       1.034057 0.78223070E+01  0.75810060E+02                                 1.655329                            1.607854      -0.922032       2.452386                    0.999029       3.244267       8.812265       0.509946       1.239338      -0.719851       0.011257      -0.007805       0.004810       0.014518      -0.003672       0.001812      -0.003709       0.001844      -0.010248      -0.005590      -0.001290       0.006880              1.657168       2.074549      -0.201500      -0.056723       1.425075       0.032669       1.471879           0.000029
            7              H      10.591715       1.660917       3.803224       0.148609       0.939706 0.67652476E+01  0.63716136E+02                                 1.586969                            1.517879      -0.999891       2.402849                    0.998695       3.362466       9.232396       0.509235       1.277091      -0.709003      -0.007578      -0.004073      -0.004102       0.009531       0.003691      -0.002655       0.000477       0.000057       0.002851      -0.005025       0.000886       0.004139              1.617557       1.555223       0.071860       0.451881       1.285848       0.026173       2.011600          -0.000046
            8              H       8.571520       1.402447       6.645729       0.146425       0.906935 0.68711745E+01  0.65493434E+02                                 1.600238                            1.573170      -0.937038       2.438054                    0.998351       3.470867       9.844058       0.475760       1.350678      -0.693508      -0.001502      -0.008923       0.007013       0.011448      -0.000432      -0.000909      -0.003114      -0.002594      -0.000997      -0.003157      -0.000658       0.003815              1.599455       1.661803       0.248930      -0.227337       1.565186      -0.221554       1.571375          -0.000035
            9              H       9.321282       2.765260       6.450536       0.156483       0.882930 0.66375901E+01  0.63250783E+02                                 1.614677                            1.578110      -1.356430       2.248402                    0.993660       3.659803      10.666961       0.456831       1.407004      -0.680725       0.008048       0.011836       0.004237       0.014927       0.003619      -0.000305       0.002232       0.000294      -0.004374      -0.004201      -0.000460       0.004660              1.618272       1.356981       0.099187       0.079151       2.042310       0.343426       1.455525           0.000005
           10              H       8.652869       2.055723       5.222952       0.157443       0.838500 0.61535239E+01  0.57002977E+02                                 1.516258                            1.487120      -0.766914       2.526987                    0.999571       3.307500       9.218907       0.490606       1.347719      -0.694554       0.000400       0.003170      -0.012746       0.013140      -0.000799      -0.000963      -0.001361       0.002496       0.006656      -0.003069       0.000268       0.002801              1.522371       1.494809      -0.049832       0.327205       1.268644      -0.081713       1.803660          -0.000018
           11              H       9.509778      -0.301623       4.680070       0.151929       0.894198 0.65426823E+01  0.61382630E+02                                 1.567337                            1.520078      -0.834950       2.490209                    0.999434       3.337014       9.280372       0.492957       1.324363      -0.699432      -0.004383       0.008905      -0.009372       0.013650      -0.001421       0.003320      -0.002509      -0.000240       0.004007      -0.003282      -0.001910       0.005192              1.583080       1.547684       0.087214       0.385307       1.371644       0.130666       1.829914          -0.000023
           12              H      10.879169      -0.785130       5.271750       0.156321       1.020121 0.78013756E+01  0.75093375E+02                                 1.604288                            1.578428      -0.847957       2.485696                    0.999686       3.149365       8.355831       0.531332       1.197594      -0.730522       0.015297       0.001845      -0.000813       0.015430      -0.000089      -0.001724      -0.001655       0.006383      -0.014394      -0.005638      -0.000236       0.005874              1.588222       1.758935      -0.287823      -0.119058       1.631746       0.165088       1.373985           0.000001
           13              H       9.620954      -0.668309       6.200444       0.143558       1.004782 0.76459554E+01  0.74285166E+02                                 1.662182                            1.617923      -1.049147       2.376058                    0.998598       3.477206       9.712924       0.491044       1.283853      -0.707713      -0.003168       0.003609       0.013526       0.014353       0.000037      -0.004141      -0.000462      -0.003781       0.012074      -0.005675      -0.000150       0.005825              1.663381       1.553680       0.246519      -0.260800       1.600075      -0.198560       1.836387           0.000019
           14              H      -0.103090       1.147158      10.090590       0.121735       1.020995 0.74505514E+01  0.72498040E+02                                 1.723437                            1.633115      -1.261796       2.283895                    0.995845       3.641844      10.450489       0.468913       1.342382      -0.694286       0.022744      -0.003340       0.029986       0.037784      -0.002605       0.009906      -0.000825       0.018228       0.020755      -0.012959      -0.003450       0.016409              1.760497       1.806748       0.030216       0.345626       1.386952      -0.083331       2.087792          -0.000134
           15              H      -0.526102       1.866652       6.183670       0.121888       1.003807 0.73353100E+01  0.71132954E+02                                 1.702132                            1.617495      -1.313162       2.259406                    0.994422       3.688127      10.581679       0.472231       1.337515      -0.694586       0.016771       0.006706      -0.031094       0.035959       0.003411      -0.005080      -0.003775       0.005706       0.021968      -0.008250      -0.002875       0.011125              1.736489       1.748520       0.174639      -0.183955       1.395158      -0.202019       2.065790          -0.000251
           16              H       9.972096       0.416892       8.288100       0.111281       1.011310 0.74790125E+01  0.72841372E+02                                 1.708533                            1.632713      -1.220160       2.295747                    0.995548       3.702619      10.628296       0.470506       1.336617      -0.695062      -0.031011      -0.009166       0.002283       0.032418       0.007402       0.002588      -0.004167       0.014673      -0.004974      -0.011890       0.000587       0.011303              1.737712       2.102230       0.333930       0.018396       1.486125      -0.055124       1.624783           0.000232
           17              H      -0.374268       1.457860      12.840074       0.096806       0.991719 0.69965263E+01  0.66956132E+02                                 1.689689                            1.580881      -0.961185       2.421846                    0.997994       3.574451      10.141255       0.477805       1.339514      -0.695303       0.026221      -0.037393      -0.013262       0.047558      -0.005657      -0.008853       0.000942       0.003865      -0.042680      -0.017251       0.002022       0.015229              1.733563       1.596861      -0.351971      -0.064953       2.144382       0.185201       1.459447           0.000013
           18              H       0.730714       3.427639      12.905647       0.134516       0.891920 0.62074897E+01  0.57985127E+02                                 1.604920                            1.513754      -1.105850       2.364923                    0.997215       3.519918      10.052550       0.473674       1.384287      -0.685678       0.031159       0.001295      -0.010870       0.033026       0.001551      -0.003952       0.003251      -0.008849      -0.024841      -0.010579       0.001335       0.009245              1.637131       2.140292       0.052078      -0.164740       1.445066      -0.003306       1.326035          -0.000080
           19              H      -2.673795       5.182426      14.014285       0.125914       1.031767 0.77168715E+01  0.74721645E+02                                 1.661455                            1.608580      -0.852934       2.480829                    0.999357       3.309683       9.059687       0.503067       1.257406      -0.715459      -0.019291       0.025620       0.008955       0.033298      -0.002241      -0.006152       0.004165       0.002479      -0.056131      -0.020419       0.006800       0.013618              1.657856       1.550298      -0.227071      -0.078085       1.937519       0.172566       1.485751           0.000125
           20              H      -3.666244       3.198168      13.902964       0.088218       1.128178 0.81984879E+01  0.81085908E+02                                 1.800862                            1.680358      -0.917757       2.435305                    0.998148       3.590314      10.131277       0.479505       1.291520      -0.706390      -0.044632       0.002291       0.009080       0.045603      -0.006660      -0.006323       0.004254       0.012503      -0.047474      -0.017565      -0.001114       0.018679              1.860828       2.524573       0.308233      -0.240338       1.545524      -0.076795       1.512386           0.000019
           21              H      -0.775645       6.565706      13.712345       0.106892       0.961521 0.72879001E+01  0.70714378E+02                                 1.674176                            1.627336      -1.179145       2.320058                    0.994920       3.708696      10.720679       0.463252       1.362647      -0.689839      -0.017102       0.026041       0.007851       0.032128       0.000194      -0.004622       0.002368      -0.002089      -0.036447      -0.013579       0.006079       0.007500              1.686122       1.624246      -0.166292      -0.097734       2.022494       0.126946       1.411625          -0.000069
           22              H       1.632322       5.459163      12.987994       0.125782       0.896675 0.65780541E+01  0.62484186E+02                                 1.627511                            1.569977      -1.113654       2.361269                    0.996258       3.618004      10.496371       0.458895       1.405143      -0.681585       0.018928      -0.029621      -0.009755       0.036480       0.002622      -0.001620       0.001885       0.002110      -0.031815      -0.011060       0.002926       0.008133              1.650932       1.646911      -0.253121      -0.117176       1.931970       0.117587       1.373915          -0.000133
           23              H       7.603462      -1.496522      13.238086       0.089656       0.992201 0.71408116E+01  0.68733902E+02                                 1.689949                            1.596885      -0.988502       2.400443                    0.997822       3.662474      10.444609       0.475173       1.339155      -0.694871      -0.027468       0.034310      -0.001510       0.043977      -0.005931      -0.000330      -0.001598       0.004018      -0.035032      -0.011890      -0.000229       0.012119              1.724527       1.714429      -0.400010      -0.012199       2.119627       0.035374       1.339525           0.000036
           24              H       6.662535      -3.502782      13.270110       0.123349       0.894840 0.65046884E+01  0.61395359E+02                                 1.602015                            1.545481      -1.015152       2.403556                    0.997435       3.547496      10.140529       0.471265       1.376994      -0.687484      -0.031288      -0.001702       0.000217       0.031335      -0.000802      -0.000055      -0.000258       0.002591      -0.042566      -0.014192       0.005574       0.008618              1.609306       2.076686       0.060993      -0.024759       1.476447      -0.004264       1.274785           0.000079
           25              H       3.533180       7.002517      13.148114       0.138154       0.990291 0.71559162E+01  0.67823047E+02                                 1.607280                            1.542128      -0.799914       2.519002                    0.999742       3.137804       8.427832       0.518546       1.246254      -0.718871       0.022783      -0.029610      -0.002634       0.037453      -0.001933      -0.000264       0.000633       0.001096      -0.055898      -0.018649       0.007312       0.011337              1.616775       1.610978      -0.344454      -0.025360       1.917019       0.051930       1.322328           0.000139
           26              H      11.153040      -3.034939      13.155738       0.097247       1.146801 0.83305804E+01  0.81676214E+02                                 1.741859                            1.636561      -0.847580       2.475779                    0.999035       3.334064       8.985813       0.518162       1.205648      -0.727850       0.048483       0.003580      -0.002237       0.048667      -0.004791      -0.002340      -0.000101       0.012757      -0.058525      -0.019669       0.001809       0.017860              1.781282       2.409431       0.281350       0.017030       1.535972       0.031146       1.398441           0.000194
           27              H       4.447050       6.561324       2.871480       0.166019       0.835020 0.61151361E+01  0.56392317E+02                                 1.498569                            1.472362      -0.792982       2.523271                    0.999688       3.198748       8.810434       0.499618       1.329396      -0.698992      -0.002824      -0.013096      -0.007526       0.015366      -0.001101       0.003415       0.003058      -0.003548       0.000043      -0.005503       0.001119       0.004383              1.497245       1.295767      -0.123723      -0.020259       1.891429       0.049419       1.304537          -0.000051
           28              H       5.210369       7.899625       3.164270       0.157821       1.031340 0.77940025E+01  0.75444336E+02                                 1.650176                            1.603109      -0.910748       2.457264                    0.999100       3.239822       8.786117       0.511733       1.236507      -0.720482       0.011465       0.007947      -0.004596       0.014688       0.003715      -0.001761      -0.003716       0.001834      -0.010111      -0.005575      -0.001305       0.006880              1.651955       2.067156       0.200369       0.056361       1.421098       0.032533       1.467611           0.000028
           29              H       3.812508       7.634517       3.821523       0.149846       0.937265 0.67462926E+01  0.63517956E+02                                 1.586916                            1.517924      -1.014617       2.397243                    0.998602       3.360140       9.236401       0.507936       1.280755      -0.708218      -0.007405       0.004187       0.003514       0.009204      -0.003663       0.002605       0.000581      -0.000146       0.002937      -0.005042       0.001039       0.004003              1.617465       1.554858      -0.071799      -0.451475       1.285962       0.026075       2.011573          -0.000046
           30              H       1.792329       7.892987       0.979018       0.146338       0.905979 0.68609982E+01  0.65365848E+02                                 1.598640                            1.571643      -0.938623       2.437211                    0.998349       3.467233       9.828326       0.476201       1.350057      -0.693655      -0.001327       0.009085      -0.007148       0.011636       0.000426       0.000887      -0.003056      -0.002083      -0.001112      -0.003137      -0.000459       0.003596              1.597848       1.659873      -0.248576       0.226932       1.563845      -0.221337       1.569825          -0.000035
           31              H       2.542115       6.530174       1.174211       0.155856       0.884144 0.66514829E+01  0.63435960E+02                                 1.618233                            1.581422      -1.358053       2.247479                    0.993628       3.667565      10.704863       0.455492       1.409964      -0.680156       0.008203      -0.011892      -0.004258       0.015061      -0.003429       0.000381       0.002305       0.000219      -0.004285      -0.004173      -0.000300       0.004473              1.621890       1.359587      -0.099461      -0.079492       2.047475       0.344782       1.458607           0.000005
           32              H       1.873680       7.239711       2.401795       0.157039       0.838994 0.61603304E+01  0.57100270E+02                                 1.518935                            1.489624      -0.773180       2.524772                    0.999524       3.312717       9.245982       0.489206       1.350767      -0.693937       0.000280      -0.002986       0.012863       0.013208       0.000663       0.000900      -0.001398       0.002542       0.006964      -0.003061       0.000177       0.002884              1.525110       1.497505       0.049958      -0.328317       1.270618      -0.081827       1.807208          -0.000018
           33              H       2.730540       9.597057       2.944677       0.151091       0.896822 0.65657194E+01  0.61648815E+02                                 1.569883                            1.522288      -0.832961       2.490506                    0.999460       3.342350       9.296969       0.492857       1.323557      -0.699585      -0.004527      -0.008963       0.009605       0.013896       0.001447      -0.003378      -0.002348      -0.000293       0.003759      -0.003319      -0.001798       0.005117              1.585738       1.549977      -0.087396      -0.386798       1.373395       0.130973       1.833841          -0.000023
           34              H       4.099926      10.080564       2.352997       0.155958       1.021660 0.78127551E+01  0.75209488E+02                                 1.603752                            1.577746      -0.834313       2.490602                    0.999700       3.151644       8.354682       0.532521       1.194817      -0.731149       0.015079      -0.001854       0.001295       0.015248       0.000197       0.001489      -0.001520       0.006576      -0.015266      -0.005757      -0.000275       0.006032              1.587730       1.758981       0.288194       0.119353       1.630935       0.165104       1.373274           0.000001
           35              H       2.841720       9.963743       1.424303       0.142190       1.009126 0.76893295E+01  0.74832108E+02                                 1.668914                            1.624051      -1.059839       2.370985                    0.998576       3.487640       9.758688       0.489288       1.286299      -0.707189      -0.002943      -0.003402      -0.013727       0.014445      -0.000046       0.004301      -0.000523      -0.003548       0.012191      -0.005706      -0.000292       0.005998              1.670209       1.559536      -0.248393       0.262762       1.606509      -0.200217       1.844581           0.000019
           36              H       6.676038       2.448160      12.783651       0.123325       1.017788 0.74256575E+01  0.72231038E+02                                 1.723489                            1.633261      -1.276539       2.278842                    0.995702       3.639996      10.460255       0.467423       1.347123      -0.693332       0.022241       0.003259      -0.029368       0.036983       0.002607      -0.009912      -0.000660       0.018127       0.020527      -0.012889      -0.003463       0.016352              1.760539       1.806850      -0.030235      -0.345329       1.387177      -0.083392       2.087589          -0.000135
           37              H       6.253013       7.428782       1.441077       0.120752       1.005660 0.73493481E+01  0.71278151E+02                                 1.701712                            1.617077      -1.301465       2.263626                    0.994593       3.688369      10.570926       0.473320       1.334270      -0.695252       0.016752      -0.006847       0.031614       0.036427      -0.003532       0.005170      -0.003778       0.005922       0.022019      -0.008411      -0.002836       0.011247              1.736047       1.748013      -0.174610       0.184123       1.394892      -0.202022       2.065235          -0.000251
           38              H       3.192898       3.178426      14.586141       0.109670       1.016842 0.75294596E+01  0.73448464E+02                                 1.713713                            1.637351      -1.222066       2.293766                    0.995532       3.714341      10.666759       0.470258       1.335215      -0.695316      -0.031651       0.008870      -0.001817       0.032921      -0.007614      -0.002448      -0.004340       0.014818      -0.005475      -0.012100       0.000537       0.011563              1.743098       2.109440      -0.335665      -0.018542       1.490253      -0.055380       1.629599           0.000233
           39              H       6.404885       2.137458      10.034167       0.098099       0.989082 0.69739983E+01  0.66670360E+02                                 1.684901                            1.576970      -0.950334       2.426434                    0.998097       3.566216      10.104452       0.479136       1.337199      -0.695775       0.026108       0.037001       0.013383       0.047221       0.005715       0.008778       0.000725       0.003751      -0.043139      -0.017360       0.002136       0.015223              1.728440       1.592501       0.349808       0.064462       2.136861       0.184053       1.455958           0.000012
           40              H       7.509906       0.167679       9.968594       0.133479       0.894377 0.62276072E+01  0.58219462E+02                                 1.607740                            1.516083      -1.112824       2.361598                    0.997130       3.525603      10.072428       0.473373       1.384063      -0.685713       0.031351      -0.001017       0.011115       0.033279      -0.001689       0.003837       0.003343      -0.008723      -0.025577      -0.010729       0.001371       0.009359              1.640144       2.145267      -0.052282       0.165410       1.447215      -0.003340       1.327951          -0.000081
           41              H       4.105437      -1.587108       8.859956       0.125742       1.031907 0.77180411E+01  0.74726590E+02                                 1.660564                            1.607865      -0.848497       2.482381                    0.999392       3.310354       9.057489       0.503634       1.256097      -0.715733      -0.019340      -0.025722      -0.008996       0.033415       0.002294       0.006212       0.004092       0.002397      -0.056766      -0.020616       0.006875       0.013742              1.656933       1.549531       0.226627       0.077940       1.936104       0.172275       1.485164           0.000125
           42              H       3.112950       0.397150       8.971277       0.086418       1.131963 0.82306006E+01  0.81487551E+02                                 1.805532                            1.684134      -0.921449       2.433330                    0.998124       3.596801      10.156628       0.478733       1.292269      -0.706250      -0.045375      -0.002037      -0.009539       0.046412       0.006750       0.006063       0.004345       0.011714      -0.047717      -0.017584      -0.000870       0.018453              1.865932       2.533230      -0.309680       0.241672       1.548899      -0.077150       1.515668           0.000018
           43              H       6.003611      -2.970388       9.161896       0.106966       0.961474 0.72830900E+01  0.70615749E+02                                 1.670106                            1.623596      -1.160306       2.327421                    0.995295       3.700980      10.674532       0.465424       1.357287      -0.690913      -0.016989      -0.026297      -0.007808       0.032267      -0.000170       0.004634       0.002461      -0.001898      -0.036642      -0.013658       0.006161       0.007497              1.681949       1.620279       0.165548       0.097310       2.016931       0.126386       1.408636          -0.000070
           44              H       8.411552      -1.863845       9.886247       0.126309       0.893066 0.65473621E+01  0.62137787E+02                                 1.625388                            1.568162      -1.121821       2.358905                    0.996211       3.613064      10.487232       0.458216       1.408467      -0.680987       0.018981       0.029543       0.009795       0.036455      -0.002656       0.001479       0.001814       0.002200      -0.031450      -0.010895       0.002776       0.008119              1.648714       1.644673       0.252109       0.116813       1.929015       0.117176       1.372455          -0.000133
           45              H       0.824262       5.091840       9.636155       0.090737       0.988042 0.71080190E+01  0.68367438E+02                                 1.688328                            1.595692      -0.997976       2.397356                    0.997731       3.658588      10.443549       0.474051       1.343324      -0.694048      -0.027260      -0.034387       0.001443       0.043905       0.005597       0.000364      -0.001591       0.004190      -0.035030      -0.011887       0.000057       0.011830              1.722738       1.712656       0.398815       0.012165       2.116868       0.035307       1.338689           0.000034
           46              H      -0.116703       7.098100       9.604131       0.122183       0.897815 0.65323704E+01  0.61738098E+02                                 1.607232                            1.550054      -1.022045       2.400400                    0.997180       3.557627      10.184805       0.469861       1.379286      -0.687021      -0.031522       0.001784      -0.000482       0.031576       0.000850      -0.000041      -0.000318       0.002489      -0.042931      -0.014315       0.005653       0.008663              1.614667       2.085387      -0.061460       0.024916       1.480526      -0.004282       1.278088           0.000078
           47              H      10.312441      -3.407199       9.726127       0.137580       0.990605 0.71564938E+01  0.67799523E+02                                 1.604075                            1.539357      -0.775151       2.528886                    0.999791       3.138705       8.416130       0.520679       1.241680      -0.719854       0.023014       0.029975       0.002717       0.037888       0.001899       0.000338       0.000629       0.001052      -0.055659      -0.018570       0.007310       0.011261              1.613449       1.607705       0.342969       0.025255       1.912457       0.051725       1.320185           0.000139
           48              H       4.373810       6.630257       9.718503       0.096627       1.150876 0.83660436E+01  0.82125362E+02                                 1.747635                            1.641314      -0.851614       2.474389                    0.999010       3.338499       9.008451       0.516719       1.207521      -0.727441       0.048534      -0.003340       0.002129       0.048695       0.004718       0.002410      -0.000047       0.012758      -0.059127      -0.019875       0.001949       0.017926              1.787469       2.420020      -0.283056      -0.017099       1.540307       0.031313       1.402079           0.000192
           49              H       9.111105       3.711266      10.496227       0.165759       0.837271 0.61361595E+01  0.56635814E+02                                 1.501185                            1.474788      -0.785558       2.526192                    0.999745       3.204237       8.829957       0.499250       1.329210      -0.699004       0.002664      -0.013142      -0.007620       0.015423       0.001026      -0.003353       0.003074      -0.003578       0.000263      -0.005417       0.000994       0.004423              1.499877       1.297674       0.123931       0.020298       1.895425       0.049583       1.306533          -0.000051
           50              H       8.347759       5.049567      10.789017       0.158007       1.034056 0.78223029E+01  0.75810016E+02                                 1.655329                            1.607854      -0.922032       2.452386                    0.999029       3.244266       8.812264       0.509946       1.239339      -0.719851      -0.011257       0.007805      -0.004810       0.014518      -0.003672       0.001812      -0.003709       0.001844      -0.010248      -0.005590      -0.001290       0.006880              1.657168       2.074550      -0.201500      -0.056723       1.425075       0.032669       1.471879           0.000029
           51              H      -3.812680       4.784459      11.446270       0.148609       0.939707 0.67652518E+01  0.63716184E+02                                 1.586969                            1.517879      -0.999891       2.402849                    0.998695       3.362467       9.232399       0.509235       1.277090      -0.709003       0.007578       0.004073       0.004102       0.009531       0.003691      -0.002655       0.000477       0.000057       0.002851      -0.005025       0.000886       0.004139              1.617557       1.555223       0.071860       0.451881       1.285849       0.026173       2.011600          -0.000046
           52              H      -1.792485       5.042929       8.603765       0.146425       0.906935 0.68711709E+01  0.65493391E+02                                 1.600237                            1.573170      -0.937037       2.438054                    0.998351       3.470866       9.844054       0.475760       1.350678      -0.693508       0.001502       0.008923      -0.007013       0.011448      -0.000432      -0.000909      -0.003114      -0.002594      -0.000997      -0.003157      -0.000658       0.003815              1.599454       1.661802       0.248930      -0.227336       1.565186      -0.221554       1.571374          -0.000035
           53              H      -2.542247       3.680116       8.798958       0.156483       0.882930 0.66375851E+01  0.63250729E+02                                 1.614677                            1.578110      -1.356430       2.248402                    0.993660       3.659802      10.666960       0.456831       1.407005      -0.680725      -0.008048      -0.011836      -0.004237       0.014927       0.003619      -0.000305       0.002232       0.000294      -0.004374      -0.004201      -0.000460       0.004660              1.618272       1.356981       0.099187       0.079151       2.042310       0.343426       1.455525           0.000005
           54              H      -1.873834       4.389653      10.026542       0.157443       0.838501 0.61535279E+01  0.57003023E+02                                 1.516258                            1.487120      -0.766915       2.526986                    0.999571       3.307501       9.218910       0.490606       1.347719      -0.694554      -0.000400      -0.003170       0.012746       0.013140      -0.000799      -0.000963      -0.001361       0.002496       0.006656      -0.003069       0.000268       0.002801              1.522372       1.494810      -0.049832       0.327205       1.268644      -0.081713       1.803661          -0.000019
           55              H      -2.730743       6.746999      10.569424       0.151929       0.894197 0.65426811E+01  0.61382620E+02                                 1.567337                            1.520078      -0.834951       2.490209                    0.999434       3.337014       9.280374       0.492957       1.324364      -0.699432       0.004383      -0.008905       0.009372       0.013650      -0.001421       0.003320      -0.002509      -0.000240       0.004007      -0.003282      -0.001911       0.005192              1.583081       1.547684       0.087214       0.385307       1.371644       0.130666       1.829914          -0.000023
           56              H      -4.100134       7.230506       9.977744       0.156321       1.020121 0.78013760E+01  0.75093382E+02                                 1.604289                            1.578428      -0.847957       2.485696                    0.999686       3.149365       8.355832       0.531332       1.197595      -0.730522      -0.015297      -0.001845       0.000813       0.015430      -0.000089      -0.001724      -0.001655       0.006383      -0.014394      -0.005638      -0.000236       0.005874              1.588222       1.758935      -0.287823      -0.119058       1.631746       0.165088       1.373986           0.000001
           57              H      -2.841919       7.113685       9.049050       0.143558       1.004782 0.76459598E+01  0.74285218E+02                                 1.662183                            1.617923      -1.049147       2.376058                    0.998598       3.477207       9.712927       0.491044       1.283853      -0.707713       0.003168      -0.003609      -0.013526       0.014353       0.000037      -0.004141      -0.000462      -0.003781       0.012074      -0.005675      -0.000150       0.005825              1.663381       1.553680       0.246519      -0.260800       1.600076      -0.198561       1.836387           0.000019
           58              H       6.882125       5.298218       5.158904       0.121735       1.020995 0.74505564E+01  0.72498098E+02                                 1.723437                            1.633115      -1.261797       2.283894                    0.995845       3.641845      10.450491       0.468913       1.342382      -0.694286      -0.022744       0.003340      -0.029986       0.037784      -0.002605       0.009906      -0.000825       0.018228       0.020755      -0.012959      -0.003450       0.016409              1.760498       1.806748       0.030216       0.345626       1.386953      -0.083331       2.087792          -0.000134
           59              H       7.305137       4.578724       9.065824       0.121888       1.003807 0.73353080E+01  0.71132933E+02                                 1.702132                            1.617495      -1.313162       2.259406                    0.994422       3.688127      10.581680       0.472231       1.337516      -0.694586      -0.016771      -0.006706       0.031094       0.035959       0.003411      -0.005080      -0.003775       0.005706       0.021968      -0.008250      -0.002875       0.011125              1.736489       1.748520       0.174639      -0.183955       1.395158      -0.202019       2.065790          -0.000251
           60              H      -3.193061       6.028484       6.961394       0.111281       1.011310 0.74790193E+01  0.72841455E+02                                 1.708534                            1.632714      -1.220161       2.295746                    0.995548       3.702621      10.628303       0.470506       1.336617      -0.695062       0.031011       0.009166      -0.002283       0.032418       0.007402       0.002588      -0.004167       0.014673      -0.004974      -0.011890       0.000587       0.011303              1.737713       2.102231       0.333930       0.018396       1.486125      -0.055124       1.624783           0.000232
           61              H       7.153303       4.987516       2.409420       0.096806       0.991719 0.69965265E+01  0.66956132E+02                                 1.689689                            1.580881      -0.961185       2.421846                    0.997994       3.574451      10.141253       0.477806       1.339513      -0.695303      -0.026221       0.037393       0.013262       0.047558      -0.005657      -0.008853       0.000942       0.003865      -0.042680      -0.017251       0.002022       0.015229              1.733563       1.596860      -0.351971      -0.064953       2.144381       0.185200       1.459447           0.000013
           62              H       6.048321       3.017737       2.343847       0.134516       0.891921 0.62074969E+01  0.57985207E+02                                 1.604921                            1.513755      -1.105851       2.364923                    0.997215       3.519919      10.052552       0.473674       1.384286      -0.685678      -0.031159      -0.001295       0.010870       0.033026       0.001551      -0.003952       0.003251      -0.008849      -0.024841      -0.010579       0.001334       0.009245              1.637131       2.140292       0.052078      -0.164740       1.445066      -0.003307       1.326035          -0.000080
           63              H       9.452830       1.262950       1.235209       0.125913       1.031767 0.77168725E+01  0.74721658E+02                                 1.661455                            1.608580      -0.852934       2.480829                    0.999357       3.309683       9.059687       0.503067       1.257406      -0.715459       0.019291      -0.025620      -0.008955       0.033298      -0.002241      -0.006152       0.004165       0.002479      -0.056131      -0.020419       0.006800       0.013618              1.657857       1.550298      -0.227072      -0.078085       1.937520       0.172566       1.485752           0.000125
           64              H      10.445279       3.247208       1.346530       0.088218       1.128177 0.81984819E+01  0.81085830E+02                                 1.800861                            1.680357      -0.917757       2.435305                    0.998148       3.590313      10.131272       0.479505       1.291520      -0.706390       0.044632      -0.002291      -0.009080       0.045603      -0.006660      -0.006323       0.004254       0.012503      -0.047473      -0.017565      -0.001113       0.018678              1.860827       2.524571       0.308232      -0.240337       1.545524      -0.076794       1.512386           0.000019
           65              H       7.554680      -0.120330       1.537149       0.106892       0.961521 0.72879024E+01  0.70714400E+02                                 1.674176                            1.627336      -1.179144       2.320058                    0.994920       3.708696      10.720676       0.463252       1.362646      -0.689839       0.017102      -0.026041      -0.007851       0.032128       0.000194      -0.004622       0.002368      -0.002089      -0.036447      -0.013579       0.006079       0.007500              1.686121       1.624246      -0.166292      -0.097733       2.022494       0.126946       1.411624          -0.000069
           66              H       5.146713       0.986213       2.261500       0.125782       0.896676 0.65780640E+01  0.62484304E+02                                 1.627512                            1.569978      -1.113656       2.361268                    0.996258       3.618007      10.496382       0.458894       1.405143      -0.681585      -0.018928       0.029621       0.009755       0.036480       0.002622      -0.001620       0.001885       0.002110      -0.031815      -0.011060       0.002926       0.008133              1.650933       1.646912      -0.253121      -0.117176       1.931972       0.117587       1.373916          -0.000133
           67              H      -0.824427       7.941898       2.011408       0.089656       0.992200 0.71408030E+01  0.68733800E+02                                 1.689948                            1.596884      -0.988502       2.400443                    0.997822       3.662472      10.444603       0.475173       1.339155      -0.694871       0.027468      -0.034310       0.001510       0.043977      -0.005931      -0.000330      -0.001598       0.004018      -0.035032      -0.011890      -0.000229       0.012119              1.724526       1.714429      -0.400009      -0.012199       2.119625       0.035373       1.339524           0.000036
           68              H       0.116500       9.948158       1.979384       0.123349       0.894840 0.65046854E+01  0.61395324E+02                                 1.602015                            1.545481      -1.015152       2.403557                    0.997435       3.547495      10.140526       0.471265       1.376994      -0.687484       0.031288       0.001702      -0.000217       0.031335      -0.000802      -0.000055      -0.000258       0.002591      -0.042566      -0.014192       0.005574       0.008618              1.609306       2.076686       0.060993      -0.024759       1.476446      -0.004264       1.274785           0.000078
           69              H       3.245855      -0.557141       2.101380       0.138154       0.990292 0.71559288E+01  0.67823190E+02                                 1.607281                            1.542128      -0.799915       2.519002                    0.999742       3.137807       8.427839       0.518546       1.246253      -0.718871      -0.022783       0.029610       0.002634       0.037453      -0.001933      -0.000264       0.000633       0.001096      -0.055898      -0.018649       0.007312       0.011337              1.616776       1.610978      -0.344454      -0.025360       1.917020       0.051930       1.322328           0.000139
           70              H      -4.374005       9.480315       2.093756       0.097247       1.146801 0.83305757E+01  0.81676164E+02                                 1.741860                            1.636562      -0.847579       2.475779                    0.999035       3.334063       8.985813       0.518161       1.205649      -0.727849      -0.048483      -0.003580       0.002237       0.048667      -0.004791      -0.002340      -0.000101       0.012757      -0.058524      -0.019669       0.001809       0.017860              1.781282       2.409432       0.281351       0.017030       1.535972       0.031146       1.398441           0.000194
           71              H       2.331985      -0.115948      12.378014       0.166019       0.835020 0.61151334E+01  0.56392285E+02                                 1.498569                            1.472362      -0.792981       2.523271                    0.999688       3.198747       8.810431       0.499618       1.329396      -0.698992       0.002824       0.013096       0.007526       0.015366      -0.001101       0.003415       0.003058      -0.003548       0.000043      -0.005503       0.001119       0.004383              1.497244       1.295767      -0.123723      -0.020259       1.891429       0.049419       1.304537          -0.000051
           72              H       1.568666      -1.454249      12.085224       0.157821       1.031340 0.77940038E+01  0.75444351E+02                                 1.650176                            1.603109      -0.910748       2.457264                    0.999100       3.239822       8.786117       0.511733       1.236507      -0.720482      -0.011465      -0.007947       0.004596       0.014688       0.003715      -0.001761      -0.003716       0.001834      -0.010111      -0.005575      -0.001305       0.006880              1.651955       2.067157       0.200369       0.056361       1.421098       0.032533       1.467611           0.000028
           73              H       2.966527      -1.189141      11.427971       0.149846       0.937265 0.67462926E+01  0.63517956E+02                                 1.586916                            1.517924      -1.014617       2.397243                    0.998602       3.360140       9.236401       0.507936       1.280755      -0.708218       0.007405      -0.004187      -0.003514       0.009204      -0.003663       0.002605       0.000581      -0.000146       0.002937      -0.005042       0.001039       0.004003              1.617465       1.554858      -0.071799      -0.451475       1.285962       0.026075       2.011573          -0.000046
           74              H       4.986706      -1.447611      14.270476       0.146338       0.905979 0.68609953E+01  0.65365811E+02                                 1.598640                            1.571643      -0.938622       2.437211                    0.998349       3.467232       9.828321       0.476201       1.350056      -0.693655       0.001327      -0.009085       0.007148       0.011636       0.000426       0.000887      -0.003056      -0.002083      -0.001111      -0.003137      -0.000459       0.003596              1.597847       1.659873      -0.248576       0.226932       1.563845      -0.221337       1.569825          -0.000035
           75              H       4.236920      -0.084798      14.075283       0.155856       0.884144 0.66514796E+01  0.63435922E+02                                 1.618232                            1.581421      -1.358053       2.247480                    0.993628       3.667564      10.704860       0.455492       1.409965      -0.680156      -0.008203       0.011892       0.004258       0.015061      -0.003429       0.000381       0.002305       0.000219      -0.004285      -0.004173      -0.000300       0.004473              1.621890       1.359587      -0.099461      -0.079492       2.047474       0.344782       1.458607           0.000005
           76              H       4.905355      -0.794335      12.847699       0.157040       0.838993 0.61603277E+01  0.57100241E+02                                 1.518935                            1.489624      -0.773180       2.524772                    0.999524       3.312716       9.245980       0.489206       1.350767      -0.693937      -0.000280       0.002986      -0.012863       0.013208       0.000663       0.000900      -0.001398       0.002542       0.006964      -0.003061       0.000177       0.002884              1.525110       1.497505       0.049958      -0.328317       1.270618      -0.081827       1.807208          -0.000018
           77              H       4.048495      -3.151681      12.304817       0.151091       0.896823 0.65657271E+01  0.61648902E+02                                 1.569884                            1.522289      -0.832962       2.490506                    0.999460       3.342352       9.296974       0.492857       1.323556      -0.699586       0.004527       0.008963      -0.009605       0.013896       0.001447      -0.003378      -0.002348      -0.000293       0.003759      -0.003319      -0.001798       0.005117              1.585738       1.549978      -0.087396      -0.386798       1.373395       0.130973       1.833842          -0.000023
           78              H       2.679109      -3.635188      12.896497       0.155958       1.021660 0.78127539E+01  0.75209473E+02                                 1.603751                            1.577746      -0.834313       2.490602                    0.999700       3.151644       8.354682       0.532521       1.194817      -0.731149      -0.015079       0.001854      -0.001295       0.015248       0.000197       0.001489      -0.001520       0.006576      -0.015266      -0.005757      -0.000275       0.006032              1.587730       1.758981       0.288194       0.119353       1.630934       0.165104       1.373273           0.000001
           79              H       3.937315      -3.518367      13.825191       0.142190       1.009126 0.76893298E+01  0.74832115E+02                                 1.668915                            1.624051      -1.059840       2.370984                    0.998576       3.487640       9.758690       0.489288       1.286300      -0.707189       0.002943       0.003402       0.013727       0.014445      -0.000046       0.004301      -0.000523      -0.003548       0.012191      -0.005706      -0.000292       0.005998              1.670209       1.559536      -0.248393       0.262762       1.606509      -0.200217       1.844582           0.000019
           80              H       0.102997       3.997216       2.465843       0.123325       1.017787 0.74256533E+01  0.72230985E+02                                 1.723488                            1.633260      -1.276538       2.278842                    0.995702       3.639995      10.460250       0.467423       1.347123      -0.693332      -0.022241      -0.003259       0.029368       0.036983       0.002607      -0.009912      -0.000660       0.018127       0.020527      -0.012889      -0.003463       0.016352              1.760538       1.806849      -0.030235      -0.345328       1.387176      -0.083392       2.087588          -0.000135
           81              H       0.526022      -0.983406      13.808417       0.120751       1.005660 0.73493519E+01  0.71278197E+02                                 1.701713                            1.617077      -1.301466       2.263626                    0.994593       3.688370      10.570930       0.473320       1.334270      -0.695251      -0.016752       0.006847      -0.031614       0.036427      -0.003532       0.005170      -0.003778       0.005921       0.022019      -0.008411      -0.002836       0.011247              1.736048       1.748014      -0.174610       0.184123       1.394892      -0.202022       2.065236          -0.000251
           82              H       3.586137       3.266950       0.663353       0.109669       1.016842 0.75294629E+01  0.73448504E+02                                 1.713713                            1.637352      -1.222066       2.293766                    0.995532       3.714342      10.666762       0.470258       1.335215      -0.695316       0.031651      -0.008870       0.001817       0.032921      -0.007614      -0.002448      -0.004340       0.014818      -0.005475      -0.012100       0.000537       0.011563              1.743098       2.109441      -0.335665      -0.018542       1.490254      -0.055380       1.629599           0.000233
           83              H       0.374150       4.307918       5.215327       0.098099       0.989082 0.69739895E+01  0.66670253E+02                                 1.684900                            1.576969      -0.950332       2.426435                    0.998097       3.566213      10.104441       0.479136       1.337199      -0.695775      -0.026108      -0.037001      -0.013383       0.047221       0.005715       0.008778       0.000725       0.003751      -0.043139      -0.017360       0.002136       0.015223              1.728439       1.592500       0.349808       0.064462       2.136859       0.184053       1.455957           0.000012
           84              H      -0.730871       6.277697       5.280900       0.133479       0.894377 0.62276067E+01  0.58219458E+02                                 1.607740                            1.516083      -1.112825       2.361598                    0.997130       3.525603      10.072430       0.473372       1.384064      -0.685713      -0.031351       0.001017      -0.011115       0.033279      -0.001689       0.003837       0.003343      -0.008723      -0.025577      -0.010729       0.001371       0.009359              1.640145       2.145268      -0.052282       0.165410       1.447215      -0.003340       1.327951          -0.000081
           85              H       2.673598       8.032484       6.389538       0.125742       1.031907 0.77180383E+01  0.74726558E+02                                 1.660564                            1.607865      -0.848497       2.482381                    0.999392       3.310353       9.057487       0.503634       1.256098      -0.715733       0.019340       0.025722       0.008995       0.033415       0.002294       0.006212       0.004092       0.002397      -0.056766      -0.020616       0.006875       0.013742              1.656933       1.549531       0.226627       0.077940       1.936104       0.172275       1.485164           0.000125
           86              H       3.666085       6.048226       6.278217       0.086418       1.131962 0.82305943E+01  0.81487463E+02                                 1.805531                            1.684132      -0.921447       2.433331                    0.998124       3.596799      10.156617       0.478734       1.292268      -0.706250       0.045375       0.002037       0.009540       0.046412       0.006750       0.006063       0.004345       0.011714      -0.047717      -0.017584      -0.000870       0.018453              1.865930       2.533227      -0.309679       0.241672       1.548897      -0.077150       1.515667           0.000018
           87              H       0.775424       9.415764       6.087598       0.106966       0.961474 0.72830946E+01  0.70615800E+02                                 1.670106                            1.623596      -1.160306       2.327421                    0.995295       3.700981      10.674533       0.465424       1.357286      -0.690913       0.016989       0.026297       0.007808       0.032267      -0.000170       0.004634       0.002461      -0.001898      -0.036642      -0.013658       0.006161       0.007497              1.681949       1.620279       0.165548       0.097310       2.016931       0.126386       1.408636          -0.000070
           88              H      -1.632517       8.309221       5.363247       0.126308       0.893066 0.65473641E+01  0.62137809E+02                                 1.625388                            1.568162      -1.121821       2.358905                    0.996211       3.613065      10.487235       0.458216       1.408467      -0.680987      -0.018981      -0.029543      -0.009795       0.036455      -0.002656       0.001479       0.001814       0.002200      -0.031450      -0.010895       0.002776       0.008119              1.648715       1.644674       0.252109       0.116813       1.929016       0.117176       1.372455          -0.000133
           89              H       5.954773       1.353536       5.613339       0.090737       0.988041 0.71080119E+01  0.68367349E+02                                 1.688327                            1.595691      -0.997973       2.397357                    0.997731       3.658585      10.443537       0.474051       1.343323      -0.694048       0.027260       0.034387      -0.001443       0.043905       0.005597       0.000364      -0.001591       0.004190      -0.035030      -0.011887       0.000057       0.011830              1.722737       1.712655       0.398815       0.012165       2.116867       0.035307       1.338688           0.000034
           90              H       6.895738      -0.652724       5.645363       0.122183       0.897815 0.65323737E+01  0.61738139E+02                                 1.607232                            1.550055      -1.022046       2.400400                    0.997180       3.557628      10.184809       0.469861       1.379286      -0.687021       0.031522      -0.001784       0.000482       0.031576       0.000850      -0.000041      -0.000318       0.002489      -0.042931      -0.014315       0.005653       0.008663              1.614667       2.085388      -0.061460       0.024916       1.480526      -0.004282       1.278088           0.000078
           91              H      -3.533406       9.852575       5.523367       0.137581       0.990605 0.71564952E+01  0.67799540E+02                                 1.604075                            1.539357      -0.775151       2.528886                    0.999791       3.138705       8.416131       0.520679       1.241680      -0.719854      -0.023014      -0.029975      -0.002717       0.037888       0.001899       0.000338       0.000629       0.001052      -0.055659      -0.018570       0.007310       0.011261              1.613449       1.607705       0.342969       0.025255       1.912457       0.051725       1.320185           0.000139
           92              H       2.405225      -0.184881       5.530991       0.096628       1.150875 0.83660320E+01  0.82125207E+02                                 1.747632                            1.641312      -0.851611       2.474391                    0.999010       3.338497       9.008439       0.516720       1.207519      -0.727441      -0.048534       0.003340      -0.002129       0.048695       0.004718       0.002410      -0.000047       0.012758      -0.059127      -0.019876       0.001949       0.017926              1.787466       2.420016      -0.283055      -0.017099       1.540305       0.031313       1.402077           0.000192
           93              C      11.124552       1.794312       4.590098      -0.533605      26.462135 0.45101726E+03  0.10712703E+05                                 7.516026                            6.871346       0.165624       2.011150                    0.998223      32.403840      93.963457       0.656869       0.392574      -1.078848      -0.033079      -0.023168       0.044549       0.060129       0.004259      -0.019580      -0.008485      -0.008853      -0.021205      -0.024250       0.002664       0.021587              7.752243       7.363784       0.652161       0.030803       6.628925      -1.178333       9.264020          -0.000012
           94              C       9.120629       1.916813       6.049474      -0.531476      27.007254 0.49837582E+03  0.12135916E+05                                 7.628727                            7.244294       0.076300       1.980173                    0.996967      33.005981      96.885277       0.636977       0.394881      -1.077346       0.052870      -0.029926      -0.020754       0.064199      -0.010758      -0.023799      -0.004965      -0.003463      -0.019042      -0.029931       0.006716       0.023216              7.684627       8.808879      -0.862527       0.305606       7.456394       0.216136       6.788608          -0.000048
           95              C      10.080579      -0.281553       5.451694      -0.537555      26.986503 0.46392501E+03  0.11103404E+05                                 7.616468                            6.958558       0.127123       1.986700                    0.998320      33.064995      96.418898       0.653846       0.391401      -1.079062       0.015696       0.071067       0.005538       0.072990      -0.003955      -0.014184      -0.011585      -0.019431      -0.018463      -0.023929       0.005303       0.018626              7.909748       6.880781       1.458611       0.696601       9.440591       1.547928       7.407874          -0.000005
           96              C      -1.922607       0.712063       9.383014      -0.003907      38.632273 0.43141681E+03  0.10071873E+05                                 9.911188                            6.911067      -0.065247       1.983818                    0.999322      27.247269      76.775368       0.631929       0.415168      -1.070418       0.016276       0.023697      -0.035552       0.045721      -0.016026       0.001263       0.005023       0.009527      -0.022502      -0.015770      -0.004844       0.020614             12.253744      12.478582       3.322271      -1.707482       7.062011      -3.570341      17.220638          -0.002421
           97              C      -0.638640       1.173539       9.331165      -0.151273      35.896651 0.45824236E+03  0.10997678E+05                                 9.638349                            7.293950      -0.171993       1.907913                    0.999499      30.741322      91.494961       0.586190       0.435373      -1.044602      -0.012271      -0.002094      -0.015775       0.020095      -0.029945       0.019999       0.015863      -0.031938      -0.005329      -0.047195       0.011973       0.035222             11.168267      14.218597       3.658988      -2.272276       6.869286      -2.640394      12.416917           0.004261
           98              C      -0.139695       1.676174       8.155429      -0.015343      39.332780 0.43717716E+03  0.10221081E+05                                 9.977730                            6.915386       0.008963       2.004288                    0.999393      27.268508      76.421359       0.638646       0.410210      -1.075652      -0.049011      -0.016401      -0.006443       0.052083      -0.007710      -0.004466       0.011274      -0.006504       0.037261      -0.014909      -0.005432       0.020341             12.424138      18.198524       4.655353      -0.414093       7.007698      -1.609810      12.066193           0.001069
           99              C      -0.907090       1.619275       6.994943      -0.178270      36.208716 0.46664499E+03  0.11216459E+05                                 9.603818                            7.293954      -0.000964       1.961986                    0.999601      30.664161      90.439918       0.596027       0.427534      -1.052527       0.006436      -0.008951       0.024062       0.026468      -0.013320      -0.017700      -0.003280      -0.046319       0.035421      -0.038967       0.017609       0.021358             11.059407      15.684040       3.138891       2.628461       5.912544      -0.320502      11.581637           0.004150
          100              C      11.340126       1.210073       7.023917       0.067558      34.286598 0.41799191E+03  0.96810946E+04                                 9.231300                            6.861206      -0.163244       1.973447                    0.998219      26.240281      73.630833       0.626160       0.422342      -1.065903       0.003631       0.004603       0.011273       0.012707      -0.009873      -0.001270       0.001600      -0.017946      -0.009734      -0.011751      -0.003425       0.015176             10.972083      13.150370       2.529467       3.365203       5.758654      -0.634325      14.007226          -0.001176
          101              C      10.845248       0.730343       8.242352      -0.178592      35.843717 0.48294395E+03  0.11712990E+05                                 9.577271                            7.446081      -0.080060       1.935554                    0.999296      30.956297      91.832969       0.586604       0.430517      -1.050277       0.014853       0.012014       0.005267       0.019816      -0.005480       0.000782       0.013429       0.017642      -0.093476      -0.035531       0.009391       0.026139             10.835869      10.116921       1.926134       1.501559       6.172531      -1.980894      16.218155           0.005455
          102              C      11.078447       0.180830      10.680746       0.556265      24.297602 0.26728484E+03  0.56264990E+04                                 7.736409                            5.769963      -0.130586       1.999292                    0.999380      23.136349      65.265994       0.622930       0.467093      -1.022650      -0.019465      -0.019375       0.047103       0.054525       0.030284       0.023927       0.057437      -0.110011      -0.109068      -0.065884      -0.041557       0.107440              9.216344       8.791273       0.891247      -2.016088       5.676589      -3.265522      13.181172           0.009837
          103              C       1.248669       2.264683       8.108156       0.591249      24.811105 0.25524056E+03  0.53144150E+04                                 7.824006                            5.664633       0.086063       2.082843                    0.999545      22.506089      63.259132       0.623987       0.471439      -1.019703       0.062935       0.031925      -0.003502       0.070656      -0.057033       0.016952      -0.033161      -0.110693      -0.055773      -0.070346      -0.030025       0.100371              9.333255      12.559947       2.573805      -0.804583       5.587628       0.678562       9.852189           0.020096
          104              C      10.446639       1.149079       5.770409       0.281460      24.382579 0.36084208E+03  0.81091764E+04                                 7.805253                            6.727705      -0.513735       1.888075                    0.996298      24.207954      68.369340       0.579427       0.470379      -1.030756      -0.032559      -0.003596      -0.048078       0.058177      -0.000492      -0.022240      -0.003628      -0.011203      -0.037642      -0.029388       0.011573       0.017815              8.559960       8.389258       0.725204       1.422765       7.813979       0.170659       9.476643           0.000067
          105              C      -0.847461       2.223981      13.077966       0.105433      24.922488 0.32653670E+03  0.71693865E+04                                 7.507775                            6.098848       0.300663       2.120428                    0.999841      25.589450      71.831657       0.653072       0.427164      -1.054102      -0.043124       0.013936       0.005306       0.045629      -0.024221       0.001374      -0.006041       0.011495       0.099510      -0.041682       0.007415       0.034266              8.254833       9.074241       1.705857      -0.890180      10.925405       0.632624       4.764854           0.003745
          106              C      -0.176337       3.407127      13.109990      -0.186049      31.502088 0.43144885E+03  0.10134138E+05                                 8.704430                            6.968618       0.194238       2.050626                    0.999326      29.019091      83.659646       0.617808       0.422080      -1.059557      -0.002576      -0.004918      -0.011712       0.012961       0.008357      -0.007743      -0.001541       0.023233       0.022467      -0.018090       0.001062       0.017028              9.685887       9.867046       1.953200      -0.877199      13.960794       0.933661       5.229820          -0.001659
          107              C      -0.817656       4.559851      13.437854       0.161962      31.545303 0.37189709E+03  0.83947927E+04                                 8.846366                            6.527018      -0.036254       2.013221                    0.999148      25.337158      70.993612       0.631656       0.429574      -1.057687       0.007513       0.010458      -0.002436       0.013106       0.010532      -0.006300       0.002759       0.002544      -0.048880      -0.018888      -0.000116       0.019003             10.612524      10.740498       4.388928      -0.964034      15.898452       0.563467       5.198623           0.001997
          108              C      -2.181621       4.437149      13.759618      -0.208366      31.340778 0.44799186E+03  0.10627504E+05                                 8.663824                            7.090672       0.156272       2.023142                    0.999319      29.873467      86.692867       0.613492       0.420858      -1.059792       0.001259      -0.001719       0.001866       0.002832      -0.018224      -0.004220       0.002273      -0.010256      -0.015955      -0.016639      -0.005643       0.022282              9.525425      10.818139       3.401224      -0.951301      12.085143       0.444000       5.672993          -0.001558
          109              C      -2.760549       3.242972      13.698620       0.088448      24.807178 0.32851684E+03  0.72511798E+04                                 7.547192                            6.160989       0.124823       2.057149                    0.999650      26.227951      74.738091       0.640443       0.433286      -1.046389       0.037312      -0.033344      -0.015512       0.052389      -0.018721       0.003979      -0.004148       0.058809       0.085079      -0.049145       0.018254       0.030891              8.277658       9.138967       2.166332      -0.934218      10.848924       0.459992       4.845085           0.003554
          110              C      -0.222459       5.857884      13.474453      -0.143637      37.595258 0.44575636E+03  0.10572606E+05                                 9.846831                            7.087363       0.156649       2.024515                    0.999713      29.622595      86.259350       0.611109       0.422574      -1.057578      -0.005661      -0.018174      -0.005572       0.019834      -0.023292      -0.000027       0.000144      -0.010717       0.010807      -0.025702       0.003602       0.022100             12.032685      12.959263       7.180970      -1.204763      17.275948      -0.129986       5.862844          -0.002030
          111              C       1.052019       6.154244      13.201487      -0.139752      37.063707 0.46070614E+03  0.11006764E+05                                 9.783908                            7.227256       0.121662       2.018314                    0.999187      29.570337      86.140805       0.602999       0.425162      -1.057012       0.009867       0.012576      -0.007444       0.017633      -0.008371       0.008922       0.004525      -0.009747      -0.010915      -0.015969       0.004436       0.011533             11.787056      12.320076       6.027792      -1.393076      17.092408      -0.204113       5.948684          -0.001179
          112              C       8.166138      -2.236827      13.236561       0.093194      25.108138 0.33803846E+03  0.75269555E+04                                 7.674671                            6.302155       0.070905       2.041541                    0.999249      26.433745      76.054375       0.624323       0.440599      -1.040341       0.053556      -0.008403      -0.003709       0.054337      -0.024116      -0.002087      -0.001025       0.006142       0.091807      -0.039678       0.008973       0.030704              8.446174       9.266198       1.679605       0.038358      11.585013       0.227516       4.487310           0.004583
          113              C       7.589922      -3.440792      13.247235      -0.207427      31.806962 0.46792896E+03  0.11252914E+05                                 8.839272                            7.316887       0.011573       1.978135                    0.998369      30.353585      89.490676       0.593632       0.429046      -1.051798       0.006147      -0.005633      -0.001176       0.008420       0.007102      -0.001600      -0.000225       0.038264      -0.009472      -0.018829      -0.003261       0.022090              9.751966       9.197693       1.458115      -0.122142      14.899819       0.272817       5.158386          -0.002033
          114              C       8.364112      -4.608495      13.225886       0.159733      31.734043 0.40545934E+03  0.93609081E+04                                 8.957187                            6.866420      -0.175318       1.964763                    0.999477      25.995028      73.885230       0.608402       0.436058      -1.052757      -0.009827      -0.008170      -0.004317       0.013489       0.002131      -0.009326       0.003909      -0.014293      -0.053570      -0.022092       0.005480       0.016612             10.610750      10.051566       3.665091      -0.197669      16.646023       0.224792       5.134663           0.002750
          115              C       9.734855      -4.416500      13.180138      -0.204521      30.271018 0.43920625E+03  0.10338443E+05                                 8.375191                            6.958848       0.249542       2.052936                    0.999698      29.521502      84.557140       0.629335       0.413464      -1.067504       0.010202       0.001182      -0.006592       0.012204      -0.018738       0.003499       0.003906      -0.016230      -0.034108      -0.018406      -0.007747       0.026153              9.102689       9.865899       2.219197      -0.104154      12.452384       0.552345       4.989783          -0.001460
          116              C      10.228365      -3.133217      13.184713       0.088035      25.013725 0.33651234E+03  0.74441687E+04                                 7.516476                            6.194113       0.143206       2.058620                    0.999724      26.183332      73.774430       0.647593       0.427552      -1.053868      -0.040783       0.024125      -0.000651       0.047389      -0.010629       0.002604      -0.000263       0.059097       0.060358      -0.041462       0.018050       0.023413              8.200729       8.719309       1.792121       0.105459      11.440303       0.538854       4.442576           0.005437
          117              C       4.345353       7.501122       3.034649      -0.535048      26.499816 0.45195215E+03  0.10740008E+05                                 7.522453                            6.878004       0.172054       2.012570                    0.998213      32.428911      94.045348       0.656644       0.392522      -1.078930      -0.032026       0.022917      -0.045700       0.060327      -0.004572       0.020306      -0.009066      -0.008053      -0.021429      -0.024893       0.002191       0.022702              7.758814       7.367169      -0.653947      -0.029891       6.632794      -1.181152       9.276478          -0.000013
          118              C       2.341443       7.378621       1.575273      -0.530429      26.999064 0.49821290E+03  0.12131747E+05                                 7.627388                            7.242602       0.073873       1.979429                    0.996935      33.005288      96.903070       0.637077       0.394826      -1.077314       0.052678       0.029011       0.020768       0.063623       0.011142       0.023391      -0.005061      -0.003771      -0.020767      -0.029946       0.006985       0.022961              7.683405       8.805012       0.862091      -0.308000       7.456735       0.217168       6.788468          -0.000048
          119              C       3.301348       9.576987       2.173053      -0.534517      26.891027 0.46167870E+03  0.11035618E+05                                 7.593779                            6.936986       0.136727       1.990182                    0.998342      32.994123      96.133406       0.655566       0.390871      -1.079489       0.014721      -0.070419      -0.006374       0.072223       0.003217       0.014631      -0.012661      -0.017567      -0.016021      -0.024007       0.004862       0.019145              7.885732       6.861430      -1.451089      -0.691226       9.406095       1.537194       7.389670          -0.000006
          120              C       4.856508       2.883255      13.491227      -0.003132      38.599762 0.43099475E+03  0.10059207E+05                                 9.904555                            6.906800      -0.061473       1.985228                    0.999331      27.233437      76.716918       0.632268       0.415062      -1.070524       0.015531      -0.022998       0.035612       0.045147       0.016273      -0.001569       0.005516       0.009169      -0.021715      -0.016434      -0.004251       0.020686             12.245034      12.471195      -3.319490       1.702218       7.057382      -3.566399      17.206526          -0.002423
          121              C       6.140483       2.421779      13.543076      -0.154303      36.000106 0.45985850E+03  0.11046126E+05                                 9.654674                            7.305354      -0.174632       1.906483                    0.999487      30.796389      91.697440       0.585910       0.435201      -1.044711      -0.013132       0.002376       0.016500       0.021221       0.031059      -0.020561       0.016835      -0.032471      -0.008324      -0.048763       0.011859       0.036904             11.188090      14.245200      -3.666764       2.279155       6.881173      -2.646175      12.437897           0.004260
          122              C       6.639429       1.919144      14.718812      -0.015636      39.312082 0.43699146E+03  0.10214722E+05                                 9.970272                            6.911168       0.012772       2.005355                    0.999404      27.264062      76.378555       0.639280       0.409884      -1.075964      -0.050199       0.016467       0.004988       0.053066       0.007564       0.005527       0.010895      -0.007964       0.037007      -0.014760      -0.005775       0.020535             12.413560      18.180521      -4.649706       0.414403       7.002356      -1.609279      12.057804           0.001071
          123              C       5.872025       7.676159       0.629804      -0.176129      36.157371 0.46585156E+03  0.11192617E+05                                 9.596528                            7.289099      -0.001152       1.962333                    0.999639      30.634883      90.334113       0.596061       0.427692      -1.052430       0.007176       0.009135      -0.023925       0.026596       0.013132       0.018262      -0.004265      -0.044683       0.036393      -0.038868       0.018673       0.020196             11.050194      15.669484      -3.134931      -2.625755       5.907933      -0.320717      11.573165           0.004150
          124              C       4.560933       8.085361       0.600830       0.068226      34.264664 0.41772993E+03  0.96739756E+04                                 9.229726                            6.860505      -0.166622       1.972652                    0.998259      26.229732      73.608789       0.625963       0.422521      -1.065739       0.002371      -0.004766      -0.010695       0.011946       0.009350       0.001901       0.001202      -0.017305      -0.007122      -0.011725      -0.002413       0.014138             10.969664      13.146965      -2.527862      -3.363985       5.757563      -0.635612      14.004463          -0.001176
          125              C       4.066055       2.864975      14.631889      -0.178048      35.808697 0.48230933E+03  0.11694122E+05                                 9.571968                            7.441549      -0.082806       1.935065                    0.999309      30.942019      91.786410       0.586721       0.430559      -1.050218       0.013029      -0.011194      -0.005799       0.018129       0.003757       0.000758       0.013197       0.017575      -0.096756      -0.036250       0.010336       0.025914             10.829974      10.114873      -1.926314      -1.502677       6.169671      -1.979105      16.205379           0.005454
          126              C       4.299261       3.414488      12.193495       0.555701      24.310046 0.26744532E+03  0.56308739E+04                                 7.739729                            5.772295      -0.132342       1.998715                    0.999346      23.143890      65.298797       0.622690       0.467190      -1.022570      -0.019371       0.019016      -0.047222       0.054468      -0.030665      -0.023180       0.057171      -0.108714      -0.110496      -0.065360      -0.041579       0.106939              9.220604       8.794563      -0.892012       2.017331       5.679162      -3.267525      13.188086           0.009843
          127              C       8.027805       1.330635      14.766085       0.591657      24.818134 0.25533095E+03  0.53167678E+04                                 7.825915                            5.666100       0.088384       2.083429                    0.999542      22.507513      63.265942       0.623829       0.471516      -1.019661       0.062522      -0.030547       0.002380       0.069626       0.056648      -0.017289      -0.033012      -0.108847      -0.057105      -0.069250      -0.030450       0.099700              9.335348      12.562852      -2.574265       0.806212       5.588496       0.678074       9.854695           0.020108
          128              C       3.667436       8.146355       1.854338       0.280784      24.398300 0.36128672E+03  0.81249229E+04                                 7.819024                            6.739652      -0.519697       1.886760                    0.996193      24.232038      68.551245       0.577676       0.471470      -1.029747      -0.032740       0.003599       0.048419       0.058560       0.000655       0.022516      -0.003922      -0.009816      -0.039365      -0.029740       0.011309       0.018431              8.575127       8.403222      -0.725733      -1.427219       7.827588       0.169907       9.494570           0.000067
          129              C       5.931709       1.371337       9.796275       0.102086      25.032477 0.32835987E+03  0.72203417E+04                                 7.533496                            6.119359       0.295333       2.117675                    0.999826      25.664213      72.124930       0.651336       0.427654      -1.053671      -0.043746      -0.014311      -0.005677       0.046376       0.023670      -0.001883      -0.006671       0.012114       0.101025      -0.041497       0.006466       0.035031              8.284194       9.108613      -1.721656       0.892873      10.963131       0.632237       4.780838           0.003735
          130              C       6.602856       0.188191       9.764251      -0.183498      31.423089 0.42994341E+03  0.10090572E+05                                 8.692298                            6.957803       0.194844       2.051581                    0.999293      28.971789      83.505985       0.618070       0.422245      -1.059389      -0.001716       0.004670       0.011496       0.012527      -0.008170       0.007819      -0.001300       0.023868       0.021616      -0.018115       0.001006       0.017108              9.672909       9.858376      -1.951759       0.876788      13.938017       0.931325       5.222332          -0.001663
          131              C       5.961560      -0.964533       9.436387       0.160937      31.568383 0.37220431E+03  0.84028330E+04                                 8.847102                            6.527018      -0.028909       2.015324                    0.999143      25.347936      71.011115       0.632095       0.429220      -1.057985       0.007048      -0.010237       0.002162       0.012615      -0.009780       0.006685       0.003556       0.002085      -0.047809      -0.019062       0.001044       0.018018             10.614042      10.742566      -4.390324       0.964321      15.900508       0.563197       5.199051           0.001980
          132              C       4.597595      -0.841831       9.114623      -0.209217      31.389295 0.44890573E+03  0.10655052E+05                                 8.675127                            7.100120       0.151257       2.021175                    0.999345      29.902843      86.813764       0.612771       0.421122      -1.059583       0.002075       0.001132      -0.001608       0.002858       0.018894       0.003851       0.002679      -0.011497      -0.016078      -0.017266      -0.005857       0.023124              9.538272      10.834444      -3.408847       0.952785      12.099702       0.443336       5.680671          -0.001562
          133              C       4.018644       0.352346       9.175621       0.091785      24.726735 0.32711771E+03  0.72116569E+04                                 7.526406                            6.143863       0.134848       2.061028                    0.999694      26.167685      74.489990       0.642044       0.432723      -1.046865       0.035352       0.032974       0.014868       0.050578       0.019436      -0.003806      -0.003726       0.059830       0.082532      -0.049511       0.019261       0.030249              8.254602       9.120275      -2.157956       0.933517      10.811606       0.458042       4.831926           0.003537
          134              C       6.556782      -2.262566       9.399788      -0.142490      37.584195 0.44548918E+03  0.10565708E+05                                 9.851313                            7.090072       0.156306       2.024652                    0.999668      29.614948      86.262084       0.610308       0.423151      -1.057115      -0.004816       0.018934       0.005994       0.020436       0.023390      -0.000202       0.000661      -0.008768       0.011067      -0.025653       0.003692       0.021961             12.039056      12.966448      -7.189336       1.204878      17.285081      -0.131315       5.865639          -0.002049
          135              C       7.831264      -2.558926       9.672754      -0.141825      37.178333 0.46240383E+03  0.11058199E+05                                 9.805294                            7.241677       0.118825       2.016728                    0.999145      29.624047      86.357881       0.602220       0.425293      -1.056863       0.010129      -0.013030       0.007351       0.018067       0.008652      -0.009325       0.004597      -0.008747      -0.010874      -0.016335       0.004732       0.011604             11.814911      12.347273      -6.050496       1.395309      17.136128      -0.206169       5.961331          -0.001202
          136              C       1.386925       5.832145       9.637680       0.088546      25.208314 0.33978265E+03  0.75753319E+04                                 7.692471                            6.316206       0.069542       2.040106                    0.999271      26.505200      76.301398       0.623969       0.440294      -1.040549       0.054484       0.007009       0.003882       0.055070       0.024537       0.001788      -0.000915       0.007534       0.098030      -0.041209       0.008462       0.032747              8.466848       9.288913      -1.691896      -0.038789      11.614067       0.228571       4.497565           0.004576
          137              C       0.810686       7.036110       9.627006      -0.202626      31.681861 0.46541340E+03  0.11176579E+05                                 8.813400                            7.293948       0.018746       1.981206                    0.998410      30.272786      89.169300       0.595002       0.428665      -1.052104       0.006505       0.004043       0.000988       0.007723      -0.008006       0.001614      -0.000105       0.038960      -0.014240      -0.018691      -0.004834       0.023525              9.723832       9.179638      -1.455782       0.121816      14.849447       0.271565       5.142411          -0.002043
          138              C       1.584853       8.203813       9.648355       0.159477      31.729470 0.40536282E+03  0.93572790E+04                                 8.953546                            6.863164      -0.172981       1.965785                    0.999443      25.989512      73.842277       0.608926       0.435749      -1.053039      -0.009476       0.009949       0.004363       0.014415      -0.001908       0.008656       0.004371      -0.013519      -0.052239      -0.021336       0.005248       0.016087             10.607037      10.047894      -3.663556       0.197636      16.640558       0.224525       5.132660           0.002728
          139              C       2.955599       8.011818       9.694103      -0.205329      30.313407 0.43999220E+03  0.10361916E+05                                 8.386440                            6.968524       0.244566       2.051320                    0.999710      29.543046      84.648287       0.628410       0.413874      -1.067204       0.010143       0.000048       0.007484       0.012605       0.020182      -0.003438       0.002767      -0.014850      -0.032829      -0.018574      -0.008404       0.026978              9.115564       9.880705      -2.228879       0.104078      12.469227       0.553156       4.996760          -0.001462
          140              C       3.449134       6.728535       9.689528       0.092228      24.904727 0.33461469E+03  0.73909155E+04                                 7.490381                            6.172440       0.149766       2.061725                    0.999739      26.109813      73.484706       0.649461       0.426973      -1.054342      -0.041823      -0.025713      -0.000215       0.049096       0.010820      -0.002167      -0.001059       0.057769       0.055769      -0.040147       0.017323       0.022824              8.171839       8.698299      -1.784505      -0.104509      11.389929       0.535597       4.427288           0.005413
          141              C      -4.345517       4.651064      10.659396      -0.533606      26.462136 0.45101728E+03  0.10712704E+05                                 7.516026                            6.871346       0.165624       2.011150                    0.998223      32.403841      93.963458       0.656869       0.392574      -1.078848       0.033079       0.023168      -0.044549       0.060129       0.004259      -0.019580      -0.008485      -0.008854      -0.021205      -0.024250       0.002664       0.021587              7.752243       7.363784       0.652161       0.030803       6.628925      -1.178333       9.264020          -0.000013
          142              C      -2.341594       4.528563       9.200020      -0.531476      27.007255 0.49837586E+03  0.12135917E+05                                 7.628727                            7.244294       0.076300       1.980173                    0.996967      33.005981      96.885276       0.636977       0.394881      -1.077346      -0.052870       0.029926       0.020754       0.064199      -0.010758      -0.023799      -0.004965      -0.003463      -0.019042      -0.029931       0.006716       0.023216              7.684627       8.808879      -0.862527       0.305606       7.456394       0.216136       6.788608          -0.000048
          143              C      -3.301544       6.726929       9.797800      -0.537555      26.986500 0.46392495E+03  0.11103402E+05                                 7.616467                            6.958558       0.127123       1.986700                    0.998320      33.064993      96.418894       0.653846       0.391401      -1.079062      -0.015697      -0.071067      -0.005538       0.072990      -0.003955      -0.014184      -0.011585      -0.019431      -0.018463      -0.023929       0.005303       0.018626              7.909748       6.880780       1.458611       0.696600       9.440590       1.547928       7.407873          -0.000005
          144              C       8.701642       5.733313       5.866480      -0.003908      38.632287 0.43141697E+03  0.10071878E+05                                 9.911190                            6.911068      -0.065247       1.983817                    0.999322      27.247276      76.775392       0.631929       0.415168      -1.070418      -0.016276      -0.023698       0.035552       0.045721      -0.016026       0.001263       0.005023       0.009527      -0.022502      -0.015770      -0.004844       0.020614             12.253747      12.478584       3.322271      -1.707482       7.062013      -3.570342      17.220643          -0.002422
          145              C       7.417675       5.271837       5.918329      -0.151273      35.896665 0.45824255E+03  0.10997683E+05                                 9.638351                            7.293952      -0.171994       1.907913                    0.999499      30.741331      91.494993       0.586190       0.435373      -1.044602       0.012271       0.002094       0.015775       0.020095      -0.029945       0.019999       0.015863      -0.031937      -0.005329      -0.047195       0.011973       0.035222             11.168269      14.218599       3.658988      -2.272278       6.869287      -2.640395      12.416921           0.004261
          146              C       6.918730       4.769202       7.094065      -0.015343      39.332783 0.43717721E+03  0.10221083E+05                                 9.977730                            6.915387       0.008963       2.004288                    0.999393      27.268509      76.421364       0.638646       0.410210      -1.075652       0.049011       0.016401       0.006443       0.052083      -0.007710      -0.004466       0.011273      -0.006503       0.037261      -0.014909      -0.005432       0.020341             12.424139      18.198524       4.655353      -0.414098       7.007698      -1.609812      12.066195           0.001070
          147              C       7.686125       4.826101       8.254551      -0.178269      36.208693 0.46664466E+03  0.11216449E+05                                 9.603815                            7.293952      -0.000963       1.961986                    0.999601      30.664148      90.439874       0.596027       0.427534      -1.052527      -0.006436       0.008951      -0.024062       0.026468      -0.013320      -0.017700      -0.003280      -0.046318       0.035421      -0.038967       0.017609       0.021358             11.059403      15.684033       3.138890       2.628458       5.912542      -0.320502      11.581633           0.004150
          148              C      -4.561091       5.235303       8.225577       0.067558      34.286594 0.41799186E+03  0.96810933E+04                                 9.231299                            6.861205      -0.163244       1.973447                    0.998219      26.240279      73.630827       0.626160       0.422342      -1.065903      -0.003631      -0.004603      -0.011273       0.012707      -0.009873      -0.001270       0.001600      -0.017946      -0.009734      -0.011751      -0.003425       0.015176             10.972083      13.150369       2.529467       3.365202       5.758654      -0.634326      14.007225          -0.001177
          149              C      -4.066213       5.715033       7.007142      -0.178592      35.843734 0.48294421E+03  0.11712998E+05                                 9.577274                            7.446084      -0.080061       1.935554                    0.999296      30.956308      91.833013       0.586604       0.430517      -1.050277      -0.014853      -0.012014      -0.005267       0.019816      -0.005480       0.000782       0.013429       0.017642      -0.093476      -0.035531       0.009391       0.026139             10.835873      10.116924       1.926134       1.501560       6.172533      -1.980895      16.218161           0.005455
          150              C      -4.299412       6.264546       4.568748       0.556265      24.297603 0.26728484E+03  0.56264989E+04                                 7.736410                            5.769963      -0.130586       1.999292                    0.999380      23.136348      65.265992       0.622930       0.467093      -1.022650       0.019465       0.019375      -0.047103       0.054525       0.030284       0.023927       0.057437      -0.110011      -0.109068      -0.065883      -0.041557       0.107440              9.216345       8.791273       0.891247      -2.016088       5.676589      -3.265523      13.181174           0.009838
          151              C       5.530366       4.180693       7.141338       0.591249      24.811087 0.25524035E+03  0.53144093E+04                                 7.824003                            5.664631       0.086065       2.082844                    0.999545      22.506077      63.259090       0.623987       0.471439      -1.019703      -0.062935      -0.031925       0.003502       0.070656      -0.057032       0.016953      -0.033161      -0.110693      -0.055773      -0.070346      -0.030025       0.100371              9.333251      12.559941       2.573803      -0.804582       5.587626       0.678561       9.852185           0.020096
          152              C      -3.667604       5.296297       9.479085       0.281460      24.382573 0.36084197E+03  0.81091735E+04                                 7.805253                            6.727704      -0.513735       1.888075                    0.996298      24.207950      68.369328       0.579427       0.470379      -1.030756       0.032559       0.003596       0.048078       0.058177      -0.000492      -0.022241      -0.003628      -0.011203      -0.037642      -0.029388       0.011573       0.017815              8.559959       8.389256       0.725204       1.422764       7.813979       0.170659       9.476642           0.000067
          153              C       7.626496       4.221395       2.171528       0.105433      24.922487 0.32653668E+03  0.71693858E+04                                 7.507775                            6.098848       0.300662       2.120428                    0.999841      25.589449      71.831655       0.653072       0.427164      -1.054102       0.043124      -0.013936      -0.005306       0.045629      -0.024221       0.001374      -0.006041       0.011495       0.099510      -0.041681       0.007415       0.034266              8.254834       9.074241       1.705857      -0.890180      10.925405       0.632624       4.764855           0.003746
          154              C       6.955372       3.038249       2.139504      -0.186049      31.502090 0.43144886E+03  0.10134138E+05                                 8.704431                            6.968618       0.194237       2.050626                    0.999326      29.019093      83.659655       0.617808       0.422080      -1.059557       0.002576       0.004917       0.011712       0.012961       0.008357      -0.007742      -0.001541       0.023233       0.022467      -0.018090       0.001062       0.017028              9.685887       9.867046       1.953200      -0.877199      13.960795       0.933661       5.229820          -0.001660
          155              C       7.596691       1.885525       1.811640       0.161962      31.545300 0.37189705E+03  0.83947916E+04                                 8.846366                            6.527018      -0.036254       2.013221                    0.999148      25.337156      70.993604       0.631656       0.429574      -1.057687      -0.007513      -0.010458       0.002436       0.013106       0.010532      -0.006300       0.002759       0.002544      -0.048880      -0.018887      -0.000116       0.019003             10.612524      10.740497       4.388928      -0.964034      15.898451       0.563466       5.198622           0.001998
          156              C       8.960656       2.008227       1.489876      -0.208366      31.340766 0.44799165E+03  0.10627498E+05                                 8.663821                            7.090670       0.156272       2.023142                    0.999319      29.873460      86.692837       0.613492       0.420858      -1.059792      -0.001259       0.001719      -0.001866       0.002832      -0.018224      -0.004220       0.002273      -0.010256      -0.015955      -0.016639      -0.005643       0.022282              9.525422      10.818135       3.401223      -0.951301      12.085140       0.444000       5.672991          -0.001559
          157              C       9.539584       3.202404       1.550874       0.088447      24.807186 0.32851699E+03  0.72511841E+04                                 7.547195                            6.160991       0.124821       2.057148                    0.999650      26.227957      74.738118       0.640443       0.433286      -1.046389      -0.037312       0.033344       0.015512       0.052389      -0.018721       0.003979      -0.004148       0.058809       0.085080      -0.049145       0.018254       0.030891              8.277661       9.138969       2.166333      -0.934218      10.848929       0.459993       4.845086           0.003555
          158              C       7.001494       0.587492       1.775041      -0.143638      37.595265 0.44575645E+03  0.10572608E+05                                 9.846833                            7.087364       0.156650       2.024515                    0.999713      29.622599      86.259363       0.611109       0.422574      -1.057578       0.005661       0.018174       0.005572       0.019834      -0.023292      -0.000027       0.000144      -0.010717       0.010806      -0.025702       0.003601       0.022100             12.032687      12.959265       7.180972      -1.204763      17.275950      -0.129986       5.862845          -0.002032
          159              C       5.727016       0.291132       2.048007      -0.139752      37.063719 0.46070629E+03  0.11006769E+05                                 9.783911                            7.227258       0.121661       2.018314                    0.999187      29.570345      86.140839       0.602998       0.425162      -1.057012      -0.009867      -0.012576       0.007444       0.017633      -0.008371       0.008922       0.004525      -0.009747      -0.010916      -0.015969       0.004436       0.011533             11.787059      12.320079       6.027794      -1.393076      17.092413      -0.204113       5.948685          -0.001177
          160              C      -1.387103       8.682203       2.012933       0.093194      25.108142 0.33803854E+03  0.75269578E+04                                 7.674672                            6.302156       0.070904       2.041540                    0.999249      26.433747      76.054383       0.624323       0.440599      -1.040341      -0.053556       0.008403       0.003709       0.054338      -0.024116      -0.002087      -0.001025       0.006142       0.091807      -0.039678       0.008973       0.030704              8.446175       9.266199       1.679606       0.038358      11.585014       0.227516       4.487311           0.004584
          161              C      -0.810887       9.886168       2.002259      -0.207427      31.806957 0.46792886E+03  0.11252911E+05                                 8.839271                            7.316886       0.011573       1.978135                    0.998369      30.353581      89.490660       0.593632       0.429046      -1.051798      -0.006147       0.005633       0.001176       0.008420       0.007102      -0.001600      -0.000226       0.038264      -0.009472      -0.018829      -0.003261       0.022090              9.751965       9.197692       1.458114      -0.122142      14.899817       0.272817       5.158385          -0.002033
          162              C      -1.585077      11.053871       2.023608       0.159734      31.734046 0.40545938E+03  0.93609092E+04                                 8.957188                            6.866420      -0.175319       1.964763                    0.999477      25.995029      73.885233       0.608402       0.436058      -1.052757       0.009827       0.008170       0.004318       0.013489       0.002131      -0.009326       0.003909      -0.014293      -0.053570      -0.022092       0.005480       0.016612             10.610751      10.051566       3.665092      -0.197669      16.646024       0.224792       5.134663           0.002750
          163              C      -2.955820      10.861876       2.069356      -0.204521      30.271017 0.43920620E+03  0.10338441E+05                                 8.375191                            6.958848       0.249542       2.052936                    0.999698      29.521503      84.557140       0.629335       0.413464      -1.067504      -0.010202      -0.001182       0.006592       0.012204      -0.018738       0.003499       0.003906      -0.016230      -0.034107      -0.018406      -0.007747       0.026153              9.102688       9.865898       2.219197      -0.104154      12.452384       0.552345       4.989783          -0.001459
          164              C      -3.449330       9.578593       2.064781       0.088035      25.013729 0.33651240E+03  0.74441707E+04                                 7.516477                            6.194115       0.143205       2.058620                    0.999724      26.183334      73.774444       0.647593       0.427552      -1.053868       0.040784      -0.024125       0.000651       0.047389      -0.010629       0.002605      -0.000263       0.059097       0.060358      -0.041462       0.018050       0.023413              8.200731       8.719311       1.792121       0.105459      11.440306       0.538854       4.442577           0.005438
          165              C       2.433682      -1.055746      12.214845      -0.535048      26.499809 0.45195198E+03  0.10740003E+05                                 7.522451                            6.878002       0.172055       2.012570                    0.998213      32.428904      94.045321       0.656645       0.392522      -1.078930       0.032026      -0.022917       0.045700       0.060327      -0.004572       0.020306      -0.009066      -0.008054      -0.021429      -0.024893       0.002191       0.022702              7.758812       7.367168      -0.653947      -0.029891       6.632793      -1.181152       9.276475          -0.000012
          166              C       4.437592      -0.933245      13.674221      -0.530429      26.999061 0.49821285E+03  0.12131746E+05                                 7.627387                            7.242601       0.073873       1.979429                    0.996935      33.005284      96.903051       0.637077       0.394826      -1.077314      -0.052678      -0.029011      -0.020768       0.063623       0.011142       0.023391      -0.005062      -0.003771      -0.020767      -0.029946       0.006985       0.022961              7.683404       8.805011       0.862091      -0.308000       7.456734       0.217168       6.788467          -0.000048
          167              C       3.477687      -3.131611      13.076441      -0.534517      26.891030 0.46167876E+03  0.11035620E+05                                 7.593780                            6.936987       0.136726       1.990182                    0.998342      32.994127      96.133424       0.655566       0.390871      -1.079489      -0.014721       0.070419       0.006374       0.072223       0.003217       0.014631      -0.012661      -0.017567      -0.016021      -0.024007       0.004862       0.019145              7.885732       6.861430      -1.451089      -0.691226       9.406096       1.537194       7.389671          -0.000006
          168              C       1.922527       3.562121       1.758267      -0.003133      38.599773 0.43099497E+03  0.10059213E+05                                 9.904556                            6.906801      -0.061473       1.985228                    0.999331      27.233445      76.716938       0.632268       0.415062      -1.070524      -0.015531       0.022998      -0.035612       0.045147       0.016273      -0.001569       0.005516       0.009169      -0.021715      -0.016434      -0.004252       0.020686             12.245034      12.471195      -3.319490       1.702216       7.057382      -3.566398      17.206524          -0.002423
          169              C       0.638552       4.023597       1.706418      -0.154303      36.000103 0.45985850E+03  0.11046126E+05                                 9.654674                            7.305354      -0.174632       1.906483                    0.999487      30.796388      91.697438       0.585910       0.435201      -1.044711       0.013132      -0.002376      -0.016500       0.021221       0.031059      -0.020561       0.016836      -0.032470      -0.008324      -0.048763       0.011860       0.036904             11.188089      14.245198      -3.666764       2.279153       6.881173      -2.646175      12.437896           0.004260
          170              C       0.139606       4.526232       0.530682      -0.015636      39.312079 0.43699144E+03  0.10214721E+05                                 9.970272                            6.911168       0.012772       2.005355                    0.999404      27.264061      76.378553       0.639280       0.409884      -1.075964       0.050199      -0.016466      -0.004988       0.053066       0.007564       0.005527       0.010895      -0.007964       0.037007      -0.014760      -0.005775       0.020535             12.413559      18.180520      -4.649705       0.414403       7.002355      -1.609279      12.057804           0.001070
          171              C       0.907010      -1.230783      14.619690      -0.176128      36.157371 0.46585157E+03  0.11192617E+05                                 9.596527                            7.289098      -0.001153       1.962333                    0.999639      30.634884      90.334118       0.596061       0.427692      -1.052430      -0.007176      -0.009135       0.023925       0.026596       0.013132       0.018261      -0.004265      -0.044683       0.036393      -0.038868       0.018673       0.020196             11.050194      15.669484      -3.134931      -2.625754       5.907933      -0.320717      11.573165           0.004150
          172              C       2.218102      -1.639985      14.648664       0.068227      34.264660 0.41772987E+03  0.96739742E+04                                 9.229725                            6.860505      -0.166622       1.972652                    0.998259      26.229730      73.608785       0.625963       0.422521      -1.065739      -0.002371       0.004766       0.010695       0.011946       0.009350       0.001901       0.001202      -0.017305      -0.007122      -0.011725      -0.002413       0.014138             10.969663      13.146965      -2.527862      -3.363984       5.757563      -0.635611      14.004460          -0.001176
          173              C       2.712980       3.580401       0.617605      -0.178048      35.808697 0.48230935E+03  0.11694123E+05                                 9.571968                            7.441549      -0.082806       1.935065                    0.999309      30.942021      91.786418       0.586721       0.430559      -1.050218      -0.013029       0.011194       0.005799       0.018129       0.003757       0.000758       0.013197       0.017575      -0.096756      -0.036250       0.010336       0.025914             10.829973      10.114874      -1.926315      -1.502678       6.169671      -1.979104      16.205375           0.005454
          174              C       2.479774       3.030888       3.055999       0.555701      24.310022 0.26744502E+03  0.56308655E+04                                 7.739723                            5.772291      -0.132337       1.998717                    0.999346      23.143866      65.298697       0.622691       0.467190      -1.022570       0.019371      -0.019016       0.047222       0.054468      -0.030664      -0.023180       0.057171      -0.108714      -0.110495      -0.065359      -0.041579       0.106939              9.220596       8.794556      -0.892010       2.017328       5.679157      -3.267522      13.188073           0.009843
          175              C      -1.248770       5.114741       0.483409       0.591657      24.818130 0.25533091E+03  0.53167665E+04                                 7.825914                            5.666100       0.088385       2.083429                    0.999542      22.507510      63.265930       0.623829       0.471516      -1.019661      -0.062522       0.030547      -0.002380       0.069626       0.056648      -0.017289      -0.033012      -0.108847      -0.057105      -0.069250      -0.030449       0.099700              9.335346      12.562850      -2.574265       0.806211       5.588495       0.678075       9.854694           0.020107
          176              C       3.111599      -1.700979      13.395156       0.280784      24.398301 0.36128674E+03  0.81249234E+04                                 7.819024                            6.739652      -0.519697       1.886759                    0.996193      24.232038      68.551244       0.577677       0.471470      -1.029747       0.032740      -0.003599      -0.048419       0.058560       0.000655       0.022516      -0.003922      -0.009816      -0.039365      -0.029740       0.011309       0.018431              8.575127       8.403222      -0.725733      -1.427219       7.827588       0.169907       9.494570           0.000067
          177              C       0.847326       5.074039       5.453219       0.102086      25.032454 0.32835950E+03  0.72203311E+04                                 7.533490                            6.119354       0.295337       2.117677                    0.999826      25.664194      72.124845       0.651337       0.427654      -1.053671       0.043746       0.014311       0.005677       0.046376       0.023669      -0.001883      -0.006672       0.012115       0.101025      -0.041497       0.006466       0.035031              8.284187       9.108605      -1.721655       0.892872      10.963121       0.632236       4.780834           0.003736
          178              C       0.176179       6.257185       5.485243      -0.183498      31.423087 0.42994340E+03  0.10090571E+05                                 8.692298                            6.957802       0.194844       2.051581                    0.999293      28.971787      83.505977       0.618070       0.422245      -1.059389       0.001716      -0.004670      -0.011497       0.012527      -0.008170       0.007819      -0.001300       0.023868       0.021616      -0.018115       0.001006       0.017108              9.672908       9.858376      -1.951758       0.876788      13.938016       0.931325       5.222332          -0.001663
          179              C       0.817475       7.409909       5.813107       0.160937      31.568375 0.37220422E+03  0.84028307E+04                                 8.847101                            6.527017      -0.028910       2.015324                    0.999143      25.347933      71.011108       0.632095       0.429220      -1.057985      -0.007048       0.010237      -0.002162       0.012615      -0.009780       0.006685       0.003556       0.002085      -0.047809      -0.019062       0.001044       0.018018             10.614040      10.742564      -4.390322       0.964321      15.900504       0.563197       5.199051           0.001980
          180              C       2.181440       7.287207       6.134871      -0.209217      31.389295 0.44890577E+03  0.10655053E+05                                 8.675126                            7.100120       0.151257       2.021176                    0.999345      29.902842      86.813757       0.612771       0.421122      -1.059583      -0.002075      -0.001132       0.001608       0.002858       0.018894       0.003852       0.002679      -0.011497      -0.016078      -0.017266      -0.005857       0.023124              9.538271      10.834443      -3.408846       0.952785      12.099701       0.443336       5.680671          -0.001562
          181              C       2.760391       6.093030       6.073873       0.091786      24.726705 0.32711722E+03  0.72116428E+04                                 7.526398                            6.143857       0.134854       2.061030                    0.999694      26.167659      74.489877       0.642045       0.432723      -1.046865      -0.035352      -0.032974      -0.014868       0.050578       0.019436      -0.003806      -0.003726       0.059829       0.082531      -0.049510       0.019261       0.030249              8.254593       9.120264      -2.157953       0.933516      10.811595       0.458042       4.831921           0.003537
          182              C       0.222253       8.707942       5.849706      -0.142490      37.584202 0.44548931E+03  0.10565712E+05                                 9.851314                            7.090074       0.156306       2.024651                    0.999668      29.614953      86.262103       0.610308       0.423151      -1.057115       0.004816      -0.018934      -0.005994       0.020436       0.023390      -0.000202       0.000661      -0.008768       0.011067      -0.025653       0.003692       0.021961             12.039057      12.966449      -7.189336       1.204878      17.285081      -0.131315       5.865639          -0.002051
          183              C      -1.052229       9.004302       5.576740      -0.141824      37.178313 0.46240359E+03  0.11058191E+05                                 9.805290                            7.241674       0.118827       2.016728                    0.999145      29.624039      86.357849       0.602220       0.425293      -1.056863      -0.010129       0.013030      -0.007351       0.018067       0.008652      -0.009325       0.004597      -0.008747      -0.010874      -0.016335       0.004732       0.011603             11.814905      12.347267      -6.050491       1.395308      17.136118      -0.206168       5.961329          -0.001202
          184              C       5.392110       0.613231       5.611814       0.088546      25.208285 0.33978217E+03  0.75753175E+04                                 7.692463                            6.316199       0.069548       2.040108                    0.999271      26.505173      76.301273       0.623970       0.440294      -1.040549      -0.054484      -0.007009      -0.003882       0.055070       0.024536       0.001788      -0.000915       0.007534       0.098029      -0.041209       0.008462       0.032747              8.466839       9.288903      -1.691894      -0.038789      11.614053       0.228571       4.497561           0.004577
          185              C       5.968349      -0.590734       5.622488      -0.202626      31.681864 0.46541351E+03  0.11176582E+05                                 8.813400                            7.293949       0.018746       1.981206                    0.998410      30.272788      89.169307       0.595002       0.428665      -1.052104      -0.006505      -0.004043      -0.000989       0.007723      -0.008006       0.001614      -0.000105       0.038960      -0.014240      -0.018691      -0.004834       0.023525              9.723833       9.179639      -1.455781       0.121816      14.849447       0.271565       5.142412          -0.002043
          186              C       5.194182      -1.758437       5.601139       0.159477      31.729462 0.40536274E+03  0.93572768E+04                                 8.953545                            6.863163      -0.172981       1.965785                    0.999443      25.989509      73.842269       0.608926       0.435749      -1.053039       0.009476      -0.009949      -0.004363       0.014415      -0.001908       0.008656       0.004371      -0.013519      -0.052239      -0.021335       0.005248       0.016087             10.607035      10.047892      -3.663553       0.197636      16.640554       0.224525       5.132660           0.002728
          187              C       3.823436      -1.566442       5.555391      -0.205329      30.313404 0.43999218E+03  0.10361915E+05                                 8.386440                            6.968524       0.244566       2.051320                    0.999710      29.543044      84.648281       0.628410       0.413874      -1.067204      -0.010143      -0.000048      -0.007484       0.012605       0.020182      -0.003438       0.002768      -0.014850      -0.032829      -0.018574      -0.008404       0.026978              9.115563       9.880704      -2.228877       0.104078      12.469225       0.553156       4.996760          -0.001462
          188              C       3.329901      -0.283159       5.559966       0.092228      24.904704 0.33461432E+03  0.73909046E+04                                 7.490375                            6.172435       0.149772       2.061727                    0.999739      26.109793      73.484614       0.649461       0.426972      -1.054342       0.041823       0.025713       0.000215       0.049096       0.010820      -0.002167      -0.001059       0.057768       0.055768      -0.040146       0.017322       0.022824              8.171831       8.698290      -1.784503      -0.104509      11.389920       0.535597       4.427285           0.005414
          189              N      -2.146346       2.096816      13.366181      -0.229218      33.432341 0.52074550E+03  0.12570130E+05                                 8.675412                            7.411050       0.134492       2.079837                    0.997959      27.478830      75.296377       0.641544       0.395517      -1.098371       0.079239       0.145624       0.002905       0.165812      -0.077050      -0.012483       0.005612       0.083802       0.075205      -0.100260       0.021635       0.078625              9.443705      10.595937       1.290440      -1.355676      11.883905       0.735421       5.851274           0.026001
          190              N       9.490782      -2.003932      13.224361      -0.224793      34.387441 0.53150435E+03  0.12903963E+05                                 8.879200                            7.497781      -0.065248       2.016054                    0.996845      27.625798      76.078483       0.636063       0.396634      -1.096885      -0.063062      -0.146243      -0.002130       0.159275      -0.061996       0.000713       0.001447       0.121455       0.008777      -0.088274       0.002954       0.085320              9.863241      11.130793       2.172739       0.115077      12.950166       0.363049       5.508763           0.027327
          191              N       4.632823       1.498502       9.508060      -0.228938      33.423563 0.52054214E+03  0.12564138E+05                                 8.674389                            7.410001       0.135342       2.080127                    0.998060      27.474214      75.283298       0.641531       0.395560      -1.098329       0.080320      -0.145674      -0.002526       0.166369       0.076460       0.012323       0.005318       0.084045       0.075453      -0.099846       0.021820       0.078025              9.443005      10.596900      -1.291679       1.356103      11.881313       0.734401       5.850803           0.025966
          192              N       2.711573       5.599250       9.649880      -0.226656      34.482915 0.53330234E+03  0.12960137E+05                                 8.899310                            7.513456      -0.073775       2.012698                    0.996911      27.675598      76.282967       0.634940       0.396951      -1.096532      -0.064953       0.144483       0.002145       0.158426       0.060652      -0.000608       0.001284       0.122299       0.009830      -0.087788       0.003299       0.084489              9.887405      11.157415      -2.183269      -0.115835      12.984337       0.364673       5.520463           0.027301
          193              N       8.925381       4.348560       1.883313      -0.229218      33.432343 0.52074554E+03  0.12570132E+05                                 8.675412                            7.411050       0.134492       2.079837                    0.997959      27.478832      75.296385       0.641544       0.395517      -1.098371      -0.079239      -0.145624      -0.002905       0.165812      -0.077050      -0.012483       0.005612       0.083802       0.075205      -0.100260       0.021635       0.078625              9.443706      10.595937       1.290440      -1.355676      11.883906       0.735421       5.851275           0.026000
          194              N      -2.711747       8.449308       2.025133      -0.224794      34.387444 0.53150438E+03  0.12903964E+05                                 8.879200                            7.497781      -0.065247       2.016054                    0.996845      27.625800      76.078487       0.636063       0.396634      -1.096885       0.063062       0.146243       0.002130       0.159275      -0.061996       0.000713       0.001446       0.121455       0.008777      -0.088275       0.002954       0.085321              9.863241      11.130793       2.172739       0.115077      12.950167       0.363049       5.508763           0.027326
          195              N       2.146212       4.946874       5.741434      -0.228939      33.423529 0.52054150E+03  0.12564120E+05                                 8.674388                            7.410000       0.135331       2.080125                    0.998060      27.474193      75.283258       0.641530       0.395560      -1.098329      -0.080320       0.145674       0.002526       0.166368       0.076460       0.012323       0.005318       0.084045       0.075452      -0.099846       0.021820       0.078025              9.443004      10.596897      -1.291680       1.356102      11.881312       0.734401       5.850802           0.025967
          196              N       4.067462       0.846126       5.599614      -0.226656      34.482851 0.53330113E+03  0.12960101E+05                                 8.899302                            7.513450      -0.073782       2.012697                    0.996911      27.675563      76.282870       0.634940       0.396952      -1.096532       0.064953      -0.144483      -0.002145       0.158426       0.060652      -0.000608       0.001285       0.122298       0.009829      -0.087787       0.003298       0.084489              9.887396      11.157405      -2.183266      -0.115835      12.984324       0.364672       5.520459           0.027301
          197              O      -1.681267      -0.305265      11.539292      -0.575844      33.725944 0.53116272E+03  0.12740866E+05                                 8.263427                            7.118106       0.382628       2.163866                    0.996760      28.070766      73.905121       0.713842       0.357711      -1.139071      -0.019204       0.013781      -0.003820       0.023944       0.001668       0.062721      -0.011266      -0.059676       0.103773      -0.081628       0.011590       0.070038              9.074912       7.871253      -0.579882       1.875641       6.881572      -2.326990      12.471913           0.034817
          198              O       9.864978       0.298530      10.924738      -0.566772      34.408368 0.55056820E+03  0.13273242E+05                                 8.278334                            7.202167       0.674773       2.266676                    0.997305      27.524754      71.727143       0.719107       0.353302      -1.147093       0.020942      -0.004672       0.007152       0.022617       0.006189      -0.036842       0.053661       0.045309      -0.108584      -0.085246       0.024712       0.060533              8.992979      12.006487       1.200929      -1.766083       5.878678      -0.690870       9.093772           0.037331
          199              O       1.831680       2.248684       6.981218      -0.578794      45.998783 0.65365029E+03  0.16517737E+05                                10.226903                            7.970424       0.008890       2.044399                    0.995116      28.621808      77.406007       0.665047       0.364459      -1.133489      -0.020871       0.000166       0.013533       0.024875      -0.044686      -0.034073      -0.014168      -0.043321       0.113198      -0.079826       0.029123       0.050703             12.004762      12.773379       0.367764      -6.842901       7.186372      -1.173331      16.054537           0.056615
          200              O       1.742184       2.689437       9.187820      -0.543296      38.371008 0.57597707E+03  0.14086174E+05                                 9.021541                            7.456744       0.175655       2.120816                    0.994372      27.409742      72.660604       0.691821       0.362013      -1.136660       0.000760      -0.010761      -0.016390       0.019621      -0.012749       0.055036       0.016560      -0.077988       0.022109      -0.081443       0.033488       0.047955             10.024228      11.017711       1.995158       3.905030       7.840874       2.580764      11.214100           0.049307
          201              O       5.097844       3.900583      11.334949      -0.575181      33.710512 0.53084562E+03  0.12731521E+05                                 8.262011                            7.116859       0.390301       2.166458                    0.996774      28.057850      73.869140       0.713764       0.357799      -1.138986      -0.019610      -0.013991       0.003861       0.024397      -0.001683      -0.062884      -0.011122      -0.059311       0.104178      -0.081639       0.011389       0.070250              9.073517       7.870164       0.579755      -1.875176       6.880638      -2.326836      12.469749           0.034769
          202              O       3.085796       3.296788      11.949503      -0.566429      34.395562 0.55032429E+03  0.13266205E+05                                 8.277426                            7.201639       0.676002       2.267351                    0.997306      27.515344      71.705003       0.718957       0.353407      -1.146981       0.021355       0.004586      -0.006889       0.022903      -0.006583       0.037411       0.053722       0.046580      -0.107273      -0.085603       0.024513       0.061090              8.991798      12.003749      -1.200760       1.766054       5.878181      -0.690814       9.093464           0.037316
          203              O       8.610807       7.046750       0.643529      -0.578164      45.957631 0.65296455E+03  0.16496041E+05                                10.221218                            7.966496       0.017776       2.047275                    0.995091      28.606851      77.354751       0.665181       0.364482      -1.133474      -0.021362      -0.000250      -0.014132       0.025614       0.044872       0.034523      -0.013357      -0.043001       0.113006      -0.079865       0.028691       0.051174             11.997427      12.764525      -0.367551       6.838185       7.182853      -1.173024      16.044903           0.056570
          204              O       8.521335       0.905881      13.686421      -0.543612      38.323433 0.57514132E+03  0.14059479E+05                                 9.010716                            7.448749       0.175005       2.120938                    0.994484      27.396771      72.590656       0.692609       0.361762      -1.136950       0.000542       0.010282       0.015823       0.018878       0.013034      -0.055148       0.016152      -0.078412       0.021564      -0.081674       0.034135       0.047539             10.011239      11.002776      -1.991373      -3.898785       7.831199       2.576322      11.199742           0.049260
          205              O       8.460302       6.750641       3.710202      -0.575844      33.725940 0.53116261E+03  0.12740864E+05                                 8.263428                            7.118107       0.382626       2.163866                    0.996760      28.070759      73.905107       0.713842       0.357711      -1.139070       0.019204      -0.013781       0.003819       0.023944       0.001668       0.062722      -0.011267      -0.059676       0.103773      -0.081628       0.011590       0.070038              9.074913       7.871253      -0.579882       1.875641       6.881572      -2.326990      12.471915           0.034818
          206              O      -3.085943       6.146846       4.324756      -0.566771      34.408344 0.55056770E+03  0.13273227E+05                                 8.278330                            7.202163       0.674776       2.266677                    0.997305      27.524745      71.727107       0.719108       0.353302      -1.147093      -0.020942       0.004672      -0.007152       0.022617       0.006189      -0.036842       0.053661       0.045310      -0.108584      -0.085246       0.024712       0.060533              8.992974      12.006480       1.200928      -1.766082       5.878675      -0.690869       9.093766           0.037331
          207              O       4.947355       4.196692       8.268276      -0.578797      45.998987 0.65365373E+03  0.16517845E+05                                10.226932                            7.970444       0.008897       2.044399                    0.995117      28.621882      77.406251       0.665046       0.364459      -1.133489       0.020872      -0.000166      -0.013533       0.024876      -0.044686      -0.034073      -0.014168      -0.043322       0.113198      -0.079826       0.029124       0.050703             12.004800      12.773423       0.367768      -6.842928       7.186391      -1.173337      16.054585           0.056615
          208              O       5.036851       3.755939       6.061674      -0.543296      38.370828 0.57597384E+03  0.14086075E+05                                 9.021512                            7.456722       0.175649       2.120816                    0.994372      27.409668      72.660345       0.691822       0.362013      -1.136660      -0.000760       0.010760       0.016390       0.019621      -0.012749       0.055036       0.016560      -0.077987       0.022110      -0.081443       0.033487       0.047956             10.024194      11.017666       1.995147       3.905014       7.840849       2.580754      11.214067           0.049309
          209              O       1.681191       2.544793       3.914545      -0.575181      33.710432 0.53084408E+03  0.12731475E+05                                 8.261998                            7.116849       0.390295       2.166457                    0.996774      28.057807      73.869003       0.713764       0.357800      -1.138986       0.019610       0.013991      -0.003861       0.024397      -0.001683      -0.062884      -0.011122      -0.059311       0.104179      -0.081639       0.011389       0.070250              9.073503       7.870152       0.579754      -1.875174       6.880628      -2.326832      12.469729           0.034771
          210              O       3.693239       3.148588       3.299991      -0.566427      34.395414 0.55032135E+03  0.13266115E+05                                 8.277402                            7.201619       0.676003       2.267353                    0.997306      27.515275      71.704761       0.718958       0.353407      -1.146981      -0.021355      -0.004586       0.006890       0.022903      -0.006583       0.037412       0.053722       0.046579      -0.107270      -0.085603       0.024512       0.061090              8.991770      12.003713      -1.200755       1.766047       5.878164      -0.690810       9.093432           0.037316
          211              O      -1.831772      -0.601374      14.605965      -0.578164      45.957635 0.65296464E+03  0.16496045E+05                                10.221219                            7.966497       0.017774       2.047274                    0.995091      28.606851      77.354758       0.665180       0.364482      -1.133474       0.021361       0.000250       0.014132       0.025614       0.044872       0.034523      -0.013357      -0.043001       0.113005      -0.079865       0.028691       0.051174             11.997429      12.764528      -0.367551       6.838186       7.182854      -1.173024      16.044905           0.056570
          212              O      -1.742300       5.539495       1.563073      -0.543612      38.323416 0.57514100E+03  0.14059469E+05                                 9.010714                            7.448747       0.175005       2.120938                    0.994484      27.396764      72.590632       0.692609       0.361762      -1.136950      -0.000541      -0.010283      -0.015822       0.018878       0.013034      -0.055148       0.016152      -0.078412       0.021565      -0.081674       0.034135       0.047539             10.011236      11.002773      -1.991372      -3.898784       7.831197       2.576321      11.199739           0.049260

******************************************************
Auxiliary information for the entire system
The total spin magnetic moment of the unit cell is   19.617287
The total net atomic charge of the unit cell is   -0.000001
Accuracy of reproducing the electrostatic potential in the unit cell:
  The inner radius (bohr) =    5.0000
  The outer radius (bohr) =   12.0000
  Valid grid points have density less than (e/(bohr^3)) =    0.0001
  The number of valid grid points were=        27136
  The rms potential error without charges in kcal/mol is=      2.70398
  The rms potential error with partial charges in kcal/mol is=      0.35000
  The RRMSE value at monopole order=      0.12944
  The rms potential error with partial charges and cloud penetration in kcal/mol is=      0.36314
  The RRMSE value at monopole order with cloud penetration is=      0.13430
  The rms potential error with partial charges and atomic dipoles in kcal/mol is=      0.16016
  The RRMSE value at dipole order=      0.05923
  The rms potential error with partial charges, atomic dipoles and cloud penetration in kcal/mol is=      0.14990
  The RRMSE value at dipole order with cloud penetration=      0.05544

******************************************************
The electron densities and ab initio electrostatic potential were computed in VASP using the PBE functional and
projector augmented wave method. See the main text of the journal article for a description of computational details.
The atomic charges, dipoles, and quadrupoles were computed with the DDEC6 method as described in
(a) T. A. Manz and N. Gabaldon Limas, RSC Adv. 6 (2016) 47771-47801 DOI: 10.1039/c6ra04656h
(b) N. Gabaldon Limas and T. A. Manz, RSC Adv. 8 (2018) 2678-2707 DOI: 10.1039/c7ra11829e.
For each atom in the material, the electron cloud parameters were fit to the spherically averaged atom-in-material
electron density using radial positions for which this density was between 10^-4 and 10^-2 electrons per cubic bohr.
The polarizabilities, dispersion coefficients, and quantum Drude oscillator (QDO) parameters were fit using the MCLF method.
The magnetic structure of the system was optimized in VASP from the default ferromagnetic initial guess using spin polarization.
The atomic spin moments (ASMs) were computed on this optimized magnetic structure using the DDEC6 partition as inputs
to the method of T. A. Manz and D. S. Sholl, J. Chem. Theory Comput. 7 (2011) 4146-4164 DOI: 10.1021/ct200539n.
The RMSE and RRMSE were computed using a uniform grid with Ewald summation.
