# Supplementary material for: A collection of forcefield precursors for metal–organic frameworks
Source: RSC Adv. 2019 Nov 13;9(63):36492–507. doi: 10.1039/c9ra07327b (PMC9075174; doi:10.1039/c9ra07327b)
Supplement: RA-009-C9RA07327B-s6076 [file RA-009-C9RA07327B-s6076.xyz]

  328
jmolscript: load "" {1 1 1} spacegroup "x,y,z" unitcell [{     14.704000     0.000000     0.000000 }, {      0.000000    17.244000     0.000000 }, {      0.000000    -6.663694    23.592996 }]
Cr     7.706366    -0.315027    13.934023     1.448163
Cr     7.445812     1.444158     8.126843     1.472776
Cr     7.504628    -2.040302    19.846428     1.461522
Cr     0.237911     2.280704     9.602349     1.459313
Cr     0.354366    -1.058514    21.455471     1.448163
Cr     0.093812     3.845995     3.669655     1.472778
Cr     0.152628     0.666761    15.543066     1.461523
Cr     7.589911     3.009449     2.194149     1.459311
Cr     6.997634    10.895333     9.658973     1.448164
Cr     7.258188     9.136148    15.466153     1.472778
Cr     7.199372    12.620608     3.746568     1.461524
Cr    14.466089     8.299602    13.990647     1.459313
Cr    14.349634    11.638820     2.137525     1.448162
Cr    14.610188     6.734311    19.923341     1.472776
Cr    14.551372     9.913545     8.049930     1.461524
Cr     7.114089     7.570857    21.398847     1.459313
Ag     4.749980    -0.627653    17.736978     0.663667
Ag    10.462631     0.893284    11.821507     0.658658
Ag    10.263539    -0.979640     8.511409     0.623997
Ag     4.777918    -2.595571    14.321185     0.606147
Ag     8.143810    12.966265    14.768744     0.679267
Ag     4.608675     2.690403     5.927032     0.693975
Ag    12.101980    -0.745888    17.652516     0.663668
Ag     3.110631     4.396869    -0.025009     0.658658
Ag     2.911539     6.269793     3.285089     0.623999
Ag    12.129918     1.222030    21.068309     0.606148
Ag     0.791810     2.904194    20.620750     0.679267
Ag    11.960675     2.599750     5.869466     0.693974
Ag     9.954020    11.207959     5.856018     0.663667
Ag     4.241369     9.687022    11.771489     0.658658
Ag     4.440461    11.559946    15.081587     0.623998
Ag     9.926082    13.175877     9.271811     0.606147
Ag     6.560190    -2.385959     8.824252     0.679267
Ag    10.095325     7.889903    17.665964     0.693974
Ag     2.602020    11.326194     5.940480     0.663668
Ag    11.593369    12.847131     0.025009     0.658659
Ag    11.792461     4.310513    20.307907     0.623999
Ag     2.574082     9.358276     2.524687     0.606148
Ag    13.912190     7.676112     2.972246     0.679267
Ag     2.743325     7.980556    17.723530     0.693974
C      5.655158     1.535984    13.903353     0.475654
C      5.533115     0.751352    15.222201     0.491506
C      9.891381     0.335954    15.484083     0.482686
C      9.732578    -1.208564    15.573737     0.488147
C      8.146016    -1.326073    11.374183     0.524432
C      6.806482    -1.922153    11.848403     0.494416
C      5.281677     2.193123     9.708518     0.470965
C      5.331670     0.639672     9.732111     0.484101
C      9.695818     2.422642     9.378216     0.485407
C      9.598771     3.172435     8.023978     0.482074
C      8.138664    -0.259409     6.046885     0.481625
C      6.838830     0.463844     5.598618     0.470300
C      6.903528    -2.998427    17.319618     0.516832
C      8.216595    -3.715015    17.744292     0.478881
C      9.638472    -0.287053    19.747338     0.493374
C      9.778160    -1.067219    21.099216     0.494582
C      5.399309    -2.809902    21.481423     0.475150
C      5.358138    -1.264600    21.401207     0.481792
C     12.732194     1.227804     8.351921     0.497105
C     12.838062     0.503211     9.708518     0.498463
C     14.076139     3.891161    11.676174     0.466429
C      0.723437     3.279445    12.138596     0.463866
C      2.465861     1.657939     8.080601     0.477614
C      2.321762     3.203632     8.005104     0.477846
C     13.007158    -2.909525    21.486141     0.475652
C     12.885115    -2.124893    20.167293     0.491506
C      2.539381    -1.709495    19.905411     0.482685
C      2.380578    -0.164977    19.815757     0.488147
C      0.794016     6.616226     0.422315     0.524432
C     14.158482     0.548612    23.541091     0.494416
C     12.633677     3.097030     2.087980     0.470963
C     12.683670     4.650481     2.064387     0.484100
C      2.343818     2.867511     2.418282     0.485407
C      2.246771     2.117718     3.772520     0.482073
C      0.786664     5.549562     5.749613     0.481625
C     14.190830     4.826309     6.197880     0.470299
C     14.255528     1.624886    18.069876     0.516832
C      0.864595     2.341474    17.645202     0.478880
C      2.286472    -1.086488    15.642156     0.493374
C      2.426160    -0.306322    14.290278     0.494583
C     12.751309     1.436361    13.908071     0.475150
C     12.710138    -0.108941    13.988287     0.481792
C      5.380194     4.062349     3.444577     0.497106
C      5.486062     4.786942     2.087980     0.498463
C      6.724139     1.398992     0.120324     0.466429
C      8.075437    -4.652986    23.250898     0.463865
C      9.817861     3.632214     3.715897     0.477613
C      9.673762     2.086521     3.791394     0.477847
C      9.048842     9.044322     9.689643     0.475655
C      9.170885     9.828954     8.370795     0.491506
C      4.812619    10.244352     8.108913     0.482686
C      4.971422    11.788870     8.019259     0.488147
C      6.557984    11.906379    12.218813     0.524432
C      7.897518    12.502459    11.744593     0.494416
C      9.422323     8.387183    13.884478     0.470965
C      9.372330     9.940634    13.860885     0.484101
C      5.008182     8.157664    14.214780     0.485407
C      5.105229     7.407871    15.569018     0.482074
C      6.565336    10.839715    17.546111     0.481626
C      7.865170    10.116462    17.994378     0.470299
C      7.800472    13.578733     6.273378     0.516832
C      6.487405    14.295321     5.848704     0.478881
C      5.065528    10.867359     3.845658     0.493374
C      4.925840    11.647525     2.493780     0.494582
C      9.304691    13.390208     2.111573     0.475149
C      9.345862    11.844906     2.191789     0.481791
C      1.971806     9.352502    15.241075     0.497107
C      1.865938    10.077095    13.884478     0.498463
C      0.627861     6.689145    11.916822     0.466429
C     13.980563     7.300861    11.454400     0.463864
C     12.238139     8.922367    15.512395     0.477614
C     12.382238     7.376674    15.587892     0.477846
C      1.696842    13.489831     2.106855     0.475653
C      1.818885    12.705199     3.425703     0.491506
C     12.164619    12.289801     3.687585     0.482686
C     12.323422    10.745283     3.777239     0.488147
C     13.909984     3.964080    23.170681     0.524432
C      0.545518    10.031694     0.051905     0.494416
C      2.070323     7.483276    21.505016     0.470963
C      2.020330     5.929825    21.528609     0.484101
C     12.360182     7.712795    21.174714     0.485407
C     12.457229     8.462588    19.820476     0.482074
C     13.917336     5.030744    17.843383     0.481626
C      0.513170     5.753997    17.395116     0.470299
C      0.448472     8.955420     5.523120     0.516832
C     13.839405     8.238832     5.947794     0.478880
C     12.417528    11.666794     7.950840     0.493375
C     12.277840    10.886628     9.302718     0.494582
C      1.952691     9.143945     9.684925     0.475150
C      1.993862    10.689247     9.604709     0.481792
C      9.323806     6.517957    20.148419     0.497107
C      9.217938     5.793364    21.505016     0.498463
C      7.979861     9.181314    23.472672     0.466428
C      6.628563    15.233292     0.342098     0.463864
C      4.886139     6.948092    19.877099     0.477614
C      5.030238     8.493785    19.801602     0.477846
O      6.671205     1.183579    13.179048    -0.505296
O      4.828794     2.386130    13.591925    -0.292493
O      6.441822    -0.126221    15.410945    -0.555454
O      4.600882     0.988299    15.988973    -0.396023
O      9.044430     0.893564    14.712592    -0.509976
O     10.780973     0.885455    16.121094    -0.409148
O      8.787110    -1.689909    14.854150    -0.540445
O     10.498656    -1.880803    16.262652    -0.417174
O      8.713590    -0.563032    12.225891    -0.521025
O      8.604781    -1.640953    10.260594    -0.521968
O      6.525635    -1.633145    13.065801    -0.545639
O      6.115394    -2.634292    11.121738    -0.421181
O      6.200677     2.728432     8.948823    -0.504755
O      4.424434     2.795063    10.312499    -0.302279
O      6.318309     0.129598     9.071507    -0.551976
O      4.503835     0.013799    10.366762    -0.334442
O      8.763584     1.583240     9.590553    -0.558115
O     10.635403     2.655749    10.140270    -0.388244
O      8.569491     2.862158     7.339781    -0.502813
O     10.473659     3.974455     7.693676    -0.378576
O      8.507734     0.023134     7.238331    -0.568346
O      8.695946    -1.046714     5.287190    -0.355304
O      6.380066     1.291431     6.490433    -0.546179
O      6.312427     0.218291     4.520418    -0.301415
O      6.435941    -2.182870    18.180763    -0.520719
O      6.409474    -3.250170    16.208388    -0.512575
O      8.557728    -3.435296    18.964050    -0.449127
O      8.801814    -4.488958    17.010550    -0.379996
O      8.604781    -0.589766    19.060781    -0.494632
O     10.497186     0.538443    19.419395    -0.480082
O      8.816518    -1.876757    21.297397    -0.464689
O     10.714805    -0.860212    21.837677    -0.408118
O      6.353598    -3.337413    20.766555    -0.452859
O      4.592059    -3.426802    22.151464    -0.374447
O      6.271256    -0.735837    20.676902    -0.512071
O      4.483250    -0.647140    22.005187    -0.412074
O     13.671779     2.048945     8.106553    -0.516057
O     11.770552     1.005003     7.620538    -0.467023
O     13.877635     0.819445    10.402152    -0.485691
O     11.970526    -0.296342    10.078928    -0.477895
O     13.774707     3.619789    10.463494    -0.428503
O     13.420341     4.597420    12.435868    -0.288455
O      1.260133     2.500376    11.270374    -0.432459
O      1.218962     3.580296    13.228593    -0.239044
O      1.592443     1.071447     8.826140    -0.465178
O      3.368686     1.098442     7.478980    -0.386845
O      1.316008     3.659426     8.686941    -0.451019
O      3.112837     3.890251     7.375171    -0.392909
O     14.023205    -2.557120    22.210446    -0.505296
O     12.180794    -3.759671    21.797569    -0.292495
O     13.793822    -1.247320    19.978549    -0.555455
O     11.952882    -2.361840    19.400521    -0.396024
O      1.692430    -2.267105    20.676902    -0.509975
O      3.428973    -2.258996    19.268400    -0.409147
O      1.435110     0.316368    20.535344    -0.540444
O      3.146656     0.507262    19.126842    -0.417174
O      1.361590    -0.810509    23.163603    -0.521026
O      1.252781     6.931106     1.535904    -0.521968
O     13.877635     0.259604    22.323693    -0.545639
O     13.467394     7.924445     0.674760    -0.421181
O     13.552677     2.561721     2.847675    -0.504754
O     11.776434     2.495090     1.483999    -0.302277
O     13.670309     5.160555     2.724991    -0.551975
O     11.855835     5.276354     1.429736    -0.334441
O      1.411584     3.706913     2.205945    -0.558115
O      3.283403     2.634404     1.656228    -0.388243
O      1.217491     2.427995     4.456717    -0.502813
O      3.121659     1.315698     4.102822    -0.378576
O      1.155734     5.267019     4.558167    -0.568346
O      1.343946     6.336867     6.509308    -0.355303
O     13.732066     3.998722     5.306065    -0.546179
O     13.664427     5.071862     7.276080    -0.301414
O     13.787941     0.809329    17.208731    -0.520719
O     13.761474     1.876629    19.181106    -0.512575
O      1.205728     2.061755    16.425444    -0.449127
O      1.449814     3.115417    18.378944    -0.379996
O      1.252781    -0.783775    16.328713    -0.494632
O      3.145186    -1.911984    15.970099    -0.480081
O      1.464518     0.503216    14.092097    -0.464689
O      3.362805    -0.513329    13.551817    -0.408119
O     13.705598     1.963872    14.622939    -0.452860
O     11.944059     2.053261    13.238030    -0.374447
O     13.623256    -0.637704    14.712592    -0.512071
O     11.835250    -0.726401    13.384307    -0.412074
O      6.319779     3.241208     3.689945    -0.516056
O      4.418552     4.285150     4.175960    -0.467023
O      6.525635     4.470708     1.394346    -0.485692
O      4.618526     5.586495     1.717570    -0.477895
O      6.422707     1.670364     1.333004    -0.428501
O      6.068341    -5.970961    22.953626    -0.288455
O      8.612133     2.789777     0.526124    -0.432458
O      8.570962    -4.953837    22.160901    -0.239044
O      8.944443     4.218706     2.970358    -0.465177
O     10.720686     4.191711     4.317518    -0.386845
O      8.668008     1.630727     3.109557    -0.451020
O     10.464837     1.399902     4.421327    -0.392910
O      8.032795     9.396727    10.413948    -0.505297
O      9.875206     8.194176    10.001071    -0.292496
O      8.262178    10.706527     8.182051    -0.555454
O     10.103118     9.592007     7.604023    -0.396024
O      5.659570     9.686742     8.880404    -0.509976
O      3.923027     9.694851     7.471902    -0.409148
O      5.916890    12.270215     8.738846    -0.540445
O      4.205344    12.461109     7.330344    -0.417175
O      5.990410    11.143338    11.367105    -0.521025
O      6.099219    12.221259    13.332402    -0.521968
O      8.178365    12.213451    10.527195    -0.545639
O      8.588606    13.214598    12.471258    -0.421182
O      8.503323     7.851874    14.644173    -0.504756
O     10.279566     7.785243    13.280497    -0.302278
O      8.385691    10.450708    14.521489    -0.551975
O     10.200165    10.566507    13.226234    -0.334442
O      5.940416     8.997066    14.002443    -0.558114
O      4.068597     7.924557    13.452726    -0.388245
O      6.134509     7.718148    16.253215    -0.502813
O      4.230341     6.605851    15.899320    -0.378577
O      6.196266    10.557172    16.354665    -0.568346
O      6.008054    11.627020    18.305806    -0.355304
O      8.323934     9.288875    17.102563    -0.546179
O      8.391573    10.362015    19.072578    -0.301416
O      8.268059    12.763176     5.412233    -0.520718
O      8.294526    13.830476     7.384608    -0.512575
O      6.146272    14.015602     4.628946    -0.449128
O      5.902186    15.069264     6.582446    -0.379996
O      6.099219    11.170072     4.532215    -0.494631
O      4.206814    10.041863     4.173601    -0.480082
O      5.887482    12.457063     2.295599    -0.464689
O      3.989195    11.440518     1.755319    -0.408119
O      8.350402    13.917719     2.826441    -0.452859
O     10.111941    14.007108     1.441532    -0.374447
O      8.432744    11.316143     2.916094    -0.512071
O     10.220750    11.227446     1.587809    -0.412074
O      1.032221     8.531361    15.486443    -0.516057
O      2.933448     9.575303    15.972458    -0.467024
O      0.826365     9.760861    13.190844    -0.485690
O      2.733474    10.876648    13.514068    -0.477895
O      0.929293     6.960517    13.129502    -0.428502
O      1.283659     5.982886    11.157128    -0.288454
O     13.443867     8.079930    12.322622    -0.432459
O     13.485038     7.000010    10.364403    -0.239040
O     13.111557     9.508859    14.766856    -0.465178
O     11.335314     9.481864    16.114016    -0.386845
O     13.387992     6.920880    14.906055    -0.451018
O     11.591163     6.690055    16.217825    -0.392910
O      0.680795    13.137426     1.382550    -0.505297
O      2.523206    14.339977     1.795427    -0.292496
O      0.910178    11.827626     3.614447    -0.555454
O      2.751118    12.942146     4.192475    -0.396024
O     13.011570    12.847411     2.916094    -0.509976
O     11.275027    12.839302     4.324596    -0.409148
O     13.268890    10.263938     3.057652    -0.540445
O     11.557344    10.073044     4.466154    -0.417174
O     13.342410    11.390815     0.429393    -0.521025
O     13.451219     3.649200    22.057092    -0.521968
O      0.826365    10.320702     1.269303    -0.545639
O      1.236606     2.655861    22.918236    -0.421181
O      1.151323     8.018585    20.745321    -0.504754
O      2.927566     8.085216    22.108997    -0.302276
O      1.033691     5.419751    20.868005    -0.551975
O      2.848165     5.303952    22.163260    -0.334441
O     13.292416     6.873393    21.387051    -0.558115
O     11.420597     7.945902    21.936768    -0.388244
O     13.486509     8.152311    19.136279    -0.502813
O     11.582341     9.264608    19.490174    -0.378578
O     13.548266     5.313287    19.034829    -0.568346
O     13.360054     4.243439    17.083688    -0.355303
O      0.971934     6.581584    18.286931    -0.546179
O      1.039573     5.508444    16.316916    -0.301414
O      0.916059     9.770977     6.384265    -0.520719
O      0.942526     8.703677     4.411890    -0.512575
O     13.498272     8.518551     7.167552    -0.449127
O     13.254186     7.464889     5.214052    -0.379996
O     13.451219    11.364081     7.264283    -0.494632
O     11.558814    12.492290     7.622897    -0.480082
O     13.239482    10.077090     9.500899    -0.464689
O     11.341195    11.093635    10.041179    -0.408119
O      0.998402     8.616434     8.970057    -0.452860
O      2.759941     8.527045    10.354966    -0.374448
O      1.080744    11.218010     8.880404    -0.512071
O      2.868750    11.306707    10.208689    -0.412075
O      8.384221     7.339098    19.903051    -0.516056
O     10.285448     6.295156    19.417036    -0.467023
O      8.178365     6.109598    22.198650    -0.485691
O     10.085474     4.993811    21.875426    -0.477895
O      8.281293     8.909942    22.259992    -0.428500
O      8.635659    16.551267     0.639370    -0.288455
O      6.091867     7.790529    23.066872    -0.432457
O      6.133038    15.534143     1.432095    -0.239041
O      5.759557     6.361600    20.622638    -0.465177
O      3.983314     6.388595    19.275478    -0.386846
O      6.035992     8.949579    20.483439    -0.451019
O      4.239163     9.180404    19.171669    -0.392910

The following XYZ coordinates are in angstroms. Other properties are in atomic units.
The sperically averaged electron density of each atom fit to a function of the form exp(a - br)
eigen_1, eigen_2 and eigen_3 are the three eigenvalues of traceless quadrupole moment tensor
  atom number  atomic symbol              X              Y              Z     net charge C6 coefficient C8 coefficient C10 coefficient fluctuating dipole atomic polarizability isotropic forcefield polarizability              a              b squared Pearson coefficient          <r^3>          <r^4>         wp_QDO          m_QDO          q_QDO       dipole_x       dipole_y       dipole_z         dipole            Qxy            Qxz            Qyz     Q(x^2-y^2)  Q(3z^2 - R^2)        eigen_1        eigen_2        eigen_3 static polarizability      alpha(xx)      alpha(xy)      alpha(xz)      alpha(yy)      alpha(yz)      alpha(zz) atomic spin moment
            1             Cr       7.706366      -0.315027      13.934023       1.448163      62.337908 0.10913997E+04  0.30255753E+05                                13.937558                           11.734570       0.855882       2.200991                    0.993082      41.335073     104.248469       0.466982       0.473131      -1.100334       0.001536      -0.010784       0.000062       0.010893       0.019896      -0.022159      -0.023394      -0.040229      -0.017926      -0.034447      -0.014010       0.048458             16.114910      18.645117      -1.461075       1.355435      11.964097       2.473020      17.735515           2.465928
            2             Cr       7.445812       1.444158       8.126843       1.472776      61.677909 0.10956101E+04  0.30390047E+05                                13.801707                           11.743671       0.906222       2.216143                    0.993303      41.258233     103.954292       0.467787       0.472045      -1.101390       0.000521      -0.006334       0.000593       0.006383      -0.017168       0.013867      -0.022740      -0.054488      -0.007254      -0.033333      -0.013623       0.046956             15.604434      18.958914       2.180435      -0.494832      12.001159       1.549536      15.853230           2.293765
            3             Cr       7.504628      -2.040302      19.846428       1.461522      69.334213 0.11851626E+04  0.33408539E+05                                14.735695                           12.057530       0.960457       2.229935                    0.993651      41.380821     103.907609       0.472342       0.460013      -1.112425      -0.001128      -0.004510      -0.002897       0.005478      -0.019467       0.021465      -0.035184      -0.070344      -0.057771      -0.045330      -0.022631       0.067961             17.554396      20.979856       3.304243      -1.599625      12.538626       3.048359      19.144706           2.247090
            4             Cr       0.237911       2.280704       9.602349       1.459313      73.245054 0.12936672E+04  0.37112013E+05                                14.910166                           12.336374       1.087019       2.267774                    0.994395      41.308314     103.154864       0.483983       0.441147      -1.129057      -0.006497      -0.006085      -0.012831       0.015617      -0.043975       0.030700      -0.037967      -0.067437      -0.085427      -0.055006      -0.034089       0.089095             17.337015      21.001679       3.163938      -2.711905      12.503559       2.278853      18.505807           2.218765
            5             Cr       0.354366      -1.058514      21.455471       1.448163      62.338362 0.10914091E+04  0.30256052E+05                                13.937567                           11.734574       0.855897       2.200996                    0.993081      41.335282     104.248795       0.466985       0.473128      -1.100337       0.001536       0.010783      -0.000062       0.010892      -0.019899       0.022161      -0.023393      -0.040230      -0.017916      -0.034450      -0.014010       0.048459             16.114923      18.645139       1.461077      -1.355438      11.964107       2.473023      17.735523           2.465928
            6             Cr       0.093812       3.845995       3.669655       1.472778      61.678158 0.10956152E+04  0.30390211E+05                                13.801708                           11.743670       0.906229       2.216145                    0.993303      41.258343     103.954435       0.467789       0.472042      -1.101392       0.000521       0.006333      -0.000593       0.006382       0.017169      -0.013865      -0.022737      -0.054492      -0.007258      -0.033334      -0.013622       0.046956             15.604436      18.958920      -2.180438       0.494833      12.001160       1.549537      15.853229           2.293765
            7             Cr       0.152628       0.666761      15.543066       1.461523      69.333892 0.11851562E+04  0.33408327E+05                                14.735684                           12.057524       0.960446       2.229933                    0.993651      41.380670     103.907323       0.472340       0.460015      -1.112423      -0.001128       0.004510       0.002898       0.005478       0.019468      -0.021465      -0.035184      -0.070343      -0.057787      -0.045331      -0.022631       0.067962             17.554379      20.979827      -3.304240       1.599621      12.538617       3.048355      19.144692           2.247083
            8             Cr       7.589911       3.009449       2.194149       1.459311      73.244584 0.12936567E+04  0.37111669E+05                                14.910172                           12.336378       1.087000       2.267769                    0.994395      41.308137     103.154649       0.483980       0.441151      -1.129054      -0.006497       0.006085       0.012832       0.015617       0.043981      -0.030704      -0.037964      -0.067429      -0.085428      -0.055009      -0.034089       0.089098             17.337025      21.001694      -3.163940       2.711912      12.503567       2.278856      18.505813           2.218766
            9             Cr       6.997634      10.895333       9.658973       1.448164      62.337805 0.10913975E+04  0.30255680E+05                                13.937554                           11.734567       0.855879       2.200991                    0.993082      41.335031     104.248399       0.466982       0.473132      -1.100334      -0.001536       0.010784      -0.000062       0.010893       0.019895      -0.022159      -0.023394      -0.040230      -0.017923      -0.034447      -0.014010       0.048457             16.114905      18.645112      -1.461075       1.355436      11.964097       2.473020      17.735507           2.465932
           10             Cr       7.258188       9.136148      15.466153       1.472778      61.677589 0.10956033E+04  0.30389829E+05                                13.801697                           11.743664       0.906213       2.216141                    0.993303      41.258079     103.954020       0.467785       0.472047      -1.101388      -0.000521       0.006334      -0.000593       0.006383      -0.017166       0.013867      -0.022742      -0.054483      -0.007248      -0.033331      -0.013624       0.046955             15.604422      18.958899       2.180430      -0.494832      12.001150       1.549537      15.853217           2.293748
           11             Cr       7.199372      12.620608       3.746568       1.461524      69.333468 0.11851474E+04  0.33408038E+05                                14.735675                           12.057518       0.960435       2.229929                    0.993651      41.380500     103.907056       0.472338       0.460018      -1.112421       0.001128       0.004510       0.002898       0.005478      -0.019465       0.021465      -0.035183      -0.070339      -0.057775      -0.045330      -0.022628       0.067957             17.554368      20.979818       3.304235      -1.599623      12.538611       3.048354      19.144676           2.247074
           12             Cr      14.466089       8.299602      13.990647       1.459313      73.244428 0.12936538E+04  0.37111569E+05                                14.910164                           12.336373       1.087001       2.267769                    0.994395      41.308061     103.154487       0.483979       0.441152      -1.129053       0.006497       0.006085       0.012831       0.015617      -0.043971       0.030696      -0.037964      -0.067450      -0.085420      -0.055004      -0.034088       0.089092             17.337011      21.001673       3.163932      -2.711905      12.503557       2.278856      18.505804           2.218748
           13             Cr      14.349634      11.638820       2.137525       1.448162      62.338266 0.10914071E+04  0.30255989E+05                                13.937565                           11.734573       0.855892       2.200994                    0.993081      41.335248     104.248755       0.466984       0.473128      -1.100337      -0.001536      -0.010783       0.000062       0.010892      -0.019898       0.022161      -0.023393      -0.040230      -0.017912      -0.034449      -0.014009       0.048459             16.114919      18.645132       1.461079      -1.355439      11.964107       2.473021      17.735518           2.465945
           14             Cr      14.610188       6.734311      19.923341       1.472776      61.678455 0.10956216E+04  0.30390418E+05                                13.801718                           11.743678       0.906236       2.216147                    0.993303      41.258487     103.954701       0.467790       0.472040      -1.101394      -0.000521      -0.006333       0.000593       0.006382       0.017170      -0.013866      -0.022738      -0.054492      -0.007256      -0.033334      -0.013622       0.046956             15.604449      18.958934      -2.180438       0.494834      12.001170       1.549539      15.853242           2.293779
           15             Cr      14.551372       9.913545       8.049930       1.461524      69.333718 0.11851527E+04  0.33408212E+05                                14.735678                           12.057520       0.960442       2.229931                    0.993651      41.380597     103.907194       0.472339       0.460016      -1.112422       0.001128      -0.004510      -0.002897       0.005478       0.019469      -0.021465      -0.035185      -0.070336      -0.057797      -0.045331      -0.022631       0.067962             17.554371      20.979815      -3.304239       1.599618      12.538613       3.048354      19.144685           2.247089
           16             Cr       7.114089       7.570857      21.398847       1.459313      73.243969 0.12936438E+04  0.37111241E+05                                14.910166                           12.336376       1.086986       2.267765                    0.994395      41.307880     103.154241       0.483976       0.441156      -1.129050       0.006497      -0.006086      -0.012832       0.015617       0.043973      -0.030698      -0.037965      -0.067446      -0.085426      -0.055006      -0.034088       0.089094             17.337015      21.001678      -3.163935       2.711907      12.503562       2.278857      18.505804           2.218740
           17             Ag       4.749980      -0.627653      17.736978       0.663667     132.971791 0.35612536E+04  0.12766537E+06                                20.774677                           19.518843       1.493020       2.197801                    0.998732      74.723252     188.924426       0.425892       0.401177      -1.191776      -0.008559      -0.014335       0.005057       0.017445      -0.051474       0.007907      -0.008076      -0.079247      -0.178813      -0.060830      -0.034675       0.095504             22.432911      24.873831      -4.432331      -5.422109      15.655214      -2.193844      26.769689          -0.183746
           18             Ag      10.462631       0.893284      11.821507       0.658658     137.658213 0.36764587E+04  0.13278019E+06                                21.242020                           19.825618       1.481762       2.191952                    0.998759      74.995120     189.999564       0.423007       0.400918      -1.192582      -0.003326      -0.004090       0.006744       0.008560       0.035872      -0.012747       0.006224      -0.061119      -0.213904      -0.074493      -0.008282       0.082775             23.046028      25.118177       5.117778       3.926909      16.288585      -3.246751      27.731323          -0.182379
           19             Ag      10.263539      -0.979640       8.511409       0.623997     144.651213 0.39430686E+04  0.14544609E+06                                22.222771                           20.803065       1.129731       2.075483                    0.999362      76.960385     199.376644       0.403447       0.411577      -1.180528      -0.032687       0.050043      -0.045365       0.075038      -0.005974       0.005855       0.006516       0.176253       0.194352      -0.120964       0.053249       0.067715             23.845433      26.175425       6.372243       2.316109      25.745971      -1.119908      19.614903          -0.032960
           20             Ag       4.777918      -2.595571      14.321185       0.606147     151.207364 0.41066441E+04  0.15308933E+06                                22.932865                           21.271850       1.103491       2.060648                    0.999478      77.841726     202.998379       0.397643       0.413195      -1.178891       0.052746       0.048259      -0.034953       0.079579      -0.006998      -0.009378       0.015569       0.139570       0.252340      -0.113348       0.026346       0.087002             25.055086      27.101444      -5.773524      -5.934503      26.353715       1.492144      21.710099          -0.027066
           21             Ag       8.143810      12.966265      14.768744       0.679267     144.391681 0.37229274E+04  0.13495076E+06                                21.913621                           19.968190       1.349181       2.158894                    0.996851      74.866924     190.341347       0.420718       0.401628      -1.191441       0.037804      -0.002269      -0.007067       0.038526       0.000455      -0.004972      -0.015496      -0.040632      -0.042382      -0.021757      -0.010857       0.032614             24.871523      14.365633       0.591826       0.582335      27.425260       6.145695      32.823677          -0.267466
           22             Ag       4.608675       2.690403       5.927032       0.693975     134.092482 0.35111865E+04  0.12536050E+06                                20.880008                           19.348944       1.475695       2.195898                    0.998859      74.153366     186.785372       0.429049       0.399845      -1.193389       0.016064      -0.024870      -0.026543       0.039763      -0.050037      -0.001661      -0.027966      -0.085209      -0.111508      -0.057832      -0.031345       0.089177             22.574656      24.633355      -5.033393      -1.670283      17.291961      -6.266358      25.798653          -0.255018
           23             Ag      12.101980      -0.745888      17.652516       0.663668     132.971715 0.35612510E+04  0.12766525E+06                                20.774669                           19.518835       1.493022       2.197802                    0.998733      74.723232     188.924355       0.425892       0.401177      -1.191776      -0.008559       0.014335      -0.005057       0.017445       0.051475      -0.007905      -0.008078      -0.079246      -0.178813      -0.060830      -0.034675       0.095505             22.432903      24.873819       4.432327       5.422107      15.655209      -2.193845      26.769679          -0.183743
           24             Ag       3.110631       4.396869      -0.025009       0.658658     137.658386 0.36764642E+04  0.13278043E+06                                21.242031                           19.825627       1.481767       2.191953                    0.998759      74.995191     189.999755       0.423007       0.400917      -1.192582      -0.003326       0.004090      -0.006745       0.008561      -0.035871       0.012748       0.006225      -0.061118      -0.213902      -0.074494      -0.008280       0.082774             23.046042      25.118199      -5.117782      -3.926911      16.288591      -3.246755      27.731336          -0.182389
           25             Ag       2.911539       6.269793       3.285089       0.623999     144.651198 0.39430679E+04  0.14544606E+06                                22.222767                           20.803062       1.129733       2.075483                    0.999362      76.960388     199.376638       0.403447       0.411577      -1.180528      -0.032687      -0.050043       0.045365       0.075038       0.005975      -0.005855       0.006516       0.176253       0.194351      -0.120963       0.053248       0.067715             23.845431      26.175427      -6.372244      -2.316114      25.745968      -1.119905      19.614898          -0.032964
           26             Ag      12.129918       1.222030      21.068309       0.606148     151.207455 0.41066472E+04  0.15308948E+06                                22.932876                           21.271859       1.103491       2.060648                    0.999478      77.841740     202.998443       0.397643       0.413195      -1.178891       0.052747      -0.048260       0.034953       0.079580       0.006997       0.009378       0.015569       0.139570       0.252340      -0.113348       0.026346       0.087002             25.055100      27.101463       5.773531       5.934505      26.353737       1.492144      21.710100          -0.027080
           27             Ag       0.791810       2.904194      20.620750       0.679267     144.391747 0.37229297E+04  0.13495087E+06                                21.913630                           19.968199       1.349181       2.158894                    0.996851      74.866933     190.341401       0.420718       0.401628      -1.191441       0.037805       0.002269       0.007067       0.038526      -0.000455       0.004972      -0.015496      -0.040634      -0.042380      -0.021756      -0.010859       0.032615             24.871534      14.365637      -0.591829      -0.582336      27.425285       6.145695      32.823680          -0.267484
           28             Ag      11.960675       2.599750       5.869466       0.693974     134.092496 0.35111867E+04  0.12536051E+06                                20.880012                           19.348946       1.475695       2.195898                    0.998859      74.153359     186.785364       0.429049       0.399845      -1.193389       0.016065       0.024870       0.026544       0.039764       0.050037       0.001662      -0.027966      -0.085208      -0.111508      -0.057833      -0.031344       0.089177             22.574661      24.633362       5.033394       1.670287      17.291964      -6.266359      25.798656          -0.255030
           29             Ag       9.954020      11.207959       5.856018       0.663667     132.971724 0.35612514E+04  0.12766527E+06                                20.774671                           19.518838       1.493019       2.197801                    0.998733      74.723230     188.924359       0.425892       0.401177      -1.191776       0.008559       0.014334      -0.005057       0.017444      -0.051474       0.007906      -0.008077      -0.079246      -0.178814      -0.060830      -0.034674       0.095505             22.432904      24.873819      -4.432328      -5.422112      15.655212      -2.193841      26.769681          -0.183695
           30             Ag       4.241369       9.687022      11.771489       0.658658     137.658185 0.36764580E+04  0.13278016E+06                                21.242016                           19.825615       1.481762       2.191952                    0.998759      74.995119     189.999549       0.423007       0.400917      -1.192582       0.003326       0.004090      -0.006745       0.008560       0.035871      -0.012748       0.006224      -0.061117      -0.213904      -0.074494      -0.008280       0.082774             23.046023      25.118172       5.117779       3.926907      16.288582      -3.246746      27.731314          -0.182361
           31             Ag       4.440461      11.559946      15.081587       0.623998     144.651140 0.39430658E+04  0.14544596E+06                                22.222761                           20.803056       1.129734       2.075483                    0.999362      76.960372     199.376578       0.403447       0.411577      -1.180528       0.032687      -0.050043       0.045365       0.075038      -0.005974       0.005855       0.006516       0.176253       0.194353      -0.120964       0.053248       0.067715             23.845423      26.175414       6.372242       2.316107      25.745961      -1.119905      19.614893          -0.032986
           32             Ag       9.926082      13.175877       9.271811       0.606147     151.207374 0.41066450E+04  0.15308937E+06                                22.932868                           21.271853       1.103490       2.060648                    0.999478      77.841725     202.998389       0.397643       0.413195      -1.178891      -0.052746      -0.048260       0.034953       0.079579      -0.006998      -0.009378       0.015568       0.139570       0.252340      -0.113348       0.026346       0.087001             25.055087      27.101439      -5.773523      -5.934500      26.353723       1.492142      21.710099          -0.027047
           33             Ag       6.560190      -2.385959       8.824252       0.679267     144.391652 0.37229266E+04  0.13495073E+06                                21.913620                           19.968190       1.349182       2.158895                    0.996851      74.866912     190.341319       0.420718       0.401628      -1.191441      -0.037804       0.002269       0.007067       0.038526       0.000455      -0.004972      -0.015496      -0.040635      -0.042380      -0.021756      -0.010859       0.032615             24.871521      14.365631       0.591826       0.582336      27.425260       6.145690      32.823673          -0.267441
           34             Ag      10.095325       7.889903      17.665964       0.693974     134.092416 0.35111850E+04  0.12536044E+06                                20.880003                           19.348942       1.475693       2.195897                    0.998859      74.153349     186.785327       0.429049       0.399845      -1.193389      -0.016064       0.024870       0.026542       0.039763      -0.050036      -0.001661      -0.027966      -0.085210      -0.111509      -0.057832      -0.031345       0.089177             22.574649      24.633344      -5.033389      -1.670279      17.291958      -6.266356      25.798644          -0.255023
           35             Ag       2.602020      11.326194       5.940480       0.663668     132.971652 0.35612489E+04  0.12766516E+06                                20.774660                           19.518827       1.493023       2.197802                    0.998733      74.723232     188.924332       0.425892       0.401177      -1.191776       0.008560      -0.014335       0.005057       0.017445       0.051475      -0.007906      -0.008078      -0.079246      -0.178813      -0.060830      -0.034676       0.095506             22.432891      24.873804       4.432325       5.422106      15.655207      -2.193843      26.769664          -0.183696
           36             Ag      11.593369      12.847131       0.025009       0.658659     137.658257 0.36764601E+04  0.13278024E+06                                21.242013                           19.825611       1.481765       2.191953                    0.998759      74.995179     189.999667       0.423007       0.400917      -1.192583       0.003327      -0.004090       0.006745       0.008561      -0.035868       0.012751       0.006226      -0.061116      -0.213903      -0.074495      -0.008277       0.082772             23.046020      25.118172      -5.117776      -3.926910      16.288580      -3.246749      27.731308          -0.182370
           37             Ag      11.792461       4.310513      20.307907       0.623999     144.651153 0.39430667E+04  0.14544600E+06                                22.222760                           20.803056       1.129735       2.075484                    0.999362      76.960393     199.376631       0.403447       0.411577      -1.180528       0.032687       0.050043      -0.045365       0.075038       0.005975      -0.005855       0.006516       0.176253       0.194351      -0.120963       0.053249       0.067715             23.845421      26.175413      -6.372234      -2.316113      25.745960      -1.119906      19.614891          -0.033004
           38             Ag       2.574082       9.358276       2.524687       0.606148     151.207395 0.41066457E+04  0.15308941E+06                                22.932870                           21.271855       1.103490       2.060648                    0.999478      77.841729     202.998404       0.397643       0.413195      -1.178891      -0.052746       0.048260      -0.034953       0.079579       0.006997       0.009378       0.015569       0.139570       0.252339      -0.113347       0.026346       0.087001             25.055091      27.101448       5.773523       5.934501      26.353730       1.492142      21.710095          -0.027060
           39             Ag      13.912190       7.676112       2.972246       0.679267     144.391736 0.37229291E+04  0.13495084E+06                                21.913628                           19.968196       1.349182       2.158895                    0.996851      74.866932     190.341388       0.420718       0.401628      -1.191441      -0.037804      -0.002269      -0.007067       0.038526      -0.000455       0.004972      -0.015496      -0.040634      -0.042380      -0.021756      -0.010859       0.032615             24.871532      14.365635      -0.591828      -0.582337      27.425279       6.145697      32.823681          -0.267455
           40             Ag       2.743325       7.980556      17.723530       0.693974     134.092451 0.35111854E+04  0.12536045E+06                                20.880002                           19.348939       1.475697       2.195898                    0.998859      74.153370     186.785360       0.429050       0.399845      -1.193389      -0.016065      -0.024870      -0.026543       0.039763       0.050036       0.001661      -0.027965      -0.085209      -0.111509      -0.057830      -0.031346       0.089176             22.574649      24.633345       5.033394       1.670278      17.291960      -6.266358      25.798643          -0.255019
           41              C       5.655158       1.535984      13.903353       0.475654      23.526579 0.28129704E+03  0.59456999E+04                                 7.369970                            5.866829       0.107382       2.093313                    0.999099      22.662040      62.266018       0.631532       0.458852      -1.036176       0.041095       0.039564      -0.099018       0.114275       0.097489       0.031274       0.078579       0.001398      -0.013604      -0.110032      -0.032119       0.142151              8.116463       8.857959      -3.145131      -1.094161       7.792231      -1.709494       7.699198          -0.003854
           42              C       5.533115       0.751352      15.222201       0.491506      23.681029 0.28067267E+03  0.59668146E+04                                 7.478109                            5.897821      -0.037472       2.030296                    0.999503      23.418785      65.877638       0.619939       0.464745      -1.026366       0.015198      -0.043364       0.096199       0.106610       0.067246       0.081780       0.077315      -0.032999      -0.140090      -0.111586      -0.042982       0.154569              8.395908       9.832599      -2.257121      -2.948774       6.539127      -1.017416       8.815999          -0.012317
           43              C       9.891381       0.335954      15.484083       0.482686      24.034719 0.28614906E+03  0.61069346E+04                                 7.568324                            5.971498       0.021279       2.054723                    0.999306      23.343939      65.592525       0.614143       0.467310      -1.025921      -0.013099       0.139375      -0.009763       0.140329      -0.036947      -0.108893       0.010424       0.048023       0.135509      -0.098012      -0.041732       0.139744              8.574573      10.377605       1.868674       4.200887       7.654208       0.379081       7.691906          -0.001218
           44              C       9.732578      -1.208564      15.573737       0.488147      23.109486 0.28466840E+03  0.60886972E+04                                 7.456570                            6.003837       0.047593       2.065747                    0.999403      23.500926      66.865019       0.603075       0.474843      -1.018264      -0.029584      -0.131627      -0.016825       0.135955      -0.006780      -0.108682       0.040793       0.091519       0.175222      -0.097721      -0.056079       0.153800              8.312799       9.214780       0.996307       3.885395       7.952996      -0.560983       7.770621          -0.003573
           45              C       8.146016      -1.326073      11.374183       0.524432      23.210969 0.26907684E+03  0.57154477E+04                                 7.627493                            5.925078      -0.178317       2.002546                    0.998350      23.487611      68.169193       0.589371       0.489264      -1.003477       0.118475       0.055612      -0.024515       0.133154      -0.088195       0.064674      -0.067910      -0.087358      -0.133419      -0.098944      -0.062874       0.161818              8.779329       7.654118       1.938212      -1.326518       6.924568       2.178636      11.759300           0.005507
           46              C       6.806482      -1.922153      11.848403       0.494416      23.591792 0.28255973E+03  0.60704128E+04                                 7.705516                            6.068469      -0.200077       1.985495                    0.998383      23.981433      69.802061       0.583336       0.488742      -1.004611      -0.112026      -0.030432       0.060247       0.130789      -0.094457       0.016122      -0.049210      -0.080201      -0.117874      -0.088066      -0.048448       0.136515              8.874028       7.588244       2.011750      -0.544218       7.408042       2.502698      11.625799           0.004936
           47              C       5.281677       2.193123       9.708518       0.470965      23.783509 0.29585555E+03  0.63546619E+04                                 7.502999                            6.077142       0.015894       2.054822                    0.998984      23.306948      65.284859       0.609176       0.468113      -1.027467       0.037473       0.112679      -0.006095       0.118903       0.038793       0.098100      -0.013566       0.053560       0.141543      -0.103869      -0.022951       0.126820              8.222111       9.604962      -1.886678      -3.319349       8.286288       0.496315       6.775083          -0.018893
           48              C       5.331670       0.639672       9.732111       0.484101      22.471300 0.28716994E+03  0.61513809E+04                                 7.301865                            6.034417       0.046529       2.065428                    0.999322      23.471925      66.681049       0.601325       0.475514      -1.018612       0.031290      -0.103870      -0.023766       0.111053      -0.014586       0.095589       0.031578       0.086936       0.211275      -0.102289      -0.038906       0.141195              7.895524       8.645312      -0.583128      -3.030733       8.308070      -0.724202       6.733191          -0.021866
           49              C       9.695818       2.422642       9.378216       0.485407      23.499364 0.27916814E+03  0.59219459E+04                                 7.421180                            5.871968       0.014492       2.049493                    0.999438      23.305164      65.309613       0.623411       0.463162      -1.028094      -0.022979      -0.032344       0.103346       0.110700      -0.070919      -0.078949       0.078062      -0.052340      -0.161400      -0.114798      -0.044228       0.159025              8.321117       9.806842       2.404959       2.423683       6.457515      -1.216424       8.698994          -0.008072
           50              C       9.598771       3.172435       8.023978       0.482074      23.553883 0.27771272E+03  0.58586485E+04                                 7.375102                            5.822990       0.129207       2.095529                    0.999354      22.798477      62.842958       0.634128       0.457855      -1.035413      -0.044961       0.067281      -0.085290       0.117569      -0.094684      -0.017473       0.084120      -0.058524      -0.075304      -0.109287      -0.038724       0.148012              8.241727       9.684819       3.357277       0.455866       7.391509      -1.891581       7.648853          -0.004697
           51              C       8.138664      -0.259409       6.046885       0.481625      23.440978 0.29170375E+03  0.62990441E+04                                 7.586273                            6.129840      -0.196284       1.981731                    0.998324      24.052963      69.541758       0.587200       0.483045      -1.010425       0.094932      -0.020377       0.054999       0.111589       0.097499      -0.022748      -0.052263      -0.038724      -0.056873      -0.093957      -0.035352       0.129310              8.432928       7.240439      -2.037572       0.656760       8.115397       2.322583       9.942949          -0.014856
           52              C       6.838830       0.463844       5.598618       0.470300      23.310785 0.29278123E+03  0.63090524E+04                                 7.513179                            6.104367      -0.035498       2.039217                    0.998750      23.710064      67.806015       0.595547       0.477276      -1.016532      -0.092205       0.068713       0.007680       0.115248       0.078774      -0.076781      -0.044396      -0.048555      -0.124850      -0.103518      -0.037251       0.140770              8.264230       7.549790      -2.000225       1.741313       7.001843       1.287945      10.241055          -0.008189
           53              C       6.903528      -2.998427      17.319618       0.516832      23.388536 0.27510569E+03  0.58768126E+04                                 7.659513                            5.991792      -0.160368       2.001372                    0.998684      23.797947      69.299033       0.585894       0.489379      -1.003274      -0.124489       0.062573      -0.017692       0.140449       0.091069      -0.071694      -0.064766      -0.056747      -0.123914      -0.098683      -0.062055       0.160738              8.762895       7.158530      -1.689121       1.139644       7.349852       2.707904      11.780304           0.000204
           54              C       8.216595      -3.715015      17.744292       0.478881      24.209595 0.29305745E+03  0.63084193E+04                                 7.685887                            6.089021      -0.058721       2.030020                    0.998835      23.602266      67.181246       0.599743       0.474431      -1.019355       0.113795      -0.060943       0.059797       0.142264       0.082277      -0.013420      -0.071113      -0.030294      -0.100098      -0.096157      -0.030256       0.126413              8.736229       7.018719      -1.839682       0.272583       8.244422       3.275025      10.945544           0.003080
           55              C       9.638472      -0.287053      19.747338       0.493374      24.639960 0.28233161E+03  0.60032136E+04                                 7.681587                            5.914410       0.034384       2.058082                    0.999464      23.247657      65.128519       0.619994       0.464616      -1.027756      -0.030897       0.073800      -0.120100       0.144309      -0.105965      -0.038577       0.079275      -0.064215      -0.073135      -0.104184      -0.058981       0.163165              8.818075      11.353980       4.211589       1.217173       7.639982      -1.088384       7.460262          -0.003262
           56              C       9.778160      -1.067219      21.099216       0.494582      24.048650 0.26740452E+03  0.56024061E+04                                 7.523155                            5.742272       0.133201       2.100748                    0.999314      22.701047      62.882182       0.632223       0.462413      -1.030213      -0.006808      -0.085164       0.114086       0.142530      -0.082670      -0.075525       0.057147      -0.090737      -0.075752      -0.108641      -0.043088       0.151729              8.689397      11.770267       3.372486       2.578593       6.466554      -0.599590       7.831370          -0.000548
           57              C       5.399309      -2.809902      21.481423       0.475150      23.331457 0.28961288E+03  0.62063638E+04                                 7.464098                            6.030620       0.121648       2.090295                    0.999510      23.403617      66.135088       0.606945       0.470909      -1.022820       0.013599      -0.139218      -0.014446       0.140624      -0.003918       0.108844       0.040264       0.050215       0.147795      -0.102764      -0.038139       0.140903              8.273754       9.098194      -0.283698      -3.988867       7.682502      -0.885679       8.040565          -0.005385
           58              C       5.358138      -1.264600      21.401207       0.481792      24.081897 0.29302850E+03  0.62930748E+04                                 7.592230                            6.055753      -0.010578       2.040847                    0.999394      23.539273      66.420235       0.607709       0.469308      -1.024491       0.024927       0.135982      -0.003490       0.138292       0.033221       0.110608       0.002340       0.050031       0.161054      -0.101097      -0.041457       0.142554              8.523485      10.448673      -1.372396      -4.156298       7.590720       0.252612       7.531062          -0.007071
           59              C      12.732194       1.227804       8.351921       0.497105      23.643517 0.27216793E+03  0.57541590E+04                                 7.523019                            5.837398      -0.023211       2.042934                    0.999275      23.266066      65.732330       0.617061       0.469497      -1.021538      -0.000689       0.058703      -0.110066       0.124744      -0.086049      -0.073087       0.083930      -0.086533      -0.152237      -0.110859      -0.064472       0.175331              8.525659      10.543344       2.901298       2.028053       6.526120      -1.326037       8.507513           0.005468
           60              C      12.838062       0.503211       9.708518       0.498463      24.201388 0.27944329E+03  0.59194057E+04                                 7.582940                            5.872720       0.052100       2.068451                    0.999345      22.967849      63.970931       0.624749       0.462824      -1.029991       0.026391      -0.071652       0.114369       0.137516      -0.104865      -0.027773       0.074257      -0.077084      -0.088337      -0.104802      -0.053336       0.158138              8.615084      10.464201       3.777814       0.617460       7.455076      -1.709932       7.925976           0.004320
           61              C      14.076139       3.891161      11.676174       0.466429      23.814866 0.30184275E+03  0.65396156E+04                                 7.569028                            6.175251      -0.056150       2.024259                    0.999013      23.842492      67.878224       0.596726       0.473761      -1.020662      -0.090164       0.027831      -0.054817       0.109128       0.073715       0.000668      -0.064751      -0.042310      -0.082463      -0.093268      -0.017530       0.110799              8.335992       7.107885      -1.791822      -0.115894       7.724061       2.816584      10.176029          -0.036476
           62              C       0.723437       3.279445      12.138596       0.463866      23.798750 0.30068353E+03  0.64942957E+04                                 7.535426                            6.145605       0.037983       2.060191                    0.999127      23.515521      66.376893       0.602050       0.471033      -1.024332       0.099429      -0.056068       0.002613       0.114178       0.047458      -0.058947      -0.059636      -0.043893      -0.179513      -0.100561      -0.019478       0.120039              8.242449       7.151416      -1.413844       1.282136       6.639086       2.010603      10.936846          -0.031371
           63              C       2.465861       1.657939       8.080601       0.477614      24.329023 0.29364936E+03  0.63027277E+04                                 7.632127                            6.055826       0.016918       2.051677                    0.999323      23.423423      65.834292       0.609337       0.468327      -1.026169      -0.006941      -0.135397       0.019023       0.136903       0.032763       0.108190       0.008045       0.030216       0.188412      -0.101411      -0.040490       0.141901              8.552518      10.847371      -1.565149      -3.985034       7.720683       0.036159       7.089499          -0.007901
           64              C       2.321762       3.203632       8.005104       0.477846      23.330912 0.29022295E+03  0.62179910E+04                                 7.446670                            6.027326       0.157042       2.101037                    0.999512      23.363710      65.851242       0.609030       0.469406      -1.024414      -0.019433       0.138936       0.018502       0.141503      -0.006194       0.106111       0.040150       0.039249       0.178252      -0.103198      -0.037594       0.140792              8.198865       9.397798      -0.246545      -3.696413       7.857160      -1.067427       7.341638          -0.008145
           65              C      13.007158      -2.909525      21.486141       0.475652      23.526638 0.28129779E+03  0.59457209E+04                                 7.369985                            5.866839       0.107375       2.093310                    0.999099      22.662083      62.266201       0.631531       0.458853      -1.036176       0.041096      -0.039565       0.099018       0.114275      -0.097489      -0.031274       0.078579       0.001398      -0.013604      -0.110032      -0.032119       0.142151              8.116481       8.857980       3.145141       1.094162       7.792250      -1.709498       7.699213          -0.003851
           66              C      12.885115      -2.124893      20.167293       0.491506      23.681032 0.28067268E+03  0.59668156E+04                                 7.478113                            5.897824      -0.037476       2.030295                    0.999503      23.418790      65.877682       0.619939       0.464745      -1.026366       0.015198       0.043364      -0.096199       0.106610      -0.067246      -0.081780       0.077315      -0.032999      -0.140091      -0.111587      -0.042982       0.154568              8.395913       9.832604       2.257122       2.948776       6.539131      -1.017418       8.816005          -0.012313
           67              C       2.539381      -1.709495      19.905411       0.482685      24.034744 0.28614938E+03  0.61069435E+04                                 7.568330                            5.971501       0.021278       2.054722                    0.999306      23.343961      65.592611       0.614143       0.467310      -1.025921      -0.013100      -0.139376       0.009764       0.140330       0.036947       0.108893       0.010425       0.048025       0.135510      -0.098012      -0.041733       0.139745              8.574580      10.377616      -1.868676      -4.200892       7.654213       0.379082       7.691911          -0.001215
           68              C       2.380578      -0.164977      19.815757       0.488147      23.109513 0.28466877E+03  0.60887074E+04                                 7.456574                            6.003841       0.047592       2.065746                    0.999403      23.500947      66.865092       0.603075       0.474843      -1.018264      -0.029584       0.131627       0.016825       0.135956       0.006780       0.108682       0.040793       0.091520       0.175223      -0.097721      -0.056080       0.153800              8.312804       9.214787      -0.996307      -3.885397       7.953001      -0.560983       7.770625          -0.003575
           69              C       0.794016       6.616226       0.422315       0.524432      23.210975 0.26907691E+03  0.57154497E+04                                 7.627495                            5.925079      -0.178319       2.002545                    0.998350      23.487619      68.169226       0.589371       0.489264      -1.003477       0.118475      -0.055612       0.024515       0.133155       0.088195      -0.064674      -0.067910      -0.087358      -0.133419      -0.098944      -0.062874       0.161818              8.779331       7.654120      -1.938213       1.326519       6.924570       2.178637      11.759302           0.005505
           70              C      14.158482       0.548612      23.541091       0.494416      23.591798 0.28255979E+03  0.60704145E+04                                 7.705517                            6.068470      -0.200079       1.985494                    0.998382      23.981440      69.802090       0.583336       0.488742      -1.004611      -0.112026       0.030433      -0.060248       0.130789       0.094457      -0.016122      -0.049210      -0.080201      -0.117875      -0.088066      -0.048448       0.136515              8.874030       7.588246      -2.011751       0.544217       7.408045       2.502700      11.625800           0.004933
           71              C      12.633677       3.097030       2.087980       0.470963      23.783567 0.29585644E+03  0.63546859E+04                                 7.503010                            6.077151       0.015889       2.054820                    0.998984      23.306988      65.284997       0.609176       0.468113      -1.027467       0.037473      -0.112680       0.006095       0.118904      -0.038794      -0.098101      -0.013565       0.053562       0.141547      -0.103869      -0.022952       0.126822              8.222123       9.604976       1.886681       3.319354       8.286301       0.496316       6.775092          -0.018894
           72              C      12.683670       4.650481       2.064387       0.484100      22.471334 0.28717047E+03  0.61513954E+04                                 7.301872                            6.034423       0.046527       2.065427                    0.999322      23.471955      66.681159       0.601325       0.475514      -1.018612       0.031290       0.103871       0.023766       0.111054       0.014586      -0.095590       0.031578       0.086938       0.211278      -0.102290      -0.038907       0.141197              7.895532       8.645322       0.583129       3.030737       8.308078      -0.724203       6.733197          -0.021869
           73              C       2.343818       2.867511       2.418282       0.485407      23.499396 0.27916856E+03  0.59219571E+04                                 7.421184                            5.871971       0.014490       2.049492                    0.999438      23.305191      65.309701       0.623411       0.463162      -1.028094      -0.022979       0.032345      -0.103347       0.110702       0.070920       0.078949       0.078063      -0.052340      -0.161402      -0.114798      -0.044228       0.159026              8.321123       9.806849      -2.404960      -2.423685       6.457519      -1.216426       8.699001          -0.008071
           74              C       2.246771       2.117718       3.772520       0.482073      23.553926 0.27771329E+03  0.58586635E+04                                 7.375110                            5.822995       0.129206       2.095528                    0.999354      22.798510      62.843069       0.634128       0.457854      -1.035413      -0.044961      -0.067282       0.085291       0.117570       0.094684       0.017473       0.084121      -0.058525      -0.075307      -0.109288      -0.038725       0.148013              8.241736       9.684829      -3.357281      -0.455867       7.391517      -1.891584       7.648861          -0.004696
           75              C       0.786664       5.549562       5.749613       0.481625      23.440994 0.29170397E+03  0.62990502E+04                                 7.586276                            6.129842      -0.196286       1.981730                    0.998324      24.052978      69.541813       0.587200       0.483045      -1.010425       0.094932       0.020377      -0.054999       0.111589      -0.097500       0.022748      -0.052263      -0.038724      -0.056872      -0.093958      -0.035352       0.129310              8.432931       7.240441       2.037573      -0.656760       8.115400       2.322584       9.942953          -0.014857
           76              C      14.190830       4.826309       6.197880       0.470299      23.310806 0.29278156E+03  0.63090610E+04                                 7.513181                            6.104369      -0.035497       2.039217                    0.998750      23.710079      67.806059       0.595547       0.477275      -1.016532      -0.092205      -0.068714      -0.007680       0.115249      -0.078774       0.076781      -0.044396      -0.048555      -0.124849      -0.103518      -0.037251       0.140770              8.264233       7.549794       2.000226      -1.741314       7.001846       1.287945      10.241059          -0.008190
           77              C      14.255528       1.624886      18.069876       0.516832      23.388531 0.27510566E+03  0.58768120E+04                                 7.659512                            5.991792      -0.160368       2.001372                    0.998684      23.797946      69.299033       0.585893       0.489379      -1.003274      -0.124489      -0.062573       0.017692       0.140449      -0.091069       0.071694      -0.064766      -0.056747      -0.123915      -0.098683      -0.062055       0.160738              8.762894       7.158530       1.689121      -1.139644       7.349852       2.707903      11.780301           0.000201
           78              C       0.864595       2.341474      17.645202       0.478880      24.209589 0.29305740E+03  0.63084179E+04                                 7.685887                            6.089021      -0.058721       2.030019                    0.998835      23.602266      67.181253       0.599742       0.474432      -1.019355       0.113795       0.060943      -0.059797       0.142264      -0.082276       0.013420      -0.071113      -0.030293      -0.100098      -0.096157      -0.030256       0.126413              8.736228       7.018719       1.839681      -0.272583       8.244423       3.275025      10.945543           0.003077
           79              C       2.286472      -1.086488      15.642156       0.493374      24.639947 0.28233148E+03  0.60032096E+04                                 7.681582                            5.914406       0.034388       2.058083                    0.999464      23.247649      65.128469       0.619994       0.464616      -1.027757      -0.030896      -0.073800       0.120100       0.144309       0.105965       0.038577       0.079275      -0.064215      -0.073135      -0.104184      -0.058981       0.163165              8.818068      11.353970      -4.211585      -1.217172       7.639977      -1.088383       7.460257          -0.003257
           80              C       2.426160      -0.306322      14.290278       0.494583      24.048621 0.26740420E+03  0.56023968E+04                                 7.523145                            5.742266       0.133206       2.100749                    0.999314      22.701028      62.882083       0.632224       0.462413      -1.030214      -0.006808       0.085164      -0.114086       0.142530       0.082669       0.075525       0.057146      -0.090737      -0.075751      -0.108641      -0.043087       0.151728              8.689384      11.770247      -3.372480      -2.578589       6.466546      -0.599589       7.831360          -0.000544
           81              C      12.751309       1.436361      13.908071       0.475150      23.331429 0.28961248E+03  0.62063529E+04                                 7.464093                            6.030616       0.121649       2.090296                    0.999510      23.403593      66.135000       0.606945       0.470909      -1.022820       0.013599       0.139217       0.014445       0.140624       0.003918      -0.108844       0.040264       0.050214       0.147794      -0.102764      -0.038139       0.140902              8.273747       9.098186       0.283698       3.988864       7.682496      -0.885677       8.040560          -0.005387
           82              C      12.710138      -0.108941      13.988287       0.481792      24.081874 0.29302822E+03  0.62930665E+04                                 7.592224                            6.055749      -0.010575       2.040848                    0.999394      23.539250      66.420131       0.607709       0.469308      -1.024492       0.024927      -0.135981       0.003490       0.138291      -0.033221      -0.110607       0.002340       0.050030       0.161053      -0.101097      -0.041457       0.142553              8.523477      10.448660       1.372394       4.156293       7.590714       0.252612       7.531056          -0.007068
           83              C       5.380194       4.062349       3.444577       0.497106      23.643517 0.27216795E+03  0.57541595E+04                                 7.523019                            5.837398      -0.023209       2.042934                    0.999275      23.266067      65.732332       0.617061       0.469497      -1.021538      -0.000690      -0.058703       0.110066       0.124744       0.086049       0.073087       0.083930      -0.086533      -0.152237      -0.110859      -0.064472       0.175331              8.525659      10.543344      -2.901298      -2.028053       6.526120      -1.326037       8.507512           0.005467
           84              C       5.486062       4.786942       2.087980       0.498463      24.201388 0.27944328E+03  0.59194060E+04                                 7.582942                            5.872721       0.052102       2.068451                    0.999345      22.967853      63.970963       0.624749       0.462824      -1.029990       0.026392       0.071652      -0.114369       0.137516       0.104865       0.027772       0.074257      -0.077084      -0.088337      -0.104802      -0.053336       0.158138              8.615087      10.464206      -3.777816      -0.617461       7.455079      -1.709932       7.925977           0.004316
           85              C       6.724139       1.398992       0.120324       0.466429      23.814953 0.30184410E+03  0.65396518E+04                                 7.569041                            6.175260      -0.056150       2.024258                    0.999013      23.842561      67.878447       0.596726       0.473761      -1.020663      -0.090167      -0.027833       0.054816       0.109131      -0.073718      -0.000667      -0.064751      -0.042313      -0.082463      -0.093269      -0.017533       0.110802              8.336006       7.107898       1.791826       0.115894       7.724076       2.816590      10.176045          -0.036478
           86              C       8.075437      -4.652986      23.250898       0.463865      23.798825 0.30068469E+03  0.64943260E+04                                 7.535433                            6.145610       0.037987       2.060191                    0.999127      23.515576      66.377041       0.602051       0.471032      -1.024332       0.099431       0.056069      -0.002615       0.114180      -0.047460       0.058948      -0.059637      -0.043896      -0.179513      -0.100562      -0.019480       0.120042              8.242457       7.151424       1.413847      -1.282138       6.639093       2.010604      10.936854          -0.031373
           87              C       9.817861       3.632214       3.715897       0.477613      24.329021 0.29364932E+03  0.63027266E+04                                 7.632126                            6.055825       0.016920       2.051678                    0.999323      23.423424      65.834292       0.609337       0.468327      -1.026169      -0.006941       0.135397      -0.019022       0.136903      -0.032763      -0.108190       0.008045       0.030216       0.188412      -0.101411      -0.040491       0.141901              8.552518      10.847373       1.565148       3.985034       7.720682       0.036160       7.089498          -0.007903
           88              C       9.673762       2.086521       3.791394       0.477847      23.330896 0.29022271E+03  0.62179842E+04                                 7.446665                            6.027321       0.157045       2.101038                    0.999512      23.363699      65.851188       0.609031       0.469406      -1.024415      -0.019434      -0.138936      -0.018502       0.141503       0.006194      -0.106110       0.040150       0.039248       0.178251      -0.103197      -0.037594       0.140791              8.198860       9.397792       0.246545       3.696410       7.857154      -1.067426       7.341633          -0.008145
           89              C       9.048842       9.044322       9.689643       0.475655      23.526579 0.28129696E+03  0.59456980E+04                                 7.369970                            5.866828       0.107380       2.093312                    0.999099      22.662044      62.266039       0.631532       0.458852      -1.036176      -0.041095      -0.039564       0.099018       0.114275       0.097489       0.031274       0.078579       0.001398      -0.013603      -0.110032      -0.032119       0.142150              8.116464       8.857960      -3.145133      -1.094159       7.792233      -1.709494       7.699197          -0.003835
           90              C       9.170885       9.828954       8.370795       0.491506      23.681026 0.28067261E+03  0.59668131E+04                                 7.478108                            5.897821      -0.037472       2.030297                    0.999503      23.418782      65.877625       0.619940       0.464745      -1.026366      -0.015198       0.043364      -0.096198       0.106610       0.067246       0.081780       0.077314      -0.032999      -0.140090      -0.111586      -0.042982       0.154568              8.395907       9.832596      -2.257121      -2.948773       6.539127      -1.017417       8.815998          -0.012292
           91              C       4.812619      10.244352       8.108913       0.482686      24.034714 0.28614897E+03  0.61069322E+04                                 7.568323                            5.971497       0.021279       2.054723                    0.999306      23.343936      65.592513       0.614143       0.467310      -1.025921       0.013100      -0.139375       0.009763       0.140329      -0.036947      -0.108893       0.010424       0.048023       0.135509      -0.098012      -0.041732       0.139744              8.574572      10.377604       1.868674       4.200887       7.654207       0.379082       7.691904          -0.001197
           92              C       4.971422      11.788870       8.019259       0.488147      23.109487 0.28466840E+03  0.60886973E+04                                 7.456570                            6.003837       0.047594       2.065747                    0.999403      23.500924      66.865008       0.603075       0.474843      -1.018264       0.029584       0.131626       0.016825       0.135955      -0.006780      -0.108682       0.040793       0.091519       0.175222      -0.097720      -0.056079       0.153799              8.312799       9.214780       0.996307       3.885394       7.952996      -0.560982       7.770620          -0.003560
           93              C       6.557984      11.906379      12.218813       0.524432      23.210965 0.26907678E+03  0.57154460E+04                                 7.627492                            5.925078      -0.178317       2.002546                    0.998350      23.487607      68.169177       0.589371       0.489264      -1.003477      -0.118475      -0.055612       0.024515       0.133154      -0.088195       0.064674      -0.067910      -0.087358      -0.133419      -0.098944      -0.062874       0.161818              8.779328       7.654117       1.938212      -1.326518       6.924568       2.178636      11.759298           0.005509
           94              C       7.897518      12.502459      11.744593       0.494416      23.591791 0.28255972E+03  0.60704124E+04                                 7.705516                            6.068469      -0.200077       1.985495                    0.998383      23.981432      69.802057       0.583336       0.488742      -1.004611       0.112026       0.030432      -0.060247       0.130789      -0.094457       0.016122      -0.049210      -0.080201      -0.117875      -0.088066      -0.048448       0.136515              8.874028       7.588244       2.011750      -0.544218       7.408042       2.502699      11.625799           0.004938
           95              C       9.422323       8.387183      13.884478       0.470965      23.783513 0.29585564E+03  0.63546644E+04                                 7.503000                            6.077143       0.015895       2.054822                    0.998984      23.306952      65.284874       0.609176       0.468113      -1.027467      -0.037474      -0.112679       0.006095       0.118903       0.038793       0.098101      -0.013566       0.053560       0.141543      -0.103869      -0.022951       0.126820              8.222112       9.604962      -1.886678      -3.319349       8.286289       0.496315       6.775084          -0.018895
           96              C       9.372330       9.940634      13.860885       0.484101      22.471295 0.28716988E+03  0.61513792E+04                                 7.301865                            6.034417       0.046531       2.065429                    0.999322      23.471921      66.681036       0.601325       0.475514      -1.018612      -0.031290       0.103870       0.023766       0.111053      -0.014586       0.095590       0.031578       0.086937       0.211275      -0.102290      -0.038906       0.141196              7.895523       8.645311      -0.583129      -3.030733       8.308069      -0.724201       6.733190          -0.021867
           97              C       5.008182       8.157664      14.214780       0.485407      23.499352 0.27916798E+03  0.59219419E+04                                 7.421180                            5.871969       0.014493       2.049493                    0.999438      23.305153      65.309588       0.623411       0.463162      -1.028094       0.022979       0.032343      -0.103345       0.110699      -0.070919      -0.078949       0.078061      -0.052341      -0.161400      -0.114798      -0.044228       0.159025              8.321117       9.806842       2.404959       2.423682       6.457515      -1.216424       8.698993          -0.008075
           98              C       5.105229       7.407871      15.569018       0.482074      23.553846 0.27771221E+03  0.58586350E+04                                 7.375096                            5.822986       0.129209       2.095530                    0.999354      22.798449      62.842865       0.634128       0.457855      -1.035413       0.044961      -0.067281       0.085289       0.117569      -0.094684      -0.017472       0.084119      -0.058524      -0.075302      -0.109287      -0.038724       0.148011              8.241720       9.684810       3.357273       0.455866       7.391503      -1.891579       7.648846          -0.004709
           99              C       6.565336      10.839715      17.546111       0.481626      23.440973 0.29170369E+03  0.62990420E+04                                 7.586271                            6.129839      -0.196283       1.981731                    0.998324      24.052954      69.541715       0.587200       0.483045      -1.010426      -0.094932       0.020377      -0.054999       0.111589       0.097499      -0.022748      -0.052263      -0.038724      -0.056873      -0.093958      -0.035353       0.129310              8.432925       7.240437      -2.037571       0.656760       8.115394       2.322583       9.942946          -0.014863
          100              C       7.865170      10.116462      17.994378       0.470299      23.310777 0.29278111E+03  0.63090488E+04                                 7.513175                            6.104364      -0.035496       2.039218                    0.998750      23.710053      67.805960       0.595547       0.477275      -1.016532       0.092205      -0.068713      -0.007680       0.115248       0.078774      -0.076781      -0.044396      -0.048554      -0.124850      -0.103518      -0.037251       0.140770              8.264226       7.549787      -2.000223       1.741311       7.001840       1.287945      10.241051          -0.008197
          101              C       7.800472      13.578733       6.273378       0.516832      23.388528 0.27510562E+03  0.58768105E+04                                 7.659511                            5.991791      -0.160366       2.001373                    0.998684      23.797939      69.299003       0.585894       0.489379      -1.003274       0.124488      -0.062573       0.017692       0.140448       0.091069      -0.071694      -0.064766      -0.056746      -0.123915      -0.098683      -0.062055       0.160738              8.762893       7.158529      -1.689121       1.139643       7.349851       2.707903      11.780300           0.000217
          102              C       6.487405      14.295321       5.848704       0.478881      24.209571 0.29305715E+03  0.63084113E+04                                 7.685884                            6.089019      -0.058720       2.030020                    0.998835      23.602253      67.181210       0.599742       0.474432      -1.019355      -0.113795       0.060943      -0.059797       0.142264       0.082276      -0.013420      -0.071113      -0.030293      -0.100098      -0.096157      -0.030256       0.126413              8.736225       7.018717      -1.839681       0.272583       8.244419       3.275023      10.945538           0.003093
          103              C       5.065528      10.867359       3.845658       0.493374      24.639935 0.28233134E+03  0.60032063E+04                                 7.681583                            5.914407       0.034387       2.058083                    0.999464      23.247638      65.128450       0.619994       0.464617      -1.027756       0.030896      -0.073800       0.120099       0.144308      -0.105965      -0.038577       0.079275      -0.064216      -0.073133      -0.104185      -0.058980       0.163165              8.818069      11.353972       4.211585       1.217172       7.639978      -1.088383       7.460257          -0.003244
          104              C       4.925840      11.647525       2.493780       0.494582      24.048614 0.26740411E+03  0.56023953E+04                                 7.523149                            5.742269       0.133204       2.100749                    0.999314      22.701021      62.882092       0.632223       0.462413      -1.030213       0.006808       0.085163      -0.114085       0.142529      -0.082670      -0.075525       0.057146      -0.090737      -0.075750      -0.108641      -0.043087       0.151728              8.689389      11.770255       3.372482       2.578590       6.466550      -0.599589       7.831363          -0.000539
          105              C       9.304691      13.390208       2.111573       0.475149      23.331439 0.28961264E+03  0.62063576E+04                                 7.464096                            6.030619       0.121650       2.090296                    0.999510      23.403604      66.135048       0.606945       0.470910      -1.022819      -0.013599       0.139217       0.014445       0.140624      -0.003918       0.108845       0.040264       0.050216       0.147796      -0.102764      -0.038139       0.140903              8.273751       9.098190      -0.283699      -3.988865       7.682501      -0.885677       8.040562          -0.005377
          106              C       9.345862      11.844906       2.191789       0.481791      24.081875 0.29302822E+03  0.62930670E+04                                 7.592227                            6.055750      -0.010574       2.040849                    0.999394      23.539256      66.420173       0.607709       0.469308      -1.024491      -0.024927      -0.135981       0.003490       0.138291       0.033221       0.110608       0.002340       0.050031       0.161054      -0.101097      -0.041457       0.142554              8.523480      10.448666      -1.372395      -4.156295       7.590718       0.252612       7.531058          -0.007062
          107              C       1.971806       9.352502      15.241075       0.497107      23.643504 0.27216778E+03  0.57541549E+04                                 7.523016                            5.837396      -0.023210       2.042934                    0.999275      23.266059      65.732302       0.617061       0.469497      -1.021538       0.000690      -0.058703       0.110065       0.124743      -0.086049      -0.073087       0.083930      -0.086533      -0.152236      -0.110859      -0.064472       0.175331              8.525655      10.543338       2.901296       2.028051       6.526118      -1.326037       8.507508           0.005456
          108              C       1.865938      10.077095      13.884478       0.498463      24.201384 0.27944326E+03  0.59194052E+04                                 7.582940                            5.872720       0.052103       2.068452                    0.999345      22.967845      63.970924       0.624749       0.462824      -1.029990      -0.026391       0.071651      -0.114369       0.137516      -0.104865      -0.027772       0.074257      -0.077084      -0.088336      -0.104802      -0.053336       0.158138              8.615085      10.464201       3.777814       0.617460       7.455077      -1.709932       7.925976           0.004313
          109              C       0.627861       6.689145      11.916822       0.466429      23.814885 0.30184305E+03  0.65396238E+04                                 7.569033                            6.175254      -0.056149       2.024259                    0.999013      23.842507      67.878282       0.596726       0.473761      -1.020662       0.090164      -0.027831       0.054816       0.109128       0.073716       0.000668      -0.064751      -0.042312      -0.082462      -0.093269      -0.017531       0.110800              8.335997       7.107889      -1.791823      -0.115894       7.724066       2.816587      10.176035          -0.036477
          110              C      13.980563       7.300861      11.454400       0.463864      23.798770 0.30068388E+03  0.64943050E+04                                 7.535429                            6.145608       0.037984       2.060191                    0.999127      23.515531      66.376922       0.602050       0.471032      -1.024332      -0.099429       0.056069      -0.002613       0.114178       0.047459      -0.058948      -0.059636      -0.043893      -0.179513      -0.100561      -0.019479       0.120040              8.242453       7.151420      -1.413846       1.282136       6.639089       2.010604      10.936849          -0.031369
          111              C      12.238139       8.922367      15.512395       0.477614      24.329011 0.29364922E+03  0.63027242E+04                                 7.632126                            6.055825       0.016920       2.051678                    0.999323      23.423419      65.834285       0.609337       0.468327      -1.026169       0.006940       0.135397      -0.019023       0.136903       0.032763       0.108190       0.008045       0.030215       0.188410      -0.101411      -0.040490       0.141901              8.552516      10.847370      -1.565148      -3.985033       7.720681       0.036159       7.089498          -0.007911
          112              C      12.382238       7.376674      15.587892       0.477846      23.330887 0.29022264E+03  0.62179824E+04                                 7.446665                            6.027323       0.157044       2.101038                    0.999512      23.363689      65.851164       0.609030       0.469406      -1.024414       0.019433      -0.138935      -0.018503       0.141502      -0.006194       0.106110       0.040150       0.039248       0.178251      -0.103198      -0.037594       0.140792              8.198859       9.397790      -0.246545      -3.696409       7.857156      -1.067426       7.341632          -0.008152
          113              C       1.696842      13.489831       2.106855       0.475653      23.526666 0.28129816E+03  0.59457303E+04                                 7.369988                            5.866841       0.107376       2.093310                    0.999099      22.662105      62.266262       0.631531       0.458852      -1.036176      -0.041095       0.039565      -0.099019       0.114276      -0.097490      -0.031275       0.078580       0.001398      -0.013607      -0.110033      -0.032120       0.142153              8.116484       8.857983       3.145143       1.094163       7.792253      -1.709499       7.699216          -0.003839
          114              C       1.818885      12.705199       3.425703       0.491506      23.681045 0.28067285E+03  0.59668195E+04                                 7.478110                            5.897822      -0.037476       2.030295                    0.999503      23.418800      65.877681       0.619940       0.464744      -1.026366      -0.015198      -0.043365       0.096200       0.106611      -0.067246      -0.081780       0.077315      -0.032999      -0.140091      -0.111587      -0.042982       0.154569              8.395910       9.832599       2.257121       2.948774       6.539129      -1.017418       8.816002          -0.012294
          115              C      12.164619      12.289801       3.687585       0.482686      24.034737 0.28614928E+03  0.61069405E+04                                 7.568327                            5.971499       0.021277       2.054722                    0.999306      23.343954      65.592576       0.614143       0.467310      -1.025921       0.013100       0.139375      -0.009764       0.140330       0.036947       0.108893       0.010425       0.048025       0.135510      -0.098012      -0.041733       0.139745              8.574577      10.377611      -1.868675      -4.200890       7.654211       0.379082       7.691908          -0.001198
          116              C      12.323422      10.745283       3.777239       0.488147      23.109506 0.28466866E+03  0.60887043E+04                                 7.456573                            6.003839       0.047592       2.065746                    0.999403      23.500942      66.865073       0.603075       0.474843      -1.018264       0.029584      -0.131627      -0.016825       0.135956       0.006780       0.108682       0.040793       0.091520       0.175223      -0.097721      -0.056079       0.153800              8.312802       9.214784      -0.996307      -3.885396       7.953000      -0.560983       7.770623          -0.003563
          117              C      13.909984       3.964080      23.170681       0.524432      23.210970 0.26907685E+03  0.57154481E+04                                 7.627494                            5.925079      -0.178318       2.002546                    0.998350      23.487615      68.169211       0.589371       0.489264      -1.003477      -0.118475       0.055612      -0.024515       0.133154       0.088195      -0.064674      -0.067910      -0.087358      -0.133418      -0.098944      -0.062874       0.161818              8.779329       7.654118      -1.938212       1.326518       6.924570       2.178637      11.759300           0.005503
          118              C       0.545518      10.031694       0.051905       0.494416      23.591795 0.28255977E+03  0.60704138E+04                                 7.705517                            6.068470      -0.200078       1.985495                    0.998382      23.981437      69.802076       0.583336       0.488742      -1.004611       0.112026      -0.030433       0.060247       0.130789       0.094457      -0.016122      -0.049210      -0.080201      -0.117875      -0.088066      -0.048448       0.136515              8.874029       7.588245      -2.011751       0.544217       7.408044       2.502699      11.625798           0.004933
          119              C       2.070323       7.483276      21.505016       0.470963      23.783563 0.29585635E+03  0.63546841E+04                                 7.503013                            6.077152       0.015888       2.054820                    0.998984      23.306988      65.285022       0.609176       0.468113      -1.027467      -0.037474       0.112680      -0.006095       0.118904      -0.038793      -0.098101      -0.013565       0.053561       0.141545      -0.103869      -0.022952       0.126821              8.222126       9.604980       1.886683       3.319356       8.286303       0.496317       6.775095          -0.018900
          120              C       2.020330       5.929825      21.528609       0.484101      22.471325 0.28717034E+03  0.61513918E+04                                 7.301871                            6.034422       0.046526       2.065427                    0.999322      23.471946      66.681130       0.601325       0.475514      -1.018612      -0.031290      -0.103871      -0.023766       0.111054       0.014586      -0.095590       0.031578       0.086937       0.211277      -0.102290      -0.038907       0.141197              7.895531       8.645319       0.583129       3.030736       8.308078      -0.724203       6.733195          -0.021874
          121              C      12.360182       7.712795      21.174714       0.485407      23.499392 0.27916849E+03  0.59219552E+04                                 7.421183                            5.871970       0.014491       2.049492                    0.999438      23.305187      65.309679       0.623412       0.463162      -1.028094       0.022979      -0.032345       0.103348       0.110702       0.070920       0.078949       0.078063      -0.052340      -0.161403      -0.114799      -0.044229       0.159027              8.321121       9.806846      -2.404960      -2.423684       6.457517      -1.216425       8.698998          -0.008077
          122              C      12.457229       8.462588      19.820476       0.482074      23.553914 0.27771309E+03  0.58586578E+04                                 7.375105                            5.822991       0.129207       2.095529                    0.999354      22.798504      62.843033       0.634128       0.457854      -1.035413       0.044961       0.067282      -0.085291       0.117571       0.094684       0.017473       0.084121      -0.058525      -0.075308      -0.109288      -0.038726       0.148013              8.241730       9.684822      -3.357279      -0.455866       7.391513      -1.891582       7.648855          -0.004710
          123              C      13.917336       5.030744      17.843383       0.481626      23.440992 0.29170396E+03  0.62990497E+04                                 7.586275                            6.129841      -0.196287       1.981730                    0.998324      24.052975      69.541799       0.587200       0.483045      -1.010425      -0.094932      -0.020377       0.054999       0.111589      -0.097499       0.022749      -0.052262      -0.038724      -0.056872      -0.093957      -0.035353       0.129310              8.432930       7.240440       2.037573      -0.656760       8.115400       2.322584       9.942951          -0.014867
          124              C       0.513170       5.753997      17.395116       0.470299      23.310814 0.29278167E+03  0.63090642E+04                                 7.513183                            6.104370      -0.035499       2.039216                    0.998750      23.710085      67.806079       0.595547       0.477275      -1.016532       0.092205       0.068714       0.007681       0.115249      -0.078774       0.076780      -0.044396      -0.048555      -0.124849      -0.103518      -0.037251       0.140769              8.264234       7.549794       2.000226      -1.741314       7.001847       1.287945      10.241061          -0.008200
          125              C       0.448472       8.955420       5.523120       0.516832      23.388531 0.27510566E+03  0.58768120E+04                                 7.659513                            5.991792      -0.160369       2.001372                    0.998684      23.797947      69.299041       0.585893       0.489379      -1.003274       0.124489       0.062573      -0.017692       0.140449      -0.091069       0.071694      -0.064766      -0.056746      -0.123915      -0.098683      -0.062055       0.160738              8.762895       7.158531       1.689121      -1.139644       7.349852       2.707903      11.780302           0.000216
          126              C      13.839405       8.238832       5.947794       0.478880      24.209586 0.29305735E+03  0.63084170E+04                                 7.685887                            6.089021      -0.058722       2.030019                    0.998835      23.602267      67.181262       0.599742       0.474432      -1.019355      -0.113795      -0.060943       0.059797       0.142264      -0.082276       0.013420      -0.071113      -0.030293      -0.100098      -0.096157      -0.030256       0.126413              8.736228       7.018719       1.839681      -0.272583       8.244422       3.275025      10.945543           0.003092
          127              C      12.417528      11.666794       7.950840       0.493375      24.639934 0.28233134E+03  0.60032055E+04                                 7.681577                            5.914404       0.034388       2.058084                    0.999464      23.247638      65.128416       0.619994       0.464616      -1.027757       0.030896       0.073800      -0.120099       0.144308       0.105965       0.038577       0.079275      -0.064215      -0.073134      -0.104184      -0.058980       0.163165              8.818062      11.353961      -4.211581      -1.217172       7.639972      -1.088382       7.460253          -0.003238
          128              C      12.277840      10.886628       9.302718       0.494582      24.048603 0.26740397E+03  0.56023908E+04                                 7.523143                            5.742265       0.133206       2.100750                    0.999314      22.701015      62.882045       0.632224       0.462413      -1.030213       0.006808      -0.085164       0.114085       0.142530       0.082670       0.075525       0.057146      -0.090737      -0.075751      -0.108641      -0.043087       0.151728              8.689382      11.770243      -3.372479      -2.578588       6.466544      -0.599588       7.831358          -0.000533
          129              C       1.952691       9.143945       9.684925       0.475150      23.331420 0.28961234E+03  0.62063496E+04                                 7.464093                            6.030617       0.121648       2.090296                    0.999510      23.403590      66.135004       0.606945       0.470910      -1.022819      -0.013599      -0.139217      -0.014445       0.140623       0.003918      -0.108844       0.040264       0.050214       0.147795      -0.102764      -0.038139       0.140903              8.273748       9.098187       0.283699       3.988865       7.682496      -0.885676       8.040561          -0.005376
          130              C       1.993862      10.689247       9.604709       0.481792      24.081864 0.29302811E+03  0.62930633E+04                                 7.592222                            6.055748      -0.010575       2.040848                    0.999394      23.539239      66.420089       0.607709       0.469308      -1.024492      -0.024927       0.135981      -0.003490       0.138291      -0.033221      -0.110608       0.002339       0.050029       0.161053      -0.101097      -0.041456       0.142554              8.523474      10.448656       1.372394       4.156291       7.590713       0.252612       7.531053          -0.007057
          131              C       9.323806       6.517957      20.148419       0.497107      23.643505 0.27216783E+03  0.57541557E+04                                 7.523014                            5.837395      -0.023207       2.042935                    0.999275      23.266056      65.732274       0.617062       0.469497      -1.021538       0.000690       0.058703      -0.110065       0.124743       0.086049       0.073088       0.083930      -0.086533      -0.152236      -0.110859      -0.064472       0.175331              8.525653      10.543336      -2.901296      -2.028051       6.526116      -1.326036       8.507506           0.005451
          132              C       9.217938       5.793364      21.505016       0.498463      24.201380 0.27944323E+03  0.59194042E+04                                 7.582938                            5.872719       0.052105       2.068452                    0.999345      22.967846      63.970920       0.624749       0.462824      -1.029991      -0.026391      -0.071651       0.114369       0.137516       0.104865       0.027772       0.074257      -0.077084      -0.088336      -0.104802      -0.053336       0.158138              8.615082      10.464199      -3.777813      -0.617461       7.455075      -1.709931       7.925973           0.004305
          133              C       7.979861       9.181314      23.472672       0.466428      23.814947 0.30184399E+03  0.65396488E+04                                 7.569039                            6.175258      -0.056149       2.024258                    0.999013      23.842556      67.878422       0.596726       0.473761      -1.020663       0.090167       0.027832      -0.054817       0.109131      -0.073718      -0.000667      -0.064751      -0.042313      -0.082462      -0.093269      -0.017532       0.110801              8.336004       7.107896       1.791825       0.115893       7.724073       2.816589      10.176042          -0.036476
          134              C       6.628563      15.233292       0.342098       0.463864      23.798840 0.30068493E+03  0.64943330E+04                                 7.535439                            6.145615       0.037985       2.060190                    0.999127      23.515585      66.377090       0.602050       0.471032      -1.024332      -0.099431      -0.056069       0.002615       0.114180      -0.047461       0.058949      -0.059637      -0.043896      -0.179514      -0.100562      -0.019480       0.120043              8.242463       7.151430       1.413849      -1.282138       6.639099       2.010606      10.936861          -0.031370
          135              C       4.886139       6.948092      19.877099       0.477614      24.328991 0.29364895E+03  0.63027166E+04                                 7.632122                            6.055822       0.016923       2.051679                    0.999323      23.423401      65.834215       0.609337       0.468327      -1.026169       0.006940      -0.135396       0.019022       0.136902      -0.032763      -0.108190       0.008045       0.030214       0.188410      -0.101411      -0.040490       0.141901              8.552512      10.847364       1.565147       3.985031       7.720677       0.036159       7.089494          -0.007914
          136              C       5.030238       8.493785      19.801602       0.477846      23.330866 0.29022230E+03  0.62179731E+04                                 7.446661                            6.027319       0.157046       2.101039                    0.999512      23.363673      65.851104       0.609031       0.469406      -1.024414       0.019433       0.138935       0.018502       0.141502       0.006194      -0.106110       0.040150       0.039247       0.178250      -0.103198      -0.037593       0.140791              8.198855       9.397786       0.246546       3.696407       7.857150      -1.067424       7.341628          -0.008151
          137              O       6.671205       1.183579      13.179048      -0.505296      30.949986 0.48279454E+03  0.11300888E+05                                 7.784064                            6.798450       0.530404       2.232226                    0.998183      26.809957      69.594243       0.728899       0.358995      -1.138719      -0.060997       0.086983      -0.024237       0.108969       0.000948      -0.011263       0.037962       0.032169      -0.069097      -0.053968       0.020579       0.033390              8.382587      10.429182      -2.948110      -2.435673       7.020451       0.376124       7.698127          -0.035139
          138              O       4.828794       2.386130      13.591925      -0.292493      21.694312 0.29787287E+03  0.61556341E+04                                 6.034055                            5.238673       0.977935       2.429436                    0.999486      23.265411      56.035177       0.857870       0.345496      -1.154127       0.011730      -0.019577      -0.016272       0.028029       0.002938       0.038303       0.034580       0.009205      -0.108685      -0.066548       0.014416       0.052132              6.428232       6.967610      -2.939875       0.886913       7.455924      -1.254688       4.861161          -0.129349
          139              O       6.441822      -0.126221      15.410945      -0.555454      39.336104 0.62946110E+03  0.15806327E+05                                 9.290892                            7.882544       0.007699       2.027574                    0.998091      28.987981      78.947335       0.658945       0.370165      -1.125588      -0.031438       0.026592       0.061993       0.074422      -0.026388       0.043185       0.037309      -0.026101      -0.118491      -0.083277       0.032033       0.051244             10.355644      13.383043      -4.259979      -2.025979       8.980934      -0.278396       8.702957          -0.020685
          140              O       4.600882       0.988299      15.988973      -0.396023      28.191346 0.40851719E+03  0.91836685E+04                                 7.371995                            6.285633       0.400542       2.215988                    0.997064      25.365271      64.816217       0.751244       0.362676      -1.134267       0.004970       0.023832      -0.003448       0.024588       0.026721      -0.012401       0.050919       0.036688      -0.056411      -0.072470       0.025131       0.047339              8.108064      10.074447      -1.093575      -4.008104       5.471517       0.280393       8.778228          -0.038246
          141              O       9.044430       0.893564      14.712592      -0.509976      31.400390 0.47441026E+03  0.11072442E+05                                 7.870063                            6.719798       0.298912       2.143254                    0.998812      27.141741      70.693408       0.735237       0.356935      -1.138676       0.059280       0.072836       0.065841       0.114692      -0.018314       0.014508       0.012143       0.038456       0.054580      -0.040496       0.011228       0.029268              8.647339      11.272979      -0.115073       4.154546       6.238022      -0.583861       8.431017          -0.015545
          142              O      10.780973       0.885455      16.121094      -0.409148      28.974897 0.41294327E+03  0.93024814E+04                                 7.518533                            6.324422       0.595148       2.280735                    0.997027      25.409100      64.865103       0.748540       0.363231      -1.134532      -0.030773       0.036352      -0.013338       0.049461       0.010108      -0.010939       0.020914       0.126451       0.095011      -0.083964       0.030961       0.053003              8.451275      10.603612       2.911160       3.617310       6.502547       1.538841       8.247666          -0.039673
          143              O       8.787110      -1.689909      14.854150      -0.540445      41.864398 0.65189218E+03  0.16501697E+05                                 9.720608                            8.042738      -0.081692       2.014659                    0.996252      28.587661      77.988001       0.650264       0.372103      -1.124925       0.068207      -0.045685       0.041139       0.091824      -0.013522      -0.010973       0.025237       0.111949       0.105098      -0.080075       0.026448       0.053627             11.166939      12.981790       2.495342       5.428795       9.588116       0.951426      10.930912          -0.018487
          144              O      10.498656      -1.880803      16.262652      -0.417174      27.987758 0.42812410E+03  0.97429139E+04                                 7.347536                            6.447446       0.492463       2.241085                    0.996908      25.741550      66.292677       0.739179       0.364114      -1.132563      -0.012144      -0.021607      -0.022077       0.033193      -0.044827      -0.014975      -0.015095       0.101981       0.162283      -0.097435       0.037053       0.060382              7.884403       8.787579      -0.646109       3.474155       6.407185      -1.539865       8.458444          -0.023487
          145              O       8.713590      -0.563032      12.225891      -0.521025      42.508021 0.64669573E+03  0.16353308E+05                                 9.808506                            7.986542      -0.162868       1.990077                    0.997431      28.450887      77.821389       0.654865       0.369870      -1.125526       0.037057      -0.032063      -0.069142       0.084745      -0.045449       0.037309       0.005860      -0.055690      -0.007646      -0.070783       0.012713       0.058071             11.241248       9.985089       3.462652       0.871090       9.531727       3.621350      14.206930          -0.001675
          146              O       8.604781      -1.640953      10.260594      -0.521968      45.214184 0.70805923E+03  0.18343501E+05                                10.335398                            8.480873      -0.193459       1.964465                    0.995655      29.475222      82.013383       0.620656       0.380928      -1.115558       0.009725       0.027787       0.038297       0.048304      -0.065881       0.021014      -0.020914      -0.072148       0.122306      -0.095914       0.018504       0.077411             11.875154       8.785949       0.194447      -3.675797       8.915501       2.137719      17.924012          -0.001774
          147              O       6.525635      -1.633145      13.065801      -0.545639      46.218635 0.71553565E+03  0.18603981E+05                                10.462699                            8.469996      -0.387161       1.906575                    0.996704      29.483270      82.444421       0.626564       0.375981      -1.118124      -0.052497      -0.038830      -0.055128       0.085456      -0.032712       0.018717       0.006648      -0.011030       0.106331      -0.054755       0.013643       0.041112             12.262294       9.079604       0.750140      -2.594960       9.257672       3.698143      18.449606           0.000661
          148              O       6.115394      -2.634292      11.121738      -0.421181      31.332797 0.48619846E+03  0.11453518E+05                                 8.039974                            6.974359       0.055270       2.097367                    0.995097      26.345003      69.652419       0.693034       0.375168      -1.121037      -0.019665       0.008005       0.019630       0.028916      -0.018507       0.055039       0.020060      -0.077861      -0.016774      -0.083746       0.034580       0.049166              8.895204       6.690238       1.916816       1.918220       9.270122       2.753383      10.725252          -0.019101
          149              O       6.200677       2.728432       8.948823      -0.504755      30.128385 0.47575510E+03  0.11100698E+05                                 7.618088                            6.719513       0.345462       2.160163                    0.998687      27.096617      70.338145       0.737591       0.355896      -1.140634      -0.057045       0.083842       0.064295       0.120072       0.029096      -0.022227      -0.000003       0.018617       0.033973      -0.039921       0.001845       0.038076              8.089219      10.518017       0.177879      -3.409512       6.289396      -0.454059       7.460244          -0.050383
          150              O       4.424434       2.795063      10.312499      -0.302279      23.264644 0.32105198E+03  0.67795140E+04                                 6.421374                            5.520286       0.899225       2.411964                    0.998462      23.508511      57.774134       0.814899       0.355942      -1.142284       0.022956       0.013359      -0.002106       0.026643      -0.016096       0.019142       0.011080       0.092602       0.070952      -0.063216       0.013878       0.049338              6.949526       8.549058      -2.751442      -2.157303       6.060217       1.446368       6.239303          -0.109409
          151              O       6.318309       0.129598       9.071507      -0.551976      42.411469 0.69980779E+03  0.18033395E+05                                 9.769749                            8.332165      -0.120976       1.992661                    0.996466      29.157277      80.281696       0.638909       0.372022      -1.124870      -0.065553      -0.041251       0.040933       0.087603      -0.008450       0.010914       0.025274       0.096500       0.085924      -0.070256       0.026723       0.043533             10.813164      12.312641      -1.951270      -4.349145      10.298462       0.349785       9.828389          -0.045748
          152              O       4.503835       0.013799      10.366762      -0.334442      23.376331 0.35071370E+03  0.75762813E+04                                 6.433640                            5.791592       0.940408       2.413792                    0.998580      24.131732      60.113286       0.790548       0.358653      -1.139369       0.001796       0.000640      -0.004342       0.004742       0.027484       0.034219      -0.022073       0.099410       0.139674      -0.087108       0.014936       0.072172              6.693255       7.359677       1.091815      -2.166096       5.874129      -1.801078       6.845959          -0.090583
          153              O       8.763584       1.583240       9.590553      -0.558115      39.555814 0.62781072E+03  0.15749072E+05                                 9.305906                            7.862578       0.031215       2.033202                    0.998343      29.013056      78.886473       0.661222       0.369260      -1.126668       0.030042       0.035650       0.065977       0.080787       0.029192      -0.044420       0.041251      -0.028749      -0.114341      -0.087148       0.032305       0.054843             10.403741      13.698676       4.372034       1.575561       8.990322      -0.780001       8.522225          -0.015229
          154              O      10.635403       2.655749      10.140270      -0.388244      27.650374 0.40277427E+03  0.90131618E+04                                 7.255704                            6.234042       0.581760       2.281828                    0.997086      25.088400      63.744307       0.756453       0.361834      -1.136112      -0.013876       0.034866       0.000260       0.037526      -0.029697       0.013166       0.051219       0.026671      -0.074319      -0.073928       0.022209       0.051720              7.913424       9.844488       1.186249       3.688562       5.460545       0.205998       8.435239          -0.040028
          155              O       8.569491       2.862158       7.339781      -0.502813      31.459737 0.48170903E+03  0.11285195E+05                                 7.900406                            6.812713       0.428603       2.195724                    0.998484      26.912578      70.216600       0.723594       0.361316      -1.135268       0.050301       0.088125      -0.021779       0.103781      -0.003543       0.012732       0.042077      -0.000881      -0.088699      -0.057112       0.016122       0.040990              8.585453      11.559767       3.212301       2.133881       6.928722       0.103074       7.267869          -0.023829
          156              O      10.473659       3.974455       7.693676      -0.378576      25.434923 0.36149409E+03  0.78516812E+04                                 6.755809                            5.812144       0.748677       2.324623                    0.999259      24.775463      61.453719       0.804715       0.350431      -1.148448      -0.032310       0.032203       0.018648       0.049282       0.002169      -0.037610       0.037161      -0.018528      -0.174045      -0.083539       0.028494       0.055044              7.344842       8.577393       3.395188      -1.610648       7.842162      -1.470130       5.614971          -0.068762
          157              O       8.507734       0.023134       7.238331      -0.568346      44.694708 0.74231045E+03  0.19476876E+05                                10.157815                            8.624884      -0.348087       1.909150                    0.996747      30.051033      84.397252       0.621184       0.375796      -1.118338       0.041687      -0.049934      -0.063261       0.090737       0.026622      -0.008696       0.001458       0.010854       0.106772      -0.045511       0.008178       0.037333             11.271405       8.995719      -0.400061       2.767973       9.154133       2.817355      15.664362          -0.014868
          158              O       8.695946      -1.046714       5.287190      -0.355304      26.461919 0.39310581E+03  0.87333874E+04                                 7.039476                            6.161342       0.706373       2.333252                    0.997277      24.565043      61.953833       0.761308       0.362137      -1.137193       0.007266       0.017619      -0.015627       0.024646       0.042079      -0.066043       0.011883      -0.089487      -0.005335      -0.103510       0.036191       0.067319              7.616863       5.665520      -1.495107      -1.612869       9.373544       2.790681       7.811525          -0.062699
          159              O       6.380066       1.291431       6.490433      -0.546179      42.698240 0.69783402E+03  0.17979225E+05                                 9.806223                            8.288744      -0.172171       1.972128                    0.997599      29.258332      80.690033       0.643918       0.369196      -1.126428      -0.041707      -0.038265      -0.078970       0.097160       0.033268      -0.030610       0.016679      -0.023108      -0.014915      -0.056200       0.017846       0.038354             10.829193      10.237316      -3.197465       0.428928       9.479624       2.452822      12.770638          -0.033613
          160              O       6.312427       0.218291       4.520418      -0.301415      26.009638 0.38020054E+03  0.83719063E+04                                 6.967704                            6.076607       0.834077       2.390480                    0.997404      23.906299      59.917893       0.763754       0.364201      -1.136200      -0.011357      -0.004287      -0.000344       0.012144       0.078675      -0.005286      -0.022456      -0.027873       0.082834      -0.094606       0.019459       0.075147              7.480000       5.883646      -0.058955       2.260409       5.949392       0.529910      10.606964          -0.080259
          161              O       6.435941      -2.182870      18.180763      -0.520719      43.879932 0.66464462E+03  0.16934289E+05                                10.055548                            8.117785      -0.209140       1.970700                    0.997460      28.716870      79.023164       0.646564       0.371806      -1.123282      -0.047496      -0.034504      -0.069861       0.091252       0.048837      -0.029515       0.012320      -0.036334       0.000280      -0.066843       0.013747       0.053095             11.628445       9.610305      -2.819929      -0.632103      10.090856       4.580452      15.184173          -0.012094
          162              O       6.409474      -3.250170      16.208388      -0.512575      43.831641 0.69200218E+03  0.17831191E+05                                10.124528                            8.394106      -0.199782       1.966910                    0.995408      29.249135      81.257462       0.622530       0.381832      -1.114510      -0.013136       0.022686       0.037648       0.045875       0.066537      -0.025651      -0.011940      -0.041866       0.111297      -0.089815       0.019449       0.070366             11.526887       8.408866      -0.085015       3.264871       8.727408       2.391064      17.444388          -0.009057
          163              O       8.557728      -3.435296      18.964050      -0.449127      34.319715 0.50987947E+03  0.12120081E+05                                 8.509103                            7.089434       0.199175       2.144119                    0.995626      26.374055      69.388160       0.697078       0.369647      -1.128445       0.054760      -0.094550      -0.033399       0.114254       0.020364      -0.019452       0.012717      -0.012220       0.102588      -0.045145       0.004117       0.041028              9.674697       6.734429       0.182794       1.378035       8.132625       3.914973      14.157038          -0.018353
          164              O       8.801814      -4.488958      17.010550      -0.379996      28.190581 0.41760792E+03  0.94478508E+04                                 7.411414                            6.395675       0.397266       2.225253                    0.996730      25.141811      64.628605       0.737066       0.367312      -1.129711       0.027732       0.002087       0.044840       0.052764       0.024652      -0.029844       0.013849      -0.052955       0.037887      -0.057813       0.026885       0.030928              8.158401       6.022557      -1.642678      -1.466185       9.413215       3.017113       9.039432          -0.043297
          165              O       8.604781      -0.589766      19.060781      -0.494632      33.583637 0.48488503E+03  0.11375392E+05                                 8.315128                            6.836176       0.399090       2.189406                    0.998343      26.809967      69.939497       0.722370       0.361426      -1.135470       0.051409       0.082921      -0.024659       0.100632       0.003486      -0.001599       0.041688       0.016447      -0.105620      -0.060304       0.025418       0.034886              9.532019      13.465887       4.241348       2.755549       7.394252       0.725932       7.735917          -0.020628
          166              O      10.497186       0.538443      19.419395      -0.480082      34.440965 0.51522598E+03  0.12290947E+05                                 8.455430                            7.085135       0.168266       2.096105                    0.998013      27.552214      72.845372       0.702730       0.365367      -1.130649      -0.047315       0.006069      -0.018305       0.051094       0.003411      -0.028380       0.028502       0.023570      -0.170262      -0.073428       0.024866       0.048561              9.471949      11.958117       5.139196      -0.608325       9.640087      -0.729921       6.817643          -0.018162
          167              O       8.816518      -1.876757      21.297397      -0.464689      34.814970 0.49091862E+03  0.11533078E+05                                 8.512027                            6.883567       0.373204       2.193207                    0.997783      26.257238      68.167904       0.720313       0.361950      -1.136980       0.087054       0.000608       0.078716       0.117366       0.005366      -0.002749       0.039993       0.013494      -0.064931      -0.051215       0.017523       0.033693              9.840637      13.916484       5.094443       0.901489       8.315112      -0.512081       7.290314          -0.020888
          168              O      10.714805      -0.860212      21.837677      -0.408118      29.546508 0.41577019E+03  0.93796650E+04                                 7.615611                            6.351421       0.609725       2.285887                    0.997256      25.347389      64.698113       0.746195       0.363848      -1.134352      -0.034863      -0.043992       0.024097       0.061085      -0.016857       0.000021       0.060296       0.042214      -0.100533      -0.081886       0.027583       0.054303              8.592802      12.010173       2.083157       4.056007       5.725134       0.696589       8.043100          -0.029145
          169              O       6.353598      -3.337413      20.766555      -0.452859      36.212467 0.55464182E+03  0.13454560E+05                                 8.825039                            7.408459       0.061962       2.092646                    0.995671      26.746373      70.916316       0.680416       0.371086      -1.128174      -0.071245      -0.087236       0.036144       0.118289       0.008439      -0.016299       0.023668       0.075298       0.029456      -0.053897       0.012522       0.041375              9.974186      11.479504      -1.245333      -4.983966       7.671617       0.475659      10.771435          -0.043733
          170              O       4.592059      -3.426802      22.151464      -0.374447      26.937213 0.39863016E+03  0.89101139E+04                                 7.173301                            6.224373       0.517903       2.266138                    0.996973      24.949266      63.650526       0.751866       0.364462      -1.132438       0.017310      -0.034322      -0.033216       0.050803       0.027081       0.012055       0.003052       0.089299       0.142894      -0.076037       0.022304       0.053733              7.755138       8.565707       0.845984      -3.361053       6.273733      -1.701716       8.425974          -0.043679
          171              O       6.271256      -0.735837      20.676902      -0.512071      32.150388 0.48282196E+03  0.11321988E+05                                 8.014425                            6.786547       0.243812       2.122008                    0.998859      27.348798      71.474918       0.730178       0.357719      -1.137690      -0.054734       0.079182       0.067748       0.117709       0.023189      -0.017460       0.013339       0.041402       0.065378      -0.047492       0.013087       0.034405              8.911348      12.024874       0.525658      -4.505071       6.181942      -0.486573       8.527228          -0.027384
          172              O       4.483250      -0.647140      22.005187      -0.412074      27.452366 0.39916933E+03  0.89142887E+04                                 7.211988                            6.188817       0.656467       2.297299                    0.997543      25.398414      64.509958       0.762232       0.359823      -1.137459       0.037552       0.034010      -0.013436       0.052415      -0.021498       0.016570       0.021180       0.123295       0.091645      -0.085436       0.028185       0.057251              7.949724       9.913011      -2.700277      -3.099170       6.310872       1.346085       7.625290          -0.053380
          173              O      13.671779       2.048945       8.106553      -0.516057      38.794855 0.57731899E+03  0.14171343E+05                                 9.216561                            7.532287       0.070644       2.064019                    0.998102      27.994221      75.108830       0.677083       0.368527      -1.128080      -0.052406      -0.004187      -0.045229       0.069352       0.011540      -0.040888       0.054171      -0.015650      -0.158140      -0.094285       0.032391       0.061894             10.501342      14.225398       5.012313       0.958830       8.800170      -1.035447       8.478457          -0.001140
          174              O      11.770552       1.005003       7.620538      -0.467023      33.758846 0.51244523E+03  0.12218037E+05                                 8.392061                            7.110050       0.146250       2.105691                    0.996511      27.126455      71.891569       0.694421       0.369938      -1.126222       0.023588       0.009830      -0.005916       0.026230      -0.028410       0.017749       0.063796       0.040483      -0.081760      -0.089851       0.034725       0.055126              9.262459      11.832531       2.053329       3.554421       6.698405      -0.380271       9.256443          -0.013134
          175              O      13.877635       0.819445      10.402152      -0.485691      30.583540 0.45350126E+03  0.10444951E+05                                 7.732687                            6.558190       0.488935       2.221435                    0.998874      26.380793      67.813260       0.747752       0.355648      -1.141983      -0.038702      -0.084707       0.031016       0.098158      -0.004161       0.008900       0.035884       0.025652      -0.145700      -0.066269       0.028226       0.038043              8.550881      11.519011       3.394271       2.140100       6.867350       0.280344       7.266280          -0.008381
          176              O      11.970526      -0.296342      10.078928      -0.477895      32.612077 0.48933081E+03  0.11515704E+05                                 8.109411                            6.871349       0.221729       2.118732                    0.998049      27.213472      71.301204       0.719292       0.361837      -1.134182       0.053681      -0.010801       0.015331       0.056863      -0.003093      -0.031790       0.025510       0.003635      -0.184312      -0.076461       0.027258       0.049203              8.965546      11.025105       4.529048      -1.306421       8.963717      -1.325306       6.907816          -0.004594
          177              O      13.774707       3.619789      10.463494      -0.428503      34.329422 0.52808524E+03  0.12683939E+05                                 8.547151                            7.274262      -0.031831       2.069261                    0.994424      26.490933      70.430059       0.678658       0.375755      -1.122013      -0.075243       0.091623       0.028185       0.121864       0.010029      -0.001382       0.001227       0.006358       0.117535      -0.030157      -0.009071       0.039229              9.475716       6.752095       0.083598       0.873278       7.955319       3.601391      13.719733          -0.089049
          178              O      13.420341       4.597420      12.435868      -0.288455      24.005016 0.34575575E+03  0.74321340E+04                                 6.590421                            5.763618       0.829741       2.395716                    0.998026      23.452727      58.008547       0.790879       0.360290      -1.139681      -0.023655      -0.012914      -0.018327       0.032591       0.014442      -0.023571       0.002144      -0.035463      -0.003950      -0.037126       0.011442       0.025684              7.111436       5.679451      -1.455860      -1.834608       8.421181       2.457286       7.233675          -0.169290
          179              O       1.260133       2.500376      11.270374      -0.432459      32.929429 0.50689969E+03  0.12017243E+05                                 8.207948                            7.044713       0.282967       2.169705                    0.997038      26.189003      68.541762       0.703700       0.367143      -1.131715       0.079493       0.008584       0.092862       0.122540       0.007879      -0.014936       0.021891      -0.039994      -0.010789      -0.034111      -0.000303       0.034414              8.940581       7.404934      -1.583092      -0.947796       7.399585       3.088561      12.017223          -0.079220
          180              O       1.218962       3.580296      13.228593      -0.239044      23.167864 0.32602639E+03  0.68969633E+04                                 6.417258                            5.584704       0.976630       2.457612                    0.998260      22.792980      55.693139       0.807090       0.358739      -1.142383       0.025054      -0.016623      -0.016577       0.034334       0.020129      -0.006606      -0.003132      -0.017355       0.019877      -0.025692       0.004371       0.021320              6.900144       5.206269       0.259022       1.900380       5.566757       0.905956       9.927406          -0.209418
          181              O       1.592443       1.071447       8.826140      -0.465178      28.883975 0.42364973E+03  0.95924004E+04                                 7.415987                            6.312599       0.406053       2.198923                    0.998666      26.025703      66.325042       0.766911       0.352729      -1.144378       0.083742      -0.069898      -0.028942       0.112854       0.017151      -0.016378      -0.002911       0.049195       0.114579      -0.049138       0.003144       0.045994              8.162307      11.145118       0.467469      -3.988226       5.914391      -0.701303       7.427412          -0.035137
          182              O       3.368686       1.098442       7.478980      -0.386845      28.212740 0.40632427E+03  0.91232971E+04                                 7.395740                            6.289558       0.567386       2.275200                    0.997098      25.224190      64.444536       0.747185       0.365089      -1.132238      -0.030968      -0.042281       0.015748       0.054724      -0.009900       0.006390       0.022171       0.105587       0.072914      -0.071253       0.028351       0.042901              8.166126      10.761876      -2.827343      -3.045416       6.418554       1.026586       7.317948          -0.072183
          183              O       1.316008       3.659426       8.686941      -0.451019      35.573718 0.54261242E+03  0.13087510E+05                                 8.703886                            7.316992       0.115142       2.110183                    0.996043      26.631709      70.352560       0.686329       0.370004      -1.129280       0.065926       0.093926      -0.032290       0.119210       0.013375      -0.012204       0.019587       0.075098       0.006518      -0.049874       0.008832       0.041042              9.753830      11.949363      -0.984348      -4.809159       7.409198       0.104253       9.902929          -0.043941
          184              O       3.112837       3.890251       7.375171      -0.392909      26.387068 0.39880214E+03  0.89121930E+04                                 7.035287                            6.206195       0.629489       2.294111                    0.997772      25.208728      64.241885       0.756753       0.362180      -1.134565      -0.026704       0.040198       0.039488       0.062356       0.028915       0.011790       0.000999       0.072840       0.142861      -0.070387       0.018236       0.052151              7.465270       8.282465       1.133756      -2.832429       6.513110      -1.847067       7.600233          -0.045136
          185              O      14.023205      -2.557120      22.210446      -0.505296      30.950085 0.48279633E+03  0.11300940E+05                                 7.784080                            6.798462       0.530413       2.232228                    0.998184      26.810004      69.594404       0.728898       0.358995      -1.138719      -0.060997      -0.086983       0.024237       0.108969      -0.000947       0.011263       0.037962       0.032169      -0.069099      -0.053968       0.020578       0.033390              8.382606      10.429209       2.948121       2.435679       7.020467       0.376125       7.698141          -0.035138
          186              O      12.180794      -3.759671      21.797569      -0.292495      21.694430 0.29787479E+03  0.61556843E+04                                 6.034078                            5.238691       0.977935       2.429434                    0.999486      23.265467      56.035373       0.857868       0.345496      -1.154126       0.011730       0.019578       0.016272       0.028029      -0.002938      -0.038303       0.034580       0.009206      -0.108684      -0.066547       0.014416       0.052132              6.428258       6.967639       2.939891      -0.886917       7.455956      -1.254694       4.861178          -0.129350
          187              O      13.793822      -1.247320      19.978549      -0.555455      39.336183 0.62946257E+03  0.15806374E+05                                 9.290904                            7.882553       0.007704       2.027575                    0.998091      28.988016      78.947460       0.658944       0.370165      -1.125588      -0.031438      -0.026593      -0.061992       0.074421       0.026388      -0.043185       0.037309      -0.026100      -0.118492      -0.083277       0.032033       0.051244             10.355659      13.383064       4.259986       2.025982       8.980946      -0.278398       8.702968          -0.020685
          188              O      11.952882      -2.361840      19.400521      -0.396024      28.191363 0.40851745E+03  0.91836761E+04                                 7.372000                            6.285636       0.400541       2.215987                    0.997064      25.365271      64.816230       0.751244       0.362676      -1.134267       0.004970      -0.023833       0.003449       0.024588      -0.026721       0.012401       0.050918       0.036688      -0.056411      -0.072469       0.025131       0.047338              8.108070      10.074454       1.093575       4.008108       5.471520       0.280392       8.778234          -0.038237
          189              O       1.692430      -2.267105      20.676902      -0.509975      31.400494 0.47441212E+03  0.11072497E+05                                 7.870082                            6.719813       0.298914       2.143254                    0.998812      27.141780      70.693565       0.735235       0.356936      -1.138675       0.059280      -0.072835      -0.065840       0.114691       0.018313      -0.014508       0.012142       0.038458       0.054582      -0.040496       0.011227       0.029269              8.647362      11.273013       0.115072      -4.154559       6.238036      -0.583862       8.431037          -0.015537
          190              O       3.428973      -2.258996      19.268400      -0.409147      28.974921 0.41294362E+03  0.93024913E+04                                 7.518536                            6.324423       0.595149       2.280735                    0.997027      25.409111      64.865135       0.748540       0.363231      -1.134532      -0.030773      -0.036352       0.013338       0.049460      -0.010109       0.010939       0.020915       0.126453       0.095014      -0.083966       0.030962       0.053004              8.451279      10.603619      -2.911162      -3.617313       6.502549       1.538842       8.247669          -0.039663
          191              O       1.435110       0.316368      20.535344      -0.540444      41.864449 0.65189311E+03  0.16501725E+05                                 9.720611                            8.042740      -0.081682       2.014662                    0.996252      28.587691      77.988074       0.650265       0.372103      -1.124925       0.068207       0.045684      -0.041139       0.091824       0.013522       0.010973       0.025236       0.111949       0.105099      -0.080076       0.026449       0.053627             11.166943      12.981795      -2.495343      -5.428796       9.588121       0.951426      10.930912          -0.018493
          192              O       3.146656       0.507262      19.126842      -0.417174      27.987774 0.42812437E+03  0.97429212E+04                                 7.347537                            6.447447       0.492465       2.241085                    0.996908      25.741561      66.292705       0.739180       0.364114      -1.132563      -0.012144       0.021607       0.022077       0.033193       0.044828       0.014975      -0.015095       0.101983       0.162284      -0.097436       0.037054       0.060382              7.884404       8.787580       0.646109      -3.474155       6.407187      -1.539866       8.458444          -0.023498
          193              O       1.361590      -0.810509      23.163603      -0.521026      42.508104 0.64669719E+03  0.16353355E+05                                 9.808520                            7.986552      -0.162867       1.990077                    0.997431      28.450921      77.821519       0.654864       0.369870      -1.125526       0.037056       0.032063       0.069141       0.084745       0.045449      -0.037308       0.005860      -0.055690      -0.007646      -0.070784       0.012713       0.058071             11.241266       9.985106      -3.462659      -0.871090       9.531740       3.621356      14.206950          -0.001677
          194              O       1.252781       6.931106       1.535904      -0.521968      45.214200 0.70805950E+03  0.18343510E+05                                10.335400                            8.480875      -0.193459       1.964465                    0.995655      29.475228      82.013403       0.620656       0.380928      -1.115558       0.009725      -0.027787      -0.038297       0.048304       0.065881      -0.021014      -0.020914      -0.072148       0.122306      -0.095914       0.018504       0.077410             11.875156       8.785951      -0.194447       3.675798       8.915504       2.137721      17.924015          -0.001777
          195              O      13.877635       0.259604      22.323693      -0.545639      46.218695 0.71553677E+03  0.18604018E+05                                10.462706                            8.470001      -0.387157       1.906576                    0.996704      29.483297      82.444513       0.626563       0.375981      -1.118124      -0.052497       0.038829       0.055127       0.085456       0.032712      -0.018717       0.006648      -0.011030       0.106331      -0.054754       0.013643       0.041112             12.262303       9.079612      -0.750142       2.594963       9.257681       3.698147      18.449617           0.000658
          196              O      13.467394       7.924445       0.674760      -0.421181      31.332806 0.48619857E+03  0.11453521E+05                                 8.039974                            6.974359       0.055271       2.097367                    0.995097      26.345007      69.652428       0.693034       0.375168      -1.121037      -0.019665      -0.008005      -0.019631       0.028916       0.018507      -0.055039       0.020060      -0.077861      -0.016773      -0.083746       0.034579       0.049166              8.895205       6.690239      -1.916817      -1.918221       9.270124       2.753384      10.725252          -0.019111
          197              O      13.552677       2.561721       2.847675      -0.504754      30.128383 0.47575502E+03  0.11100695E+05                                 7.618084                            6.719510       0.345464       2.160163                    0.998687      27.096629      70.338162       0.737592       0.355896      -1.140635      -0.057044      -0.083840      -0.064295       0.120071      -0.029095       0.022227      -0.000003       0.018619       0.033976      -0.039921       0.001845       0.038076              8.089215      10.518012      -0.177880       3.409510       6.289394      -0.454059       7.460240          -0.050385
          198              O      11.776434       2.495090       1.483999      -0.302277      23.264642 0.32105193E+03  0.67795120E+04                                 6.421366                            5.520280       0.899227       2.411964                    0.998462      23.508539      57.774173       0.814901       0.355941      -1.142285       0.022956      -0.013358       0.002106       0.026643       0.016098      -0.019142       0.011081       0.092606       0.070957      -0.063220       0.013880       0.049340              6.949518       8.549048       2.751439       2.157300       6.060211       1.446366       6.239296          -0.109414
          199              O      13.670309       5.160555       2.724991      -0.551975      42.411516 0.69980865E+03  0.18033422E+05                                 9.769753                            8.332168      -0.120972       1.992662                    0.996467      29.157300      80.281761       0.638909       0.372021      -1.124870      -0.065553       0.041250      -0.040932       0.087603       0.008450      -0.010914       0.025274       0.096501       0.085925      -0.070257       0.026723       0.043534             10.813169      12.312648       1.951272       4.349148      10.298467       0.349786       9.828393          -0.045751
          200              O      11.855835       5.276354       1.429736      -0.334441      23.376359 0.35071420E+03  0.75762942E+04                                 6.433641                            5.791592       0.940410       2.413792                    0.998580      24.131762      60.113353       0.790549       0.358653      -1.139370       0.001796      -0.000641       0.004342       0.004743      -0.027485      -0.034219      -0.022075       0.099415       0.139678      -0.087112       0.014938       0.072173              6.693256       7.359679      -1.091816       2.166097       5.874130      -1.801078       6.845960          -0.090597
          201              O       1.411584       3.706913       2.205945      -0.558115      39.555883 0.62781198E+03  0.15749111E+05                                 9.305914                            7.862583       0.031220       2.033203                    0.998343      29.013092      78.886583       0.661222       0.369260      -1.126669       0.030042      -0.035651      -0.065976       0.080786      -0.029192       0.044419       0.041253      -0.028749      -0.114345      -0.087149       0.032305       0.054844             10.403751      13.698690      -4.372039      -1.575563       8.990329      -0.780002       8.522233          -0.015228
          202              O       3.283403       2.634404       1.656228      -0.388243      27.650438 0.40277539E+03  0.90131929E+04                                 7.255713                            6.234048       0.581759       2.281826                    0.997086      25.088440      63.744425       0.756453       0.361833      -1.136112      -0.013877      -0.034865      -0.000260       0.037526       0.029698      -0.013167       0.051221       0.026672      -0.074321      -0.073931       0.022210       0.051721              7.913434       9.844501      -1.186251      -3.688568       5.460551       0.205998       8.435250          -0.040026
          203              O       1.217491       2.427995       4.456717      -0.502813      31.459810 0.48171035E+03  0.11285234E+05                                 7.900418                            6.812723       0.428603       2.195724                    0.998484      26.912613      70.216724       0.723594       0.361316      -1.135268       0.050301      -0.088124       0.021777       0.103780       0.003543      -0.012731       0.042078      -0.000881      -0.088703      -0.057114       0.016122       0.040991              8.585467      11.559787      -3.212308      -2.133885       6.928733       0.103074       7.267880          -0.023828
          204              O       3.121659       1.315698       4.102822      -0.378576      25.434982 0.36149508E+03  0.78517076E+04                                 6.755815                            5.812148       0.748678       2.324622                    0.999259      24.775510      61.453843       0.804715       0.350431      -1.148449      -0.032310      -0.032203      -0.018648       0.049282      -0.002169       0.037613       0.037162      -0.018529      -0.174057      -0.083544       0.028497       0.055047              7.344849       8.577402      -3.395193       1.610650       7.842170      -1.470132       5.614975          -0.068759
          205              O       1.155734       5.267019       4.558167      -0.568346      44.694773 0.74231177E+03  0.19476920E+05                                10.157825                            8.624891      -0.348087       1.909150                    0.996747      30.051062      84.397360       0.621184       0.375796      -1.118338       0.041687       0.049933       0.063261       0.090736      -0.026622       0.008696       0.001458       0.010853       0.106772      -0.045511       0.008178       0.037333             11.271416       8.995728       0.400061      -2.767976       9.154143       2.817359      15.664377          -0.014867
          206              O       1.343946       6.336867       6.509308      -0.355303      26.461941 0.39310619E+03  0.87333982E+04                                 7.039479                            6.161345       0.706372       2.333251                    0.997277      24.565055      61.953873       0.761308       0.362137      -1.137193       0.007266      -0.017619       0.015627       0.024646      -0.042080       0.066043       0.011884      -0.089488      -0.005334      -0.103511       0.036192       0.067319              7.616867       5.665522       1.495108       1.612870       9.373549       2.790683       7.811529          -0.062701
          207              O      13.732066       3.998722       5.306065      -0.546179      42.698280 0.69783481E+03  0.17979249E+05                                 9.806227                            8.288747      -0.172166       1.972130                    0.997599      29.258353      80.690091       0.643918       0.369195      -1.126428      -0.041707       0.038265       0.078970       0.097159      -0.033268       0.030610       0.016679      -0.023109      -0.014913      -0.056200       0.017846       0.038353             10.829197      10.237322       3.197466      -0.428928       9.479628       2.452823      12.770641          -0.033614
          208              O      13.664427       5.071862       7.276080      -0.301414      26.009617 0.38020015E+03  0.83718955E+04                                 6.967700                            6.076603       0.834079       2.390480                    0.997404      23.906292      59.917865       0.763755       0.364201      -1.136200      -0.011357       0.004287       0.000345       0.012144      -0.078675       0.005286      -0.022456      -0.027875       0.082836      -0.094606       0.019460       0.075146              7.479996       5.883642       0.058954      -2.260408       5.949388       0.529910      10.606957          -0.080263
          209              O      13.787941       0.809329      17.208731      -0.520719      43.879909 0.66464429E+03  0.16934279E+05                                10.055545                            8.117783      -0.209142       1.970700                    0.997460      28.716860      79.023133       0.646564       0.371806      -1.123282      -0.047497       0.034504       0.069861       0.091253      -0.048837       0.029515       0.012320      -0.036334       0.000279      -0.066843       0.013747       0.053095             11.628440       9.610302       2.819928       0.632103      10.090854       4.580449      15.184166          -0.012097
          210              O      13.761474       1.876629      19.181106      -0.512575      43.831643 0.69200236E+03  0.17831197E+05                                10.124529                            8.394107      -0.199783       1.966909                    0.995408      29.249138      81.257477       0.622530       0.381832      -1.114510      -0.013135      -0.022686      -0.037648       0.045875      -0.066537       0.025651      -0.011940      -0.041866       0.111297      -0.089815       0.019449       0.070366             11.526888       8.408866       0.085016      -3.264872       8.727410       2.391063      17.444386          -0.009062
          211              O       1.205728       2.061755      16.425444      -0.449127      34.319713 0.50987945E+03  0.12120081E+05                                 8.509105                            7.089435       0.199170       2.144117                    0.995626      26.374047      69.388151       0.697077       0.369647      -1.128445       0.054761       0.094551       0.033399       0.114254      -0.020364       0.019453       0.012717      -0.012220       0.102588      -0.045145       0.004117       0.041029              9.674699       6.734429      -0.182795      -1.378036       8.132627       3.914974      14.157042          -0.018356
          212              O       1.449814       3.115417      18.378944      -0.379996      28.190595 0.41760822E+03  0.94478600E+04                                 7.411419                            6.395679       0.397264       2.225252                    0.996730      25.141811      64.628625       0.737065       0.367312      -1.129711       0.027732      -0.002087      -0.044840       0.052764      -0.024651       0.029844       0.013849      -0.052955       0.037887      -0.057812       0.026885       0.030927              8.158406       6.022560       1.642678       1.466186       9.413222       3.017115       9.039437          -0.043306
          213              O       1.252781      -0.783775      16.328713      -0.494632      33.583600 0.48488444E+03  0.11375375E+05                                 8.315123                            6.836173       0.399084       2.189405                    0.998343      26.809948      69.939438       0.722370       0.361426      -1.135470       0.051408      -0.082922       0.024660       0.100633      -0.003486       0.001599       0.041688       0.016447      -0.105620      -0.060304       0.025418       0.034886              9.532012      13.465875      -4.241344      -2.755547       7.394248       0.725932       7.735913          -0.020622
          214              O       3.145186      -1.911984      15.970099      -0.480081      34.440951 0.51522580E+03  0.12290941E+05                                 8.455429                            7.085134       0.168264       2.096105                    0.998013      27.552206      72.845352       0.702730       0.365367      -1.130649      -0.047315      -0.006070       0.018305       0.051094      -0.003411       0.028380       0.028502       0.023570      -0.170262      -0.073428       0.024866       0.048561              9.471947      11.958113      -5.139194       0.608324       9.640084      -0.729920       6.817643          -0.018149
          215              O       1.464518       0.503216      14.092097      -0.464689      34.814913 0.49091774E+03  0.11533052E+05                                 8.512018                            6.883561       0.373199       2.193206                    0.997783      26.257217      68.167830       0.720314       0.361950      -1.136980       0.087054      -0.000608      -0.078716       0.117367      -0.005366       0.002749       0.039993       0.013493      -0.064930      -0.051215       0.017522       0.033693              9.840625      13.916462      -5.094435      -0.901487       8.315103      -0.512081       7.290308          -0.020885
          216              O       3.362805      -0.513329      13.551817      -0.408119      29.546467 0.41576955E+03  0.93796467E+04                                 7.615603                            6.351416       0.609725       2.285887                    0.997256      25.347378      64.698066       0.746195       0.363848      -1.134352      -0.034863       0.043992      -0.024097       0.061085       0.016857      -0.000020       0.060296       0.042213      -0.100532      -0.081886       0.027582       0.054304              8.592793      12.010156      -2.083154      -4.056001       5.725129       0.696588       8.043094          -0.029136
          217              O      13.705598       1.963872      14.622939      -0.452860      36.212414 0.55464086E+03  0.13454532E+05                                 8.825034                            7.408455       0.061956       2.092645                    0.995671      26.746343      70.916230       0.680416       0.371086      -1.128173      -0.071245       0.087237      -0.036144       0.118290      -0.008439       0.016299       0.023668       0.075296       0.029454      -0.053896       0.012522       0.041374              9.974179      11.479495       1.245333       4.983962       7.671612       0.475659      10.771430          -0.043735
          218              O      11.944059       2.053261      13.238030      -0.374447      26.937167 0.39862934E+03  0.89100911E+04                                 7.173295                            6.224368       0.517900       2.266137                    0.996973      24.949239      63.650444       0.751866       0.364462      -1.132438       0.017310       0.034323       0.033216       0.050803      -0.027081      -0.012055       0.003052       0.089297       0.142893      -0.076036       0.022303       0.053733              7.755131       8.565698      -0.845983       3.361049       6.273727      -1.701714       8.425967          -0.043682
          219              O      13.623256      -0.637704      14.712592      -0.512071      32.150265 0.48281980E+03  0.11321923E+05                                 8.014401                            6.786529       0.243810       2.122008                    0.998859      27.348758      71.474747       0.730179       0.357719      -1.137690      -0.054734      -0.079183      -0.067748       0.117709      -0.023189       0.017460       0.013339       0.041401       0.065377      -0.047492       0.013087       0.034405              8.911320      12.024830      -0.525658       4.505053       6.181926      -0.486572       8.527203          -0.027371
          220              O      11.835250      -0.726401      13.384307      -0.412074      27.452309 0.39916839E+03  0.89142624E+04                                 7.211978                            6.188809       0.656465       2.297298                    0.997543      25.398394      64.509884       0.762233       0.359823      -1.137459       0.037552      -0.034010       0.013436       0.052415       0.021497      -0.016571       0.021180       0.123293       0.091643      -0.085434       0.028184       0.057250              7.949712       9.912993       2.700272       3.099163       6.310864       1.346083       7.625279          -0.053366
          221              O       6.319779       3.241208       3.689945      -0.516056      38.794814 0.57731826E+03  0.14171321E+05                                 9.216556                            7.532283       0.070638       2.064017                    0.998102      27.994199      75.108762       0.677083       0.368527      -1.128080      -0.052406       0.004187       0.045229       0.069352      -0.011540       0.040888       0.054172      -0.015650      -0.158140      -0.094285       0.032391       0.061895             10.501335      14.225390      -5.012310      -0.958828       8.800165      -1.035446       8.478451          -0.001140
          222              O       4.418552       4.285150       4.175960      -0.467023      33.758873 0.51244580E+03  0.12218054E+05                                 8.392065                            7.110053       0.146250       2.105691                    0.996511      27.126471      71.891621       0.694421       0.369938      -1.126222       0.023588      -0.009830       0.005916       0.026230       0.028410      -0.017749       0.063796       0.040484      -0.081760      -0.089851       0.034725       0.055126              9.262464      11.832537      -2.053329      -3.554422       6.698407      -0.380271       9.256447          -0.013134
          223              O       6.525635       4.470708       1.394346      -0.485692      30.583585 0.45350202E+03  0.10444974E+05                                 7.732699                            6.558198       0.488933       2.221435                    0.998874      26.380789      67.813284       0.747751       0.355649      -1.141983      -0.038702       0.084707      -0.031017       0.098159       0.004161      -0.008901       0.035885       0.025653      -0.145699      -0.066269       0.028226       0.038043              8.550895      11.519034      -3.394280      -2.140104       6.867362       0.280344       7.266290          -0.008387
          224              O       4.618526       5.586495       1.717570      -0.477895      32.612133 0.48933186E+03  0.11515736E+05                                 8.109425                            6.871360       0.221727       2.118731                    0.998049      27.213480      71.301268       0.719291       0.361837      -1.134182       0.053681       0.010801      -0.015331       0.056863       0.003092       0.031790       0.025510       0.003635      -0.184312      -0.076461       0.027258       0.049203              8.965562      11.025127      -4.529058       1.306423       8.963733      -1.325308       6.907827          -0.004602
          225              O       6.422707       1.670364       1.333004      -0.428501      34.329450 0.52808567E+03  0.12683952E+05                                 8.547155                            7.274265      -0.031841       2.069258                    0.994424      26.490940      70.430094       0.678658       0.375755      -1.122013      -0.075243      -0.091623      -0.028185       0.121863      -0.010030       0.001383       0.001228       0.006357       0.117535      -0.030157      -0.009071       0.039229              9.475722       6.752099      -0.083598      -0.873279       7.955325       3.601395      13.719741          -0.089049
          226              O       6.068341      -5.970961      22.953626      -0.288455      24.005137 0.34575794E+03  0.74321918E+04                                 6.590435                            5.763629       0.829732       2.395712                    0.998026      23.452824      58.008804       0.790879       0.360289      -1.139682      -0.023655       0.012914       0.018326       0.032591      -0.014444       0.023579       0.002147      -0.035471      -0.003953      -0.037137       0.011448       0.025689              7.111451       5.679463       1.455864       1.834613       8.421202       2.457292       7.233689          -0.169285
          227              O       8.612133       2.789777       0.526124      -0.432458      32.929418 0.50689944E+03  0.12017237E+05                                 8.207948                            7.044713       0.282958       2.169702                    0.997038      26.188991      68.541738       0.703700       0.367144      -1.131715       0.079493      -0.008583      -0.092862       0.122541      -0.007880       0.014936       0.021890      -0.039995      -0.010789      -0.034111      -0.000303       0.034414              8.940581       7.404935       1.583093       0.947796       7.399587       3.088561      12.017220          -0.079222
          228              O       8.570962      -4.953837      22.160901      -0.239044      23.167933 0.32602763E+03  0.68969948E+04                                 6.417262                            5.584707       0.976628       2.457610                    0.998260      22.793053      55.693306       0.807092       0.358738      -1.142384       0.025055       0.016623       0.016576       0.034334      -0.020138       0.006604      -0.003133      -0.017361       0.019895      -0.025703       0.004376       0.021326              6.900148       5.206273      -0.259022      -1.900382       5.566760       0.905956       9.927411          -0.209414
          229              O       8.944443       4.218706       2.970358      -0.465177      28.884003 0.42365017E+03  0.95924137E+04                                 7.415997                            6.312606       0.406044       2.198921                    0.998666      26.025686      66.325033       0.766910       0.352729      -1.144377       0.083742       0.069897       0.028942       0.112854      -0.017152       0.016378      -0.002911       0.049196       0.114582      -0.049139       0.003145       0.045995              8.162320      11.145139      -0.467469       3.988234       5.914398      -0.701303       7.427422          -0.035147
          230              O      10.720686       4.191711       4.317518      -0.386845      28.212753 0.40632449E+03  0.91233035E+04                                 7.395745                            6.289561       0.567387       2.275201                    0.997098      25.224187      64.444542       0.747185       0.365089      -1.132238      -0.030968       0.042281      -0.015747       0.054724       0.009900      -0.006391       0.022172       0.105587       0.072914      -0.071253       0.028351       0.042902              8.166132      10.761886       2.827346       3.045420       6.418557       1.026586       7.317952          -0.072188
          231              O       8.668008       1.630727       3.109557      -0.451020      35.573714 0.54261233E+03  0.13087508E+05                                 8.703887                            7.316992       0.115141       2.110183                    0.996043      26.631701      70.352539       0.686328       0.370004      -1.129280       0.065926      -0.093926       0.032291       0.119210      -0.013374       0.012204       0.019587       0.075099       0.006519      -0.049874       0.008832       0.041042              9.753831      11.949365       0.984348       4.809160       7.409198       0.104253       9.902929          -0.043938
          232              O      10.464837       1.399902       4.421327      -0.392910      26.387079 0.39880237E+03  0.89122000E+04                                 7.035293                            6.206200       0.629486       2.294110                    0.997772      25.208721      64.241889       0.756752       0.362181      -1.134565      -0.026703      -0.040199      -0.039488       0.062356      -0.028916      -0.011790       0.001000       0.072839       0.142861      -0.070387       0.018236       0.052151              7.465276       8.282473      -1.133757       2.832432       6.513116      -1.847069       7.600239          -0.045135
          233              O       8.032795       9.396727      10.413948      -0.505297      30.950005 0.48279483E+03  0.11300896E+05                                 7.784068                            6.798453       0.530405       2.232226                    0.998183      26.809961      69.594261       0.728898       0.358995      -1.138719       0.060997      -0.086983       0.024238       0.108969       0.000948      -0.011263       0.037962       0.032169      -0.069096      -0.053968       0.020578       0.033390              8.382592      10.429190      -2.948115      -2.435675       7.020456       0.376125       7.698129          -0.035120
          234              O       9.875206       8.194176      10.001071      -0.292496      21.694437 0.29787497E+03  0.61556891E+04                                 6.034082                            5.238694       0.977929       2.429432                    0.999486      23.265464      56.035380       0.857867       0.345496      -1.154126      -0.011730       0.019578       0.016273       0.028030       0.002938       0.038302       0.034579       0.009206      -0.108682      -0.066546       0.014415       0.052131              6.428261       6.967642      -2.939892       0.886917       7.455960      -1.254695       4.861182          -0.129315
          235              O       8.262178      10.706527       8.182051      -0.555454      39.336096 0.62946093E+03  0.15806322E+05                                 9.290891                            7.882543       0.007698       2.027574                    0.998091      28.987977      78.947322       0.658945       0.370165      -1.125588       0.031438      -0.026592      -0.061993       0.074422      -0.026388       0.043186       0.037309      -0.026101      -0.118490      -0.083277       0.032033       0.051244             10.355643      13.383040      -4.259979      -2.025977       8.980934      -0.278397       8.702955          -0.020661
          236              O      10.103118       9.592007       7.604023      -0.396024      28.191342 0.40851713E+03  0.91836667E+04                                 7.371994                            6.285633       0.400541       2.215987                    0.997064      25.365270      64.816212       0.751244       0.362676      -1.134267      -0.004969      -0.023832       0.003449       0.024588       0.026721      -0.012400       0.050918       0.036688      -0.056410      -0.072469       0.025131       0.047339              8.108063      10.074445      -1.093574      -4.008103       5.471517       0.280392       8.778228          -0.038201
          237              O       5.659570       9.686742       8.880404      -0.509976      31.400405 0.47441054E+03  0.11072450E+05                                 7.870065                            6.719800       0.298913       2.143254                    0.998812      27.141748      70.693431       0.735236       0.356935      -1.138676      -0.059280      -0.072836      -0.065841       0.114692      -0.018314       0.014508       0.012142       0.038456       0.054580      -0.040496       0.011228       0.029268              8.647342      11.272983      -0.115072       4.154547       6.238024      -0.583861       8.431019          -0.015497
          238              O       3.923027       9.694851       7.471902      -0.409148      28.974908 0.41294345E+03  0.93024869E+04                                 7.518536                            6.324424       0.595147       2.280735                    0.997027      25.409101      64.865115       0.748540       0.363231      -1.134532       0.030773      -0.036352       0.013339       0.049460       0.010108      -0.010939       0.020914       0.126450       0.095011      -0.083964       0.030961       0.053003              8.451279      10.603617       2.911162       3.617312       6.502550       1.538842       8.247669          -0.039628
          239              O       5.916890      12.270215       8.738846      -0.540445      41.864387 0.65189198E+03  0.16501690E+05                                 9.720606                            8.042737      -0.081692       2.014659                    0.996252      28.587656      77.987985       0.650264       0.372103      -1.124925      -0.068207       0.045685      -0.041139       0.091825      -0.013522      -0.010973       0.025237       0.111948       0.105098      -0.080075       0.026448       0.053627             11.166937      12.981787       2.495342       5.428793       9.588116       0.951426      10.930909          -0.018476
          240              O       4.205344      12.461109       7.330344      -0.417175      27.987736 0.42812367E+03  0.97429013E+04                                 7.347530                            6.447442       0.492464       2.241085                    0.996908      25.741547      66.292653       0.739180       0.364114      -1.132563       0.012145       0.021607       0.022077       0.033193      -0.044827      -0.014976      -0.015095       0.101981       0.162283      -0.097435       0.037053       0.060382              7.884397       8.787571      -0.646109       3.474151       6.407182      -1.539864       8.458437          -0.023454
          241              O       5.990410      11.143338      11.367105      -0.521025      42.507997 0.64669528E+03  0.16353294E+05                                 9.808502                            7.986539      -0.162867       1.990078                    0.997431      28.450877      77.821349       0.654865       0.369870      -1.125526      -0.037056       0.032063       0.069142       0.084745      -0.045448       0.037309       0.005860      -0.055690      -0.007646      -0.070784       0.012713       0.058071             11.241243       9.985085       3.462651       0.871090       9.531724       3.621350      14.206922          -0.001670
          242              O       6.099219      12.221259      13.332402      -0.521968      45.214197 0.70805950E+03  0.18343510E+05                                10.335399                            8.480875      -0.193458       1.964465                    0.995655      29.475228      82.013401       0.620656       0.380928      -1.115558      -0.009725      -0.027787      -0.038297       0.048305      -0.065881       0.021014      -0.020914      -0.072148       0.122306      -0.095914       0.018504       0.077411             11.875155       8.785951       0.194447      -3.675798       8.915503       2.137720      17.924013          -0.001777
          243              O       8.178365      12.213451      10.527195      -0.545639      46.218621 0.71553539E+03  0.18603973E+05                                10.462697                            8.469994      -0.387162       1.906575                    0.996704      29.483264      82.444400       0.626564       0.375981      -1.118124       0.052498       0.038829       0.055127       0.085456      -0.032712       0.018717       0.006648      -0.011030       0.106331      -0.054755       0.013643       0.041112             12.262291       9.079601       0.750140      -2.594959       9.257672       3.698143      18.449601           0.000667
          244              O       8.588606      13.214598      12.471258      -0.421182      31.332808 0.48619867E+03  0.11453524E+05                                 8.039975                            6.974360       0.055271       2.097367                    0.995097      26.345010      69.652438       0.693034       0.375168      -1.121037       0.019665      -0.008005      -0.019631       0.028916      -0.018507       0.055039       0.020060      -0.077861      -0.016774      -0.083746       0.034580       0.049166              8.895205       6.690239       1.916816       1.918220       9.270123       2.753384      10.725254          -0.019108
          245              O       8.503323       7.851874      14.644173      -0.504756      30.128375 0.47575491E+03  0.11100692E+05                                 7.618087                            6.719513       0.345462       2.160163                    0.998687      27.096606      70.338118       0.737591       0.355896      -1.140634       0.057045      -0.083842      -0.064295       0.120073       0.029096      -0.022227      -0.000004       0.018616       0.033973      -0.039921       0.001845       0.038076              8.089218      10.518015       0.177879      -3.409512       6.289396      -0.454059       7.460244          -0.050408
          246              O      10.279566       7.785243      13.280497      -0.302278      23.264648 0.32105207E+03  0.67795164E+04                                 6.421374                            5.520286       0.899230       2.411966                    0.998462      23.508516      57.774146       0.814899       0.355942      -1.142284      -0.022956      -0.013359       0.002106       0.026643      -0.016097       0.019142       0.011080       0.092602       0.070953      -0.063217       0.013878       0.049339              6.949526       8.549057      -2.751442      -2.157303       6.060217       1.446368       6.239304          -0.109412
          247              O       8.385691      10.450708      14.521489      -0.551975      42.411417 0.69980677E+03  0.18033362E+05                                 9.769742                            8.332159      -0.120979       1.992660                    0.996466      29.157253      80.281613       0.638909       0.372022      -1.124870       0.065553       0.041251      -0.040933       0.087603      -0.008450       0.010915       0.025274       0.096500       0.085924      -0.070256       0.026723       0.043534             10.813155      12.312632      -1.951270      -4.349141      10.298454       0.349786       9.828381          -0.045753
          248              O      10.200165      10.566507      13.226234      -0.334442      23.376334 0.35071378E+03  0.75762834E+04                                 6.433640                            5.791592       0.940409       2.413793                    0.998580      24.131735      60.113292       0.790548       0.358653      -1.139369      -0.001796      -0.000640       0.004342       0.004742       0.027484       0.034219      -0.022073       0.099411       0.139675      -0.087108       0.014936       0.072173              6.693255       7.359676       1.091815      -2.166096       5.874129      -1.801078       6.845959          -0.090586
          249              O       5.940416       8.997066      14.002443      -0.558114      39.555747 0.62780943E+03  0.15749032E+05                                 9.305899                            7.862572       0.031211       2.033202                    0.998343      29.013018      78.886358       0.661222       0.369260      -1.126668      -0.030042      -0.035649      -0.065979       0.080788       0.029192      -0.044420       0.041251      -0.028749      -0.114338      -0.087147       0.032305       0.054843             10.403732      13.698665       4.372031       1.575559       8.990315      -0.779999       8.522217          -0.015227
          250              O       4.068597       7.924557      13.452726      -0.388245      27.650376 0.40277437E+03  0.90131646E+04                                 7.255705                            6.234042       0.581760       2.281828                    0.997086      25.088403      63.744315       0.756453       0.361834      -1.136112       0.013876      -0.034866      -0.000260       0.037526      -0.029697       0.013166       0.051218       0.026671      -0.074318      -0.073928       0.022208       0.051720              7.913424       9.844488       1.186249       3.688561       5.460545       0.205998       8.435239          -0.040027
          251              O       6.134509       7.718148      16.253215      -0.502813      31.459659 0.48170758E+03  0.11285153E+05                                 7.900392                            6.812703       0.428603       2.195725                    0.998484      26.912541      70.216466       0.723595       0.361316      -1.135268      -0.050301      -0.088126       0.021780       0.103782      -0.003543       0.012732       0.042077      -0.000881      -0.088697      -0.057111       0.016122       0.040990              8.585438      11.559747       3.212294       2.133877       6.928709       0.103074       7.267857          -0.023856
          252              O       4.230341       6.605851      15.899320      -0.378577      25.434902 0.36149376E+03  0.78516731E+04                                 6.755811                            5.812145       0.748675       2.324622                    0.999259      24.775430      61.453652       0.804714       0.350432      -1.148448       0.032310      -0.032204      -0.018648       0.049283       0.002168      -0.037609       0.037160      -0.018528      -0.174037      -0.083535       0.028492       0.055043              7.344844       8.577395       3.395188      -1.610649       7.842164      -1.470130       5.614972          -0.068794
          253              O       6.196266      10.557172      16.354665      -0.568346      44.694696 0.74231026E+03  0.19476870E+05                                10.157813                            8.624883      -0.348089       1.909150                    0.996747      30.051027      84.397231       0.621184       0.375796      -1.118338      -0.041688       0.049934       0.063261       0.090737       0.026622      -0.008696       0.001458       0.010854       0.106772      -0.045511       0.008178       0.037333             11.271402       8.995718      -0.400061       2.767972       9.154132       2.817354      15.664357          -0.014872
          254              O       6.008054      11.627020      18.305806      -0.355304      26.461876 0.39310503E+03  0.87333654E+04                                 7.039467                            6.161335       0.706374       2.333252                    0.997277      24.565026      61.953765       0.761309       0.362137      -1.137193      -0.007267      -0.017619       0.015627       0.024646       0.042079      -0.066043       0.011884      -0.089487      -0.005335      -0.103510       0.036191       0.067319              7.616853       5.665513      -1.495104      -1.612867       9.373531       2.790677       7.811515          -0.062723
          255              O       8.323934       9.288875      17.102563      -0.546179      42.698197 0.69783322E+03  0.17979199E+05                                 9.806217                            8.288740      -0.172174       1.972128                    0.997599      29.258313      80.689964       0.643918       0.369196      -1.126428       0.041707       0.038266       0.078970       0.097160       0.033268      -0.030610       0.016679      -0.023108      -0.014916      -0.056200       0.017846       0.038354             10.829185      10.237309      -3.197462       0.428926       9.479618       2.452821      12.770629          -0.033619
          256              O       8.391573      10.362015      19.072578      -0.301416      26.009597 0.38019980E+03  0.83718859E+04                                 6.967699                            6.076602       0.834076       2.390480                    0.997404      23.906274      59.917817       0.763754       0.364201      -1.136199       0.011358       0.004287       0.000345       0.012145       0.078676      -0.005287      -0.022456      -0.027873       0.082834      -0.094607       0.019459       0.075147              7.479994       5.883641      -0.058955       2.260407       5.949387       0.529910      10.606954          -0.080273
          257              O       8.268059      12.763176       5.412233      -0.520718      43.879836 0.66464296E+03  0.16934236E+05                                10.055535                            8.117776      -0.209145       1.970699                    0.997460      28.716828      79.023025       0.646565       0.371807      -1.123282       0.047497       0.034504       0.069861       0.091253       0.048837      -0.029515       0.012320      -0.036333       0.000279      -0.066842       0.013747       0.053095             11.628429       9.610291      -2.819926      -0.632105      10.090845       4.580445      15.184149          -0.012080
          258              O       8.294526      13.830476       7.384608      -0.512575      43.831619 0.69200192E+03  0.17831183E+05                                10.124526                            8.394105      -0.199782       1.966910                    0.995408      29.249128      81.257443       0.622530       0.381832      -1.114510       0.013136      -0.022686      -0.037648       0.045875       0.066537      -0.025651      -0.011940      -0.041866       0.111296      -0.089815       0.019449       0.070366             11.526884       8.408864      -0.085016       3.264870       8.727407       2.391062      17.444381          -0.009044
          259              O       6.146272      14.015602       4.628946      -0.449128      34.319690 0.50987907E+03  0.12120069E+05                                 8.509103                            7.089433       0.199168       2.144117                    0.995626      26.374032      69.388106       0.697077       0.369647      -1.128445      -0.054762       0.094551       0.033400       0.114255       0.020365      -0.019452       0.012717      -0.012218       0.102586      -0.045145       0.004117       0.041028              9.674696       6.734428       0.182794       1.378035       8.132624       3.914973      14.157037          -0.018332
          260              O       5.902186      15.069264       6.582446      -0.379996      28.190586 0.41760809E+03  0.94478564E+04                                 7.411418                            6.395679       0.397264       2.225253                    0.996730      25.141806      64.628611       0.737065       0.367312      -1.129711      -0.027732      -0.002087      -0.044840       0.052764       0.024652      -0.029844       0.013849      -0.052955       0.037885      -0.057813       0.026885       0.030928              8.158405       6.022559      -1.642678      -1.466186       9.413220       3.017115       9.039437          -0.043271
          261              O       6.099219      11.170072       4.532215      -0.494631      33.583521 0.48488310E+03  0.11375335E+05                                 8.315111                            6.836163       0.399084       2.189405                    0.998343      26.809912      69.939313       0.722370       0.361426      -1.135470      -0.051409      -0.082922       0.024661       0.100633       0.003486      -0.001599       0.041688       0.016447      -0.105616      -0.060303       0.025417       0.034886              9.531996      13.465853       4.241335       2.755543       7.394236       0.725930       7.735901          -0.020590
          262              O       4.206814      10.041863       4.173601      -0.480082      34.440928 0.51522545E+03  0.12290931E+05                                 8.455425                            7.085132       0.168265       2.096105                    0.998013      27.552197      72.845321       0.702730       0.365367      -1.130649       0.047315      -0.006070       0.018305       0.051094       0.003411      -0.028380       0.028501       0.023569      -0.170260      -0.073426       0.024866       0.048561              9.471943      11.958107       5.139190      -0.608325       9.640081      -0.729920       6.817640          -0.018124
          263              O       5.887482      12.457063       2.295599      -0.464689      34.814864 0.49091692E+03  0.11533029E+05                                 8.512014                            6.883557       0.373197       2.193206                    0.997783      26.257185      68.167743       0.720314       0.361950      -1.136979      -0.087054      -0.000608      -0.078718       0.117368       0.005366      -0.002750       0.039992       0.013493      -0.064926      -0.051213       0.017522       0.033692              9.840620      13.916457       5.094433       0.901486       8.315100      -0.512080       7.290302          -0.020878
          264              O       3.989195      11.440518       1.755319      -0.408119      29.546454 0.41576937E+03  0.93796420E+04                                 7.615603                            6.351416       0.609727       2.285888                    0.997256      25.347363      64.698033       0.746195       0.363848      -1.134351       0.034863       0.043992      -0.024097       0.061085      -0.016857       0.000020       0.060295       0.042213      -0.100530      -0.081884       0.027581       0.054303              8.592793      12.010157       2.083153       4.056001       5.725129       0.696588       8.043092          -0.029142
          265              O       8.350402      13.917719       2.826441      -0.452859      36.212418 0.55464097E+03  0.13454536E+05                                 8.825036                            7.408457       0.061952       2.092644                    0.995671      26.746339      70.916231       0.680416       0.371086      -1.128173       0.071246       0.087237      -0.036144       0.118290       0.008439      -0.016298       0.023668       0.075297       0.029457      -0.053897       0.012523       0.041374              9.974181      11.479499      -1.245334      -4.983963       7.671615       0.475659      10.771430          -0.043716
          266              O      10.111941      14.007108       1.441532      -0.374447      26.937198 0.39862996E+03  0.89101079E+04                                 7.173298                            6.224371       0.517902       2.266138                    0.996973      24.949264      63.650511       0.751867       0.364462      -1.132439      -0.017310       0.034322       0.033216       0.050803       0.027082       0.012055       0.003052       0.089299       0.142894      -0.076037       0.022304       0.053734              7.755134       8.565702       0.845982      -3.361051       6.273730      -1.701715       8.425969          -0.043662
          267              O       8.432744      11.316143       2.916094      -0.512071      32.150305 0.48282051E+03  0.11321945E+05                                 8.014413                            6.786538       0.243807       2.122007                    0.998859      27.348749      71.474765       0.730178       0.357719      -1.137690       0.054734      -0.079184      -0.067748       0.117710       0.023190      -0.017459       0.013339       0.041401       0.065378      -0.047492       0.013088       0.034405              8.911334      12.024852       0.525658      -4.505062       6.181935      -0.486572       8.527215          -0.027347
          268              O      10.220750      11.227446       1.587809      -0.412074      27.452353 0.39916919E+03  0.89142848E+04                                 7.211987                            6.188816       0.656467       2.297299                    0.997543      25.398408      64.509939       0.762232       0.359823      -1.137459      -0.037552      -0.034010       0.013436       0.052415      -0.021498       0.016571       0.021180       0.123295       0.091645      -0.085436       0.028185       0.057251              7.949722       9.913007      -2.700276      -3.099168       6.310871       1.346085       7.625287          -0.053365
          269              O       1.032221       8.531361      15.486443      -0.516057      38.794847 0.57731890E+03  0.14171340E+05                                 9.216560                            7.532287       0.070641       2.064018                    0.998102      27.994216      75.108814       0.677083       0.368527      -1.128080       0.052407       0.004186       0.045230       0.069352       0.011540      -0.040889       0.054171      -0.015650      -0.158141      -0.094285       0.032391       0.061894             10.501340      14.225395       5.012312       0.958829       8.800169      -1.035447       8.478455          -0.001153
          270              O       2.933448       9.575303      15.972458      -0.467024      33.758877 0.51244589E+03  0.12218057E+05                                 8.392066                            7.110054       0.146250       2.105691                    0.996511      27.126474      71.891630       0.694421       0.369938      -1.126222      -0.023588      -0.009829       0.005916       0.026230      -0.028410       0.017749       0.063796       0.040484      -0.081759      -0.089851       0.034725       0.055126              9.262464      11.832536       2.053330       3.554421       6.698409      -0.380272       9.256448          -0.013153
          271              O       0.826365       9.760861      13.190844      -0.485690      30.583462 0.45349988E+03  0.10444912E+05                                 7.732677                            6.558182       0.488926       2.221433                    0.998874      26.380742      67.813109       0.747752       0.355649      -1.141983       0.038703       0.084707      -0.031017       0.098159      -0.004160       0.008900       0.035884       0.025653      -0.145696      -0.066268       0.028225       0.038043              8.550869      11.518995       3.394265       2.140097       6.867341       0.280344       7.266271          -0.008380
          272              O       2.733474      10.876648      13.514068      -0.477895      32.612082 0.48933098E+03  0.11515709E+05                                 8.109414                            6.871352       0.221728       2.118731                    0.998049      27.213470      71.301211       0.719292       0.361837      -1.134182      -0.053681       0.010801      -0.015331       0.056863      -0.003093      -0.031790       0.025509       0.003634      -0.184312      -0.076461       0.027258       0.049203              8.965549      11.025108       4.529049      -1.306422       8.963720      -1.325306       6.907819          -0.004600
          273              O       0.929293       6.960517      13.129502      -0.428502      34.329367 0.52808416E+03  0.12683906E+05                                 8.547141                            7.274254      -0.031834       2.069261                    0.994424      26.490905      70.429960       0.678658       0.375755      -1.122013       0.075243      -0.091624      -0.028186       0.121864       0.010030      -0.001382       0.001227       0.006358       0.117534      -0.030158      -0.009070       0.039228              9.475705       6.752087       0.083598       0.873277       7.955310       3.601387      13.719717          -0.089057
          274              O       1.283659       5.982886      11.157128      -0.288454      24.005063 0.34575663E+03  0.74321572E+04                                 6.590427                            5.763622       0.829740       2.395715                    0.998026      23.452764      58.008647       0.790879       0.360290      -1.139682       0.023654       0.012914       0.018326       0.032591       0.014444      -0.023573       0.002145      -0.035465      -0.003953      -0.037130       0.011443       0.025687              7.111442       5.679455      -1.455861      -1.834610       8.421190       2.457289       7.233681          -0.169282
          275              O      13.443867       8.079930      12.322622      -0.432459      32.929366 0.50689853E+03  0.12017209E+05                                 8.207938                            7.044705       0.282965       2.169705                    0.997038      26.188973      68.541660       0.703700       0.367143      -1.131715      -0.079493      -0.008585      -0.092863       0.122541       0.007880      -0.014937       0.021890      -0.039995      -0.010792      -0.034111      -0.000302       0.034414              8.940569       7.404926      -1.583091      -0.947796       7.399577       3.088557      12.017204          -0.079215
          276              O      13.485038       7.000010      10.364403      -0.239040      23.167807 0.32602545E+03  0.68969378E+04                                 6.417245                            5.584693       0.976639       2.457615                    0.998260      22.792964      55.693066       0.807092       0.358739      -1.142383      -0.025054       0.016623       0.016577       0.034334       0.020131      -0.006608      -0.003133      -0.017352       0.019877      -0.025692       0.004370       0.021322              6.900129       5.206260       0.259022       1.900375       5.566746       0.905954       9.927383          -0.209410
          277              O      13.111557       9.508859      14.766856      -0.465178      28.883991 0.42365000E+03  0.95924088E+04                                 7.415995                            6.312605       0.406046       2.198922                    0.998666      26.025683      66.325021       0.766910       0.352729      -1.144377      -0.083742       0.069900       0.028942       0.112855       0.017151      -0.016378      -0.002912       0.049194       0.114577      -0.049137       0.003144       0.045993              8.162317      11.145133       0.467469      -3.988232       5.914396      -0.701303       7.427420          -0.035160
          278              O      11.335314       9.481864      16.114016      -0.386845      28.212762 0.40632470E+03  0.91233093E+04                                 7.395746                            6.289562       0.567384       2.275200                    0.997098      25.224193      64.444561       0.747185       0.365089      -1.132238       0.030967       0.042282      -0.015748       0.054724      -0.009900       0.006390       0.022172       0.105586       0.072913      -0.071252       0.028351       0.042901              8.166132      10.761885      -2.827345      -3.045419       6.418558       1.026586       7.317954          -0.072207
          279              O      13.387992       6.920880      14.906055      -0.451018      35.573596 0.54261025E+03  0.13087445E+05                                 8.703869                            7.316979       0.115134       2.110182                    0.996043      26.631651      70.352374       0.686329       0.370004      -1.129280      -0.065927      -0.093927       0.032289       0.119211       0.013375      -0.012204       0.019588       0.075097       0.006517      -0.049874       0.008833       0.041042              9.753809      11.949336      -0.984347      -4.809146       7.409184       0.104254       9.902907          -0.043952
          280              O      11.591163       6.690055      16.217825      -0.392910      26.387020 0.39880134E+03  0.89121707E+04                                 7.035281                            6.206191       0.629490       2.294112                    0.997772      25.208698      64.241797       0.756753       0.362180      -1.134565       0.026703      -0.040199      -0.039488       0.062357       0.028915       0.011791       0.001000       0.072838       0.142860      -0.070386       0.018235       0.052151              7.465262       8.282456       1.133755      -2.832424       6.513106      -1.847065       7.600225          -0.045167
          281              O       0.680795      13.137426       1.382550      -0.505297      30.950103 0.48279663E+03  0.11300949E+05                                 7.784083                            6.798464       0.530408       2.232226                    0.998184      26.810014      69.594436       0.728898       0.358995      -1.138719       0.060997       0.086982      -0.024237       0.108968      -0.000947       0.011262       0.037963       0.032168      -0.069099      -0.053969       0.020579       0.033390              8.382608      10.429212       2.948123       2.435680       7.020470       0.376125       7.698143          -0.035130
          282              O       2.523206      14.339977       1.795427      -0.292496      21.694508 0.29787613E+03  0.61557179E+04                                 6.034084                            5.238696       0.977935       2.429433                    0.999486      23.265550      56.035574       0.857869       0.345495      -1.154127      -0.011729      -0.019577      -0.016272       0.028029      -0.002937      -0.038307       0.034581       0.009205      -0.108702      -0.066554       0.014419       0.052135              6.428265       6.967647       2.939895      -0.886918       7.455964      -1.254696       4.861183          -0.129324
          283              O       0.910178      11.827626       3.614447      -0.555454      39.336177 0.62946246E+03  0.15806369E+05                                 9.290900                            7.882550       0.007703       2.027575                    0.998091      28.988022      78.947458       0.658945       0.370165      -1.125589       0.031438       0.026593       0.061991       0.074421       0.026388      -0.043185       0.037310      -0.026100      -0.118494      -0.083278       0.032033       0.051245             10.355654      13.383055       4.259984       2.025979       8.980943      -0.278398       8.702963          -0.020663
          284              O       2.751118      12.942146       4.192475      -0.396024      28.191365 0.40851749E+03  0.91836770E+04                                 7.371998                            6.285636       0.400539       2.215986                    0.997064      25.365282      64.816253       0.751244       0.362676      -1.134267      -0.004970       0.023832      -0.003449       0.024588      -0.026721       0.012401       0.050919       0.036689      -0.056412      -0.072471       0.025131       0.047339              8.108068      10.074451       1.093574       4.008107       5.471519       0.280392       8.778233          -0.038200
          285              O      13.011570      12.847411       2.916094      -0.509976      31.400460 0.47441153E+03  0.11072479E+05                                 7.870073                            6.719806       0.298916       2.143254                    0.998812      27.141780      70.693533       0.735236       0.356935      -1.138676      -0.059280       0.072835       0.065840       0.114691       0.018313      -0.014508       0.012142       0.038458       0.054583      -0.040496       0.011227       0.029269              8.647351      11.272998       0.115072      -4.154553       6.238030      -0.583861       8.431027          -0.015502
          286              O      11.275027      12.839302       4.324596      -0.409148      28.974926 0.41294372E+03  0.93024942E+04                                 7.518537                            6.324424       0.595147       2.280734                    0.997027      25.409116      64.865151       0.748540       0.363231      -1.134532       0.030773       0.036351      -0.013338       0.049460      -0.010108       0.010939       0.020915       0.126453       0.095014      -0.083966       0.030962       0.053004              8.451280      10.603619      -2.911163      -3.617313       6.502551       1.538842       8.247670          -0.039626
          287              O      13.268890      10.263938       3.057652      -0.540445      41.864459 0.65189329E+03  0.16501731E+05                                 9.720613                            8.042742      -0.081684       2.014661                    0.996252      28.587693      77.988089       0.650265       0.372103      -1.124925      -0.068207      -0.045684       0.041139       0.091824       0.013522       0.010973       0.025237       0.111950       0.105099      -0.080076       0.026449       0.053627             11.166946      12.981799      -2.495344      -5.428799       9.588123       0.951426      10.930916          -0.018480
          288              O      11.557344      10.073044       4.466154      -0.417174      27.987785 0.42812457E+03  0.97429271E+04                                 7.347540                            6.447449       0.492463       2.241085                    0.996908      25.741564      66.292721       0.739179       0.364114      -1.132563       0.012145      -0.021607      -0.022077       0.033193       0.044828       0.014975      -0.015095       0.101983       0.162285      -0.097437       0.037054       0.060382              7.884407       8.787584       0.646109      -3.474157       6.407189      -1.539866       8.458447          -0.023460
          289              O      13.342410      11.390815       0.429393      -0.521025      42.508072 0.64669663E+03  0.16353337E+05                                 9.808514                            7.986548      -0.162867       1.990077                    0.997431      28.450909      77.821467       0.654864       0.369870      -1.125526      -0.037056      -0.032063      -0.069141       0.084744       0.045449      -0.037309       0.005860      -0.055690      -0.007646      -0.070784       0.012713       0.058071             11.241258       9.985098      -3.462655      -0.871090       9.531735       3.621354      14.206940          -0.001676
          290              O      13.451219       3.649200      22.057092      -0.521968      45.214212 0.70805978E+03  0.18343519E+05                                10.335401                            8.480876      -0.193459       1.964465                    0.995655      29.475234      82.013423       0.620655       0.380928      -1.115558      -0.009725       0.027787       0.038297       0.048304       0.065881      -0.021014      -0.020914      -0.072148       0.122306      -0.095914       0.018504       0.077411             11.875158       8.785951      -0.194446       3.675798       8.915506       2.137721      17.924016          -0.001783
          291              O       0.826365      10.320702       1.269303      -0.545639      46.218674 0.71553641E+03  0.18604006E+05                                10.462703                            8.469999      -0.387157       1.906576                    0.996704      29.483289      82.444483       0.626563       0.375981      -1.118124       0.052497      -0.038829      -0.055127       0.085456       0.032712      -0.018717       0.006648      -0.011030       0.106331      -0.054754       0.013643       0.041112             12.262299       9.079608      -0.750141       2.594961       9.257679       3.698146      18.449610           0.000662
          292              O       1.236606       2.655861      22.918236      -0.421181      31.332803 0.48619855E+03  0.11453521E+05                                 8.039974                            6.974358       0.055271       2.097367                    0.995097      26.345008      69.652428       0.693034       0.375168      -1.121037       0.019665       0.008005       0.019631       0.028916       0.018507      -0.055039       0.020060      -0.077861      -0.016773      -0.083746       0.034579       0.049166              8.895204       6.690238      -1.916816      -1.918220       9.270123       2.753384      10.725250          -0.019118
          293              O       1.151323       8.018585      20.745321      -0.504754      30.128439 0.47575609E+03  0.11100727E+05                                 7.618097                            6.719520       0.345465       2.160163                    0.998687      27.096643      70.338238       0.737591       0.355896      -1.140634       0.057044       0.083840       0.064295       0.120071      -0.029095       0.022227      -0.000003       0.018619       0.033975      -0.039921       0.001845       0.038076              8.089229      10.518031      -0.177878       3.409518       6.289403      -0.454059       7.460253          -0.050414
          294              O       2.927566       8.085216      22.108997      -0.302276      23.264662 0.32105222E+03  0.67795202E+04                                 6.421375                            5.520286       0.899223       2.411963                    0.998462      23.508523      57.774164       0.814899       0.355942      -1.142284      -0.022956       0.013359      -0.002106       0.026644       0.016097      -0.019142       0.011080       0.092604       0.070954      -0.063218       0.013879       0.049339              6.949528       8.549061       2.751444       2.157304       6.060219       1.446369       6.239305          -0.109425
          295              O       1.033691       5.419751      20.868005      -0.551975      42.411517 0.69980873E+03  0.18033424E+05                                 9.769752                            8.332167      -0.120967       1.992663                    0.996467      29.157305      80.281766       0.638910       0.372021      -1.124870       0.065553      -0.041250       0.040933       0.087602       0.008450      -0.010914       0.025273       0.096501       0.085925      -0.070256       0.026723       0.043533             10.813167      12.312644       1.951271       4.349146      10.298468       0.349786       9.828391          -0.045761
          296              O       2.848165       5.303952      22.163260      -0.334441      23.376320 0.35071345E+03  0.75762740E+04                                 6.433634                            5.791587       0.940411       2.413793                    0.998580      24.131739      60.113278       0.790549       0.358653      -1.139370      -0.001796       0.000640      -0.004342       0.004742      -0.027484      -0.034219      -0.022074       0.099413       0.139676      -0.087110       0.014937       0.072173              6.693249       7.359670      -1.091815       2.166094       5.874124      -1.801076       6.845952          -0.090610
          297              O      13.292416       6.873393      21.387051      -0.558115      39.555898 0.62781228E+03  0.15749120E+05                                 9.305915                            7.862584       0.031223       2.033204                    0.998343      29.013102      78.886610       0.661222       0.369260      -1.126669      -0.030042       0.035651       0.065976       0.080786      -0.029191       0.044419       0.041253      -0.028748      -0.114346      -0.087149       0.032305       0.054844             10.403751      13.698690      -4.372039      -1.575564       8.990331      -0.780002       8.522234          -0.015233
          298              O      11.420597       7.945902      21.936768      -0.388244      27.650427 0.40277518E+03  0.90131866E+04                                 7.255709                            6.234045       0.581758       2.281826                    0.997086      25.088444      63.744418       0.756453       0.361833      -1.136112       0.013877       0.034865       0.000260       0.037526       0.029698      -0.013167       0.051222       0.026673      -0.074324      -0.073933       0.022210       0.051722              7.913429       9.844495      -1.186251      -3.688565       5.460548       0.205998       8.435245          -0.040027
          299              O      13.486509       8.152311      19.136279      -0.502813      31.459852 0.48171112E+03  0.11285257E+05                                 7.900423                            6.812726       0.428607       2.195724                    0.998484      26.912641      70.216803       0.723594       0.361315      -1.135268      -0.050301       0.088124      -0.021776       0.103779       0.003543      -0.012731       0.042079      -0.000881      -0.088705      -0.057114       0.016123       0.040992              8.585472      11.559795      -3.212312      -2.133885       6.928738       0.103073       7.267883          -0.023854
          300              O      11.582341       9.264608      19.490174      -0.378578      25.435015 0.36149563E+03  0.78517230E+04                                 6.755823                            5.812154       0.748676       2.324621                    0.999259      24.775519      61.453886       0.804714       0.350431      -1.148448       0.032310       0.032204       0.018649       0.049283      -0.002169       0.037613       0.037163      -0.018529      -0.174060      -0.083546       0.028497       0.055049              7.344858       8.577412      -3.395198       1.610652       7.842180      -1.470134       5.614981          -0.068781
          301              O      13.548266       5.313287      19.034829      -0.568346      44.694801 0.74231239E+03  0.19476940E+05                                10.157828                            8.624895      -0.348085       1.909150                    0.996747      30.051077      84.397412       0.621183       0.375796      -1.118338      -0.041686      -0.049933      -0.063261       0.090736      -0.026622       0.008696       0.001458       0.010853       0.106772      -0.045511       0.008178       0.037333             11.271420       8.995731       0.400063      -2.767977       9.154147       2.817359      15.664381          -0.014878
          302              O      13.360054       4.243439      17.083688      -0.355303      26.461908 0.39310555E+03  0.87333800E+04                                 7.039472                            6.161339       0.706374       2.333252                    0.997277      24.565042      61.953820       0.761308       0.362137      -1.137193      -0.007266       0.017619      -0.015628       0.024647      -0.042080       0.066044       0.011884      -0.089487      -0.005333      -0.103511       0.036192       0.067319              7.616859       5.665517       1.495106       1.612869       9.373539       2.790680       7.811521          -0.062734
          303              O       0.971934       6.581584      18.286931      -0.546179      42.698343 0.69783606E+03  0.17979290E+05                                 9.806234                            8.288753      -0.172165       1.972129                    0.997599      29.258383      80.690190       0.643918       0.369195      -1.126428       0.041706      -0.038266      -0.078969       0.097159      -0.033268       0.030610       0.016679      -0.023109      -0.014913      -0.056200       0.017847       0.038353             10.829206      10.237329       3.197469      -0.428930       9.479635       2.452824      12.770653          -0.033624
          304              O       1.039573       5.508444      16.316916      -0.301414      26.009600 0.38019979E+03  0.83718855E+04                                 6.967698                            6.076601       0.834079       2.390480                    0.997404      23.906280      59.917829       0.763755       0.364201      -1.136200       0.011357      -0.004287      -0.000345       0.012145      -0.078675       0.005286      -0.022455      -0.027875       0.082835      -0.094606       0.019460       0.075146              7.479993       5.883640       0.058954      -2.260407       5.949386       0.529910      10.606954          -0.080281
          305              O       0.916059       9.770977       6.384265      -0.520719      43.879910 0.66464433E+03  0.16934280E+05                                10.055546                            8.117784      -0.209144       1.970699                    0.997460      28.716859      79.023137       0.646564       0.371806      -1.123282       0.047497      -0.034504      -0.069861       0.091253      -0.048837       0.029515       0.012320      -0.036333       0.000279      -0.066843       0.013747       0.053095             11.628441       9.610302       2.819929       0.632104      10.090855       4.580449      15.184166          -0.012081
          306              O       0.942526       8.703677       4.411890      -0.512575      43.831643 0.69200239E+03  0.17831198E+05                                10.124529                            8.394108      -0.199783       1.966909                    0.995408      29.249138      81.257479       0.622530       0.381832      -1.114510       0.013136       0.022686       0.037648       0.045875      -0.066537       0.025651      -0.011940      -0.041866       0.111297      -0.089815       0.019449       0.070366             11.526888       8.408867       0.085016      -3.264872       8.727410       2.391063      17.444387          -0.009046
          307              O      13.498272       8.518551       7.167552      -0.449127      34.319732 0.50987981E+03  0.12120092E+05                                 8.509110                            7.089439       0.199167       2.144116                    0.995626      26.374050      69.388176       0.697077       0.369647      -1.128445      -0.054761      -0.094551      -0.033400       0.114255      -0.020365       0.019453       0.012717      -0.012219       0.102587      -0.045146       0.004117       0.041028              9.674705       6.734434      -0.182795      -1.378037       8.132631       3.914977      14.157051          -0.018332
          308              O      13.254186       7.464889       5.214052      -0.379996      28.190615 0.41760860E+03  0.94478709E+04                                 7.411423                            6.395683       0.397263       2.225252                    0.996730      25.141820      64.628659       0.737065       0.367312      -1.129711      -0.027732       0.002087       0.044840       0.052764      -0.024652       0.029844       0.013849      -0.052955       0.037886      -0.057813       0.026885       0.030928              8.158411       6.022563       1.642679       1.466187       9.413227       3.017117       9.039443          -0.043275
          309              O      13.451219      11.364081       7.264283      -0.494632      33.583545 0.48488357E+03  0.11375349E+05                                 8.315112                            6.836165       0.399084       2.189405                    0.998343      26.809937      69.939379       0.722371       0.361426      -1.135470      -0.051408       0.082922      -0.024660       0.100633      -0.003486       0.001599       0.041688       0.016447      -0.105621      -0.060304       0.025418       0.034886              9.531997      13.465851      -4.241336      -2.755544       7.394238       0.725931       7.735902          -0.020586
          310              O      11.558814      12.492290       7.622897      -0.480082      34.440902 0.51522498E+03  0.12290916E+05                                 8.455419                            7.085127       0.168265       2.096105                    0.998013      27.552194      72.845292       0.702731       0.365367      -1.130649       0.047314       0.006070      -0.018305       0.051094      -0.003411       0.028380       0.028502       0.023570      -0.170260      -0.073427       0.024866       0.048561              9.471935      11.958095      -5.139185       0.608324       9.640073      -0.729919       6.817636          -0.018119
          311              O      13.239482      10.077090       9.500899      -0.464689      34.814880 0.49091721E+03  0.11533037E+05                                 8.512015                            6.883558       0.373196       2.193205                    0.997783      26.257199      68.167780       0.720314       0.361950      -1.136980      -0.087054       0.000608       0.078717       0.117368      -0.005366       0.002750       0.039992       0.013493      -0.064926      -0.051214       0.017522       0.033692              9.840620      13.916456      -5.094432      -0.901488       8.315100      -0.512079       7.290305          -0.020871
          312              O      11.341195      11.093635      10.041179      -0.408119      29.546459 0.41576945E+03  0.93796441E+04                                 7.615603                            6.351416       0.609724       2.285887                    0.997256      25.347370      64.698049       0.746195       0.363848      -1.134352       0.034863      -0.043992       0.024097       0.061085       0.016857      -0.000020       0.060296       0.042213      -0.100532      -0.081885       0.027582       0.054304              8.592792      12.010155      -2.083154      -4.056001       5.725129       0.696588       8.043094          -0.029126
          313              O       0.998402       8.616434       8.970057      -0.452860      36.212435 0.55464121E+03  0.13454543E+05                                 8.825039                            7.408458       0.061954       2.092644                    0.995671      26.746346      70.916253       0.680416       0.371086      -1.128173       0.071245      -0.087238       0.036144       0.118291      -0.008438       0.016299       0.023667       0.075296       0.029454      -0.053895       0.012522       0.041374              9.974185      11.479503       1.245333       4.983967       7.671616       0.475660      10.771438          -0.043716
          314              O       2.759941       8.527045      10.354966      -0.374448      26.937203 0.39863003E+03  0.89101106E+04                                 7.173302                            6.224374       0.517902       2.266137                    0.996973      24.949256      63.650506       0.751866       0.364462      -1.132438      -0.017310      -0.034323      -0.033216       0.050803      -0.027081      -0.012054       0.003053       0.089297       0.142893      -0.076036       0.022303       0.053733              7.755138       8.565707      -0.845982       3.361053       6.273732      -1.701715       8.425976          -0.043661
          315              O       1.080744      11.218010       8.880404      -0.512071      32.150170 0.48281812E+03  0.11321873E+05                                 8.014382                            6.786514       0.243811       2.122008                    0.998859      27.348731      71.474621       0.730180       0.357718      -1.137691       0.054734       0.079184       0.067748       0.117710      -0.023189       0.017460       0.013340       0.041399       0.065376      -0.047492       0.013087       0.034404              8.911296      12.024796      -0.525658       4.505038       6.181913      -0.486571       8.527181          -0.027333
          316              O       2.868750      11.306707      10.208689      -0.412075      27.452290 0.39916812E+03  0.89142545E+04                                 7.211973                            6.188806       0.656465       2.297298                    0.997543      25.398394      64.509871       0.762233       0.359823      -1.137459      -0.037552       0.034011      -0.013436       0.052416       0.021497      -0.016571       0.021179       0.123292       0.091642      -0.085434       0.028183       0.057250              7.949706       9.912984       2.700270       3.099159       6.310861       1.346082       7.625272          -0.053348
          317              O       8.384221       7.339098      19.903051      -0.516056      38.794737 0.57731696E+03  0.14171280E+05                                 9.216543                            7.532274       0.070637       2.064017                    0.998102      27.994171      75.108652       0.677083       0.368527      -1.128080       0.052407      -0.004187      -0.045231       0.069353      -0.011540       0.040889       0.054171      -0.015650      -0.158140      -0.094284       0.032391       0.061894             10.501319      14.225366      -5.012301      -0.958826       8.800153      -1.035444       8.478437          -0.001154
          318              O      10.285448       6.295156      19.417036      -0.467023      33.758834 0.51244518E+03  0.12218035E+05                                 8.392057                            7.110048       0.146252       2.105692                    0.996511      27.126462      71.891574       0.694422       0.369938      -1.126222      -0.023588       0.009829      -0.005916       0.026230       0.028410      -0.017749       0.063796       0.040484      -0.081758      -0.089851       0.034725       0.055126              9.262454      11.832523      -2.053326      -3.554418       6.698402      -0.380271       9.256438          -0.013161
          319              O       8.178365       6.109598      22.198650      -0.485691      30.583464 0.45349987E+03  0.10444912E+05                                 7.732679                            6.558183       0.488925       2.221433                    0.998874      26.380731      67.813087       0.747751       0.355649      -1.141983       0.038702      -0.084707       0.031017       0.098159       0.004161      -0.008900       0.035885       0.025653      -0.145697      -0.066268       0.028225       0.038043              8.550872      11.519000      -3.394268      -2.140098       6.867344       0.280345       7.266271          -0.008390
          320              O      10.085474       4.993811      21.875426      -0.477895      32.612124 0.48933182E+03  0.11515734E+05                                 8.109423                            6.871360       0.221727       2.118731                    0.998049      27.213481      71.301269       0.719291       0.361837      -1.134182      -0.053681      -0.010801       0.015331       0.056863       0.003093       0.031790       0.025509       0.003634      -0.184311      -0.076461       0.027258       0.049203              8.965559      11.025122      -4.529055       1.306422       8.963730      -1.325307       6.907826          -0.004613
          321              O       8.281293       8.909942      22.259992      -0.428500      34.329390 0.52808453E+03  0.12683917E+05                                 8.547144                            7.274256      -0.031839       2.069259                    0.994424      26.490914      70.429991       0.678658       0.375755      -1.122013       0.075243       0.091624       0.028187       0.121864      -0.010031       0.001383       0.001227       0.006357       0.117535      -0.030158      -0.009070       0.039229              9.475709       6.752090      -0.083598      -0.873278       7.955313       3.601389      13.719722          -0.089056
          322              O       8.635659      16.551267       0.639370      -0.288455      24.005159 0.34575836E+03  0.74322038E+04                                 6.590443                            5.763636       0.829734       2.395712                    0.998026      23.452821      58.008829       0.790878       0.360290      -1.139682       0.023655      -0.012914      -0.018326       0.032591      -0.014446       0.023578       0.002146      -0.035470      -0.003957      -0.037136       0.011446       0.025691              7.111460       5.679469       1.455866       1.834615       8.421214       2.457296       7.233698          -0.169277
          323              O       6.091867       7.790529      23.066872      -0.432457      32.929343 0.50689802E+03  0.12017194E+05                                 8.207936                            7.044703       0.282958       2.169703                    0.997038      26.188955      68.541617       0.703700       0.367144      -1.131715      -0.079493       0.008584       0.092863       0.122542      -0.007881       0.014937       0.021889      -0.039996      -0.010793      -0.034112      -0.000301       0.034413              8.940567       7.404925       1.583091       0.947796       7.399577       3.088557      12.017199          -0.079220
          324              O       6.133038      15.534143       1.432095      -0.239041      23.167937 0.32602775E+03  0.68969977E+04                                 6.417260                            5.584706       0.976636       2.457612                    0.998260      22.793067      55.693336       0.807092       0.358738      -1.142384      -0.025054      -0.016623      -0.016576       0.034333      -0.020138       0.006606      -0.003133      -0.017358       0.019894      -0.025703       0.004376       0.021327              6.900146       5.206272      -0.259022      -1.900381       5.566759       0.905955       9.927406          -0.209407
          325              O       5.759557       6.361600      20.622638      -0.465177      28.883927 0.42364888E+03  0.95923769E+04                                 7.415985                            6.312597       0.406043       2.198921                    0.998666      26.025648      66.324906       0.766910       0.352729      -1.144377      -0.083742      -0.069901      -0.028942       0.112856      -0.017152       0.016378      -0.002912       0.049193       0.114577      -0.049137       0.003144       0.045993              8.162305      11.145116      -0.467469       3.988224       5.914389      -0.701302       7.427409          -0.035177
          326              O       3.983314       6.388595      19.275478      -0.386846      28.212718 0.40632397E+03  0.91232887E+04                                 7.395739                            6.289557       0.567388       2.275202                    0.997098      25.224172      64.444489       0.747185       0.365089      -1.132238       0.030968      -0.042282       0.015747       0.054724       0.009900      -0.006391       0.022172       0.105585       0.072912      -0.071252       0.028351       0.042901              8.166124      10.761874       2.827342       3.045416       6.418552       1.026585       7.317946          -0.072219
          327              O       6.035992       8.949579      20.483439      -0.451019      35.573572 0.54260974E+03  0.13087431E+05                                 8.703869                            7.316979       0.115133       2.110182                    0.996043      26.631628      70.352318       0.686328       0.370005      -1.129280      -0.065927       0.093929      -0.032290       0.119212      -0.013375       0.012203       0.019588       0.075096       0.006516      -0.049874       0.008833       0.041041              9.753810      11.949338       0.984348       4.809147       7.409183       0.104254       9.902907          -0.043949
          328              O       4.239163       9.180404      19.171669      -0.392910      26.387040 0.39880172E+03  0.89121818E+04                                 7.035287                            6.206195       0.629488       2.294111                    0.997772      25.208699      64.241818       0.756753       0.362181      -1.134565       0.026703       0.040200       0.039488       0.062357      -0.028915      -0.011791       0.001000       0.072836       0.142860      -0.070385       0.018235       0.052150              7.465269       8.282465      -1.133755       2.832428       6.513111      -1.847066       7.600231          -0.045161

******************************************************
Auxiliary information for the entire system
The total spin magnetic moment of the unit cell is   24.058109
The total net atomic charge of the unit cell is   0.000007
Accuracy of reproducing the electrostatic potential in the unit cell:
  The inner radius (bohr) =    5.0000
  The outer radius (bohr) =   12.0000
  Valid grid points have density less than (e/(bohr^3)) =    0.0001
  The number of valid grid points were=       170876
  The rms potential error without charges in kcal/mol is=      8.74306
  The rms potential error with partial charges in kcal/mol is=      1.74327
  The RRMSE value at monopole order=      0.19939
  The rms potential error with partial charges and cloud penetration in kcal/mol is=      1.74878
  The RRMSE value at monopole order with cloud penetration is=      0.20002
  The rms potential error with partial charges and atomic dipoles in kcal/mol is=      0.84388
  The RRMSE value at dipole order=      0.09652
  The rms potential error with partial charges, atomic dipoles and cloud penetration in kcal/mol is=      0.83798
  The RRMSE value at dipole order with cloud penetration=      0.09585

******************************************************
The electron densities and ab initio electrostatic potential were computed in VASP using the PBE functional and
projector augmented wave method. See the main text of the journal article for a description of computational details.
The atomic charges, dipoles, and quadrupoles were computed with the DDEC6 method as described in
(a) T. A. Manz and N. Gabaldon Limas, RSC Adv. 6 (2016) 47771-47801 DOI: 10.1039/c6ra04656h
(b) N. Gabaldon Limas and T. A. Manz, RSC Adv. 8 (2018) 2678-2707 DOI: 10.1039/c7ra11829e.
For each atom in the material, the electron cloud parameters were fit to the spherically averaged atom-in-material
electron density using radial positions for which this density was between 10^-4 and 10^-2 electrons per cubic bohr.
The polarizabilities, dispersion coefficients, and quantum Drude oscillator (QDO) parameters were fit using the MCLF method.
The magnetic structure of the system was optimized in VASP from the default ferromagnetic initial guess using spin polarization.
The atomic spin moments (ASMs) were computed on this optimized magnetic structure using the DDEC6 partition as inputs
to the method of T. A. Manz and D. S. Sholl, J. Chem. Theory Comput. 7 (2011) 4146-4164 DOI: 10.1021/ct200539n.
The RMSE and RRMSE were computed using a uniform grid with Ewald summation.
