# Supplementary material for: A collection of forcefield precursors for metal–organic frameworks
Source: RSC Adv. 2019 Nov 13;9(63):36492–507. doi: 10.1039/c9ra07327b (PMC9075174; doi:10.1039/c9ra07327b)
Supplement: RA-009-C9RA07327B-s6077 [file RA-009-C9RA07327B-s6077.xyz]

   36
jmolscript: load "" {1 1 1} spacegroup "x,y,z" unitcell [{      4.978000     0.000000     0.000000 }, {     -0.281507     8.184160     0.000000 }, {      0.000000     0.000000    12.000000 }]
Al     2.489000     0.000000     6.000000     1.772542
Al     2.489000     0.000000     0.000000     1.772541
Al     3.534599     6.998275     9.000000     1.806934
Al     1.161894     1.185885     3.000000     1.806935
P     -0.242027     6.283798     6.176880     1.463289
P     -0.039480     1.900362     0.176880     1.463289
P     -0.039480     1.900362     5.823120     1.463289
P     -0.242027     6.283798    11.823120     1.463289
H      4.643486     4.558577     4.659600     0.166400
H      3.458811     4.411262     5.775600     0.156407
H      0.053007     3.625583    10.659600     0.166400
H      1.237682     3.772898    11.775600     0.156407
H      0.053007     3.625583     7.340400     0.166398
H      1.237682     3.772898     6.224400     0.156408
H      4.643486     4.558577     1.340400     0.166398
H      3.458811     4.411262     0.224400     0.156408
C      4.427461     4.615866     5.631600    -0.445921
C      0.269032     3.568294    11.631600    -0.445921
C      0.269032     3.568294     6.368400    -0.445920
C      4.427461     4.615866     0.368400    -0.445920
O      4.583872     6.277251     7.699200    -0.863953
O      3.719515     7.208608     5.480400    -0.864671
O      1.184528     6.606254     5.770800    -0.835096
O      0.112621     1.906909     1.699200    -0.863954
O      0.976978     0.975552    11.480400    -0.864671
O      3.511965     1.577906    11.770800    -0.835096
O      0.112621     1.906909     4.300800    -0.863953
O      0.976978     0.975552     6.519600    -0.864671
O      3.511965     1.577906     6.229200    -0.835096
O      4.583872     6.277251    10.300800    -0.863953
O      3.719515     7.208608     0.519600    -0.864671
O      1.184528     6.606254     0.229200    -0.835096
F      2.454887     7.793776     7.762800    -0.566192
F      2.241606     0.390384     1.762800    -0.566192
F      2.241606     0.390384     4.237200    -0.566192
F      2.454887     7.793776    10.237200    -0.566192

The following XYZ coordinates are in angstroms. Other properties are in atomic units.
The sperically averaged electron density of each atom fit to a function of the form exp(a - br)
eigen_1, eigen_2 and eigen_3 are the three eigenvalues of traceless quadrupole moment tensor
  atom number  atomic symbol              X              Y              Z     net charge C6 coefficient C8 coefficient C10 coefficient fluctuating dipole atomic polarizability isotropic forcefield polarizability              a              b squared Pearson coefficient          <r^3>          <r^4>         wp_QDO          m_QDO          q_QDO       dipole_x       dipole_y       dipole_z         dipole            Qxy            Qxz            Qyz     Q(x^2-y^2)  Q(3z^2 - R^2)        eigen_1        eigen_2        eigen_3 static polarizability      alpha(xx)      alpha(xy)      alpha(xz)      alpha(yy)      alpha(yz)      alpha(zz) atomic spin moment
            1             Al       2.489000       0.000000       6.000000       1.772542      32.485011 0.45873852E+03  0.11276672E+05                                11.804962                            9.447365      -0.642730       1.758081                    0.999943      28.138390      91.579647       0.341510       0.729604      -0.896607      -0.000000      -0.000000       0.000000       0.000000       0.002436      -0.032544       0.035085      -0.043184       0.229365      -0.069451      -0.024677       0.094128             13.726964      17.551249       0.091398       1.095530      12.313473      -1.659128      11.316168          -0.000008
            2             Al       2.489000       0.000000       0.000000       1.772541      32.485019 0.45873867E+03  0.11276676E+05                                11.804963                            9.447366      -0.642730       1.758081                    0.999943      28.138395      91.579666       0.341510       0.729604      -0.896607       0.000000       0.000000      -0.000000       0.000000       0.002436       0.032544      -0.035085      -0.043184       0.229365      -0.069451      -0.024677       0.094128             13.726965      17.551252       0.091398      -1.095530      12.313475       1.659128      11.316170          -0.000008
            3             Al       3.534599       6.998275       9.000000       1.806934      41.027924 0.59077499E+03  0.15100663E+05                                12.016465                            9.485615      -0.118162       1.939141                    0.998968      25.317828      77.640374       0.419558       0.571137      -0.976551      -0.020281       0.022576       0.000000       0.030348       0.192905       0.000000       0.000000      -0.121780      -0.645122      -0.215041      -0.094767       0.309807             13.870903      11.383537      -3.071882       0.000001       8.294671      -0.000000      21.934501           0.000053
            4             Al       1.161894       1.185885       3.000000       1.806935      41.027917 0.59077475E+03  0.15100656E+05                                12.016464                            9.485613      -0.118161       1.939142                    0.998968      25.317826      77.640369       0.419558       0.571137      -0.976551       0.020281      -0.022576      -0.000000       0.030348       0.192905      -0.000000      -0.000000      -0.121780      -0.645121      -0.215040      -0.094767       0.309807             13.870902      11.383537      -3.071883       0.000000       8.294671      -0.000000      21.934497           0.000053
            5              P      -0.242027       6.283798       6.176880       1.463289      65.372977 0.11030042E+04  0.32298094E+05                                13.305170                           10.649753       0.164292       1.862501                    0.999589      45.953070     141.209761       0.542467       0.385597      -1.099283       0.042477       0.067518       0.040166       0.089310      -0.027336       0.032947      -0.041931       0.033218       0.225725      -0.073298      -0.027252       0.100550             15.090960      15.743030      -0.310995      -0.751172      17.135233       0.007909      12.394616          -0.000022
            6              P      -0.039480       1.900362       0.176880       1.463289      65.372972 0.11030042E+04  0.32298094E+05                                13.305167                           10.649752       0.164294       1.862502                    0.999589      45.953064     141.209721       0.542467       0.385596      -1.099283      -0.042477      -0.067518       0.040166       0.089310      -0.027336      -0.032947       0.041931       0.033218       0.225727      -0.073299      -0.027252       0.100551             15.090956      15.743024      -0.310995       0.751173      17.135229      -0.007908      12.394614          -0.000023
            7              P      -0.039480       1.900362       5.823120       1.463289      65.372974 0.11030043E+04  0.32298096E+05                                13.305169                           10.649753       0.164293       1.862502                    0.999589      45.953066     141.209740       0.542467       0.385597      -1.099283      -0.042477      -0.067518      -0.040166       0.089310      -0.027336       0.032947      -0.041931       0.033218       0.225727      -0.073299      -0.027252       0.100551             15.090958      15.743026      -0.310996      -0.751173      17.135231       0.007909      12.394616          -0.000022
            8              P      -0.242027       6.283798      11.823120       1.463289      65.372983 0.11030043E+04  0.32298100E+05                                13.305170                           10.649753       0.164293       1.862502                    0.999589      45.953072     141.209762       0.542467       0.385597      -1.099283       0.042477       0.067518      -0.040166       0.089310      -0.027336      -0.032947       0.041931       0.033218       0.225725      -0.073298      -0.027252       0.100550             15.090959      15.743029      -0.310996       0.751172      17.135232      -0.007910      12.394617          -0.000022
            9              H       4.643486       4.558577       4.659600       0.166400       0.902304 0.68903298E+01  0.65056703E+02                                 1.542572                            1.534434      -0.835211       2.502809                    0.999050       3.196792       8.729014       0.506252       1.281408      -0.709879       0.012704      -0.007359      -0.024700       0.028734      -0.003448      -0.002269      -0.006564       0.009473       0.015474      -0.011357       0.003277       0.008080              1.534122       1.329869      -0.021171      -0.121852       1.401033       0.045537       1.871464           0.000008
           10              H       3.458811       4.411262       5.775600       0.156407       0.933083 0.70954785E+01  0.68172968E+02                                 1.631270                            1.597127      -1.049490       2.393228                    0.996305       3.489105       9.933536       0.472876       1.348120      -0.693875      -0.022324      -0.011763       0.007319       0.026273      -0.002597       0.000747      -0.006548       0.012950       0.009849      -0.011361       0.003842       0.007519              1.638546       2.110671       0.097092      -0.096478       1.482414      -0.001253       1.322553           0.000002
           11              H       0.053007       3.625583      10.659600       0.166400       0.902302 0.68903034E+01  0.65056390E+02                                 1.542569                            1.534431      -0.835209       2.502810                    0.999050       3.196785       8.728990       0.506252       1.281409      -0.709879      -0.012704       0.007359      -0.024700       0.028734      -0.003448       0.002269       0.006564       0.009473       0.015474      -0.011357       0.003277       0.008080              1.534119       1.329867      -0.021170       0.121852       1.401030      -0.045537       1.871460           0.000008
           12              H       1.237682       3.772898      11.775600       0.156407       0.933084 0.70954831E+01  0.68173016E+02                                 1.631269                            1.597127      -1.049489       2.393228                    0.996305       3.489105       9.933533       0.472876       1.348119      -0.693875       0.022324       0.011763       0.007319       0.026273      -0.002597      -0.000747       0.006548       0.012950       0.009849      -0.011361       0.003842       0.007519              1.638546       2.110671       0.097092       0.096478       1.482414       0.001253       1.322553           0.000002
           13              H       0.053007       3.625583       7.340400       0.166398       0.902304 0.68903238E+01  0.65056636E+02                                 1.542572                            1.534434      -0.835212       2.502808                    0.999050       3.196790       8.729010       0.506251       1.281410      -0.709879      -0.012704       0.007359       0.024700       0.028734      -0.003448      -0.002269      -0.006564       0.009473       0.015474      -0.011357       0.003277       0.008080              1.534122       1.329869      -0.021171      -0.121852       1.401033       0.045537       1.871465           0.000008
           14              H       1.237682       3.772898       6.224400       0.156408       0.933083 0.70954793E+01  0.68172967E+02                                 1.631268                            1.597126      -1.049488       2.393229                    0.996305       3.489104       9.933527       0.472876       1.348118      -0.693875       0.022324       0.011763      -0.007319       0.026273      -0.002597       0.000747      -0.006548       0.012950       0.009849      -0.011361       0.003842       0.007519              1.638545       2.110669       0.097092      -0.096478       1.482413      -0.001253       1.322552           0.000002
           15              H       4.643486       4.558577       1.340400       0.166398       0.902306 0.68903464E+01  0.65056904E+02                                 1.542574                            1.534436      -0.835214       2.502807                    0.999050       3.196796       8.729030       0.506251       1.281409      -0.709879       0.012704      -0.007359       0.024700       0.028734      -0.003448       0.002269       0.006564       0.009473       0.015474      -0.011357       0.003277       0.008080              1.534124       1.329871      -0.021171       0.121852       1.401035      -0.045537       1.871467           0.000008
           16              H       3.458811       4.411262       0.224400       0.156408       0.933083 0.70954824E+01  0.68173006E+02                                 1.631269                            1.597127      -1.049488       2.393228                    0.996305       3.489105       9.933532       0.472876       1.348118      -0.693875      -0.022324      -0.011763      -0.007319       0.026273      -0.002597      -0.000747       0.006548       0.012950       0.009849      -0.011362       0.003842       0.007519              1.638546       2.110670       0.097092       0.096478       1.482414       0.001253       1.322553           0.000002
           17              C       4.427461       4.615866       5.631600      -0.445921      33.317545 0.56118126E+03  0.14005711E+05                                 8.887273                            7.714525      -0.177959       1.910511                    0.997716      32.481271      94.941207       0.617103       0.397692      -1.080900       0.060941      -0.147418       0.037427       0.163849      -0.038699       0.011118      -0.062757       0.085914       0.070572      -0.096174       0.018374       0.077800              9.764016       7.707002      -1.153384       0.300646      14.646843       0.665823       6.938205          -0.000022
           18              C       0.269032       3.568294      11.631600      -0.445921      33.317523 0.56118081E+03  0.14005697E+05                                 8.887268                            7.714521      -0.177958       1.910512                    0.997716      32.481253      94.941126       0.617103       0.397692      -1.080900      -0.060941       0.147418       0.037427       0.163849      -0.038699      -0.011118       0.062757       0.085914       0.070572      -0.096174       0.018373       0.077801              9.764010       7.706998      -1.153383      -0.300646      14.646832      -0.665822       6.938201          -0.000022
           19              C       0.269032       3.568294       6.368400      -0.445920      33.317503 0.56118038E+03  0.14005684E+05                                 8.887265                            7.714518      -0.177959       1.910512                    0.997716      32.481243      94.941094       0.617103       0.397692      -1.080900      -0.060941       0.147418      -0.037427       0.163849      -0.038699       0.011118      -0.062757       0.085914       0.070572      -0.096174       0.018373       0.077801              9.764006       7.706995      -1.153383       0.300645      14.646823       0.665822       6.938201          -0.000022
           20              C       4.427461       4.615866       0.368400      -0.445920      33.317521 0.56118076E+03  0.14005696E+05                                 8.887268                            7.714521      -0.177959       1.910512                    0.997716      32.481259      94.941160       0.617103       0.397692      -1.080900       0.060941      -0.147418      -0.037427       0.163849      -0.038699      -0.011118       0.062757       0.085914       0.070572      -0.096174       0.018374       0.077801              9.764010       7.706998      -1.153383      -0.300644      14.646830      -0.665823       6.938203          -0.000022
           21              O       4.583872       6.277251       7.699200      -0.863953      44.865893 0.76109220E+03  0.19836583E+05                                 9.814639                            8.358985       0.212926       2.079875                    0.997152      30.790540      82.620195       0.682614       0.344272      -1.157984       0.111594      -0.060086      -0.005945       0.126882       0.012621       0.025727      -0.014177      -0.023232      -0.002475      -0.039147       0.016697       0.022449             10.734984       7.716428      -0.920898      -3.094336       7.170261       1.676073      17.318264          -0.000007
           22              O       3.719515       7.208608       5.480400      -0.864671      48.773311 0.83642774E+03  0.22428246E+05                                10.656530                            8.930812      -0.247800       1.924535                    0.995554      31.914822      88.237914       0.638785       0.357589      -1.141543       0.006904      -0.000898      -0.108369       0.108592       0.022579       0.046004      -0.009465      -0.001086       0.058125      -0.055955       0.002494       0.053461             11.913245      16.035891      -5.195262       1.922001      11.737417      -1.936207       7.966426          -0.000000
           23              O       1.184528       6.606254       5.770800      -0.835096      45.280476 0.74416630E+03  0.19339225E+05                                10.088536                            8.365334      -0.009011       2.016168                    0.995972      30.631578      82.806931       0.668358       0.352637      -1.147928       0.046827      -0.065280      -0.053668       0.096615      -0.024889      -0.033123      -0.001071       0.049234       0.110580      -0.055797      -0.003848       0.059644             11.327344      16.954388       4.609360      -1.773463      10.406364      -0.604063       6.621278          -0.000011
           24              O       0.112621       1.906909       1.699200      -0.863954      44.865969 0.76109377E+03  0.19836635E+05                                 9.814652                            8.358995       0.212925       2.079874                    0.997152      30.790566      82.620300       0.682614       0.344272      -1.157984      -0.111594       0.060086      -0.005945       0.126882       0.012621      -0.025727       0.014177      -0.023232      -0.002475      -0.039147       0.016697       0.022449             10.734998       7.716437      -0.920900       3.094341       7.170270      -1.676076      17.318287          -0.000007
           25              O       0.976978       0.975552      11.480400      -0.864671      48.773239 0.83642637E+03  0.22428199E+05                                10.656520                            8.930804      -0.247799       1.924536                    0.995554      31.914800      88.237827       0.638785       0.357589      -1.141543      -0.006904       0.000899      -0.108369       0.108593       0.022579      -0.046004       0.009465      -0.001086       0.058126      -0.055955       0.002493       0.053461             11.913231      16.035869      -5.195255      -1.921998      11.737405       1.936204       7.966420          -0.000000
           26              O       3.511965       1.577906      11.770800      -0.835096      45.280426 0.74416538E+03  0.19339195E+05                                10.088527                            8.365328      -0.009009       2.016169                    0.995972      30.631565      82.806874       0.668358       0.352637      -1.147928      -0.046827       0.065280      -0.053668       0.096615      -0.024889       0.033123       0.001070       0.049235       0.110581      -0.055797      -0.003848       0.059645             11.327333      16.954369       4.609355       1.773462      10.406356       0.604063       6.621274          -0.000011
           27              O       0.112621       1.906909       4.300800      -0.863953      44.865960 0.76109358E+03  0.19836629E+05                                 9.814651                            8.358994       0.212925       2.079874                    0.997152      30.790562      82.620287       0.682614       0.344272      -1.157984      -0.111594       0.060086       0.005945       0.126882       0.012621       0.025727      -0.014177      -0.023232      -0.002475      -0.039147       0.016697       0.022449             10.734997       7.716437      -0.920900      -3.094340       7.170269       1.676076      17.318285          -0.000008
           28              O       0.976978       0.975552       6.519600      -0.864671      48.773245 0.83642648E+03  0.22428203E+05                                10.656520                            8.930805      -0.247799       1.924536                    0.995554      31.914802      88.237834       0.638785       0.357589      -1.141543      -0.006904       0.000899       0.108369       0.108592       0.022579       0.046004      -0.009465      -0.001086       0.058125      -0.055955       0.002493       0.053461             11.913232      16.035870      -5.195255       1.921998      11.737405      -1.936204       7.966420           0.000000
           29              O       3.511965       1.577906       6.229200      -0.835096      45.280430 0.74416546E+03  0.19339197E+05                                10.088527                            8.365328      -0.009010       2.016169                    0.995972      30.631566      82.806877       0.668358       0.352637      -1.147928      -0.046827       0.065280       0.053668       0.096615      -0.024889      -0.033123      -0.001070       0.049234       0.110581      -0.055797      -0.003848       0.059645             11.327333      16.954370       4.609355      -1.773461      10.406357      -0.604063       6.621274          -0.000011
           30              O       4.583872       6.277251      10.300800      -0.863953      44.865907 0.76109247E+03  0.19836592E+05                                 9.814642                            8.358987       0.212926       2.079874                    0.997152      30.790545      82.620217       0.682614       0.344272      -1.157984       0.111594      -0.060086       0.005945       0.126882       0.012621      -0.025727       0.014177      -0.023232      -0.002475      -0.039147       0.016697       0.022449             10.734987       7.716430      -0.920898       3.094337       7.170262      -1.676074      17.318270          -0.000007
           31              O       3.719515       7.208608       0.519600      -0.864671      48.773309 0.83642772E+03  0.22428245E+05                                10.656530                            8.930812      -0.247800       1.924535                    0.995554      31.914822      88.237914       0.638785       0.357589      -1.141543       0.006904      -0.000899       0.108369       0.108592       0.022579      -0.046004       0.009465      -0.001086       0.058125      -0.055955       0.002494       0.053461             11.913244      16.035890      -5.195262      -1.922001      11.737416       1.936207       7.966426          -0.000000
           32              O       1.184528       6.606254       0.229200      -0.835096      45.280458 0.74416596E+03  0.19339214E+05                                10.088532                            8.365332      -0.009010       2.016169                    0.995972      30.631573      82.806908       0.668358       0.352637      -1.147928       0.046827      -0.065280       0.053668       0.096615      -0.024889       0.033123       0.001071       0.049235       0.110580      -0.055797      -0.003848       0.059645             11.327339      16.954381       4.609358       1.773462      10.406361       0.604063       6.621276          -0.000011
           33              F       2.454887       7.793776       7.762800      -0.566192      25.889332 0.40746039E+03  0.89415736E+04                                 6.683060                            5.990487       0.628446       2.354572                    0.997115      22.655567      52.975533       0.845099       0.330271      -1.188703      -0.084997       0.062927       0.006927       0.105982       0.005282      -0.011238       0.015052      -0.008914      -0.096008      -0.038975       0.014057       0.024918              7.213930       6.371457      -0.882350       1.965669       5.203089      -1.799139      10.067243           0.000003
           34              F       2.241606       0.390384       1.762800      -0.566192      25.889362 0.40746097E+03  0.89415898E+04                                 6.683066                            5.990492       0.628444       2.354571                    0.997115      22.655576      52.975568       0.845098       0.330271      -1.188703       0.084997      -0.062927       0.006926       0.105982       0.005282       0.011238      -0.015052      -0.008914      -0.096008      -0.038975       0.014057       0.024917              7.213937       6.371463      -0.882352      -1.965672       5.203094       1.799141      10.067252           0.000003
           35              F       2.241606       0.390384       4.237200      -0.566192      25.889366 0.40746104E+03  0.89415916E+04                                 6.683067                            5.990492       0.628445       2.354571                    0.997115      22.655578      52.975573       0.845098       0.330271      -1.188703       0.084997      -0.062927      -0.006926       0.105982       0.005282      -0.011238       0.015052      -0.008914      -0.096008      -0.038975       0.014057       0.024917              7.213937       6.371464      -0.882352       1.965672       5.203094      -1.799141      10.067253           0.000003
           36              F       2.454887       7.793776      10.237200      -0.566192      25.889325 0.40746027E+03  0.89415702E+04                                 6.683059                            5.990486       0.628446       2.354572                    0.997115      22.655565      52.975525       0.845099       0.330271      -1.188704      -0.084997       0.062927      -0.006927       0.105982       0.005282       0.011238      -0.015052      -0.008914      -0.096008      -0.038975       0.014057       0.024918              7.213928       6.371456      -0.882350      -1.965668       5.203088       1.799138      10.067241           0.000003

******************************************************
Auxiliary information for the entire system
The total spin magnetic moment of the unit cell is   -0.000111
The total net atomic charge of the unit cell is   0.000003
Accuracy of reproducing the electrostatic potential in the unit cell:
  The inner radius (bohr) =    5.0000
  The outer radius (bohr) =   12.0000
  Valid grid points have density less than (e/(bohr^3)) =    0.0001
  The number of valid grid points were=         1214
  The rms potential error without charges in kcal/mol is=     11.14006
  The rms potential error with partial charges in kcal/mol is=      1.10888
  The RRMSE value at monopole order=      0.09954
  The rms potential error with partial charges and cloud penetration in kcal/mol is=      1.08436
  The RRMSE value at monopole order with cloud penetration is=      0.09734
  The rms potential error with partial charges and atomic dipoles in kcal/mol is=      0.32365
  The RRMSE value at dipole order=      0.02905
  The rms potential error with partial charges, atomic dipoles and cloud penetration in kcal/mol is=      0.27915
  The RRMSE value at dipole order with cloud penetration=      0.02506

******************************************************
The electron densities and ab initio electrostatic potential were computed in VASP using the PBE functional and
projector augmented wave method. See the main text of the journal article for a description of computational details.
The atomic charges, dipoles, and quadrupoles were computed with the DDEC6 method as described in
(a) T. A. Manz and N. Gabaldon Limas, RSC Adv. 6 (2016) 47771-47801 DOI: 10.1039/c6ra04656h
(b) N. Gabaldon Limas and T. A. Manz, RSC Adv. 8 (2018) 2678-2707 DOI: 10.1039/c7ra11829e.
For each atom in the material, the electron cloud parameters were fit to the spherically averaged atom-in-material
electron density using radial positions for which this density was between 10^-4 and 10^-2 electrons per cubic bohr.
The polarizabilities, dispersion coefficients, and quantum Drude oscillator (QDO) parameters were fit using the MCLF method.
The magnetic structure of the system was optimized in VASP from the default ferromagnetic initial guess using spin polarization.
The atomic spin moments (ASMs) were computed on this optimized magnetic structure using the DDEC6 partition as inputs
to the method of T. A. Manz and D. S. Sholl, J. Chem. Theory Comput. 7 (2011) 4146-4164 DOI: 10.1021/ct200539n.
The RMSE and RRMSE were computed using a uniform grid with Ewald summation.
