# Supplementary material for: A collection of forcefield precursors for metal–organic frameworks
Source: RSC Adv. 2019 Nov 13;9(63):36492–507. doi: 10.1039/c9ra07327b (PMC9075174; doi:10.1039/c9ra07327b)
Supplement: RA-009-C9RA07327B-s6078 [file RA-009-C9RA07327B-s6078.xyz]

  146
jmolscript: load "" {1 1 1} spacegroup "x,y,z" unitcell [{     12.461600     0.000000     0.000000 }, {      6.230811    12.503850     0.000000 }, {      6.230811     0.000002    12.503850 }]
V     11.150779     6.280810     9.900423     1.995594
V      8.400628     9.959568     6.237671     1.957190
V     10.591623     4.707075     7.080305     1.523465
V     11.150772     6.223042     2.603427     1.997005
V      8.400622     2.544284     6.266179     1.956381
V     10.591624     7.796777     5.423545     1.522613
V      4.919972     2.603428     6.280809     1.996526
V     14.631428     6.266181     9.959567     1.956163
V     16.822421     5.423546     4.707074     1.523076
V     17.381578     9.900424     6.223041     1.997101
V     14.631422     6.237671     2.544283     1.956580
V     16.822425     7.080306     7.796776     1.522789
Co     9.846426     9.630217     9.594204     0.992133
Co     9.887165    -0.015503     8.345069     0.986080
Co     9.846414     2.873635     2.909646     0.992433
Co     3.656362     0.015505     4.158781     0.986078
Co    16.077220     2.909647     9.630215     0.991192
Co     3.656362     4.158781    -0.015505     0.986505
Co    16.077220     9.594205     2.873635     0.991807
Co     9.887165     8.345069     0.015505     0.986724
H     12.783124     8.668921     8.458855     0.094543
H     14.909074     9.808021     8.072486     0.103535
H      7.057013     0.814002     8.916495     0.118731
H     12.678438     6.963394     0.153797     0.091395
H     21.050151     7.499811    11.458528     0.119833
H     19.329205    10.438216     9.677980     0.124286
H     12.783116     3.834931     4.044995     0.094492
H     14.909065     2.695831     4.431364     0.102366
H     19.518618    11.689850     3.587355     0.118042
H     12.678448     5.540458    12.350053     0.091463
H      8.588540     5.004041     1.045322     0.118677
H      6.867592     2.065636     2.825870     0.124436
H      6.552320     4.044997     8.668919     0.094524
H      8.678271     4.431366     9.808020     0.102498
H     13.287808     3.587355     0.814001     0.118350
H     18.909249    12.350054     6.963394     0.091567
H     14.819342     1.045323     7.499809     0.118801
H     13.098399     2.825872    10.438214     0.124172
H      6.552320     8.458855     3.834931     0.094090
H      8.678268     8.072486     2.695830     0.103024
H     13.287822     8.916497    11.689849     0.117864
H      6.447637     0.153798     5.540456     0.091713
H     14.819349    11.458529     5.004041     0.118695
H     13.098398     9.677980     2.065636     0.123485
C     12.861633     9.599207     8.566388     0.037524
C     14.081624    10.215647     8.380080     0.066697
C     13.118345    12.252524     8.833970     0.064662
C     11.908323    11.626081     9.037783     0.063774
C     23.132487    12.382564     9.461663     0.586543
C     19.091188     7.663612    11.812387     0.066545
C     20.321148     7.989962    11.245963     0.041084
C     19.336682     9.759257    10.174383     0.031674
C     18.130400     9.436657    10.739557     0.068347
C     16.846855    10.223149    10.475726     0.590532
C     12.861623     2.904645     3.937462     0.038407
C     14.081614     2.288205     4.123770     0.067296
C     13.118330     0.251328     3.669880     0.066126
C     11.908309     0.877771     3.466067     0.064420
C     10.670871     0.121288     3.042187     0.587676
C      6.629576     4.840240     0.691463     0.065062
C      7.859536     4.513890     1.257887     0.042828
C      6.875069     2.744595     2.329467     0.033607
C      5.668786     3.067195     1.764293     0.066036
C      4.385241     2.280703     2.028124     0.590698
C     19.092429     3.937464     9.599206     0.037783
C      7.850821     4.123771    10.215645     0.067248
C     19.349140     3.669882    12.252523     0.065493
C     18.139118     3.466069    11.626080     0.063605
C     16.901682     3.042189    12.382563     0.587322
C     12.860379     0.691464     7.663610     0.065623
C     14.090339     1.257889     7.989960     0.042972
C     13.105875     2.329469     9.759255     0.032133
C     11.899592     1.764295     9.436656     0.067757
C     10.616048     2.028126    10.223148     0.590512
C      6.630827     8.566388     2.904644     0.037695
C      7.850817     8.380081     2.288205     0.067848
C      6.887534     8.833970     0.251327     0.067013
C      5.677514     9.037783     0.877770     0.063567
C     16.901677     9.461663     0.121287     0.585674
C     12.860386    11.812388     4.840240     0.065321
C     14.090345    11.245963     4.513890     0.043524
C     13.105876    10.174383     2.744595     0.034519
C     11.899594    10.739557     3.067194     0.066944
C     10.616048    10.475726     2.280702     0.589793
N     11.765013    10.281917     8.901491    -0.229851
N     14.223688    11.548557     8.515122    -0.211774
N     18.004537     8.388835    11.567312    -0.251916
N     20.447010     9.059041    10.424460    -0.158388
N     11.765002     2.221935     3.602359    -0.230471
N     14.223675     0.955295     3.988728    -0.212470
N      5.542924     4.115017     0.936538    -0.250139
N      7.985398     3.444811     2.079390    -0.159243
N     17.995809     3.602361    10.281916    -0.229291
N      7.992884     3.988730    11.548556    -0.211842
N     11.773728     0.936540     8.388833    -0.250737
N     14.216203     2.079392     9.059039    -0.159307
N      5.534206     8.901491     2.221934    -0.228856
N      7.992879     8.515122     0.955294    -0.213803
N     11.773733    11.567312     4.115017    -0.250672
N     14.216205    10.424460     3.444811    -0.160715
O     22.120605    11.707356     9.776760    -0.512570
O     17.033770     1.119096     9.444158    -0.557914
O     15.832481     9.874292    11.107170    -0.530028
O     16.965241    11.128428     9.627964    -0.552841
O     10.404205     7.616097     9.286609    -0.867757
O     16.643729    11.283475     6.702064    -0.821863
O     11.047220     4.909013     8.752695    -0.934255
O     12.885309     6.585779    10.171882    -0.999440
O      9.168006     1.276644     6.933385    -0.841580
O      8.786690     9.843032     7.829911    -0.870024
O      8.961149     8.427596     5.429172    -0.915681
O      9.658989     0.796496     2.727090    -0.512517
O     17.033774    11.384756     3.059692    -0.559878
O      3.370866     2.629560     1.396680    -0.529886
O      4.503626     1.375424     2.875886    -0.553002
O     10.404197     4.887755     3.217241    -0.867895
O      4.182119     1.220377     5.801786    -0.821417
O     11.047218     7.594839     3.751155    -0.934324
O     12.885302     5.918073     2.331968    -1.000378
O      9.168014    11.227208     5.570465    -0.842354
O      8.786681     2.660820     4.673939    -0.869732
O      8.961146     4.076256     7.074678    -0.915551
O     15.889799     2.727092    11.707355    -0.512386
O     10.802965     3.059692     1.119095    -0.559423
O      9.601673     1.396682     9.874290    -0.530309
O     10.734435     2.875887    11.128427    -0.552841
O     16.634999     3.217242     7.616095    -0.867538
O     10.412928     5.801788    11.283474    -0.821516
O      4.816416     3.751156     4.909012    -0.933790
O      6.654502     2.331969     6.585778    -1.000589
O     15.398805     5.570465     1.276643    -0.841752
O     15.017487     4.673941     9.843031    -0.869812
O     15.191950     7.074680     8.427595    -0.915665
O     15.889795     9.776760     0.796495    -0.511370
O     10.802979     9.444160    11.384755    -0.558932
O      9.601675    11.107170     2.629560    -0.529443
O     10.734432     9.627965     1.375423    -0.552515
O     16.635002     9.286610     4.887755    -0.867874
O     10.412920     6.702064     1.220376    -0.821860
O     17.278023     8.752696     7.594838    -0.934506
O     19.116109    10.171883     5.918072    -0.999823
O     15.398815     6.933387    11.227207    -0.841595
O     15.017483     7.829911     2.660819    -0.869665
O     15.191945     5.429172     4.076255    -0.915727
O     10.738172     6.251926     6.251925    -0.935266
O     16.968972     6.251926     6.251925    -0.935340

The following XYZ coordinates are in angstroms. Other properties are in atomic units.
The sperically averaged electron density of each atom fit to a function of the form exp(a - br)
eigen_1, eigen_2 and eigen_3 are the three eigenvalues of traceless quadrupole moment tensor
  atom number  atomic symbol              X              Y              Z     net charge C6 coefficient C8 coefficient C10 coefficient fluctuating dipole atomic polarizability isotropic forcefield polarizability              a              b squared Pearson coefficient          <r^3>          <r^4>         wp_QDO          m_QDO          q_QDO       dipole_x       dipole_y       dipole_z         dipole            Qxy            Qxz            Qyz     Q(x^2-y^2)  Q(3z^2 - R^2)        eigen_1        eigen_2        eigen_3 static polarizability      alpha(xx)      alpha(xy)      alpha(xz)      alpha(yy)      alpha(yz)      alpha(zz) atomic spin moment
            1              V      11.150779       6.280810       9.900423       1.995594      45.743718 0.71639467E+03  0.17794280E+05                                 9.281244                            7.720656       1.371346       2.427038                    0.999904      34.351201      80.788700       0.790298       0.312024      -1.226624       0.006378       0.004268       0.012118       0.014343       0.018927       0.019117       0.052374      -0.017689      -0.065163      -0.057827      -0.008381       0.066208             10.211721      10.195092       0.169091      -0.000879      10.986097      -0.460245       9.453972           0.053934
            2              V       8.400628       9.959568       6.237671       1.957190      49.679631 0.76121853E+03  0.19242199E+05                                 9.885082                            8.003177       1.254553       2.363332                    0.999739      35.585088      85.083106       0.767917       0.315534      -1.220306      -0.034683       0.011506      -0.007417       0.037287       0.002077       0.016853       0.040857      -0.062713      -0.017788      -0.043665      -0.017375       0.061040             11.045901      10.805156      -0.331481       0.278593      10.230164      -0.972308      12.102383           0.061948
            3              V      10.591623       4.707075       7.080305       1.523465      68.424823 0.12826614E+04  0.37633153E+05                                13.154783                           11.205843       0.299015       1.930016                    0.997209      46.551587     127.409713       0.568642       0.367120      -1.153362      -0.131844       0.133550       0.083584       0.205438       0.203504       0.173662      -0.216245       0.096993       0.387390      -0.415099       0.144607       0.270492             14.130856      10.872865       3.275809       1.506275      15.262693      -1.959319      16.257010           1.039031
            4              V      11.150772       6.223042       2.603427       1.997005      45.667614 0.71492176E+03  0.17747598E+05                                 9.269622                            7.711603       1.375216       2.428949                    0.999905      34.318247      80.673951       0.790975       0.311934      -1.226779       0.006081      -0.004427      -0.012501       0.014589      -0.019223      -0.019747       0.052217      -0.016541      -0.065485      -0.057978      -0.008305       0.066283             10.198637      10.182736      -0.168835       0.000690      10.971846      -0.459232       9.441330           0.053891
            5              V       8.400622       2.544284       6.266179       1.956381      49.741513 0.76231385E+03  0.19278102E+05                                 9.894576                            8.009771       1.254533       2.362902                    0.999735      35.611600      85.183223       0.767429       0.315601      -1.220160      -0.035139      -0.011185       0.006704       0.037481      -0.002045      -0.017549       0.041453      -0.061942      -0.016472      -0.044357      -0.017021       0.061378             11.057183      10.816486       0.332334      -0.278952      10.240559      -0.973116      12.114503           0.061944
            6              V      10.591624       7.796777       5.423545       1.522613      68.427839 0.12827424E+04  0.37636137E+05                                13.155134                           11.206203       0.300174       1.930498                    0.997202      46.552260     127.412751       0.568632       0.367121      -1.153361      -0.131800      -0.133759      -0.082784       0.205221      -0.204045      -0.173483      -0.215684       0.096009       0.385382      -0.414856       0.145360       0.269496             14.131131      10.872276      -3.274670      -1.506074      15.262221      -1.959945      16.258895           1.038045
            7              V       4.919972       2.603428       6.280809       1.996526      45.655554 0.71473973E+03  0.17741196E+05                                 9.267021                            7.710071       1.379093       2.430230                    0.999896      34.313439      80.647180       0.791172       0.311889      -1.226875       0.007040      -0.012560       0.004387       0.015052      -0.019598       0.019409      -0.052784       0.024585       0.057765      -0.058489      -0.008310       0.066799             10.195276      10.179989       0.000719       0.167939       9.438530       0.459710      10.967307           0.053931
            8              V      14.631428       6.266181       9.959567       1.956163      49.756674 0.76261420E+03  0.19287663E+05                                 9.896671                            8.011475       1.252694       2.362167                    0.999752      35.619440      85.207273       0.767326       0.315610      -1.220146      -0.035084       0.006749       0.011106       0.037414      -0.017203       0.001796      -0.041797      -0.023616       0.101035      -0.044313      -0.017386       0.061698             11.059540      10.818324      -0.278489      -0.332565      12.116733       0.972616      10.243565           0.061969
            9              V      16.822421       5.423546       4.707074       1.523076      68.374371 0.12814023E+04  0.37585653E+05                                13.146399                           11.198597       0.298568       1.930264                    0.997181      46.535691     127.333645       0.568979       0.367006      -1.153492      -0.131806      -0.082846       0.133723       0.205227      -0.173811       0.203444       0.215672      -0.145167      -0.338855      -0.414737       0.144554       0.270184             14.121919      10.865929      -1.504112       3.273233      16.243363       1.961622      15.256466           1.037311
           10              V      17.381578       9.900424       6.223041       1.997101      45.692718 0.71544500E+03  0.17764574E+05                                 9.275010                            7.716250       1.374030       2.428319                    0.999909      34.324739      80.709222       0.790424       0.312081      -1.226583       0.005691       0.012238      -0.004406       0.014198       0.019780      -0.018817      -0.052456       0.023655       0.059861      -0.058013      -0.008561       0.066574             10.204372      10.187843      -0.000408      -0.168806       9.447024       0.459252      10.978248           0.053896
           11              V      14.631422       6.237671       2.544283       1.956580      49.714351 0.76178556E+03  0.19260632E+05                                 9.889380                            8.005635       1.256802       2.363864                    0.999734      35.601593      85.139060       0.767853       0.315493      -1.220313      -0.035382      -0.007210      -0.010733       0.037670       0.017365      -0.002035      -0.041499      -0.021928       0.099885      -0.044077      -0.016979       0.061056             11.051412      10.810643       0.278674       0.331411      12.107763       0.973296      10.235828           0.061895
           12              V      16.822425       7.080306       7.796776       1.522789      68.392813 0.12817199E+04  0.37597973E+05                                13.148662                           11.199726       0.299843       1.930441                    0.997246      46.543939     127.368771       0.568960       0.366989      -1.153485      -0.132039       0.083465      -0.132758       0.205001       0.173382      -0.203868       0.215845      -0.144767      -0.338571      -0.414917       0.145111       0.269806             14.124804      10.868216       1.504590      -3.274417      16.248285       1.960533      15.257911           1.039987
           13             Co       9.846426       9.630217       9.594204       0.992133     101.973170 0.18382096E+04  0.57546040E+05                                17.382624                           13.766232       0.859293       2.162230                    0.993568      44.551496     116.031960       0.506080       0.386604      -1.167508       0.001585      -0.043366      -0.049914       0.066140      -0.121389       0.163734       0.055905      -0.207773       0.190324      -0.278354       0.119945       0.158409             20.252949      21.151049       3.071187       1.715585      18.642974      -3.700657      20.964825           3.099226
           14             Co       9.887165      -0.015503       8.345069       0.986080      96.329215 0.17204031E+04  0.53095729E+05                                16.988332                           13.507844       0.778992       2.132779                    0.993451      44.654564     116.346313       0.499003       0.397716      -1.156600       0.006856       0.000136      -0.065374       0.065732      -0.191020       0.023000      -0.008970      -0.139347       0.383994      -0.267805       0.112673       0.155132             19.841440      20.034005       2.157672       3.632206      21.597065      -1.498540      17.893250           3.067671
           15             Co       9.846414       2.873635       2.909646       0.992433     101.973460 0.18381709E+04  0.57536360E+05                                17.368031                           13.754774       0.870798       2.165742                    0.993603      44.526030     115.903350       0.506988       0.385969      -1.168154       0.001800       0.043076       0.049054       0.065307       0.121655      -0.163563       0.055920      -0.208095       0.188525      -0.278357       0.120330       0.158028             20.235999      21.129985      -3.068524      -1.715297      18.628550      -3.697306      20.949462           3.098319
           16             Co       3.656362       0.015505       4.158781       0.986078      96.333560 0.17206111E+04  0.53098869E+05                                16.982230                           13.503754       0.782207       2.133812                    0.993459      44.640302     116.270620       0.499397       0.397427      -1.156917       0.006650      -0.000180       0.065266       0.065604       0.190976      -0.023003      -0.008355      -0.139651       0.385162      -0.268035       0.113355       0.154680             19.833507      20.025465      -2.155216      -3.630865      21.586769      -1.498869      17.888286           3.066733
           17             Co      16.077220       2.909647       9.630215       0.991192     102.024154 0.18394222E+04  0.57585113E+05                                17.373435                           13.759238       0.865985       2.164280                    0.993581      44.543223     115.956399       0.506919       0.385957      -1.168168       0.001419       0.049958      -0.043119       0.066008      -0.163342      -0.121869      -0.055931      -0.198617       0.215810      -0.278181       0.119967       0.158215             20.242205      21.141690      -1.714628       3.070078      20.953780       3.696977      18.631146           3.101056
           18             Co       3.656362       4.158781      -0.015505       0.986505      96.312637 0.17199637E+04  0.53074103E+05                                16.980641                           13.501683       0.781696       2.133840                    0.993496      44.629396     116.238452       0.499407       0.397455      -1.156892       0.006956       0.065103       0.000289       0.065474      -0.022453      -0.190646       0.008506      -0.262164       0.017830      -0.267610       0.113311       0.154299             19.832405      20.020297      -3.631600       2.150599      17.889384       1.500850      21.587533           3.070143
           19             Co      16.077220       9.594205       2.873635       0.991807     102.004326 0.18389077E+04  0.57566133E+05                                17.372879                           13.758576       0.867619       2.164736                    0.993639      44.538174     115.947926       0.506851       0.386028      -1.168091       0.001953      -0.049313       0.042940       0.065417       0.163333       0.121445      -0.055787      -0.198690       0.216214      -0.277939       0.119837       0.158102             20.241644      21.138038       1.714570      -3.070602      20.955356       3.697870      18.631537           3.096705
           20             Co       9.887165       8.345069       0.015505       0.986724      96.285897 0.17195243E+04  0.53059622E+05                                16.980619                           13.502440       0.780597       2.133370                    0.993414      44.636787     116.274357       0.499232       0.397601      -1.156732       0.006525      -0.065350      -0.000169       0.065675       0.023035       0.190231       0.008843      -0.262543       0.019697      -0.267377       0.112632       0.154745             19.831581      20.022515       3.629908      -2.154687      17.885971       1.498756      21.586255           3.064594
           21              H      12.783124       8.668921       8.458855       0.094543       1.255229 0.94900616E+01  0.98919182E+02                                 2.025300                            1.877241      -1.575687       2.121486                    0.990378       4.233006      12.917296       0.421980       1.392523      -0.682266       0.000735      -0.045336       0.004941       0.045611      -0.004106      -0.013919       0.008944      -0.009586      -0.067482      -0.029141       0.007079       0.022063              2.081536       1.703319       0.135548      -0.020642       2.927167       0.042141       1.614122           0.003171
           22              H      14.909074       9.808021       8.072486       0.103535       1.169515 0.86793802E+01  0.88668443E+02                                 1.950733                            1.807034      -1.544356       2.134820                    0.991225       4.192746      12.758643       0.424962       1.410832      -0.678533       0.043630      -0.014920      -0.011600       0.047547      -0.004699      -0.001900       0.004779      -0.001015      -0.032289      -0.012062       0.000879       0.011183              2.012362       2.546081      -0.439259      -0.336610       1.825459       0.124897       1.665545          -0.000407
           23              H       7.057013       0.814002       8.916495       0.118731       1.392988 0.11183564E+02  0.12072152E+03                                 2.131294                            2.002793      -1.547363       2.123490                    0.989467       4.305312      13.107421       0.421870       1.345002      -0.692402       0.015464       0.057715       0.003220       0.059837       0.003505      -0.001922       0.003630      -0.027449      -0.026689      -0.011862      -0.007158       0.019021              2.174683       1.871791       0.194306      -0.002510       2.964628       0.104626       1.687631           0.000744
           24              H      12.678438       6.963394       0.153797       0.091395       1.585402 0.12917842E+02  0.14455849E+03                                 2.292632                            2.121939      -1.683072       2.018287                    0.994097       4.898507      15.184142       0.418741       1.307095      -0.697373      -0.020988      -0.027698       0.046604       0.058134      -0.000992      -0.000602      -0.011173      -0.003518      -0.025734      -0.014676       0.002552       0.012124              2.373046       1.896213       0.102719      -0.192687       2.571138      -0.790857       2.651786           0.000862
           25              H      21.050151       7.499811      11.458528       0.119833       0.847767 0.58018625E+01  0.53695069E+02                                 1.595185                            1.497917      -1.253800       2.302499                    0.995050       3.623692      10.560123       0.456352       1.450239      -0.672610       0.036566      -0.023661       0.016573       0.046600      -0.004319       0.005598      -0.010845       0.001994      -0.009318      -0.012446      -0.001501       0.013947              1.640252       1.970597      -0.400177       0.123119       1.632206      -0.111673       1.317954          -0.000041
           26              H      19.329205      10.438216       9.677980       0.124286       0.778014 0.52158758E+01  0.46571555E+02                                 1.460100                            1.387397      -0.945217       2.459464                    0.999691       3.242846       9.006323       0.495687       1.383902      -0.686847      -0.000108       0.032174      -0.022689       0.039369       0.000904      -0.000701      -0.005624      -0.013489      -0.000561      -0.006737      -0.003297       0.010033              1.482043       1.332620      -0.002614      -0.029719       1.647388      -0.392361       1.466120           0.000150
           27              H      12.783116       3.834931       4.044995       0.094492       1.254075 0.94794462E+01  0.98784640E+02                                 2.024555                            1.876577      -1.577543       2.120981                    0.990328       4.230986      12.911172       0.421909       1.393096      -0.682170       0.000882       0.045221      -0.004770       0.045481       0.004160       0.013854       0.008965      -0.009788      -0.068167      -0.029290       0.007071       0.022219              2.080771       1.702688      -0.135369       0.020626       2.926016       0.042156       1.613609           0.003172
           28              H      14.909065       2.695831       4.431364       0.102366       1.167885 0.86604336E+01  0.88378553E+02                                 1.944962                            1.802087      -1.522130       2.143959                    0.991386       4.181461      12.694834       0.426831       1.406187      -0.679462       0.044157       0.015165       0.011991       0.048204       0.004689       0.001691       0.004763      -0.001157      -0.032079      -0.011973       0.000877       0.011096              2.006209       2.537467       0.437285       0.335062       1.820098       0.124324       1.661064          -0.000406
           29              H      19.518618      11.689850       3.587355       0.118042       1.399860 0.11251755E+02  0.12165092E+03                                 2.138616                            2.009087      -1.554003       2.119875                    0.989462       4.317985      13.159499       0.421117       1.345267      -0.692319       0.015525      -0.057958      -0.003168       0.060085      -0.003491       0.001948       0.003739      -0.027333      -0.025990      -0.011843      -0.007034       0.018877              2.182380       1.877692      -0.195498       0.002551       2.977078       0.105204       1.692370           0.000742
           30              H      12.678448       5.540458      12.350053       0.091463       1.585897 0.12922825E+02  0.14462078E+03                                 2.292550                            2.121901      -1.683974       2.017859                    0.994205       4.898674      15.182462       0.418899       1.306544      -0.697483      -0.020814       0.027729      -0.046333       0.057869       0.000923       0.000624      -0.011196      -0.003270      -0.025513      -0.014675       0.002646       0.012029              2.372956       1.896216      -0.102721       0.192708       2.570980      -0.790783       2.651672           0.000860
           31              H       8.588540       5.004041       1.045322       0.118677       0.851244 0.58296100E+01  0.54000254E+02                                 1.597353                            1.499785      -1.246932       2.304343                    0.995144       3.628934      10.569905       0.456983       1.446937      -0.673193       0.036653       0.024035      -0.016646       0.046885       0.004454      -0.005625      -0.010905       0.002138      -0.010015      -0.012613      -0.001478       0.014090              1.642559       1.973661       0.401150      -0.123417       1.634517      -0.111968       1.319498          -0.000043
           32              H       6.867592       2.065636       2.825870       0.124436       0.778120 0.52187239E+01  0.46628689E+02                                 1.463627                            1.390392      -0.949222       2.458517                    0.999645       3.247988       9.039712       0.493487       1.389125      -0.685828      -0.000111      -0.032169       0.022533       0.039276      -0.000918       0.000594      -0.005602      -0.013362      -0.000433      -0.006682      -0.003273       0.009955              1.485741       1.335342       0.002631       0.029822       1.652085      -0.394361       1.469797           0.000151
           33              H       6.552320       4.044997       8.668919       0.094524       1.251893 0.94592998E+01  0.98517176E+02                                 2.021949                            1.874418      -1.576524       2.121893                    0.990369       4.226234      12.890726       0.422229       1.392853      -0.682235       0.000629      -0.004919      -0.045519       0.045788       0.013852      -0.004178      -0.008868       0.029101       0.048463      -0.029180       0.007052       0.022128              2.077971       1.700761       0.020572       0.135118       1.611869      -0.042050       2.921285           0.003165
           34              H       8.678271       4.431366       9.808020       0.102498       1.168655 0.86690453E+01  0.88514555E+02                                 1.948130                            1.804737      -1.535154       2.138800                    0.991341       4.187243      12.728118       0.425770       1.408925      -0.678931       0.043922       0.011840      -0.014968       0.047889       0.001831      -0.004692      -0.004803       0.015654       0.017433      -0.012045       0.000903       0.011142              2.009617       2.542374       0.336007      -0.438519       1.663467      -0.124692       1.823011          -0.000406
           35              H      13.287808       3.587355       0.814001       0.118350       1.396184 0.11214541E+02  0.12113376E+03                                 2.133981                            2.005100      -1.648130       2.089116                    0.989757       4.310047      13.123977       0.421794       1.344379      -0.692516       0.015430      -0.003281       0.057848       0.059960       0.002022       0.003526      -0.003651      -0.000520       0.054262      -0.011936      -0.007011       0.018946              2.177503       1.873924       0.002532       0.194741       1.689354      -0.104852       2.969231           0.000743
           36              H      18.909249      12.350054       6.963394       0.091567       1.583817 0.12902835E+02  0.14433968E+03                                 2.290556                            2.120314      -1.676128       2.021167                    0.994208       4.894691      15.166582       0.419044       1.306611      -0.697481      -0.020706      -0.046536      -0.027674       0.057967       0.000695      -0.000906       0.011231       0.011343       0.018197      -0.014823       0.002678       0.012145              2.370738       1.894822       0.192424       0.102564       2.648934       0.789408       2.568459           0.000862
           37              H      14.819342       1.045323       7.499809       0.118801       0.852393 0.58400359E+01  0.54135524E+02                                 1.600416                            1.502330      -1.255965       2.300534                    0.994962       3.635535      10.602205       0.455925       1.449260      -0.672742       0.036818      -0.016406      -0.023945       0.046884      -0.005596      -0.004497       0.010861       0.005448       0.001214      -0.012386      -0.001680       0.014066              1.645857       1.978258      -0.123939      -0.402760       1.321582       0.112390       1.637731          -0.000043
           38              H      13.098399       2.825872      10.438214       0.124172       0.777676 0.52118530E+01  0.46514981E+02                                 1.458161                            1.385693      -0.942530       2.460476                    0.999700       3.239636       8.988037       0.496744       1.381571      -0.687310      -0.000200       0.023137       0.032210       0.039659       0.000643       0.000999       0.005597      -0.006435       0.020427      -0.006708      -0.003288       0.009996              1.480030       1.330987       0.029633      -0.002635       1.464115       0.391414       1.644988           0.000150
           39              H       6.552320       8.458855       3.834931       0.094090       1.253776 0.94760508E+01  0.98719533E+02                                 2.022461                            1.874922      -1.568228       2.124546                    0.990366       4.228378      12.892362       0.422630       1.391139      -0.682554       0.000676       0.004998       0.045782       0.046059      -0.013786       0.004289      -0.009015       0.029212       0.048013      -0.029139       0.006932       0.022208              2.078478       1.701273      -0.020602      -0.135191       1.612323      -0.042026       2.921838           0.003165
           40              H       8.678268       8.072486       2.695830       0.103024       1.169884 0.86810149E+01  0.88680869E+02                                 1.950493                            1.806695      -1.541876       2.135910                    0.991289       4.191971      12.752008       0.425222       1.410037      -0.678694       0.043791      -0.011587       0.014891       0.047683      -0.001856       0.004758      -0.004822       0.015679       0.017446      -0.012068       0.000845       0.011224              2.012160       2.546093      -0.336770       0.439477       1.665279      -0.124988       1.825107          -0.000407
           41              H      13.287822       8.916497      11.689849       0.117864       1.396241 0.11213551E+02  0.12110291E+03                                 2.132838                            2.004084      -1.645825       2.090260                    0.989787       4.308557      13.112164       0.422255       1.343136      -0.692776       0.015514       0.003180      -0.058283       0.060396      -0.001872      -0.003563      -0.003626      -0.000390       0.054000      -0.011749      -0.007121       0.018869              2.176308       1.872893      -0.002513      -0.194577       1.688534      -0.104772       2.967498           0.000744
           42              H       6.447637       0.153798       5.540456       0.091713       1.584057 0.12905143E+02  0.14438519E+03                                 2.291658                            2.121135      -1.683328       2.018455                    0.994187       4.896671      15.178296       0.418737       1.307390      -0.697313      -0.020790       0.046312       0.027672       0.057817      -0.000607       0.000918       0.011257       0.011151       0.018125      -0.014759       0.002581       0.012178              2.371999       1.895503      -0.192536      -0.102636       2.650538       0.790260       2.569958           0.000861
           43              H      14.819349      11.458529       5.004041       0.118695       0.851727 0.58329898E+01  0.54037804E+02                                 1.597705                            1.499999      -1.246324       2.304487                    0.995139       3.629604      10.571453       0.457065       1.446512      -0.673262       0.036888       0.016565       0.023964       0.047004       0.005668       0.004454       0.010947       0.005799       0.001803      -0.012577      -0.001575       0.014152              1.642962       1.974331       0.123602       0.401586       1.319644       0.112057       1.634911          -0.000043
           44              H      13.098398       9.677980       2.065636       0.123485       0.779475 0.52282030E+01  0.46720737E+02                                 1.463470                            1.390200      -0.946968       2.458742                    0.999667       3.248554       9.033253       0.494442       1.386224      -0.686390      -0.000126      -0.022935      -0.032323       0.039634      -0.000689      -0.000928       0.005657      -0.006423       0.020265      -0.006675      -0.003331       0.010005              1.485584       1.335049      -0.029776       0.002659       1.469683       0.394462       1.652020           0.000149
           45              C      12.861633       9.599207       8.566388       0.037524      29.119001 0.38442873E+03  0.88965140E+04                                 8.623230                            6.835393      -0.411019       1.876080                    0.996733      28.404811      85.082632       0.580711       0.455766      -1.024973      -0.032860       0.031112       0.058801       0.074198      -0.022446      -0.013649      -0.021719      -0.051260       0.016403      -0.045517       0.005809       0.039708              9.377357      11.830864       0.492312      -1.830265      11.060153       0.163827       5.241056           0.000425
           46              C      14.081624      10.215647       8.380080       0.066697      27.601931 0.37491371E+03  0.85690339E+04                                 8.238591                            6.662406      -0.092363       1.990996                    0.998179      27.071396      78.976172       0.603592       0.443979      -1.038102       0.002464       0.046521       0.032985       0.057082      -0.030339       0.006590      -0.009038      -0.033632       0.124278      -0.055413       0.010030       0.045384              8.923775      12.101837       0.830549      -1.772769       9.616651       0.075220       5.052836          -0.012937
           47              C      13.118345      12.252524       8.833970       0.064662      28.677673 0.38273376E+03  0.87152028E+04                                 8.163338                            6.564190       0.221190       2.086985                    0.999516      26.591873      75.216309       0.637131       0.422179      -1.060639       0.040422      -0.037035      -0.010591       0.055836      -0.013807       0.027532      -0.014916      -0.028562       0.246394      -0.063930      -0.026077       0.090008              8.873024      12.027265       0.391681      -1.637218       9.847586       0.177410       4.744222          -0.006706
           48              C      11.908323      11.626081       9.037783       0.063774      32.237978 0.40862067E+03  0.94321412E+04                                 8.894501                            6.826360       0.102046       2.051271                    0.999465      26.436609      74.613018       0.620479       0.427651      -1.060147       0.025446      -0.064939      -0.012732       0.070899      -0.013187       0.038471      -0.018639      -0.028434       0.206559      -0.061524      -0.023276       0.084800             10.056812      13.363107      -1.085439      -2.358602      11.623978       0.469666       5.183351          -0.004790
           49              C      23.132487      12.382564       9.461663       0.586543      22.975700 0.24591641E+03  0.50730578E+04                                 7.417368                            5.577781       0.029808       2.077773                    0.999384      22.114287      61.878562       0.625831       0.474424      -1.018055      -0.062303       0.045084       0.026973       0.081497      -0.000511       0.054332       0.003651       0.030203       0.326188      -0.069730      -0.056860       0.126590              8.365032       8.898368      -0.239709      -1.404504      11.788821      -0.029288       4.407908          -0.002791
           50              C      19.091188       7.663612      11.812387       0.066545      29.563635 0.39604018E+03  0.91108459E+04                                 8.396668                            6.702932       0.289005       2.110607                    0.998696      26.884384      76.853012       0.625842       0.425424      -1.056838      -0.039718       0.046168      -0.012142       0.062100       0.008419       0.015549       0.029555      -0.028525      -0.028836      -0.032070      -0.010185       0.042255              9.187013      11.546154      -0.790292      -1.588981       8.314815      -2.986668       7.700070          -0.004264
           51              C      20.321148       7.989962      11.245963       0.041084      28.232864 0.38746348E+03  0.89499170E+04                                 8.477486                            6.901575      -0.299579       1.920324                    0.997585      27.658727      81.737212       0.575203       0.460996      -1.025991       0.009956       0.047997      -0.019775       0.052857      -0.027792       0.022651       0.032803      -0.037568       0.087274      -0.062424       0.010561       0.051863              9.204879      11.926090      -0.656531      -1.343692       8.596157      -2.843464       7.092391          -0.011390
           52              C      19.336682       9.759257      10.174383       0.031674      26.528523 0.34001671E+03  0.76187899E+04                                 8.147170                            6.489619      -0.226986       1.951499                    0.998314      27.007283      79.189730       0.588506       0.464483      -1.021751       0.054385      -0.016914       0.003465       0.057060       0.014025       0.021043       0.047782      -0.087593       0.174725      -0.076777      -0.016052       0.092829              8.924609      12.720188      -1.176157      -0.960288       7.384286      -2.500031       6.669353          -0.006728
           53              C      18.130400       9.436657      10.739557       0.068347      32.433939 0.41095509E+03  0.95210976E+04                                 8.997829                            6.882135      -0.003855       2.017088                    0.999493      26.601781      75.776707       0.611688       0.432199      -1.054954       0.029408      -0.040229       0.039223       0.063416       0.021943       0.020757       0.020010      -0.051096       0.131419      -0.057295      -0.002055       0.059350             10.241088      13.769533      -2.003330      -0.647646       8.913021      -3.495121       8.040708          -0.001399
           54              C      16.846855      10.223149      10.475726       0.590532      23.145021 0.24490919E+03  0.50527818E+04                                 7.482549                            5.583111      -0.051632       2.051707                    0.999015      22.172277      62.272409       0.622017       0.477286      -1.015382      -0.068339       0.054130      -0.014744       0.088417       0.026037       0.026236       0.089689      -0.060504       0.095571      -0.067230      -0.054116       0.121346              8.526281       8.932892      -0.866796      -0.642209       8.422612      -3.999554       8.223340          -0.001528
           55              C      12.861623       2.904645       3.937462       0.038407      29.113130 0.38436353E+03  0.88946737E+04                                 8.622373                            6.835215      -0.406088       1.877433                    0.996671      28.399216      85.065717       0.580664       0.455820      -1.024938      -0.032297      -0.031782      -0.058957       0.074358       0.022151       0.013689      -0.022058      -0.051196       0.014785      -0.045296       0.005347       0.039949              9.376066      11.827073      -0.492134       1.829341      11.060359       0.163802       5.240764           0.000424
           56              C      14.081614       2.288205       4.123770       0.067296      27.568165 0.37434923E+03  0.85522875E+04                                 8.231153                            6.657710      -0.090343       1.991924                    0.998193      27.044558      78.861397       0.603805       0.444022      -1.038153       0.005073      -0.046208      -0.032818       0.056903       0.030840      -0.006592      -0.008240      -0.033434       0.122982      -0.055599       0.010950       0.044649              8.914992      12.087310      -0.832233       1.769815       9.608746       0.074432       5.048921          -0.012935
           57              C      13.118330       0.251328       3.669880       0.066126      28.618940 0.38170870E+03  0.86853887E+04                                 8.149191                            6.552631       0.229421       2.089955                    0.999529      26.558764      75.076420       0.638143       0.421823      -1.060941       0.040851       0.036896       0.010426       0.056025       0.014011      -0.026978      -0.014927      -0.029296       0.244843      -0.063943      -0.025393       0.089336              8.857489      11.999664      -0.393913       1.632616       9.836947       0.177255       4.735857          -0.006698
           58              C      11.908309       0.877771       3.466067       0.064420      32.229755 0.40851333E+03  0.94290870E+04                                 8.893899                            6.826242       0.100122       2.050613                    0.999454      26.430076      74.593410       0.620375       0.427748      -1.060082       0.025269       0.065107       0.012783       0.070999       0.012669      -0.037796      -0.018763      -0.028239       0.204966      -0.060708      -0.023286       0.083995             10.055786      13.359958       1.082624       2.357684      11.624747       0.468873       5.182653          -0.004799
           59              C      10.670871       0.121288       3.042187       0.587676      22.947622 0.24558087E+03  0.50644511E+04                                 7.411737                            5.574240       0.025527       2.076804                    0.999401      22.098967      61.827174       0.625980       0.474469      -1.018022      -0.062469      -0.047012      -0.026810       0.082651       0.000691      -0.054139       0.003968       0.028115       0.325388      -0.068681      -0.057476       0.126157              8.358150       8.890382       0.238376       1.403027      11.779075      -0.029657       4.404995          -0.002798
           60              C       6.629576       4.840240       0.691463       0.065062      29.585514 0.39637377E+03  0.91204057E+04                                 8.400702                            6.705638       0.288033       2.110310                    0.998669      26.894769      76.889713       0.625735       0.425409      -1.056851      -0.039202      -0.046054       0.011181       0.061504      -0.008602      -0.015366       0.029458      -0.028685      -0.029931      -0.032008      -0.010261       0.042269              9.191863      11.553538       0.791207       1.589917       8.318793      -2.988178       7.703260          -0.004256
           61              C       7.859536       4.513890       1.257887       0.042828      28.200871 0.38682849E+03  0.89326237E+04                                 8.475523                            6.899369      -0.301174       1.919951                    0.997545      27.642984      81.709675       0.574796       0.461457      -1.025615       0.010663      -0.047604       0.020295       0.052836       0.027958      -0.023205       0.032426      -0.035461       0.086849      -0.062338       0.011169       0.051168              9.203083      11.924276       0.657211       1.343026       8.594561      -2.842813       7.090411          -0.011390
           62              C       6.875069       2.744595       2.329467       0.033607      26.450517 0.33878684E+03  0.75836066E+04                                 8.125987                            6.473066      -0.216520       1.955172                    0.998294      26.959560      78.984510       0.589973       0.463794      -1.022232       0.053581       0.017387      -0.003953       0.056470      -0.013226      -0.020233       0.048085      -0.085729       0.173284      -0.075308      -0.016959       0.092267              8.900779      12.678335       1.172702       0.956364       7.370131      -2.496191       6.653870          -0.006726
           63              C       5.668786       3.067195       1.764293       0.066036      32.511778 0.41213606E+03  0.95551246E+04                                 9.010198                            6.890918      -0.002079       2.017034                    0.999494      26.642438      75.914175       0.611456       0.432061      -1.055058       0.028479       0.041160      -0.039353       0.063670      -0.021637      -0.020783       0.020424      -0.052685       0.132007      -0.057839      -0.001973       0.059811             10.255551      13.788944       2.006966       0.648278       8.926053      -3.501203       8.051655          -0.001395
           64              C       4.385241       2.280703       2.028124       0.590698      23.153403 0.24500691E+03  0.50551991E+04                                 7.482812                            5.583213      -0.045877       2.053144                    0.998953      22.179009      62.289647       0.622193       0.477113      -1.015495      -0.067678      -0.054055       0.014852       0.087879      -0.025790      -0.026122       0.090284      -0.061184       0.094940      -0.067627      -0.054252       0.121879              8.526552       8.932716       0.866725       0.642386       8.423476      -3.999924       8.223463          -0.001522
           65              C      19.092429       3.937464       9.599206       0.037783      29.129666 0.38467447E+03  0.89032255E+04                                 8.624354                            6.837223      -0.405810       1.877426                    0.996817      28.406650      85.080624       0.580704       0.455719      -1.025046      -0.031588      -0.058735       0.031253       0.073650       0.013429      -0.021673       0.022030      -0.033698       0.070158      -0.045059       0.005017       0.040042              9.378064      11.832713       1.830456       0.491638       5.242097      -0.163634      11.059380           0.000431
           66              C       7.850821       4.123771      10.215645       0.067248      27.559897 0.37421298E+03  0.85483977E+04                                 8.228964                            6.655598      -0.090355       1.992034                    0.998137      27.040469      78.845923       0.604023       0.443901      -1.038223       0.005016      -0.032472       0.045935       0.056477      -0.006430      -0.030972       0.008481      -0.078383      -0.011003      -0.055784       0.011019       0.044765              8.912760      12.086109       1.770238       0.829100       5.047666      -0.075108       9.604506          -0.012942
           67              C      19.349140       3.669882      12.252523       0.065493      28.638376 0.38205977E+03  0.86957714E+04                                 8.155150                            6.557776       0.231784       2.090587                    0.999524      26.568819      75.126360       0.637553       0.422098      -1.060721       0.040238       0.010556      -0.037019       0.055686      -0.027800      -0.014076       0.015148      -0.138122      -0.077418      -0.064781      -0.025245       0.090026              8.863919      12.012244       1.634915       0.392284       4.739702      -0.177300       9.839812          -0.006707
           68              C      18.139118       3.466069      11.626080       0.063605      32.251480 0.40885327E+03  0.94383833E+04                                 8.894913                            6.826923       0.106977       2.052534                    0.999435      26.443877      74.624853       0.620672       0.427478      -1.060307       0.024821       0.012610      -0.064647       0.070387      -0.038009      -0.012713       0.018870      -0.117508      -0.061402      -0.061004      -0.023697       0.084701             10.056993      13.362357       2.358376      -1.084201       5.183438      -0.469373      11.625182          -0.004794
           69              C      16.901682       3.042189      12.382563       0.587322      22.949179 0.24559194E+03  0.50646616E+04                                 7.411827                            5.574202       0.031118       2.078424                    0.999407      22.098824      61.823673       0.626019       0.474441      -1.018052      -0.062930      -0.026910       0.046646       0.082826      -0.054268      -0.000464      -0.004220      -0.147912      -0.207225      -0.069404      -0.056941       0.126345              8.358354       8.891186       1.403226      -0.238294       4.405138       0.029466      11.778737          -0.002803
           70              C      12.860379       0.691464       7.663610       0.065623      29.602189 0.39671213E+03  0.91306258E+04                                 8.405656                            6.710191       0.289069       2.110321                    0.998652      26.906104      76.945780       0.625253       0.425623      -1.056661      -0.039610       0.011985       0.045988       0.061867      -0.015616       0.008762      -0.029709       0.001122       0.055991      -0.032249      -0.010044       0.042293              9.196959      11.562482       1.591121      -0.792062       7.706178       2.988278       8.322217          -0.004257
           71              C      14.090339       1.257889       7.989960       0.042972      28.155109 0.38600185E+03  0.89079818E+04                                 8.462358                            6.888293      -0.296603       1.921830                    0.997544      27.613885      81.574681       0.575773       0.460962      -1.025981       0.010666       0.020114       0.048419       0.053504      -0.023797      -0.028179      -0.032254      -0.061634       0.015158      -0.063104       0.011985       0.051120              9.188860      11.906747       1.337995      -0.660080       7.078214       2.837707       8.581619          -0.011381
           72              C      13.105875       2.329469       9.759255       0.032133      26.538316 0.34015095E+03  0.76229802E+04                                 8.151736                            6.493118      -0.230174       1.950561                    0.998247      27.013153      79.227685       0.588013       0.464800      -1.021519       0.054716      -0.003744      -0.016836       0.057370      -0.020638       0.013710      -0.048351      -0.129916       0.044733      -0.076130      -0.016625       0.092756              8.929920      12.730553       0.961403      -1.176955       6.672343       2.500221       7.386863          -0.006726
           73              C      11.899592       1.764295       9.436656       0.067757      32.439510 0.41100296E+03  0.95223584E+04                                 8.998188                            6.881960      -0.004906       2.016805                    0.999495      26.603400      75.778662       0.611781       0.432126      -1.055012       0.029630      -0.038383      -0.039612       0.062612      -0.020795       0.021480      -0.020186      -0.090736       0.012371      -0.056985      -0.002116       0.059101             10.241997      13.771952       0.647764      -2.004059       8.040500       3.495042       8.913539          -0.001403
           74              C      10.616048       2.028126      10.223148       0.590512      23.126391 0.24466923E+03  0.50463047E+04                                 7.476796                            5.578986      -0.050491       2.052297                    0.998973      22.161553      62.221221       0.622515       0.477048      -1.015567      -0.068252       0.014266       0.053414       0.087834      -0.026052       0.025532      -0.090574      -0.078110       0.043183      -0.068000      -0.054016       0.122016              8.519759       8.926456       0.642077      -0.865906       8.216727       3.995825       8.416093          -0.001528
           75              C       6.630827       8.566388       2.904644       0.037695      29.145052 0.38488998E+03  0.89099978E+04                                 8.629960                            6.841341      -0.410450       1.875951                    0.996780      28.417222      85.137564       0.580214       0.456013      -1.024819      -0.031921       0.058252      -0.030548       0.073113      -0.013561       0.022103       0.021830      -0.033732       0.068599      -0.045234       0.005558       0.039676              9.384393      11.842165      -1.832446      -0.492371       5.245564      -0.163388      11.065449           0.000434
           76              C       7.850817       8.380081       2.288205       0.067848      27.547319 0.37397109E+03  0.85412428E+04                                 8.224579                            6.651581      -0.084998       1.993466                    0.998208      27.034119      78.812407       0.604477       0.443653      -1.038398       0.003930       0.032928      -0.047129       0.057626       0.006314       0.030642       0.008233      -0.078346      -0.011594      -0.055460       0.010835       0.044625              8.908195      12.081042      -1.770118      -0.827667       5.045351      -0.075448       9.598191          -0.012947
           77              C       6.887534       8.833970       0.251327       0.067013      28.618112 0.38172637E+03  0.86863723E+04                                 8.152098                            6.555604       0.227888       2.089536                    0.999514      26.556148      75.085113       0.637552       0.422187      -1.060654       0.040581      -0.010462       0.036756       0.055743       0.027204       0.013950       0.014737      -0.136779      -0.078199      -0.063896      -0.025293       0.089189              8.860443      12.007941      -1.634186      -0.391799       4.738167      -0.177237       9.835222          -0.006704
           78              C       5.677514       9.037783       0.877770       0.063567      32.239146 0.40865748E+03  0.94329368E+04                                 8.894082                            6.826319       0.103071       2.051479                    0.999444      26.435375      74.602443       0.620546       0.427607      -1.060204       0.024306      -0.012452       0.064867       0.070382       0.037595       0.012906       0.019070      -0.116733      -0.063925      -0.060155      -0.024482       0.084638             10.056061      13.361890      -2.358298       1.085239       5.183015      -0.469424      11.623279          -0.004793
           79              C      16.901677       9.461663       0.121287       0.585674      22.984397 0.24603239E+03  0.50761330E+04                                 7.419601                            5.579400       0.025319       2.076409                    0.999401      22.120864      61.904484       0.625679       0.474476      -1.018010      -0.062282       0.026683      -0.047450       0.082719       0.054398       0.000614      -0.003983      -0.148281      -0.208479      -0.069822      -0.056946       0.126769              8.367484       8.900335      -1.404853       0.239155       4.409074       0.029602      11.793044          -0.002792
           80              C      12.860386      11.812388       4.840240       0.065321      29.585339 0.39639621E+03  0.91204093E+04                                 8.398086                            6.703800       0.292757       2.111635                    0.998705      26.894011      76.867707       0.626149       0.425152      -1.057085      -0.039377      -0.011680      -0.046495       0.062038       0.015547      -0.008698      -0.029665       0.000022       0.057901      -0.032074      -0.010518       0.042592              9.188944      11.550112      -1.589760       0.790552       7.700789       2.986657       8.315931          -0.004265
           81              C      14.090345      11.245963       4.513890       0.043524      28.151027 0.38594314E+03  0.89063073E+04                                 8.462382                            6.888857      -0.298785       1.921189                    0.997535      27.611330      81.566233       0.575611       0.461108      -1.025898       0.011271      -0.020709      -0.047880       0.053370       0.023343       0.027659      -0.031967      -0.062522       0.013444      -0.062460       0.011274       0.051186              9.188624      11.905169      -1.340080       0.657023       7.079371       2.837692       8.581332          -0.011378
           82              C      13.105876      10.174383       2.744595       0.034519      26.409853 0.33812623E+03  0.75648273E+04                                 8.116608                            6.466005      -0.219737       1.954687                    0.998315      26.935508      78.883035       0.590421       0.463687      -1.022331       0.054618       0.003676       0.016780       0.057256       0.020825      -0.013129      -0.047208      -0.130277       0.045088      -0.076339      -0.015462       0.091801              8.890284      12.662221      -0.954957       1.170969       6.646629       2.493201       7.362003          -0.006728
           83              C      11.899594      10.739557       3.067194       0.066944      32.470832 0.41153323E+03  0.95375289E+04                                 9.003280                            6.886218      -0.000793       2.017909                    0.999474      26.619286      75.830472       0.611628       0.432104      -1.055046       0.029582       0.038779       0.040673       0.063508       0.020738      -0.021943      -0.019935      -0.092493       0.011710      -0.057933      -0.001724       0.059657             10.247492      13.778621      -0.647910       2.004982       8.045497       3.497617       8.918358          -0.001403
           84              C      10.616048      10.475726       2.280702       0.589793      23.151049 0.24498573E+03  0.50547585E+04                                 7.483218                            5.583616      -0.054103       2.050812                    0.999011      22.178426      62.292243       0.622049       0.477223      -1.015415      -0.067432      -0.014714      -0.053102       0.087083       0.026566      -0.025299      -0.090574      -0.077951       0.041907      -0.068099      -0.053910       0.122009              8.526950       8.932669      -0.642213       0.866760       8.224461       4.000292       8.423720          -0.001531
           85              N      11.765013      10.281917       8.901491      -0.229851      38.808596 0.56859031E+03  0.14128911E+05                                 9.763103                            7.867571      -0.095600       1.979535                    0.998734      29.172521      82.987921       0.603787       0.408238      -1.082083       0.152031       0.064024      -0.000300       0.164962      -0.064536       0.023267      -0.018898      -0.111707       0.101154      -0.103539       0.020219       0.083320             10.732688      12.777011      -1.179672      -2.378119      13.054609       0.283048       6.366445           0.012783
           86              N      14.223688      11.548557       8.515122      -0.211774      35.322976 0.52709689E+03  0.12783672E+05                                 9.025091                            7.461385       0.193607       2.085778                    0.999129      27.899361      77.054033       0.637619       0.396077      -1.096127      -0.144979      -0.070748       0.027578       0.163660      -0.068060       0.008358      -0.001980      -0.105658       0.189395      -0.117966       0.051984       0.065982              9.837236      12.403674      -0.260115      -1.107606      11.709027       0.380534       5.399008           0.015218
           87              N      18.004537       8.388835      11.567312      -0.251916      39.470658 0.57135185E+03  0.14223067E+05                                 9.842134                            7.876594      -0.102665       1.968964                    0.999168      29.570089      84.355734       0.604243       0.407197      -1.082140       0.138047       0.032597      -0.045715       0.149029      -0.004273       0.064037       0.008050      -0.116013       0.053694      -0.101726       0.045602       0.056123             10.937848      12.923737      -2.374777      -0.622583      10.554810      -3.735425       9.334996           0.018944
           88              N      20.447010       9.059041      10.424460      -0.158388      34.399238 0.48027094E+03  0.11360162E+05                                 8.831986                            7.077848       0.228507       2.116602                    0.999329      26.608634      72.158649       0.662004       0.391154      -1.101501      -0.152058      -0.034126       0.060049       0.167010      -0.062040       0.051787      -0.006501      -0.134097       0.123845      -0.124886       0.036962       0.087924              9.808193      12.691405      -0.944420      -0.670172       8.887212      -3.406209       7.845963           0.018978
           89              N      11.765002       2.221935       3.602359      -0.230471      38.830025 0.56899474E+03  0.14141739E+05                                 9.767037                            7.870872      -0.098216       1.978718                    0.998758      29.183237      83.031640       0.603591       0.408290      -1.082028       0.151744      -0.063012       0.000335       0.164307       0.064823      -0.023669      -0.019179      -0.111954       0.100193      -0.103726       0.019759       0.083968             10.736827      12.780665       1.179388       2.378738      13.060788       0.282637       6.369029           0.012767
           90              N      14.223675       0.955295       3.988728      -0.212470      35.349539 0.52763785E+03  0.12799985E+05                                 9.029621                            7.465518       0.188139       2.084053                    0.999125      27.911102      77.094329       0.637408       0.396109      -1.096112      -0.144505       0.071454      -0.027016       0.163454       0.066634      -0.008851      -0.001683      -0.106174       0.188963      -0.116981       0.051308       0.065673              9.841961      12.409978       0.259027       1.108117      11.714353       0.380063       5.401553           0.015202
           91              N       5.542924       4.115017       0.936538      -0.250139      39.401477 0.57006659E+03  0.14183666E+05                                 9.833667                            7.869899      -0.105234       1.968886                    0.999220      29.535589      84.246588       0.604226       0.407422      -1.081946       0.139159      -0.032245       0.045626       0.149956       0.004727      -0.064404       0.008034      -0.115617       0.050139      -0.101733       0.045984       0.055750             10.928422      12.911699       2.373982       0.620105      10.547421      -3.732278       9.326147           0.018971
           92              N       7.985398       3.444811       2.079390      -0.159243      34.442997 0.48101405E+03  0.11382844E+05                                 8.842288                            7.085612       0.225871       2.115514                    0.999329      26.625087      72.234090       0.661279       0.391407      -1.101254      -0.151607       0.034141      -0.060523       0.166774       0.061964      -0.051005      -0.006966      -0.133298       0.123743      -0.124078       0.036326       0.087752              9.820035      12.706588       0.945157       0.671637       8.898106      -3.411472       7.855409           0.018935
           93              N      17.995809       3.602361      10.281916      -0.229291      38.799171 0.56844238E+03  0.14124042E+05                                 9.760646                            7.866122      -0.096747       1.979218                    0.998778      29.168765      82.968467       0.603903       0.408194      -1.082133       0.152339       0.000383       0.063567       0.165069      -0.023709      -0.064441       0.018720      -0.105764       0.117228      -0.103314       0.020009       0.083305             10.729554      12.772684       2.376895      -1.178406       6.365056      -0.282682      13.050922           0.012797
           94              N       7.992884       3.988730      11.548556      -0.211842      35.338198 0.52743667E+03  0.12793866E+05                                 9.027598                            7.463982       0.190957       2.084966                    0.999143      27.905874      77.075778       0.637489       0.396098      -1.096122      -0.145255      -0.027367      -0.071166       0.164051      -0.008958      -0.067120       0.001663      -0.147533       0.066209      -0.117459       0.051838       0.065621              9.839663      12.407533       1.108204      -0.260298       5.400586      -0.380088      11.710870           0.015227
           95              N      11.773728       0.936540       8.388833      -0.250737      39.453257 0.57101411E+03  0.14213790E+05                                 9.842944                            7.877046      -0.105730       1.968269                    0.999202      29.562029      84.354016       0.603854       0.407485      -1.081855       0.138683       0.045698       0.032868       0.149672      -0.064963      -0.004240      -0.007609      -0.084011       0.149312      -0.102602       0.046504       0.056098             10.938983      12.926639       0.623703      -2.374392       9.335148       3.735165      10.555161           0.018985
           96              N      14.216203       2.079392       9.059039      -0.159307      34.452277 0.48114658E+03  0.11387091E+05                                 8.844198                            7.086777       0.227854       2.116175                    0.999359      26.630421      72.258854       0.661179       0.391428      -1.101208      -0.151429      -0.059946      -0.034159       0.166406      -0.051498      -0.061949       0.006813      -0.128060       0.139057      -0.124277       0.036371       0.087905              9.822515      12.711944       0.672438      -0.944868       7.856875       3.411539       8.898726           0.018983
           97              N       5.534206       8.901491       2.221934      -0.228856      38.766371 0.56783918E+03  0.14105040E+05                                 9.754913                            7.861631      -0.093477       1.980611                    0.998690      29.151413      82.902137       0.604124       0.408161      -1.082176       0.152635      -0.000171      -0.063716       0.165400       0.023480       0.064215       0.018992      -0.105923       0.119935      -0.103388       0.019720       0.083669             10.723193      12.764602      -2.375333       1.179253       6.361715      -0.282874      13.043261           0.012790
           98              N       7.992879       8.515122       0.955294      -0.213803      35.385498 0.52831126E+03  0.12820258E+05                                 9.034480                            7.469353       0.190879       2.084590                    0.999089      27.930665      77.157240       0.637370       0.396011      -1.096193      -0.144288       0.027223       0.070583       0.162917       0.008793       0.066980       0.001805      -0.149322       0.063625      -0.117868       0.051265       0.066604              9.847340      12.418367      -1.109059       0.259540       5.404185      -0.380241      11.719469           0.015262
           99              N      11.773733      11.567312       4.115017      -0.250672      39.451124 0.57096152E+03  0.14212524E+05                                 9.844368                            7.878131      -0.105383       1.968495                    0.999185      29.560107      84.355836       0.603630       0.407634      -1.081728       0.138339      -0.045719      -0.032170       0.149207       0.064145       0.004688      -0.007859      -0.083546       0.149439      -0.101863       0.046209       0.055654             10.940611      12.927970      -0.622167       2.376317       9.336502       3.735865      10.557360           0.018940
          100              N      14.216205      10.424460       3.444811      -0.160715      34.535854 0.48261131E+03  0.11431397E+05                                 8.861447                            7.100153       0.223752       2.113901                    0.999288      26.668947      72.413743       0.660139       0.391714      -1.100914      -0.151194       0.059919       0.033742       0.166097       0.051222       0.061815       0.006535      -0.129488       0.137264      -0.124442       0.037021       0.087421              9.842044      12.738755      -0.675798       0.945144       7.872645       3.418946       8.914732           0.018929
          101              O      22.120605      11.707356       9.776760      -0.512570      32.086507 0.49654167E+03  0.11695944E+05                                 7.958829                            6.891069       0.508800       2.224696                    0.998076      26.849336      69.748295       0.725066       0.358632      -1.139844       0.004678       0.027393      -0.005368       0.028304       0.069202       0.031288      -0.005838       0.004179       0.124472      -0.095009       0.029413       0.065596              8.485025       9.657751       3.014555      -1.126930      10.367787      -1.236237       5.429537           0.044212
          102              O      17.033770       1.119096       9.444158      -0.557914      45.185027 0.62410576E+03  0.15599374E+05                                10.141485                            7.819404       0.053048       2.053970                    0.997174      28.437478      76.640536       0.667017       0.367384      -1.130534      -0.016999      -0.034138       0.010185       0.039473       0.020125       0.040329      -0.017007      -0.088734       0.112932      -0.082955       0.027665       0.055290             11.597791       7.642021      -1.817758      -0.209880      20.921389       1.076176       6.229963           0.044721
          103              O      15.832481       9.874292      11.107170      -0.530028      34.175735 0.52697916E+03  0.12624082E+05                                 8.363291                            7.145113       0.307483       2.148664                    0.997713      27.498390      72.510990       0.703791       0.363292      -1.133904       0.010580       0.030428      -0.018235       0.037018       0.055444      -0.026159       0.028031      -0.043903       0.058504      -0.083083       0.029963       0.053119              9.028060      10.265952       1.800917      -3.049375       7.280886      -2.969717       9.537341           0.042439
          104              O      16.965241      11.128428       9.627964      -0.552841      44.621823 0.59925473E+03  0.14812401E+05                                10.045345                            7.640464       0.128396       2.087525                    0.996835      27.969572      74.722785       0.678317       0.365308      -1.133241      -0.014337      -0.025304       0.031678       0.043004       0.030610       0.003511       0.018690      -0.074924       0.121665      -0.068739       0.014575       0.054163             11.676689       7.308943      -1.216738       1.217704      15.089724      -7.712727      12.631400           0.041471
          105              O      10.404205       7.616097       9.286609      -0.867757      59.565291 0.11341297E+04  0.32780137E+05                                12.240588                           10.598448      -0.087333       1.930293                    0.997231      34.844023      99.660316       0.570565       0.371410      -1.132016      -0.096784       0.137802      -0.079196       0.186088       0.026652       0.051411       0.008341       0.065907       0.074291      -0.056459      -0.022546       0.079005             13.294815      10.113662      -3.604698       0.772638      19.875727      -1.829782       9.895058           0.028246
          106              O      16.643729      11.283475       6.702064      -0.821863      54.602201 0.10302523E+04  0.28939795E+05                                11.409363                            9.993133       0.093916       2.016394                    0.995798      32.734916      90.946055       0.599878       0.363489      -1.143298      -0.092714       0.175691       0.013283       0.199097       0.002218       0.009438      -0.048655      -0.019414      -0.022410      -0.048578      -0.004477       0.053055             12.285406      10.481889      -2.861401      -1.514117      14.199594       3.871881      12.174734           0.027649
          107              O      11.047220       4.909013       8.752695      -0.934255      60.343357 0.12064349E+04  0.35469233E+05                                12.347461                           10.910316      -0.283493       1.864791                    0.996897      35.773992     103.732236       0.563062       0.370000      -1.131295       0.006921      -0.106490       0.079024       0.132789       0.019587       0.016315      -0.051723       0.038928      -0.103568      -0.077909       0.032214       0.045695             13.221329       9.029820       1.045234       2.892697      12.641681       3.689640      17.992487          -0.021281
          108              O      12.885309       6.585779      10.171882      -0.999440      69.048547 0.12737507E+04  0.37730515E+05                                13.271242                           11.059062       0.011604       1.945753                    0.997902      36.019764     102.780592       0.574268       0.360067      -1.145949       0.005740       0.077725       0.057896       0.097088       0.001309      -0.005496      -0.005451      -0.068342       0.043308      -0.041933       0.012796       0.029137             14.688650      24.886899       0.037800       0.646279       9.974931      -0.088955       9.204120           0.004619
          109              O       9.168006       1.276644       6.933385      -0.841580      62.629345 0.11106619E+04  0.31910286E+05                                12.634241                           10.437647       0.027868       1.968655                    0.998409      34.287703      97.534467       0.579566       0.367836      -1.135615       0.068309      -0.172353       0.024807       0.187048      -0.018447      -0.019722       0.061541       0.026181       0.038516      -0.067063      -0.004395       0.071458             14.258676      11.665759      -4.452854       4.200919      16.863782      -6.398299      14.246489           0.037985
          110              O       8.786690       9.843032       7.829911      -0.870024      65.616916 0.11492426E+04  0.33309643E+05                                13.031456                           10.613040       0.020822       1.954121                    0.998900      35.093161     100.341371       0.574975       0.367535      -1.135581       0.004060       0.009214       0.182835       0.183112      -0.015147      -0.016218       0.001042      -0.098392      -0.124578      -0.052959      -0.019385       0.072344             14.851245      10.885390      -0.645111       4.928813       8.800153      -2.511094      24.868190           0.033236
          111              O       8.961149       8.427596       5.429172      -0.915681      52.785300 0.10535128E+04  0.29907051E+05                                11.242379                           10.134211      -0.005199       1.964404                    0.996652      34.564346      98.116159       0.590202       0.365571      -1.136009      -0.142682      -0.116969      -0.096216       0.208080       0.010934      -0.001882      -0.029918      -0.059461       0.119060      -0.051669      -0.007045       0.058714             11.811344      11.749937      -5.043783      -1.086124      13.857352       2.644464       9.826742          -0.023152
          112              O       9.658989       0.796496       2.727090      -0.512517      32.118034 0.49716467E+03  0.11714776E+05                                 7.965849                            6.896938       0.511524       2.225405                    0.997991      26.857647      69.791719       0.724484       0.358793      -1.139669       0.005339      -0.027984       0.005583       0.029031      -0.069316      -0.031098      -0.006365       0.005168       0.124248      -0.095167       0.029892       0.065274              8.492670       9.664766      -3.017516       1.127772      10.379584      -1.237555       5.433660           0.044274
          113              O      17.033774      11.384756       3.059692      -0.559878      45.239357 0.62506047E+03  0.15629203E+05                                10.148960                            7.825104       0.053175       2.053777                    0.997112      28.458038      76.710520       0.666810       0.367358      -1.130555      -0.016390       0.033059      -0.010205       0.038284      -0.019812      -0.040561      -0.017248      -0.086469       0.115169      -0.082362       0.026277       0.056085             11.606392       7.647540       1.818780       0.210092      20.937599       1.076387       6.234036           0.044682
          114              O       3.370866       2.629560       1.396680      -0.529886      34.183240 0.52709486E+03  0.12627671E+05                                 8.364997                            7.146284       0.308153       2.148834                    0.997686      27.499939      72.519758       0.703669       0.363331      -1.133862       0.010870      -0.030488       0.018185       0.037126      -0.055644       0.025743       0.028279      -0.043005       0.057981      -0.082943       0.029574       0.053368              9.030078      10.268833      -1.801550       3.050508       7.282774      -2.970487       9.538628           0.042461
          115              O       4.503626       1.375424       2.875886      -0.553002      44.630049 0.59932213E+03  0.14814432E+05                                10.046383                            7.640886       0.129368       2.087839                    0.996865      27.970948      74.726548       0.678302       0.365307      -1.133246      -0.014741       0.024725      -0.031287       0.042514      -0.030974      -0.003676       0.018901      -0.074034       0.121869      -0.068663       0.014279       0.054385             11.678202       7.309035       1.217209      -1.217706      15.092437      -7.714695      12.633135           0.041408
          116              O      10.404197       4.887755       3.217241      -0.867895      59.581841 0.11345539E+04  0.32795475E+05                                12.243393                           10.601021      -0.084296       1.931270                    0.997207      34.846045      99.670883       0.570448       0.371451      -1.131984      -0.096914      -0.138375       0.079368       0.186653      -0.026695      -0.051656       0.008234       0.066336       0.074532      -0.056729      -0.022607       0.079336             13.297980      10.116496       3.605732      -0.772659      19.880486      -1.828880       9.896959           0.028211
          117              O       4.182119       1.220377       5.801786      -0.821417      54.592509 0.10300344E+04  0.28932370E+05                                11.409133                            9.992969       0.093783       2.016442                    0.995774      32.729160      90.930328       0.599798       0.363554      -1.143238      -0.092150      -0.175138      -0.012883       0.198320      -0.001713      -0.009000      -0.048156      -0.020075      -0.023753      -0.047923      -0.004817       0.052740             12.285209      10.483462       2.862245       1.514086      14.197005       3.871940      12.175159           0.027632
          118              O      11.047218       7.594839       3.751155      -0.934324      60.423221 0.12084964E+04  0.35546869E+05                                12.360740                           10.921727      -0.284857       1.864001                    0.996898      35.797237     103.842273       0.562576       0.370142      -1.131127       0.007121       0.106606      -0.078167       0.132385      -0.020387      -0.017062      -0.051945       0.039045      -0.102555      -0.078446       0.032348       0.046098             13.235568       9.039591      -1.047000      -2.896280      12.654847       3.692191      18.012265          -0.021248
          119              O      12.885302       5.918073       2.331968      -1.000378      69.150778 0.12760530E+04  0.37817050E+05                                13.285880                           11.070471       0.008061       1.944506                    0.997919      36.045188     102.889341       0.573842       0.360159      -1.145837       0.005867      -0.077807      -0.058162       0.097320      -0.001288       0.005159      -0.005482      -0.070059       0.043758      -0.042795       0.012949       0.029846             14.705573      24.916498      -0.037256      -0.649770       9.986263      -0.088386       9.213958           0.004629
          120              O       9.168014      11.227208       5.570465      -0.842354      62.652534 0.11112759E+04  0.31931394E+05                                12.635215                           10.439160       0.029650       1.968879                    0.998426      34.299669      97.564363       0.579655       0.367740      -1.135724       0.068669       0.172834      -0.024773       0.187618       0.017927       0.019616       0.061602       0.026429       0.039310      -0.067163      -0.004117       0.071280             14.259297      11.666267       4.451967      -4.200676      16.863526      -6.398002      14.248098           0.037995
          121              O       8.786681       2.660820       4.673939      -0.869732      65.626700 0.11492880E+04  0.33312372E+05                                13.034875                           10.614929       0.014646       1.952397                    0.998912      35.090011     100.345145       0.574768       0.367652      -1.135454       0.004613      -0.009105      -0.183522       0.183805       0.015046       0.015152       0.000912      -0.098268      -0.123020      -0.051687      -0.020292       0.071979             14.855934      10.887562       0.645269      -4.931993       8.802024      -2.511592      24.878216           0.033229
          122              O       8.961146       4.076256       7.074678      -0.915551      52.833386 0.10546423E+04  0.29948581E+05                                11.251735                           10.141632      -0.008660       1.963305                    0.996543      34.574000      98.174549       0.589784       0.365714      -1.135842      -0.142854       0.116502       0.095866       0.207774      -0.011325       0.001802      -0.029698      -0.059699       0.120831      -0.052227      -0.006681       0.058907             11.821835      11.759947       5.049935       1.087696      13.871106       2.647833       9.834452          -0.023186
          123              O      15.889799       2.727092      11.707355      -0.512386      32.091807 0.49664180E+03  0.11699014E+05                                 7.960449                            6.892383       0.508082       2.224594                    0.998059      26.848850      69.751522       0.724892       0.358696      -1.139781       0.005432       0.005323       0.027157       0.028202      -0.031287       0.069119       0.006016      -0.059700      -0.069413      -0.094938       0.029440       0.065499              8.486884       9.659056       1.127070       3.015859       5.430488       1.236612      10.371107           0.044256
          124              O      10.802965       3.059692       1.119095      -0.559423      45.249214 0.62521523E+03  0.15634254E+05                                10.150924                            7.826488       0.054907       2.054059                    0.997131      28.460792      76.724275       0.666688       0.367397      -1.130509      -0.016336      -0.009979      -0.033928       0.038955      -0.040885       0.020031       0.017075      -0.100990       0.073978      -0.082950       0.027000       0.055951             11.608728       7.648705       0.210221      -1.819308       6.235499      -1.077660      20.941979           0.044728
          125              O       9.601673       1.396682       9.874290      -0.530309      34.218469 0.52777599E+03  0.12648221E+05                                 8.370890                            7.151014       0.307739       2.148314                    0.997675      27.515616      72.576030       0.703411       0.363343      -1.133840       0.010294       0.018000       0.030166       0.036605       0.026145       0.055087      -0.028171      -0.051617       0.037019      -0.082935       0.029918       0.053017              9.036811      10.275337       3.052777       1.802761       9.546844       2.973857       7.288251           0.042462
          126              O      10.734435       2.875887      11.128427      -0.552841      44.670579 0.59999801E+03  0.14835746E+05                                10.053655                            7.646059       0.129795       2.087700                    0.996815      27.983820      74.779587       0.677938       0.365390      -1.133149      -0.014921      -0.032000      -0.025208       0.043383      -0.003300       0.031162      -0.018757      -0.098255       0.049945      -0.068919       0.014639       0.054280             11.687192       7.314843      -1.219335      -1.218790      12.643160       7.720961      15.103571           0.041525
          127              O      16.634999       3.217242       7.616095      -0.867538      59.566864 0.11342992E+04  0.32786054E+05                                12.240756                           10.599555      -0.084404       1.931169                    0.997270      34.843626      99.658654       0.570513       0.371432      -1.132007      -0.096909       0.079403       0.137898       0.186312      -0.051555       0.025883      -0.008196      -0.003838      -0.133611      -0.055381      -0.023163       0.078544             13.294312      10.115716      -0.772908      -3.605498       9.895800       1.827940      19.871421           0.028234
          128              O      10.412928       5.801788      11.283474      -0.821516      54.656242 0.10314502E+04  0.28984007E+05                                11.420903                           10.002094       0.086835       2.014265                    0.995760      32.744310      91.010725       0.599282       0.363718      -1.143034      -0.092489      -0.012728       0.175310       0.198620      -0.009190       0.001601       0.048004       0.001497       0.040195      -0.047747      -0.004705       0.052452             12.298650      10.492903       1.516840      -2.867032      12.186788      -3.877330      14.216259           0.027646
          129              O       4.816416       3.751156       4.909012      -0.933790      60.240936 0.12039957E+04  0.35376767E+05                                12.330217                           10.896737      -0.277627       1.866781                    0.996942      35.744480     103.589044       0.563655       0.369828      -1.131518       0.006815      -0.077947      -0.106687       0.132304      -0.017177       0.020289       0.051638       0.070555      -0.007872      -0.078115       0.032247       0.045868             13.201748       9.018033      -2.888202       1.043090      17.964281      -3.680013      12.622929          -0.021290
          130              O       6.654502       2.331969       6.585778      -1.000589      69.173382 0.12766378E+04  0.37839305E+05                                13.289168                           11.073492       0.009103       1.944697                    0.997937      36.053063     102.923748       0.573717       0.360191      -1.145794       0.006101      -0.058089       0.077727       0.097227       0.005237       0.001212       0.005497      -0.056491       0.083090      -0.042582       0.012788       0.029795             14.708790      24.922111      -0.647894       0.035363       9.216095       0.088690       9.988164           0.004626
          131              O      15.398805       5.570465       1.276643      -0.841752      62.734158 0.11127771E+04  0.31987995E+05                                12.650929                           10.449740       0.023611       1.967117                    0.998420      34.312071      97.646817       0.579019       0.367988      -1.135437       0.068075      -0.024612      -0.172502       0.187074       0.019352      -0.018318      -0.061373      -0.006779      -0.058843      -0.066848      -0.004329       0.071176             14.279155      11.681454      -4.207945      -4.461051      14.266547       6.409798      16.889465           0.038019
          132              O      15.017487       4.673941       9.843031      -0.869812      65.611276 0.11490256E+04  0.33302285E+05                                13.031769                           10.612919       0.018119       1.953496                    0.998923      35.087293     100.327918       0.574898       0.367596      -1.135517       0.004232      -0.183482       0.008993       0.183751       0.015753      -0.015019      -0.001215       0.013000       0.209478      -0.052414      -0.019768       0.072183             14.851777      10.884132      -4.928214      -0.644426      24.871214       2.509737       8.799985           0.033209
          133              O      15.191950       7.074680       8.427595      -0.915665      52.883753 0.10558465E+04  0.29992449E+05                                11.261019                           10.149162      -0.014103       1.961632                    0.996548      34.585012      98.233610       0.589392       0.365840      -1.135703      -0.142996       0.095831      -0.116885       0.208071       0.001772       0.011078       0.029650      -0.090843       0.029879      -0.052519      -0.006509       0.059028             11.832242      11.769067       1.088116      -5.055710       9.842804      -2.650455      13.884856          -0.023178
          134              O      15.889795       9.776760       0.796495      -0.511370      32.078510 0.49638259E+03  0.11691536E+05                                 7.958639                            6.890902       0.513310       2.226264                    0.998025      26.842097      69.732885       0.724910       0.358729      -1.139740       0.006462      -0.005822      -0.027949       0.029271       0.030845      -0.069754       0.006460      -0.058477      -0.070244      -0.095334       0.030105       0.065229              8.484842       9.656925      -1.126906      -3.015209       5.429469       1.236489      10.368133           0.044228
          135              O      10.802979       9.444160      11.384755      -0.558932      45.191655 0.62423824E+03  0.15603274E+05                                10.141511                            7.819428       0.053837       2.054241                    0.997127      28.441987      76.650308       0.667129       0.367308      -1.130610      -0.016454       0.010245       0.033626       0.038812       0.040352      -0.019979       0.017177      -0.100912       0.073765      -0.082557       0.026786       0.055770             11.597662       7.641203      -0.209717       1.816321       6.230066      -1.075719      20.921718           0.044671
          136              O       9.601675      11.107170       2.629560      -0.529443      34.185723 0.52715042E+03  0.12629379E+05                                 8.365394                            7.146643       0.310837       2.149658                    0.997696      27.500800      72.523926       0.703652       0.363330      -1.133860       0.011132      -0.018434      -0.030542       0.037370      -0.026198      -0.055784      -0.028042      -0.049996       0.036589      -0.083112       0.029710       0.053402              9.030517      10.268836      -3.050746      -1.801665       9.539754       2.970977       7.282959           0.042458
          137              O      10.734432       9.627965       1.375423      -0.552515      44.648107 0.59965053E+03  0.14824969E+05                                10.049908                            7.643632       0.130104       2.087905                    0.996779      27.976551      74.754021       0.678075       0.365370      -1.133168      -0.014825       0.032256       0.025185       0.043526       0.003548      -0.031073      -0.018564      -0.099012       0.050863      -0.069273       0.014887       0.054386             11.682184       7.311368       1.218045       1.217130      12.638132       7.717313      15.097053           0.041500
          138              O      16.635002       9.286610       4.887755      -0.867874      59.562265 0.11341620E+04  0.32781097E+05                                12.240118                           10.598747      -0.088289       1.930089                    0.997194      34.842357      99.653546       0.570548       0.371420      -1.132015      -0.097245      -0.079448      -0.138478       0.186935       0.051439      -0.026412      -0.008719      -0.004075      -0.135690      -0.056083      -0.022939       0.079022             13.293864      10.113606       0.772298       3.604916       9.894325       1.827199      19.873661           0.028177
          139              O      10.412920       6.702064       1.220376      -0.821860      54.637563 0.10310690E+04  0.28969551E+05                                11.416453                            9.998843       0.090062       2.015187                    0.995795      32.742108      90.987808       0.599527       0.363616      -1.143156      -0.092507       0.012994      -0.175838       0.199111       0.009365      -0.001940       0.048360       0.001918       0.039368      -0.048346      -0.004238       0.052584             12.293518      10.489483      -1.515746       2.864600      12.182880      -3.874702      14.208192           0.027625
          140              O      17.278023       8.752696       7.594838      -0.934506      60.381522 0.12074071E+04  0.35505204E+05                                12.352772                           10.914860      -0.282819       1.864744                    0.996928      35.787076     103.783276       0.562929       0.370010      -1.131280       0.007370       0.078172       0.106693       0.132471       0.016803      -0.020134       0.052152       0.070822      -0.006966      -0.078487       0.032505       0.045983             13.227085       9.034144       2.894327      -1.045525      18.000460      -3.688975      12.646650          -0.021232
          141              O      19.116109      10.171883       5.918072      -0.999823      69.048181 0.12739388E+04  0.37736911E+05                                13.270327                           11.059427       0.011652       1.945769                    0.997955      36.022855     102.785486       0.574302       0.360038      -1.145989       0.005643       0.057826      -0.077655       0.096984      -0.005273      -0.001064       0.005473      -0.055770       0.081113      -0.041903       0.012712       0.029190             14.686918      24.881870       0.648875      -0.037386       9.203707       0.087680       9.975177           0.004623
          142              O      15.398815       6.933387      11.227207      -0.841595      62.610039 0.11102763E+04  0.31895642E+05                                12.630252                           10.434746       0.031288       1.969623                    0.998409      34.285063      97.513541       0.579751       0.367760      -1.135703       0.068398       0.024707       0.172358       0.187072      -0.019736       0.017811      -0.061713      -0.006504      -0.059412      -0.067265      -0.004137       0.071402             14.253954      11.660872       4.198665       4.451273      14.240797       6.395629      16.860194           0.037973
          143              O      15.017483       7.829911       2.660819      -0.869665      65.634546 0.11494597E+04  0.33318565E+05                                13.035971                           10.615796       0.018241       1.953419                    0.998905      35.090880     100.349198       0.574739       0.367657      -1.135451       0.004446       0.183274      -0.008938       0.183546      -0.015561       0.015023      -0.000895       0.012623       0.209394      -0.052191      -0.019941       0.072132             14.857232      10.887513       4.931314       0.645418      24.880767       2.513937       8.803416           0.033214
          144              O      15.191945       5.429172       4.076255      -0.915727      52.835926 0.10547123E+04  0.29950425E+05                                11.251071                           10.141125      -0.006018       1.963957                    0.996624      34.577177      98.176482       0.589885       0.365653      -1.135914      -0.142606      -0.096034       0.116983       0.207952      -0.001879      -0.011496       0.029996      -0.089587       0.028585      -0.051890      -0.007079       0.058969             11.821117      11.758624      -1.085617       5.049801       9.832430      -2.645867      13.872298          -0.023138
          145              O      10.738172       6.251926       6.251925      -0.935266      67.956090 0.12171728E+04  0.35984549E+05                                13.366409                           10.953085      -0.349015       1.832675                    0.996993      36.777654     108.115337       0.560519       0.369617      -1.127806      -0.037728       0.000080       0.000160       0.037728      -0.000234       0.000157       0.052067       0.209647       0.071817      -0.133962       0.041108       0.092854             14.769851       7.505864       0.000795      -0.000379      20.787263      -8.529715      16.016427          -0.084624
          146              O      16.968972       6.251926       6.251925      -0.935340      68.154896 0.12213754E+04  0.36144370E+05                                13.398519                           10.977160      -0.355651       1.830196                    0.996979      36.824511     108.349921       0.559439       0.369966      -1.127401      -0.037685       0.000368       0.000439       0.037690      -0.000179      -0.000138      -0.051630       0.069325      -0.349528      -0.133481       0.040563       0.092918             14.806619       7.521812      -0.000503      -0.000537      16.055433       8.553694      20.842613          -0.084592

******************************************************
Auxiliary information for the entire system
The total spin magnetic moment of the unit cell is   30.226762
The total net atomic charge of the unit cell is   0.000002
Accuracy of reproducing the electrostatic potential in the unit cell:
  The inner radius (bohr) =    5.0000
  The outer radius (bohr) =   12.0000
  Valid grid points have density less than (e/(bohr^3)) =    0.0001
  The number of valid grid points were=        10025
  The rms potential error without charges in kcal/mol is=      6.62105
  The rms potential error with partial charges in kcal/mol is=      2.90242
  The RRMSE value at monopole order=      0.43836
  The rms potential error with partial charges and cloud penetration in kcal/mol is=      2.92193
  The RRMSE value at monopole order with cloud penetration is=      0.44131
  The rms potential error with partial charges and atomic dipoles in kcal/mol is=      1.43346
  The RRMSE value at dipole order=      0.21650
  The rms potential error with partial charges, atomic dipoles and cloud penetration in kcal/mol is=      1.41181
  The RRMSE value at dipole order with cloud penetration=      0.21323

******************************************************
The electron densities and ab initio electrostatic potential were computed in VASP using the PBE functional and
projector augmented wave method. See the main text of the journal article for a description of computational details.
The atomic charges, dipoles, and quadrupoles were computed with the DDEC6 method as described in
(a) T. A. Manz and N. Gabaldon Limas, RSC Adv. 6 (2016) 47771-47801 DOI: 10.1039/c6ra04656h
(b) N. Gabaldon Limas and T. A. Manz, RSC Adv. 8 (2018) 2678-2707 DOI: 10.1039/c7ra11829e.
For each atom in the material, the electron cloud parameters were fit to the spherically averaged atom-in-material
electron density using radial positions for which this density was between 10^-4 and 10^-2 electrons per cubic bohr.
The polarizabilities, dispersion coefficients, and quantum Drude oscillator (QDO) parameters were fit using the MCLF method.
The magnetic structure of the system was optimized in VASP from the default ferromagnetic initial guess using spin polarization.
The atomic spin moments (ASMs) were computed on this optimized magnetic structure using the DDEC6 partition as inputs
to the method of T. A. Manz and D. S. Sholl, J. Chem. Theory Comput. 7 (2011) 4146-4164 DOI: 10.1021/ct200539n.
The RMSE and RRMSE were computed using a uniform grid with Ewald summation.
