# Supplementary material for: A collection of forcefield precursors for metal–organic frameworks
Source: RSC Adv. 2019 Nov 13;9(63):36492–507. doi: 10.1039/c9ra07327b (PMC9075174; doi:10.1039/c9ra07327b)
Supplement: RA-009-C9RA07327B-s6079 [file RA-009-C9RA07327B-s6079.xyz]

  146
jmolscript: load "" {1 1 1} spacegroup "x,y,z" unitcell [{     12.267900     0.000000     0.000000 }, {      6.133921    12.495544     0.000000 }, {      6.133921    -0.000005    12.495544 }]
V     12.486371     6.291880     2.585453     1.996189
V      9.024598     6.235772     9.967196     1.953020
V     12.991683     4.715316     5.417568     1.477744
V     12.486354     6.203659     9.910091     1.996626
V      9.024615     6.259767     2.528348     1.955486
V     12.991672     7.780223     7.077976     1.477918
V     18.620304     9.910088     6.291881     1.996144
V     15.158565     2.528346     6.235776     1.955563
V      6.857729     7.077974     4.715318     1.476748
V      6.352421     2.585451     6.203663     1.997575
V     15.158548     9.967193     6.259768     1.954682
V      6.857725     5.417565     7.780226     1.478184
Ni    13.760648     4.153894     0.028365     0.915740
Ni    13.805530     2.858602     9.604950     0.924814
Ni     7.626689     8.341650    -0.028365     0.915913
Ni    13.805530     9.636937     2.890594     0.924623
Ni    13.760648    -0.028367     4.153894     0.915951
Ni     7.671595     2.890593     2.858606     0.924138
Ni     7.626689     0.028362     8.341650     0.915393
Ni    19.939464     9.604946     9.636938     0.924460
H     16.988546     5.558013    12.378086     0.109055
H     14.991336     4.991965    11.422177     0.116469
H     16.703946     2.000533     9.600326     0.122508
H      4.775875     3.998573     3.838631     0.102135
H     15.023254     4.348448     2.791505     0.109873
H     10.502513     3.581218    11.818286     0.122121
H      4.720672     6.937526     0.117458     0.108995
H     14.991354     7.503574     1.073367     0.116075
H     16.703942    10.495006     2.895218     0.122526
H     17.043754     8.496966     8.656913     0.102621
H     15.023229     8.147091     9.704039     0.109261
H     10.502527     8.914321     0.677258     0.123206
H     10.854625     0.117456     5.558018     0.108500
H      8.857410     1.073365     4.991970     0.115672
H     10.570011     2.895217     2.000537     0.122381
H     10.909814     8.656911     3.998574     0.102181
H      8.889288     9.704038     4.348449     0.108209
H      4.368589     0.677257     3.581223     0.122678
H     10.854593    12.378083     6.937526     0.108730
H     21.125280    11.422174     7.503574     0.116167
H     10.569976     9.600322    10.495007     0.122424
H     10.909815     3.838628     8.496970     0.102266
H      8.889295     2.791501     8.147095     0.108905
H     16.636451    11.818282     8.914321     0.121996
C     16.940704     4.810780    11.825783     0.043612
C     15.742133     4.473400    11.243490     0.055429
C     16.733386     2.725274    10.182619     0.060966
C     17.917236     3.065153    10.769909     0.065829
C      6.941148     2.284181    10.503754     0.575712
C      4.713311     3.907355     2.915210     0.043389
C      3.495110     4.114782     2.277938     0.061910
C      4.431156     3.661194     0.247412     0.059352
C      5.670213     3.435025     0.875938     0.075051
C      6.876151     3.013925     0.142449     0.571123
C      4.672824     7.684759     0.669761     0.044995
C     15.742148     8.022139     1.252054     0.054890
C     16.733388     9.770265     2.312925     0.061627
C      5.649342     9.430386     1.725635     0.065706
C      6.941149    10.211358     1.991790     0.574667
C     16.981185     8.588184     9.580334     0.040597
C     15.762982     8.380757    10.217606     0.065173
C     16.699017     8.834345    12.248132     0.056796
C     17.938075     9.060514    11.619606     0.076351
C     19.144007     9.481614    12.353095     0.571729
C     10.806780     0.669759     4.810784     0.046646
C      9.608206     1.252052     4.473405     0.055208
C     10.599454     2.312924     2.725278     0.060895
C     11.783307     1.725633     3.065157     0.064785
C     13.075118     1.991789     2.284185     0.577201
C     10.847246     9.580332     3.907357     0.040536
C      9.629041    10.217605     4.114783     0.066085
C     10.565079    12.248131     3.661194     0.059166
C     11.804138    11.619605     3.435025     0.074902
C     13.010072    12.353094     3.013925     0.570142
C     10.806748    11.825780     7.684760     0.046222
C      9.608175    11.243487     8.022139     0.054326
C     10.599419    10.182615     9.770266     0.062046
C     11.783271    10.769906     9.430387     0.065889
C     13.075080    10.503750    10.211359     0.575091
C     10.847250     2.915207     8.588187     0.041244
C      9.629050     2.277934     8.380761     0.064210
C     10.565094     0.247408     8.834350     0.059207
C     11.804150     0.875934     9.060519     0.074105
C     13.010086     0.142445     9.481619     0.572324
N     18.049725     4.072293    11.604612    -0.196554
N     15.621912     3.411279    10.423783    -0.147196
N      5.784301     3.581222     2.209212    -0.200147
N      3.342991     3.988577     0.949661    -0.160796
N      5.781840     8.423246     0.890932    -0.198072
N     15.621918     9.084260     2.071761    -0.146274
N     18.052170     8.914317    10.286332    -0.198959
N     15.610856     8.506962    11.545883    -0.161726
N     11.915800     0.890931     4.072298    -0.198703
N      9.487981     2.071760     3.411284    -0.146208
N     11.918233    10.286330     3.581223    -0.198024
N      9.476917    11.545881     3.988578    -0.162928
N     11.915765    11.604608     8.423246    -0.198142
N     21.755849    10.423779     9.084260    -0.147136
N     11.918239     2.209209     8.914321    -0.198388
N      9.476931     0.949658     8.506966    -0.160793
O      7.966742     2.642803    11.142277    -0.520478
O      6.840555     1.368258     9.657806    -0.548766
O      7.909107     2.695289     0.808462    -0.500215
O     12.868994     3.027666    11.387189    -0.547206
O     13.223553     5.764194     1.230811    -0.824670
O     13.228444     4.848267     9.316678    -0.867906
O     12.561083     4.955731     3.753661    -0.940469
O     10.768742     6.608892     2.290433    -1.001037
O      8.257484     5.599249    11.242241    -0.840692
O     14.768074     2.684040     7.829708    -0.882166
O      8.474633     5.403070     8.454485    -0.920492
O      7.966748     9.852736     1.353267    -0.519682
O      6.840549    11.127281     2.837738    -0.548332
O     20.176965     9.800250    11.687082    -0.501364
O     12.869003     9.467873     1.108355    -0.547053
O     13.223528     6.731345    11.264733    -0.825659
O     13.228451     7.647272     3.178866    -0.868233
O     12.561065     7.539808     8.741883    -0.940924
O     10.768725     5.886647    10.205111    -1.000078
O      8.257505     6.896290     1.253303    -0.840728
O     14.768064     9.811499     4.665836    -0.881861
O      8.474639     7.092469     4.041059    -0.919953
O     14.100715     1.353266     2.642808    -0.520280
O     12.974521     2.837737     1.368262    -0.549737
O     14.043032    11.687081     2.695289    -0.499984
O      6.735068     1.108354     3.027670    -0.546799
O     19.357480    11.264731     5.764194    -0.824727
O      7.094508     3.178864     4.848271    -0.868069
O     18.695021     8.741881     4.955733    -0.939685
O     16.902674    10.205108     6.608893    -1.000769
O     14.391458     1.253301     5.599253    -0.840471
O      8.634131     4.665835     2.684043    -0.882618
O     14.608593     4.041057     5.403073    -0.920651
O     14.100676    11.142273     9.852736    -0.520005
O     12.974483     9.657802    11.127282    -0.548756
O     14.043041     0.808458     9.800255    -0.501057
O     19.002929    11.387185     9.467874    -0.547275
O      7.089601     1.230808     6.731350    -0.825302
O     19.362387     9.316675     7.647273    -0.868127
O      6.427127     3.753658     7.539811    -0.940734
O      4.634794     2.290431     5.886651    -1.001484
O     14.391431    11.242238     6.896291    -0.840493
O      8.634107     7.829704     9.811501    -0.880919
O     14.608579     8.454482     7.092471    -0.920497
O     12.876359     6.247770     6.247772    -0.930185
O      6.742409     6.247770     6.247772    -0.930365

The following XYZ coordinates are in angstroms. Other properties are in atomic units.
The sperically averaged electron density of each atom fit to a function of the form exp(a - br)
eigen_1, eigen_2 and eigen_3 are the three eigenvalues of traceless quadrupole moment tensor
  atom number  atomic symbol              X              Y              Z     net charge C6 coefficient C8 coefficient C10 coefficient fluctuating dipole atomic polarizability isotropic forcefield polarizability              a              b squared Pearson coefficient          <r^3>          <r^4>         wp_QDO          m_QDO          q_QDO       dipole_x       dipole_y       dipole_z         dipole            Qxy            Qxz            Qyz     Q(x^2-y^2)  Q(3z^2 - R^2)        eigen_1        eigen_2        eigen_3 static polarizability      alpha(xx)      alpha(xy)      alpha(xz)      alpha(yy)      alpha(yz)      alpha(zz) atomic spin moment
            1              V      12.486371       6.291880       2.585453       1.996189      45.968891 0.71391574E+03  0.17718283E+05                                 9.294762                            7.694489       1.375659       2.425904                    0.999885      34.408365      80.904178       0.793574       0.310988      -1.227579      -0.009175       0.002001      -0.010013       0.013728      -0.020681       0.020492      -0.047349      -0.008478      -0.047118      -0.051498      -0.010355       0.061852             10.232426      10.098929      -0.206192      -0.124372      11.131465       0.436597       9.466883           0.085289
            2              V       9.024598       6.235772       9.967196       1.953020      50.127305 0.76840745E+03  0.19473593E+05                                 9.947683                            8.044032       1.273136       2.365242                    0.999621      35.770268      85.692261       0.765357       0.315782      -1.219817       0.032182      -0.009586       0.010469       0.035173      -0.018757      -0.004384       0.036855      -0.016259       0.086400      -0.040799      -0.013793       0.054592             11.121089      10.759499      -0.387997       0.290956      12.276043      -0.990323      10.327725           0.092546
            3              V      12.991683       4.715316       5.417568       1.477744      72.709578 0.13703726E+04  0.40960206E+05                                13.742744                           11.630711       0.234365       1.896670                    0.996561      48.131985     133.850270       0.553576       0.370173      -1.148638       0.157667       0.152843      -0.097860       0.240409      -0.239337       0.195660       0.210645       0.076378       0.435138      -0.452921       0.168837       0.284084             14.772410      11.134910      -3.441455       1.550225      16.129868       1.987558      17.052454           1.238327
            4              V      12.486354       6.203659       9.910091       1.996626      45.917179 0.71289475E+03  0.17685187E+05                                 9.284800                            7.686405       1.379571       2.427600                    0.999874      34.388397      80.818202       0.794455       0.310780      -1.227884      -0.009258      -0.000396       0.011306       0.014618       0.020693      -0.019987      -0.046985      -0.008797      -0.043328      -0.050425      -0.010899       0.061324             10.221480      10.088512       0.205483       0.124553      11.119815       0.436354       9.456113           0.085210
            5              V       9.024615       6.259767       2.528348       1.955486      49.990880 0.76589058E+03  0.19391840E+05                                 9.927550                            8.029211       1.274331       2.366553                    0.999620      35.712134      85.483786       0.766379       0.315653      -1.220071       0.032102       0.007705      -0.009634       0.034391       0.019347       0.003974       0.037293      -0.016129       0.083691      -0.041404      -0.013118       0.054523             11.097623      10.736734       0.387551      -0.289155      12.250683      -0.988584      10.305453           0.092690
            6              V      12.991672       7.780223       7.077976       1.477918      72.675965 0.13695446E+04  0.40928749E+05                                13.738376                           11.627055       0.234846       1.897039                    0.996490      48.117230     133.792706       0.553680       0.370164      -1.148660       0.157118      -0.153135       0.097970       0.240281       0.239917      -0.195774       0.210934       0.074628       0.435540      -0.453548       0.169312       0.284235             14.767799      11.131301       3.440039      -1.550035      16.125930       1.986250      17.046167           1.237947
            7              V      18.620304       9.910088       6.291881       1.996144      45.976774 0.71405802E+03  0.17722437E+05                                 9.294999                            7.694520       1.377141       2.426364                    0.999864      34.411215      80.908437       0.793698       0.310929      -1.227655      -0.008821       0.011081       0.001250       0.014219      -0.020108      -0.019957       0.046862       0.018961       0.035436      -0.050943      -0.009839       0.060782             10.232820      10.099711       0.124307      -0.205481       9.466693      -0.436201      11.132056           0.085279
            8              V      15.158565       2.528346       6.235776       1.955563      50.036716 0.76675454E+03  0.19420184E+05                                 9.935247                            8.035178       1.276840       2.366991                    0.999610      35.728753      85.552152       0.765849       0.315766      -1.219899       0.032683      -0.009481      -0.008203       0.035005       0.003692      -0.019422      -0.037154      -0.050048      -0.019102      -0.041659      -0.012731       0.054389             11.106304      10.744006      -0.290258      -0.387763      10.313922       0.988651      12.260984           0.092640
            9              V       6.857729       7.077974       4.715318       1.476748      72.739800 0.13710326E+04  0.40984408E+05                                13.745254                           11.632439       0.233611       1.896463                    0.996484      48.145205     133.889447       0.553618       0.370105      -1.148704       0.157467       0.096496       0.152578       0.239557      -0.195268      -0.239601      -0.210618      -0.178431      -0.328571      -0.452610       0.169626       0.282984             14.775381      11.134880      -1.550633      -3.440741      17.056171      -1.988014      16.135091           1.239094
           10              V       6.352421       2.585451       6.203663       1.997575      45.916623 0.71295566E+03  0.17687109E+05                                 9.285952                            7.688096       1.382567       2.428452                    0.999879      34.382524      80.805834       0.794155       0.310890      -1.227773      -0.009182      -0.010965      -0.001346       0.014364       0.020482       0.020169       0.047199       0.017401       0.036763      -0.050784      -0.010776       0.061560             10.222116      10.088648      -0.124455       0.205319       9.457266      -0.435941      11.120435           0.085306
           11              V      15.158548       9.967193       6.259768       1.954682      50.058970 0.76712316E+03  0.19432462E+05                                 9.939160                            8.037703       1.271946       2.365447                    0.999618      35.737557      85.588453       0.765620       0.315813      -1.219816       0.032046       0.010096       0.009021       0.034789      -0.004475       0.018895      -0.037587      -0.050719      -0.019737      -0.041215      -0.013909       0.055124             11.111240      10.750128       0.289888       0.388044      10.317933       0.989609      12.265660           0.092496
           12              V       6.857725       5.417565       7.780226       1.478184      72.637779 0.13685366E+04  0.40889979E+05                                13.731041                           11.620467       0.232991       1.896492                    0.996556      48.110786     133.748667       0.554018       0.370017      -1.148805       0.157535      -0.097391      -0.152855       0.240139       0.196123       0.239904      -0.210761      -0.177566      -0.330796      -0.453449       0.169916       0.283533             14.760097      11.126988       1.548399       3.439590      17.034621      -1.987444      16.118682           1.238393
           13             Ni      13.760648       4.153894       0.028365       0.915740      90.486828 0.15576912E+04  0.46851611E+05                                16.268030                           12.807223       0.756840       2.150837                    0.992566      43.076398     110.466292       0.515707       0.394875      -1.159740      -0.012464       0.065119       0.005833       0.066557       0.021162      -0.095278      -0.000982      -0.216932       0.040972      -0.167102       0.061432       0.105670             19.107559      19.094405       3.275369       2.486031      17.488398      -1.405471      20.739873           2.008509
           14             Ni      13.805530       2.858602       9.604950       0.924814      92.883518 0.16157055E+04  0.49007195E+05                                16.486210                           13.001285       0.793839       2.163560                    0.992233      43.048993     110.598532       0.514715       0.392321      -1.162467      -0.002367       0.044561      -0.050419       0.067330      -0.064496      -0.116581      -0.016398      -0.151791       0.050522      -0.177119       0.067010       0.110109             19.247900      19.860970       2.817589      -1.331829      17.472787       3.440050      20.409944           2.030709
           15             Ni       7.626689       8.341650      -0.028365       0.915913      90.431651 0.15565331E+04  0.46812277E+05                                16.267679                           12.807022       0.746879       2.148020                    0.992533      43.079964     110.502528       0.515389       0.395157      -1.159429      -0.012620      -0.065145      -0.005959       0.066623      -0.021288       0.095122      -0.001392      -0.216133       0.038976      -0.166538       0.060746       0.105792             19.106985      19.097987      -3.275309      -2.486173      17.487699      -1.405532      20.735270           2.009042
           16             Ni      13.805530       9.636937       2.890594       0.924623      92.926547 0.16166944E+04  0.49041585E+05                                16.486389                           13.001611       0.796292       2.164314                    0.992195      43.045584     110.571826       0.514958       0.392101      -1.162704      -0.002180      -0.044941       0.050552       0.067676       0.065091       0.117037      -0.016398      -0.153059       0.049957      -0.178115       0.067277       0.110838             19.248390      19.861803      -2.818843       1.332394      17.469917       3.441318      20.413451           2.030634
           17             Ni      13.760648      -0.028367       4.153894       0.915951      90.440660 0.15569338E+04  0.46827459E+05                                16.268633                           12.808765       0.747444       2.148092                    0.992456      43.083039     110.515014       0.515347       0.395162      -1.159422      -0.011918      -0.005692       0.064769       0.066102       0.094480       0.021103       0.001005      -0.127615       0.302753      -0.165707       0.060753       0.104954             19.107364      19.099754      -2.492317       3.275032      20.737143       1.403668      17.485197           2.009299
           18             Ni       7.671595       2.890593       2.858606       0.924138      92.907829 0.16161987E+04  0.49028455E+05                                16.492921                           13.006065       0.789212       2.162102                    0.992151      43.066169     110.668637       0.514428       0.392490      -1.162282      -0.002459       0.050772       0.045079       0.067941       0.117038      -0.065029       0.016089      -0.102513       0.202395      -0.177918       0.066927       0.110991             19.256333      19.873238       1.330819       2.821583      20.419871      -3.442498      17.475891           2.032241
           19             Ni       7.626689       0.028362       8.341650       0.915393      90.493719 0.15579322E+04  0.46865757E+05                                16.275594                           12.813235       0.752380       2.149237                    0.992545      43.101133     110.577043       0.515227       0.395185      -1.159387      -0.012389       0.005350      -0.064917       0.066305      -0.094984      -0.021367       0.001412      -0.127895       0.304468      -0.166488       0.060742       0.105745             19.116347      19.102871       2.488365      -3.278951      20.750070       1.408277      17.496101           2.008648
           20             Ni      19.939464       9.604946       9.636938       0.924460      92.907043 0.16164266E+04  0.49031732E+05                                16.484318                           13.000898       0.797069       2.164482                    0.992222      43.050255     110.584100       0.514947       0.392123      -1.162681      -0.002314      -0.050603      -0.044763       0.067600      -0.116781       0.065308       0.016812      -0.101091       0.203989      -0.177928       0.067412       0.110515             19.244845      19.858280      -1.328553      -2.818398      20.406161      -3.439629      17.470094           2.031809
           21              H      16.988546       5.558013      12.378086       0.109055       0.961305 0.68312136E+01  0.65832573E+02                                 1.729267                            1.619395      -1.329217       2.252952                    0.993560       3.849993      11.435471       0.441493       1.439591      -0.674093       0.002754       0.037040       0.024635       0.044569      -0.003108       0.000906       0.008730      -0.003199      -0.044601      -0.017859       0.004950       0.012909              1.774724       1.453287       0.030362       0.066195       2.114996       0.502423       1.755888           0.000707
           22              H      14.991336       4.991965      11.422177       0.116469       0.913952 0.64064314E+01  0.60839234E+02                                 1.682301                            1.575926      -1.340302       2.254542                    0.993406       3.788812      11.221555       0.443661       1.453740      -0.671526      -0.037541       0.025364       0.014324       0.047517      -0.004119      -0.004749       0.011728       0.000994      -0.013614      -0.013635      -0.000484       0.014119              1.732668       2.102549      -0.446683      -0.109557       1.729011       0.106318       1.366444           0.000584
           23              H      16.703946       2.000533       9.600326       0.122508       0.958027 0.68295393E+01  0.65461614E+02                                 1.698678                            1.600277      -1.243120       2.308144                    0.994800       3.619080      10.535055       0.454444       1.406145      -0.681700      -0.004872      -0.035441      -0.029088       0.046107       0.001557       0.002156       0.008441      -0.013590       0.001463      -0.007688      -0.005119       0.012807              1.731270       1.522126       0.024013       0.051394       1.929216       0.512409       1.742470           0.000730
           24              H       4.775875       3.998573       3.838631       0.102135       1.190586 0.88771842E+01  0.91144345E+02                                 1.967927                            1.826138      -1.576680       2.127738                    0.990782       4.153703      12.645568       0.423475       1.408716      -0.679214      -0.002241      -0.006514       0.044939       0.045464      -0.012794      -0.004939       0.007932       0.032470       0.046794      -0.029261       0.007222       0.022039              2.021544       1.661256      -0.025759       0.115596       1.564817       0.026851       2.838559           0.004413
           25              H      15.023254       4.348448       2.791505       0.109873       0.987473 0.70840724E+01  0.68833319E+02                                 1.755917                            1.645499      -1.354224       2.243295                    0.993391       3.849266      11.448229       0.439792       1.433321      -0.675410      -0.036387       0.006890       0.029172       0.047143      -0.001133      -0.005287       0.005361       0.014402       0.026445      -0.012932      -0.000067       0.012999              1.799235       2.176587      -0.222814      -0.425832       1.477273       0.106261       1.743846          -0.000030
           26              H      10.502513       3.581218      11.818286       0.122121       0.966816 0.69822040E+01  0.67384290E+02                                 1.714836                            1.621874      -1.326002       2.267981                    0.993932       3.689028      10.821804       0.449228       1.412775      -0.680005      -0.004759      -0.004140      -0.047300       0.047719      -0.001446       0.002319       0.002623      -0.003806       0.042473      -0.009862      -0.004834       0.014696              1.741097       1.522852      -0.014358       0.065737       1.375520       0.079386       2.324918           0.000713
           27              H       4.720672       6.937526       0.117458       0.108995       0.964374 0.68570403E+01  0.66136385E+02                                 1.731797                            1.621516      -1.328250       2.252701                    0.993573       3.855451      11.452226       0.441637       1.437928      -0.674364       0.002804      -0.036892      -0.024524       0.044388       0.003130      -0.000974       0.008830      -0.003066      -0.044363      -0.017869       0.004987       0.012882              1.777440       1.455131      -0.030425      -0.066332       2.118631       0.503798       1.758560           0.000707
           28              H      14.991354       7.503574       1.073367       0.116075       0.915502 0.64185667E+01  0.60965255E+02                                 1.682019                            1.575722      -1.330089       2.258238                    0.993521       3.788656      11.211228       0.444539       1.450615      -0.672087      -0.037872      -0.025557      -0.014272       0.047866       0.004066       0.004830       0.011818       0.000918      -0.013397      -0.013691      -0.000511       0.014201              1.732351       2.102064       0.446441       0.109471       1.728692       0.106270       1.366298           0.000581
           29              H      16.703942      10.495006       2.895218       0.122526       0.958877 0.68363747E+01  0.65546372E+02                                 1.699972                            1.601272      -1.245228       2.307335                    0.994714       3.620768      10.543014       0.454200       1.406487      -0.681629      -0.004810       0.035479       0.029024       0.046090      -0.001525      -0.002232       0.008379      -0.013331       0.001780      -0.007664      -0.005008       0.012672              1.732678       1.522943      -0.024091      -0.051478       1.931090       0.513442       1.743999           0.000733
           30              H      17.043754       8.496966       8.656913       0.102621       1.192280 0.88944810E+01  0.91367643E+02                                 1.969579                            1.827714      -1.578755       2.126699                    0.990766       4.157827      12.661858       0.423357       1.408404      -0.679242      -0.002308       0.006527      -0.044995       0.045524       0.012704       0.004941       0.007955       0.032540       0.046053      -0.029127       0.007198       0.021929              2.023215       1.662735       0.025828      -0.115670       1.566113       0.026779       2.840798           0.004412
           31              H      15.023229       8.147091       9.704039       0.109261       0.990278 0.71059141E+01  0.69082882E+02                                 1.757404                            1.646565      -1.349317       2.244852                    0.993471       3.852082      11.451131       0.440338       1.430768      -0.675866      -0.036389      -0.006851      -0.029336       0.047240       0.001157       0.005383       0.005286       0.014979       0.026735      -0.013210       0.000044       0.013165              1.800863       2.179157       0.223409       0.427068       1.478146       0.106620       1.745285          -0.000032
           32              H      10.502527       8.914321       0.677258       0.123206       0.963885 0.69572812E+01  0.67087353E+02                                 1.711786                            1.619327      -1.326212       2.268505                    0.993966       3.683412      10.802676       0.449411       1.413386      -0.679895      -0.004614       0.004132       0.047126       0.047531       0.001554      -0.002308       0.002524      -0.003917       0.042548      -0.009974      -0.004719       0.014693              1.737893       1.520580       0.014323      -0.065477       1.373640       0.079098       2.319459           0.000716
           33              H      10.854625       0.117456       5.558018       0.108500       0.966186 0.68727276E+01  0.66337096E+02                                 1.735153                            1.624210      -1.335762       2.249292                    0.993422       3.862505      11.483970       0.440852       1.439416      -0.674073       0.002935      -0.024818       0.037001       0.044650      -0.000808      -0.003114      -0.008767       0.020562       0.026901      -0.017782       0.004883       0.012899              1.781058       1.457268      -0.066557       0.030597       1.762160      -0.506000       2.123746           0.000708
           34              H       8.857410       1.073365       4.991970       0.115672       0.919215 0.64484859E+01  0.61292233E+02                                 1.682929                            1.576570      -1.318398       2.262145                    0.993699       3.790967      11.204985       0.445819       1.445439      -0.673000      -0.037697      -0.014188       0.025380       0.047608       0.004847      -0.004270      -0.011916       0.007621       0.004996      -0.013915      -0.000465       0.014380              1.733272       2.103213       0.109543      -0.446733       1.366972      -0.106361       1.729632           0.000584
           35              H      10.570011       2.895217       2.000537       0.122381       0.958177 0.68298292E+01  0.65460017E+02                                 1.698340                            1.599904      -1.239541       2.309508                    0.994832       3.618224      10.529547       0.454706       1.405431      -0.681839      -0.004906       0.029442      -0.035465       0.046353      -0.002168       0.001624      -0.008341      -0.007332       0.019709      -0.007613      -0.005095       0.012708              1.730953       1.521698      -0.051383       0.024029       1.742198      -0.512448       1.928964           0.000734
           36              H      10.909814       8.656911       3.998574       0.102181       1.190646 0.88787073E+01  0.91145701E+02                                 1.966240                            1.824964      -1.569070       2.130660                    0.990864       4.152182      12.631709       0.424160       1.406663      -0.679597      -0.002171      -0.045215      -0.006533       0.045736       0.004810      -0.012739      -0.007922      -0.006719      -0.072073      -0.029214       0.007378       0.021836              2.019653       1.660367      -0.115356      -0.025773       2.834622      -0.026668       1.563970           0.004404
           37              H       8.889288       9.704038       4.348449       0.108209       0.993154 0.71294879E+01  0.69352680E+02                                 1.758910                            1.647810      -1.343725       2.246484                    0.993552       3.855865      11.456668       0.440874       1.428194      -0.676334      -0.036855      -0.029530       0.006883       0.047726       0.005371      -0.001129      -0.005303      -0.006307      -0.035510      -0.013106      -0.000113       0.013219              1.802474       2.181353       0.427809      -0.223777       1.746841      -0.106824       1.479228          -0.000032
           38              H       4.368589       0.677257       3.581223       0.122678       0.966686 0.69805255E+01  0.67361601E+02                                 1.714342                            1.621394      -1.324601       2.268653                    0.993957       3.687787      10.816362       0.449430       1.412278      -0.680089      -0.004690       0.047315      -0.003703       0.047691      -0.002259      -0.001493      -0.002702      -0.023074      -0.015531      -0.009859      -0.004814       0.014673              1.740585       1.522283      -0.065695      -0.014341       2.324362      -0.079385       1.375109           0.000717
           39              H      10.854593      12.378083       6.937526       0.108730       0.964133 0.68537598E+01  0.66095088E+02                                 1.731467                            1.621079      -1.327787       2.253094                    0.993586       3.854026      11.446167       0.441728       1.437840      -0.674392       0.002837       0.024815      -0.036901       0.044559       0.000895       0.003165      -0.008752       0.020752       0.027042      -0.017889       0.004942       0.012946              1.777132       1.454564       0.066361      -0.030522       1.758312      -0.504106       2.118522           0.000707
           40              H      21.125280      11.422174       7.503574       0.116167       0.917069 0.64337768E+01  0.61159675E+02                                 1.685285                            1.578610      -1.340057       2.253872                    0.993413       3.795948      11.245670       0.443601       1.452495      -0.671718      -0.037752       0.014156      -0.025205       0.047549      -0.004831       0.004065      -0.011784       0.007161       0.005023      -0.013662      -0.000494       0.014156              1.735798       2.106520      -0.109807       0.447780       1.368680      -0.106650       1.732195           0.000581
           41              H      10.569976       9.600322      10.495007       0.122424       0.959459 0.68420824E+01  0.65623030E+02                                 1.701515                            1.602595      -1.250396       2.305213                    0.994675       3.623674      10.557572       0.453678       1.407637      -0.681404      -0.004949      -0.029109       0.035597       0.046249       0.002170      -0.001424      -0.008447      -0.007548       0.018906      -0.007618      -0.005056       0.012675              1.734304       1.524232       0.051533      -0.024087       1.745627      -0.514251       1.933053           0.000730
           42              H      10.909815       3.838628       8.496970       0.102266       1.194609 0.89134855E+01  0.91603809E+02                                 1.971350                            1.829005      -1.576954       2.127037                    0.990795       4.160788      12.670127       0.423474       1.407387      -0.679424      -0.002319       0.044885       0.006722       0.045444      -0.004909       0.012740      -0.008097      -0.006933      -0.072024      -0.029245       0.007219       0.022026              2.025190       1.663802       0.115861       0.025838       2.844686      -0.026921       1.567081           0.004414
           43              H       8.889295       2.791501       8.147095       0.108905       0.988609 0.70899911E+01  0.68860864E+02                                 1.752549                            1.642567      -1.335093       2.250831                    0.993701       3.843473      11.404504       0.441924       1.427026      -0.676589      -0.036862       0.029359      -0.006815       0.047615      -0.005372       0.001168      -0.005249      -0.006248      -0.035440      -0.013062      -0.000122       0.013183              1.795663       2.171888      -0.424584       0.222137       1.740397      -0.105937       1.474704          -0.000031
           44              H      16.636451      11.818282       8.914321       0.121996       0.967635 0.69883622E+01  0.67451581E+02                                 1.715020                            1.621957      -1.324988       2.268380                    0.994003       3.689339      10.819675       0.449526       1.411674      -0.680208      -0.004699      -0.047640       0.004076       0.048044       0.002212       0.001535      -0.002498      -0.023166      -0.014809      -0.009971      -0.004573       0.014544              1.741310       1.522806       0.065835       0.014333       2.325584      -0.079416       1.375539           0.000714
           45              C      16.940704       4.810780      11.825783       0.043612      27.656690 0.36752073E+03  0.83575538E+04                                 8.211614                            6.596212      -0.035754       2.010798                    0.997462      27.016061      78.590943       0.606695       0.443955      -1.038214       0.049108      -0.038450       0.013640       0.063844       0.003264      -0.013292      -0.016593      -0.040869      -0.034246      -0.028028      -0.005703       0.033732              8.951702      11.314608      -1.073333       1.230639       8.698764       2.728119       6.841735           0.003500
           46              C      15.742133       4.473400      11.243490       0.055429      27.405475 0.37463936E+03  0.85735709E+04                                 8.270203                            6.738076      -0.180666       1.963919                    0.997705      27.148407      79.625594       0.588936       0.454454      -1.030578      -0.013085      -0.052400      -0.018027       0.056938      -0.017800      -0.014667      -0.022058      -0.046051       0.075887      -0.048112       0.006954       0.041158              8.976143      11.597923      -0.550812       1.360815       8.433262       2.788685       6.897244           0.000617
           47              C      16.733386       2.725274      10.182619       0.060966      27.228585 0.34650160E+03  0.77691653E+04                                 8.139840                            6.433185      -0.087764       2.000115                    0.998705      26.513745      76.740756       0.609900       0.447897      -1.035287      -0.044894       0.015442       0.006984       0.047987       0.010899      -0.021667      -0.052943      -0.070994       0.154840      -0.065341      -0.026042       0.091383              8.945029      12.576876      -0.920575       1.147025       7.403488       2.656594       6.854724          -0.002003
           48              C      17.917236       3.065153      10.769909       0.065829      32.364225 0.40595920E+03  0.93946635E+04                                 9.027977                            6.881005      -0.061448       1.998879                    0.999455      26.717545      76.541943       0.605138       0.437374      -1.049801      -0.029336       0.035967       0.035226       0.058267       0.019980      -0.026602      -0.032626      -0.048737       0.125975      -0.055209      -0.014842       0.070050             10.280734      13.819101      -1.803425       0.894571       8.854231       3.509535       8.168870           0.006852
           49              C       6.941148       2.284181      10.503754       0.575712      23.827082 0.25451941E+03  0.52963712E+04                                 7.609664                            5.680430      -0.013923       2.060272                    0.999049      22.394610      62.955703       0.619121       0.475415      -1.017426       0.069174      -0.051020      -0.014121       0.087106       0.022430      -0.027714      -0.090176      -0.059173       0.096653      -0.068048      -0.053061       0.121109              8.673740       9.077104      -0.910568       0.594944       8.603856       4.100696       8.340258           0.002387
           50              C       4.713311       3.907355       2.915210       0.043389      28.664423 0.37938046E+03  0.87519352E+04                                 8.550261                            6.807350      -0.433459       1.872855                    0.996572      28.179463      84.312373       0.579648       0.458050      -1.023552       0.031613      -0.061518      -0.022472       0.072724      -0.011910      -0.024893      -0.029463      -0.012682       0.026591      -0.044393       0.006362       0.038030              9.286945      11.642509      -1.819077       0.285039       5.185467       0.179334      11.032859           0.010220
           51              C       3.495110       4.114782       2.277938       0.061910      26.955886 0.36955323E+03  0.84247014E+04                                 8.156868                            6.663632      -0.136603       1.979336                    0.998039      26.998259      78.922116       0.596283       0.450585      -1.033227      -0.011636      -0.027183      -0.048813       0.057071       0.004520      -0.030664      -0.012522      -0.083400      -0.019739      -0.057113       0.007522       0.049591              8.792500      11.371212      -1.493834       0.689847       4.930293       0.090749      10.075994          -0.000821
           52              C       4.431156       3.661194       0.247412       0.059352      26.870664 0.35562836E+03  0.79938433E+04                                 7.974494                            6.449320       0.057790       2.043012                    0.999076      26.412156      75.551695       0.621275       0.438594      -1.044895      -0.041638       0.005833       0.024351       0.048587       0.032003      -0.008524      -0.012291      -0.145908      -0.067808      -0.069111      -0.023506       0.092617              8.652312      11.829308      -1.663992      -0.111768       4.693122       0.247864       9.434506          -0.000454
           53              C       5.670213       3.435025       0.875938       0.075051      31.519587 0.39424933E+03  0.90082757E+04                                 8.732631                            6.680121       0.195466       2.087849                    0.999545      25.904636      72.450143       0.631548       0.424452      -1.063440      -0.021086       0.011970       0.052545       0.057869       0.041538      -0.001669      -0.017443      -0.111391      -0.045016      -0.062315      -0.017740       0.080055              9.904672      13.082380      -2.380524      -1.339841       5.115605       0.564460      11.516030           0.004792
           54              C       6.876151       3.013925       0.142449       0.571123      23.379388 0.24984163E+03  0.51718880E+04                                 7.493603                            5.609027       0.036238       2.077408                    0.999539      22.230892      62.210727       0.626585       0.472217      -1.019753       0.060441      -0.025053      -0.044478       0.079114       0.050787      -0.002374       0.004305      -0.139243      -0.198096      -0.067023      -0.052231       0.119254              8.486233       9.097561      -1.470106      -0.380238       4.449229       0.034365      11.911909           0.000726
           55              C       4.672824       7.684759       0.669761       0.044995      27.619060 0.36679817E+03  0.83376246E+04                                 8.207247                            6.591920      -0.040033       2.010001                    0.997406      26.992660      78.525002       0.606545       0.444250      -1.037965       0.050991       0.038665      -0.013020       0.065304      -0.002316       0.014353      -0.016307      -0.039546      -0.035436      -0.029047      -0.003918       0.032965              8.947486      11.307202       1.072642      -1.229450       8.696204       2.728263       6.839052           0.003500
           56              C      15.742148       8.022139       1.252054       0.054890      27.421626 0.37487845E+03  0.85805241E+04                                 8.273940                            6.740924      -0.183059       1.962966                    0.997799      27.159038      79.667084       0.588712       0.454548      -1.030511      -0.013281       0.051734       0.017126       0.056090       0.017443       0.014470      -0.022523      -0.046401       0.075767      -0.047974       0.006338       0.041636              8.980492      11.603544       0.549597      -1.362560       8.436969       2.790332       6.900963           0.000622
           57              C      16.733388       9.770265       2.312925       0.061627      27.169406 0.34557132E+03  0.77421906E+04                                 8.123989                            6.421218      -0.081417       2.002562                    0.998712      26.476286      76.572672       0.611014       0.447433      -1.035677      -0.044482      -0.015000      -0.007032       0.047467      -0.011112       0.021632      -0.052877      -0.067897       0.153142      -0.063582      -0.027051       0.090633              8.927133      12.546339       0.917826      -1.144096       7.391814       2.653062       6.843247          -0.001997
           58              C       5.649342       9.430386       1.725635       0.065706      32.388063 0.40633267E+03  0.94059762E+04                                 9.034335                            6.885818      -0.064380       1.997712                    0.999479      26.730571      76.603649       0.604677       0.437583      -1.049618      -0.029186      -0.036067      -0.035603       0.058483      -0.019530       0.026691      -0.032663      -0.046863       0.124448      -0.054009      -0.015570       0.069579             10.287998      13.828364       1.805063      -0.894682       8.860560       3.512571       8.175069           0.006861
           59              C       6.941149      10.211358       1.991790       0.574667      23.836639 0.25464516E+03  0.52996976E+04                                 7.612335                            5.682401      -0.020982       2.058054                    0.999049      22.399057      62.974571       0.618915       0.475510      -1.017364       0.069477       0.051385       0.014366       0.087601      -0.022349       0.027808      -0.090668      -0.059103       0.096287      -0.068603      -0.052931       0.121534              8.676770       9.079372       0.911203      -0.594689       8.607348       4.102818       8.343590           0.002392
           60              C      16.981185       8.588184       9.580334       0.040597      28.731491 0.38055644E+03  0.87854989E+04                                 8.561500                            6.816787      -0.430236       1.873084                    0.996535      28.223322      84.463227       0.579412       0.457901      -1.023677       0.031134       0.061239       0.022131       0.072176       0.011875       0.024500      -0.030001      -0.012559       0.024618      -0.044425       0.006365       0.038059              9.298737      11.656475       1.821556      -0.285518       5.191829       0.178963      11.047908           0.010229
           61              C      15.762982       8.380757      10.217606       0.065173      26.832082 0.36735323E+03  0.83611283E+04                                 8.129542                            6.641800      -0.132675       1.981810                    0.998104      26.913146      78.581758       0.597594       0.450318      -1.033495      -0.011700       0.027141       0.049663       0.057792      -0.004002       0.031014      -0.012376      -0.082966      -0.019869      -0.057286       0.008063       0.049223              8.762453      11.330189       1.488744      -0.683416       4.914765       0.091872      10.042405          -0.000832
           62              C      16.699017       8.834345      12.248132       0.056796      26.947415 0.35692394E+03  0.80308648E+04                                 7.991528                            6.462832       0.054922       2.041571                    0.999099      26.461891      75.749769       0.620323       0.438835      -1.044673      -0.041322      -0.005958      -0.024910       0.048616      -0.032028       0.007720      -0.012464      -0.147478      -0.071736      -0.069013      -0.024949       0.093962              8.671177      11.861547       1.669201       0.111862       4.703084       0.247574       9.448900          -0.000456
           63              C      17.938075       9.060514      11.619606       0.076351      31.488534 0.39371342E+03  0.89936403E+04                                 8.730906                            6.678397       0.191854       2.086942                    0.999562      25.883613      72.399306       0.631183       0.424811      -1.063137      -0.021835      -0.012199      -0.052174       0.057860      -0.041694       0.001676      -0.017335      -0.111005      -0.043839      -0.062444      -0.017337       0.079780              9.902984      13.080681       2.380312       1.338902       5.114767       0.564338      11.513504           0.004779
           64              C      19.144007       9.481614      12.353095       0.571729      23.367819 0.24969172E+03  0.51678835E+04                                 7.490711                            5.606986       0.039443       2.078684                    0.999491      22.222439      62.176715       0.626775       0.472157      -1.019810       0.061225       0.025484       0.043795       0.079473      -0.050594       0.002448       0.004502      -0.139798      -0.199506      -0.067522      -0.052084       0.119606              8.482989       9.095149       1.469767       0.379348       4.447881       0.034294      11.905936           0.000708
           65              C      10.806780       0.669759       4.810784       0.046646      27.542658 0.36550010E+03  0.82987943E+04                                 8.183299                            6.572681      -0.027216       2.014512                    0.997535      26.939582      78.266090       0.608625       0.443230      -1.038808       0.050320      -0.012744      -0.038723       0.064761       0.013831       0.001974       0.015746      -0.001316       0.078016      -0.028661      -0.003963       0.032624              8.921170      11.267914      -1.225140      -1.067601       6.820768      -2.722898       8.674830           0.003481
           66              C       9.608206       1.252052       4.473405       0.055208      27.407167 0.37457257E+03  0.85726332E+04                                 8.276307                            6.742936      -0.193580       1.960242                    0.997735      27.149651      79.661507       0.587942       0.455191      -1.030044      -0.014017       0.017407      -0.052266       0.056843       0.015184      -0.017988       0.022416      -0.061276       0.031827      -0.048753       0.007142       0.041611              8.983026      11.606129      -1.362681      -0.549779       6.902995      -2.791761       8.439955           0.000624
           67              C      10.599454       2.312924       2.725278       0.060895      27.204915 0.34608633E+03  0.77569994E+04                                 8.132693                            6.427463      -0.086446       2.000891                    0.998729      26.498384      76.665109       0.610479       0.447637      -1.035508      -0.043861      -0.007307       0.014144       0.046661       0.021254       0.011082       0.053228      -0.112611       0.027474      -0.064799      -0.026692       0.091491              8.937272      12.564781      -1.145932      -0.919522       6.849208      -2.654588       7.397827          -0.001997
           68              C      11.783307       1.725633       3.065157       0.064785      32.407088 0.40658450E+03  0.94129641E+04                                 9.035497                            6.886145      -0.061190       1.998657                    0.999475      26.743016      76.636059       0.604920       0.437354      -1.049789      -0.029859      -0.035187       0.036203       0.058655       0.026202       0.019617       0.033036      -0.087867       0.009646      -0.055039      -0.015245       0.070284             10.289761      13.831938      -0.895614      -1.804912       8.176026      -3.512811       8.861319           0.006862
           69              C      13.075118       1.991789       2.284185       0.577201      23.805426 0.25423476E+03  0.52893126E+04                                 7.607950                            5.679262      -0.017410       2.059389                    0.999019      22.380150      62.921685       0.618816       0.475751      -1.017180       0.068800       0.014599      -0.050953       0.086849       0.027581       0.022248       0.090182      -0.078176       0.043150      -0.067758      -0.053460       0.121218              8.671787       9.074917      -0.594407      -0.910578       8.338371      -4.099765       8.602072           0.002384
           70              C      10.847246       9.580332       3.907357       0.040536      28.764226 0.38108027E+03  0.88013839E+04                                 8.571986                            6.824966      -0.437520       1.870844                    0.996507      28.242175      84.561897       0.578570       0.458370      -1.023326       0.031191       0.021599      -0.061429       0.072201       0.024964      -0.011916       0.029710      -0.020273       0.006571      -0.044636       0.006197       0.038440              9.310520      11.675695      -0.285685      -1.825265      11.057425      -0.178802       5.198441           0.010253
           71              C       9.629041      10.217605       4.114783       0.066085      26.806436 0.36683909E+03  0.83470212E+04                                 8.126072                            6.638444      -0.132778       1.981913                    0.998061      26.901297      78.551766       0.597533       0.450493      -1.033330      -0.012478       0.048732      -0.027063       0.057122       0.030401       0.003840       0.011897      -0.031362       0.134109      -0.056643       0.007858       0.048786              8.759023      11.327104      -0.682122      -1.488689      10.036888      -0.092218       4.913076          -0.000826
           72              C      10.565079      12.248131       3.661194       0.059166      26.841889 0.35514528E+03  0.79799276E+04                                 7.966878                            6.443498       0.061384       2.044601                    0.999103      26.397266      75.483996       0.621791       0.438398      -1.045056      -0.041753      -0.025292       0.005318       0.049104       0.008623       0.032104       0.012206      -0.038750       0.256290      -0.069560      -0.024161       0.093722              8.643769      11.817303       0.111102      -1.662180       9.424760      -0.247603       4.689245          -0.000445
           73              C      11.804138      11.619605       3.435025       0.074902      31.540299 0.39450365E+03  0.90156819E+04                                 8.737252                            6.682998       0.194559       2.087362                    0.999560      25.911411      72.479233       0.631300       0.424544      -1.063366      -0.021147      -0.051727       0.011933       0.057143       0.001759       0.041188       0.017739      -0.033738       0.190795      -0.062485      -0.017789       0.080274              9.910358      13.090425       1.341824      -2.382265      11.522684      -0.565160       5.117964           0.004791
           74              C      13.010072      12.353094       3.013925       0.570142      23.398128 0.25007334E+03  0.51777310E+04                                 7.496168                            5.610679       0.038623       2.077979                    0.999535      22.242484      62.243433       0.626671       0.472057      -1.019869       0.060080       0.043897      -0.024433       0.078317       0.001591       0.051721      -0.004488       0.029417       0.312180      -0.067452      -0.053584       0.121036              8.489292       9.100756       0.380607      -1.470647      11.916535      -0.034545       4.450584           0.000727
           75              C      10.806748      11.825780       7.684760       0.046222      27.558578 0.36578088E+03  0.83067487E+04                                 8.187456                            6.576454      -0.027800       2.014201                    0.997557      26.947189      78.295157       0.608278       0.443398      -1.038712       0.049806       0.013054       0.039086       0.064643      -0.013856      -0.002491       0.016276      -0.002194       0.079648      -0.028902      -0.004692       0.033594              8.925584      11.277496       1.226208       1.069159       6.822981      -2.721985       8.676277           0.003476
           76              C       9.608175      11.243487       8.022139       0.054326      27.440844 0.37520849E+03  0.85904352E+04                                 8.279145                            6.744775      -0.189137       1.961193                    0.997712      27.174771      79.738336       0.588396       0.454667      -1.030387      -0.013824      -0.017831       0.051804       0.056504      -0.015566       0.017800       0.022431      -0.061932       0.032520      -0.049123       0.007255       0.041868              8.986262      11.611145       1.361944       0.552252       6.904896      -2.792372       8.442745           0.000615
           77              C      10.599419      10.182615       9.770266       0.062046      27.156990 0.34533898E+03  0.77359182E+04                                 8.122311                            6.419272      -0.083633       2.002042                    0.998693      26.469301      76.554738       0.611058       0.447463      -1.035629      -0.044743       0.007028      -0.015419       0.047844      -0.021153      -0.010556       0.053241      -0.111328       0.027063      -0.064070      -0.026908       0.090978              8.925658      12.543621       1.143092       0.918719       6.842068      -2.653126       7.391286          -0.002009
           78              C      11.783271      10.769906       9.430387       0.065889      32.409849 0.40664413E+03  0.94153517E+04                                 9.039549                            6.889327      -0.063909       1.997706                    0.999487      26.741695      76.653976       0.604385       0.437694      -1.049512      -0.029139       0.035572      -0.035870       0.058319      -0.026402      -0.019684       0.032520      -0.086697       0.007683      -0.054384      -0.015326       0.069711             10.294334      13.838468       0.896104       1.805917       8.179883      -3.514443       8.864652           0.006859
           79              C      13.075080      10.503750      10.211359       0.575091      23.826231 0.25451266E+03  0.52961122E+04                                 7.609104                            5.680172      -0.016514       2.059761                    0.999022      22.393364      62.948256       0.619175       0.475384      -1.017458       0.069428      -0.014220       0.051007       0.087317      -0.027662      -0.022408       0.090645      -0.078461       0.042152      -0.068222      -0.053526       0.121748              8.672982       9.075999       0.594719       0.910492       8.339967      -4.100446       8.602981           0.002388
           80              C      10.847250       2.915207       8.588187       0.041244      28.670108 0.37943791E+03  0.87527168E+04                                 8.546886                            6.804420      -0.429783       1.873989                    0.996513      28.183364      84.293899       0.580271       0.457586      -1.023913       0.030824      -0.021687       0.061317       0.071974      -0.024075       0.011861       0.029521      -0.019822       0.006724      -0.043839       0.006033       0.037806              9.283233      11.633591       0.284966       1.817283      11.033057      -0.179461       5.183050           0.010211
           81              C       9.629050       2.277934       8.380761       0.064210      26.898783 0.36853849E+03  0.83962265E+04                                 8.149857                            6.658849      -0.139292       1.979128                    0.998060      26.957510      78.791163       0.595879       0.451177      -1.032835      -0.011720      -0.048295       0.026662       0.056397      -0.030725      -0.003872       0.012296      -0.032503       0.134416      -0.057253       0.008095       0.049158              8.784431      11.358779       0.691980       1.491579      10.068054      -0.089975       4.926460          -0.000819
           82              C      10.565094       0.247408       8.834350       0.059207      26.837591 0.35507330E+03  0.79775044E+04                                 7.964447                            6.441657       0.060269       2.044044                    0.999084      26.393836      75.457965       0.622083       0.438236      -1.045205      -0.040902       0.024171      -0.005690       0.047850      -0.008145      -0.032510       0.012449      -0.038057       0.253997      -0.068923      -0.024306       0.093230              8.640909      11.811211      -0.110171       1.661008       9.423853      -0.247280       4.687662          -0.000454
           83              C      11.804150       0.875934       9.060519       0.074105      31.563219 0.39489832E+03  0.90272499E+04                                 8.742024                            6.686943       0.196547       2.087747                    0.999556      25.925912      72.537703       0.631008       0.424621      -1.063284      -0.021312       0.052369      -0.011615       0.057720      -0.001784      -0.041762       0.017601      -0.033496       0.189333      -0.062548      -0.017620       0.080168              9.915314      13.096443      -1.340466       2.383291      11.529013      -0.564468       5.120486           0.004788
           84              C      13.010086       0.142445       9.481619       0.572324      23.347513 0.24944573E+03  0.51615621E+04                                 7.486941                            5.604614       0.036691       2.077959                    0.999498      22.210970      62.138856       0.626837       0.472222      -1.019766       0.060136      -0.044146       0.025075       0.078702      -0.002026      -0.050917      -0.004904       0.028772       0.308299      -0.066757      -0.052679       0.119436              8.478350       9.088709      -0.379170       1.468391      11.900596      -0.034027       4.445746           0.000711
           85              N      18.049725       4.072293      11.604612      -0.196554      37.508747 0.52901181E+03  0.12918014E+05                                 9.557163                            7.599567      -0.142831       1.977003                    0.998917      28.342226      80.078748       0.612678       0.409396      -1.080683      -0.129778      -0.022134      -0.035829       0.136441      -0.013944      -0.062576      -0.002658      -0.106728       0.010996      -0.096098       0.041059       0.055039             10.664128      12.862320      -2.172929       1.017428      10.086891       3.390490       9.043173           0.043723
           86              N      15.621912       3.411279      10.423783      -0.147196      34.165039 0.47535515E+03  0.11242071E+05                                 8.879632                            7.109764       0.106622       2.081477                    0.999071      26.585021      72.658669       0.649463       0.398771      -1.093563       0.128212       0.032935       0.055327       0.143472      -0.053610      -0.045321      -0.005189      -0.121479       0.129543      -0.115025       0.046571       0.068453              9.869313      12.845865      -0.848719       0.730459       8.893270       3.403900       7.868805           0.043479
           87              N       5.784301       3.581222       2.209212      -0.200147      37.353249 0.53621556E+03  0.13138473E+05                                 9.542498                            7.664039      -0.136853       1.978008                    0.998716      28.462446      80.559115       0.608546       0.410778      -1.079756      -0.135213       0.005637      -0.052759       0.145251       0.033475      -0.060947      -0.018859      -0.105284       0.095501      -0.101069       0.017967       0.083103             10.497474      12.375194      -2.281911      -1.477059       6.200682       0.420711      12.916544           0.042838
           88              N       3.342991       3.988577       0.949661      -0.160796      33.408109 0.48067932E+03  0.11378030E+05                                 8.676602                            7.107909       0.195162       2.106849                    0.999180      26.621908      72.340909       0.656500       0.394148      -1.098843       0.131313      -0.028763       0.064371       0.149044       0.008492      -0.067703       0.004315      -0.125968       0.087726      -0.110993       0.048930       0.062063              9.498247      12.042463      -1.074841      -0.125363       5.234643       0.348088      11.217634           0.038811
           89              N       5.781840       8.423246       0.890932      -0.198072      37.534221 0.52942971E+03  0.12930384E+05                                 9.559571                            7.601040      -0.141785       1.977140                    0.998926      28.354680      80.112830       0.612821       0.409231      -1.080824      -0.129163       0.023222       0.035998       0.136082       0.013014       0.062772      -0.002899      -0.105914       0.012112      -0.095902       0.041883       0.054019             10.667205      12.866149       2.174728      -1.016426      10.090081       3.391830       9.045384           0.043723
           90              N      15.621918       9.084260       2.071761      -0.146274      34.159638 0.47526280E+03  0.11239837E+05                                 8.881182                            7.111115       0.109611       2.082526                    0.999040      26.579089      72.652785       0.649093       0.399000      -1.093358       0.128573      -0.034557      -0.055638       0.144294       0.053165       0.045335      -0.004357      -0.120984       0.128064      -0.114255       0.045462       0.068794              9.871120      12.847196       0.847997      -0.730979       8.895143       3.405208       7.871023           0.043484
           91              N      18.052170       8.914317      10.286332      -0.198959      37.294984 0.53521047E+03  0.13106392E+05                                 9.528974                            7.654169      -0.130796       1.980099                    0.998764      28.434303      80.430432       0.609319       0.410490      -1.080053      -0.136525      -0.005900       0.051850       0.146158      -0.033014       0.061503      -0.018385      -0.104873       0.096170      -0.101286       0.018444       0.082842             10.481733      12.352121       2.276844       1.475292       6.192045       0.420572      12.901034           0.042859
           92              N      15.610856       8.506962      11.545883      -0.161726      33.455294 0.48150690E+03  0.11402724E+05                                 8.684705                            7.114035       0.197559       2.107363                    0.999228      26.645286      72.424848       0.656205       0.394149      -1.098823       0.131388       0.029336      -0.062980       0.148627      -0.008464       0.067995       0.004186      -0.126309       0.084516      -0.111122       0.049625       0.061497              9.507449      12.057027       1.076575       0.124633       5.239146       0.347973      11.226174           0.038851
           93              N      11.915800       0.890931       4.072298      -0.198703      37.586538 0.53034447E+03  0.12958682E+05                                 9.569504                            7.608820      -0.144075       1.976032                    0.998940      28.379210      80.207947       0.612344       0.409362      -1.080707      -0.128798       0.036090      -0.023041       0.135729       0.062569      -0.013033       0.002907      -0.059894       0.152129      -0.095802       0.041975       0.053826             10.678444      12.879478      -1.019347      -2.175561       9.055640      -3.396229      10.100213           0.043688
           94              N       9.487981       2.071760       3.411284      -0.146208      34.177797 0.47553798E+03  0.11248200E+05                                 8.884084                            7.112801       0.109613       2.082252                    0.999088      26.588843      72.690237       0.649054       0.398958      -1.093364       0.128944      -0.055064       0.033457       0.144145       0.045194      -0.053606       0.004606      -0.124623       0.118411      -0.114635       0.045806       0.068829              9.874785      12.853859      -0.731206      -0.848972       7.872882      -3.405848       8.897613           0.043467
           95              N      11.918233      10.286330       3.581223      -0.198024      37.276604 0.53482710E+03  0.13095313E+05                                 9.527718                            7.652807      -0.131301       1.980059                    0.998751      28.425742      80.414153       0.609178       0.410638      -1.079902      -0.136367       0.052336       0.005964       0.146186       0.061371       0.033255       0.018599      -0.101162       0.108310      -0.101309       0.018149       0.083160             10.480666      12.352178       1.476444      -2.276916      12.898102      -0.420897       6.191719           0.042920
           96              N       9.476917      11.545881       3.988578      -0.162928      33.531442 0.48288531E+03  0.11444446E+05                                 8.700227                            7.126289       0.191496       2.104725                    0.999218      26.682433      72.573322       0.655301       0.394379      -1.098576       0.131772      -0.064247      -0.028691       0.149381       0.067828       0.008960      -0.004753      -0.108634       0.145302      -0.111755       0.049063       0.062692              9.524888      12.080513       0.121890      -1.078637      11.246777      -0.347972       5.247374           0.038807
           97              N      11.915765      11.604608       8.423246      -0.198142      37.536272 0.52950181E+03  0.12932158E+05                                 9.559149                            7.601175      -0.145134       1.976031                    0.998919      28.354472      80.103631       0.612882       0.409190      -1.080887      -0.129020      -0.035978       0.022212       0.135771      -0.062526       0.013671       0.002802      -0.059635       0.153622      -0.096035       0.041462       0.054573             10.666487      12.865012       1.017494       2.173496       9.045554      -3.391386      10.088894           0.043685
           98              N      21.755849      10.423779       9.084260      -0.147136      34.200587 0.47593950E+03  0.11260037E+05                                 8.887967                            7.115841       0.109143       2.081914                    0.999087      26.600482      72.728851       0.648912       0.398962      -1.093365       0.128004       0.055620      -0.033550       0.143542      -0.044837       0.053498       0.005204      -0.124414       0.117167      -0.114282       0.046280       0.068002              9.879048      12.858295       0.730482       0.850812       7.876684      -3.408143       8.902167           0.043569
           99              N      11.918239       2.209209       8.914321      -0.198388      37.315712 0.53554665E+03  0.13117945E+05                                 9.536357                            7.659645      -0.136402       1.978365                    0.998714      28.443745      80.492601       0.608676       0.410820      -1.079733      -0.136571      -0.052650      -0.006410       0.146508      -0.061606      -0.033146       0.018847      -0.100700       0.108946      -0.101356       0.017986       0.083370             10.490195      12.363439      -1.477396       2.279329      12.910365      -0.420675       6.196781           0.042892
          100              N       9.476931       0.949658       8.506966      -0.160793      33.428232 0.48106780E+03  0.11389568E+05                                 8.680006                            7.110915       0.197374       2.107462                    0.999196      26.630560      72.372749       0.656340       0.394163      -1.098828       0.131864       0.063841       0.029317       0.149410      -0.068589      -0.008459      -0.004169      -0.106829       0.142168      -0.111190       0.047950       0.063240              9.501819      12.048179      -0.123376       1.075145      11.220680      -0.347359       5.236597           0.038898
          101              O       7.966742       2.642803      11.142277      -0.520478      33.686144 0.52137398E+03  0.12442104E+05                                 8.262632                            7.083683       0.457986       2.199311                    0.998201      27.307873      71.600714       0.711150       0.360911      -1.137080      -0.011021      -0.027750      -0.013776       0.032883       0.053550       0.030849      -0.017936      -0.032761       0.055681      -0.078285       0.030702       0.047583              8.921322      10.102020       1.761779       2.960074       7.205282       2.931978       9.456663           0.050067
          102              O       6.840555       1.368258       9.657806      -0.548766      44.950816 0.60326051E+03  0.14932386E+05                                10.079390                            7.658338       0.187156       2.102769                    0.997345      28.037087      74.892121       0.678713       0.364582      -1.134100       0.027367       0.020017       0.030367       0.045517       0.032082      -0.009510      -0.020617      -0.089418       0.132230      -0.077132       0.015354       0.061777             11.707624       7.333541      -1.237693      -1.274700      15.133801       7.765982      12.655530           0.040753
          103              O       7.909107       2.695289       0.808462      -0.500215      32.276501 0.50584717E+03  0.11970733E+05                                 8.014872                            6.972534       0.482939       2.216709                    0.997866      26.860647      69.943414       0.718144       0.360407      -1.138422      -0.008982       0.005415      -0.021808       0.024199       0.021225       0.070632      -0.004131      -0.049662      -0.048084      -0.089710       0.029697       0.060013              8.538232       9.782330      -1.164803       2.957329       5.479216      -1.233566      10.353149           0.052144
          104              O      12.868994       3.027666      11.387189      -0.547206      44.872291 0.61504840E+03  0.15301128E+05                                10.086211                            7.741958       0.139278       2.085097                    0.997164      28.178495      75.510238       0.673703       0.365446      -1.133197       0.023513      -0.010854       0.030516       0.040024       0.039579       0.018394      -0.016964      -0.086156       0.082824      -0.077501       0.028021       0.049480             11.593240       7.604253      -0.203879      -1.917775       6.157248       1.091213      21.018217           0.045319
          105              O      13.223553       5.764194       1.230811      -0.824670      55.576413 0.10284263E+04  0.28880826E+05                                11.546809                            9.980236       0.115140       2.020246                    0.996324      32.801379      91.171516       0.600523       0.363195      -1.143326       0.085888      -0.030737      -0.171999       0.194693       0.006160       0.000724      -0.044210       0.003365       0.065334      -0.043702      -0.008466       0.052168             12.508592      10.372409      -1.681437      -3.141579      12.550965       4.238707      14.602403           0.031041
          106              O      13.228444       4.848267       9.316678      -0.867906      59.715356 0.11298813E+04  0.32614991E+05                                12.244381                           10.566274      -0.000097       1.957072                    0.997340      34.794741      99.338091       0.572637       0.370546      -1.133082       0.093456      -0.145888      -0.081094       0.191295       0.019744      -0.051693      -0.007282       0.056149       0.067149      -0.047795      -0.026755       0.074550             13.317627      10.168260      -3.734263      -0.662160      20.032329       1.771685       9.752293           0.029955
          107              O      12.561083       4.955731       3.753661      -0.940469      60.937721 0.12012178E+04  0.35292114E+05                                12.409617                           10.875040      -0.282193       1.864572                    0.996813      35.837542     104.021193       0.564649       0.369208      -1.131436      -0.001681      -0.096667      -0.066651       0.117429      -0.026704       0.014542       0.057450       0.036961      -0.105413      -0.084372       0.029793       0.054579             13.317070       8.947144      -1.063304       2.925750      12.550701      -3.999221      18.453363          -0.018056
          108              O      10.768742       6.608892       2.290433      -1.001037      68.093314 0.12572811E+04  0.37102119E+05                                13.120570                           10.966104       0.094051       1.972539                    0.998079      35.849625     101.926232       0.578677       0.358677      -1.147662      -0.008432       0.083889      -0.062005       0.104657      -0.004676      -0.002264       0.001157      -0.067061       0.047861      -0.041914       0.015864       0.026050             14.485802      24.582596       0.079944       0.704018       9.872882      -0.048740       9.001928           0.007058
          109              O       8.257484       5.599249      11.242241      -0.840692      61.861091 0.10906746E+04  0.31177120E+05                                12.505784                           10.316805       0.113950       1.995469                    0.998375      34.119189      96.636754       0.585516       0.365954      -1.137692      -0.073786      -0.027239       0.175292       0.192129      -0.016690      -0.019961       0.054683       0.005075      -0.049664      -0.061576      -0.001391       0.062967             14.127376      11.362170       4.090143      -4.410811      14.155442      -6.338476      16.864517           0.037785
          110              O      14.768074       2.684040       7.829708      -0.882166      67.304012 0.11695496E+04  0.34051268E+05                                13.232065                           10.692512       0.049189       1.957243                    0.998888      35.455060     101.646506       0.573878       0.366583      -1.136175      -0.020390       0.009107       0.181661       0.183028      -0.013102       0.014106       0.003715      -0.097722      -0.126797      -0.051704      -0.020046       0.071751             15.162322      10.831214      -0.633392      -5.022296       8.874881       2.561584      25.780872           0.030963
          111              O       8.474633       5.403070       8.454485      -0.920492      53.072072 0.10541156E+04  0.29928960E+05                                11.273623                           10.127158       0.003453       1.967733                    0.996206      34.577847      98.167916       0.591268       0.364853      -1.136547       0.130311      -0.097409      -0.114884       0.199168      -0.000351      -0.005880      -0.023877      -0.102634       0.021860      -0.055581      -0.003211       0.058793             11.853178      11.636462       1.065320       5.055948       9.967909       2.740978      13.955164          -0.019364
          112              O       7.966748       9.852736       1.353267      -0.519682      33.658800 0.52086933E+03  0.12426871E+05                                 8.257668                            7.079841       0.463147       2.200937                    0.998188      27.296862      71.559258       0.711416       0.360869      -1.137130      -0.011908       0.027806       0.013821       0.033257      -0.053872      -0.031451      -0.017654      -0.031310       0.054204      -0.078408       0.030141       0.048267              8.915622      10.096462      -1.760256      -2.958017       7.200489       2.929075       9.449914           0.049978
          113              O       6.840549      11.127281       2.837738      -0.548332      44.882795 0.60224159E+03  0.14899794E+05                                10.066521                            7.649695       0.192224       2.104577                    0.997377      28.018907      74.807459       0.679435       0.364375      -1.134343       0.027360      -0.019876      -0.029985       0.045197      -0.032217       0.009449      -0.020419      -0.090487       0.131880      -0.077588       0.015869       0.061719             11.691715       7.323997       1.235005       1.272246      15.112524       7.753903      12.638626           0.040747
          114              O      20.176965       9.800250      11.687082      -0.501364      32.300396 0.50630912E+03  0.11984103E+05                                 8.017431                            6.974533       0.480410       2.215692                    0.997929      26.877416      69.988524       0.718242       0.360285      -1.138547      -0.008062      -0.005190       0.021685       0.023710      -0.021067      -0.069757      -0.003941      -0.050054      -0.049294      -0.088964       0.029707       0.059257              8.541133       9.785390       1.165210      -2.958696       5.480819      -1.234043      10.357191           0.052236
          115              O      12.869003       9.467873       1.108355      -0.547053      44.869811 0.61501536E+03  0.15299975E+05                                10.085510                            7.741516       0.138837       2.084846                    0.997187      28.179123      75.509085       0.673758       0.365424      -1.133224       0.023734       0.010733      -0.030460       0.040079      -0.039864      -0.018741      -0.016988      -0.085957       0.083755      -0.077898       0.028481       0.049417             11.592501       7.604479       0.203998       1.917578       6.157183       1.091687      21.015842           0.045302
          116              O      13.223528       6.731345      11.264733      -0.825659      55.576844 0.10284425E+04  0.28879756E+05                                11.543827                            9.977756       0.120714       2.021701                    0.996378      32.807344      91.168777       0.600863       0.363009      -1.143538       0.086678       0.031001       0.173094       0.196050      -0.006367      -0.002262      -0.044559       0.002753       0.063130      -0.044148      -0.007983       0.052131             12.505404      10.369412       1.680652       3.140638      12.548323       4.238058      14.598476           0.031048
          117              O      13.228451       7.647272       3.178866      -0.868233      59.578042 0.11266987E+04  0.32496670E+05                                12.219887                           10.546546       0.006526       1.959491                    0.997392      34.765403      99.178782       0.573629       0.370206      -1.133465       0.093891       0.146572       0.081495       0.192198      -0.020359       0.051359      -0.007859       0.057548       0.068533      -0.048534      -0.026395       0.074929             13.290123      10.148527       3.724860       0.661114      19.987900       1.769463       9.733942           0.029987
          118              O      12.561065       7.539808       8.741883      -0.940924      61.011888 0.12030740E+04  0.35361367E+05                                12.420957                           10.884633      -0.282287       1.864207                    0.996747      35.859714     104.117485       0.564291       0.369289      -1.131340      -0.001538       0.096958       0.066434       0.117545       0.026719      -0.014584       0.057278       0.037620      -0.105419      -0.084335       0.029800       0.054535             13.329370       8.955114       1.064165      -2.928456      12.564256      -4.002544      18.468740          -0.018123
          119              O      10.768725       5.886647      10.205111      -1.000078      68.055451 0.12562156E+04  0.37063207E+05                                13.117156                           10.962280       0.093374       1.972508                    0.998067      35.833065     101.872359       0.578707       0.358731      -1.147607      -0.008998      -0.084125       0.061888       0.104825       0.004403       0.001746       0.001373      -0.064775       0.047161      -0.040594       0.015531       0.025064             14.483030      24.579808      -0.081308      -0.701420       9.869644      -0.048012       8.999637           0.007050
          120              O       8.257505       6.896290       1.253303      -0.840728      61.895148 0.10914899E+04  0.31207060E+05                                12.512252                           10.322311       0.111044       1.994598                    0.998391      34.124107      96.669095       0.585204       0.366071      -1.137572      -0.073053       0.027440      -0.175611       0.192169       0.016514       0.020948       0.054735       0.005784      -0.049969      -0.061942      -0.001376       0.063318             14.134581      11.368503      -4.092512       4.411835      14.165052      -6.342066      16.870188           0.037942
          121              O      14.768064       9.811499       4.665836      -0.881861      67.321594 0.11698149E+04  0.34061595E+05                                13.235435                           10.694540       0.045706       1.956244                    0.998903      35.457211     101.663103       0.573746       0.366639      -1.136109      -0.020449      -0.009082      -0.180823       0.182202       0.012779      -0.013812       0.003304      -0.097507      -0.124874      -0.050969      -0.020264       0.071233             15.166904      10.834771       0.633616       5.025116       8.877125       2.563638      25.788817           0.030945
          122              O       8.474639       7.092469       4.041059      -0.919953      52.894734 0.10497915E+04  0.29771356E+05                                11.241744                           10.100775       0.014756       1.971566                    0.996308      34.531795      97.934540       0.592615       0.364450      -1.137022       0.130205       0.097538       0.115352       0.199432       0.000312       0.005203      -0.023890      -0.102588       0.023269      -0.055654      -0.003013       0.058666             11.818475      11.602834      -1.061318      -5.036616       9.941553       2.731720      13.911037          -0.019334
          123              O      14.100715       1.353266       2.642808      -0.520280      33.655120 0.52080012E+03  0.12424660E+05                                 8.256740                            7.079030       0.457852       2.199413                    0.998167      27.295781      71.552060       0.711516       0.360834      -1.137171      -0.011071       0.013584      -0.028108       0.033124      -0.030679       0.053763       0.017553      -0.044122       0.019906      -0.078187       0.030458       0.047729              8.914721      10.095104      -2.957828       1.760226       9.449273      -2.929051       7.199785           0.049974
          124              O      12.974521       2.837737       1.368262      -0.549737      44.973621 0.60367083E+03  0.14944717E+05                                10.081278                            7.659815       0.186817       2.102467                    0.997359      28.048397      74.921790       0.678814       0.364475      -1.134211       0.027385      -0.029401       0.019003       0.044446       0.009707       0.031894       0.020921      -0.109941       0.067639      -0.076582       0.014763       0.061819             11.709886       7.334835       1.275329      -1.238102      12.658240      -7.767570      15.136584           0.040753
          125              O      14.043032      11.687081       2.695289      -0.499984      32.269455 0.50569559E+03  0.11966127E+05                                 8.013227                            6.971119       0.483735       2.216871                    0.997940      26.859749      69.935746       0.718281       0.360369      -1.138464      -0.009156       0.022745       0.005005       0.025024      -0.070801       0.021298       0.004190      -0.001057       0.095749      -0.089473       0.029110       0.060363              8.536471       9.780475      -2.956862      -1.164515      10.350654       1.233282       5.478285           0.052224
          126              O       6.735068       1.108354       3.027670      -0.546799      44.857042 0.61476911E+03  0.15292124E+05                                10.082930                            7.739370       0.140325       2.085456                    0.997231      28.175058      75.490793       0.673938       0.365368      -1.133282       0.024208      -0.030400      -0.011304       0.040472      -0.018637       0.039743       0.017067      -0.084268       0.086986      -0.077557       0.028164       0.049393             11.589496       7.601789       1.916901      -0.203718      21.011285      -1.091506       6.155415           0.045329
          127              O      19.357480      11.264731       5.764194      -0.824727      55.467323 0.10259941E+04  0.28792743E+05                                11.527287                            9.964645       0.122870       2.022733                    0.996444      32.776702      91.043460       0.601392       0.362919      -1.143652       0.086486       0.172769      -0.031345       0.195733      -0.001515       0.006067       0.044054      -0.030270      -0.035457      -0.043408      -0.008305       0.051712             12.486675      10.354634       3.135175      -1.677316      14.576184      -4.230311      12.529207           0.031035
          128              O       7.094508       3.178864       4.848271      -0.868069      59.578873 0.11268078E+04  0.32500991E+05                                12.220891                           10.547863       0.007279       1.959637                    0.997362      34.763909      99.180196       0.573521       0.370263      -1.133408       0.093962       0.081286      -0.146887       0.192385       0.051285       0.020161       0.007762      -0.005981      -0.118670      -0.048042      -0.026460       0.074502             13.290825      10.149337       0.660408      -3.725293       9.734159      -1.767174      19.988981           0.029940
          129              O      18.695021       8.741881       4.955733      -0.939685      61.008237 0.12029571E+04  0.35359363E+05                                12.424183                           10.887066      -0.287555       1.862779                    0.996766      35.853116     104.122473       0.563961       0.369490      -1.131113      -0.001056       0.065506      -0.096448       0.116595      -0.014659      -0.026596      -0.057037       0.070235      -0.003969      -0.083766       0.029738       0.054027             13.332990       8.956726      -2.929054      -1.064377      18.474702       4.003396      12.567542          -0.018097
          130              O      16.902674      10.205108       6.608893      -1.000769      68.092560 0.12571059E+04  0.37095608E+05                                13.120415                           10.965049       0.093116       1.972228                    0.998129      35.847809     101.918791       0.578729       0.358658      -1.147679      -0.008650       0.061800       0.084216       0.104816       0.002131      -0.004516      -0.001163      -0.056656       0.074956      -0.041202       0.015731       0.025472             14.486373      24.584937      -0.704356       0.081739       9.001980       0.048308       9.872203           0.007056
          131              O      14.391458       1.253301       5.599253      -0.840471      61.798721 0.10895767E+04  0.31136618E+05                                12.495500                           10.310240       0.120729       1.997445                    0.998382      34.106012      96.572327       0.585843       0.365857      -1.137814      -0.073455      -0.175380      -0.027379       0.192103       0.020582      -0.016593      -0.054622       0.027049       0.015687      -0.061542      -0.001562       0.063104             14.114119      11.350290       4.403447       4.084757      16.847278       6.331525      14.144789           0.037795
          132              O       8.634131       4.665835       2.684043      -0.882618      67.343208 0.11703818E+04  0.34082071E+05                                13.237781                           10.696881       0.047090       1.956531                    0.998888      35.465408     101.690964       0.573706       0.366622      -1.136128      -0.020567      -0.181687       0.008994       0.183068      -0.014511      -0.012974      -0.003687       0.013892       0.209590      -0.051864      -0.019719       0.071583             15.168960      10.837108       5.025313      -0.633909      25.790912      -2.564471       8.878860           0.030964
          133              O      14.608593       4.041057       5.403073      -0.920651      53.037010 0.10533381E+04  0.29900246E+05                                11.266470                           10.121788       0.004419       1.968138                    0.996284      34.570856      98.125134       0.591590       0.364735      -1.136681       0.130393       0.115342      -0.097725       0.199641       0.006055      -0.000380       0.024262      -0.062341       0.142023      -0.055502      -0.003355       0.058857             11.844850      11.628134      -5.049966       1.064493      13.942462      -2.739132       9.963952          -0.019284
          134              O      14.100676      11.142273       9.852736      -0.520005      33.653078 0.52075124E+03  0.12423114E+05                                 8.255894                            7.078326       0.462299       2.200728                    0.998248      27.297675      71.554265       0.711613       0.360796      -1.137209      -0.011435      -0.013689       0.028099       0.033282       0.030677      -0.053819       0.017710      -0.044211       0.020216      -0.078317       0.030571       0.047746              8.913778      10.094320       2.957526      -1.760111       9.448236      -2.928384       7.198780           0.050066
          135              O      12.974483       9.657802      11.127282      -0.548756      44.941737 0.60315587E+03  0.14928620E+05                                10.076273                            7.656398       0.187592       2.102761                    0.997436      28.037960      74.882849       0.678993       0.364461      -1.134235       0.027452       0.029974      -0.020082       0.045336      -0.009546      -0.032003       0.020494      -0.111150       0.068377      -0.077282       0.015529       0.061753             11.703675       7.331243      -1.274607       1.237538      12.652004      -7.762942      15.127779           0.040735
          136              O      14.043041       0.808458       9.800255      -0.501057      32.323351 0.50678787E+03  0.11998768E+05                                 8.022955                            6.979350       0.480497       2.215683                    0.997876      26.881522      70.018451       0.717729       0.360442      -1.138376      -0.008192      -0.022175      -0.005093       0.024182       0.070368      -0.021366       0.004056      -0.000066       0.099120      -0.089547       0.029632       0.059916              8.547002       9.791768       2.959739       1.165994      10.365061       1.234963       5.484178           0.052220
          137              O      19.002929      11.387185       9.467874      -0.547275      44.827225 0.61436804E+03  0.15278919E+05                                10.076923                            7.735622       0.146894       2.087431                    0.997176      28.168299      75.452862       0.674293       0.365252      -1.133426       0.024133       0.029766       0.010593       0.039757       0.018564      -0.039642       0.016901      -0.083976       0.087258      -0.077348       0.028081       0.049267             11.582097       7.597147      -1.913877       0.203290      20.997136      -1.089197       6.152008           0.045306
          138              O       7.089601       1.230808       6.731350      -0.825302      55.507624 0.10269684E+04  0.28826970E+05                                11.532377                            9.969194       0.122297       2.022439                    0.996440      32.791387      91.095579       0.601271       0.362906      -1.143660       0.086918      -0.173119       0.031467       0.196252       0.001932      -0.006747       0.044112      -0.029848      -0.034668      -0.043672      -0.007955       0.051627             12.491881      10.358587      -3.136410       1.678051      14.582020      -4.231532      12.535036           0.031033
          139              O      19.362387       9.316675       7.647273      -0.868127      59.664482 0.11287192E+04  0.32571973E+05                                12.235589                           10.559338       0.001101       1.957647                    0.997320      34.783056      99.279414       0.572967       0.370441      -1.133201       0.093497      -0.081376       0.146607       0.191983      -0.051537      -0.020258       0.007770      -0.005252      -0.119897      -0.048365      -0.026585       0.074950             13.307610      10.162056      -0.661254       3.732013       9.744901      -1.769912      20.015871           0.029975
          140              O       6.427127       3.753658       7.539811      -0.940734      60.954182 0.12017095E+04  0.35309472E+05                                12.410750                           10.876588      -0.277891       1.865631                    0.996807      35.844721     104.039581       0.564673       0.369162      -1.131494      -0.000983      -0.066354       0.097168       0.117666       0.014716       0.026864      -0.057584       0.072486      -0.003866      -0.084964       0.030040       0.054924             13.317830       8.948067       2.926444       1.063099      18.452949       3.997877      12.552475          -0.018161
          141              O       4.634794       2.290431       5.886651      -1.001484      68.055378 0.12564597E+04  0.37069350E+05                                13.111571                           10.959311       0.096930       1.973461                    0.998147      35.846608     101.883745       0.579149       0.358467      -1.147907      -0.008098      -0.061946      -0.084405       0.105010      -0.001755       0.004736      -0.001288      -0.058828       0.077002      -0.042623       0.016421       0.026202             14.475156      24.562606       0.701249      -0.081221       8.996277       0.048549       9.866585           0.007059
          142              O      14.391431      11.242238       6.896291      -0.840493      61.845596 0.10903893E+04  0.31167609E+05                                12.505564                           10.316823       0.110577       1.994678                    0.998358      34.111276      96.619154       0.585386       0.366051      -1.137592      -0.073144       0.175441       0.027439       0.192048      -0.020869       0.016539      -0.054798       0.026851       0.014863      -0.061715      -0.001607       0.063322             14.127071      11.361720      -4.409935      -4.090503      16.862121       6.338860      14.157372           0.037943
          143              O       8.634107       7.829704       9.811501      -0.880919      67.232832 0.11679779E+04  0.33994158E+05                                13.223466                           10.685775       0.049851       1.957650                    0.998905      35.432592     101.565922       0.574021       0.366614      -1.136148      -0.020192       0.180142      -0.008941       0.181491       0.013390       0.012696      -0.003589       0.012736       0.207966      -0.050311      -0.020666       0.070978             15.152336      10.823704      -5.018385       0.633045      25.763879      -2.560692       8.869425           0.030965
          144              O      14.608579       8.454482       7.092471      -0.920497      52.978621 0.10518407E+04  0.29845259E+05                                11.255049                           10.111808       0.011358       1.970243                    0.996327      34.557876      98.047746       0.592164       0.364535      -1.136909       0.129834      -0.116107       0.097510       0.199615      -0.005625       0.000872       0.024293      -0.061783       0.142191      -0.055198      -0.003652       0.058849             11.832922      11.616987       5.044393      -1.063572      13.928673      -2.736285       9.953106          -0.019340
          145              O      12.876359       6.247770       6.247772      -0.930185      67.902840 0.11978607E+04  0.35297478E+05                                13.346161                           10.860028      -0.370750       1.828498                    0.996631      36.651227     107.817973       0.562966       0.369221      -1.127303       0.049860      -0.000217       0.000028       0.049860       0.000255       0.000035      -0.050822       0.205699       0.119441      -0.137336       0.054394       0.082943             14.745322       7.409887      -0.000571      -0.000427      20.743400       8.704774      16.082678          -0.082845
          146              O       6.742409       6.247770       6.247772      -0.930365      67.996765 0.11997685E+04  0.35369829E+05                                13.361313                           10.871128      -0.374971       1.827083                    0.996618      36.672925     107.926985       0.562455       0.369388      -1.127110       0.050012       0.000006      -0.000093       0.050012      -0.000013       0.000197       0.051213       0.043864      -0.369493      -0.137934       0.054419       0.083514             14.762743       7.417091      -0.000992       0.001703      16.102098      -8.716930      20.769040          -0.082812

******************************************************
Auxiliary information for the entire system
The total spin magnetic moment of the unit cell is   23.618787
The total net atomic charge of the unit cell is   0.000000
Accuracy of reproducing the electrostatic potential in the unit cell:
  The inner radius (bohr) =    5.0000
  The outer radius (bohr) =   12.0000
  Valid grid points have density less than (e/(bohr^3)) =    0.0001
  The number of valid grid points were=         8349
  The rms potential error without charges in kcal/mol is=      6.29729
  The rms potential error with partial charges in kcal/mol is=      1.84013
  The RRMSE value at monopole order=      0.29221
  The rms potential error with partial charges and cloud penetration in kcal/mol is=      1.84051
  The RRMSE value at monopole order with cloud penetration is=      0.29227
  The rms potential error with partial charges and atomic dipoles in kcal/mol is=      1.38322
  The RRMSE value at dipole order=      0.21965
  The rms potential error with partial charges, atomic dipoles and cloud penetration in kcal/mol is=      1.35508
  The RRMSE value at dipole order with cloud penetration=      0.21518

******************************************************
The electron densities and ab initio electrostatic potential were computed in VASP using the PBE functional and
projector augmented wave method. See the main text of the journal article for a description of computational details.
The atomic charges, dipoles, and quadrupoles were computed with the DDEC6 method as described in
(a) T. A. Manz and N. Gabaldon Limas, RSC Adv. 6 (2016) 47771-47801 DOI: 10.1039/c6ra04656h
(b) N. Gabaldon Limas and T. A. Manz, RSC Adv. 8 (2018) 2678-2707 DOI: 10.1039/c7ra11829e.
For each atom in the material, the electron cloud parameters were fit to the spherically averaged atom-in-material
electron density using radial positions for which this density was between 10^-4 and 10^-2 electrons per cubic bohr.
The polarizabilities, dispersion coefficients, and quantum Drude oscillator (QDO) parameters were fit using the MCLF method.
The magnetic structure of the system was optimized in VASP from the default ferromagnetic initial guess using spin polarization.
The atomic spin moments (ASMs) were computed on this optimized magnetic structure using the DDEC6 partition as inputs
to the method of T. A. Manz and D. S. Sholl, J. Chem. Theory Comput. 7 (2011) 4146-4164 DOI: 10.1021/ct200539n.
The RMSE and RRMSE were computed using a uniform grid with Ewald summation.
