# Supplementary material for: A collection of forcefield precursors for metal–organic frameworks
Source: RSC Adv. 2019 Nov 13;9(63):36492–507. doi: 10.1039/c9ra07327b (PMC9075174; doi:10.1039/c9ra07327b)
Supplement: RA-009-C9RA07327B-s6080 [file RA-009-C9RA07327B-s6080.xyz]

  119
jmolscript: load "" {1 1 1} spacegroup "x,y,z" unitcell [{     10.850000     0.000000     0.000000 }, {      5.209404    10.290543     0.000000 }, {      2.034877     5.132189    12.437748 }]
Co     6.799230     4.836899     9.847960     0.845533
Co    11.295051    10.585833     2.589788     0.845675
Co     0.000000     0.000000     0.000000     0.488026
H      4.955332     7.237331     9.790995     0.092433
H     14.307293     8.259623     8.392992     0.118473
H      5.184908     6.367310     5.345744     0.127985
H      6.589455     5.375801     6.828324     0.101150
H     12.530190     8.085173    11.351933     0.094808
H     13.529281    10.123722    11.359395     0.125807
H      3.683909     3.395922     0.937806     0.123737
H      2.611647     1.397577     0.863180     0.096233
H     10.115727     1.855426     2.406704     0.092356
H     10.291680     2.032106     4.665399     0.131629
H      6.726639     8.915950     4.679081     0.135129
H      6.496095     8.844760     2.409192     0.093353
H     15.330464    11.796748     9.119357     0.074808
H     15.064713    11.780101     6.846980     0.134693
H      7.623491     9.711437     6.609419     0.134504
H      7.746664     9.809880     8.895477     0.089121
H     11.130949    11.296380    10.822085     0.152735
H      9.682962    11.876225    10.848204     0.152112
H      9.703844     6.595566     0.639300     0.157845
H      8.203550     6.970388     0.894274     0.155602
H     12.644941    14.006091    12.089491     0.380750
H     13.138949     8.185401     2.646753     0.092409
H      3.786988     7.163109     4.044756     0.118450
H     12.909373     9.055422     7.092004     0.127970
H     11.504826    10.046931     5.609424     0.101130
H      5.564091     7.337559     1.085815     0.094801
H      4.565000     5.299010     1.078353     0.125798
H     14.410372    12.026810    11.499942     0.123740
H     15.482634    14.025155    11.574568     0.096211
H      7.978554    13.567306    10.031044     0.092361
H      7.802601    13.390626     7.772349     0.131634
H     11.367642     6.506782     7.758667     0.135135
H     11.598186     6.577972    10.028556     0.093356
H      2.763817     3.625984     3.318391     0.074806
H      3.029568     3.642631     5.590768     0.134696
H     10.470790     5.711295     5.828329     0.134494
H     10.347617     5.612852     3.542271     0.089119
H      6.963332     4.126352     1.615663     0.152755
H      8.411319     3.546507     1.589544     0.152123
H      8.390437     8.827166    11.798448     0.157863
H      9.890731     8.452344    11.543474     0.155606
H      5.449340     1.416641     0.348257     0.380739
C      4.986689     7.038134     8.884283     0.111204
C      4.082256     7.664683     8.043492    -0.198368
C      4.110740     7.406787     6.687777     0.101919
C      5.094467     6.548498     6.253700    -0.181381
C      5.941457     5.959448     7.152949     0.112005
C     13.355173     8.172717    11.771085     0.079098
C     13.951185     9.408603    11.778547    -0.184420
C      4.321729     9.605527    12.400435     0.111305
C      2.852945     3.339761     0.522385    -0.171465
C      2.198388     2.132219     0.471391     0.103046
C     10.570146     1.189141     2.869388     0.094854
C     15.889599    11.598137     4.231322    -0.168324
C      5.729630    10.641373     4.965149     0.106388
C      6.262909     9.594042     4.242516    -0.180941
C      6.107439     9.552263     2.871876     0.083675
C     15.976816    11.368687     8.605678     0.069109
C     15.799634    11.358812     7.232550    -0.200678
C      5.881812    10.714422     6.446485     0.095398
C      6.955678    10.141587     7.093248    -0.176241
C      7.022411    10.217309     8.478813     0.104855
C     10.728930    12.465047     9.187764     0.675196
C     10.610299    12.102284    10.675319    -0.449067
C     11.041167    13.129200    11.730040     0.264093
C      9.075710     7.333877     0.672882    -0.447303
C      9.504739     8.303629     1.776110     0.659399
C     10.057472    14.326498    11.736259     0.527431
C     13.107592     8.384598     3.553465     0.111168
C     14.012025     7.758049     4.394256    -0.198357
C     13.983541     8.015945     5.749971     0.101898
C     12.999814     8.874234     6.184048    -0.181364
C     12.152824     9.463284     5.284799     0.111972
C      4.739108     7.250015     0.666663     0.079109
C      4.143096     6.014129     0.659201    -0.184424
C      2.922552     5.817205     0.037313     0.111305
C     15.241336    12.082971    11.915363    -0.171461
C     15.895893    13.290513    11.966357     0.103042
C      2.314731     3.943048     9.568360     0.094880
C      2.204682     3.824595     8.206426    -0.168323
C     12.364651     4.781359     7.472599     0.106387
C     11.831372     5.828690     8.195232    -0.180936
C     11.986842     5.870469     9.565872     0.083663
C      2.117465     4.054045     3.832070     0.069096
C      2.294647     4.063920     5.205198    -0.200691
C     12.212469     4.708310     5.991263     0.095403
C     11.138603     5.281145     5.344500    -0.176232
C     11.071870     5.205423     3.958935     0.104842
C      7.365351     2.957685     3.249984     0.675202
C      7.483982     3.320448     1.762429    -0.449087
C      7.053114     2.293532     0.707708     0.264088
C      9.018571     8.088855    11.764866    -0.447304
C      8.589542     7.119103    10.661638     0.659387
C      8.036809     1.096234     0.701489     0.527449
N      5.890226     6.173136     8.468863    -0.229545
N      3.051298     7.079778    12.339490    -0.167947
N      5.437172    10.463198     2.171631    -0.182986
N      6.144533    10.814899     9.243734    -0.280357
N     12.204055     9.249596     3.968885    -0.229566
N      4.192983     8.342954     0.098258    -0.167956
N     12.657109     4.959534    10.266117    -0.182982
N     11.949748     4.607833     3.194014    -0.280357
O     11.217647    13.544968     8.814756    -0.596809
O     10.312268    11.595802     8.407918    -0.594381
O     12.343419    13.596262    11.363127    -0.544395
O      6.972239     9.085595    -0.022264    -0.490456
O      5.151778     5.029196    11.053427    -0.515941
O      9.046264     8.179965     2.922871    -0.586976
O     10.332470     9.192344     1.411063    -0.605983
O      6.876634     1.877764     3.622992    -0.596715
O      7.782013     3.826930     4.029830    -0.594241
O      5.750862     1.826470     1.074621    -0.544388
O      9.087165     1.204948     0.022264    -0.490405
O     12.942503    10.393536     1.384321    -0.515832
O      9.048017     7.242767     9.514877    -0.586977
O      7.761811     6.230388    11.026685    -0.605993

The following XYZ coordinates are in angstroms. Other properties are in atomic units.
The sperically averaged electron density of each atom fit to a function of the form exp(a - br)
eigen_1, eigen_2 and eigen_3 are the three eigenvalues of traceless quadrupole moment tensor
  atom number  atomic symbol              X              Y              Z     net charge C6 coefficient C8 coefficient C10 coefficient fluctuating dipole atomic polarizability isotropic forcefield polarizability              a              b squared Pearson coefficient          <r^3>          <r^4>         wp_QDO          m_QDO          q_QDO       dipole_x       dipole_y       dipole_z         dipole            Qxy            Qxz            Qyz     Q(x^2-y^2)  Q(3z^2 - R^2)        eigen_1        eigen_2        eigen_3 static polarizability      alpha(xx)      alpha(xy)      alpha(xz)      alpha(yy)      alpha(yz)      alpha(zz) atomic spin moment
            1             Co       6.799230       4.836899       9.847960       0.845533     103.527950 0.23294514E+04  0.77347836E+05                                16.591121                           14.617356       0.551669       2.024714                    0.996537      47.860127     128.238108       0.536286       0.343966      -1.202509       0.018273      -0.024864       0.011631       0.032976      -0.010372      -0.034726       0.136306       0.044216      -0.030534      -0.151564       0.018944       0.132620             18.107462      17.156992       3.195618       3.234776      19.841911      -2.402966      17.323484           2.811321
            2             Co      11.295051      10.585833       2.589788       0.845675     103.519807 0.23292174E+04  0.77337346E+05                                16.589368                           14.615874       0.552101       2.024859                    0.996535      47.860356     128.232242       0.536360       0.343931      -1.202552      -0.018330       0.024886      -0.011597       0.033012      -0.010466      -0.035212       0.136367       0.043964      -0.030840      -0.151641       0.018710       0.132931             18.105509      17.155116       3.195110       3.234428      19.839668      -2.402756      17.321742           2.811001
            3             Co       0.000000       0.000000       0.000000       0.488026     119.629626 0.24199322E+04  0.81686815E+05                                19.665174                           15.962665       1.003608       2.095556                    0.992681      55.750791     154.072779       0.459535       0.394856      -1.153694       0.000017      -0.000005      -0.000002       0.000017      -0.104010       0.017657      -0.024131       0.037308      -0.264721      -0.093327      -0.059954       0.153281             24.115398      24.322586       3.788222      -2.228290      22.596658       3.606183      25.426950           0.038852
            4              H       4.955332       7.237331       9.790995       0.092433       0.998772 0.71266253E+01  0.68903090E+02                                 1.730755                            1.620348      -1.169292       2.324855                    0.994628       3.739077      10.860797       0.458551       1.381541      -0.686078      -0.000593       0.008732       0.045316       0.046154      -0.008432       0.002280       0.006660       0.006121       0.031138      -0.015912       0.003382       0.012530              1.783334       1.390952      -0.028283       0.025644       1.456711       0.131509       2.502338           0.000208
            5              H      14.307293       8.259623       8.392992       0.118473       0.986510 0.76078879E+01  0.74442582E+02                                 1.688458                            1.656254      -1.083419       2.368109                    0.996322       3.636621      10.476466       0.462943       1.352138      -0.692790      -0.023341       0.022517       0.011795       0.034510      -0.014875      -0.001176       0.005142       0.006791       0.009594      -0.017395       0.002269       0.015127              1.671259       1.699863      -0.288189      -0.097205       1.675077       0.113475       1.638838           0.000219
            6              H       5.184908       6.367310       5.345744       0.127985       0.977212 0.70979475E+01  0.67757480E+02                                 1.641326                            1.572070      -0.849982       2.487115                    0.999309       3.344675       9.290765       0.491405       1.305697      -0.704039       0.006627      -0.008337      -0.034852       0.036443      -0.009387      -0.002685       0.003468       0.004252       0.034609      -0.015434       0.001970       0.013464              1.651623       1.408481      -0.074721       0.012439       1.387982       0.052974       2.158407           0.000210
            7              H       6.589455       5.375801       6.828324       0.101150       1.167026 0.84652682E+01  0.84492865E+02                                 1.854428                            1.719249      -1.002185       2.410106                    0.997232       3.560921      10.131684       0.468661       1.309388      -0.703173       0.033015      -0.030690      -0.020015       0.049320      -0.012481      -0.002775       0.001878       0.012262       0.014181      -0.016270       0.003358       0.012912              1.894466       2.082150      -0.576618      -0.252768       1.933950       0.196024       1.667298           0.000578
            8              H      12.530190       8.085173      11.351933       0.094808       1.072151 0.74856859E+01  0.72567444E+02                                 1.752270                            1.612773      -1.018269       2.386461                    0.997782       3.595923      10.135070       0.484897       1.303005      -0.702926      -0.040632      -0.001090      -0.020688       0.045608      -0.004132       0.017091      -0.006350       0.000974      -0.021343      -0.019855       0.000335       0.019521              1.832403       2.313593       0.305609       0.344801       1.596343       0.128502       1.587271          -0.000209
            9              H      13.529281      10.123722      11.359395       0.125807       0.929618 0.65325322E+01  0.61145795E+02                                 1.591754                            1.509287      -0.836770       2.490170                    0.999471       3.330884       9.194616       0.500412       1.307656      -0.703008      -0.014276       0.027537      -0.017031       0.035385      -0.000345       0.011018      -0.006748      -0.006924      -0.017927      -0.015798       0.003581       0.012217              1.624940       1.517077      -0.186491       0.121975       1.965495      -0.216660       1.392247          -0.000191
           10              H       3.683909       3.395922       0.937806       0.123737       0.926551 0.65961182E+01  0.62347083E+02                                 1.625187                            1.544131      -1.051981       2.380604                    0.997858       3.543621      10.068525       0.478043       1.355536      -0.691616       0.030034       0.003383       0.015177       0.033821       0.006975       0.008255      -0.001358      -0.000220      -0.009377      -0.011703       0.001029       0.010674              1.661131       2.038394       0.053362       0.235344       1.514697       0.039903       1.430301          -0.000126
           11              H       2.611647       1.397577       0.863180       0.096233       1.031438 0.75098286E+01  0.73242215E+02                                 1.744657                            1.646734      -1.027932       2.394739                    0.996586       3.636656      10.458017       0.463795       1.354093      -0.692568       0.025044      -0.037944       0.018598       0.049120      -0.005427       0.009736      -0.007709      -0.004084      -0.025651      -0.015116      -0.000886       0.016002              1.792463       1.653938      -0.280585       0.114877       2.187999      -0.262760       1.535453          -0.000498
           12              H      10.115727       1.855426       2.406704       0.092356       0.971336 0.70422225E+01  0.67894420E+02                                 1.698519                            1.610876      -1.157573       2.328522                    0.994806       3.741346      10.857156       0.459765       1.381802      -0.685946      -0.024615       0.033778      -0.018372       0.045655      -0.013768       0.002071      -0.002047      -0.012683       0.003127      -0.015705       0.000497       0.015208              1.733793       1.672822      -0.325642       0.308784       1.786738      -0.325660       1.741821          -0.000102
           13              H      10.291680       2.032106       4.665399       0.131629       0.929933 0.70003235E+01  0.67390367E+02                                 1.653764                            1.612452      -1.118680       2.363969                    0.995997       3.586042      10.399010       0.456814       1.392794      -0.684583      -0.017517       0.027509       0.016461       0.036532      -0.007645       0.000521       0.002614      -0.009894       0.017002      -0.012106       0.004003       0.008103              1.643522       1.425910      -0.198097      -0.081000       1.841099       0.251882       1.663556          -0.000023
           14              H       6.726639       8.915950       4.679081       0.135129       0.999254 0.74528713E+01  0.72387029E+02                                 1.695814                            1.634521      -1.069860       2.390621                    0.996783       3.473112       9.894817       0.469116       1.344276      -0.695376       0.021783      -0.026683       0.014764       0.037476      -0.013037       0.005663      -0.000167      -0.013034       0.002493      -0.016320       0.001429       0.014891              1.697063       1.557283      -0.251667       0.148125       1.768847      -0.239387       1.765059          -0.000000
           15              H       6.496095       8.844760       2.409192       0.093353       1.135505 0.80888870E+01  0.80659462E+02                                 1.875090                            1.716893      -1.296563       2.255803                    0.993944       3.896505      11.464884       0.449480       1.366561      -0.688488       0.023482      -0.033248      -0.019284       0.045041      -0.009772       0.001176       0.002533      -0.021803       0.003075      -0.015399       0.000986       0.014413              1.963653       1.757162      -0.326307      -0.311060       2.059837       0.544703       2.073959          -0.000066
           16              H      15.330464      11.796748       9.119357       0.074808       1.103601 0.79227508E+01  0.77359487E+02                                 1.740324                            1.625702      -0.872060       2.444673                    0.998760       3.559346       9.841032       0.501454       1.250942      -0.715106      -0.030848       0.020739       0.020168       0.042290      -0.014241      -0.001186       0.000998       0.015870       0.004040      -0.016979       0.001189       0.015791              1.783063       1.788799      -0.289048      -0.471911       1.560905       0.332112       1.999485          -0.000034
           17              H      15.064713      11.780101       6.846980       0.134693       0.960141 0.71900146E+01  0.68734968E+02                                 1.613730                            1.577699      -0.851549       2.491392                    0.999422       3.282795       9.072335       0.493524       1.298225      -0.706310      -0.029689       0.018344      -0.014281       0.037708      -0.013136       0.000647       0.001736       0.014022       0.012519      -0.017132       0.004315       0.012817              1.592340       1.715728      -0.220686       0.222615       1.439986      -0.121731       1.621307          -0.000010
           18              H       7.623491       9.711437       6.609419       0.134504       0.938285 0.67836839E+01  0.63562370E+02                                 1.556150                            1.506261      -0.768346       2.529657                    0.999832       3.152798       8.471954       0.521201       1.254199      -0.716372       0.031250      -0.016660      -0.016518       0.039076      -0.013388      -0.002875       0.001941       0.015221       0.008121      -0.016756       0.001737       0.015019              1.551148       1.651261      -0.220285      -0.201634       1.399883       0.178284       1.602299           0.000022
           19              H       7.746664       9.809880       8.895477       0.089121       1.078021 0.76258675E+01  0.74604332E+02                                 1.789982                            1.652571      -1.023239       2.389863                    0.996733       3.683357      10.583092       0.466196       1.342958      -0.694513       0.034938      -0.019200       0.019743       0.044487      -0.011270       0.002777      -0.000629       0.008775       0.036074      -0.018143       0.005080       0.013064              1.845475       2.085436      -0.370904       0.490798       1.686091      -0.283653       1.764898          -0.000001
           20              H      11.130949      11.296380      10.822085       0.152735       0.921648 0.67998635E+01  0.64493318E+02                                 1.609911                            1.558179      -0.840014       2.492668                    0.998828       3.362404       9.440165       0.482309       1.338955      -0.696654       0.012880      -0.015700       0.001133       0.020339      -0.005329       0.000329       0.001437      -0.002250      -0.010914      -0.004828      -0.002514       0.007342              1.640107       1.610760      -0.368509       0.088224       1.909685      -0.066905       1.399876           0.000168
           21              H       9.682962      11.876225      10.848204       0.152112       0.920618 0.70294352E+01  0.67606759E+02                                 1.639535                            1.608934      -1.025942       2.405140                    0.997005       3.515877      10.124979       0.461157       1.380980      -0.687404      -0.023604      -0.005519       0.002107       0.024332       0.003400       0.001007       0.001231       0.013260      -0.007298      -0.006469      -0.002342       0.008811              1.656054       2.072245       0.120320      -0.019784       1.473473      -0.010094       1.422443           0.000073
           22              H       9.703844       6.595566       0.639300       0.157845       0.849722 0.61415661E+01  0.56800973E+02                                 1.527771                            1.483488      -0.728584       2.550888                    0.999533       3.256689       9.036921       0.492843       1.343756      -0.695843       0.015584      -0.015003       0.001096       0.021659      -0.004522       0.000582      -0.002916       0.003605       0.002106      -0.005922       0.000391       0.005531              1.557285       1.615161      -0.357090       0.034829       1.735246      -0.026100       1.321449           0.000135
           23              H       8.203550       6.970388       0.894274       0.155602       0.961509 0.72548926E+01  0.70415827E+02                                 1.695647                            1.640594      -1.144628       2.352791                    0.996302       3.560377      10.342168       0.453591       1.391242      -0.685277      -0.020712      -0.006354       0.007593       0.022957       0.006157      -0.003269      -0.000281       0.012696       0.001708      -0.009230      -0.000418       0.009647              1.729727       2.104307       0.235790      -0.119373       1.609654      -0.066128       1.475220           0.000458
           24              H      12.644941      14.006091      12.089491       0.380750       0.456235 0.29010229E+01  0.23234080E+02                                 1.179735                            1.158312      -1.408871       2.342835                    0.996343       2.818218       8.390750       0.440961       1.734329      -0.624998       0.013958       0.009607       0.012441       0.021021       0.008876      -0.000330      -0.001126       0.012140      -0.033792      -0.011401      -0.005008       0.016409              1.191837       1.192505       0.099479       0.127392       1.102951       0.109527       1.280053          -0.000108
           25              H      13.138949       8.185401       2.646753       0.092409       0.998801 0.71268916E+01  0.68906276E+02                                 1.730786                            1.620376      -1.169280       2.324851                    0.994628       3.739158      10.861063       0.458548       1.381538      -0.686079       0.000594      -0.008735      -0.045313       0.046151      -0.008433       0.002279       0.006661       0.006121       0.031134      -0.015912       0.003383       0.012529              1.783365       1.390977      -0.028285       0.025645       1.456737       0.131510       2.502382           0.000215
           26              H       3.786988       7.163109       4.044756       0.118450       0.986532 0.76080991E+01  0.74445178E+02                                 1.688487                            1.656281      -1.083443       2.368095                    0.996321       3.636675      10.476665       0.462938       1.352144      -0.692789       0.023340      -0.022517      -0.011796       0.034510      -0.014874      -0.001176       0.005142       0.006792       0.009594      -0.017395       0.002269       0.015126              1.671288       1.699894      -0.288200      -0.097209       1.675107       0.113479       1.638863           0.000224
           27              H      12.909373       9.055422       7.092004       0.127970       0.977211 0.70979341E+01  0.67757408E+02                                 1.641338                            1.572079      -0.849997       2.487111                    0.999309       3.344684       9.290833       0.491398       1.305714      -0.704035      -0.006629       0.008339       0.034853       0.036445      -0.009387      -0.002685       0.003468       0.004251       0.034607      -0.015434       0.001970       0.013464              1.651636       1.408488      -0.074721       0.012439       1.387989       0.052976       2.158430           0.000206
           28              H      11.504826      10.046931       5.609424       0.101130       1.167075 0.84657302E+01  0.84498757E+02                                 1.854490                            1.719304      -1.002237       2.410073                    0.997232       3.561047      10.132169       0.468650       1.309399      -0.703170      -0.033013       0.030687       0.020019       0.049318      -0.012479      -0.002776       0.001879       0.012261       0.014188      -0.016269       0.003358       0.012910              1.894530       2.082221      -0.576643      -0.252779       1.934014       0.196034       1.667356           0.000583
           29              H       5.564091       7.337559       1.085815       0.094801       1.072146 0.74856404E+01  0.72566865E+02                                 1.752264                            1.612768      -1.018274       2.386459                    0.997782       3.595905      10.134997       0.484898       1.303005      -0.702926       0.040633       0.001091       0.020687       0.045609      -0.004133       0.017091      -0.006350       0.000974      -0.021341      -0.019855       0.000334       0.019521              1.832397       2.313586       0.305608       0.344799       1.596338       0.128502       1.587266          -0.000205
           30              H       4.565000       5.299010       1.078353       0.125798       0.929637 0.65327004E+01  0.61147715E+02                                 1.591770                            1.509302      -0.836771       2.490165                    0.999471       3.330922       9.194724       0.500412       1.307648      -0.703010       0.014275      -0.027536       0.017030       0.035384      -0.000345       0.011018      -0.006747      -0.006922      -0.017929      -0.015797       0.003581       0.012216              1.624957       1.517092      -0.186493       0.121977       1.965519      -0.216664       1.392260          -0.000187
           31              H      14.410372      12.026810      11.499942       0.123740       0.926527 0.65959031E+01  0.62344537E+02                                 1.625161                            1.544108      -1.051969       2.380615                    0.997858       3.543555      10.068294       0.478046       1.355540      -0.691615      -0.030034      -0.003383      -0.015181       0.033823       0.006976       0.008256      -0.001359      -0.000219      -0.009372      -0.011705       0.001030       0.010674              1.661104       2.038358       0.053361       0.235338       1.514673       0.039902       1.430280          -0.000129
           32              H      15.482634      14.025155      11.574568       0.096211       1.031449 0.75099267E+01  0.73243452E+02                                 1.744678                            1.646752      -1.027947       2.394730                    0.996586       3.636693      10.458163       0.463790       1.354104      -0.692566      -0.025044       0.037941      -0.018605       0.049121      -0.005428       0.009738      -0.007708      -0.004084      -0.025648      -0.015116      -0.000886       0.016003              1.792485       1.653956      -0.280591       0.114880       2.188028      -0.262766       1.535470          -0.000501
           33              H       7.978554      13.567306      10.031044       0.092361       0.971298 0.70418643E+01  0.67890096E+02                                 1.698478                            1.610839      -1.157551       2.328540                    0.994807       3.741240      10.856775       0.459769       1.381808      -0.685945       0.024620      -0.033778       0.018373       0.045658      -0.013768       0.002071      -0.002047      -0.012683       0.003126      -0.015704       0.000497       0.015208              1.733751       1.672781      -0.325633       0.308773       1.786695      -0.325650       1.741776          -0.000110
           34              H       7.802601      13.390626       7.772349       0.131634       0.929920 0.70002056E+01  0.67389013E+02                                 1.653754                            1.612443      -1.118689       2.363966                    0.995997       3.586038      10.399014       0.456813       1.392801      -0.684582       0.017518      -0.027510      -0.016460       0.036532      -0.007645       0.000522       0.002614      -0.009895       0.017002      -0.012106       0.004004       0.008102              1.643512       1.425902      -0.198096      -0.081000       1.841088       0.251879       1.663546          -0.000031
           35              H      11.367642       6.506782       7.758667       0.135135       0.999234 0.74526803E+01  0.72384683E+02                                 1.695790                            1.634498      -1.069825       2.390640                    0.996783       3.473065       9.894637       0.469120       1.344274      -0.695377      -0.021785       0.026682      -0.014763       0.037476      -0.013036       0.005662      -0.000168      -0.013034       0.002493      -0.016318       0.001428       0.014890              1.697039       1.557262      -0.251662       0.148122       1.768823      -0.239383       1.765033          -0.000003
           36              H      11.598186       6.577972      10.028556       0.093356       1.135510 0.80889297E+01  0.80659967E+02                                 1.875091                            1.716894      -1.296547       2.255809                    0.993944       3.896515      11.464906       0.449482       1.366555      -0.688489      -0.023483       0.033247       0.019282       0.045040      -0.009771       0.001176       0.002534      -0.021802       0.003077      -0.015399       0.000986       0.014412              1.963653       1.757163      -0.326306      -0.311059       2.059837       0.544701       2.073959          -0.000070
           37              H       2.763817       3.625984       3.318391       0.074806       1.103663 0.79233080E+01  0.77366322E+02                                 1.740385                            1.625756      -0.872122       2.444634                    0.998759       3.559479       9.841502       0.501447       1.250937      -0.715106       0.030845      -0.020735      -0.020168       0.042286      -0.014240      -0.001185       0.000997       0.015870       0.004042      -0.016979       0.001190       0.015789              1.783127       1.788860      -0.289062      -0.471935       1.560957       0.332129       1.999564          -0.000027
           38              H       3.029568       3.642631       5.590768       0.134696       0.960170 0.71903153E+01  0.68738697E+02                                 1.613772                            1.577740      -0.851584       2.491372                    0.999421       3.282879       9.072682       0.493513       1.298237      -0.706307       0.029687      -0.018342       0.014283       0.037706      -0.013134       0.000647       0.001736       0.014022       0.012522      -0.017131       0.004316       0.012815              1.592381       1.715771      -0.220694       0.222624       1.440020      -0.121735       1.621352          -0.000013
           39              H      10.470790       5.711295       5.828329       0.134494       0.938275 0.67835731E+01  0.63560979E+02                                 1.556133                            1.506245      -0.768346       2.529658                    0.999832       3.152760       8.471787       0.521207       1.254191      -0.716374      -0.031250       0.016660       0.016520       0.039077      -0.013387      -0.002876       0.001940       0.015220       0.008123      -0.016755       0.001737       0.015019              1.551131       1.651244      -0.220284      -0.201633       1.399869       0.178282       1.602280           0.000024
           40              H      10.347617       5.612852       3.542271       0.089119       1.078008 0.76257417E+01  0.74602639E+02                                 1.789954                            1.652549      -1.023180       2.389890                    0.996734       3.683294      10.582807       0.466204       1.342943      -0.694516      -0.034936       0.019202      -0.019743       0.044487      -0.011270       0.002778      -0.000629       0.008777       0.036071      -0.018142       0.005079       0.013063              1.845445       2.085401      -0.370896       0.490784       1.686066      -0.283646       1.764868           0.000008
           41              H       6.963332       4.126352       1.615663       0.152755       0.921589 0.67993123E+01  0.64486788E+02                                 1.609846                            1.558120      -0.839972       2.492702                    0.998828       3.362257       9.439659       0.482317       1.338961      -0.696653      -0.012879       0.015703      -0.001137       0.020341      -0.005329       0.000329       0.001436      -0.002252      -0.010915      -0.004828      -0.002514       0.007342              1.640039       1.610694      -0.368483       0.088217       1.909600      -0.066900       1.399824           0.000172
           42              H       8.411319       3.546507       1.589544       0.152123       0.920572 0.70289856E+01  0.67601387E+02                                 1.639487                            1.608889      -1.025910       2.405166                    0.997005       3.515764      10.124591       0.461161       1.380990      -0.687402       0.023604       0.005522      -0.002110       0.024333       0.003400       0.001007       0.001231       0.013258      -0.007296      -0.006469      -0.002341       0.008810              1.656004       2.072173       0.120316      -0.019782       1.473434      -0.010094       1.422406           0.000077
           43              H       8.390437       8.827166      11.798448       0.157863       0.849692 0.61412913E+01  0.56797763E+02                                 1.527732                            1.483452      -0.728548       2.550912                    0.999533       3.256605       9.036617       0.492851       1.343751      -0.695844      -0.015584       0.015003      -0.001099       0.021661      -0.004522       0.000582      -0.002917       0.003604       0.002106      -0.005923       0.000391       0.005532              1.557245       1.615118      -0.357074       0.034826       1.735197      -0.026099       1.321418           0.000132
           44              H       9.890731       8.452344      11.543474       0.155606       0.961510 0.72549047E+01  0.70416047E+02                                 1.695653                            1.640600      -1.144647       2.352783                    0.996301       3.560394      10.342260       0.453588       1.391250      -0.685275       0.020711       0.006355      -0.007596       0.022957       0.006157      -0.003269      -0.000280       0.012697       0.001707      -0.009229      -0.000418       0.009647              1.729733       2.104312       0.235793      -0.119373       1.609663      -0.066129       1.475225           0.000455
           45              H       5.449340       1.416641       0.348257       0.380739       0.456230 0.29009994E+01  0.23233948E+02                                 1.179751                            1.158328      -1.408997       2.342783                    0.996341       2.818261       8.391010       0.440945       1.734389      -0.624990      -0.013961      -0.009607      -0.012439       0.021022       0.008876      -0.000328      -0.001126       0.012141      -0.033801      -0.011404      -0.005007       0.016411              1.191853       1.192522       0.099480       0.127393       1.102966       0.109527       1.280070          -0.000112
           46              C       4.986689       7.038134       8.884283       0.111204      24.467173 0.33555789E+03  0.74607438E+04                                 7.582628                            6.300950       0.114412       2.064856                    0.998963      26.128070      75.210729       0.620891       0.443686      -1.038141       0.022854      -0.034015      -0.032777       0.052475       0.042237      -0.010952       0.005156      -0.010056       0.001312      -0.045686       0.003082       0.042604              8.200442       7.137178      -2.613264       1.745814       6.872348      -0.919631      10.591799          -0.003303
           47              C       4.082256       7.664683       8.043492      -0.198368      32.208918 0.48286471E+03  0.11716344E+05                                 8.945871                            7.453342      -0.065563       1.949728                    0.998303      30.745050      91.373372       0.585102       0.431428      -1.049207       0.007957      -0.005325       0.000511       0.009588      -0.011535      -0.010047       0.005134      -0.011584      -0.067752      -0.025856      -0.000301       0.026158              9.771765       8.212328      -2.455389       2.914763       7.332173      -1.592385      13.770794           0.000557
           48              C       4.110740       7.406787       6.687777       0.101919      32.347124 0.41753040E+03  0.97281027E+04                                 9.061141                            6.972582      -0.174617       1.961590                    0.999393      26.687957      76.652946       0.602054       0.436647      -1.050504       0.006233      -0.005030       0.005106       0.009499      -0.006288       0.001685      -0.003404      -0.004953       0.008670      -0.008230       0.000170       0.008060             10.503561       9.969120      -3.701524       4.140635       7.809666      -2.456082      13.731896          -0.007194
           49              C       5.094467       6.548498       6.253700      -0.181381      30.649161 0.43968271E+03  0.10381831E+05                                 8.536957                            7.032486       0.218956       2.051160                    0.999443      29.407705      85.146245       0.614981       0.421803      -1.059183       0.002957      -0.006277       0.004987       0.008544       0.012053      -0.013496       0.005740      -0.008026       0.055102      -0.026485       0.003074       0.023411              9.186996       9.091027      -3.654235       2.243974       7.760187      -1.628511      10.709773           0.000575
           50              C       5.941457       5.959448       7.152949       0.112005      25.288926 0.32045626E+03  0.70211653E+04                                 7.625144                            6.071514       0.167448       2.078925                    0.999708      25.715069      72.724889       0.648051       0.431377      -1.048784      -0.023045       0.012853       0.039594       0.047581       0.026403      -0.032902       0.013296      -0.009228      -0.070057      -0.053970       0.012767       0.041203              8.316311       7.591772      -3.027935       1.353371       6.759620      -0.961433      10.597541          -0.002750
           51              C      13.355173       8.172717      11.771085       0.079098      27.656443 0.34668030E+03  0.77459969E+04                                 8.139577                            6.337108       0.201915       2.081170                    0.999712      26.435939      75.481101       0.631064       0.434395      -1.047035       0.031584      -0.025024       0.032166       0.051559      -0.015839      -0.004404       0.004516       0.041275       0.066971      -0.037315       0.011876       0.025439              9.398279       9.603621       3.111105       1.611443      12.799903      -0.535223       5.791314          -0.000967
           52              C      13.951185       9.408603      11.778547      -0.184420      34.296782 0.45358958E+03  0.10796903E+05                                 9.257819                            7.159584       0.168482       2.029981                    0.999411      29.764002      86.604512       0.607192       0.423783      -1.057650       0.000849      -0.003218       0.005829       0.006712      -0.020160      -0.002303      -0.012363      -0.023707       0.007983      -0.027092       0.000901       0.026191             10.785436      10.828430       4.192744       1.928766      15.189786      -0.087802       6.338093          -0.001432
           53              C       4.321729       9.605527      12.400435       0.111305      36.859823 0.42302722E+03  0.98903194E+04                                 9.930846                            7.029908      -0.363600       1.898402                    0.998836      26.840151      77.271082       0.598001       0.438089      -1.049440      -0.002713      -0.004968       0.000366       0.005672      -0.001621       0.012531      -0.004911       0.001118      -0.025540      -0.016618       0.002711       0.013907             12.617958      10.793395       5.362979       1.768563      20.377146      -0.400887       6.683333          -0.000371
           54              C       2.852945       3.339761       0.522385      -0.171465      34.019975 0.46108822E+03  0.11056009E+05                                 9.334293                            7.315561      -0.083194       1.959218                    0.997776      29.846762      88.084996       0.586880       0.435254      -1.047235      -0.005260      -0.006114      -0.000751       0.008100       0.001974      -0.005414       0.014474       0.034164       0.060703      -0.031564       0.006068       0.025496             10.761657       9.707162       2.323960       1.426469      16.187813      -0.846599       6.389996          -0.001328
           55              C       2.198388       2.132219       0.471391       0.103046      26.046924 0.33820591E+03  0.75389147E+04                                 7.916973                            6.330775       0.011019       2.028081                    0.998939      26.326561      76.027517       0.618322       0.444390      -1.037110      -0.028226       0.013728      -0.027533       0.041752      -0.033081      -0.015624       0.000907       0.017916       0.079552      -0.048590       0.011023       0.037567              8.966925       9.278957       2.256950       1.587857      12.051497      -0.293333       5.570320          -0.000793
           56              C      10.570146       1.189141       2.869388       0.094854      25.599444 0.35022771E+03  0.78811567E+04                                 7.859489                            6.479965      -0.065193       2.002082                    0.998240      26.648845      77.509442       0.605397       0.449600      -1.033332       0.014288      -0.043323      -0.002009       0.045662       0.005132      -0.003732      -0.009554       0.027420      -0.122571      -0.042799       0.007340       0.035459              8.581325       5.777387      -1.831233       0.863070       7.657284       0.687151      12.309304          -0.000477
           57              C      15.889599      11.598137       4.231322      -0.168324      30.957191 0.45214740E+03  0.10775083E+05                                 8.682336                            7.185295       0.032038       1.996436                    0.998086      29.594167      86.713100       0.600240       0.428194      -1.052853      -0.009328      -0.008277      -0.003904       0.013068       0.003295      -0.014111       0.009042       0.015733      -0.055228      -0.026646       0.004647       0.021999              9.423727       5.764023      -1.644366       1.708163       8.138441      -0.331859      14.368716          -0.000424
           58              C       5.729630      10.641373       4.965149       0.106388      33.161237 0.40646316E+03  0.93792319E+04                                 9.150179                            6.827581      -0.076308       1.993968                    0.999369      26.240270      74.286993       0.617186       0.430075      -1.057600      -0.001383       0.001015      -0.003393       0.003802      -0.004209      -0.004189       0.002370       0.042397      -0.014304      -0.019494      -0.005162       0.024656             10.841892       5.717436      -1.606648       1.332824       8.036379       0.665799      18.771861          -0.000206
           59              C       6.262909       9.594042       4.242516      -0.180941      32.503109 0.45751444E+03  0.10945759E+05                                 8.997459                            7.246302      -0.044039       1.964429                    0.998350      30.070024      88.558894       0.594848       0.430387      -1.050494       0.011818       0.002344      -0.013754       0.018284      -0.002389       0.008795      -0.010578       0.010664      -0.058964      -0.025022       0.005911       0.019110              9.969700       5.969136      -1.719895      -0.191189       8.133148       1.523888      15.806817          -0.000045
           60              C       6.107439       9.552263       2.871876       0.083675      26.997779 0.34956141E+03  0.78561499E+04                                 8.085931                            6.417289      -0.052185       1.999357                    0.999125      26.817876      77.748577       0.616891       0.441785      -1.038700      -0.012102       0.046135      -0.000832       0.047703       0.011930      -0.011508       0.000300       0.013455      -0.114470      -0.040273       0.006150       0.034123              9.028977       5.985091      -2.029586      -0.029347       7.704557       0.913020      13.397284          -0.000135
           61              C      15.976816      11.368687       8.605678       0.069109      24.937835 0.34909692E+03  0.78010353E+04                                 7.482763                            6.299902       0.084309       2.027115                    0.999782      26.844453      76.252336       0.642905       0.426337      -1.053635       0.031626      -0.016457      -0.006258       0.036196      -0.000921      -0.031725       0.011014      -0.004443      -0.111991      -0.053280       0.019589       0.033691              7.944004       6.916177      -1.591649      -0.203180       5.415981       0.896207      11.499854          -0.000036
           62              C      15.799634      11.358812       7.232550      -0.200678      30.530568 0.46154365E+03  0.11033747E+05                                 8.514783                            7.215987       0.213660       2.039024                    0.999425      30.106824      87.782433       0.605600       0.423068      -1.058129       0.006001       0.001264       0.004485       0.007598      -0.014682       0.011502      -0.011171       0.013341      -0.061644      -0.025785      -0.005415       0.031200              9.064909       7.089632      -1.419763      -0.181005       5.951336       1.254527      14.153760          -0.000101
           63              C       5.881812      10.714422       6.446485       0.095398      32.640054 0.41439064E+03  0.96132355E+04                                 9.056437                            6.902315      -0.090546       1.986256                    0.999507      26.519684      75.400878       0.612401       0.431133      -1.056424      -0.001574       0.002243       0.004302       0.005101      -0.005692       0.001474       0.002392      -0.014921       0.033099      -0.015081       0.003456       0.011624             10.581649       7.454295      -1.434043       1.323285       5.956268       0.851361      18.334386          -0.000095
           64              C       6.955678      10.141587       7.093248      -0.176241      30.140349 0.44466404E+03  0.10525292E+05                                 8.469028                            7.106139       0.229417       2.054979                    0.999352      29.400871      85.131449       0.607627       0.425860      -1.057030       0.011493       0.003631       0.008651       0.014836      -0.010464      -0.016727       0.008851       0.007521      -0.066436      -0.029198       0.000102       0.029096              9.029400       7.952348      -1.577333       1.815415       5.764428      -0.064506      13.371425          -0.000030
           65              C       7.022411      10.217309       8.478813       0.104855      24.360054 0.33425217E+03  0.74053858E+04                                 7.454076                            6.226572      -0.002371       2.019807                    0.999228      26.120651      74.427635       0.635591       0.434966      -1.045995      -0.024458       0.023202      -0.008643       0.034803       0.015781       0.015746      -0.017980      -0.020559      -0.134160      -0.054151       0.012024       0.042127              7.888894       7.621208      -1.927089       0.989687       5.761501       0.077374      10.283973          -0.000021
           66              C      10.728930      12.465047       9.187764       0.675196      19.774475 0.23517616E+03  0.48112251E+04                                 6.805509                            5.532204      -0.232967       1.996327                    0.999257      21.654972      60.901526       0.613493       0.488016      -1.008035       0.013700       0.019727      -0.025828       0.035270      -0.063535      -0.004414      -0.017204       0.113886      -0.086398      -0.077252      -0.022536       0.099788              7.243415       4.785928       1.779570       0.523940       8.537627       0.743982       8.406689          -0.000726
           67              C      10.610299      12.102284      10.675319      -0.449067      32.588635 0.55388495E+03  0.13863019E+05                                 8.864187                            7.784609      -0.349244       1.854672                    0.997848      33.016619      98.594331       0.596462       0.410285      -1.065967       0.027030       0.029159       0.018997       0.044065       0.017955       0.005559       0.015621       0.032406      -0.079686      -0.034496      -0.005035       0.039531              9.447372       7.628699       0.323850       1.204172       9.075623       1.381578      11.637794           0.000038
           68              C      11.041167      13.129200      11.730040       0.264093      23.307250 0.33383833E+03  0.74195888E+04                                 8.030772                            6.858593      -0.478548       1.874575                    0.996959      25.598440      73.886291       0.521552       0.528403      -0.992881       0.108933      -0.060610      -0.023741       0.126900       0.054805      -0.020984      -0.007527       0.064106       0.049679      -0.071950       0.006803       0.065147              8.890395       8.826455      -0.464038       1.083303       8.594620       0.285641       9.250112           0.002112
           69              C       9.075710       7.333877       0.672882      -0.447303      32.912688 0.55187584E+03  0.13802066E+05                                 8.923476                            7.770869      -0.347215       1.855192                    0.998588      32.963635      98.441776       0.596862       0.410326      -1.065795       0.007514       0.015331      -0.028981       0.033636       0.008794      -0.005403      -0.025308       0.028578       0.041658      -0.035154       0.004577       0.030577              9.623465       8.262031       0.325763       1.608100       9.404579       0.015369      11.203787           0.002990
           70              C       9.504739       8.303629       1.776110       0.659399      20.184744 0.24593871E+03  0.50957699E+04                                 6.936340                            5.669454      -0.175045       2.003508                    0.999503      22.191734      63.122610       0.603165       0.490102      -1.005427       0.024835       0.021606      -0.001676       0.032960      -0.066310       0.028593      -0.022426       0.031825      -0.154317      -0.060018      -0.042472       0.102490              7.497935       6.866660       2.410811      -0.506100       6.651561       0.465878       8.975584           0.001088
           71              C      10.057472      14.326498      11.736259       0.527431      21.817897 0.25770797E+03  0.54159316E+04                                 7.366375                            5.841210      -0.201971       1.994467                    0.997949      23.306462      67.313540       0.587018       0.496488      -0.999672      -0.064382       0.073124       0.003142       0.097479       0.046256       0.062878       0.058096       0.005296       0.191917      -0.078332      -0.049956       0.128288              8.371079      10.378000      -1.152209      -2.409374       8.141058      -1.513019       6.594178          -0.000496
           72              C      13.107592       8.384598       3.553465       0.111168      24.468030 0.33557256E+03  0.74611740E+04                                 7.582881                            6.301148       0.114250       2.064797                    0.998962      26.128878      75.214320       0.620871       0.443695      -1.038133      -0.022857       0.034009       0.032782       0.052476       0.042235      -0.010954       0.005165      -0.010053       0.001329      -0.045690       0.003091       0.042598              8.200719       7.137422      -2.613363       1.745878       6.872573      -0.919668      10.592163          -0.003359
           73              C      14.012025       7.758049       4.394256      -0.198357      32.208415 0.48285429E+03  0.11716032E+05                                 8.945782                            7.453260      -0.065546       1.949735                    0.998303      30.744801      91.372524       0.585105       0.431427      -1.049206      -0.007962       0.005325      -0.000510       0.009592      -0.011534      -0.010050       0.005139      -0.011582      -0.067768      -0.025863      -0.000298       0.026161              9.771667       8.212275      -2.455394       2.914726       7.332117      -1.592357      13.770608           0.000605
           74              C      13.983541       8.015945       5.749971       0.101898      32.347428 0.41753499E+03  0.97282212E+04                                 9.061142                            6.972577      -0.174573       1.961606                    0.999393      26.688040      76.652841       0.602061       0.436642      -1.050509      -0.006236       0.005030      -0.005109       0.009502      -0.006300       0.001692      -0.003405      -0.004943       0.008688      -0.008242       0.000172       0.008070             10.503569       9.969134      -3.701538       4.140646       7.809670      -2.456086      13.731902          -0.007304
           75              C      12.999814       8.874234       6.184048      -0.181364      30.648551 0.43967043E+03  0.10381470E+05                                 8.536847                            7.032382       0.218966       2.051168                    0.999443      29.407301      85.144803       0.614987       0.421802      -1.059184      -0.002961       0.006276      -0.004989       0.008547       0.012056      -0.013500       0.005747      -0.008029       0.055105      -0.026492       0.003077       0.023415              9.186884       9.090906      -3.654188       2.243947       7.760074      -1.628478      10.709671           0.000612
           76              C      12.152824       9.463284       5.284799       0.111972      25.289898 0.32047069E+03  0.70215861E+04                                 7.625435                            6.071725       0.167270       2.078863                    0.999708      25.715811      72.728395       0.648025       0.431387      -1.048773       0.023046      -0.012860      -0.039592       0.047582       0.026404      -0.032908       0.013304      -0.009232      -0.070036      -0.053977       0.012777       0.041200              8.316636       7.592059      -3.028065       1.353414       6.759867      -0.961451      10.597981          -0.002808
           77              C       4.739108       7.250015       0.666663       0.079109      27.656050 0.34667426E+03  0.77458290E+04                                 8.139516                            6.337064       0.201886       2.081165                    0.999712      26.435670      75.480199       0.631065       0.434396      -1.047034      -0.031580       0.025026      -0.032173       0.051563      -0.015835      -0.004408       0.004515       0.041275       0.066982      -0.037315       0.011870       0.025444              9.398206       9.603549       3.111081       1.611423      12.799801      -0.535215       5.791269          -0.000963
           78              C       4.143096       6.014129       0.659201      -0.184424      34.296762 0.45358944E+03  0.10796896E+05                                 9.257802                            7.159572       0.168501       2.029985                    0.999411      29.764023      86.604490       0.607194       0.423782      -1.057651      -0.000849       0.003217      -0.005829       0.006711      -0.020159      -0.002306      -0.012364      -0.023703       0.007986      -0.027093       0.000904       0.026189             10.785416      10.828399       4.192732       1.928754      15.189768      -0.087807       6.338080          -0.001429
           79              C       2.922552       5.817205       0.037313       0.111305      36.859804 0.42302708E+03  0.98903142E+04                                 9.930840                            7.029905      -0.363599       1.898403                    0.998836      26.840138      77.271009       0.598001       0.438089      -1.049441       0.002712       0.004968      -0.000365       0.005671      -0.001620       0.012530      -0.004914       0.001119      -0.025535      -0.016617       0.002710       0.013907             12.617949      10.793383       5.362977       1.768557      20.377138      -0.400886       6.683327          -0.000371
           80              C      15.241336      12.082971      11.915363      -0.171461      34.019858 0.46108635E+03  0.11055951E+05                                 9.334281                            7.315554      -0.083204       1.959217                    0.997776      29.846636      88.084536       0.586879       0.435255      -1.047235       0.005265       0.006113       0.000741       0.008102       0.001978      -0.005411       0.014464       0.034164       0.060725      -0.031562       0.006067       0.025495             10.761643       9.707130       2.323956       1.426458      16.187814      -0.846605       6.389984          -0.001328
           81              C      15.895893      13.290513      11.966357       0.103042      26.046903 0.33820556E+03  0.75388993E+04                                 7.916936                            6.330745       0.011049       2.028091                    0.998939      26.326555      76.027282       0.618328       0.444386      -1.037113       0.028231      -0.013735       0.027514       0.041745      -0.033081      -0.015613       0.000901       0.017918       0.079567      -0.048592       0.011035       0.037557              8.966880       9.278904       2.256918       1.587851      12.051441      -0.293345       5.570296          -0.000797
           82              C       2.314731       3.943048       9.568360       0.094880      25.598650 0.35021444E+03  0.78807763E+04                                 7.859329                            6.479846      -0.065195       2.002094                    0.998240      26.648149      77.506783       0.605403       0.449600      -1.033333      -0.014280       0.043327       0.002009       0.045664       0.005132      -0.003730      -0.009549       0.027435      -0.122573      -0.042798       0.007332       0.035466              8.581143       5.777277      -1.831202       0.863029       7.657142       0.687148      12.309009          -0.000489
           83              C       2.204682       3.824595       8.206426      -0.168323      30.957073 0.45214639E+03  0.10775048E+05                                 8.682309                            7.185286       0.032048       1.996441                    0.998086      29.594038      86.712543       0.600241       0.428194      -1.052853       0.009330       0.008276       0.003907       0.013069       0.003290      -0.014106       0.009040       0.015744      -0.055235      -0.026643       0.004641       0.022002              9.423689       5.764009      -1.644366       1.708139       8.138423      -0.331848      14.368634          -0.000441
           84              C      12.364651       4.781359       7.472599       0.106387      33.160953 0.40645980E+03  0.93791251E+04                                 9.150097                            6.827532      -0.076258       1.993986                    0.999369      26.240119      74.286195       0.617192       0.430072      -1.057603       0.001375      -0.001018       0.003393       0.003800      -0.004210      -0.004192       0.002369       0.042405      -0.014301      -0.019498      -0.005163       0.024661             10.841781       5.717385      -1.606638       1.332769       8.036320       0.665822      18.771639          -0.000210
           85              C      11.831372       5.828690       8.195232      -0.180936      32.502719 0.45750732E+03  0.10945540E+05                                 8.997385                            7.246245      -0.044007       1.964443                    0.998351      30.069715      88.557635       0.594850       0.430387      -1.050495      -0.011831      -0.002352       0.013758       0.018297      -0.002384       0.008793      -0.010578       0.010675      -0.058977      -0.025026       0.005915       0.019111              9.969617       5.969090      -1.719884      -0.191208       8.133090       1.523889      15.806670          -0.000054
           86              C      11.986842       5.870469       9.565872       0.083663      26.998008 0.34956520E+03  0.78562563E+04                                 8.085978                            6.417328      -0.052157       1.999363                    0.999126      26.818019      77.749093       0.616889       0.441786      -1.038700       0.012092      -0.046139       0.000829       0.047704       0.011930      -0.011504       0.000302       0.013464      -0.114486      -0.040276       0.006149       0.034127              9.029030       5.985125      -2.029595      -0.029349       7.704596       0.913024      13.397368          -0.000149
           87              C       2.117465       4.054045       3.832070       0.069096      24.938389 0.34910584E+03  0.78012971E+04                                 7.482897                            6.299999       0.084251       2.027089                    0.999782      26.844967      76.254495       0.642897       0.426339      -1.053632      -0.031626       0.016464       0.006257       0.036200      -0.000918      -0.031729       0.011014      -0.004445      -0.111982      -0.053281       0.019591       0.033689              7.944154       6.916288      -1.591683      -0.203187       5.416076       0.896233      11.500098          -0.000024
           88              C       2.294647       4.063920       5.205198      -0.200691      30.531135 0.46155352E+03  0.11034056E+05                                 8.514914                            7.216080       0.213617       2.039006                    0.999425      30.107261      87.784357       0.605593       0.423070      -1.058127      -0.006004      -0.001259      -0.004482       0.007597      -0.014677       0.011506      -0.011176       0.013340      -0.061634      -0.025786      -0.005411       0.031198              9.065059       7.089721      -1.419785      -0.180997       5.951420       1.254551      14.154036          -0.000101
           89              C      12.212469       4.708310       5.991263       0.095403      32.639724 0.41438626E+03  0.96131064E+04                                 9.056376                            6.902280      -0.090549       1.986257                    0.999506      26.519510      75.400216       0.612402       0.431133      -1.056424       0.001575      -0.002243      -0.004302       0.005101      -0.005691       0.001470       0.002389      -0.014921       0.033094      -0.015079       0.003457       0.011622             10.581564       7.454242      -1.434043       1.323230       5.956240       0.851374      18.334209          -0.000097
           90              C      11.138603       5.281145       5.344500      -0.176232      30.139713 0.44465310E+03  0.10524957E+05                                 8.468882                            7.106034       0.229448       2.054994                    0.999352      29.400458      85.129668       0.607635       0.425858      -1.057033      -0.011488      -0.003625      -0.008649       0.014830      -0.010462      -0.016733       0.008846       0.007514      -0.066428      -0.029199       0.000105       0.029094              9.029225       7.952215      -1.577323       1.815329       5.764347      -0.064492      13.371113          -0.000021
           91              C      11.071870       5.205423       3.958935       0.104842      24.360129 0.33425414E+03  0.74054350E+04                                 7.454071                            6.226580      -0.002324       2.019820                    0.999228      26.120698      74.427623       0.635592       0.434964      -1.045997       0.024466      -0.023191       0.008641       0.034800       0.015778       0.015747      -0.017983      -0.020563      -0.134162      -0.054153       0.012026       0.042127              7.888878       7.621195      -1.927097       0.989666       5.761511       0.077383      10.283927          -0.000008
           92              C       7.365351       2.957685       3.249984       0.675202      19.774950 0.23518420E+03  0.48114190E+04                                 6.805575                            5.532277      -0.232920       1.996337                    0.999257      21.655065      60.901491       0.613494       0.488012      -1.008039      -0.013690      -0.019731       0.025834       0.035272      -0.063541      -0.004412      -0.017210       0.113874      -0.086409      -0.077254      -0.022537       0.099791              7.243471       4.785969       1.779573       0.523940       8.537682       0.743980       8.406761          -0.000712
           93              C       7.483982       3.320448       1.762429      -0.449087      32.588959 0.55389417E+03  0.13863295E+05                                 8.864233                            7.784671      -0.349223       1.854677                    0.997847      33.016727      98.594521       0.596460       0.410284      -1.065968      -0.027029      -0.029151      -0.019005       0.044063       0.017962       0.005559       0.015613       0.032397      -0.079663      -0.034483      -0.005046       0.039529              9.447404       7.628730       0.323864       1.204180       9.075670       1.381583      11.637811           0.000047
           94              C       7.053114       2.293532       0.707708       0.264088      23.307504 0.33384262E+03  0.74197119E+04                                 8.030831                            6.858638      -0.478511       1.874582                    0.996959      25.598762      73.887488       0.521550       0.528403      -0.992881      -0.108930       0.060617       0.023736       0.126900       0.054803      -0.020983      -0.007519       0.064106       0.049657      -0.071946       0.006802       0.065144              8.890460       8.826552      -0.464056       1.083312       8.594672       0.285624       9.250156           0.002117
           95              C       9.018571       8.088855      11.764866      -0.447304      32.912798 0.55187865E+03  0.13802159E+05                                 8.923521                            7.770912      -0.347234       1.855187                    0.998588      32.963682      98.442122       0.596858       0.410328      -1.065793      -0.007518      -0.015329       0.028978       0.033634       0.008792      -0.005402      -0.025315       0.028581       0.041668      -0.035161       0.004579       0.030582              9.623511       8.262060       0.325787       1.608100       9.404623       0.015338      11.203852           0.002979
           96              C       8.589542       7.119103      10.661638       0.659387      20.184762 0.24593876E+03  0.50957647E+04                                 6.936310                            5.669428      -0.174924       2.003546                    0.999503      22.191670      63.122125       0.603172       0.490098      -1.005430      -0.024841      -0.021600       0.001676       0.032961      -0.066307       0.028592      -0.022413       0.031835      -0.154317      -0.060014      -0.042471       0.102485              7.497905       6.866641       2.410819      -0.506100       6.651548       0.465861       8.975527           0.001094
           97              C       8.036809       1.096234       0.701489       0.527449      21.818299 0.25771352E+03  0.54160818E+04                                 7.366474                            5.841279      -0.201994       1.994456                    0.997949      23.306793      67.314883       0.587013       0.496489      -0.999671       0.064379      -0.073133      -0.003145       0.097484       0.046255       0.062877       0.058085       0.005280       0.191922      -0.078331      -0.049950       0.128281              8.371197      10.378170      -1.152241      -2.409393       8.141168      -1.513048       6.594254          -0.000491
           98              N       5.890226       6.173136       8.468863      -0.229545      34.334524 0.52280864E+03  0.12668944E+05                                 8.866727                            7.450098       0.009142       2.026342                    0.998786      28.038687      77.709057       0.634886       0.398119      -1.093410      -0.112799       0.068382      -0.097551       0.164060       0.034542      -0.066252       0.048214      -0.067247       0.049204      -0.108394       0.033521       0.074873              9.586497       7.694513      -2.893390       1.121670       8.379258      -1.164240      12.685719           0.027578
           99              N       3.051298       7.079778      12.339490      -0.167947      35.009333 0.52572590E+03  0.12778703E+05                                 9.096431                            7.545406      -0.194258       1.968903                    0.998545      27.708599      77.332757       0.620500       0.406104      -1.086179       0.050570       0.109754       0.000445       0.120845      -0.042034       0.016307      -0.015487       0.076911       0.032226      -0.063167       0.002507       0.060660             10.285287      11.362156       2.320484       1.935090      12.394587      -0.951883       7.099116          -0.028316
          100              N       5.437172      10.463198       2.171631      -0.182986      33.766646 0.51940797E+03  0.12577350E+05                                 8.803066                            7.448149      -0.073351       2.003910                    0.998945      27.748526      77.103462       0.631548       0.400516      -1.090787       0.010519       0.006125       0.121672       0.122279      -0.028517      -0.010853       0.000288      -0.006950      -0.178160      -0.060865       0.001976       0.058890              9.612851       6.811162      -2.353037       0.138667       9.510799       0.836941      12.516592          -0.004146
          101              N       6.144533      10.814899       9.243734      -0.280357      30.618023 0.52039300E+03  0.12535594E+05                                 7.971110                            7.305677       0.596135       2.186288                    0.999572      28.594597      77.787021       0.661107       0.384610      -1.108186      -0.019613      -0.003560      -0.254610       0.255389      -0.034056      -0.031518      -0.006819       0.039670      -0.627003      -0.212293       0.066740       0.145553              7.980341       8.443692      -2.164669      -0.316363       6.654889       0.610398       8.842443          -0.000228
          102              N      12.204055       9.249596       3.968885      -0.229566      34.336101 0.52283748E+03  0.12669807E+05                                 8.866909                            7.450230       0.009538       2.026437                    0.998789      28.039674      77.712101       0.634891       0.398111      -1.093417       0.112807      -0.068388       0.097564       0.164077       0.034546      -0.066252       0.048216      -0.067243       0.049189      -0.108396       0.033525       0.074870              9.586701       7.694671      -2.893453       1.121685       8.379393      -1.164237      12.686040           0.027584
          103              N       4.192983       8.342954       0.098258      -0.167956      35.009558 0.52573020E+03  0.12778830E+05                                 9.096461                            7.545430      -0.194232       1.968909                    0.998546      27.708707      77.333070       0.620500       0.406103      -1.086180      -0.050557      -0.109761      -0.000454       0.120846      -0.042029       0.016309      -0.015486       0.076922       0.032232      -0.063168       0.002508       0.060660             10.285321      11.362206       2.320500       1.935093      12.394625      -0.951878       7.099133          -0.028316
          104              N      12.657109       4.959534      10.266117      -0.182982      33.766279 0.51940121E+03  0.12577135E+05                                 8.802982                            7.448086      -0.073308       2.003927                    0.998945      27.748297      77.102460       0.631553       0.400514      -1.090789      -0.010511      -0.006127      -0.121671       0.122278      -0.028517      -0.010842       0.000285      -0.006938      -0.178170      -0.060866       0.001976       0.058890              9.612753       6.811105      -2.353017       0.138669       9.510714       0.836921      12.516441          -0.004154
          105              N      11.949748       4.607833       3.194014      -0.280357      30.618035 0.52039324E+03  0.12535607E+05                                 7.971125                            7.305690       0.596108       2.186280                    0.999572      28.594602      77.787177       0.661105       0.384611      -1.108184       0.019619       0.003569       0.254610       0.255390      -0.034056      -0.031520      -0.006822       0.039662      -0.627001      -0.212293       0.066743       0.145551              7.980354       8.443710      -2.164685      -0.316339       6.654913       0.610388       8.842440          -0.000210
          106              O      11.217647      13.544968       8.814756      -0.596809      36.088700 0.59095550E+03  0.14595032E+05                                 8.643346                            7.584824       0.212060       2.096601                    0.997413      28.871271      77.769495       0.679342       0.365063      -1.130433      -0.025139      -0.036144       0.004003       0.044208       0.000554       0.003020      -0.004996      -0.035881      -0.213766      -0.071558       0.017786       0.053773              8.941858       6.613577       2.517969      -0.106828      13.146124      -0.684194       7.065873           0.042217
          107              O      10.312268      11.595802       8.407918      -0.594381      31.166444 0.46543670E+03  0.10731520E+05                                 7.572532                            6.466854       0.972007       2.334381                    0.999686      27.634025      69.829365       0.788404       0.336943      -1.163787       0.012245       0.025214      -0.000990       0.028048      -0.015853       0.028842       0.081366       0.049412      -0.197300      -0.124100       0.059360       0.064740              8.039506       6.342198       1.506697       1.468431       9.344323       3.706031       8.431997           0.014750
          108              O      12.343419      13.596262      11.363127      -0.544395      31.083254 0.55791464E+03  0.13667582E+05                                 8.020831                            7.416458      -0.359957       1.942045                    0.996847      27.886200      76.358195       0.676279       0.369706      -1.119830      -0.093429      -0.042145       0.014435       0.103506       0.091248       0.025106       0.011244       0.100788      -0.108864      -0.086299      -0.040663       0.126962              8.473960      11.001696       0.920842       0.594698       6.765364      -0.221425       7.654819           0.021349
          109              O       6.972239       9.085595      -0.022264      -0.490456      44.211295 0.62677685E+03  0.15692132E+05                                10.110658                            7.902610      -0.129757       2.023277                    0.993219      27.572585      74.514768       0.654753       0.373645      -1.125104       0.003343       0.045216      -0.019916       0.049521       0.004308      -0.019414       0.021180       0.098274       0.039807      -0.062626       0.010124       0.052502             11.919830      18.560177      -0.542112      -5.435811       7.327181      -0.075827       9.872133           0.018977
          110              O       5.151778       5.029196      11.053427      -0.515941      36.696094 0.62647318E+03  0.15688056E+05                                 8.842671                            7.873577      -0.012286       2.048531                    0.995377      27.928800      75.571270       0.659123       0.371085      -1.126650      -0.008104      -0.012308       0.018879       0.023950       0.062539       0.002995      -0.011020      -0.027610       0.104744      -0.082232       0.032469       0.049763              9.541393       8.761011       1.344170      -2.289167      10.492387      -3.499134       9.370780           0.042955
          111              O       9.046264       8.179965       2.922871      -0.586976      31.137601 0.49927480E+03  0.11740246E+05                                 7.622226                            6.788603       0.879088       2.309595                    0.999433      27.870266      71.614259       0.752517       0.346141      -1.153540      -0.001091      -0.009610      -0.002087       0.009894      -0.100831      -0.035449      -0.060108       0.099381       0.120431      -0.157151       0.064725       0.092427              7.903420       7.558754       0.015203      -2.268701       5.583120      -0.868027      10.568388           0.005997
          112              O      10.332470       9.192344       1.411063      -0.605983      41.864549 0.65958256E+03  0.16691129E+05                                 9.578491                            7.995759       0.120105       2.080563                    0.995576      28.676911      77.394275       0.665899       0.363481      -1.135216      -0.005632      -0.025450       0.009240       0.027655       0.017573       0.008698      -0.028677       0.010675      -0.148086      -0.061988       0.017545       0.044443             10.621659      12.544801       5.852154       0.983740      11.051781       0.386345       8.268396           0.028062
          113              O       6.876634       1.877764       3.622992      -0.596715      36.086891 0.59092165E+03  0.14593948E+05                                 8.642944                            7.584522       0.212300       2.096682                    0.997413      28.870821      77.766945       0.679369       0.365055      -1.130442       0.025178       0.036133      -0.003992       0.044221       0.000541       0.003029      -0.004992      -0.035865      -0.213722      -0.071544       0.017787       0.053757              8.941413       6.613286       2.517768      -0.106860      13.145370      -0.684255       7.065583           0.042242
          114              O       7.782013       3.826930       4.029830      -0.594241      31.161130 0.46533901E+03  0.10728673E+05                                 7.571578                            6.466093       0.972242       2.334496                    0.999686      27.631986      69.821609       0.788468       0.336935      -1.163798      -0.012233      -0.025213       0.000993       0.028041      -0.015847       0.028848       0.081355       0.049393      -0.197265      -0.124083       0.059348       0.064735              8.038461       6.341431       1.506450       1.468209       9.343048       3.705452       8.430904           0.014785
          115              O       5.750862       1.826470       1.074621      -0.544388      31.084245 0.55793731E+03  0.13668276E+05                                 8.020978                            7.416583      -0.359941       1.942037                    0.996848      27.886809      76.360239       0.676276       0.369704      -1.119832       0.093417       0.042143      -0.014449       0.103496       0.091244       0.025112       0.011235       0.100788      -0.108874      -0.086295      -0.040665       0.126960              8.474121      11.001950       0.920843       0.594697       6.765485      -0.221436       7.654928           0.021347
          116              O       9.087165       1.204948       0.022264      -0.490405      44.210465 0.62676258E+03  0.15691681E+05                                10.110517                            7.902507      -0.129773       2.023278                    0.993219      27.572297      74.513682       0.654759       0.373644      -1.125105      -0.003342      -0.045210       0.019900       0.049509       0.004314      -0.019411       0.021180       0.098278       0.039821      -0.062631       0.010131       0.052500             11.919656      18.559897      -0.542077      -5.435706       7.327080      -0.075843       9.871990           0.018976
          117              O      12.942503      10.393536       1.384321      -0.515832      36.696040 0.62647154E+03  0.15688027E+05                                 8.842739                            7.873629      -0.012568       2.048452                    0.995376      27.928610      75.571138       0.659112       0.371090      -1.126644       0.008132       0.012310      -0.018890       0.023969       0.062516       0.002973      -0.011026      -0.027610       0.104710      -0.082202       0.032441       0.049762              9.541471       8.761076       1.344182      -2.289170      10.492478      -3.499194       9.370858           0.043023
          118              O       9.048017       7.242767       9.514877      -0.586977      31.137835 0.49927963E+03  0.11740392E+05                                 7.622280                            6.788650       0.879011       2.309568                    0.999433      27.870337      71.614621       0.752511       0.346142      -1.153538       0.001088       0.009589       0.002077       0.009871      -0.100843      -0.035451      -0.060100       0.099369       0.120420      -0.157153       0.064717       0.092436              7.903478       7.558809       0.015218      -2.268713       5.583175      -0.868049      10.568449           0.005993
          119              O       7.761811       6.230388      11.026685      -0.605993      41.862651 0.65954424E+03  0.16689931E+05                                 9.578278                            7.995582       0.119895       2.080522                    0.995573      28.675967      77.391427       0.665898       0.363486      -1.135211       0.005598       0.025457      -0.009263       0.027662       0.017584       0.008693      -0.028667       0.010672      -0.148148      -0.061997       0.017535       0.044463             10.621426      12.544504       5.852026       0.983688      11.051568       0.386331       8.268207           0.028066

******************************************************
Auxiliary information for the entire system
The total spin magnetic moment of the unit cell is   5.973841
The total net atomic charge of the unit cell is   0.000004
Accuracy of reproducing the electrostatic potential in the unit cell:
  The inner radius (bohr) =    5.0000
  The outer radius (bohr) =   12.0000
  Valid grid points have density less than (e/(bohr^3)) =    0.0001
  The number of valid grid points were=          362
  The rms potential error without charges in kcal/mol is=      3.88817
  The rms potential error with partial charges in kcal/mol is=      0.54245
  The RRMSE value at monopole order=      0.13951
  The rms potential error with partial charges and cloud penetration in kcal/mol is=      0.55511
  The RRMSE value at monopole order with cloud penetration is=      0.14277
  The rms potential error with partial charges and atomic dipoles in kcal/mol is=      0.22357
  The RRMSE value at dipole order=      0.05750
  The rms potential error with partial charges, atomic dipoles and cloud penetration in kcal/mol is=      0.22351
  The RRMSE value at dipole order with cloud penetration=      0.05748

******************************************************
The electron densities and ab initio electrostatic potential were computed in VASP using the PBE functional and
projector augmented wave method. See the main text of the journal article for a description of computational details.
The atomic charges, dipoles, and quadrupoles were computed with the DDEC6 method as described in
(a) T. A. Manz and N. Gabaldon Limas, RSC Adv. 6 (2016) 47771-47801 DOI: 10.1039/c6ra04656h
(b) N. Gabaldon Limas and T. A. Manz, RSC Adv. 8 (2018) 2678-2707 DOI: 10.1039/c7ra11829e.
For each atom in the material, the electron cloud parameters were fit to the spherically averaged atom-in-material
electron density using radial positions for which this density was between 10^-4 and 10^-2 electrons per cubic bohr.
The polarizabilities, dispersion coefficients, and quantum Drude oscillator (QDO) parameters were fit using the MCLF method.
The magnetic structure of the system was optimized in VASP from the default ferromagnetic initial guess using spin polarization.
The atomic spin moments (ASMs) were computed on this optimized magnetic structure using the DDEC6 partition as inputs
to the method of T. A. Manz and D. S. Sholl, J. Chem. Theory Comput. 7 (2011) 4146-4164 DOI: 10.1021/ct200539n.
The RMSE and RRMSE were computed using a uniform grid with Ewald summation.
