# Supplementary material for: A collection of forcefield precursors for metal–organic frameworks
Source: RSC Adv. 2019 Nov 13;9(63):36492–507. doi: 10.1039/c9ra07327b (PMC9075174; doi:10.1039/c9ra07327b)
Supplement: RA-009-C9RA07327B-s6081 [file RA-009-C9RA07327B-s6081.xyz]

  177
jmolscript: load "" {1 1 1} spacegroup "x,y,z" unitcell [{     14.873000     0.000000     0.000000 }, {     -4.957637    18.268558     0.000000 }, {      4.957669     9.134270    15.821031 }]
Mg    -0.460744    16.038055     5.154017     1.458850
Mg     9.454580    14.713031    15.175691     1.459513
Mg     4.496931    24.054569    11.312354     1.459190
Mg    15.333776    11.364773    10.667014     1.458850
Mg     5.418452    12.689797     0.645340     1.459513
Mg    10.376101     3.348259     4.508677     1.459190
Mg     0.000016    13.701414     7.910515     1.410236
Mg     4.957682     9.134279     0.000000     1.410457
Mg     9.915334     4.567135     7.910515     1.410247
H      2.097112    13.046489     3.010742     0.124251
H      1.725280     8.993609     2.885756     0.119369
H     -0.472947    11.416019     5.455091     0.127200
H     -0.324221     7.922158     3.004414     0.113799
H     12.880026     6.456106     3.521762     0.116769
H     12.961826     7.552218     7.271346     0.094509
H     14.441693     9.048413     6.448652     0.174140
H      7.054766     5.218412     3.017071     0.125328
H      6.682941     7.136608     6.589459     0.120087
H      4.484716     8.150515     3.206923     0.127373
H      4.633442     7.775094     7.458034     0.113590
H      2.964693     8.956156     8.468998     0.118603
H      3.046501    11.655337     5.644944     0.093428
H      4.526362    10.194766     4.760548     0.177485
H     12.012433     9.137927     9.793218     0.125358
H     11.640615    11.272610     6.345816     0.119791
H      9.442379     7.836294     7.159017     0.126903
H      9.591117    11.705575     5.358583     0.113147
H      7.922368    11.990566     3.830272     0.118851
H      8.004164     8.195273     2.904741     0.094299
H      9.484026     8.159649     4.611831     0.175151
H     12.775920    14.356339    12.810289     0.124251
H     13.147752    18.409219    12.935275     0.119369
H     15.345979    15.986809    10.365940     0.127200
H     15.197253    19.480670    12.816617     0.113799
H      1.993006    20.946722    12.299269     0.116769
H      1.911206    19.850610     8.549685     0.094509
H      0.431339    18.354415     9.372379     0.174140
H      7.818266    22.184416    12.803960     0.125328
H      8.190091    20.266220     9.231572     0.120087
H     10.388316    19.252313    12.614108     0.127373
H     10.239590    19.627734     8.362997     0.113590
H     11.908339    18.446672     7.352033     0.118603
H     11.826531    15.747491    10.176087     0.093428
H     10.346670    17.208062    11.060483     0.177485
H      2.860599    18.264901     6.027813     0.125358
H      3.232417    16.130218     9.475215     0.119791
H      5.430653    19.566534     8.662014     0.126903
H      5.281915    15.697253    10.462448     0.113147
H      6.950664    15.412262    11.990759     0.118850
H      6.868868    19.207555    12.916290     0.094299
H      5.389006    19.243179    11.209200     0.175151
C      0.735933    12.392657     4.243517    -0.014178
C      1.706843    12.272633     3.262613    -0.131572
C      2.081046    11.026352     2.787349    -0.020487
C      1.429160     9.899547     3.262613    -0.138421
C      0.437130    10.008062     4.239720     0.068724
C      0.128963    11.260645     4.761656    -0.145115
C      0.333917    13.758688     4.695207     0.624345
C      3.199794    10.942774     1.786353     0.664145
C     14.535542     8.817682     4.677962     0.140972
C     14.111512     7.902702     3.744363    -0.165626
C     13.260775     6.875095     4.099387    -0.123393
C     12.825589     6.730408     5.400193    -0.048375
C     13.291264     7.612505     6.342335    -0.029380
C     14.144976     8.646140     5.990475    -0.288813
C     11.848283     5.642241     5.744933     0.671406
C      5.693591     6.612942     2.966918    -0.015649
C      6.664499     5.823466     3.561314    -0.133007
C      7.038703     6.035015     4.878257    -0.018375
C      6.386820     7.010008     5.616466    -0.140677
C      5.394793     7.801950     5.033936     0.069184
C      5.086625     7.627669     3.688199    -0.144507
C      5.291575     6.321103     1.558055     0.626528
C      8.157448     5.209916     5.451136     0.661999
C      4.620208     8.776669     5.845713     0.140047
C      4.196177     8.425638     7.104909    -0.163833
C      3.345442     9.246900     7.817330    -0.126997
C      2.910261    10.445775     7.292230    -0.047445
C      3.375936    10.820646     6.057240    -0.027270
C      4.229645     9.999109     5.338016    -0.293452
C      1.932957    11.288411     8.062239     0.674077
C     10.651256     8.397229     8.610596    -0.015138
C     11.622167     9.306729     8.997104    -0.131956
C     11.996374    10.341461     8.155425    -0.019507
C     11.344491    10.493273     6.941952    -0.139526
C     10.352461     9.592816     6.547375     0.068058
C     10.044290     8.514514     7.371177    -0.143692
C     10.249237     7.323037     9.567768     0.626796
C     13.115122    11.250139     8.583542     0.661848
C      9.577877     9.808477     5.297356     0.140874
C      9.153850    11.074488     4.971759    -0.163543
C      8.303115    11.280832     3.904314    -0.127287
C      7.867930    10.226646     3.128609    -0.048502
C      8.333602     8.969677     3.421456    -0.028417
C      9.187311     8.757579     4.492540    -0.290880
C      6.890627    10.472176     2.013859     0.675046
C     14.137099    15.010171    11.577514    -0.014178
C     13.166189    15.130195    12.558418    -0.131572
C     12.791986    16.376476    13.033682    -0.020487
C     13.443872    17.503281    12.558418    -0.138421
C     14.435902    17.394766    11.581311     0.068724
C     14.744069    16.142183    11.059375    -0.145115
C     14.539115    13.644140    11.125824     0.624345
C     11.673238    16.460054    14.034678     0.664145
C      0.337490    18.585146    11.143069     0.140972
C      0.761520    19.500126    12.076668    -0.165626
C      1.612257    20.527733    11.721644    -0.123393
C      2.047443    20.672420    10.420838    -0.048375
C      1.581768    19.790323     9.478696    -0.029380
C      0.728056    18.756688     9.830556    -0.288813
C      3.024749    21.760587    10.076098     0.671406
C      9.179441    20.789886    12.854113    -0.015649
C      8.208533    21.579362    12.259717    -0.133007
C      7.834329    21.367813    10.942774    -0.018375
C      8.486212    20.392820    10.204565    -0.140677
C      9.478239    19.600878    10.787095     0.069184
C      9.786407    19.775159    12.132832    -0.144507
C      9.581457    21.081725    14.262976     0.626528
C      6.715584    22.192912    10.369895     0.661999
C     10.252824    18.626159     9.975318     0.140047
C     10.676855    18.977190     8.716122    -0.163833
C     11.527590    18.155928     8.003701    -0.126997
C     11.962771    16.957053     8.528801    -0.047445
C     11.497096    16.582182     9.763791    -0.027270
C     10.643387    17.403719    10.483015    -0.293452
C     12.940075    16.114417     7.758792     0.674077
C      4.221776    19.005599     7.210435    -0.015138
C      3.250865    18.096099     6.823927    -0.131956
C      2.876658    17.061367     7.665606    -0.019507
C      3.528541    16.909555     8.879079    -0.139526
C      4.520571    17.810012     9.273656     0.068058
C      4.828742    18.888314     8.449854    -0.143692
C      4.623795    20.079791     6.253263     0.626796
C      1.757910    16.152689     7.237489     0.661848
C      5.295155    17.594351    10.523675     0.140874
C      5.719182    16.328340    10.849272    -0.163543
C      6.569917    16.121996    11.916717    -0.127287
C      7.005102    17.176182    12.692422    -0.048502
C      6.539430    18.433151    12.399575    -0.028417
C      5.685721    18.645249    11.328491    -0.290880
C      7.982405    16.930652    13.807172     0.675046
O     -0.270522    13.934613     5.792871    -0.706780
O      0.547347    14.720802     3.910642    -0.660916
O      3.517777     9.818984     1.343206    -0.633320
O      3.720053    12.047656     1.478475    -0.718803
O     11.453403     5.534821     6.913474    -0.631036
O     11.505460     4.922917     4.782223    -0.747401
O      4.687138     7.183745     0.856867    -0.707733
O      5.505001     5.160593     1.117123    -0.661922
O      8.475432     5.388033     6.645940    -0.633114
O      8.677705     4.390845     4.648219    -0.717227
O      1.538081    12.354108     7.570996    -0.632697
O      1.590132    10.814342     9.166547    -0.748420
O      9.644796     6.284470     9.171293    -0.707711
O     10.462663     7.521433    10.793266    -0.662486
O     13.433109    12.195811     7.831885    -0.632920
O     13.635378    10.964326     9.694337    -0.717234
O      6.495748     9.513899     1.336561    -0.632884
O      6.547806    11.665569     1.872261    -0.748878
O     15.143554    13.468215    10.028160    -0.706780
O     14.325685    12.682026    11.910389    -0.660916
O     11.355255    17.583844    14.477825    -0.633320
O     11.152979    15.355172    14.342556    -0.718803
O      3.419629    21.868007     8.907557    -0.631036
O      3.367572    22.479911    11.038808    -0.747402
O     10.185894    20.219083    14.964164    -0.707733
O      9.368031    22.242235    14.703908    -0.661922
O      6.397600    22.014795     9.175091    -0.633114
O      6.195327    23.011983    11.172812    -0.717227
O     13.334951    15.048720     8.250035    -0.632697
O     13.282900    16.588486     6.654484    -0.748420
O      5.228236    21.118358     6.649738    -0.707711
O      4.410369    19.881395     5.027765    -0.662486
O      1.439923    15.207017     7.989146    -0.632920
O      1.237654    16.438502     6.126694    -0.717234
O      8.377284    17.888929    14.484470    -0.632884
O      8.325226    15.737259    13.948770    -0.748879

The following XYZ coordinates are in angstroms. Other properties are in atomic units.
The sperically averaged electron density of each atom fit to a function of the form exp(a - br)
eigen_1, eigen_2 and eigen_3 are the three eigenvalues of traceless quadrupole moment tensor
  atom number  atomic symbol              X              Y              Z     net charge C6 coefficient C8 coefficient C10 coefficient fluctuating dipole atomic polarizability isotropic forcefield polarizability              a              b squared Pearson coefficient          <r^3>          <r^4>         wp_QDO          m_QDO          q_QDO       dipole_x       dipole_y       dipole_z         dipole            Qxy            Qxz            Qyz     Q(x^2-y^2)  Q(3z^2 - R^2)        eigen_1        eigen_2        eigen_3 static polarizability      alpha(xx)      alpha(xy)      alpha(xz)      alpha(yy)      alpha(yz)      alpha(zz) atomic spin moment
            1             Mg      -0.460744      16.038055       5.154017       1.458850      29.241106 0.45773678E+03  0.10916282E+05                                10.823548                            9.382885      -1.112523       1.799140                    0.999772      17.602498      51.202902       0.356089       0.721254      -0.926342      -0.058145       0.111517      -0.105708       0.164290       0.003628       0.077945      -0.107065      -0.086033      -0.113584      -0.145569       0.005076       0.140492             12.665442      11.543231      -2.494504      -1.371293      13.853308       4.455787      12.599788           0.000004
            2             Mg       9.454580      14.713031      15.175691       1.459513      29.267854 0.45827562E+03  0.10933173E+05                                10.835134                            9.392687      -1.117332       1.797914                    0.999750      17.599577      51.216504       0.355633       0.721912      -0.926061      -0.058024      -0.147057      -0.043738       0.164029       0.065518      -0.042029       0.096650      -0.103704      -0.166835      -0.145321       0.005060       0.140261             12.679074      11.555654       0.060690       2.848063       9.063747      -1.686280      17.417821           0.000004
            3             Mg       4.496931      24.054569      11.312354       1.459190      29.217442 0.45728610E+03  0.10902908E+05                                10.818756                            9.378965      -1.112359       1.799282                    0.999785      17.593906      51.172662       0.356122       0.721362      -0.926302      -0.058010       0.035897       0.149353       0.164195      -0.069280      -0.035810       0.010097       0.081285       0.388287      -0.145342       0.005169       0.140173             12.659786      11.538558       2.432778      -1.473571      16.764388      -2.769476       9.676412           0.000004
            4             Mg      15.333776      11.364773      10.667014       1.458850      29.241110 0.45773687E+03  0.10916284E+05                                10.823548                            9.382886      -1.112523       1.799140                    0.999772      17.602500      51.202908       0.356089       0.721254      -0.926342       0.058145      -0.111517       0.105708       0.164290       0.003628       0.077945      -0.107065      -0.086033      -0.113584      -0.145569       0.005076       0.140493             12.665443      11.543232      -2.494503      -1.371293      13.853308       4.455787      12.599789           0.000004
            5             Mg       5.418452      12.689797       0.645340       1.459513      29.267864 0.45827582E+03  0.10933179E+05                                10.835137                            9.392689      -1.117332       1.797914                    0.999750      17.599580      51.216516       0.355633       0.721912      -0.926061       0.058024       0.147057       0.043738       0.164029       0.065518      -0.042029       0.096650      -0.103704      -0.166834      -0.145321       0.005060       0.140261             12.679077      11.555656       0.060690       2.848064       9.063749      -1.686281      17.417826           0.000004
            6             Mg      10.376101       3.348259       4.508677       1.459190      29.217446 0.45728619E+03  0.10902911E+05                                10.818757                            9.378966      -1.112359       1.799282                    0.999785      17.593907      51.172667       0.356122       0.721362      -0.926302       0.058010      -0.035897      -0.149353       0.164195      -0.069280      -0.035810       0.010097       0.081285       0.388287      -0.145342       0.005169       0.140173             12.659788      11.538560       2.432778      -1.473572      16.764390      -2.769476       9.676413           0.000004
            7             Mg       0.000016      13.701414       7.910515       1.410236      25.551121 0.33725603E+03  0.76126348E+04                                10.281931                            8.277957      -1.101091       1.758989                    0.999177      19.777159      60.014535       0.356134       0.761935      -0.894403       0.000000      -0.000000       0.000000       0.000000       0.002604       0.008137       0.021287       0.063352       0.110962      -0.055098       0.010855       0.044242             13.517078      11.990152       0.087433      -1.456920      18.069312       3.023902      10.491771           0.000001
            8             Mg       4.957682       9.134279       0.000000       1.410457      25.537611 0.33704039E+03  0.76059738E+04                                10.275378                            8.273086      -1.098458       1.759848                    0.999158      19.768623      59.966693       0.356409       0.761525      -0.894592      -0.000000      -0.000000      -0.000000       0.000000       0.005358      -0.006177      -0.048293       0.016654      -0.029196      -0.055002       0.011052       0.043950             13.507262      11.982065      -1.303915       0.653731       9.761418       1.767101      18.778303           0.000001
            9             Mg       9.915334       4.567135       7.910515       1.410247      25.472163 0.33602630E+03  0.75737880E+04                                10.241063                            8.248273      -1.079008       1.766650                    0.999063      19.715822      59.677378       0.357917       0.759249      -0.895686      -0.000000       0.000000       0.000000       0.000000      -0.008453      -0.001382       0.027145      -0.021131      -0.140596      -0.055152       0.010611       0.044541             13.456991      11.940059       1.210902       0.800747      14.936032      -4.765556      13.494882           0.000001
           10              H       2.097112      13.046489       3.010742       0.124251       1.086398 0.80389200E+01  0.78473733E+02                                 1.697634                            1.621720      -1.150760       2.341875                    0.997052       3.391706       9.257809       0.511439       1.226833      -0.721398       0.013183       0.035375      -0.006379       0.038287       0.006454       0.000247       0.000747      -0.017363      -0.012177      -0.008788      -0.004096       0.012883              1.720012       1.588631       0.147602      -0.259782       1.975713      -0.093251       1.595693           0.000001
           11              H       1.725280       8.993609       2.885756       0.119369       1.360791 0.10915977E+02  0.11487825E+03                                 1.963188                            1.878518      -1.240309       2.271009                    0.995571       3.752677      10.590129       0.480100       1.212270      -0.724501       0.016483      -0.036905      -0.017283       0.043959      -0.003610      -0.003984       0.006742      -0.023916      -0.025549      -0.012412      -0.006293       0.018704              1.996634       2.005068      -0.193088      -0.309978       2.161297       0.279730       1.823538           0.000000
           12              H      -0.472947      11.416019       5.455091       0.127200       0.992403 0.71748019E+01  0.69637299E+02                                 1.735919                            1.636584      -1.290862       2.276511                    0.994179       3.718259      10.898450       0.450792       1.399904      -0.682330      -0.020200       0.011329       0.029672       0.037641      -0.002828      -0.006982      -0.002903      -0.003560      -0.008484      -0.009931       0.004365       0.005566              1.804303       1.889249      -0.029121      -0.524538       1.622155       0.156335       1.901505           0.000000
           13              H      -0.324221       7.922158       3.004414       0.113799       0.941047 0.63726792E+01  0.58021960E+02                                 1.472104                            1.389464      -0.813471       2.495184                    0.999910       3.067333       7.785176       0.592150       1.136067      -0.743973       0.022124      -0.003832      -0.024327       0.033106       0.007164      -0.009242       0.007918      -0.001232       0.015439      -0.016576       0.004601       0.011975              1.514790       1.531506       0.167928      -0.378624       1.258282      -0.056347       1.754582           0.000000
           14              H      12.880026       6.456106       3.521762       0.116769       0.842696 0.56613479E+01  0.50207618E+02                                 1.386422                            1.326970      -0.849626       2.490128                    0.999909       2.974559       7.531662       0.592138       1.166363      -0.736665      -0.019906      -0.008208      -0.024433       0.032567       0.005291       0.002145       0.001882       0.011128       0.043617      -0.014979      -0.000084       0.015063              1.399022       1.367241       0.255480       0.118518       1.382815       0.168563       1.447011           0.000000
           15              H      12.961826       7.552218       7.271346       0.094509       1.424099 0.11332983E+02  0.12021094E+03                                 2.003435                            1.896802      -1.369474       2.206407                    0.994769       3.873603      10.921389       0.485038       1.190504      -0.728873      -0.014093      -0.000196       0.040208       0.042607       0.011139      -0.000417      -0.000241      -0.003408       0.047119      -0.019123       0.003399       0.015724              2.044664       1.911635       0.140282      -0.492320       1.763885      -0.145495       2.458471           0.000001
           16              H      14.441693       9.048413       6.448652       0.174140       0.522853 0.31529170E+01  0.24475693E+02                                 1.062931                            1.037373      -0.977490       2.476272                    0.999898       2.620798       6.481672       0.616447       1.279936      -0.710325       0.011742       0.010184       0.014822       0.021478       0.006500       0.004550       0.001488      -0.000273       0.013324      -0.009121       0.000369       0.008753              1.076218       1.059605       0.167034       0.044094       1.103404       0.104112       1.065644           0.000000
           17              H       7.054766       5.218412       3.017071       0.125328       1.086196 0.80403197E+01  0.78520400E+02                                 1.700359                            1.624190      -1.164163       2.336813                    0.996921       3.391607       9.270891       0.509760       1.230358      -0.720609       0.013013      -0.022817      -0.027397       0.037955      -0.003035      -0.005593       0.006091      -0.005506       0.023115      -0.008686      -0.004207       0.012893              1.722840       1.591176      -0.299591       0.002176       1.774377       0.211602       1.802967           0.000001
           18              H       6.682941       7.136608       6.589459       0.120087       1.359197 0.10902536E+02  0.11472424E+03                                 1.963525                            1.878877      -1.246726       2.268967                    0.995576       3.750182      10.589378       0.479378       1.214229      -0.724065       0.016631       0.003229       0.040459       0.043863      -0.001721       0.005060       0.007254       0.000171       0.046659      -0.012275      -0.006094       0.018369              1.997016       2.005606      -0.172071       0.322157       1.666206       0.006305       2.319237           0.000000
           19              H       4.484716       8.150515       3.206923       0.127373       0.991764 0.71701707E+01  0.69595465E+02                                 1.736762                            1.637300      -1.300553       2.273102                    0.994135       3.718880      10.907858       0.450087       1.402033      -0.681930      -0.020384       0.019740      -0.024486       0.037480      -0.004583       0.005742       0.003903      -0.001648      -0.002398      -0.009662       0.004238       0.005423              1.805206       1.890211      -0.440089       0.287761       1.697118      -0.199359       1.828288           0.000000
           20              H       4.633442       7.775094       7.458034       0.113590       0.942032 0.63792205E+01  0.58086877E+02                                 1.471847                            1.389129      -0.811129       2.495464                    0.999908       3.069284       7.786310       0.592989       1.134355      -0.744376       0.022043      -0.019285       0.015509       0.033141      -0.011714      -0.001480      -0.007098       0.000216       0.020213      -0.016705       0.004538       0.012168              1.514572       1.531245      -0.411956       0.044001       1.679219      -0.186825       1.333254           0.000000
           21              H       2.964693       8.956156       8.468998       0.118603       0.839090 0.56324054E+01  0.49892701E+02                                 1.383190                            1.324146      -0.850659       2.490784                    0.999907       2.967993       7.513469       0.592317       1.167372      -0.736421      -0.019448      -0.016619       0.019050       0.031895      -0.000701      -0.005813      -0.012895      -0.007936      -0.013378      -0.015152      -0.000107       0.015259              1.395723       1.364123      -0.025179      -0.279129       1.282352      -0.111471       1.540695           0.000000
           22              H       3.046501      11.655337       5.644944       0.093428       1.432558 0.11413499E+02  0.12127122E+03                                 2.010564                            1.902858      -1.303741       2.227403                    0.994586       3.884807      10.959875       0.484554       1.189666      -0.729051      -0.014123       0.034955      -0.020000       0.042677      -0.005937      -0.009417      -0.009617      -0.020543      -0.002813      -0.019333       0.003166       0.016167              2.052233       1.918310      -0.499799       0.125501       2.420891      -0.229606       1.817497           0.000001
           23              H       4.526362      10.194766       4.760548       0.177485       0.518708 0.31233840E+01  0.24201309E+02                                 1.059756                            1.034462      -0.979133       2.477457                    0.999890       2.610181       6.459736       0.615258       1.284800      -0.709304       0.011488       0.007380      -0.015568       0.020707       0.000725      -0.007797      -0.003551      -0.003720       0.002428      -0.008968       0.000294       0.008674              1.072935       1.056472      -0.045192      -0.165622       0.982309      -0.035417       1.180024           0.000000
           24              H      12.012433       9.137927       9.793218       0.125358       1.079703 0.79799246E+01  0.77779770E+02                                 1.693563                            1.618147      -1.156437       2.340909                    0.996999       3.380808       9.230850       0.510704       1.230463      -0.720631       0.012852      -0.011860       0.033416       0.037716      -0.003322       0.005502      -0.006981      -0.007167       0.018735      -0.008815      -0.004187       0.013002              1.715825       1.585034       0.150643       0.256478       1.606379      -0.117428       1.956061           0.000001
           25              H      11.640615      11.272610       6.345816       0.119791       1.363381 0.10944626E+02  0.11527814E+03                                 1.967253                            1.882227      -1.249030       2.267537                    0.995628       3.757046      10.613872       0.479056       1.213875      -0.724117       0.016411       0.033233      -0.022927       0.043582       0.005327      -0.001139      -0.014219      -0.011533       0.013234      -0.012572      -0.006409       0.018981              2.000881       2.009477       0.366268      -0.012131       2.154893      -0.286838       1.838272           0.000000
           26              H       9.442379       7.836294       7.159017       0.126903       0.994007 0.71867751E+01  0.69757851E+02                                 1.735013                            1.635770      -1.283113       2.279242                    0.994300       3.717973      10.885335       0.451966       1.396181      -0.683026      -0.020535      -0.031393      -0.005056       0.037852       0.007364       0.001164      -0.001169       0.003264       0.012076      -0.009751       0.004198       0.005553              1.803309       1.888178       0.468458       0.236840       1.965933       0.042791       1.555817           0.000000
           27              H       9.591117      11.705575       5.358583       0.113147       0.942335 0.63818300E+01  0.58119396E+02                                 1.472564                            1.389741      -0.811720       2.495245                    0.999911       3.069943       7.789801       0.592620       1.134890      -0.744252       0.022043       0.023070       0.009048       0.033166       0.004509       0.010880      -0.000798      -0.013478      -0.021153      -0.016644       0.004546       0.012099              1.515347       1.532051       0.244326       0.335091       1.582341       0.243473       1.431648           0.000000
           28              H       7.922368      11.990566       3.830272       0.118851       0.837216 0.56182490E+01  0.49749290E+02                                 1.383092                            1.324072      -0.852591       2.490919                    0.999911       2.964268       7.509232       0.591108       1.170182      -0.735782      -0.019672       0.024664       0.005113       0.031959      -0.004549       0.003573       0.011012      -0.011235      -0.023089      -0.015137      -0.000104       0.015241              1.395602       1.364010      -0.229125       0.161337       1.572504      -0.056114       1.250292           0.000000
           29              H       8.004164       8.195273       2.904741       0.094299       1.427512 0.11363431E+02  0.12059908E+03                                 2.005310                            1.898248      -1.293522       2.231881                    0.994741       3.877513      10.930716       0.485338       1.189125      -0.729179      -0.014012      -0.034557      -0.020220       0.042419      -0.005047       0.009884       0.009735      -0.020002      -0.000979      -0.019225       0.003221       0.016004              2.046710       1.913360       0.357116       0.368488       2.161192       0.374540       2.065577           0.000001
           30              H       9.484026       8.159649       4.611831       0.175151       0.521961 0.31467425E+01  0.24417908E+02                                 1.062171                            1.036720      -0.973680       2.478027                    0.999889       2.618408       6.476288       0.616262       1.280835      -0.710138       0.011804      -0.017825       0.001467       0.021429      -0.007047       0.003319       0.002046      -0.006471      -0.004981      -0.008996       0.000411       0.008585              1.075423       1.058891      -0.121341       0.122446       1.164139      -0.068194       1.003237           0.000000
           31              H      12.775920      14.356339      12.810289       0.124251       1.086398 0.80389188E+01  0.78473715E+02                                 1.697633                            1.621720      -1.150759       2.341876                    0.997052       3.391706       9.257807       0.511440       1.226832      -0.721398      -0.013183      -0.035375       0.006379       0.038287       0.006454       0.000247       0.000747      -0.017363      -0.012177      -0.008788      -0.004096       0.012883              1.720012       1.588631       0.147602      -0.259782       1.975712      -0.093251       1.595692           0.000001
           32              H      13.147752      18.409219      12.935275       0.119369       1.360791 0.10915974E+02  0.11487822E+03                                 1.963188                            1.878518      -1.240309       2.271009                    0.995571       3.752676      10.590129       0.480100       1.212271      -0.724501      -0.016483       0.036905       0.017283       0.043959      -0.003610      -0.003984       0.006742      -0.023916      -0.025549      -0.012412      -0.006293       0.018704              1.996635       2.005068      -0.193088      -0.309978       2.161298       0.279730       1.823539           0.000000
           33              H      15.345979      15.986809      10.365940       0.127200       0.992403 0.71748019E+01  0.69637299E+02                                 1.735919                            1.636584      -1.290862       2.276511                    0.994179       3.718259      10.898450       0.450792       1.399904      -0.682330       0.020200      -0.011329      -0.029672       0.037641      -0.002828      -0.006982      -0.002903      -0.003560      -0.008484      -0.009931       0.004365       0.005566              1.804303       1.889249      -0.029121      -0.524538       1.622155       0.156335       1.901505           0.000000
           34              H      15.197253      19.480670      12.816617       0.113799       0.941047 0.63726787E+01  0.58021950E+02                                 1.472104                            1.389464      -0.813471       2.495184                    0.999910       3.067333       7.785174       0.592150       1.136067      -0.743974      -0.022124       0.003832       0.024327       0.033106       0.007164      -0.009242       0.007918      -0.001232       0.015439      -0.016576       0.004601       0.011975              1.514790       1.531506       0.167927      -0.378624       1.258282      -0.056347       1.754582           0.000000
           35              H       1.993006      20.946722      12.299269       0.116769       0.842696 0.56613468E+01  0.50207602E+02                                 1.386421                            1.326970      -0.849626       2.490128                    0.999909       2.974559       7.531660       0.592138       1.166362      -0.736665       0.019906       0.008208       0.024433       0.032567       0.005291       0.002145       0.001882       0.011128       0.043617      -0.014979      -0.000084       0.015063              1.399022       1.367241       0.255479       0.118518       1.382815       0.168563       1.447010           0.000000
           36              H       1.911206      19.850610       8.549685       0.094509       1.424099 0.11332983E+02  0.12021094E+03                                 2.003435                            1.896802      -1.369474       2.206407                    0.994769       3.873603      10.921389       0.485038       1.190504      -0.728873       0.014093       0.000196      -0.040208       0.042607       0.011139      -0.000417      -0.000241      -0.003407       0.047119      -0.019123       0.003399       0.015724              2.044664       1.911635       0.140282      -0.492320       1.763885      -0.145495       2.458471           0.000001
           37              H       0.431339      18.354415       9.372379       0.174140       0.522853 0.31529170E+01  0.24475693E+02                                 1.062931                            1.037373      -0.977490       2.476272                    0.999898       2.620798       6.481672       0.616447       1.279936      -0.710325      -0.011742      -0.010184      -0.014822       0.021478       0.006500       0.004550       0.001488      -0.000273       0.013324      -0.009121       0.000369       0.008753              1.076218       1.059605       0.167034       0.044094       1.103404       0.104112       1.065644           0.000000
           38              H       7.818266      22.184416      12.803960       0.125328       1.086195 0.80403169E+01  0.78520371E+02                                 1.700359                            1.624190      -1.164163       2.336813                    0.996921       3.391606       9.270890       0.509759       1.230359      -0.720609      -0.013013       0.022818       0.027397       0.037955      -0.003035      -0.005593       0.006091      -0.005506       0.023115      -0.008686      -0.004207       0.012893              1.722840       1.591177      -0.299591       0.002176       1.774378       0.211602       1.802967           0.000001
           39              H       8.190091      20.266220       9.231572       0.120087       1.359197 0.10902536E+02  0.11472424E+03                                 1.963524                            1.878877      -1.246726       2.268967                    0.995576       3.750182      10.589377       0.479378       1.214229      -0.724065      -0.016631      -0.003229      -0.040459       0.043863      -0.001721       0.005060       0.007254       0.000171       0.046659      -0.012275      -0.006094       0.018369              1.997016       2.005606      -0.172071       0.322157       1.666206       0.006305       2.319236           0.000000
           40              H      10.388316      19.252313      12.614108       0.127373       0.991764 0.71701707E+01  0.69595464E+02                                 1.736762                            1.637300      -1.300553       2.273102                    0.994135       3.718880      10.907858       0.450087       1.402033      -0.681930       0.020384      -0.019740       0.024486       0.037480      -0.004583       0.005742       0.003903      -0.001648      -0.002398      -0.009662       0.004238       0.005423              1.805206       1.890211      -0.440089       0.287761       1.697118      -0.199359       1.828288           0.000000
           41              H      10.239590      19.627734       8.362997       0.113590       0.942032 0.63792207E+01  0.58086882E+02                                 1.471847                            1.389130      -0.811129       2.495464                    0.999908       3.069284       7.786311       0.592989       1.134355      -0.744376      -0.022043       0.019285      -0.015509       0.033141      -0.011714      -0.001480      -0.007098       0.000216       0.020213      -0.016705       0.004538       0.012168              1.514573       1.531245      -0.411956       0.044001       1.679219      -0.186825       1.333254           0.000000
           42              H      11.908339      18.446672       7.352033       0.118603       0.839090 0.56324095E+01  0.49892746E+02                                 1.383191                            1.324146      -0.850659       2.490784                    0.999907       2.967994       7.513472       0.592316       1.167372      -0.736421       0.019448       0.016619      -0.019050       0.031895      -0.000701      -0.005813      -0.012895      -0.007936      -0.013378      -0.015152      -0.000107       0.015259              1.395724       1.364123      -0.025179      -0.279130       1.282352      -0.111471       1.540696           0.000000
           43              H      11.826531      15.747491      10.176087       0.093428       1.432558 0.11413498E+02  0.12127120E+03                                 2.010563                            1.902857      -1.303741       2.227403                    0.994586       3.884807      10.959873       0.484554       1.189665      -0.729051       0.014123      -0.034955       0.020000       0.042677      -0.005937      -0.009417      -0.009617      -0.020543      -0.002813      -0.019333       0.003166       0.016167              2.052232       1.918310      -0.499799       0.125501       2.420890      -0.229606       1.817496           0.000001
           44              H      10.346670      17.208062      11.060483       0.177485       0.518708 0.31233810E+01  0.24201283E+02                                 1.059756                            1.034463      -0.979133       2.477457                    0.999890       2.610180       6.459736       0.615257       1.284801      -0.709304      -0.011488      -0.007380       0.015568       0.020707       0.000725      -0.007797      -0.003551      -0.003720       0.002428      -0.008968       0.000294       0.008674              1.072935       1.056472      -0.045192      -0.165622       0.982309      -0.035417       1.180024           0.000000
           45              H       2.860599      18.264901       6.027813       0.125358       1.079702 0.79799206E+01  0.77779727E+02                                 1.693563                            1.618148      -1.156437       2.340909                    0.996999       3.380807       9.230849       0.510704       1.230464      -0.720631      -0.012852       0.011860      -0.033416       0.037716      -0.003322       0.005502      -0.006981      -0.007167       0.018735      -0.008815      -0.004187       0.013002              1.715825       1.585034       0.150643       0.256478       1.606380      -0.117428       1.956061           0.000001
           46              H       3.232417      16.130218       9.475215       0.119791       1.363381 0.10944626E+02  0.11527814E+03                                 1.967253                            1.882227      -1.249030       2.267537                    0.995628       3.757046      10.613872       0.479056       1.213875      -0.724117      -0.016411      -0.033233       0.022927       0.043582       0.005327      -0.001139      -0.014219      -0.011533       0.013234      -0.012572      -0.006409       0.018981              2.000881       2.009477       0.366268      -0.012131       2.154893      -0.286838       1.838272           0.000000
           47              H       5.430653      19.566534       8.662014       0.126903       0.994007 0.71867751E+01  0.69757851E+02                                 1.735013                            1.635770      -1.283113       2.279242                    0.994300       3.717973      10.885335       0.451966       1.396181      -0.683026       0.020535       0.031393       0.005056       0.037852       0.007364       0.001164      -0.001169       0.003264       0.012076      -0.009751       0.004198       0.005553              1.803309       1.888178       0.468458       0.236840       1.965933       0.042791       1.555817           0.000000
           48              H       5.281915      15.697253      10.462448       0.113147       0.942335 0.63818283E+01  0.58119371E+02                                 1.472563                            1.389740      -0.811719       2.495245                    0.999911       3.069943       7.789798       0.592621       1.134889      -0.744253      -0.022043      -0.023070      -0.009048       0.033166       0.004509       0.010880      -0.000798      -0.013478      -0.021153      -0.016644       0.004546       0.012099              1.515346       1.532050       0.244326       0.335090       1.582340       0.243473       1.431647           0.000000
           49              H       6.950664      15.412262      11.990759       0.118850       0.837215 0.56182477E+01  0.49749273E+02                                 1.383091                            1.324072      -0.852591       2.490919                    0.999911       2.964268       7.509230       0.591108       1.170182      -0.735782       0.019672      -0.024663      -0.005113       0.031959      -0.004549       0.003573       0.011012      -0.011235      -0.023089      -0.015137      -0.000104       0.015241              1.395602       1.364010      -0.229125       0.161337       1.572503      -0.056114       1.250292           0.000000
           50              H       6.868868      19.207555      12.916290       0.094299       1.427512 0.11363430E+02  0.12059906E+03                                 2.005309                            1.898248      -1.293522       2.231881                    0.994741       3.877513      10.930715       0.485338       1.189125      -0.729179       0.014012       0.034557       0.020220       0.042419      -0.005047       0.009884       0.009735      -0.020002      -0.000979      -0.019225       0.003221       0.016004              2.046709       1.913359       0.357116       0.368488       2.161192       0.374540       2.065576           0.000001
           51              H       5.389006      19.243179      11.209200       0.175151       0.521961 0.31467425E+01  0.24417908E+02                                 1.062171                            1.036720      -0.973680       2.478027                    0.999889       2.618408       6.476288       0.616262       1.280835      -0.710138      -0.011804       0.017825      -0.001467       0.021429      -0.007047       0.003319       0.002046      -0.006471      -0.004981      -0.008996       0.000411       0.008585              1.075423       1.058891      -0.121341       0.122446       1.164139      -0.068194       1.003237           0.000000
           52              C       0.735933      12.392657       4.243517      -0.014178      38.802855 0.42627014E+03  0.99110733E+04                                 9.997214                            6.862941      -0.016642       2.008459                    0.999194      26.903572      75.382514       0.635775       0.414350      -1.072117       0.014840      -0.036922      -0.006924       0.040391       0.008852      -0.005742      -0.010616       0.001847       0.041469      -0.016512      -0.004539       0.021051             13.477624      10.355778      -2.464227      -5.462022      18.534070       4.542230      11.543023          -0.000000
           53              C       1.706843      12.272633       3.262613      -0.131572      35.763075 0.43687864E+03  0.10357327E+05                                 9.722463                            7.155053      -0.159281       1.919137                    0.999437      30.113641      88.989051       0.587927       0.439436      -1.042504      -0.004869      -0.015611      -0.000966       0.016381       0.011897       0.038467      -0.018955       0.009157       0.016905      -0.046842       0.003935       0.042907             12.331472      11.357175      -3.252710      -6.749000      12.783344       4.127788      12.853896           0.000002
           54              C       2.081046      11.026352       2.787349      -0.020487      39.866143 0.42850452E+03  0.99606698E+04                                10.159122                            6.849844      -0.000145       2.008597                    0.999308      26.994312      75.247525       0.641705       0.410617      -1.076204      -0.032254       0.007045       0.035490       0.048472       0.001432       0.020388      -0.001712      -0.017286       0.002216      -0.025242       0.008391       0.016850             14.246103      15.852272      -1.083261     -10.096726      11.261723       1.781041      15.624315          -0.000000
           55              C       1.429160       9.899547       3.262613      -0.138421      37.483701 0.47970978E+03  0.11559983E+05                                 9.777709                            7.320105       0.016170       1.969111                    0.999549      30.211424      87.960198       0.606792       0.418878      -1.062533       0.004955       0.019962       0.001197       0.020602      -0.010202       0.031049       0.014985      -0.005642      -0.013427      -0.040669       0.011665       0.029004             12.254479      14.890096       2.211544      -7.610346      10.147072      -1.007795      11.726270           0.000000
           56              C       0.437130      10.008062       4.239720       0.068724      38.925829 0.41517498E+03  0.96027386E+04                                10.092762                            6.829797      -0.087410       1.986190                    0.999239      26.465331      74.290707       0.628531       0.421324      -1.066199       0.005045       0.012823       0.002133       0.013944       0.012837      -0.001651      -0.002600      -0.017616       0.067553      -0.026828       0.003806       0.023022             13.566743      14.826987       5.558585      -6.148534      15.953373      -1.240390       9.919867          -0.000000
           57              C       0.128963      11.260645       4.761656      -0.145115      34.399736 0.46282871E+03  0.11123741E+05                                 9.430337                            7.343055      -0.184766       1.917088                    0.998263      30.277728      89.870962       0.583326       0.436882      -1.044796       0.019803       0.001663       0.001897       0.019963      -0.005694       0.008663      -0.013829       0.052771       0.071795      -0.041544       0.009371       0.032173             11.032021       8.847309       1.353155      -3.205699      15.717110       1.688047       8.531644           0.000001
           58              C       0.333917      13.758688       4.695207       0.624345      25.016800 0.25285543E+03  0.52510539E+04                                 7.991089                            5.667766      -0.097501       2.025108                    0.999518      22.235090      62.363391       0.619083       0.476412      -1.017294       0.006439       0.046304       0.022377       0.051829       0.067352       0.046002      -0.008461       0.206024      -0.015969      -0.124437      -0.013566       0.138003             10.390091       5.986044      -2.690249      -2.896294      15.015447       3.991955      10.168783          -0.000000
           59              C       3.199794      10.942774       1.786353       0.664145      22.707156 0.23354273E+03  0.47572857E+04                                 7.536000                            5.468188       0.001569       2.073464                    0.999470      21.467214      59.741584       0.626270       0.480122      -1.014750       0.048369       0.013121      -0.053837       0.073553      -0.012603       0.097568      -0.018502       0.025238       0.117297      -0.084213      -0.035402       0.119615              9.739474      10.411070      -0.887991      -6.172523       7.831887       1.233674      10.975464           0.000000
           60              C      14.535542       8.817682       4.677962       0.140972      33.022448 0.37442022E+03  0.84405035E+04                                 9.089670                            6.492591       0.010488       2.033432                    0.999470      25.132903      69.683259       0.643560       0.422190      -1.065496      -0.008574       0.005329       0.022917       0.025042       0.006852      -0.016944       0.010508       0.005244       0.027869      -0.023123       0.000834       0.022288             11.724920      11.768576       7.612960      -3.445033      13.626500      -2.163621       9.779685          -0.000000
           61              C      14.111512       7.902702       3.744363      -0.165626      32.071799 0.39575462E+03  0.91079374E+04                                 8.853083                            6.689260       0.098784       2.005305                    0.999676      29.155691      83.521354       0.627698       0.423996      -1.057110      -0.032458      -0.031905       0.005200       0.045809       0.008297      -0.013185       0.011855       0.016025       0.087014      -0.030525      -0.004219       0.034744             10.611623      11.558095       6.523009      -2.590518      11.625742      -0.789752       8.651032           0.000000
           62              C      13.260775       6.875095       4.099387      -0.123393      31.450180 0.38692043E+03  0.89068876E+04                                 8.981887                            6.791489      -0.123569       1.934721                    0.999519      29.324996      85.651284       0.595199       0.447033      -1.037085       0.009815       0.029289       0.007450       0.031775       0.002350       0.007049       0.021186       0.017870       0.068698      -0.029037      -0.004050       0.033087             10.876994      11.672376       6.334372      -3.372437      10.983976      -2.268565       9.974632          -0.000001
           63              C      12.825589       6.730408       5.400193      -0.048375      36.807499 0.42787819E+03  0.99338175E+04                                 9.607617                            6.825268       0.148138       2.056244                    0.999436      26.992125      74.981264       0.646189       0.408273      -1.078685       0.025317       0.031651      -0.029675       0.050232       0.001946       0.008575       0.000630       0.002346       0.036362      -0.009540      -0.006231       0.015771             12.844874      13.311564       8.650027      -3.620208      14.900956      -2.510710      10.322102           0.000000
           64              C      13.291264       7.612505       6.342335      -0.029380      31.282525 0.40428011E+03  0.93547025E+04                                 8.684180                            6.721961      -0.084347       1.957333                    0.999444      28.316813      81.362496       0.631564       0.419122      -1.060074       0.027307       0.034770      -0.027957       0.052309       0.015628       0.002857      -0.003612       0.003560       0.030801      -0.021527       0.010445       0.011082             10.401200      10.741062       6.032178      -2.415218      11.777259      -0.977653       8.685280           0.000000
           65              C      14.144976       8.646140       5.990475      -0.288813      31.847252 0.41299468E+03  0.97385845E+04                                 9.500724                            7.347168      -0.392139       1.850375                    0.998139      31.113696      94.333766       0.529941       0.490148      -1.005660      -0.025868      -0.026739      -0.003182       0.037340      -0.021243       0.031601       0.016251      -0.003931       0.003875      -0.047001       0.015613       0.031389             11.664327      12.723209       6.853529      -3.911222      12.081841      -2.482565      10.187929           0.000001
           66              C      11.848283       5.642241       5.744933       0.671406      22.488146 0.23335130E+03  0.47656714E+04                                 7.533843                            5.509268      -0.173639       2.013549                    0.999259      21.695893      61.008666       0.614870       0.487763      -1.007940      -0.050608      -0.057681      -0.004967       0.076896      -0.092224       0.040061      -0.022496       0.037423      -0.050224      -0.086796      -0.030941       0.117737              9.528687       9.396458       5.444282      -2.288753      10.649501      -1.711425       8.540103           0.000001
           67              C       5.693591       6.612942       2.966918      -0.015649      38.862927 0.42702809E+03  0.99337779E+04                                10.008976                            6.870423      -0.020400       2.006932                    0.999182      26.930413      75.493685       0.635194       0.414516      -1.071936       0.013920       0.012266       0.035312       0.039889      -0.007939      -0.005115      -0.004348      -0.024718      -0.034993      -0.016675      -0.004085       0.020760             13.493608      10.366845      -3.503006       4.870345       9.368377       0.757208      20.745602          -0.000000
           68              C       6.664499       5.823466       3.561314      -0.133007      35.807160 0.43755024E+03  0.10377080E+05                                 9.727555                            7.158326      -0.160721       1.918251                    0.999482      30.140663      89.081061       0.588075       0.439164      -1.042681      -0.005802       0.007800       0.014438       0.017405       0.027517      -0.029926       0.002940      -0.019063      -0.060314      -0.047032       0.003607       0.043425             12.337616      11.362136      -4.221209       6.193227       9.266838      -2.094096      16.383873           0.000002
           69              C       7.038703       6.035015       4.878257      -0.018375      39.741085 0.42699816E+03  0.99160365E+04                                10.136336                            6.836403       0.003743       2.010521                    0.999228      26.943456      75.047535       0.642589       0.410450      -1.076409      -0.032632       0.027909      -0.023975       0.049179       0.016788      -0.011434       0.003885      -0.013218       0.019312      -0.025532       0.009087       0.016445             14.210485      15.809578      -8.177571       5.967867      12.958161      -2.767944      13.863717          -0.000000
           70              C       6.386820       7.010008       5.616466      -0.140677      37.576376 0.48112453E+03  0.11602776E+05                                 9.793225                            7.330536       0.013252       1.967560                    0.999552      30.257168      88.130452       0.606396       0.418837      -1.062544       0.004172      -0.008181      -0.018009       0.020215       0.032774      -0.007231      -0.003554       0.015425       0.045154      -0.041248       0.011009       0.030238             12.275893      14.917400      -7.712452       1.893319      12.226286      -0.180761       9.683992           0.000000
           71              C       5.394793       7.801950       5.033936       0.069184      38.911217 0.41492341E+03  0.95959776E+04                                10.092604                            6.829283      -0.095502       1.983737                    0.999128      26.457983      74.279370       0.628306       0.421515      -1.066021       0.005182      -0.004154      -0.011810       0.013549      -0.008655      -0.010320      -0.009836      -0.038579       0.004719      -0.027264       0.003907       0.023358             13.566740      14.825475      -8.103642      -1.739778      12.502887       3.233741      13.371858          -0.000000
           72              C       5.086625       7.627669       3.688199      -0.144507      34.382274 0.46255563E+03  0.11115609E+05                                 9.426916                            7.340268      -0.179615       1.918574                    0.998233      30.268393      89.838786       0.583506       0.436809      -1.044834       0.020592       0.000352      -0.002462       0.020741       0.009919       0.000597      -0.020372      -0.006911      -0.101832      -0.040987       0.009097       0.031890             11.027625       8.843353      -3.451484       0.430969       8.863340       2.266556      15.376180           0.000001
           73              C       5.291575       6.321103       1.558055       0.626528      24.972178 0.25233977E+03  0.52377017E+04                                 7.982412                            5.662460      -0.102119       2.024269                    0.999483      22.210036      62.278585       0.619291       0.476492      -1.017245       0.005971      -0.003973      -0.051414       0.051912       0.006271      -0.080518      -0.036536       0.127170      -0.249958      -0.123324      -0.013839       0.137163             10.377516       5.979461      -1.161660       3.772392       7.915061       0.103077      17.238025          -0.000000
           74              C       8.157448       5.209916       5.451136       0.661999      22.740409 0.23395605E+03  0.47676259E+04                                 7.541206                            5.471878      -0.001725       2.072046                    0.999445      21.488007      59.803857       0.626280       0.479921      -1.014896       0.047637      -0.052192       0.015719       0.072391       0.091273      -0.037596      -0.022752      -0.044337      -0.090289      -0.084175      -0.036134       0.120309              9.746492      10.418985      -4.905759       3.858329       9.128196      -1.979925       9.692295           0.000000
           75              C       4.620208       8.776669       5.845713       0.140047      33.029288 0.37445024E+03  0.84415297E+04                                 9.091618                            6.493361       0.009470       2.032997                    0.999463      25.135375      69.696420       0.643432       0.422256      -1.065432      -0.008513       0.017582      -0.016822       0.025779      -0.018144       0.003200      -0.011452       0.002642       0.015834      -0.022376       0.000338       0.022038             11.728376      11.772933      -6.792967      -4.872856      12.618427       2.750116      10.793770          -0.000000
           76              C       4.196177       8.425638       7.104909      -0.163833      32.010522 0.39479452E+03  0.90801571E+04                                 8.841602                            6.680871       0.100076       2.006086                    0.999672      29.121373      83.391882       0.628142       0.423961      -1.057152      -0.032044       0.021002       0.023940       0.045178      -0.015663      -0.000591      -0.028416      -0.011519       0.002677      -0.030813      -0.003953       0.034767             10.597186      11.540919      -5.496694      -4.345670      10.066310       1.678912      10.184328           0.000000
           77              C       3.345442       9.246900       7.817330      -0.126997      31.568086 0.38870694E+03  0.89582892E+04                                 9.004494                            6.807716      -0.125315       1.933477                    0.999504      29.385336      85.875708       0.594417       0.447107      -1.037046       0.010674      -0.008791      -0.029782       0.032836       0.005214      -0.004627      -0.029481       0.004130       0.023824      -0.029401      -0.003215       0.032617             10.906653      11.705957      -6.109765      -3.809745      12.226946       1.579487       8.787057          -0.000001
           78              C       2.910261      10.445775       7.292230      -0.047445      36.755324 0.42721969E+03  0.99141330E+04                                 9.597661                            6.819253       0.149654       2.056935                    0.999432      26.967961      74.883272       0.646620       0.408182      -1.078808       0.026085      -0.042243      -0.012516       0.051201       0.006288      -0.005465      -0.009830      -0.012629      -0.003018      -0.009381      -0.007170       0.016551             12.830180      13.295052      -7.449523      -5.673297      13.625144       3.232007      11.570345           0.000000
           79              C       3.375936      10.820646       6.057240      -0.027270      31.187482 0.40267554E+03  0.93080413E+04                                 8.665561                            6.707421      -0.083054       1.958552                    0.999467      28.264608      81.163145       0.632435       0.418974      -1.060199       0.027250      -0.041198      -0.016987       0.052234      -0.006036      -0.015333      -0.006494      -0.013283      -0.016847      -0.022540       0.010630       0.011910             10.377291      10.713037      -5.095973      -4.000578      10.287540       1.816665      10.131297           0.000000
           80              C       4.229645       9.999109       5.338016      -0.293452      31.977736 0.41514832E+03  0.98011887E+04                                 9.522584                            7.363564      -0.391619       1.849844                    0.998126      31.173897      94.544454       0.529696       0.489783      -1.005941      -0.026636       0.009472       0.027344       0.039331       0.037841       0.004133      -0.007586       0.009803       0.042016      -0.046338       0.014963       0.031375             11.692980      12.756972      -6.837115      -3.987482      12.847067       2.069004       9.474901           0.000001
           81              C       1.932957      11.288411       8.062239       0.674077      22.456858 0.23300202E+03  0.47565428E+04                                 7.525813                            5.504266      -0.168376       2.015457                    0.999207      21.677232      60.934467       0.615324       0.487608      -1.008066      -0.051060       0.025293       0.052892       0.077746       0.079772       0.059511       0.013867       0.021318      -0.092265      -0.086108      -0.030154       0.116263              9.517499       9.384711      -4.697668      -3.564607      10.537978       1.765328       8.629809           0.000001
           82              C      10.651256       8.397229       8.610596      -0.015138      38.808454 0.42635823E+03  0.99135182E+04                                 9.997191                            6.862850      -0.015154       2.008802                    0.999182      26.907587      75.392401       0.635898       0.414253      -1.072192       0.014171       0.024456      -0.028563       0.040184       0.000306       0.009684       0.013861      -0.006098       0.019159      -0.015568      -0.004220       0.019788             13.477469      10.353911       5.961216       0.595762      17.224579      -5.300514      12.853918          -0.000000
           83              C      11.622167       9.306729       8.997104      -0.131956      35.847385 0.43809438E+03  0.10394020E+05                                 9.741068                            7.167705      -0.169526       1.915786                    0.999429      30.142141      89.125314       0.587038       0.439768      -1.042241      -0.005291       0.008805      -0.014178       0.017508      -0.039328      -0.009163       0.014422       0.014300       0.036326      -0.046516       0.003843       0.042673             12.357517      11.381094       7.491459       0.555630      16.450960      -2.038697       9.240499           0.000002
           84              C      11.996374      10.341461       8.155425      -0.019507      39.792785 0.42763275E+03  0.99345275E+04                                10.143663                            6.840546       0.006711       2.010961                    0.999191      26.967133      75.129317       0.642522       0.410338      -1.076476      -0.032128      -0.033362      -0.012404       0.047949      -0.017812      -0.008491      -0.001823      -0.010475       0.023165      -0.024387       0.007857       0.016530             14.222267      15.824049       9.266923       4.102220      16.048167       0.994601      10.794585          -0.000000
           85              C      11.344491      10.493273       6.941952      -0.139526      37.525174 0.48031877E+03  0.11579042E+05                                 9.786322                            7.325856       0.012049       1.967736                    0.999555      30.233043      88.057486       0.606380       0.419004      -1.062388       0.004522      -0.011623       0.016007       0.020292      -0.022338      -0.024809      -0.010702      -0.011235      -0.032206      -0.040868       0.010720       0.030148             12.265864      14.902978       5.491066       5.725164      10.469438       1.187909      11.425177           0.000000
           86              C      10.352461       9.592816       6.547375       0.068058      38.934635 0.41533275E+03  0.96068882E+04                                10.091867                            6.829442      -0.092971       1.984408                    0.999108      26.471862      74.300562       0.628802       0.421120      -1.066374       0.004467      -0.007936       0.009272       0.012997      -0.004258       0.012118       0.012439      -0.034687       0.017842      -0.026922       0.003292       0.023630             13.565149      14.825098       2.546584       7.886661      10.352884      -1.991071      15.517464          -0.000000
           87              C      10.044290       8.514514       7.371177      -0.143692      34.368177 0.46228819E+03  0.11107884E+05                                 9.427460                            7.341218      -0.183183       1.917704                    0.998255      30.258648      89.812750       0.583086       0.437174      -1.044586       0.020686      -0.002454       0.000434       0.020835      -0.004499      -0.009618       0.033236       0.016830      -0.030755      -0.040513       0.008594       0.031920             11.028090       8.844024       2.098711       2.773784      11.784499      -3.953560      12.455745           0.000001
           88              C      10.249237       7.323037       9.567768       0.626796      24.988891 0.25251316E+03  0.52424817E+04                                 7.987827                            5.665631      -0.098539       2.024991                    0.999487      22.218250      62.319543       0.618884       0.476698      -1.017081       0.006618      -0.042329       0.029836       0.052208      -0.073200       0.035199       0.045226       0.140453      -0.205108      -0.123643      -0.013109       0.136752             10.385858       5.983897       3.851536      -0.881390      14.830733      -4.093453      10.342943          -0.000000
           89              C      13.115122      11.250139       8.583542       0.661848      22.748232 0.23402329E+03  0.47693226E+04                                 7.543051                            5.472612       0.004471       2.074030                    0.999416      21.490845      59.813142       0.626249       0.479912      -1.014904       0.048546       0.040631       0.037601       0.073630      -0.077893      -0.060576       0.040488      -0.013117       0.004350      -0.084293      -0.035903       0.120195              9.749979      10.422901       5.797598       2.320285      11.270725       0.746190       7.556311           0.000000
           90              C       9.577877       9.808477       5.297356       0.140874      33.011151 0.37428914E+03  0.84366735E+04                                 9.087275                            6.491180       0.015014       2.034843                    0.999450      25.127649      69.661401       0.643681       0.422154      -1.065536      -0.008664      -0.022767      -0.006821       0.025297       0.011894       0.013831       0.002055      -0.015342      -0.036891      -0.022530      -0.000073       0.022603             11.721603      11.765530      -0.822310       8.313083       8.864947      -0.583284      14.534332          -0.000000
           91              C       9.153850      11.074488       4.971759      -0.163543      31.999779 0.39462719E+03  0.90752284E+04                                 8.839180                            6.679100       0.100052       2.006252                    0.999677      29.114764      83.364447       0.628283       0.423916      -1.057193      -0.032266       0.011126      -0.030471       0.045753       0.008022       0.013596       0.016403      -0.032894      -0.061190      -0.030594      -0.004674       0.035267             10.594235      11.537997      -1.013479       6.931343       8.698095      -0.888833      11.546615           0.000000
           92              C       8.303115      11.280832       3.904314      -0.127287      31.577048 0.38890069E+03  0.89635002E+04                                 9.003192                            6.807019      -0.129979       1.932123                    0.999501      29.394047      85.893117       0.594786       0.446793      -1.037271       0.010582      -0.021556       0.021867       0.032477      -0.006074      -0.002243       0.008230      -0.031777      -0.083898      -0.029186      -0.003008       0.032194             10.904694      11.704009      -0.243815       7.194621       8.277552       0.700381      12.732520          -0.000001
           93              C       7.867930      10.226646       3.128609      -0.048502      36.820402 0.42807590E+03  0.99393445E+04                                 9.608971                            6.826259       0.149535       2.056484                    0.999450      26.999505      75.000099       0.646239       0.408203      -1.078754       0.026139       0.010203       0.043057       0.051393      -0.007932      -0.002794       0.007924      -0.014831      -0.011009      -0.009176      -0.007050       0.016226             12.847117      13.314416      -1.189431       9.303538       9.293307      -0.727015      15.933628           0.000000
           94              C       8.333602       8.969677       3.421456      -0.028417      31.190958 0.40278652E+03  0.93108823E+04                                 8.665566                            6.708028      -0.083881       1.958365                    0.999469      28.265270      81.155835       0.632476       0.418934      -1.060265       0.027775       0.006516       0.044284       0.052679      -0.009889       0.012084       0.009146      -0.005771      -0.001465      -0.021165       0.010517       0.010648             10.377296      10.714393      -0.919254       6.414022       8.595472      -0.843923      11.822023           0.000000
           95              C       9.187311       8.757579       4.492540      -0.290880      31.941397 0.41453150E+03  0.97840496E+04                                 9.520204                            7.361845      -0.394783       1.848972                    0.998134      31.163413      94.533676       0.529295       0.490283      -1.005576      -0.026623       0.016735      -0.022111       0.038441      -0.016692      -0.033987      -0.008341      -0.016493      -0.038887      -0.046664       0.015317       0.031347             11.689662      12.753238      -0.037491       7.911365       8.525932       0.423174      13.789815           0.000001
           96              C       6.890627      10.472176       2.013859       0.675046      22.420694 0.23253817E+03  0.47448580E+04                                 7.519876                            5.500165      -0.169391       2.015633                    0.999214      21.653002      60.858379       0.615302       0.487852      -1.007908      -0.050971       0.032594      -0.047703       0.077045       0.011158      -0.099255       0.008196       0.062087       0.022592      -0.085942      -0.031258       0.117200              9.509542       9.376819      -0.737332       5.844972       7.572412      -0.055979      11.579396           0.000000
           97              C      14.137099      15.010171      11.577514      -0.014178      38.802856 0.42627013E+03  0.99110732E+04                                 9.997214                            6.862941      -0.016642       2.008459                    0.999194      26.903572      75.382515       0.635775       0.414350      -1.072117      -0.014840       0.036922       0.006924       0.040391       0.008852      -0.005742      -0.010616       0.001847       0.041469      -0.016512      -0.004539       0.021051             13.477624      10.355778      -2.464227      -5.462022      18.534071       4.542230      11.543023          -0.000000
           98              C      13.166189      15.130195      12.558418      -0.131572      35.763074 0.43687862E+03  0.10357326E+05                                 9.722463                            7.155053      -0.159281       1.919137                    0.999437      30.113640      88.989047       0.587927       0.439437      -1.042504       0.004869       0.015611       0.000966       0.016381       0.011897       0.038467      -0.018955       0.009157       0.016905      -0.046842       0.003935       0.042907             12.331472      11.357175      -3.252710      -6.749000      12.783344       4.127789      12.853897           0.000002
           99              C      12.791986      16.376476      13.033682      -0.020487      39.866144 0.42850452E+03  0.99606698E+04                                10.159122                            6.849844      -0.000145       2.008597                    0.999308      26.994312      75.247525       0.641705       0.410617      -1.076204       0.032254      -0.007045      -0.035490       0.048472       0.001432       0.020388      -0.001712      -0.017286       0.002216      -0.025242       0.008391       0.016850             14.246103      15.852272      -1.083262     -10.096727      11.261723       1.781041      15.624315          -0.000000
          100              C      13.443872      17.503281      12.558418      -0.138421      37.483701 0.47970978E+03  0.11559983E+05                                 9.777708                            7.320105       0.016170       1.969111                    0.999549      30.211424      87.960197       0.606792       0.418878      -1.062533      -0.004955      -0.019962      -0.001197       0.020602      -0.010202       0.031049       0.014985      -0.005642      -0.013427      -0.040669       0.011665       0.029004             12.254479      14.890095       2.211543      -7.610346      10.147071      -1.007794      11.726270           0.000000
          101              C      14.435902      17.394766      11.581311       0.068724      38.925831 0.41517500E+03  0.96027393E+04                                10.092762                            6.829797      -0.087410       1.986190                    0.999239      26.465332      74.290708       0.628531       0.421324      -1.066199      -0.005045      -0.012823      -0.002133       0.013944       0.012837      -0.001651      -0.002600      -0.017616       0.067553      -0.026828       0.003806       0.023022             13.566742      14.826987       5.558585      -6.148534      15.953373      -1.240390       9.919867          -0.000000
          102              C      14.744069      16.142183      11.059375      -0.145115      34.399736 0.46282871E+03  0.11123741E+05                                 9.430337                            7.343055      -0.184766       1.917088                    0.998263      30.277728      89.870962       0.583326       0.436882      -1.044796      -0.019803      -0.001663      -0.001897       0.019963      -0.005694       0.008663      -0.013829       0.052771       0.071795      -0.041544       0.009371       0.032173             11.032021       8.847309       1.353155      -3.205699      15.717110       1.688047       8.531644           0.000001
          103              C      14.539115      13.644140      11.125824       0.624345      25.016801 0.25285545E+03  0.52510544E+04                                 7.991089                            5.667765      -0.097501       2.025108                    0.999518      22.235091      62.363392       0.619083       0.476412      -1.017294      -0.006439      -0.046304      -0.022377       0.051829       0.067352       0.046002      -0.008461       0.206024      -0.015969      -0.124437      -0.013566       0.138003             10.390091       5.986044      -2.690249      -2.896293      15.015447       3.991955      10.168782          -0.000000
          104              C      11.673238      16.460054      14.034678       0.664145      22.707157 0.23354273E+03  0.47572857E+04                                 7.536000                            5.468188       0.001569       2.073464                    0.999470      21.467214      59.741583       0.626270       0.480122      -1.014750      -0.048369      -0.013121       0.053837       0.073553      -0.012603       0.097568      -0.018502       0.025238       0.117297      -0.084213      -0.035402       0.119615              9.739474      10.411070      -0.887991      -6.172523       7.831887       1.233675      10.975464           0.000000
          105              C       0.337490      18.585146      11.143069       0.140972      33.022450 0.37442025E+03  0.84405042E+04                                 9.089669                            6.492591       0.010488       2.033432                    0.999470      25.132904      69.683260       0.643560       0.422190      -1.065497       0.008574      -0.005329      -0.022917       0.025042       0.006852      -0.016944       0.010508       0.005244       0.027869      -0.023123       0.000834       0.022288             11.724920      11.768576       7.612960      -3.445033      13.626500      -2.163622       9.779685          -0.000000
          106              C       0.761520      19.500126      12.076668      -0.165626      32.071798 0.39575461E+03  0.91079371E+04                                 8.853083                            6.689260       0.098785       2.005305                    0.999676      29.155691      83.521350       0.627698       0.423996      -1.057111       0.032458       0.031905      -0.005200       0.045809       0.008297      -0.013185       0.011855       0.016025       0.087014      -0.030525      -0.004219       0.034744             10.611622      11.558094       6.523008      -2.590518      11.625741      -0.789752       8.651032           0.000000
          107              C       1.612257      20.527733      11.721644      -0.123393      31.450182 0.38692045E+03  0.89068884E+04                                 8.981888                            6.791490      -0.123569       1.934721                    0.999519      29.324996      85.651285       0.595199       0.447033      -1.037085      -0.009815      -0.029289      -0.007450       0.031775       0.002350       0.007049       0.021186       0.017870       0.068698      -0.029037      -0.004050       0.033087             10.876995      11.672377       6.334373      -3.372438      10.983977      -2.268566       9.974633          -0.000001
          108              C       2.047443      20.672420      10.420838      -0.048375      36.807498 0.42787817E+03  0.99338167E+04                                 9.607616                            6.825268       0.148138       2.056244                    0.999436      26.992124      74.981261       0.646189       0.408273      -1.078685      -0.025317      -0.031651       0.029675       0.050232       0.001946       0.008575       0.000630       0.002346       0.036362      -0.009540      -0.006231       0.015771             12.844874      13.311564       8.650027      -3.620208      14.900956      -2.510710      10.322102           0.000000
          109              C       1.581768      19.790323       9.478696      -0.029380      31.282524 0.40428009E+03  0.93547020E+04                                 8.684180                            6.721961      -0.084347       1.957333                    0.999444      28.316812      81.362494       0.631564       0.419122      -1.060074      -0.027307      -0.034770       0.027957       0.052309       0.015628       0.002857      -0.003612       0.003560       0.030801      -0.021527       0.010445       0.011082             10.401201      10.741063       6.032178      -2.415218      11.777259      -0.977653       8.685280           0.000000
          110              C       0.728056      18.756688       9.830556      -0.288813      31.847250 0.41299466E+03  0.97385838E+04                                 9.500724                            7.347168      -0.392139       1.850375                    0.998139      31.113695      94.333763       0.529941       0.490148      -1.005660       0.025869       0.026739       0.003182       0.037340      -0.021243       0.031601       0.016251      -0.003931       0.003875      -0.047001       0.015613       0.031389             11.664326      12.723209       6.853529      -3.911222      12.081841      -2.482566      10.187929           0.000001
          111              C       3.024749      21.760587      10.076098       0.671406      22.488148 0.23335131E+03  0.47656717E+04                                 7.533843                            5.509268      -0.173639       2.013549                    0.999259      21.695894      61.008669       0.614870       0.487763      -1.007940       0.050608       0.057681       0.004967       0.076896      -0.092224       0.040061      -0.022496       0.037423      -0.050224      -0.086796      -0.030941       0.117737              9.528688       9.396459       5.444282      -2.288753      10.649501      -1.711426       8.540104           0.000001
          112              C       9.179441      20.789886      12.854113      -0.015649      38.862928 0.42702809E+03  0.99337780E+04                                10.008976                            6.870423      -0.020400       2.006932                    0.999182      26.930413      75.493685       0.635194       0.414516      -1.071936      -0.013920      -0.012266      -0.035312       0.039889      -0.007939      -0.005115      -0.004348      -0.024718      -0.034993      -0.016675      -0.004085       0.020760             13.493608      10.366845      -3.503006       4.870345       9.368377       0.757208      20.745601          -0.000000
          113              C       8.208533      21.579362      12.259717      -0.133007      35.807158 0.43755022E+03  0.10377079E+05                                 9.727554                            7.158325      -0.160721       1.918251                    0.999482      30.140662      89.081056       0.588075       0.439163      -1.042681       0.005802      -0.007800      -0.014438       0.017405       0.027517      -0.029926       0.002940      -0.019063      -0.060314      -0.047032       0.003607       0.043425             12.337614      11.362135      -4.221208       6.193227       9.266837      -2.094095      16.383871           0.000002
          114              C       7.834329      21.367813      10.942774      -0.018375      39.741086 0.42699818E+03  0.99160373E+04                                10.136335                            6.836403       0.003743       2.010521                    0.999228      26.943457      75.047537       0.642589       0.410450      -1.076409       0.032632      -0.027909       0.023975       0.049179       0.016788      -0.011434       0.003885      -0.013218       0.019312      -0.025532       0.009087       0.016445             14.210485      15.809578      -8.177570       5.967866      12.958160      -2.767943      13.863716          -0.000000
          115              C       8.486212      20.392820      10.204565      -0.140677      37.576375 0.48112453E+03  0.11602776E+05                                 9.793225                            7.330536       0.013252       1.967560                    0.999552      30.257168      88.130451       0.606396       0.418837      -1.062544      -0.004172       0.008181       0.018009       0.020215       0.032774      -0.007231      -0.003554       0.015425       0.045154      -0.041248       0.011009       0.030238             12.275892      14.917399      -7.712452       1.893318      12.226285      -0.180760       9.683992           0.000000
          116              C       9.478239      19.600878      10.787095       0.069184      38.911216 0.41492341E+03  0.95959776E+04                                10.092604                            6.829283      -0.095502       1.983737                    0.999128      26.457983      74.279368       0.628306       0.421515      -1.066021      -0.005182       0.004154       0.011810       0.013549      -0.008655      -0.010320      -0.009836      -0.038579       0.004719      -0.027264       0.003907       0.023358             13.566739      14.825474      -8.103641      -1.739779      12.502886       3.233741      13.371857          -0.000000
          117              C       9.786407      19.775159      12.132832      -0.144507      34.382274 0.46255563E+03  0.11115608E+05                                 9.426916                            7.340268      -0.179615       1.918574                    0.998233      30.268393      89.838785       0.583506       0.436809      -1.044834      -0.020592      -0.000352       0.002462       0.020741       0.009919       0.000597      -0.020372      -0.006910      -0.101832      -0.040987       0.009097       0.031890             11.027624       8.843353      -3.451484       0.430969       8.863340       2.266556      15.376180           0.000001
          118              C       9.581457      21.081725      14.262976       0.626528      24.972177 0.25233975E+03  0.52377012E+04                                 7.982412                            5.662460      -0.102119       2.024269                    0.999483      22.210035      62.278582       0.619291       0.476492      -1.017245      -0.005971       0.003973       0.051414       0.051912       0.006271      -0.080518      -0.036536       0.127170      -0.249958      -0.123324      -0.013839       0.137163             10.377516       5.979461      -1.161660       3.772392       7.915061       0.103076      17.238025          -0.000000
          119              C       6.715584      22.192912      10.369895       0.661999      22.740408 0.23395605E+03  0.47676258E+04                                 7.541206                            5.471878      -0.001725       2.072046                    0.999445      21.488007      59.803858       0.626280       0.479921      -1.014896      -0.047637       0.052192      -0.015719       0.072391       0.091273      -0.037596      -0.022752      -0.044337      -0.090289      -0.084175      -0.036134       0.120309              9.746492      10.418984      -4.905759       3.858329       9.128196      -1.979924       9.692294           0.000000
          120              C      10.252824      18.626159       9.975318       0.140047      33.029286 0.37445021E+03  0.84415289E+04                                 9.091618                            6.493361       0.009470       2.032997                    0.999463      25.135374      69.696416       0.643432       0.422256      -1.065432       0.008513      -0.017582       0.016822       0.025779      -0.018144       0.003200      -0.011452       0.002642       0.015834      -0.022376       0.000338       0.022038             11.728376      11.772932      -6.792967      -4.872856      12.618426       2.750116      10.793770          -0.000000
          121              C      10.676855      18.977190       8.716122      -0.163833      32.010522 0.39479451E+03  0.90801567E+04                                 8.841601                            6.680870       0.100077       2.006086                    0.999672      29.121373      83.391881       0.628142       0.423961      -1.057152       0.032044      -0.021002      -0.023940       0.045178      -0.015663      -0.000590      -0.028416      -0.011519       0.002677      -0.030813      -0.003953       0.034767             10.597186      11.540919      -5.496694      -4.345670      10.066310       1.678913      10.184328           0.000000
          122              C      11.527590      18.155928       8.003701      -0.126997      31.568091 0.38870700E+03  0.89582912E+04                                 9.004495                            6.807717      -0.125316       1.933477                    0.999504      29.385339      85.875725       0.594417       0.447107      -1.037046      -0.010674       0.008791       0.029782       0.032836       0.005214      -0.004627      -0.029481       0.004130       0.023823      -0.029401      -0.003215       0.032617             10.906656      11.705960      -6.109766      -3.809746      12.226949       1.579488       8.787059          -0.000001
          123              C      11.962771      16.957053       8.528801      -0.047445      36.755326 0.42721972E+03  0.99141338E+04                                 9.597662                            6.819253       0.149654       2.056935                    0.999432      26.967962      74.883276       0.646620       0.408182      -1.078808      -0.026085       0.042243       0.012516       0.051201       0.006288      -0.005465      -0.009830      -0.012629      -0.003018      -0.009381      -0.007170       0.016551             12.830181      13.295052      -7.449523      -5.673297      13.625145       3.232007      11.570346           0.000000
          124              C      11.497096      16.582182       9.763791      -0.027270      31.187481 0.40267552E+03  0.93080407E+04                                 8.665561                            6.707421      -0.083054       1.958552                    0.999467      28.264607      81.163142       0.632435       0.418974      -1.060199      -0.027250       0.041198       0.016987       0.052234      -0.006036      -0.015333      -0.006494      -0.013283      -0.016847      -0.022540       0.010630       0.011910             10.377291      10.713037      -5.095972      -4.000579      10.287539       1.816665      10.131298           0.000000
          125              C      10.643387      17.403719      10.483015      -0.293452      31.977737 0.41514835E+03  0.98011896E+04                                 9.522583                            7.363564      -0.391619       1.849844                    0.998126      31.173897      94.544451       0.529696       0.489783      -1.005941       0.026636      -0.009472      -0.027344       0.039331       0.037841       0.004133      -0.007586       0.009803       0.042016      -0.046338       0.014963       0.031375             11.692979      12.756970      -6.837114      -3.987482      12.847065       2.069004       9.474901           0.000001
          126              C      12.940075      16.114417       7.758792       0.674077      22.456857 0.23300201E+03  0.47565427E+04                                 7.525814                            5.504266      -0.168376       2.015457                    0.999207      21.677232      60.934470       0.615324       0.487608      -1.008066       0.051060      -0.025293      -0.052892       0.077746       0.079772       0.059511       0.013867       0.021318      -0.092265      -0.086108      -0.030155       0.116263              9.517500       9.384711      -4.697669      -3.564607      10.537978       1.765329       8.629809           0.000001
          127              C       4.221776      19.005599       7.210435      -0.015138      38.808454 0.42635824E+03  0.99135184E+04                                 9.997191                            6.862850      -0.015154       2.008802                    0.999182      26.907587      75.392402       0.635898       0.414253      -1.072192      -0.014171      -0.024456       0.028563       0.040184       0.000306       0.009684       0.013861      -0.006098       0.019159      -0.015568      -0.004220       0.019788             13.477469      10.353911       5.961216       0.595762      17.224579      -5.300514      12.853918          -0.000000
          128              C       3.250865      18.096099       6.823927      -0.131956      35.847382 0.43809436E+03  0.10394020E+05                                 9.741067                            7.167704      -0.169525       1.915786                    0.999429      30.142140      89.125307       0.587038       0.439768      -1.042242       0.005291      -0.008805       0.014178       0.017508      -0.039328      -0.009163       0.014422       0.014300       0.036326      -0.046516       0.003843       0.042673             12.357516      11.381092       7.491457       0.555630      16.450958      -2.038697       9.240498           0.000002
          129              C       2.876658      17.061367       7.665606      -0.019507      39.792784 0.42763275E+03  0.99345275E+04                                10.143663                            6.840546       0.006711       2.010961                    0.999191      26.967133      75.129316       0.642522       0.410338      -1.076476       0.032128       0.033362       0.012404       0.047949      -0.017812      -0.008491      -0.001823      -0.010475       0.023165      -0.024387       0.007857       0.016530             14.222267      15.824049       9.266923       4.102220      16.048167       0.994601      10.794584          -0.000000
          130              C       3.528541      16.909555       8.879079      -0.139526      37.525174 0.48031877E+03  0.11579042E+05                                 9.786322                            7.325856       0.012049       1.967736                    0.999555      30.233043      88.057486       0.606380       0.419004      -1.062388      -0.004522       0.011623      -0.016007       0.020292      -0.022338      -0.024809      -0.010702      -0.011235      -0.032206      -0.040868       0.010720       0.030148             12.265864      14.902978       5.491066       5.725164      10.469438       1.187909      11.425177           0.000000
          131              C       4.520571      17.810012       9.273656       0.068058      38.934635 0.41533275E+03  0.96068882E+04                                10.091867                            6.829442      -0.092971       1.984408                    0.999108      26.471862      74.300562       0.628802       0.421120      -1.066374      -0.004467       0.007936      -0.009272       0.012996      -0.004258       0.012118       0.012439      -0.034687       0.017842      -0.026922       0.003292       0.023630             13.565149      14.825098       2.546584       7.886661      10.352884      -1.991071      15.517464          -0.000000
          132              C       4.828742      18.888314       8.449854      -0.143692      34.368176 0.46228817E+03  0.11107883E+05                                 9.427460                            7.341218      -0.183183       1.917704                    0.998255      30.258647      89.812748       0.583086       0.437174      -1.044586      -0.020686       0.002454      -0.000434       0.020835      -0.004499      -0.009618       0.033236       0.016830      -0.030755      -0.040513       0.008594       0.031920             11.028090       8.844024       2.098711       2.773784      11.784499      -3.953560      12.455745           0.000001
          133              C       4.623795      20.079791       6.253263       0.626796      24.988890 0.25251314E+03  0.52424813E+04                                 7.987827                            5.665631      -0.098539       2.024991                    0.999487      22.218249      62.319542       0.618884       0.476699      -1.017081      -0.006618       0.042329      -0.029836       0.052208      -0.073200       0.035199       0.045226       0.140453      -0.205108      -0.123643      -0.013109       0.136752             10.385858       5.983897       3.851536      -0.881390      14.830733      -4.093453      10.342943          -0.000000
          134              C       1.757910      16.152689       7.237489       0.661848      22.748230 0.23402328E+03  0.47693223E+04                                 7.543051                            5.472612       0.004472       2.074030                    0.999416      21.490844      59.813140       0.626249       0.479912      -1.014904      -0.048546      -0.040631      -0.037601       0.073630      -0.077893      -0.060576       0.040488      -0.013117       0.004350      -0.084293      -0.035903       0.120195              9.749979      10.422901       5.797598       2.320285      11.270725       0.746190       7.556310           0.000000
          135              C       5.295155      17.594351      10.523675       0.140874      33.011153 0.37428917E+03  0.84366742E+04                                 9.087275                            6.491181       0.015014       2.034843                    0.999450      25.127650      69.661403       0.643681       0.422154      -1.065536       0.008664       0.022767       0.006821       0.025297       0.011894       0.013831       0.002055      -0.015342      -0.036891      -0.022530      -0.000073       0.022603             11.721604      11.765531      -0.822310       8.313084       8.864947      -0.583284      14.534333          -0.000000
          136              C       5.719182      16.328340      10.849272      -0.163543      31.999777 0.39462717E+03  0.90752279E+04                                 8.839180                            6.679100       0.100052       2.006252                    0.999677      29.114763      83.364441       0.628283       0.423916      -1.057193       0.032266      -0.011126       0.030471       0.045753       0.008022       0.013596       0.016403      -0.032894      -0.061190      -0.030594      -0.004674       0.035267             10.594235      11.537996      -1.013480       6.931343       8.698094      -0.888834      11.546614           0.000000
          137              C       6.569917      16.121996      11.916717      -0.127287      31.577047 0.38890069E+03  0.89634998E+04                                 9.003191                            6.807018      -0.129979       1.932123                    0.999501      29.394047      85.893112       0.594786       0.446793      -1.037272      -0.010582       0.021556      -0.021867       0.032477      -0.006074      -0.002243       0.008230      -0.031777      -0.083898      -0.029186      -0.003008       0.032194             10.904693      11.704008      -0.243815       7.194620       8.277551       0.700381      12.732519          -0.000001
          138              C       7.005102      17.176182      12.692422      -0.048502      36.820401 0.42807591E+03  0.99393448E+04                                 9.608971                            6.826259       0.149535       2.056484                    0.999450      26.999505      75.000101       0.646239       0.408203      -1.078754      -0.026139      -0.010203      -0.043057       0.051393      -0.007932      -0.002794       0.007924      -0.014831      -0.011009      -0.009176      -0.007050       0.016226             12.847117      13.314417      -1.189432       9.303538       9.293307      -0.727016      15.933628           0.000000
          139              C       6.539430      18.433151      12.399575      -0.028417      31.190957 0.40278652E+03  0.93108824E+04                                 8.665566                            6.708028      -0.083881       1.958365                    0.999469      28.265270      81.155834       0.632476       0.418934      -1.060265      -0.027775      -0.006516      -0.044284       0.052679      -0.009889       0.012084       0.009146      -0.005771      -0.001465      -0.021165       0.010517       0.010648             10.377296      10.714393      -0.919254       6.414022       8.595472      -0.843923      11.822023           0.000000
          140              C       5.685721      18.645249      11.328491      -0.290880      31.941397 0.41453150E+03  0.97840496E+04                                 9.520204                            7.361845      -0.394783       1.848972                    0.998134      31.163413      94.533676       0.529295       0.490283      -1.005576       0.026623      -0.016735       0.022111       0.038441      -0.016692      -0.033987      -0.008341      -0.016493      -0.038887      -0.046664       0.015317       0.031347             11.689662      12.753238      -0.037491       7.911365       8.525932       0.423174      13.789815           0.000001
          141              C       7.982405      16.930652      13.807172       0.675046      22.420692 0.23253815E+03  0.47448577E+04                                 7.519876                            5.500165      -0.169391       2.015633                    0.999214      21.653001      60.858379       0.615302       0.487852      -1.007908       0.050971      -0.032594       0.047703       0.077045       0.011158      -0.099255       0.008196       0.062087       0.022592      -0.085942      -0.031258       0.117200              9.509542       9.376819      -0.737333       5.844972       7.572412      -0.055980      11.579395           0.000000
          142              O      -0.270522      13.934613       5.792871      -0.706780      45.497235 0.68057462E+03  0.17392821E+05                                10.190578                            8.111381      -0.083635       1.979921                    0.996174      30.561143      83.434692       0.661099       0.362531      -1.133670       0.008509      -0.085299      -0.029965       0.090809       0.036588      -0.018569       0.030114       0.175397       0.015450      -0.107440       0.013178       0.094263             12.669269       8.659804      -2.185165      -4.417963      12.881387       5.347484      16.466616          -0.000000
          143              O       0.547347      14.720802       3.910642      -0.660916      28.687877 0.43260787E+03  0.98201759E+04                                 7.180243                            6.188116       0.855766       2.295544                    0.999611      28.085749      71.039538       0.812882       0.331936      -1.165021       0.104211      -0.081770      -0.027361       0.135258       0.054265       0.027117      -0.047344       0.031707      -0.043050      -0.088862       0.024310       0.064552              7.823164       4.947966      -0.418412      -1.022436      10.697658      -0.400599       7.823866           0.000007
          144              O       3.517777       9.818984       1.343206      -0.633320      40.807828 0.59571753E+03  0.14666246E+05                                 9.484754                            7.547630       0.330121       2.147058                    0.996334      28.396941      75.093464       0.693770       0.358601      -1.141371      -0.047064       0.020705       0.027475       0.058297      -0.030513       0.086223       0.013225      -0.070379       0.029927      -0.112256       0.036071       0.076185             11.834737      10.951371      -4.291269      -5.263105      10.827673       4.684277      13.725169           0.000000
          145              O       3.720053      12.047656       1.478475      -0.718803      35.709983 0.55852952E+03  0.13500233E+05                                 8.413580                            7.115315       0.568087       2.194872                    0.999164      29.134216      75.774839       0.745483       0.339917      -1.159368      -0.093035      -0.053298       0.017382       0.108620       0.017703       0.068980      -0.030462      -0.019369       0.054990      -0.084376       0.010473       0.073903              9.486482      10.146323       2.389285      -4.486896       8.150695      -2.133259      10.162428           0.000002
          146              O      11.453403       5.534821       6.913474      -0.631036      40.651076 0.59936388E+03  0.14820411E+05                                 9.521761                            7.633407       0.128608       2.081775                    0.995036      28.645954      76.621810       0.679452       0.364567      -1.133462       0.051997       0.017995      -0.024851       0.060374      -0.087408       0.005524      -0.015802       0.008725       0.097881      -0.104261       0.027943       0.076318             11.759227      10.307262       3.966037      -4.944404      10.970699      -5.121329      13.999721           0.000000
          147              O      11.505460       4.922917       4.782223      -0.747401      35.664363 0.53912742E+03  0.12928237E+05                                 8.408376                            6.953370       0.609811       2.205475                    0.999498      29.383982      76.346170       0.759500       0.336303      -1.161424       0.032721       0.121751       0.042843       0.133152      -0.036101       0.047858       0.012508       0.002731      -0.004038      -0.066046       0.011071       0.054975              9.543034       9.432965       4.967623       0.951557      11.977993       1.696285       7.218144          -0.000000
          148              O       4.687138       7.183745       0.856867      -0.707733      45.556062 0.68166674E+03  0.17428081E+05                                10.199958                            8.118517      -0.084657       1.979457                    0.996224      30.580161      83.509945       0.660718       0.362587      -1.133602       0.008265       0.017501       0.088446       0.090539      -0.034476      -0.022289      -0.056219       0.131127      -0.121141      -0.107581       0.012716       0.094866             12.681847       8.667052      -2.735471       4.105926      10.948308      -4.228958      18.430182          -0.000000
          149              O       5.505001       5.160593       1.117123      -0.661922      28.686502 0.43258678E+03  0.98191006E+04                                 7.178229                            6.186415       0.857573       2.296160                    0.999612      28.091119      71.039689       0.813339       0.331769      -1.165223       0.105058       0.016253       0.084040       0.135514      -0.003007      -0.060695       0.025275      -0.004693      -0.153375      -0.088805       0.024835       0.063970              7.821034       4.946520      -0.676010       0.873436       8.886493       1.444274       9.630090           0.000007
          150              O       8.475432       5.388033       6.645940      -0.633114      40.816499 0.59588296E+03  0.14671506E+05                                 9.485719                            7.549035       0.326626       2.145846                    0.996352      28.402629      75.114363       0.693648       0.358635      -1.141331      -0.047041       0.013596      -0.032125       0.058564       0.090059      -0.016500       0.002108      -0.043165       0.109962      -0.112305       0.036116       0.076190             11.834654      10.951320      -2.411151       6.345980       8.945141      -3.595666      15.607500           0.000000
          151              O       8.677705       4.390845       4.648219      -0.717227      35.688145 0.55812130E+03  0.13487987E+05                                 8.410488                            7.113183       0.570824       2.195806                    0.999169      29.123842      75.742774       0.745516       0.339962      -1.159322      -0.093427       0.042478       0.038747       0.109701       0.050428      -0.050305       0.008284      -0.059395      -0.062975      -0.084926       0.011716       0.073210              9.482374      10.141047      -5.076593       0.173940      11.502067       0.195716       6.804007           0.000002
          152              O       1.538081      12.354108       7.570996      -0.632697      40.688553 0.60007028E+03  0.14842229E+05                                 9.527532                            7.637523       0.129160       2.081750                    0.995054      28.661761      76.675013       0.679321       0.364531      -1.133491       0.051803      -0.029391      -0.004007       0.059695       0.049983       0.072853      -0.014930      -0.042984      -0.062053      -0.104325       0.026694       0.077631             11.767551      10.314738      -6.271201      -0.964179      17.690561       1.250970       7.297354           0.000000
          153              O       1.590132      10.814342       9.166547      -0.748420      35.701093 0.53979315E+03  0.12948495E+05                                 8.414978                            6.958495       0.607924       2.204939                    0.999540      29.396830      76.397995       0.759066       0.336383      -1.161327       0.032414      -0.024319      -0.125822       0.132187       0.059567       0.007956      -0.005272       0.013188       0.029606      -0.065990       0.010863       0.055127              9.551125       9.441179      -1.662513      -4.782155       6.945726       1.214561      12.266470          -0.000000
          154              O       9.644796       6.284470       9.171293      -0.707711      45.525545 0.68112052E+03  0.17410167E+05                                10.194491                            8.114472      -0.084678       1.979622                    0.996210      30.573187      83.474232       0.660997       0.362517      -1.133687       0.007754       0.067455      -0.059199       0.090082      -0.002711       0.040765       0.025959       0.077940      -0.277558      -0.107297       0.013064       0.094233             12.674893       8.663968       4.921177       0.316392      20.209604      -1.124725       9.151106          -0.000000
          155              O      10.462663       7.521433      10.793266      -0.662486      28.704121 0.43291053E+03  0.98284179E+04                                 7.181753                            6.189296       0.857458       2.296068                    0.999584      28.095373      71.060650       0.813027       0.331830      -1.165154       0.104811       0.064543      -0.055425       0.134992      -0.051268       0.033113       0.021440       0.076721       0.089621      -0.088939       0.024649       0.064289              7.825048       4.948880       1.094819       0.148899       8.197660      -1.045096      10.328604           0.000007
          156              O      13.433109      12.195811       7.831885      -0.632920      40.791488 0.59539941E+03  0.14656550E+05                                 9.482508                            7.545863       0.327927       2.146496                    0.996298      28.390155      75.072292       0.693812       0.358625      -1.141345      -0.047278      -0.034724       0.004313       0.058818      -0.059179      -0.069554      -0.015394      -0.066647       0.041125      -0.112132       0.036115       0.076017             11.832088      10.949334       6.702220      -1.084156      17.053335      -1.086594       7.493597           0.000000
          157              O      13.635378      10.964326       9.694337      -0.717234      35.665804 0.55765858E+03  0.13473795E+05                                 8.406432                            7.109821       0.573136       2.196863                    0.999179      29.114763      75.706752       0.745769       0.339923      -1.159375      -0.093038       0.011896      -0.055858       0.109168      -0.068615      -0.018225       0.023147      -0.005824       0.096340      -0.084808       0.011361       0.073447              9.477603      10.136015       2.686817       4.307419       7.804575       1.934842      10.492219           0.000002
          158              O       6.495748       9.513899       1.336561      -0.632884      40.728100 0.60077083E+03  0.14864283E+05                                 9.534682                            7.642697       0.127202       2.080935                    0.995003      28.675329      76.730102       0.678977       0.364599      -1.133408       0.052103       0.011725       0.027278       0.059968       0.038415      -0.079038       0.029964      -0.017824       0.017104      -0.104023       0.027339       0.076684             11.777687      10.324030       2.302816       5.920162       8.818234       3.878143      16.190796           0.000000
          159              O       6.547806      11.665569       1.872261      -0.748878      35.690055 0.53961402E+03  0.12942387E+05                                 8.410804                            6.955183       0.611495       2.205786                    0.999503      29.399176      76.384546       0.759643       0.336175      -1.161573       0.033059      -0.096345       0.084362       0.132258      -0.022738      -0.055511      -0.006616      -0.005840      -0.032760      -0.065630       0.010239       0.055392              9.546132       9.436368      -3.308491       3.828789       9.879383      -2.909475       9.322644          -0.000000
          160              O      15.143554      13.468215      10.028160      -0.706780      45.497234 0.68057462E+03  0.17392821E+05                                10.190578                            8.111381      -0.083635       1.979921                    0.996174      30.561142      83.434690       0.661099       0.362531      -1.133670      -0.008509       0.085299       0.029965       0.090809       0.036588      -0.018569       0.030114       0.175397       0.015450      -0.107440       0.013178       0.094263             12.669270       8.659805      -2.185165      -4.417963      12.881389       5.347484      16.466614          -0.000000
          161              O      14.325685      12.682026      11.910389      -0.660916      28.687875 0.43260784E+03  0.98201751E+04                                 7.180243                            6.188116       0.855766       2.295544                    0.999611      28.085748      71.039535       0.812882       0.331936      -1.165021      -0.104211       0.081770       0.027361       0.135258       0.054264       0.027117      -0.047344       0.031707      -0.043050      -0.088862       0.024310       0.064552              7.823163       4.947966      -0.418412      -1.022436      10.697658      -0.400599       7.823866           0.000007
          162              O      11.355255      17.583844      14.477825      -0.633320      40.807833 0.59571754E+03  0.14666247E+05                                 9.484754                            7.547630       0.330121       2.147058                    0.996334      28.396942      75.093466       0.693770       0.358601      -1.141371       0.047064      -0.020705      -0.027475       0.058297      -0.030513       0.086223       0.013225      -0.070379       0.029927      -0.112256       0.036071       0.076185             11.834739      10.951371      -4.291270      -5.263107      10.827673       4.684279      13.725172           0.000000
          163              O      11.152979      15.355172      14.342556      -0.718803      35.709980 0.55852947E+03  0.13500231E+05                                 8.413579                            7.115315       0.568087       2.194872                    0.999164      29.134215      75.774835       0.745483       0.339917      -1.159368       0.093035       0.053298      -0.017382       0.108620       0.017703       0.068980      -0.030462      -0.019369       0.054990      -0.084376       0.010473       0.073903              9.486481      10.146322       2.389285      -4.486896       8.150695      -2.133259      10.162427           0.000002
          164              O       3.419629      21.868007       8.907557      -0.631036      40.651084 0.59936393E+03  0.14820413E+05                                 9.521763                            7.633408       0.128608       2.081775                    0.995036      28.645954      76.621814       0.679452       0.364567      -1.133462      -0.051997      -0.017995       0.024851       0.060374      -0.087408       0.005524      -0.015802       0.008725       0.097881      -0.104261       0.027943       0.076318             11.759230      10.307262       3.966038      -4.944406      10.970702      -5.121332      13.999727           0.000000
          165              O       3.367572      22.479911      11.038808      -0.747402      35.664367 0.53912748E+03  0.12928238E+05                                 8.408376                            6.953371       0.609811       2.205475                    0.999498      29.383983      76.346174       0.759500       0.336303      -1.161424      -0.032721      -0.121751      -0.042843       0.133152      -0.036101       0.047858       0.012508       0.002731      -0.004038      -0.066046       0.011071       0.054975              9.543035       9.432966       4.967623       0.951557      11.977993       1.696286       7.218145          -0.000000
          166              O      10.185894      20.219083      14.964164      -0.707733      45.556063 0.68166672E+03  0.17428081E+05                                10.199958                            8.118516      -0.084657       1.979457                    0.996224      30.580161      83.509944       0.660718       0.362587      -1.133602      -0.008265      -0.017501      -0.088446       0.090539      -0.034476      -0.022289      -0.056219       0.131127      -0.121141      -0.107581       0.012716       0.094866             12.681848       8.667052      -2.735472       4.105927      10.948309      -4.228958      18.430182           0.000000
          167              O       9.368031      22.242235      14.703908      -0.661922      28.686500 0.43258676E+03  0.98190999E+04                                 7.178229                            6.186415       0.857573       2.296160                    0.999612      28.091118      71.039686       0.813339       0.331769      -1.165223      -0.105058      -0.016253      -0.084040       0.135514      -0.003007      -0.060695       0.025275      -0.004693      -0.153375      -0.088805       0.024835       0.063970              7.821034       4.946520      -0.676010       0.873436       8.886493       1.444274       9.630090           0.000007
          168              O       6.397600      22.014795       9.175091      -0.633114      40.816495 0.59588300E+03  0.14671507E+05                                 9.485719                            7.549035       0.326626       2.145846                    0.996352      28.402629      75.114363       0.693648       0.358635      -1.141331       0.047041      -0.013596       0.032125       0.058564       0.090059      -0.016500       0.002108      -0.043165       0.109962      -0.112305       0.036116       0.076190             11.834652      10.951318      -2.411149       6.345978       8.945139      -3.595663      15.607498           0.000000
          169              O       6.195327      23.011983      11.172812      -0.717227      35.688146 0.55812132E+03  0.13487988E+05                                 8.410489                            7.113183       0.570824       2.195806                    0.999169      29.123842      75.742775       0.745516       0.339962      -1.159322       0.093427      -0.042478      -0.038747       0.109701       0.050428      -0.050305       0.008284      -0.059395      -0.062975      -0.084926       0.011716       0.073210              9.482374      10.141048      -5.076593       0.173940      11.502068       0.195716       6.804007           0.000002
          170              O      13.334951      15.048720       8.250035      -0.632697      40.688552 0.60007029E+03  0.14842230E+05                                 9.527531                            7.637523       0.129160       2.081750                    0.995054      28.661761      76.675013       0.679321       0.364531      -1.133491      -0.051803       0.029391       0.004007       0.059695       0.049983       0.072853      -0.014930      -0.042984      -0.062053      -0.104325       0.026694       0.077631             11.767551      10.314737      -6.271201      -0.964179      17.690561       1.250971       7.297355           0.000000
          171              O      13.282900      16.588486       6.654484      -0.748420      35.701099 0.53979326E+03  0.12948498E+05                                 8.414979                            6.958496       0.607924       2.204939                    0.999540      29.396831      76.398002       0.759066       0.336383      -1.161327      -0.032414       0.024319       0.125822       0.132187       0.059567       0.007956      -0.005272       0.013188       0.029606      -0.065990       0.010863       0.055127              9.551126       9.441181      -1.662514      -4.782156       6.945727       1.214561      12.266471          -0.000000
          172              O       5.228236      21.118358       6.649738      -0.707711      45.525542 0.68112047E+03  0.17410165E+05                                10.194490                            8.114472      -0.084677       1.979622                    0.996210      30.573187      83.474230       0.660997       0.362517      -1.133687      -0.007754      -0.067455       0.059199       0.090082      -0.002711       0.040765       0.025959       0.077940      -0.277559      -0.107297       0.013064       0.094233             12.674892       8.663967       4.921175       0.316391      20.209604      -1.124725       9.151104          -0.000000
          173              O       4.410369      19.881395       5.027765      -0.662486      28.704122 0.43291055E+03  0.98284185E+04                                 7.181753                            6.189296       0.857458       2.296068                    0.999584      28.095372      71.060649       0.813027       0.331830      -1.165154      -0.104811      -0.064543       0.055425       0.134992      -0.051268       0.033113       0.021440       0.076721       0.089621      -0.088939       0.024649       0.064289              7.825049       4.948880       1.094819       0.148899       8.197661      -1.045096      10.328605           0.000007
          174              O       1.439923      15.207017       7.989146      -0.632920      40.791487 0.59539942E+03  0.14656550E+05                                 9.482508                            7.545863       0.327927       2.146496                    0.996298      28.390156      75.072293       0.693812       0.358625      -1.141345       0.047278       0.034724      -0.004313       0.058818      -0.059179      -0.069554      -0.015394      -0.066647       0.041125      -0.112132       0.036115       0.076017             11.832088      10.949333       6.702219      -1.084155      17.053334      -1.086592       7.493596           0.000000
          175              O       1.237654      16.438502       6.126694      -0.717234      35.665800 0.55765853E+03  0.13473793E+05                                 8.406432                            7.109821       0.573136       2.196863                    0.999179      29.114762      75.706748       0.745769       0.339923      -1.159375       0.093038      -0.011896       0.055858       0.109168      -0.068615      -0.018225       0.023147      -0.005824       0.096340      -0.084808       0.011361       0.073447              9.477602      10.136014       2.686817       4.307418       7.804575       1.934842      10.492218           0.000002
          176              O       8.377284      17.888929      14.484470      -0.632884      40.728092 0.60077078E+03  0.14864281E+05                                 9.534681                            7.642697       0.127202       2.080935                    0.995003      28.675328      76.730096       0.678977       0.364599      -1.133408      -0.052103      -0.011725      -0.027277       0.059968       0.038415      -0.079038       0.029964      -0.017824       0.017104      -0.104023       0.027339       0.076684             11.777684      10.324028       2.302815       5.920159       8.818233       3.878142      16.190790           0.000000
          177              O       8.325226      15.737259      13.948770      -0.748879      35.690057 0.53961406E+03  0.12942388E+05                                 8.410804                            6.955183       0.611495       2.205786                    0.999503      29.399179      76.384552       0.759643       0.336175      -1.161573      -0.033059       0.096345      -0.084362       0.132258      -0.022738      -0.055511      -0.006616      -0.005840      -0.032760      -0.065630       0.010239       0.055392              9.546132       9.436368      -3.308491       3.828789       9.879383      -2.909475       9.322644          -0.000000

******************************************************
Auxiliary information for the entire system
The total spin magnetic moment of the unit cell is   0.000117
The total net atomic charge of the unit cell is   -0.000001
Accuracy of reproducing the electrostatic potential in the unit cell:
  The inner radius (bohr) =    5.0000
  The outer radius (bohr) =   12.0000
  Valid grid points have density less than (e/(bohr^3)) =    0.0001
  The number of valid grid points were=       573282
  The rms potential error without charges in kcal/mol is=     11.03904
  The rms potential error with partial charges in kcal/mol is=      0.93739
  The RRMSE value at monopole order=      0.08492
  The rms potential error with partial charges and cloud penetration in kcal/mol is=      0.93651
  The RRMSE value at monopole order with cloud penetration is=      0.08484
  The rms potential error with partial charges and atomic dipoles in kcal/mol is=      0.36463
  The RRMSE value at dipole order=      0.03303
  The rms potential error with partial charges, atomic dipoles and cloud penetration in kcal/mol is=      0.35530
  The RRMSE value at dipole order with cloud penetration=      0.03219

******************************************************
The electron densities and ab initio electrostatic potential were computed in VASP using the PBE functional and
projector augmented wave method. See the main text of the journal article for a description of computational details.
The atomic charges, dipoles, and quadrupoles were computed with the DDEC6 method as described in
(a) T. A. Manz and N. Gabaldon Limas, RSC Adv. 6 (2016) 47771-47801 DOI: 10.1039/c6ra04656h
(b) N. Gabaldon Limas and T. A. Manz, RSC Adv. 8 (2018) 2678-2707 DOI: 10.1039/c7ra11829e.
For each atom in the material, the electron cloud parameters were fit to the spherically averaged atom-in-material
electron density using radial positions for which this density was between 10^-4 and 10^-2 electrons per cubic bohr.
The polarizabilities, dispersion coefficients, and quantum Drude oscillator (QDO) parameters were fit using the MCLF method.
The magnetic structure of the system was optimized in VASP from the default ferromagnetic initial guess using spin polarization.
The atomic spin moments (ASMs) were computed on this optimized magnetic structure using the DDEC6 partition as inputs
to the method of T. A. Manz and D. S. Sholl, J. Chem. Theory Comput. 7 (2011) 4146-4164 DOI: 10.1021/ct200539n.
The RMSE and RRMSE were computed using a uniform grid with Ewald summation.
