# Supplementary material for: A collection of forcefield precursors for metal–organic frameworks
Source: RSC Adv. 2019 Nov 13;9(63):36492–507. doi: 10.1039/c9ra07327b (PMC9075174; doi:10.1039/c9ra07327b)
Supplement: RA-009-C9RA07327B-s6082 [file RA-009-C9RA07327B-s6082.xyz]

  178
jmolscript: load "" {1 1 1} spacegroup "x,y,z" unitcell [{     13.471300     0.000000     0.000000 }, {     -6.735650    11.666488     0.000000 }, {      0.000000     0.000000    14.922000 }]
La     6.735650     3.888907     2.530174     1.844546
La     0.000000     7.777581     4.930826     1.844545
La     0.000000     7.777581    12.391826     1.844548
La     6.735650     3.888907     9.991174     1.844545
Cu     3.367825     5.833244     0.000000     0.768172
Cu    -3.367825     5.833244     0.000000     0.768173
Cu     6.735650     0.000000     0.000000     0.768186
Cu    -3.367825     5.833244     7.461000     0.768178
Cu     3.367825     5.833244     7.461000     0.768171
Cu     6.735650     0.000000     7.461000     0.768185
H      3.082907     2.129134    14.587747     0.127097
H      2.229500     2.956288     0.692381     0.142310
H      3.204822     3.695943    12.109203     0.141673
H      4.346515     3.141785    13.029890     0.146203
H      2.020021     4.105437    13.786436     0.258002
H      7.038081     7.932045    14.587747     0.127097
H      8.181120     8.257540     0.692381     0.142313
H      8.334020     7.043059    12.109203     0.141673
H      7.283258     6.331403    13.029890     0.146201
H     -4.190248     7.864380    13.786436     0.258004
H     10.085962     1.605309    14.587747     0.127092
H      9.796329     0.452660     0.692381     0.142309
H      8.668108     0.927486    12.109203     0.141672
H      8.577177     2.193300    13.029890     0.146199
H      2.170226    11.363159    13.786436     0.258002
H     -3.652743     9.537354     7.795253     0.127096
H     -4.506150     8.710200     6.768619     0.142310
H     -3.530828     7.970545    10.273797     0.141674
H     -2.389135     8.524703     9.353110     0.146204
H      8.755671     7.561051     8.596564     0.258003
H      0.302431     3.734443     7.795253     0.127097
H      1.445470     3.408948     6.768619     0.142314
H      1.598370     4.623429    10.273797     0.141673
H      0.547608     5.335085     9.353110     0.146201
H      2.545402     3.802108     8.596564     0.258003
H      3.350312    10.061179     7.795253     0.127093
H      3.060679    11.213828     6.768619     0.142310
H      1.932458    10.739002    10.273797     0.141672
H      1.841527     9.473188     9.353110     0.146199
H      8.905876     0.303329     8.596564     0.258002
H      3.652743     9.537354     0.334253     0.127097
H      4.506150     8.710200    14.229619     0.142311
H      3.530828     7.970545     2.812797     0.141673
H      2.389135     8.524703     1.892110     0.146203
H      4.715629     7.561051     1.135564     0.258002
H     -0.302431     3.734443     0.334253     0.127097
H     -1.445470     3.408948    14.229619     0.142314
H     -1.598370     4.623429     2.812797     0.141674
H     -0.547608     5.335085     1.892110     0.146201
H     10.925898     3.802108     1.135564     0.258004
H     -3.350312    10.061179     0.334253     0.127092
H     -3.060679    11.213828    14.229619     0.142310
H     -1.932458    10.739002     2.812797     0.141672
H     -1.841527     9.473188     1.892110     0.146199
H      4.565424     0.303329     1.135564     0.258002
H     10.388393     2.129134     7.126747     0.127096
H     11.241800     2.956288     8.153381     0.142310
H     10.266478     3.695943     4.648203     0.141674
H      9.124785     3.141785     5.568890     0.146204
H     -2.020021     4.105437     6.325436     0.258003
H      6.433219     7.932045     7.126747     0.127097
H      5.290180     8.257540     8.153381     0.142314
H      5.137280     7.043059     4.648203     0.141673
H      6.188042     6.331403     5.568890     0.146201
H      4.190248     7.864380     6.325436     0.258004
H      3.385338     1.605309     7.126747     0.127093
H      3.674971     0.452660     8.153381     0.142310
H      4.803192     0.927486     4.648203     0.141672
H      4.894123     2.193300     5.568890     0.146199
H     -2.170226    11.363159     6.325436     0.258002
C      4.250869     3.172118     0.996790     0.641044
C      3.019592     2.978454     0.129821    -0.235093
C      3.755798     3.896607    12.882163    -0.241453
C      4.584283     5.119255    12.589691     0.670852
C      7.357350     6.399069     0.996790     0.641045
C      7.805271     7.562218     0.129821    -0.235091
C      8.232311     6.465568    12.882163    -0.241454
C      8.876913     5.136755    12.589691     0.670847
C      8.598731     2.095301     0.996790     0.641055
C      9.382087     1.125816     0.129821    -0.235095
C      8.218840     1.304313    12.882163    -0.241452
C      6.745753     1.410478    12.589691     0.670833
C     -2.484781     8.494370     6.464210     0.641044
C     -3.716058     8.688034     7.331179    -0.235092
C     -2.979852     7.769881     9.500837    -0.241452
C     -2.151367     6.547233     9.793309     0.670854
C      0.621700     5.267419     6.464210     0.641046
C      1.069621     4.104270     7.331179    -0.235093
C      1.496661     5.200920     9.500837    -0.241454
C      2.141263     6.529733     9.793309     0.670845
C      1.863081     9.571187     6.464210     0.641055
C      2.646437    10.540672     7.331179    -0.235094
C      1.483190    10.362175     9.500837    -0.241452
C      0.010103    10.256010     9.793309     0.670832
C      2.484781     8.494370    13.925210     0.641044
C      3.716058     8.688034    14.792179    -0.235093
C      2.979852     7.769881     2.039837    -0.241453
C      2.151367     6.547233     2.332309     0.670852
C     -0.621700     5.267419    13.925210     0.641045
C     -1.069621     4.104270    14.792179    -0.235092
C     -1.496661     5.200920     2.039837    -0.241454
C     -2.141263     6.529733     2.332309     0.670846
C     -1.863081     9.571187    13.925210     0.641055
C     -2.646437    10.540672    14.792179    -0.235095
C     -1.483190    10.362175     2.039837    -0.241452
C     -0.010103    10.256010     2.332309     0.670833
C      9.220431     3.172118     8.457790     0.641044
C     10.451708     2.978454     7.590821    -0.235092
C      9.715502     3.896607     5.421163    -0.241452
C      8.887017     5.119255     5.128691     0.670854
C      6.113950     6.399069     8.457790     0.641046
C      5.666029     7.562218     7.590821    -0.235093
C      5.238989     6.465568     5.421163    -0.241454
C      4.594387     5.136755     5.128691     0.670845
C      4.872569     2.095301     8.457790     0.641054
C      4.089213     1.125816     7.590821    -0.235095
C      5.252460     1.304313     5.421163    -0.241452
C      6.725547     1.410478     5.128691     0.670832
N      2.885552     4.066938    14.063537    -0.280401
N      8.814945     7.134057    14.063537    -0.280402
N      8.506452     0.465493    14.063537    -0.280403
N     -3.850098     7.599550     8.319463    -0.280404
N      2.079295     4.532431     8.319463    -0.280400
N      1.770802    11.200995     8.319463    -0.280402
N      3.850098     7.599550     0.858463    -0.280401
N     -2.079295     4.532431     0.858463    -0.280401
N     -1.770802    11.200995     0.858463    -0.280403
N     10.585748     4.066938     6.602537    -0.280404
N      4.656355     7.134057     6.602537    -0.280400
N      4.964848     0.465493     6.602537    -0.280402
O      4.570812     2.298298     1.835108    -0.600112
O      4.908268     4.238435     0.847868    -0.626903
O      4.522315     6.106240    13.361606    -0.524922
O      5.315775     5.105255    11.573652    -0.617235
O      6.440629     6.558900     1.835108    -0.600125
O      7.952108     5.296586     0.847868    -0.626890
O      9.762651     4.696928    13.361606    -0.524920
O      8.499043     4.510264    11.573652    -0.617221
O      9.195509     2.809290     1.835108    -0.600128
O      7.346573     2.131467     0.847868    -0.626913
O      5.921983     0.863320    13.361606    -0.524929
O      6.392132     2.050969    11.573652    -0.617195
O     -2.164838     9.368190     5.625892    -0.600111
O     -1.827382     7.428053     6.613132    -0.626904
O     -2.213335     5.560248     9.021394    -0.524924
O     -1.419875     6.561233    10.809348    -0.617236
O     -0.295021     5.107588     5.625892    -0.600125
O      1.216458     6.369902     6.613132    -0.626890
O      3.027001     6.969560     9.021394    -0.524920
O      1.763393     7.156224    10.809348    -0.617221
O      2.459859     8.857198     5.625892    -0.600129
O      0.610923     9.535021     6.613132    -0.626913
O     -0.813667    10.803168     9.021394    -0.524928
O     -0.343518     9.615519    10.809348    -0.617196
O      2.164838     9.368190    13.086892    -0.600112
O      1.827382     7.428053    14.074132    -0.626903
O      2.213335     5.560248     1.560394    -0.524922
O      1.419875     6.561233     3.348348    -0.617235
O      0.295021     5.107588    13.086892    -0.600125
O     -1.216458     6.369902    14.074132    -0.626890
O     -3.027001     6.969560     1.560394    -0.524919
O     -1.763393     7.156224     3.348348    -0.617220
O     -2.459859     8.857198    13.086892    -0.600128
O     -0.610923     9.535021    14.074132    -0.626913
O      0.813667    10.803168     1.560394    -0.524929
O      0.343518     9.615519     3.348348    -0.617195
O      8.900488     2.298298     9.296108    -0.600111
O      8.563032     4.238435     8.308868    -0.626904
O      8.948985     6.106240     5.900606    -0.524924
O      8.155525     5.105255     4.112652    -0.617236
O      7.030671     6.558900     9.296108    -0.600125
O      5.519192     5.296586     8.308868    -0.626890
O      3.708649     4.696928     5.900606    -0.524920
O      4.972257     4.510264     4.112652    -0.617220
O      4.275791     2.809290     9.296108    -0.600129
O      6.124727     2.131467     8.308868    -0.626913
O      7.549317     0.863320     5.900606    -0.524928
O      7.079168     2.050969     4.112652    -0.617195

The following XYZ coordinates are in angstroms. Other properties are in atomic units.
The sperically averaged electron density of each atom fit to a function of the form exp(a - br)
eigen_1, eigen_2 and eigen_3 are the three eigenvalues of traceless quadrupole moment tensor
  atom number  atomic symbol              X              Y              Z     net charge C6 coefficient C8 coefficient C10 coefficient fluctuating dipole atomic polarizability isotropic forcefield polarizability              a              b squared Pearson coefficient          <r^3>          <r^4>         wp_QDO          m_QDO          q_QDO       dipole_x       dipole_y       dipole_z         dipole            Qxy            Qxz            Qyz     Q(x^2-y^2)  Q(3z^2 - R^2)        eigen_1        eigen_2        eigen_3 static polarizability      alpha(xx)      alpha(xy)      alpha(xz)      alpha(yy)      alpha(yz)      alpha(zz) atomic spin moment
            1             La       6.735650       3.888907       2.530174       1.844546     227.146776 0.66484569E+04  0.28163922E+06                                28.508498                           25.628697       1.074424       1.918089                    0.999964     109.158652     310.862059       0.390275       0.370479      -1.202584       0.000005       0.000047      -0.007275       0.007275       0.000013       0.000001       0.000062       0.000083      -0.014939      -0.004980       0.002447       0.002533             31.748285      26.934590       0.000404       0.000083      26.933989      -0.000050      41.376278           0.004937
            2             La       0.000000       7.777581       4.930826       1.844545     227.146808 0.66484586E+04  0.28163932E+06                                28.508504                           25.628703       1.074424       1.918089                    0.999964     109.158697     310.862235       0.390275       0.370479      -1.202584       0.000003      -0.000048       0.007273       0.007273      -0.000012      -0.000003       0.000063       0.000083      -0.014944      -0.004982       0.002448       0.002534             31.748291      26.934594      -0.000400      -0.000094      26.933993      -0.000040      41.376285           0.004920
            3             La       0.000000       7.777581      12.391826       1.844548     227.146711 0.66484534E+04  0.28163902E+06                                28.508484                           25.628683       1.074424       1.918090                    0.999964     109.158581     310.861738       0.390275       0.370479      -1.202584      -0.000005      -0.000046       0.007275       0.007275       0.000013       0.000002       0.000062       0.000080      -0.014933      -0.004978       0.002447       0.002531             31.748271      26.934575       0.000404       0.000083      26.933975      -0.000051      41.376262           0.004995
            4             La       6.735650       3.888907       9.991174       1.844545     227.146756 0.66484565E+04  0.28163921E+06                                28.508502                           25.628700       1.074421       1.918089                    0.999964     109.158676     310.862173       0.390275       0.370479      -1.202584      -0.000004       0.000048      -0.007274       0.007274      -0.000011      -0.000003       0.000063       0.000081      -0.014937      -0.004979       0.002448       0.002532             31.748288      26.934591      -0.000399      -0.000093      26.933991      -0.000040      41.376284           0.004961
            5             Cu       3.367825       5.833244       0.000000       0.768172      57.348462 0.11334286E+04  0.31449339E+05                                12.591365                           11.422044       1.436940       2.385942                    0.995151      41.259505     101.240721       0.511404       0.431643      -1.135529      -0.000000      -0.000000       0.000000       0.000000       0.000777      -0.070309      -0.048982       0.035068       0.080369      -0.079840      -0.018459       0.098299             14.068069      11.565058      -4.226975      -3.042250      15.957734       3.037718      14.681415           0.745757
            6             Cu      -3.367825       5.833244       0.000000       0.768173      57.348492 0.11334287E+04  0.31449324E+05                                12.591320                           11.422002       1.437011       2.385962                    0.995151      41.259639     101.240815       0.511408       0.431640      -1.135532      -0.000000       0.000000      -0.000000       0.000000       0.014793      -0.007261       0.085380      -0.018889       0.080375      -0.079835      -0.018467       0.098301             14.068010      18.520211       0.211377       4.151780       9.002517       1.115776      14.681304           0.745746
            7             Cu       6.735650       0.000000       0.000000       0.768186      57.347776 0.11334106E+04  0.31448688E+05                                12.591204                           11.421897       1.437030       2.385972                    0.995151      41.259423     101.239994       0.511411       0.431639      -1.135533       0.000000       0.000000      -0.000000       0.000000      -0.015570       0.077574      -0.036400      -0.016189       0.080370      -0.079841      -0.018457       0.098298             14.067873      11.198816       4.015585      -1.109590      16.323684      -4.153442      14.681119           0.745764
            8             Cu      -3.367825       5.833244       7.461000       0.768178      57.348548 0.11334300E+04  0.31449355E+05                                12.591298                           11.421982       1.437056       2.385975                    0.995151      41.259736     101.240903       0.511410       0.431638      -1.135534      -0.000000       0.000000       0.000000       0.000000      -0.000782       0.070317      -0.048979       0.035062       0.080373      -0.079840      -0.018466       0.098306             14.067993      11.564980       4.226937       3.042237      15.957658       3.037704      14.681341           0.745756
            9             Cu       3.367825       5.833244       7.461000       0.768171      57.348433 0.11334269E+04  0.31449274E+05                                12.591338                           11.422015       1.436966       2.385949                    0.995151      41.259531     101.240658       0.511406       0.431642      -1.135530       0.000000      -0.000000      -0.000000       0.000000      -0.014796       0.007262       0.085379      -0.018890       0.080372      -0.079836      -0.018465       0.098300             14.068034      18.520263      -0.211382      -4.151789       9.002522       1.115776      14.681317           0.745760
           10             Cu       6.735650       0.000000       7.461000       0.768185      57.347756 0.11334107E+04  0.31448700E+05                                12.591217                           11.421912       1.437010       2.385966                    0.995151      41.259386     101.239991       0.511410       0.431640      -1.135532       0.000000      -0.000000       0.000000       0.000000       0.015568      -0.077574      -0.036398      -0.016190       0.080373      -0.079842      -0.018455       0.098297             14.067885      11.198814      -4.015569       1.109588      16.323698      -4.153446      14.681143           0.745759
           11              H       3.082907       2.129134      14.587747       0.127097       1.034269 0.77521038E+01  0.74927789E+02                                 1.651202                            1.595573      -0.720453       2.536277                    0.999613       3.302196       8.944775       0.514562       1.231530      -0.721304       0.002911      -0.021994      -0.019404       0.029474      -0.003538       0.004048       0.001482      -0.013429       0.019751      -0.011877       0.004237       0.007640              1.673203       1.387066      -0.167124      -0.051630       2.136956       0.253442       1.495587           0.001849
           12              H       2.229500       2.956288       0.692381       0.142310       1.141560 0.87447058E+01  0.86799204E+02                                 1.746281                            1.682238      -0.978289       2.427025                    0.997652       3.298784       8.951228       0.508481       1.213560      -0.726522      -0.022712       0.003677       0.020488       0.030808      -0.002048      -0.007371      -0.008308       0.005475       0.017348      -0.012507      -0.000290       0.012797              1.764076       2.134589      -0.106296      -0.379508       1.482462       0.009077       1.675179          -0.000043
           13              H       3.204822       3.695943      12.109203       0.141673       0.997945 0.74409390E+01  0.71456195E+02                                 1.643756                            1.588555      -0.656671       2.580131                    0.999934       3.232401       8.835531       0.501517       1.271769      -0.712838      -0.020703      -0.006980      -0.023651       0.032198       0.003690       0.001654       0.000421       0.010292       0.014932      -0.008822       0.002615       0.006207              1.669652       1.617812      -0.011997       0.366955       1.327436       0.056820       2.063710           0.000633
           14              H       4.346515       3.141785      13.029890       0.146203       0.975357 0.74704109E+01  0.73252402E+02                                 1.725524                            1.673724      -1.311882       2.270951                    0.993423       3.710373      10.936214       0.444195       1.406225      -0.681465       0.017520      -0.023338       0.010530       0.031024      -0.003217       0.001839      -0.003271       0.010460      -0.001115      -0.007086      -0.000228       0.007314              1.753683       1.809584      -0.509573       0.024639       1.943550      -0.127595       1.507915           0.000131
           15              H       2.020021       4.105437      13.786436       0.258002       0.688265 0.46130761E+01  0.40324169E+02                                 1.401775                            1.342670      -1.043919       2.452501                    0.998615       3.025297       8.574779       0.478137       1.465478      -0.670697      -0.028728      -0.004701      -0.011881       0.031441       0.003124      -0.006635      -0.007378       0.005106       0.020977      -0.009377      -0.004555       0.013932              1.447985       1.897473      -0.218028       0.125038       1.194564      -0.066586       1.251919           0.000739
           16              H       7.038081       7.932045      14.587747       0.127097       1.034265 0.77520721E+01  0.74927437E+02                                 1.651202                            1.595573      -0.720442       2.536282                    0.999614       3.302187       8.944760       0.514560       1.231535      -0.721303      -0.020503       0.008476      -0.019404       0.029474      -0.004046      -0.000741      -0.004247       0.012843       0.019752      -0.011877       0.004237       0.007640              1.673203       2.094215      -0.241149       0.245303       1.429804      -0.082008       1.495588           0.001849
           17              H       8.181120       8.257540       0.692381       0.142313       1.141564 0.87447522E+01  0.86799891E+02                                 1.746294                            1.682251      -0.978282       2.427032                    0.997652       3.298791       8.951296       0.508474       1.213571      -0.726519       0.014541       0.017830       0.020488       0.030808       0.003395      -0.003510       0.010538       0.000811       0.017350      -0.012507      -0.000289       0.012797              1.764091       1.737562       0.335532       0.197617       1.879519       0.324128       1.675192          -0.000043
           18              H       8.334020       7.043059      12.109203       0.141673       0.997954 0.74410276E+01  0.71457306E+02                                 1.643770                            1.588568      -0.656672       2.580131                    0.999934       3.232424       8.835629       0.501513       1.271774      -0.712837       0.004308       0.021420      -0.023651       0.032198       0.002611      -0.000463      -0.001643      -0.011535       0.014933      -0.008821       0.002614       0.006207              1.669666       1.410429       0.131736      -0.134271       1.534839      -0.346206       2.063730           0.000633
           19              H       7.283258       6.331403      13.029890       0.146201       0.975358 0.74704136E+01  0.73252330E+02                                 1.725514                            1.673716      -1.311866       2.270957                    0.993423       3.710366      10.936135       0.444201       1.406210      -0.681467      -0.028972      -0.003504       0.010530       0.031024       0.006138      -0.003751       0.000042       0.000342      -0.001116      -0.007085      -0.000229       0.007314              1.753673       2.351346       0.196777      -0.122818       1.401766       0.042459       1.507908           0.000132
           20              H      -4.190248       7.864380      13.786436       0.258004       0.688284 0.46132405E+01  0.40325952E+02                                 1.401796                            1.342689      -1.043940       2.452491                    0.998615       3.025354       8.574968       0.478136       1.465467      -0.670698       0.010293       0.027229      -0.011880       0.031441       0.000648      -0.003072       0.009436      -0.007964       0.020979      -0.009377      -0.004556       0.013933              1.448007       1.559133       0.413393      -0.120187       1.532953      -0.074994       1.251937           0.000739
           21              H      10.085962       1.605309      14.587747       0.127092       1.034311 0.77525216E+01  0.74932990E+02                                 1.651260                            1.595626      -0.720477       2.536261                    0.999613       3.302285       8.945145       0.514548       1.231545      -0.721301       0.017590       0.013518      -0.019404       0.029473       0.007585      -0.003307       0.002765       0.000584       0.019751      -0.011878       0.004238       0.007640              1.673263       1.804815       0.408297      -0.193682       1.719336      -0.171444       1.495637           0.001849
           22              H       9.796329       0.452660       0.692381       0.142309       1.141601 0.87451199E+01  0.86804485E+02                                 1.746334                            1.682287      -0.978319       2.427011                    0.997651       3.298856       8.951532       0.508469       1.213572      -0.726519       0.008170      -0.021508       0.020488       0.030808      -0.001347       0.010880      -0.002229      -0.006287       0.017350      -0.012508      -0.000289       0.012796              1.764131       1.553482      -0.229241       0.181900       2.063682      -0.333219       1.675229          -0.000043
           23              H       8.668108       0.927486      12.109203       0.141672       0.997964 0.74411234E+01  0.71458500E+02                                 1.643785                            1.588581      -0.656673       2.580130                    0.999934       3.232445       8.835721       0.501509       1.271779      -0.712836       0.016395      -0.014441      -0.023651       0.032198      -0.006300      -0.001192       0.001222       0.001243       0.014933      -0.008821       0.002614       0.006207              1.669682       1.389661      -0.119741      -0.232692       1.555632       0.289390       2.063752           0.000633
           24              H       8.577177       2.193300      13.029890       0.146199       0.975367 0.74705109E+01  0.73253606E+02                                 1.725533                            1.673733      -1.311876       2.270952                    0.993423       3.710401      10.936303       0.444195       1.406221      -0.681465       0.011451       0.026842       0.010530       0.031024      -0.002920       0.001912       0.003227      -0.010804      -0.001115      -0.007086      -0.000229       0.007315              1.753693       1.468762       0.312798       0.098182       2.284394       0.085136       1.507923           0.000131
           25              H       2.170226      11.363159      13.786436       0.258002       0.688287 0.46132660E+01  0.40326212E+02                                 1.401798                            1.342690      -1.043931       2.452494                    0.998615       3.025359       8.574973       0.478137       1.465462      -0.670699       0.018435      -0.022529      -0.011880       0.031441      -0.003773       0.009707      -0.002057       0.002859       0.020979      -0.009378      -0.004556       0.013933              1.448009       1.181490      -0.195359      -0.004853       1.910599       0.141582       1.251938           0.000739
           26              H      -3.652743       9.537354       7.795253       0.127096       1.034293 0.77523505E+01  0.74930926E+02                                 1.651242                            1.595609      -0.720473       2.536267                    0.999613       3.302250       8.945027       0.514550       1.231547      -0.721300       0.002912       0.021994       0.019404       0.029474       0.003539      -0.004048       0.001481      -0.013429       0.019751      -0.011878       0.004238       0.007640              1.673244       1.387097       0.167131       0.051632       2.137015       0.253452       1.495622           0.001849
           27              H      -4.506150       8.710200       6.768619       0.142310       1.141592 0.87450306E+01  0.86803332E+02                                 1.746321                            1.682275      -0.978312       2.427015                    0.997651       3.298838       8.951454       0.508472       1.213568      -0.726520      -0.022711      -0.003678      -0.020488       0.030807       0.002049       0.007371      -0.008308       0.005476       0.017350      -0.012508      -0.000289       0.012796              1.764118       2.134643       0.106300       0.379522       1.482493       0.009079       1.675217          -0.000043
           28              H      -3.530828       7.970545      10.273797       0.141674       0.997950 0.74409907E+01  0.71456865E+02                                 1.643766                            1.588564      -0.656669       2.580133                    0.999934       3.232417       8.835605       0.501514       1.271774      -0.712837      -0.020703       0.006980       0.023651       0.032198      -0.003689      -0.001654       0.000421       0.010292       0.014933      -0.008821       0.002615       0.006206              1.669662       1.617820       0.011997      -0.366958       1.327442       0.056821       2.063724           0.000633
           29              H      -2.389135       8.524703       9.353110       0.146204       0.975359 0.74704360E+01  0.73252733E+02                                 1.725528                            1.673728      -1.311885       2.270950                    0.993423       3.710385      10.936267       0.444194       1.406226      -0.681464       0.017520       0.023338      -0.010530       0.031024       0.003217      -0.001839      -0.003271       0.010460      -0.001115      -0.007086      -0.000228       0.007315              1.753687       1.809589       0.509574      -0.024639       1.943554      -0.127596       1.507919           0.000131
           30              H       8.755671       7.561051       8.596564       0.258003       0.688279 0.46131946E+01  0.40325416E+02                                 1.401785                            1.342679      -1.043921       2.452500                    0.998615       3.025336       8.574879       0.478140       1.465459      -0.670700      -0.028728       0.004701       0.011880       0.031442      -0.003124       0.006635      -0.007378       0.005107       0.020977      -0.009378      -0.004555       0.013933              1.447995       1.897487       0.218030      -0.125039       1.194571      -0.066587       1.251928           0.000739
           31              H       0.302431       3.734443       7.795253       0.127097       1.034262 0.77520392E+01  0.74926964E+02                                 1.651191                            1.595563      -0.720440       2.536282                    0.999613       3.302181       8.944705       0.514566       1.231525      -0.721306      -0.020502      -0.008476       0.019404       0.029474       0.004045       0.000741      -0.004247       0.012843       0.019752      -0.011877       0.004237       0.007640              1.673192       2.094200       0.241147      -0.245299       1.429796      -0.082008       1.495578           0.001849
           32              H       1.445470       3.408948       6.768619       0.142314       1.141538 0.87444885E+01  0.86796506E+02                                 1.746258                            1.682218      -0.978277       2.427034                    0.997652       3.298747       8.951099       0.508483       1.213561      -0.726522       0.014541      -0.017831      -0.020488       0.030808      -0.003395       0.003510       0.010538       0.000810       0.017348      -0.012507      -0.000290       0.012797              1.764054       1.737526      -0.335521      -0.197611       1.879477       0.324118       1.675158          -0.000043
           33              H       1.598370       4.623429      10.273797       0.141673       0.997948 0.74409713E+01  0.71456594E+02                                 1.643761                            1.588559      -0.656673       2.580130                    0.999934       3.232409       8.835563       0.501516       1.271770      -0.712838       0.004308      -0.021420       0.023651       0.032199      -0.002611       0.000463      -0.001644      -0.011536       0.014932      -0.008821       0.002614       0.006207              1.669657       1.410422      -0.131735       0.134270       1.534831      -0.346203       2.063716           0.000633
           34              H       0.547608       5.335085       9.353110       0.146201       0.975356 0.74703999E+01  0.73252181E+02                                 1.725515                            1.673716      -1.311870       2.270955                    0.993423       3.710365      10.936140       0.444200       1.406213      -0.681467      -0.028972       0.003504      -0.010530       0.031024      -0.006138       0.003751       0.000042       0.000342      -0.001116      -0.007086      -0.000229       0.007315              1.753674       2.351346      -0.196777       0.122818       1.401766       0.042459       1.507908           0.000131
           35              H       2.545402       3.802108       8.596564       0.258003       0.688270 0.46131271E+01  0.40324748E+02                                 1.401785                            1.342679      -1.043937       2.452492                    0.998615       3.025315       8.574859       0.478134       1.465482      -0.670696       0.010292      -0.027229       0.011880       0.031441      -0.000648       0.003072       0.009435      -0.007964       0.020979      -0.009377      -0.004556       0.013933              1.447996       1.559120      -0.413387       0.120185       1.532940      -0.074993       1.251928           0.000739
           36              H       3.350312      10.061179       7.795253       0.127093       1.034288 0.77522914E+01  0.74930070E+02                                 1.651223                            1.595593      -0.720458       2.536270                    0.999613       3.302233       8.944909       0.514559       1.231531      -0.721304       0.017591      -0.013518       0.019404       0.029473      -0.007584       0.003307       0.002765       0.000586       0.019751      -0.011877       0.004237       0.007640              1.673225       1.804772      -0.408282       0.193675       1.719296      -0.171438       1.495606           0.001849
           37              H       3.060679      11.213828       6.768619       0.142310       1.141590 0.87450065E+01  0.86803065E+02                                 1.746321                            1.682275      -0.978302       2.427019                    0.997651       3.298837       8.951461       0.508471       1.213571      -0.726519       0.008170       0.021508      -0.020488       0.030808       0.001346      -0.010881      -0.002229      -0.006286       0.017350      -0.012507      -0.000289       0.012796              1.764118       1.553472       0.229240      -0.181899       2.063665      -0.333214       1.675217          -0.000043
           38              H       1.932458      10.739002      10.273797       0.141672       0.997964 0.74411272E+01  0.71458529E+02                                 1.643784                            1.588580      -0.656675       2.580129                    0.999934       3.232444       8.835711       0.501510       1.271777      -0.712836       0.016395       0.014440       0.023651       0.032198       0.006300       0.001192       0.001222       0.001243       0.014933      -0.008821       0.002614       0.006206              1.669681       1.389661       0.119741       0.232692       1.555631       0.289389       2.063750           0.000633
           39              H       1.841527       9.473188       9.353110       0.146199       0.975366 0.74704988E+01  0.73253415E+02                                 1.725529                            1.673729      -1.311868       2.270955                    0.993423       3.710390      10.936244       0.444197       1.406215      -0.681466       0.011451      -0.026842      -0.010530       0.031024       0.002920      -0.001912       0.003227      -0.010803      -0.001115      -0.007085      -0.000229       0.007314              1.753688       1.468758      -0.312796      -0.098181       2.284387       0.085136       1.507919           0.000131
           40              H       8.905876       0.303329       8.596564       0.258002       0.688287 0.46132692E+01  0.40326255E+02                                 1.401799                            1.342692      -1.043937       2.452492                    0.998615       3.025361       8.574986       0.478136       1.465464      -0.670699       0.018435       0.022529       0.011880       0.031441       0.003773      -0.009707      -0.002057       0.002858       0.020979      -0.009378      -0.004556       0.013934              1.448011       1.181491       0.195360       0.004854       1.910602       0.141582       1.251939           0.000739
           41              H       3.652743       9.537354       0.334253       0.127097       1.034269 0.77521073E+01  0.74927840E+02                                 1.651203                            1.595574      -0.720453       2.536276                    0.999613       3.302197       8.944782       0.514562       1.231531      -0.721304      -0.002912       0.021994       0.019404       0.029474      -0.003538       0.004048       0.001482      -0.013429       0.019751      -0.011877       0.004237       0.007640              1.673204       1.387067      -0.167124      -0.051630       2.136957       0.253442       1.495588           0.001849
           42              H       4.506150       8.710200      14.229619       0.142311       1.141557 0.87446794E+01  0.86798859E+02                                 1.746276                            1.682234      -0.978288       2.427026                    0.997652       3.298780       8.951207       0.508482       1.213558      -0.726522       0.022712      -0.003677      -0.020488       0.030808      -0.002048      -0.007371      -0.008308       0.005475       0.017348      -0.012507      -0.000290       0.012797              1.764072       2.134582      -0.106295      -0.379506       1.482458       0.009078       1.675175          -0.000043
           43              H       3.530828       7.970545       2.812797       0.141673       0.997945 0.74409365E+01  0.71456164E+02                                 1.643756                            1.588555      -0.656671       2.580131                    0.999934       3.232401       8.835530       0.501517       1.271769      -0.712838       0.020703       0.006980       0.023651       0.032198       0.003690       0.001654       0.000421       0.010292       0.014932      -0.008822       0.002615       0.006207              1.669652       1.617811      -0.011997       0.366955       1.327435       0.056820       2.063709           0.000633
           44              H       2.389135       8.524703       1.892110       0.146203       0.975356 0.74704104E+01  0.73252394E+02                                 1.725523                            1.673724      -1.311882       2.270951                    0.993423       3.710373      10.936213       0.444195       1.406224      -0.681465      -0.017520       0.023338      -0.010530       0.031024      -0.003217       0.001839      -0.003271       0.010460      -0.001115      -0.007086      -0.000228       0.007314              1.753683       1.809584      -0.509573       0.024639       1.943550      -0.127595       1.507915           0.000131
           45              H       4.715629       7.561051       1.135564       0.258002       0.688264 0.46130741E+01  0.40324151E+02                                 1.401776                            1.342670      -1.043919       2.452501                    0.998615       3.025297       8.574782       0.478136       1.465479      -0.670697       0.028728       0.004701       0.011880       0.031441       0.003124      -0.006635      -0.007378       0.005106       0.020977      -0.009377      -0.004555       0.013932              1.447986       1.897473      -0.218028       0.125038       1.194564      -0.066586       1.251920           0.000739
           46              H      -0.302431       3.734443       0.334253       0.127097       1.034266 0.77520788E+01  0.74927522E+02                                 1.651203                            1.595574      -0.720442       2.536282                    0.999614       3.302189       8.944768       0.514560       1.231535      -0.721303       0.020503      -0.008476       0.019404       0.029474      -0.004046      -0.000741      -0.004246       0.012843       0.019752      -0.011877       0.004237       0.007640              1.673204       2.094217      -0.241149       0.245303       1.429805      -0.082008       1.495589           0.001849
           47              H      -1.445470       3.408948      14.229619       0.142314       1.141561 0.87447261E+01  0.86799552E+02                                 1.746290                            1.682247      -0.978281       2.427033                    0.997652       3.298787       8.951276       0.508476       1.213569      -0.726520      -0.014541      -0.017830      -0.020488       0.030808       0.003395      -0.003510       0.010538       0.000811       0.017350      -0.012508      -0.000289       0.012797              1.764086       1.737558       0.335531       0.197617       1.879514       0.324127       1.675188          -0.000043
           48              H      -1.598370       4.623429       2.812797       0.141674       0.997953 0.74410208E+01  0.71457231E+02                                 1.643769                            1.588567      -0.656673       2.580131                    0.999934       3.232423       8.835628       0.501513       1.271774      -0.712837      -0.004308      -0.021420       0.023651       0.032198       0.002611      -0.000463      -0.001643      -0.011535       0.014933      -0.008821       0.002614       0.006206              1.669666       1.410429       0.131736      -0.134271       1.534839      -0.346206       2.063729           0.000633
           49              H      -0.547608       5.335085       1.892110       0.146201       0.975357 0.74704069E+01  0.73252252E+02                                 1.725514                            1.673716      -1.311865       2.270957                    0.993423       3.710365      10.936133       0.444200       1.406211      -0.681467       0.028972       0.003504      -0.010530       0.031024       0.006138      -0.003751       0.000042       0.000342      -0.001116      -0.007085      -0.000229       0.007314              1.753673       2.351345       0.196777      -0.122818       1.401766       0.042459       1.507908           0.000132
           50              H      10.925898       3.802108       1.135564       0.258004       0.688284 0.46132423E+01  0.40325972E+02                                 1.401796                            1.342689      -1.043940       2.452491                    0.998615       3.025355       8.574972       0.478136       1.465467      -0.670698      -0.010293      -0.027229       0.011880       0.031441       0.000648      -0.003072       0.009436      -0.007964       0.020979      -0.009377      -0.004556       0.013934              1.448008       1.559134       0.413393      -0.120187       1.532953      -0.074994       1.251937           0.000739
           51              H      -3.350312      10.061179       0.334253       0.127092       1.034311 0.77525252E+01  0.74933040E+02                                 1.651261                            1.595627      -0.720477       2.536261                    0.999613       3.302286       8.945151       0.514547       1.231546      -0.721301      -0.017590      -0.013518       0.019404       0.029473       0.007585      -0.003307       0.002765       0.000584       0.019751      -0.011878       0.004238       0.007640              1.673263       1.804816       0.408297      -0.193682       1.719337      -0.171444       1.495638           0.001849
           52              H      -3.060679      11.213828      14.229619       0.142310       1.141598 0.87450902E+01  0.86804107E+02                                 1.746330                            1.682283      -0.978318       2.427011                    0.997651       3.298851       8.951511       0.508470       1.213571      -0.726519      -0.008170       0.021508      -0.020488       0.030808      -0.001347       0.010881      -0.002229      -0.006287       0.017350      -0.012508      -0.000289       0.012796              1.764127       1.553478      -0.229240       0.181900       2.063677      -0.333218       1.675226          -0.000043
           53              H      -1.932458      10.739002       2.812797       0.141672       0.997963 0.74411221E+01  0.71458485E+02                                 1.643785                            1.588581      -0.656673       2.580130                    0.999934       3.232445       8.835721       0.501509       1.271779      -0.712836      -0.016395       0.014441       0.023651       0.032198      -0.006300      -0.001192       0.001222       0.001243       0.014934      -0.008821       0.002614       0.006207              1.669682       1.389661      -0.119741      -0.232692       1.555632       0.289390       2.063752           0.000633
           54              H      -1.841527       9.473188       1.892110       0.146199       0.975367 0.74705109E+01  0.73253606E+02                                 1.725533                            1.673733      -1.311875       2.270952                    0.993423       3.710401      10.936303       0.444195       1.406221      -0.681465      -0.011451      -0.026842      -0.010530       0.031024      -0.002920       0.001912       0.003227      -0.010804      -0.001115      -0.007086      -0.000229       0.007315              1.753693       1.468762       0.312798       0.098182       2.284394       0.085136       1.507923           0.000131
           55              H       4.565424       0.303329       1.135564       0.258002       0.688287 0.46132640E+01  0.40326194E+02                                 1.401798                            1.342691      -1.043931       2.452494                    0.998615       3.025359       8.574976       0.478137       1.465463      -0.670699      -0.018435       0.022529       0.011880       0.031441      -0.003773       0.009707      -0.002057       0.002859       0.020979      -0.009378      -0.004556       0.013933              1.448009       1.181490      -0.195359      -0.004853       1.910600       0.141582       1.251938           0.000739
           56              H      10.388393       2.129134       7.126747       0.127096       1.034293 0.77523551E+01  0.74930994E+02                                 1.651244                            1.595611      -0.720473       2.536267                    0.999613       3.302251       8.945036       0.514549       1.231549      -0.721300      -0.002912      -0.021994      -0.019404       0.029474       0.003539      -0.004048       0.001481      -0.013429       0.019751      -0.011878       0.004238       0.007640              1.673246       1.387098       0.167131       0.051632       2.137018       0.253452       1.495623           0.001849
           57              H      11.241800       2.956288       8.153381       0.142310       1.141590 0.87450099E+01  0.86803056E+02                                 1.746317                            1.682272      -0.978311       2.427015                    0.997651       3.298835       8.951436       0.508473       1.213566      -0.726520       0.022711       0.003678       0.020488       0.030807       0.002049       0.007371      -0.008308       0.005476       0.017350      -0.012508      -0.000289       0.012797              1.764114       2.134638       0.106300       0.379520       1.482490       0.009079       1.675214          -0.000043
           58              H      10.266478       3.695943       4.648203       0.141674       0.997950 0.74409912E+01  0.71456881E+02                                 1.643767                            1.588565      -0.656669       2.580133                    0.999934       3.232417       8.835610       0.501513       1.271776      -0.712837       0.020703      -0.006980      -0.023651       0.032198      -0.003689      -0.001654       0.000421       0.010292       0.014933      -0.008821       0.002615       0.006206              1.669663       1.617822       0.011997      -0.366958       1.327443       0.056821       2.063726           0.000633
           59              H       9.124785       3.141785       5.568890       0.146204       0.975358 0.74704315E+01  0.73252679E+02                                 1.725528                            1.673728      -1.311885       2.270950                    0.993423       3.710384      10.936264       0.444194       1.406227      -0.681464      -0.017520      -0.023338       0.010530       0.031024       0.003217      -0.001839      -0.003271       0.010460      -0.001115      -0.007086      -0.000228       0.007315              1.753687       1.809588       0.509574      -0.024639       1.943554      -0.127596       1.507919           0.000131
           60              H      -2.020021       4.105437       6.325436       0.258003       0.688279 0.46131957E+01  0.40325431E+02                                 1.401785                            1.342679      -1.043921       2.452500                    0.998615       3.025337       8.574884       0.478140       1.465460      -0.670700       0.028728      -0.004701      -0.011880       0.031442      -0.003124       0.006635      -0.007378       0.005107       0.020977      -0.009378      -0.004555       0.013933              1.447996       1.897488       0.218031      -0.125039       1.194572      -0.066587       1.251928           0.000739
           61              H       6.433219       7.932045       7.126747       0.127097       1.034262 0.77520396E+01  0.74926983E+02                                 1.651192                            1.595564      -0.720440       2.536283                    0.999613       3.302181       8.944711       0.514565       1.231527      -0.721305       0.020502       0.008476      -0.019404       0.029474       0.004046       0.000741      -0.004246       0.012843       0.019751      -0.011877       0.004237       0.007640              1.673193       2.094201       0.241148      -0.245300       1.429798      -0.082008       1.495580           0.001849
           62              H       5.290180       8.257540       8.153381       0.142314       1.141535 0.87444620E+01  0.86796157E+02                                 1.746254                            1.682214      -0.978275       2.427035                    0.997652       3.298743       8.951077       0.508485       1.213558      -0.726522      -0.014541       0.017831       0.020488       0.030808      -0.003395       0.003510       0.010538       0.000810       0.017348      -0.012507      -0.000290       0.012797              1.764049       1.737521      -0.335519      -0.197611       1.879472       0.324117       1.675154          -0.000043
           63              H       5.137280       7.043059       4.648203       0.141673       0.997948 0.74409708E+01  0.71456595E+02                                 1.643761                            1.588560      -0.656673       2.580130                    0.999934       3.232409       8.835566       0.501516       1.271771      -0.712838      -0.004308       0.021420      -0.023651       0.032198      -0.002611       0.000463      -0.001644      -0.011536       0.014932      -0.008821       0.002614       0.006207              1.669657       1.410423      -0.131735       0.134270       1.534831      -0.346203       2.063717           0.000633
           64              H       6.188042       6.331403       5.568890       0.146201       0.975356 0.74703953E+01  0.73252127E+02                                 1.725514                            1.673716      -1.311870       2.270955                    0.993423       3.710364      10.936137       0.444200       1.406213      -0.681467       0.028972      -0.003504       0.010530       0.031024      -0.006138       0.003751       0.000042       0.000342      -0.001116      -0.007086      -0.000229       0.007315              1.753673       2.351346      -0.196777       0.122818       1.401766       0.042459       1.507908           0.000131
           65              H       4.190248       7.864380       6.325436       0.258004       0.688270 0.46131284E+01  0.40324766E+02                                 1.401786                            1.342680      -1.043937       2.452492                    0.998615       3.025316       8.574865       0.478134       1.465482      -0.670696      -0.010292       0.027229      -0.011880       0.031441      -0.000648       0.003072       0.009435      -0.007964       0.020979      -0.009377      -0.004556       0.013933              1.447996       1.559121      -0.413388       0.120185       1.532941      -0.074993       1.251928           0.000739
           66              H       3.385338       1.605309       7.126747       0.127093       1.034288 0.77522937E+01  0.74930107E+02                                 1.651224                            1.595594      -0.720458       2.536270                    0.999613       3.302234       8.944916       0.514558       1.231532      -0.721304      -0.017591       0.013518      -0.019404       0.029473      -0.007584       0.003307       0.002765       0.000586       0.019751      -0.011877       0.004237       0.007640              1.673226       1.804773      -0.408282       0.193676       1.719297      -0.171438       1.495607           0.001849
           67              H       3.674971       0.452660       8.153381       0.142310       1.141587 0.87449799E+01  0.86802715E+02                                 1.746317                            1.682271      -0.978301       2.427020                    0.997651       3.298833       8.951439       0.508472       1.213569      -0.726520      -0.008170      -0.021508       0.020488       0.030808       0.001346      -0.010881      -0.002229      -0.006286       0.017350      -0.012507      -0.000289       0.012796              1.764114       1.553468       0.229239      -0.181898       2.063659      -0.333213       1.675213          -0.000043
           68              H       4.803192       0.927486       4.648203       0.141672       0.997964 0.74411269E+01  0.71458530E+02                                 1.643784                            1.588581      -0.656674       2.580129                    0.999934       3.232444       8.835713       0.501510       1.271777      -0.712836      -0.016395      -0.014440      -0.023651       0.032198       0.006300       0.001192       0.001222       0.001243       0.014933      -0.008821       0.002614       0.006206              1.669681       1.389661       0.119741       0.232692       1.555632       0.289389       2.063751           0.000633
           69              H       4.894123       2.193300       5.568890       0.146199       0.975366 0.74704934E+01  0.73253353E+02                                 1.725528                            1.673728      -1.311867       2.270955                    0.993423       3.710389      10.936242       0.444197       1.406216      -0.681466      -0.011451       0.026842       0.010530       0.031024       0.002920      -0.001912       0.003227      -0.010803      -0.001115      -0.007085      -0.000229       0.007314              1.753688       1.468758      -0.312796      -0.098181       2.284387       0.085136       1.507919           0.000131
           70              H      -2.170226      11.363159       6.325436       0.258002       0.688287 0.46132696E+01  0.40326264E+02                                 1.401800                            1.342692      -1.043937       2.452492                    0.998615       3.025362       8.574992       0.478136       1.465465      -0.670699      -0.018435      -0.022529      -0.011880       0.031441       0.003773      -0.009707      -0.002057       0.002858       0.020979      -0.009378      -0.004556       0.013934              1.448011       1.181492       0.195360       0.004854       1.910603       0.141583       1.251940           0.000739
           71              C       4.250869       3.172118       0.996790       0.641044      20.094015 0.24632089E+03  0.51082672E+04                                 6.963943                            5.687418      -0.149724       2.019546                    0.999428      22.185990      63.239533       0.599754       0.492448      -1.003717       0.026396       0.015586       0.012668       0.033169      -0.038621      -0.067099       0.044198       0.020234       0.086241      -0.057965      -0.049437       0.107402              7.677474       7.275104      -0.621688       2.890418       8.438119      -2.250503       7.319198           0.001152
           72              C       3.019592       2.978454       0.129821      -0.235093      25.986467 0.40714255E+03  0.94411215E+04                                 7.604860                            6.660657       0.041159       2.007727                    0.998574      29.290268      84.353268       0.646413       0.408619      -1.066420      -0.006081       0.080170      -0.074508       0.109616      -0.008961      -0.015483      -0.046823      -0.047417       0.085510      -0.050946      -0.016206       0.067152              8.118609       8.182088      -1.116688       1.357538       8.048014      -1.205760       8.125725           0.000565
           73              C       3.755798       3.896607      12.882163      -0.241453      25.651932 0.42006088E+03  0.98412906E+04                                 7.621462                            6.828137      -0.177037       1.945489                    0.996665      29.473438      86.008240       0.628120       0.416221      -1.058902      -0.073119       0.004674       0.086346       0.113242      -0.019674      -0.027065      -0.001153       0.062306       0.119712      -0.057637       0.000638       0.056999              8.017685       7.736208      -0.180530      -1.632982       7.039811      -0.438487       9.277036           0.000835
           74              C       4.584283       5.119255      12.589691       0.670852      19.927929 0.22891135E+03  0.46418849E+04                                 6.824408                            5.431578       0.058564       2.098459                    0.999667      21.131566      58.766825       0.624976       0.483299      -1.012591       0.027539       0.047761      -0.020139       0.058695      -0.037652       0.069686      -0.045292       0.055982      -0.037101      -0.070433      -0.038963       0.109397              7.569279       6.598904       0.252163      -3.310634       6.750344       1.385563       9.358590           0.000777
           75              C       7.357350       6.399069       0.996790       0.641045      20.093817 0.24631806E+03  0.51081951E+04                                 6.963898                            5.687383      -0.149817       2.019517                    0.999428      22.185906      63.239255       0.599756       0.492448      -1.003717       0.000297      -0.030648       0.012672       0.033165       0.028069       0.071826       0.036014       0.056773       0.086235      -0.057966      -0.049435       0.107401              7.677430       8.685689      -0.192703      -3.394204       7.027406      -1.377954       7.319194           0.001153
           76              C       7.805271       7.562218       0.129821      -0.235091      25.986474 0.40714212E+03  0.94411085E+04                                 7.604854                            6.660646       0.041157       2.007728                    0.998574      29.290290      84.353305       0.646415       0.408618      -1.066420       0.072470      -0.034818      -0.074508       0.109616      -0.016052      -0.032810       0.036819       0.039232       0.085517      -0.050947      -0.016207       0.067155              8.118608       9.048598       0.616419      -1.722997       7.181488      -0.572792       8.125739           0.000565
           77              C       8.232311       6.465568      12.882163      -0.241454      25.652069 0.42006391E+03  0.98413781E+04                                 7.621478                            6.828155      -0.177023       1.945492                    0.996665      29.473603      86.008760       0.628120       0.416220      -1.058902       0.040608       0.060987       0.086346       0.113243       0.036816       0.012534       0.024014       0.002929       0.119704      -0.057636       0.000640       0.056996              8.017699       7.370265       0.391821       0.436765       7.405762       1.633441       9.277070           0.000835
           78              C       8.876913       5.136755      12.589691       0.670847      19.927986 0.22891309E+03  0.46419274E+04                                 6.824410                            5.431592       0.058581       2.098463                    0.999667      21.131626      58.766969       0.624976       0.483298      -1.012592       0.027595      -0.047731      -0.020136       0.058696       0.043067      -0.074068      -0.037703       0.037221      -0.037107      -0.070436      -0.038961       0.109397              7.569270       6.494111      -0.191672       2.855249       6.855127       2.174279       9.358573           0.000777
           79              C       8.598731       2.095301       0.996790       0.641055      20.093808 0.24631780E+03  0.51081933E+04                                 6.963921                            5.687400      -0.149804       2.019520                    0.999428      22.185938      63.239571       0.599752       0.492451      -1.003714      -0.026699       0.015064       0.012675       0.033172       0.010550      -0.004728      -0.080207      -0.077006       0.086248      -0.057964      -0.049436       0.107400              7.677452       7.608894       0.814446       0.503800       8.104267       3.628443       7.319195           0.001152
           80              C       9.382087       1.125816       0.129821      -0.235095      25.986674 0.40714620E+03  0.94412372E+04                                 7.604902                            6.660682       0.041136       2.007718                    0.998574      29.290597      84.354646       0.646412       0.408619      -1.066419      -0.066392      -0.045353      -0.074508       0.109619       0.025014       0.048289       0.010002       0.008183       0.085518      -0.050949      -0.016202       0.067151              8.118658       7.114490       0.500302       0.365457       9.115716       1.778536       8.125769           0.000564
           81              C       8.218840       1.304313      12.882163      -0.241452      25.652121 0.42006504E+03  0.98414124E+04                                 7.621478                            6.828153      -0.177027       1.945490                    0.996665      29.473695      86.009097       0.628122       0.416218      -1.058903       0.032510      -0.065662       0.086346       0.113243      -0.017138       0.014530      -0.022860      -0.065239       0.119710      -0.057639       0.000642       0.056997              8.017694       7.057583      -0.211271       1.196212       7.718458      -1.194943       9.277041           0.000835
           82              C       6.745753       1.410478      12.589691       0.670833      19.928341 0.22891875E+03  0.46420725E+04                                 6.824493                            5.431661       0.058568       2.098452                    0.999667      21.131925      58.768063       0.624972       0.483298      -1.012591      -0.055130      -0.000039      -0.020133       0.058691      -0.005415       0.004381       0.082995      -0.093207      -0.037104      -0.070434      -0.038963       0.109397              7.569353       6.930964      -0.060501       0.455387       6.418444      -3.559890       9.358652           0.000776
           83              C      -2.484781       8.494370       6.464210       0.641044      20.094012 0.24632076E+03  0.51082656E+04                                 6.963950                            5.687423      -0.149723       2.019546                    0.999428      22.186010      63.239674       0.599753       0.492449      -1.003716       0.026397      -0.015586      -0.012668       0.033169       0.038621       0.067099       0.044198       0.020234       0.086242      -0.057964      -0.049438       0.107402              7.677483       7.275121       0.621686      -2.890430       8.438119      -2.250500       7.319209           0.001152
           84              C      -3.716058       8.688034       7.331179      -0.235092      25.986617 0.40714500E+03  0.94412000E+04                                 7.604893                            6.660676       0.041140       2.007720                    0.998574      29.290494      84.354234       0.646412       0.408619      -1.066419      -0.006080      -0.080171       0.074508       0.109617       0.008964       0.015483      -0.046823      -0.047416       0.085515      -0.050949      -0.016204       0.067153              8.118648       8.182125       1.116695      -1.357533       8.048057      -1.205756       8.125763           0.000564
           85              C      -2.979852       7.769881       9.500837      -0.241452      25.652094 0.42006393E+03  0.98413773E+04                                 7.621475                            6.828147      -0.177036       1.945489                    0.996665      29.473590      86.008678       0.628122       0.416219      -1.058903      -0.073119      -0.004674      -0.086346       0.113243       0.019674       0.027065      -0.001153       0.062306       0.119714      -0.057638       0.000638       0.056999              8.017701       7.736218       0.180526       1.632988       7.039820      -0.438492       9.277064           0.000835
           86              C      -2.151367       6.547233       9.793309       0.670854      19.927920 0.22891111E+03  0.46418794E+04                                 6.824407                            5.431576       0.058558       2.098457                    0.999667      21.131571      58.766860       0.624975       0.483299      -1.012591       0.027540      -0.047762       0.020139       0.058696       0.037652      -0.069686      -0.045292       0.055981      -0.037101      -0.070433      -0.038963       0.109397              7.569279       6.598901      -0.252165       3.310633       6.750346       1.385562       9.358590           0.000776
           87              C       0.621700       5.267419       6.464210       0.641046      20.093794 0.24631781E+03  0.51081882E+04                                 6.963892                            5.687380      -0.149815       2.019517                    0.999428      22.185888      63.239180       0.599757       0.492447      -1.003717       0.000297       0.030648      -0.012672       0.033165      -0.028070      -0.071826       0.036014       0.056773       0.086235      -0.057966      -0.049435       0.107401              7.677422       8.685686       0.192710       3.394200       7.027392      -1.377946       7.319188           0.001152
           88              C       1.069621       4.104270       7.331179      -0.235093      25.986394 0.40714085E+03  0.94410679E+04                                 7.604839                            6.660638       0.041172       2.007733                    0.998574      29.290166      84.352790       0.646415       0.408619      -1.066420       0.072471       0.034817       0.074508       0.109616       0.016051       0.032810       0.036819       0.039229       0.085514      -0.050946      -0.016208       0.067153              8.118589       9.048583      -0.616410       1.723002       7.181465      -0.572798       8.125720           0.000565
           89              C       1.496661       5.200920       9.500837      -0.241454      25.651994 0.42006274E+03  0.98413464E+04                                 7.621477                            6.828156      -0.177032       1.945489                    0.996665      29.473531      86.008605       0.628119       0.416221      -1.058901       0.040608      -0.060987      -0.086346       0.113243      -0.036817      -0.012533       0.024013       0.002927       0.119703      -0.057636       0.000641       0.056995              8.017696       7.370271      -0.391820      -0.436765       7.405757       1.633440       9.277061           0.000835
           90              C       2.141263       6.529733       9.793309       0.670845      19.928005 0.22891343E+03  0.46419355E+04                                 6.824412                            5.431594       0.058584       2.098464                    0.999667      21.131634      58.766974       0.624976       0.483298      -1.012592       0.027595       0.047730       0.020136       0.058695      -0.043068       0.074068      -0.037703       0.037221      -0.037107      -0.070436      -0.038961       0.109398              7.569271       6.494116       0.191671      -2.855250       6.855125       2.174280       9.358573           0.000777
           91              C       1.863081       9.571187       6.464210       0.641055      20.093828 0.24631811E+03  0.51081998E+04                                 6.963919                            5.687399      -0.149811       2.019518                    0.999428      22.185935      63.239506       0.599753       0.492450      -1.003715      -0.026699      -0.015064      -0.012675       0.033172      -0.010550       0.004728      -0.080207      -0.077005       0.086248      -0.057964      -0.049436       0.107400              7.677449       7.608889      -0.814448      -0.503805       8.104267       3.628440       7.319190           0.001152
           92              C       2.646437      10.540672       7.331179      -0.235094      25.986636 0.40714568E+03  0.94412173E+04                                 7.604891                            6.660678       0.041139       2.007719                    0.998574      29.290512      84.354227       0.646412       0.408619      -1.066419      -0.066391       0.045353       0.074508       0.109618      -0.025014      -0.048289       0.010001       0.008189       0.085516      -0.050948      -0.016204       0.067152              8.118643       7.114470      -0.500288      -0.365462       9.115703       1.778544       8.125757           0.000565
           93              C       1.483190      10.362175       9.500837      -0.241452      25.652055 0.42006365E+03  0.98413721E+04                                 7.621471                            6.828148      -0.177022       1.945491                    0.996665      29.473638      86.008914       0.628121       0.416219      -1.058903       0.032510       0.065661      -0.086346       0.113243       0.017137      -0.014529      -0.022861      -0.065238       0.119709      -0.057638       0.000641       0.056997              8.017687       7.057577       0.211275      -1.196208       7.718454      -1.194946       9.277031           0.000835
           94              C       0.010103      10.256010       9.793309       0.670832      19.928332 0.22891865E+03  0.46420703E+04                                 6.824494                            5.431662       0.058568       2.098452                    0.999667      21.131920      58.768062       0.624971       0.483299      -1.012591      -0.055129       0.000039       0.020133       0.058691       0.005415      -0.004381       0.082995      -0.093207      -0.037104      -0.070434      -0.038963       0.109396              7.569354       6.930964       0.060505      -0.455387       6.418445      -3.559891       9.358654           0.000776
           95              C       2.484781       8.494370      13.925210       0.641044      20.094016 0.24632091E+03  0.51082677E+04                                 6.963943                            5.687419      -0.149725       2.019545                    0.999428      22.185991      63.239537       0.599754       0.492448      -1.003717      -0.026396      -0.015586      -0.012668       0.033168      -0.038621      -0.067099       0.044198       0.020234       0.086241      -0.057965      -0.049437       0.107402              7.677474       7.275103      -0.621688       2.890418       8.438119      -2.250503       7.319199           0.001152
           96              C       3.716058       8.688034      14.792179      -0.235093      25.986474 0.40714271E+03  0.94411260E+04                                 7.604861                            6.660658       0.041159       2.007727                    0.998574      29.290271      84.353275       0.646413       0.408619      -1.066420       0.006081      -0.080170       0.074508       0.109616      -0.008961      -0.015483      -0.046823      -0.047417       0.085510      -0.050947      -0.016206       0.067153              8.118611       8.182088      -1.116689       1.357541       8.048017      -1.205760       8.125726           0.000565
           97              C       2.979852       7.769881       2.039837      -0.241453      25.651935 0.42006095E+03  0.98412925E+04                                 7.621462                            6.828138      -0.177037       1.945489                    0.996665      29.473440      86.008247       0.628120       0.416221      -1.058902       0.073119      -0.004674      -0.086346       0.113242      -0.019674      -0.027065      -0.001153       0.062306       0.119712      -0.057637       0.000638       0.056999              8.017685       7.736208      -0.180530      -1.632983       7.039812      -0.438487       9.277036           0.000835
           98              C       2.151367       6.547233       2.332309       0.670852      19.927930 0.22891137E+03  0.46418854E+04                                 6.824408                            5.431578       0.058564       2.098459                    0.999667      21.131567      58.766826       0.624976       0.483299      -1.012591      -0.027539      -0.047761       0.020139       0.058695      -0.037652       0.069686      -0.045292       0.055982      -0.037101      -0.070433      -0.038963       0.109397              7.569279       6.598904       0.252163      -3.310634       6.750344       1.385563       9.358590           0.000776
           99              C      -0.621700       5.267419      13.925210       0.641045      20.093820 0.24631812E+03  0.51081966E+04                                 6.963899                            5.687384      -0.149817       2.019516                    0.999428      22.185909      63.239264       0.599756       0.492448      -1.003717      -0.000297       0.030648      -0.012672       0.033165       0.028069       0.071826       0.036014       0.056773       0.086235      -0.057966      -0.049435       0.107401              7.677430       8.685690      -0.192703      -3.394204       7.027405      -1.377954       7.319196           0.001153
          100              C      -1.069621       4.104270      14.792179      -0.235092      25.986480 0.40714224E+03  0.94411120E+04                                 7.604856                            6.660648       0.041157       2.007728                    0.998574      29.290292      84.353312       0.646414       0.408619      -1.066420      -0.072470       0.034818       0.074508       0.109616      -0.016052      -0.032810       0.036819       0.039232       0.085517      -0.050947      -0.016207       0.067155              8.118610       9.048602       0.616418      -1.722999       7.181489      -0.572794       8.125741           0.000566
          101              C      -1.496661       5.200920       2.039837      -0.241454      25.652072 0.42006399E+03  0.98413805E+04                                 7.621478                            6.828156      -0.177023       1.945492                    0.996665      29.473604      86.008763       0.628120       0.416220      -1.058902      -0.040608      -0.060987      -0.086346       0.113244       0.036816       0.012534       0.024014       0.002929       0.119704      -0.057636       0.000640       0.056996              8.017699       7.370265       0.391821       0.436765       7.405763       1.633442       9.277070           0.000835
          102              C      -2.141263       6.529733       2.332309       0.670846      19.927990 0.22891315E+03  0.46419288E+04                                 6.824411                            5.431593       0.058581       2.098463                    0.999667      21.131629      58.766980       0.624976       0.483298      -1.012592      -0.027595       0.047731       0.020136       0.058696       0.043067      -0.074068      -0.037703       0.037221      -0.037107      -0.070436      -0.038961       0.109397              7.569271       6.494112      -0.191672       2.855250       6.855128       2.174280       9.358575           0.000777
          103              C      -1.863081       9.571187      13.925210       0.641055      20.093810 0.24631783E+03  0.51081940E+04                                 6.963921                            5.687400      -0.149805       2.019520                    0.999428      22.185939      63.239573       0.599752       0.492451      -1.003714       0.026699      -0.015064      -0.012675       0.033172       0.010550      -0.004728      -0.080207      -0.077006       0.086248      -0.057964      -0.049436       0.107400              7.677452       7.608893       0.814446       0.503800       8.104267       3.628443       7.319196           0.001152
          104              C      -2.646437      10.540672      14.792179      -0.235095      25.986683 0.40714641E+03  0.94412434E+04                                 7.604905                            6.660685       0.041136       2.007717                    0.998574      29.290602      84.354665       0.646412       0.408619      -1.066419       0.066392       0.045353       0.074508       0.109619       0.025014       0.048290       0.010002       0.008183       0.085518      -0.050949      -0.016202       0.067151              8.118661       7.114492       0.500304       0.365456       9.115719       1.778539       8.125771           0.000564
          105              C      -1.483190      10.362175       2.039837      -0.241452      25.652122 0.42006507E+03  0.98414134E+04                                 7.621478                            6.828153      -0.177026       1.945490                    0.996665      29.473696      86.009102       0.628122       0.416218      -1.058903      -0.032510       0.065662      -0.086347       0.113243      -0.017138       0.014530      -0.022860      -0.065239       0.119710      -0.057639       0.000642       0.056997              8.017694       7.057583      -0.211271       1.196212       7.718458      -1.194944       9.277042           0.000835
          106              C      -0.010103      10.256010       2.332309       0.670833      19.928341 0.22891874E+03  0.46420722E+04                                 6.824493                            5.431661       0.058568       2.098452                    0.999667      21.131924      58.768059       0.624972       0.483298      -1.012591       0.055130       0.000039       0.020133       0.058691      -0.005415       0.004381       0.082995      -0.093207      -0.037104      -0.070434      -0.038963       0.109397              7.569353       6.930964      -0.060501       0.455387       6.418443      -3.559890       9.358652           0.000776
          107              C       9.220431       3.172118       8.457790       0.641044      20.094013 0.24632077E+03  0.51082659E+04                                 6.963951                            5.687423      -0.149723       2.019546                    0.999428      22.186009      63.239669       0.599753       0.492449      -1.003716      -0.026397       0.015586       0.012668       0.033169       0.038621       0.067100       0.044198       0.020234       0.086242      -0.057965      -0.049438       0.107402              7.677483       7.275121       0.621686      -2.890430       8.438119      -2.250500       7.319210           0.001152
          108              C      10.451708       2.978454       7.590821      -0.235092      25.986618 0.40714504E+03  0.94412009E+04                                 7.604893                            6.660676       0.041140       2.007720                    0.998574      29.290493      84.354228       0.646412       0.408619      -1.066419       0.006080       0.080171      -0.074508       0.109617       0.008964       0.015483      -0.046823      -0.047416       0.085515      -0.050949      -0.016204       0.067153              8.118649       8.182123       1.116696      -1.357534       8.048059      -1.205756       8.125763           0.000565
          109              C       9.715502       3.896607       5.421163      -0.241452      25.652091 0.42006386E+03  0.98413753E+04                                 7.621474                            6.828146      -0.177035       1.945490                    0.996665      29.473587      86.008665       0.628122       0.416219      -1.058903       0.073119       0.004674       0.086346       0.113243       0.019674       0.027065      -0.001153       0.062306       0.119714      -0.057638       0.000638       0.056999              8.017699       7.736216       0.180526       1.632986       7.039819      -0.438492       9.277062           0.000835
          110              C       8.887017       5.119255       5.128691       0.670854      19.927922 0.22891112E+03  0.46418797E+04                                 6.824407                            5.431576       0.058559       2.098457                    0.999667      21.131571      58.766856       0.624976       0.483299      -1.012591      -0.027540       0.047762      -0.020139       0.058696       0.037652      -0.069686      -0.045292       0.055981      -0.037101      -0.070433      -0.038963       0.109397              7.569279       6.598901      -0.252165       3.310633       6.750346       1.385562       9.358590           0.000776
          111              C       6.113950       6.399069       8.457790       0.641046      20.093796 0.24631784E+03  0.51081889E+04                                 6.963892                            5.687380      -0.149815       2.019517                    0.999428      22.185888      63.239179       0.599757       0.492447      -1.003717      -0.000297      -0.030648       0.012672       0.033165      -0.028070      -0.071826       0.036014       0.056773       0.086236      -0.057966      -0.049435       0.107401              7.677422       8.685686       0.192711       3.394200       7.027392      -1.377946       7.319189           0.001152
          112              C       5.666029       7.562218       7.590821      -0.235093      25.986391 0.40714080E+03  0.94410663E+04                                 7.604838                            6.660637       0.041172       2.007733                    0.998574      29.290160      84.352760       0.646415       0.408619      -1.066420      -0.072471      -0.034817      -0.074508       0.109616       0.016051       0.032810       0.036819       0.039229       0.085514      -0.050946      -0.016208       0.067154              8.118588       9.048583      -0.616408       1.723002       7.181463      -0.572799       8.125719           0.000565
          113              C       5.238989       6.465568       5.421163      -0.241454      25.651995 0.42006278E+03  0.98413475E+04                                 7.621477                            6.828156      -0.177031       1.945489                    0.996665      29.473532      86.008611       0.628119       0.416221      -1.058901      -0.040608       0.060987       0.086346       0.113243      -0.036817      -0.012533       0.024013       0.002927       0.119703      -0.057636       0.000641       0.056995              8.017696       7.370271      -0.391820      -0.436765       7.405757       1.633439       9.277061           0.000835
          114              C       4.594387       5.136755       5.128691       0.670845      19.928004 0.22891342E+03  0.46419352E+04                                 6.824412                            5.431594       0.058584       2.098464                    0.999667      21.131633      58.766970       0.624976       0.483298      -1.012592      -0.027594      -0.047730      -0.020136       0.058695      -0.043068       0.074068      -0.037703       0.037221      -0.037107      -0.070436      -0.038961       0.109398              7.569271       6.494116       0.191671      -2.855250       6.855125       2.174280       9.358573           0.000777
          115              C       4.872569       2.095301       8.457790       0.641054      20.093828 0.24631811E+03  0.51081998E+04                                 6.963919                            5.687399      -0.149811       2.019518                    0.999428      22.185934      63.239502       0.599753       0.492450      -1.003715       0.026699       0.015064       0.012675       0.033172      -0.010550       0.004728      -0.080207      -0.077005       0.086248      -0.057964      -0.049436       0.107400              7.677449       7.608889      -0.814449      -0.503805       8.104267       3.628441       7.319191           0.001152
          116              C       4.089213       1.125816       7.590821      -0.235095      25.986641 0.40714579E+03  0.94412206E+04                                 7.604893                            6.660680       0.041139       2.007719                    0.998574      29.290513      84.354231       0.646412       0.408619      -1.066419       0.066390      -0.045353      -0.074508       0.109618      -0.025014      -0.048289       0.010001       0.008189       0.085516      -0.050948      -0.016204       0.067152              8.118645       7.114472      -0.500290      -0.365461       9.115704       1.778547       8.125759           0.000565
          117              C       5.252460       1.304313       5.421163      -0.241452      25.652055 0.42006365E+03  0.98413721E+04                                 7.621471                            6.828147      -0.177021       1.945492                    0.996665      29.473637      86.008908       0.628121       0.416219      -1.058903      -0.032510      -0.065661       0.086346       0.113243       0.017137      -0.014529      -0.022861      -0.065238       0.119709      -0.057638       0.000641       0.056997              8.017686       7.057576       0.211275      -1.196207       7.718454      -1.194945       9.277030           0.000835
          118              C       6.725547       1.410478       5.128691       0.670832      19.928330 0.22891863E+03  0.46420698E+04                                 6.824493                            5.431662       0.058569       2.098452                    0.999667      21.131918      58.768052       0.624971       0.483299      -1.012591       0.055129      -0.000039      -0.020133       0.058691       0.005415      -0.004381       0.082995      -0.093207      -0.037104      -0.070434      -0.038963       0.109396              7.569353       6.930963       0.060505      -0.455387       6.418444      -3.559891       9.358653           0.000776
          119              N       2.885552       4.066938      14.063537      -0.280401      31.600427 0.51411156E+03  0.12513749E+05                                 8.608434                            7.475893      -0.540143       1.849181                    0.998488      28.805381      82.302957       0.617271       0.407662      -1.077600       0.084438      -0.142517      -0.035112       0.169333      -0.016227      -0.039122      -0.072717       0.057763       0.184224      -0.103699       0.000092       0.103606              9.418594       9.340324      -1.636483      -0.799027       8.118200      -1.514718      10.797258           0.056536
          120              N       8.814945       7.134057      14.063537      -0.280402      31.601311 0.51412907E+03  0.12514249E+05                                 8.608456                            7.475907      -0.540168       1.849173                    0.998488      28.805912      82.304004       0.617286       0.407649      -1.077611      -0.165642      -0.001867      -0.035112       0.169332       0.033123      -0.043413       0.070242      -0.000771       0.184228      -0.103700       0.000090       0.103610              9.418619       9.840985       1.347447      -0.912279       7.617577       1.449333      10.797296           0.056537
          121              N       8.506452       0.465493      14.063537      -0.280403      31.601323 0.51412949E+03  0.12514262E+05                                 8.608456                            7.475908      -0.540158       1.849176                    0.998488      28.805950      82.304131       0.617286       0.407649      -1.077611       0.081202       0.144383      -0.035112       0.169332      -0.016898       0.082539       0.002479      -0.056990       0.184230      -0.103703       0.000093       0.103610              9.418616       7.006526       0.289064       1.711318      10.452044       0.065395      10.797277           0.056534
          122              N      -3.850098       7.599550       8.319463      -0.280404      31.601398 0.51413072E+03  0.12514295E+05                                 8.608460                            7.475910      -0.540139       1.849181                    0.998488      28.805955      82.304060       0.617287       0.407649      -1.077612       0.084438       0.142518       0.035112       0.169334       0.016227       0.039123      -0.072717       0.057765       0.184226      -0.103700       0.000093       0.103607              9.418626       9.340340       1.636486       0.799030       8.118235      -1.514737      10.797301           0.056537
          123              N       2.079295       4.532431       8.319463      -0.280400      31.600479 0.51411263E+03  0.12513787E+05                                 8.608455                            7.475910      -0.540168       1.849173                    0.998488      28.805432      82.303247       0.617269       0.407663      -1.077599      -0.165641       0.001867       0.035112       0.169332      -0.033123       0.043414       0.070242      -0.000773       0.184228      -0.103699       0.000089       0.103610              9.418618       9.840994      -1.347447       0.912273       7.617571       1.449329      10.797288           0.056535
          124              N       1.770802      11.200995       8.319463      -0.280402      31.601267 0.51412847E+03  0.12514231E+05                                 8.608445                            7.475900      -0.540162       1.849175                    0.998488      28.805913      82.303989       0.617287       0.407649      -1.077611       0.081202      -0.144383       0.035112       0.169332       0.016897      -0.082539       0.002479      -0.056990       0.184229      -0.103703       0.000093       0.103610              9.418602       7.006509      -0.289048      -1.711308      10.452034       0.065390      10.797263           0.056535
          125              N       3.850098       7.599550       0.858463      -0.280401      31.600429 0.51411161E+03  0.12513751E+05                                 8.608435                            7.475894      -0.540144       1.849181                    0.998488      28.805383      82.302971       0.617271       0.407662      -1.077600      -0.084438       0.142517       0.035112       0.169333      -0.016227      -0.039122      -0.072717       0.057763       0.184225      -0.103699       0.000092       0.103607              9.418595       9.340326      -1.636484      -0.799027       8.118202      -1.514718      10.797258           0.056536
          126              N      -2.079295       4.532431       0.858463      -0.280401      31.601309 0.51412901E+03  0.12514247E+05                                 8.608455                            7.475907      -0.540168       1.849173                    0.998488      28.805911      82.304005       0.617286       0.407650      -1.077611       0.165642       0.001867       0.035112       0.169332       0.033123      -0.043413       0.070242      -0.000771       0.184228      -0.103700       0.000090       0.103610              9.418619       9.840987       1.347447      -0.912279       7.617577       1.449332      10.797295           0.056537
          127              N      -1.770802      11.200995       0.858463      -0.280403      31.601324 0.51412951E+03  0.12514263E+05                                 8.608456                            7.475908      -0.540158       1.849176                    0.998488      28.805951      82.304140       0.617286       0.407649      -1.077611      -0.081203      -0.144383       0.035112       0.169332      -0.016898       0.082539       0.002479      -0.056990       0.184230      -0.103703       0.000093       0.103610              9.418616       7.006526       0.289064       1.711317      10.452047       0.065396      10.797277           0.056534
          128              N      10.585748       4.066938       6.602537      -0.280404      31.601401 0.51413080E+03  0.12514298E+05                                 8.608460                            7.475911      -0.540139       1.849181                    0.998488      28.805958      82.304074       0.617287       0.407649      -1.077612      -0.084438      -0.142518      -0.035112       0.169334       0.016227       0.039123      -0.072717       0.057765       0.184226      -0.103700       0.000093       0.103607              9.418627       9.340342       1.636487       0.799029       8.118237      -1.514737      10.797301           0.056537
          129              N       4.656355       7.134057       6.602537      -0.280400      31.600483 0.51411271E+03  0.12513790E+05                                 8.608456                            7.475910      -0.540168       1.849173                    0.998488      28.805435      82.303261       0.617269       0.407663      -1.077599       0.165641      -0.001867      -0.035112       0.169332      -0.033123       0.043414       0.070242      -0.000772       0.184227      -0.103699       0.000089       0.103610              9.418619       9.840996      -1.347447       0.912273       7.617572       1.449328      10.797288           0.056535
          130              N       4.964848       0.465493       6.602537      -0.280402      31.601269 0.51412851E+03  0.12514232E+05                                 8.608445                            7.475900      -0.540162       1.849175                    0.998488      28.805915      82.303999       0.617287       0.407649      -1.077611      -0.081202       0.144383      -0.035112       0.169332       0.016897      -0.082539       0.002479      -0.056990       0.184229      -0.103703       0.000093       0.103610              9.418603       7.006509      -0.289048      -1.711307      10.452037       0.065390      10.797262           0.056535
          131              O       4.570812       2.298298       1.835108      -0.600112      34.103546 0.51888077E+03  0.12347945E+05                                 8.287410                            7.011737       0.568664       2.234681                    0.995001      27.751785      72.282847       0.724376       0.355316      -1.143364       0.003009       0.002820      -0.010036       0.010850      -0.080223      -0.021061      -0.017755      -0.071051       0.077467      -0.106307       0.031225       0.075082              9.227283       6.505178      -2.358656       2.075805      11.856747      -3.322533       9.319924           0.000383
          132              O       4.908268       4.238435       0.847868      -0.626903      36.658520 0.67507523E+03  0.17189875E+05                                 8.766577                            8.117240      -0.007823       2.037164                    0.993708      29.025814      78.688548       0.657188       0.366013      -1.132770      -0.014364      -0.008352      -0.024647       0.029725       0.031907      -0.060073       0.028811      -0.027180      -0.031474      -0.086921       0.035866       0.051055              9.140240       9.207219       0.858953       1.709063      10.776291      -1.345274       7.437209          -0.001543
          133              O       4.522315       6.106240      13.361606      -0.524922      32.393065 0.50653137E+03  0.11979157E+05                                 7.996512                            6.936023       0.581621       2.251496                    0.997726      26.763900      69.444843       0.727177       0.356161      -1.142927      -0.003396      -0.008525      -0.014803       0.017416      -0.055565       0.009136       0.031255       0.003741       0.109674      -0.081056       0.025490       0.055566              8.702707       7.061275      -1.614550      -2.462945       8.641070       3.710062      10.405777           0.054186
          134              O       5.315775       5.105255      11.573652      -0.617235      40.798973 0.58807542E+03  0.14428442E+05                                 9.360944                            7.496312       0.340258       2.159167                    0.994447      28.059603      74.023723       0.696668       0.358339      -1.141818      -0.040936       0.049436       0.033637       0.072464      -0.042802       0.001058      -0.021484       0.078775       0.137456      -0.083948       0.030352       0.053596             10.736418      10.700816      -1.003333      -5.939651       6.080049       1.188955      15.428390           0.009160
          135              O       6.440629       6.558900       1.835108      -0.600125      34.104145 0.51889370E+03  0.12348337E+05                                 8.287519                            7.011834       0.568522       2.234635                    0.994998      27.752043      72.283913       0.724369       0.355317      -1.143362       0.000939      -0.003996      -0.010037       0.010844       0.009349      -0.004846       0.027124       0.174484       0.077486      -0.106317       0.031234       0.075083              9.227407      12.561633      -1.137961      -3.915360       5.800531      -0.136492       9.320057           0.000384
          136              O       7.952108       5.296586       0.847868      -0.626890      36.658832 0.67508405E+03  0.17190187E+05                                 8.766704                            8.117355      -0.008027       2.037103                    0.993710      29.025875      78.689378       0.657175       0.366018      -1.132764      -0.000050       0.016611      -0.024647       0.029722      -0.027719       0.054983       0.037618      -0.041673      -0.031485      -0.086915       0.035861       0.051054              9.140384       9.640372      -1.108879      -2.019722      10.343391      -0.807445       7.437389          -0.001542
          137              O       9.762651       4.696928      13.361606      -0.524920      32.393066 0.50653218E+03  0.11979183E+05                                 7.996517                            6.936035       0.581623       2.251497                    0.997726      26.763903      69.444906       0.727175       0.356161      -1.142926      -0.005687       0.007201      -0.014804       0.017417       0.029404       0.022500      -0.023541       0.094368       0.109672      -0.081056       0.025492       0.055565              8.702702       9.644366       0.123183       4.444458       6.057994       0.277917      10.405744           0.054188
          138              O       8.499043       4.510264      11.573652      -0.617221      40.797500 0.58805513E+03  0.14427812E+05                                 9.360708                            7.496175       0.340331       2.159195                    0.994448      28.059191      74.022152       0.696676       0.358338      -1.141819       0.063278       0.010721       0.033635       0.072459       0.055520      -0.019129       0.009834       0.034744       0.137460      -0.083957       0.030366       0.053591             10.736102       8.103988       2.502372       3.999354       8.676407       4.549145      15.427912           0.009160
          139              O       9.195509       2.809290       1.835108      -0.600128      34.104367 0.51889613E+03  0.12348408E+05                                 8.287556                            7.011852       0.568616       2.234662                    0.995000      27.752088      72.284043       0.724368       0.355317      -1.143362      -0.003949       0.001182      -0.010035       0.010848       0.070883       0.025904      -0.009359      -0.103419       0.077470      -0.106308       0.031224       0.075084              9.227457       8.476292       3.496667       1.839535       9.885957       3.459097       9.320122           0.000384
          140              O       7.346573       2.131467       0.847868      -0.626913      36.659700 0.67510671E+03  0.17190900E+05                                 8.766824                            8.117481      -0.008022       2.037102                    0.993702      29.026292      78.690694       0.657171       0.366017      -1.132765       0.014409      -0.008280      -0.024646       0.029726      -0.004169       0.005094      -0.066453       0.068873      -0.031435      -0.086947       0.035877       0.051071              9.140491      11.128167       0.250044       0.310620       8.855944       2.152800       7.437361          -0.001542
          141              O       5.921983       0.863320      13.361606      -0.524929      32.393446 0.50654112E+03  0.11979450E+05                                 7.996578                            6.936097       0.581613       2.251488                    0.997726      26.764134      69.445729       0.727172       0.356161      -1.142926       0.009083       0.001320      -0.014804       0.017418       0.026163      -0.031638      -0.007713      -0.098110       0.109666      -0.081056       0.025492       0.055563              8.702753       6.847959       1.491369      -1.981546       8.854518      -3.987994      10.405783           0.054186
          142              O       6.392132       2.050969      11.573652      -0.617195      40.795824 0.58802907E+03  0.14427000E+05                                 9.360448                            7.496002       0.340448       2.159244                    0.994450      28.058628      74.020021       0.696686       0.358337      -1.141820      -0.022338      -0.060145       0.033624       0.072436      -0.012706       0.018075       0.011622      -0.113581       0.137463      -0.083974       0.030401       0.053574             10.735768       6.366064      -1.499086       1.940046      10.413921      -5.737842      15.427320           0.009160
          143              O      -2.164838       9.368190       5.625892      -0.600111      34.103718 0.51888386E+03  0.12348039E+05                                 8.287444                            7.011765       0.568657       2.234678                    0.995001      27.751816      72.283033       0.724373       0.355317      -1.143363       0.003009      -0.002821       0.010037       0.010851       0.080225       0.021060      -0.017755      -0.071052       0.077466      -0.106308       0.031225       0.075083              9.227323       6.505207       2.358672      -2.075822      11.856794      -3.322551       9.319969           0.000384
          144              O      -1.827382       7.428053       6.613132      -0.626904      36.658639 0.67507814E+03  0.17189969E+05                                 8.766596                            8.117257      -0.007816       2.037165                    0.993708      29.025877      78.688773       0.657187       0.366012      -1.132770      -0.014363       0.008353       0.024647       0.029724      -0.031908       0.060074       0.028811      -0.027179      -0.031471      -0.086922       0.035865       0.051057              9.140259       9.207237      -0.858958      -1.709070      10.776314      -1.345276       7.437226          -0.001541
          145              O      -2.213335       5.560248       9.021394      -0.524924      32.393317 0.50653612E+03  0.11979299E+05                                 7.996559                            6.936060       0.581617       2.251493                    0.997726      26.763992      69.445203       0.727174       0.356161      -1.142926      -0.003395       0.008524       0.014802       0.017415       0.055566      -0.009138       0.031255       0.003740       0.109672      -0.081057       0.025492       0.055565              8.702762       7.061314       1.614565       2.462968       8.641126       3.710091      10.405847           0.054187
          146              O      -1.419875       6.561233      10.809348      -0.617236      40.799115 0.58807744E+03  0.14428505E+05                                 9.360968                            7.496328       0.340255       2.159165                    0.994447      28.059635      74.023861       0.696667       0.358339      -1.141817      -0.040935      -0.049437      -0.033637       0.072465       0.042803      -0.001058      -0.021484       0.078777       0.137458      -0.083950       0.030353       0.053597             10.736449      10.700840       1.003336       5.939673       6.080063       1.188961      15.428443           0.009159
          147              O      -0.295021       5.107588       5.625892      -0.600125      34.104204 0.51889492E+03  0.12348375E+05                                 8.287538                            7.011850       0.568521       2.234635                    0.994998      27.752043      72.283984       0.724367       0.355318      -1.143361       0.000939       0.003996       0.010037       0.010844      -0.009348       0.004846       0.027123       0.174484       0.077487      -0.106316       0.031234       0.075083              9.227428      12.561665       1.137971       3.915364       5.800545      -0.136490       9.320075           0.000383
          148              O       1.216458       6.369902       6.613132      -0.626890      36.658755 0.67508203E+03  0.17190121E+05                                 8.766688                            8.117341      -0.008025       2.037105                    0.993710      29.025837      78.689217       0.657176       0.366018      -1.132764      -0.000049      -0.016612       0.024647       0.029722       0.027719      -0.054983       0.037618      -0.041671      -0.031486      -0.086915       0.035862       0.051053              9.140368       9.640364       1.108880       2.019719      10.343366      -0.807439       7.437374          -0.001542
          149              O       3.027001       6.969560       9.021394      -0.524920      32.392926 0.50652941E+03  0.11979099E+05                                 7.996489                            6.936012       0.581623       2.251497                    0.997726      26.763861      69.444717       0.727177       0.356161      -1.142927      -0.005688      -0.007202       0.014803       0.017417      -0.029403      -0.022500      -0.023540       0.094367       0.109673      -0.081055       0.025490       0.055565              8.702669       9.644335      -0.123182      -4.444438       6.057973       0.277916      10.405699           0.054186
          150              O       1.763393       7.156224      10.809348      -0.617221      40.797427 0.58805418E+03  0.14427781E+05                                 9.360693                            7.496165       0.340329       2.159195                    0.994448      28.059188      74.022106       0.696677       0.358337      -1.141819       0.063278      -0.010721      -0.033634       0.072459      -0.055519       0.019129       0.009834       0.034742       0.137458      -0.083956       0.030366       0.053590             10.736083       8.103980      -2.502367      -3.999345       8.676392       4.549133      15.427877           0.009159
          151              O       2.459859       8.857198       5.625892      -0.600129      34.104135 0.51889176E+03  0.12348273E+05                                 8.287502                            7.011808       0.568622       2.234664                    0.995000      27.752057      72.283786       0.724373       0.355316      -1.143364      -0.003949      -0.001182       0.010034       0.010848      -0.070881      -0.025905      -0.009359      -0.103419       0.077470      -0.106307       0.031225       0.075083              9.227395       8.476238      -3.496640      -1.839525       9.885890       3.459070       9.320057           0.000384
          152              O       0.610923       9.535021       6.613132      -0.626913      36.659718 0.67510732E+03  0.17190921E+05                                 8.766830                            8.117487      -0.008028       2.037100                    0.993702      29.026299      78.690741       0.657171       0.366017      -1.132765       0.014409       0.008280       0.024646       0.029725       0.004170      -0.005094      -0.066453       0.068872      -0.031436      -0.086947       0.035876       0.051071              9.140496      11.128169      -0.250037      -0.310618       8.855952       2.152802       7.437367          -0.001542
          153              O      -0.813667      10.803168       9.021394      -0.524928      32.393425 0.50654083E+03  0.11979442E+05                                 7.996575                            6.936095       0.581617       2.251490                    0.997726      26.764125      69.445706       0.727172       0.356161      -1.142926       0.009084      -0.001320       0.014804       0.017419      -0.026163       0.031639      -0.007713      -0.098112       0.109665      -0.081056       0.025493       0.055564              8.702749       6.847954      -1.491361       1.981544       8.854511      -3.987990      10.405781           0.054187
          154              O      -0.343518       9.615519      10.809348      -0.617196      40.795843 0.58802944E+03  0.14427012E+05                                 9.360453                            7.496006       0.340453       2.159245                    0.994450      28.058631      74.020040       0.696686       0.358337      -1.141820      -0.022338       0.060145      -0.033624       0.072436       0.012705      -0.018075       0.011622      -0.113580       0.137461      -0.083974       0.030400       0.053573             10.735774       6.366067       1.499091      -1.940049      10.413928      -5.737845      15.427327           0.009159
          155              O       2.164838       9.368190      13.086892      -0.600112      34.103537 0.51888059E+03  0.12347939E+05                                 8.287407                            7.011735       0.568664       2.234681                    0.995001      27.751787      72.282842       0.724376       0.355316      -1.143364      -0.003009      -0.002820       0.010036       0.010850      -0.080223      -0.021061      -0.017755      -0.071051       0.077467      -0.106307       0.031225       0.075082              9.227279       6.505175      -2.358655       2.075804      11.856742      -3.322532       9.319921           0.000383
          156              O       1.827382       7.428053      14.074132      -0.626903      36.658531 0.67507549E+03  0.17189884E+05                                 8.766579                            8.117242      -0.007824       2.037164                    0.993708      29.025819      78.688568       0.657188       0.366013      -1.132770       0.014364       0.008352       0.024647       0.029725       0.031907      -0.060073       0.028811      -0.027180      -0.031474      -0.086921       0.035866       0.051055              9.140242       9.207221       0.858953       1.709064      10.776293      -1.345274       7.437211          -0.001544
          157              O       2.213335       5.560248       1.560394      -0.524922      32.393064 0.50653135E+03  0.11979156E+05                                 7.996512                            6.936023       0.581621       2.251496                    0.997726      26.763899      69.444840       0.727177       0.356161      -1.142927       0.003396       0.008525       0.014803       0.017416      -0.055565       0.009136       0.031255       0.003741       0.109674      -0.081056       0.025490       0.055566              8.702707       7.061275      -1.614550      -2.462945       8.641070       3.710062      10.405777           0.054186
          158              O       1.419875       6.561233       3.348348      -0.617235      40.798972 0.58807540E+03  0.14428442E+05                                 9.360944                            7.496312       0.340258       2.159167                    0.994447      28.059602      74.023721       0.696668       0.358339      -1.141818       0.040936      -0.049436      -0.033637       0.072464      -0.042802       0.001058      -0.021484       0.078775       0.137456      -0.083948       0.030352       0.053596             10.736418      10.700816      -1.003333      -5.939652       6.080049       1.188955      15.428390           0.009160
          159              O       0.295021       5.107588      13.086892      -0.600125      34.104133 0.51889345E+03  0.12348329E+05                                 8.287515                            7.011832       0.568522       2.234634                    0.994998      27.752042      72.283900       0.724369       0.355317      -1.143362      -0.000939       0.003995       0.010037       0.010844       0.009349      -0.004846       0.027124       0.174484       0.077486      -0.106316       0.031234       0.075083              9.227403      12.561627      -1.137961      -3.915358       5.800529      -0.136492       9.320054           0.000383
          160              O      -1.216458       6.369902      14.074132      -0.626890      36.658846 0.67508440E+03  0.17190198E+05                                 8.766706                            8.117357      -0.008028       2.037103                    0.993710      29.025882      78.689403       0.657175       0.366018      -1.132764       0.000050      -0.016612       0.024646       0.029722      -0.027718       0.054983       0.037618      -0.041673      -0.031485      -0.086915       0.035861       0.051054              9.140386       9.640375      -1.108879      -2.019723      10.343393      -0.807446       7.437391          -0.001543
          161              O      -3.027001       6.969560       1.560394      -0.524919      32.393060 0.50653206E+03  0.11979179E+05                                 7.996516                            6.936034       0.581623       2.251497                    0.997726      26.763900      69.444895       0.727176       0.356161      -1.142926       0.005687      -0.007201       0.014803       0.017417       0.029404       0.022499      -0.023541       0.094368       0.109672      -0.081056       0.025492       0.055564              8.702700       9.644365       0.123183       4.444458       6.057993       0.277917      10.405743           0.054188
          162              O      -1.763393       7.156224       3.348348      -0.617220      40.797495 0.58805503E+03  0.14427808E+05                                 9.360707                            7.496174       0.340331       2.159195                    0.994448      28.059189      74.022144       0.696676       0.358338      -1.141819      -0.063278      -0.010721      -0.033635       0.072459       0.055520      -0.019129       0.009834       0.034743       0.137461      -0.083957       0.030366       0.053591             10.736101       8.103987       2.502372       3.999353       8.676406       4.549144      15.427910           0.009161
          163              O      -2.459859       8.857198      13.086892      -0.600128      34.104355 0.51889590E+03  0.12348401E+05                                 8.287552                            7.011849       0.568617       2.234662                    0.995000      27.752089      72.284033       0.724368       0.355317      -1.143362       0.003949      -0.001182       0.010035       0.010848       0.070883       0.025904      -0.009359      -0.103419       0.077470      -0.106308       0.031224       0.075084              9.227453       8.476288       3.496665       1.839535       9.885953       3.459095       9.320118           0.000383
          164              O      -0.610923       9.535021      14.074132      -0.626913      36.659704 0.67510682E+03  0.17190904E+05                                 8.766825                            8.117482      -0.008022       2.037102                    0.993702      29.026294      78.690703       0.657171       0.366017      -1.132765      -0.014409       0.008280       0.024646       0.029726      -0.004169       0.005094      -0.066453       0.068873      -0.031435      -0.086947       0.035877       0.051071              9.140492      11.128167       0.250044       0.310620       8.855945       2.152801       7.437362          -0.001543
          165              O       0.813667      10.803168       1.560394      -0.524929      32.393439 0.50654097E+03  0.11979446E+05                                 7.996577                            6.936096       0.581614       2.251488                    0.997726      26.764131      69.445716       0.727172       0.356161      -1.142926      -0.009083      -0.001320       0.014803       0.017418       0.026163      -0.031638      -0.007712      -0.098110       0.109666      -0.081056       0.025493       0.055563              8.702751       6.847958       1.491369      -1.981546       8.854516      -3.987993      10.405781           0.054186
          166              O       0.343518       9.615519       3.348348      -0.617195      40.795820 0.58802901E+03  0.14426998E+05                                 9.360448                            7.496002       0.340448       2.159244                    0.994450      28.058627      74.020016       0.696686       0.358337      -1.141820       0.022338       0.060145      -0.033624       0.072436      -0.012706       0.018075       0.011622      -0.113580       0.137462      -0.083974       0.030401       0.053574             10.735767       6.366063      -1.499086       1.940046      10.413920      -5.737841      15.427318           0.009160
          167              O       8.900488       2.298298       9.296108      -0.600111      34.103695 0.51888342E+03  0.12348025E+05                                 8.287439                            7.011760       0.568658       2.234679                    0.995001      27.751813      72.283007       0.724374       0.355317      -1.143363      -0.003009       0.002821      -0.010037       0.010851       0.080225       0.021061      -0.017755      -0.071052       0.077466      -0.106308       0.031225       0.075083              9.227317       6.505203       2.358670      -2.075821      11.856784      -3.322548       9.319963           0.000384
          168              O       8.563032       4.238435       8.308868      -0.626904      36.658632 0.67507799E+03  0.17189964E+05                                 8.766594                            8.117256      -0.007816       2.037165                    0.993708      29.025874      78.688761       0.657188       0.366012      -1.132770       0.014363      -0.008353      -0.024647       0.029724      -0.031908       0.060074       0.028811      -0.027179      -0.031471      -0.086922       0.035865       0.051057              9.140258       9.207236      -0.858958      -1.709070      10.776312      -1.345275       7.437226          -0.001542
          169              O       8.948985       6.106240       5.900606      -0.524924      32.393319 0.50653615E+03  0.11979300E+05                                 7.996559                            6.936060       0.581617       2.251493                    0.997726      26.763993      69.445205       0.727174       0.356161      -1.142926       0.003395      -0.008524      -0.014802       0.017415       0.055566      -0.009138       0.031255       0.003740       0.109672      -0.081057       0.025492       0.055565              8.702762       7.061314       1.614565       2.462968       8.641126       3.710092      10.405847           0.054187
          170              O       8.155525       5.105255       4.112652      -0.617236      40.799100 0.58807716E+03  0.14428497E+05                                 9.360965                            7.496326       0.340255       2.159165                    0.994447      28.059629      74.023840       0.696667       0.358339      -1.141817       0.040935       0.049436       0.033637       0.072465       0.042803      -0.001058      -0.021484       0.078776       0.137459      -0.083950       0.030353       0.053597             10.736446      10.700837       1.003336       5.939671       6.080062       1.188960      15.428438           0.009160
          171              O       7.030671       6.558900       9.296108      -0.600125      34.104185 0.51889456E+03  0.12348364E+05                                 8.287533                            7.011847       0.568521       2.234635                    0.994998      27.752040      72.283963       0.724367       0.355318      -1.143361      -0.000939      -0.003996      -0.010037       0.010844      -0.009348       0.004846       0.027123       0.174484       0.077487      -0.106316       0.031234       0.075083              9.227423      12.561657       1.137970       3.915362       5.800542      -0.136490       9.320071           0.000383
          172              O       5.519192       5.296586       8.308868      -0.626890      36.658747 0.67508185E+03  0.17190116E+05                                 8.766687                            8.117340      -0.008026       2.037105                    0.993710      29.025833      78.689204       0.657176       0.366018      -1.132764       0.000049       0.016612      -0.024647       0.029722       0.027719      -0.054982       0.037618      -0.041672      -0.031486      -0.086914       0.035862       0.051053              9.140367       9.640363       1.108880       2.019718      10.343364      -0.807439       7.437373          -0.001543
          173              O       3.708649       4.696928       5.900606      -0.524920      32.392926 0.50652943E+03  0.11979100E+05                                 7.996489                            6.936012       0.581623       2.251497                    0.997726      26.763860      69.444716       0.727177       0.356161      -1.142927       0.005688       0.007201      -0.014803       0.017416      -0.029403      -0.022500      -0.023540       0.094367       0.109673      -0.081055       0.025490       0.055565              8.702669       9.644336      -0.123182      -4.444438       6.057973       0.277915      10.405700           0.054187
          174              O       4.972257       4.510264       4.112652      -0.617220      40.797412 0.58805392E+03  0.14427773E+05                                 9.360691                            7.496163       0.340328       2.159195                    0.994448      28.059182      74.022085       0.696677       0.358337      -1.141819      -0.063278       0.010721       0.033634       0.072459      -0.055519       0.019129       0.009834       0.034742       0.137458      -0.083956       0.030366       0.053590             10.736080       8.103977      -2.502367      -3.999343       8.676390       4.549132      15.427872           0.009160
          175              O       4.275791       2.809290       9.296108      -0.600129      34.104115 0.51889140E+03  0.12348262E+05                                 8.287498                            7.011805       0.568623       2.234664                    0.995000      27.752054      72.283764       0.724373       0.355316      -1.143364       0.003949       0.001182      -0.010034       0.010848      -0.070881      -0.025905      -0.009359      -0.103419       0.077470      -0.106307       0.031225       0.075083              9.227390       8.476233      -3.496637      -1.839525       9.885884       3.459068       9.320053           0.000384
          176              O       6.124727       2.131467       8.308868      -0.626913      36.659709 0.67510711E+03  0.17190914E+05                                 8.766828                            8.117486      -0.008028       2.037101                    0.993702      29.026295      78.690725       0.657171       0.366017      -1.132765      -0.014409      -0.008280      -0.024646       0.029725       0.004170      -0.005094      -0.066453       0.068872      -0.031436      -0.086947       0.035876       0.051071              9.140494      11.128166      -0.250037      -0.310618       8.855951       2.152801       7.437365          -0.001543
          177              O       7.549317       0.863320       5.900606      -0.524928      32.393423 0.50654082E+03  0.11979442E+05                                 7.996575                            6.936095       0.581617       2.251490                    0.997726      26.764124      69.445704       0.727172       0.356161      -1.142926      -0.009084       0.001320      -0.014804       0.017419      -0.026163       0.031639      -0.007713      -0.098112       0.109665      -0.081056       0.025493       0.055564              8.702749       6.847954      -1.491361       1.981544       8.854511      -3.987990      10.405781           0.054187
          178              O       7.079168       2.050969       4.112652      -0.617195      40.795814 0.58802896E+03  0.14426997E+05                                 9.360448                            7.496002       0.340454       2.159246                    0.994450      28.058621      74.020003       0.696686       0.358337      -1.141820       0.022338      -0.060145       0.033624       0.072436       0.012705      -0.018075       0.011622      -0.113580       0.137461      -0.083974       0.030400       0.053574             10.735768       6.366065       1.499090      -1.940048      10.413922      -5.737841      15.427318           0.009160

******************************************************
Auxiliary information for the entire system
The total spin magnetic moment of the unit cell is   5.998692
The total net atomic charge of the unit cell is   0.000001
Accuracy of reproducing the electrostatic potential in the unit cell:
  The inner radius (bohr) =    5.0000
  The outer radius (bohr) =   12.0000
  Valid grid points have density less than (e/(bohr^3)) =    0.0001
  The number of valid grid points were=        63638
  The rms potential error without charges in kcal/mol is=      7.30468
  The rms potential error with partial charges in kcal/mol is=      0.59968
  The RRMSE value at monopole order=      0.08210
  The rms potential error with partial charges and cloud penetration in kcal/mol is=      0.59333
  The RRMSE value at monopole order with cloud penetration is=      0.08123
  The rms potential error with partial charges and atomic dipoles in kcal/mol is=      0.60082
  The RRMSE value at dipole order=      0.08225
  The rms potential error with partial charges, atomic dipoles and cloud penetration in kcal/mol is=      0.59093
  The RRMSE value at dipole order with cloud penetration=      0.08090

******************************************************
The electron densities and ab initio electrostatic potential were computed in VASP using the PBE functional and
projector augmented wave method. See the main text of the journal article for a description of computational details.
The atomic charges, dipoles, and quadrupoles were computed with the DDEC6 method as described in
(a) T. A. Manz and N. Gabaldon Limas, RSC Adv. 6 (2016) 47771-47801 DOI: 10.1039/c6ra04656h
(b) N. Gabaldon Limas and T. A. Manz, RSC Adv. 8 (2018) 2678-2707 DOI: 10.1039/c7ra11829e.
For each atom in the material, the electron cloud parameters were fit to the spherically averaged atom-in-material
electron density using radial positions for which this density was between 10^-4 and 10^-2 electrons per cubic bohr.
The polarizabilities, dispersion coefficients, and quantum Drude oscillator (QDO) parameters were fit using the MCLF method.
The magnetic structure of the system was optimized in VASP from the default ferromagnetic initial guess using spin polarization.
The atomic spin moments (ASMs) were computed on this optimized magnetic structure using the DDEC6 partition as inputs
to the method of T. A. Manz and D. S. Sholl, J. Chem. Theory Comput. 7 (2011) 4146-4164 DOI: 10.1021/ct200539n.
The RMSE and RRMSE were computed using a uniform grid with Ewald summation.
