# Supplementary material for: A collection of forcefield precursors for metal–organic frameworks
Source: RSC Adv. 2019 Nov 13;9(63):36492–507. doi: 10.1039/c9ra07327b (PMC9075174; doi:10.1039/c9ra07327b)
Supplement: RA-009-C9RA07327B-s6083 [file RA-009-C9RA07327B-s6083.xyz]

  178
jmolscript: load "" {1 1 1} spacegroup "x,y,z" unitcell [{     13.402700     0.000000     0.000000 }, {     -6.701350    11.607079     0.000000 }, {      0.000000     0.000000    14.669000 }]
Nd     0.000000     7.737975    12.191553     2.060215
Nd     6.701350     3.869104     9.811947     2.060215
Nd     6.701350     3.869104     2.477447     2.060216
Nd     0.000000     7.737975     4.857053     2.060215
Cu    -3.350675     5.803539     0.000000     0.777345
Cu     6.701350     0.000000     0.000000     0.777338
Cu     3.350675     5.803539     0.000000     0.777340
Cu     3.350675     5.803539     7.334500     0.777342
Cu     6.701350     0.000000     7.334500     0.777338
Cu    -3.350675     5.803539     7.334500     0.777341
H     -1.418676     3.395071    13.963421     0.140392
H     -0.274755     3.714265     0.318317     0.125702
H     10.883663     3.787390     1.133914     0.255006
H     -0.518014     5.326489     1.860029     0.148024
H     -1.555383     4.611492     2.790044     0.143377
H     -3.051795    11.138153    13.963421     0.140388
H     -3.347324     9.987891     0.318317     0.125697
H      4.539494     0.287856     1.133914     0.255004
H     -1.829469     9.392448     1.860029     0.148022
H     -1.929989    10.648334     2.790044     0.143376
H      4.470471     8.680934    13.963421     0.140389
H      3.622080     9.512001     0.318317     0.125701
H      4.680893     7.531834     1.133914     0.255003
H      2.347483     8.495221     1.860029     0.148027
H      3.485372     7.954331     2.790044     0.143377
H      5.282674     8.212008     8.040079     0.140393
H      6.426595     7.892814     7.016183     0.125702
H      4.182313     7.819689     6.200586     0.255005
H      6.183336     6.280590     5.474471     0.148023
H      5.145967     6.995587     4.544456     0.143377
H      3.649555     0.468926     8.040079     0.140389
H      3.354026     1.619188     7.016183     0.125698
H     -2.161856    11.319223     6.200586     0.255004
H      4.871881     2.214631     5.474471     0.148022
H      4.771361     0.958745     4.544456     0.143376
H     11.171821     2.926145     8.040079     0.140389
H     10.323430     2.095078     7.016183     0.125701
H     -2.020457     4.075245     6.200586     0.255004
H      9.048833     3.111858     5.474471     0.148027
H     10.186722     3.652748     4.544456     0.143378
H      8.120026     8.212008     0.705579     0.140393
H      6.976105     7.892814    14.350683     0.125702
H     -4.182313     7.819689    13.535086     0.255006
H      7.219364     6.280590    12.808971     0.148024
H      8.256733     6.995587    11.878956     0.143378
H      9.753145     0.468926     0.705579     0.140388
H     10.048674     1.619188    14.350683     0.125697
H      2.161856    11.319223    13.535086     0.255004
H      8.530819     2.214631    12.808971     0.148022
H      8.631339     0.958745    11.878956     0.143376
H      2.230879     2.926145     0.705579     0.140389
H      3.079270     2.095078    14.350683     0.125701
H      2.020457     4.075245    13.535086     0.255003
H      4.353867     3.111858    12.808971     0.148027
H      3.215978     3.652748    11.878956     0.143377
H      1.418676     3.395071     6.628921     0.140393
H      0.274755     3.714265     7.652817     0.125702
H      2.519037     3.787390     8.468414     0.255005
H      0.518014     5.326489     9.194529     0.148023
H      1.555383     4.611492    10.124544     0.143377
H      3.051795    11.138153     6.628921     0.140389
H      3.347324     9.987891     7.652817     0.125698
H      8.863206     0.287856     8.468414     0.255004
H      1.829469     9.392448     9.194529     0.148022
H      1.929989    10.648334    10.124544     0.143376
H     -4.470471     8.680934     6.628921     0.140389
H     -3.622080     9.512001     7.652817     0.125701
H      8.721807     7.531834     8.468414     0.255004
H     -2.347483     8.495221     9.194529     0.148027
H     -3.485372     7.954331    10.124544     0.143378
C     -0.599771     5.259167    13.674442     0.654493
C     -1.043400     4.086853    14.528178    -0.229160
C     -1.464915     5.188364     2.018454    -0.244913
C     -2.112936     6.505768     2.305967     0.686674
C     -1.846892     9.496912    13.674442     0.654493
C     -2.640332    10.467264    14.528178    -0.229162
C     -1.475637    10.281551     2.018454    -0.244910
C     -0.010722    10.184051     2.305967     0.686684
C      2.446663     8.458078    13.674442     0.654500
C      3.683732     8.660042    14.528178    -0.229162
C      2.940552     7.744243     2.018454    -0.244911
C      2.123658     6.524339     2.305967     0.686678
C      6.101579     6.347912     8.329058     0.654493
C      5.657950     7.520226     7.475322    -0.229161
C      5.236435     6.418715     5.316046    -0.244914
C      4.588414     5.101311     5.028533     0.686674
C      4.854458     2.110167     8.329058     0.654493
C      4.061018     1.139815     7.475322    -0.229162
C      5.225713     1.325528     5.316046    -0.244908
C      6.690628     1.423028     5.028533     0.686684
C      9.148013     3.149001     8.329058     0.654500
C     10.385082     2.947037     7.475322    -0.229162
C      9.641902     3.862836     5.316046    -0.244911
C      8.825008     5.082740     5.028533     0.686678
C      7.301121     6.347912     0.994558     0.654493
C      7.744750     7.520226     0.140822    -0.229160
C      8.166265     6.418715    12.650546    -0.244913
C      8.814286     5.101311    12.363033     0.686674
C      8.548242     2.110167     0.994558     0.654493
C      9.341682     1.139815     0.140822    -0.229162
C      8.176987     1.325528    12.650546    -0.244910
C      6.712072     1.423028    12.363033     0.686684
C      4.254687     3.149001     0.994558     0.654501
C      3.017618     2.947037     0.140822    -0.229162
C      3.760798     3.862836    12.650546    -0.244911
C      4.577692     5.082740    12.363033     0.686678
C      0.599771     5.259167     6.339942     0.654493
C      1.043400     4.086853     7.193678    -0.229160
C      1.464915     5.188364     9.352954    -0.244914
C      2.112936     6.505768     9.640467     0.686674
C      1.846892     9.496912     6.339942     0.654493
C      2.640332    10.467264     7.193678    -0.229162
C      1.475637    10.281551     9.352954    -0.244909
C      0.010722    10.184051     9.640467     0.686684
C     -2.446663     8.458078     6.339942     0.654501
C     -3.683732     8.660042     7.193678    -0.229162
C     -2.940552     7.744243     9.352954    -0.244911
C     -2.123658     6.524339     9.640467     0.686678
N     -2.058655     4.519797     0.850949    -0.278982
N     -1.757764    11.130028     0.850949    -0.278980
N      3.816419     7.564333     0.850949    -0.278981
N      4.642695     7.087282     6.483551    -0.278978
N      4.943586     0.477051     6.483551    -0.278983
N     10.517769     4.042746     6.483551    -0.278982
N      8.760005     7.087282    13.818051    -0.278982
N      8.459114     0.477051    13.818051    -0.278980
N      2.884931     4.042746    13.818051    -0.278981
N      2.058655     4.519797     8.185449    -0.278978
N      1.757764    11.130028     8.185449    -0.278982
N     -3.816419     7.564333     8.185449    -0.278982
O      0.305984     5.095740    12.848870    -0.615894
O     -1.194181     6.358358    13.834187    -0.671191
O     -3.014267     6.941033     1.547873    -0.525531
O     -1.731629     7.138354     3.309473    -0.663390
O     -2.441302     8.794219    12.848870    -0.615905
O     -0.597760     9.462091    13.834187    -0.671174
O      0.816895    10.746994     1.547873    -0.525534
O      0.346460     9.537537     3.309473    -0.663429
O      2.135318     9.324199    12.848870    -0.615897
O      1.791941     7.393709    13.834187    -0.671194
O      2.197373     5.526130     1.547873    -0.525534
O      1.385169     6.538268     3.309473    -0.663403
O      7.007334     6.511339     9.154630    -0.615894
O      5.507169     5.248721     8.169313    -0.671190
O      3.687083     4.666046     5.786627    -0.525530
O      4.969721     4.468725     4.025027    -0.663390
O      4.260048     2.812860     9.154630    -0.615906
O      6.103590     2.144988     8.169313    -0.671176
O      7.518245     0.860085     5.786627    -0.525534
O      7.047810     2.069542     4.025027    -0.663429
O      8.836668     2.282880     9.154630    -0.615896
O      8.493291     4.213370     8.169313    -0.671194
O      8.898723     6.080949     5.786627    -0.525533
O      8.086519     5.068811     4.025027    -0.663403
O      6.395366     6.511339     1.820130    -0.615894
O      7.895531     5.248721     0.834813    -0.671191
O      9.715617     4.666046    13.121127    -0.525531
O      8.432979     4.468725    11.359527    -0.663390
O      9.142652     2.812860     1.820130    -0.615905
O      7.299110     2.144988     0.834813    -0.671175
O      5.884455     0.860085    13.121127    -0.525534
O      6.354890     2.069542    11.359527    -0.663429
O      4.566032     2.282880     1.820130    -0.615897
O      4.909409     4.213370     0.834813    -0.671194
O      4.503977     6.080949    13.121127    -0.525534
O      5.316181     5.068811    11.359527    -0.663403
O     -0.305984     5.095740     5.514370    -0.615895
O      1.194181     6.358358     6.499687    -0.671190
O      3.014267     6.941033     8.882373    -0.525530
O      1.731629     7.138354    10.643973    -0.663390
O      2.441302     8.794219     5.514370    -0.615905
O      0.597760     9.462091     6.499687    -0.671176
O     -0.816895    10.746994     8.882373    -0.525534
O     -0.346460     9.537537    10.643973    -0.663429
O     -2.135318     9.324199     5.514370    -0.615896
O     -1.791941     7.393709     6.499687    -0.671194
O     -2.197373     5.526130     8.882373    -0.525533
O     -1.385169     6.538268    10.643973    -0.663403

The following XYZ coordinates are in angstroms. Other properties are in atomic units.
The sperically averaged electron density of each atom fit to a function of the form exp(a - br)
eigen_1, eigen_2 and eigen_3 are the three eigenvalues of traceless quadrupole moment tensor
  atom number  atomic symbol              X              Y              Z     net charge C6 coefficient C8 coefficient C10 coefficient fluctuating dipole atomic polarizability isotropic forcefield polarizability              a              b squared Pearson coefficient          <r^3>          <r^4>         wp_QDO          m_QDO          q_QDO       dipole_x       dipole_y       dipole_z         dipole            Qxy            Qxz            Qyz     Q(x^2-y^2)  Q(3z^2 - R^2)        eigen_1        eigen_2        eigen_3 static polarizability      alpha(xx)      alpha(xy)      alpha(xz)      alpha(yy)      alpha(yz)      alpha(zz) atomic spin moment
            1             Nd       0.000000       7.737975      12.191553       2.060215     189.301521 0.50870628E+04  0.19559860E+06                                21.052823                           18.778215       2.661911       2.471441                    0.999114      86.679025     213.250133       0.612822       0.259940      -1.353936      -0.000004       0.000043       0.002472       0.002473       0.000001       0.000023      -0.000058      -0.000072      -0.038560      -0.012854       0.006391       0.006463             23.597405      20.100784       0.000356       0.000132      20.100398      -0.000131      30.591031           0.004275
            2             Nd       6.701350       3.869104       9.811947       2.060215     189.301450 0.50870603E+04  0.19559847E+06                                21.052816                           18.778209       2.661912       2.471441                    0.999114      86.679016     213.250089       0.612823       0.259940      -1.353936      -0.000005      -0.000044      -0.002472       0.002473      -0.000000      -0.000021      -0.000057      -0.000067      -0.038560      -0.012854       0.006393       0.006460             23.597398      20.100773      -0.000358      -0.000139      20.100396      -0.000113      30.591024           0.004280
            3             Nd       6.701350       3.869104       2.477447       2.060216     189.301292 0.50870550E+04  0.19559822E+06                                21.052803                           18.778198       2.661911       2.471441                    0.999114      86.678992     213.249988       0.612823       0.259940      -1.353936       0.000004      -0.000043      -0.002473       0.002473       0.000002       0.000022      -0.000058      -0.000072      -0.038560      -0.012854       0.006391       0.006463             23.597382      20.100766       0.000356       0.000131      20.100378      -0.000131      30.591001           0.004262
            4             Nd       0.000000       7.737975       4.857053       2.060215     189.301378 0.50870579E+04  0.19559836E+06                                21.052810                           18.778204       2.661911       2.471441                    0.999114      86.679004     213.250041       0.612823       0.259940      -1.353936       0.000005       0.000044       0.002472       0.002473      -0.000001      -0.000021      -0.000057      -0.000067      -0.038562      -0.012854       0.006394       0.006461             23.597390      20.100767      -0.000358      -0.000139      20.100391      -0.000114      30.591013           0.004264
            5             Cu      -3.350675       5.803539       0.000000       0.777345      56.682229 0.11108554E+04  0.30660678E+05                                12.487160                           11.298371       1.419413       2.386474                    0.995039      40.948677     100.130996       0.514963       0.430929      -1.136284      -0.000000       0.000000      -0.000000       0.000000       0.018358      -0.009453       0.083935      -0.012057       0.077158      -0.082468      -0.012647       0.095115             14.001612      18.597205       0.423644       4.205558       8.901525       1.148009      14.506107           0.746156
            6             Cu       6.701350       0.000000       0.000000       0.777338      56.682440 0.11108611E+04  0.30660903E+05                                12.487254                           11.298450       1.419350       2.386454                    0.995039      40.948678     100.131413       0.514958       0.430933      -1.136281       0.000000      -0.000000      -0.000000       0.000000      -0.014405       0.077414      -0.033778      -0.025759       0.077168      -0.082462      -0.012654       0.095115             14.001722      10.958677       3.986621      -1.108590      16.540323      -4.216186      14.506166           0.746138
            7             Cu       3.350675       5.803539       0.000000       0.777340      56.682488 0.11108616E+04  0.30660917E+05                                12.487256                           11.298450       1.419340       2.386452                    0.995038      40.948689     100.131387       0.514958       0.430932      -1.136281      -0.000000       0.000000       0.000000       0.000000      -0.003958      -0.067963      -0.050155       0.037827       0.077154      -0.082469      -0.012645       0.095114             14.001739      11.692448      -4.410208      -3.097087      15.806471       3.068195      14.506299           0.746134
            8             Cu       3.350675       5.803539       7.334500       0.777342      56.682156 0.11108534E+04  0.30660634E+05                                12.487210                           11.298412       1.419332       2.386451                    0.995039      40.948509     100.130843       0.514959       0.430933      -1.136281      -0.000000      -0.000000       0.000000       0.000000      -0.018364       0.009458       0.083930      -0.012058       0.077151      -0.082468      -0.012641       0.095110             14.001672      18.597306      -0.423655      -4.205572       8.901550       1.148015      14.506160           0.746134
            9             Cu       6.701350       0.000000       7.334500       0.777338      56.682696 0.11108675E+04  0.30661108E+05                                12.487249                           11.298447       1.419408       2.386470                    0.995039      40.948891     100.131814       0.514961       0.430930      -1.136283      -0.000000      -0.000000      -0.000000       0.000000       0.014401      -0.077415      -0.033785      -0.025749       0.077173      -0.082461      -0.012658       0.095120             14.001713      10.958659      -3.986598       1.108587      16.540309      -4.216189      14.506171           0.746143
           10             Cu      -3.350675       5.803539       7.334500       0.777341      56.682468 0.11108611E+04  0.30660890E+05                                12.487231                           11.298428       1.419369       2.386460                    0.995039      40.948728     100.131377       0.514960       0.430931      -1.136282      -0.000000      -0.000000      -0.000000       0.000000       0.003956       0.067965      -0.050155       0.037827       0.077157      -0.082469      -0.012648       0.095117             14.001711      11.692408       4.410191       3.097076      15.806458       3.068193      14.506268           0.746144
           11              H      -1.418676       3.395071      13.963421       0.140392       1.125103 0.85785850E+01  0.84638458E+02                                 1.719673                            1.658378      -0.948192       2.438907                    0.997989       3.277929       8.832182       0.516382       1.202217      -0.729129      -0.014268      -0.017891      -0.021446       0.031362       0.003509      -0.004104       0.010180       0.001460       0.018266      -0.012729       0.000072       0.012658              1.735683       1.715428       0.329130       0.195132       1.843199       0.314117       1.648422          -0.000043
           12              H      -0.274755       3.714265       0.318317       0.125702       1.032591 0.77347746E+01  0.74696649E+02                                 1.646626                            1.591577      -0.726165       2.532975                    0.999556       3.304386       8.938361       0.516432       1.228115      -0.722016       0.021215      -0.007495       0.018641       0.029219      -0.004256      -0.001171      -0.003962       0.013072       0.020664      -0.012141       0.004356       0.007785              1.667968       2.087976      -0.242612       0.243415       1.427857      -0.083034       1.488070           0.001808
           13              H      10.883663       3.787390       1.133914       0.255006       0.687166 0.45917906E+01  0.40019745E+02                                 1.390544                            1.331886      -0.988559       2.474975                    0.999136       3.004570       8.453698       0.485099       1.448716      -0.673838      -0.010838      -0.028546       0.012432       0.032968       0.001086      -0.002732       0.008400      -0.008683       0.021442      -0.009402      -0.003670       0.013071              1.436261       1.545612       0.410709      -0.118821       1.520816      -0.075644       1.242357           0.000781
           14              H      -0.518014       5.326489       1.860029       0.148024       0.961317 0.73386765E+01  0.71742819E+02                                 1.718193                            1.666115      -1.333654       2.262782                    0.993159       3.717741      10.992060       0.441694       1.418481      -0.679026       0.028623       0.004434      -0.009873       0.030601       0.006472      -0.003454      -0.000985       0.000792      -0.002111      -0.006656      -0.001372       0.008028              1.746959       2.341232       0.201108      -0.128471       1.394708       0.040476       1.504936           0.000136
           15              H      -1.555383       4.611492       2.790044       0.143377       0.982501 0.73045406E+01  0.69884190E+02                                 1.632456                            1.578389      -0.665235       2.579190                    0.999940       3.222752       8.818018       0.500557       1.278987      -0.711204      -0.003777      -0.021411       0.023263       0.031841       0.002018      -0.000626      -0.001988      -0.011555       0.013380      -0.008357       0.002095       0.006262              1.657554       1.400995       0.128262      -0.122413       1.521330      -0.343456       2.050337           0.000645
           16              H      -3.051795      11.138153      13.963421       0.140388       1.125144 0.85789812E+01  0.84643380E+02                                 1.719716                            1.658417      -0.948223       2.438889                    0.997989       3.278003       8.832446       0.516376       1.202217      -0.729129      -0.008359       0.021302      -0.021446       0.031362      -0.001123       0.010868      -0.001536      -0.006809       0.018266      -0.012729       0.000072       0.012657              1.735726       1.526255      -0.219899       0.174474       2.032460      -0.326062       1.648463          -0.000043
           17              H      -3.347324       9.987891       0.318317       0.125697       1.032636 0.77352159E+01  0.74702058E+02                                 1.646679                            1.591626      -0.726192       2.532958                    0.999556       3.304486       8.938732       0.516422       1.228120      -0.722015      -0.017097      -0.014626       0.018640       0.029218       0.007789      -0.002846       0.002995       0.000833       0.020664      -0.012141       0.004356       0.007785              1.668022       1.803055       0.407168      -0.193626       1.712897      -0.169295       1.488115           0.001808
           18              H       4.539494       0.287856       1.133914       0.255004       0.687161 0.45917474E+01  0.40019309E+02                                 1.390543                            1.331886      -0.988546       2.474981                    0.999136       3.004558       8.453682       0.485096       1.448729      -0.673836      -0.019302       0.023660       0.012432       0.032969      -0.004303       0.008640      -0.001834       0.002460       0.021441      -0.009402      -0.003669       0.013071              1.436260       1.171329      -0.194616      -0.006099       1.895096       0.140724       1.242356           0.000782
           19              H      -1.829469       9.392448       1.860029       0.148022       0.961331 0.73388046E+01  0.71744350E+02                                 1.718204                            1.666125      -1.333661       2.262778                    0.993159       3.717771      10.992153       0.441695       1.418474      -0.679027      -0.010471      -0.027005      -0.009872       0.030600      -0.002893       0.000876       0.003483      -0.011608      -0.002111      -0.006657      -0.001371       0.008028              1.746970       1.457184       0.309306       0.099290       2.278782       0.091022       1.504945           0.000136
           20              H      -1.929989      10.648334       2.790044       0.143376       0.982498 0.73045013E+01  0.69883714E+02                                 1.632451                            1.578384      -0.665226       2.579193                    0.999940       3.222748       8.817998       0.500558       1.278987      -0.711204      -0.016652       0.013976       0.023263       0.031840      -0.006013      -0.001407       0.001536       0.002281       0.013381      -0.008357       0.002095       0.006262              1.657549       1.380165      -0.116237      -0.236234       1.542152       0.277740       2.050330           0.000645
           21              H       4.470471       8.680934      13.963421       0.140389       1.125104 0.85785895E+01  0.84638461E+02                                 1.719670                            1.658375      -0.948197       2.438902                    0.997989       3.277931       8.832167       0.516385       1.202211      -0.729130       0.022628      -0.003411      -0.021446       0.031362      -0.002386      -0.006765      -0.008644       0.005349       0.018264      -0.012729       0.000072       0.012657              1.735679       2.096284      -0.109238      -0.369599       1.462333       0.011931       1.648420          -0.000044
           22              H       3.622080       9.512001       0.318317       0.125701       1.032597 0.77348198E+01  0.74697128E+02                                 1.646624                            1.591575      -0.726178       2.532969                    0.999556       3.304401       8.938378       0.516437       1.228105      -0.722018      -0.004117       0.022121       0.018640       0.029219      -0.003533       0.004017       0.000967      -0.013907       0.020663      -0.012141       0.004356       0.007785              1.667966       1.382777      -0.164534      -0.049798       2.133053       0.252320       1.488068           0.001808
           23              H       4.680893       7.531834       1.133914       0.255003       0.687158 0.45917179E+01  0.40018928E+02                                 1.390531                            1.331874      -0.988540       2.474983                    0.999136       3.004540       8.453577       0.485102       1.448714      -0.673839       0.030141       0.004888       0.012432       0.032969       0.003218      -0.005908      -0.006565       0.006224       0.021442      -0.009402      -0.003669       0.013071              1.436248       1.882678      -0.216088       0.124918       1.183718      -0.065079       1.242346           0.000782
           24              H       2.347483       8.495221       1.860029       0.148027       0.961312 0.73386211E+01  0.71742108E+02                                 1.718183                            1.666106      -1.333657       2.262784                    0.993159       3.717722      10.991974       0.441697       1.418476      -0.679027      -0.018152       0.022571      -0.009872       0.030601      -0.003580       0.002578      -0.002499       0.010815      -0.002110      -0.006657      -0.001371       0.008028              1.746949       1.805492      -0.510406       0.029183       1.930427      -0.131498       1.504928           0.000136
           25              H       3.485372       7.954331       2.790044       0.143377       0.982497 0.73044842E+01  0.69883441E+02                                 1.632443                            1.578377      -0.665231       2.579191                    0.999940       3.222735       8.817927       0.500563       1.278978      -0.711206       0.020430       0.007435       0.023263       0.031841       0.003995       0.002034       0.000451       0.009274       0.013379      -0.008357       0.002095       0.006262              1.657541       1.602313      -0.012023       0.358645       1.319991       0.065714       2.050318           0.000644
           26              H       5.282674       8.212008       8.040079       0.140393       1.125082 0.85783785E+01  0.84635834E+02                                 1.719646                            1.658354      -0.948182       2.438911                    0.997989       3.277892       8.832025       0.516389       1.202210      -0.729131      -0.014268       0.017891       0.021446       0.031362      -0.003509       0.004104       0.010180       0.001459       0.018265      -0.012729       0.000071       0.012657              1.735655       1.715400      -0.329121      -0.195127       1.843168       0.314109       1.648397          -0.000043
           27              H       6.426595       7.892814       7.016183       0.125702       1.032589 0.77347415E+01  0.74696139E+02                                 1.646612                            1.591564      -0.726165       2.532975                    0.999556       3.304381       8.938293       0.516440       1.228100      -0.722019       0.021215       0.007495      -0.018641       0.029219       0.004255       0.001171      -0.003963       0.013072       0.020664      -0.012140       0.004355       0.007785              1.667953       2.087955       0.242609      -0.243411       1.427846      -0.083033       1.488058           0.001808
           28              H       4.182313       7.819689       6.200586       0.255005       0.687160 0.45917301E+01  0.40019066E+02                                 1.390533                            1.331876      -0.988554       2.474977                    0.999136       3.004542       8.453589       0.485102       1.448714      -0.673839      -0.010838       0.028546      -0.012432       0.032969      -0.001086       0.002732       0.008399      -0.008683       0.021442      -0.009401      -0.003670       0.013071              1.436250       1.545599      -0.410704       0.118819       1.520804      -0.075643       1.242348           0.000782
           29              H       6.183336       6.280590       5.474471       0.148023       0.961327 0.73387686E+01  0.71743888E+02                                 1.718198                            1.666120      -1.333663       2.262778                    0.993159       3.717760      10.992101       0.441697       1.418471      -0.679027       0.028623      -0.004434       0.009873       0.030601      -0.006472       0.003454      -0.000984       0.000792      -0.002111      -0.006656      -0.001372       0.008028              1.746964       2.341241      -0.201109       0.128472       1.394712       0.040476       1.504940           0.000136
           30              H       5.145967       6.995587       4.544456       0.143377       0.982500 0.73045200E+01  0.69883893E+02                                 1.632449                            1.578382      -0.665234       2.579190                    0.999940       3.222744       8.817969       0.500561       1.278981      -0.711205      -0.003777       0.021411      -0.023263       0.031841      -0.002018       0.000626      -0.001988      -0.011557       0.013379      -0.008357       0.002095       0.006262              1.657547       1.400990      -0.128261       0.122413       1.521325      -0.343454       2.050327           0.000644
           31              H       3.649555       0.468926       8.040079       0.140389       1.125128 0.85788240E+01  0.84641414E+02                                 1.719698                            1.658400      -0.948214       2.438894                    0.997989       3.277974       8.832337       0.516379       1.202215      -0.729129      -0.008359      -0.021302       0.021446       0.031362       0.001122      -0.010868      -0.001536      -0.006808       0.018266      -0.012729       0.000072       0.012657              1.735708       1.526241       0.219895      -0.174471       2.032436      -0.326055       1.648446          -0.000044
           32              H       3.354026       1.619188       7.016183       0.125698       1.032612 0.77349819E+01  0.74699150E+02                                 1.646647                            1.591597      -0.726179       2.532965                    0.999556       3.304431       8.938512       0.516430       1.228113      -0.722017      -0.017098       0.014625      -0.018641       0.029218      -0.007789       0.002846       0.002995       0.000835       0.020663      -0.012141       0.004356       0.007785              1.667990       1.803018      -0.407155       0.193620       1.712863      -0.169290       1.488088           0.001808
           33              H      -2.161856      11.319223       6.200586       0.255004       0.687167 0.45917998E+01  0.40019848E+02                                 1.390546                            1.331888      -0.988554       2.474977                    0.999136       3.004573       8.453711       0.485098       1.448718      -0.673838      -0.019302      -0.023660      -0.012432       0.032969       0.004303      -0.008640      -0.001834       0.002459       0.021442      -0.009402      -0.003669       0.013071              1.436264       1.171332       0.194618       0.006099       1.895101       0.140724       1.242358           0.000782
           34              H       4.871881       2.214631       5.474471       0.148022       0.961323 0.73387330E+01  0.71743505E+02                                 1.718199                            1.666121      -1.333656       2.262781                    0.993159       3.717752      10.992101       0.441694       1.418480      -0.679026      -0.010471       0.027006       0.009872       0.030601       0.002893      -0.000875       0.003483      -0.011607      -0.002111      -0.006657      -0.001371       0.008028              1.746966       1.457180      -0.309305      -0.099289       2.278775       0.091022       1.504941           0.000136
           35              H       4.771361       0.958745       4.544456       0.143376       0.982501 0.73045276E+01  0.69884005E+02                                 1.632452                            1.578384      -0.665227       2.579192                    0.999940       3.222752       8.818002       0.500560       1.278983      -0.711204      -0.016652      -0.013976      -0.023263       0.031840       0.006013       0.001407       0.001536       0.002281       0.013381      -0.008357       0.002095       0.006262              1.657549       1.380165       0.116237       0.236234       1.542153       0.277740       2.050330           0.000644
           36              H      11.171821       2.926145       8.040079       0.140389       1.125135 0.85788958E+01  0.84642277E+02                                 1.719703                            1.658405      -0.948215       2.438892                    0.997989       3.277988       8.832375       0.516380       1.202212      -0.729130       0.022628       0.003411       0.021445       0.031362       0.002387       0.006765      -0.008644       0.005349       0.018265      -0.012730       0.000072       0.012657              1.735713       2.096329       0.109242       0.369610       1.462358       0.011932       1.648451          -0.000043
           37              H      10.323430       2.095078       7.016183       0.125701       1.032621 0.77350600E+01  0.74700153E+02                                 1.646660                            1.591609      -0.726191       2.532962                    0.999556       3.304453       8.938610       0.516426       1.228118      -0.722015      -0.004118      -0.022120      -0.018640       0.029219       0.003534      -0.004017       0.000967      -0.013908       0.020664      -0.012141       0.004356       0.007785              1.668004       1.382804       0.164541       0.049800       2.133107       0.252329       1.488099           0.001808
           38              H      -2.020457       4.075245       6.200586       0.255004       0.687158 0.45917262E+01  0.40019065E+02                                 1.390538                            1.331881      -0.988539       2.474983                    0.999136       3.004552       8.453650       0.485098       1.448725      -0.673837       0.030141      -0.004888      -0.012432       0.032969      -0.003218       0.005908      -0.006565       0.006224       0.021442      -0.009402      -0.003669       0.013071              1.436255       1.882688       0.216090      -0.124919       1.183724      -0.065080       1.242352           0.000782
           39              H       9.048833       3.111858       5.474471       0.148027       0.961309 0.73385938E+01  0.71741800E+02                                 1.718182                            1.666105      -1.333654       2.262786                    0.993159       3.717720      10.991978       0.441696       1.418480      -0.679026      -0.018153      -0.022571       0.009872       0.030601       0.003580      -0.002578      -0.002499       0.010815      -0.002110      -0.006657      -0.001371       0.008028              1.746948       1.805491       0.510405      -0.029183       1.930425      -0.131498       1.504927           0.000136
           40              H      10.186722       3.652748       4.544456       0.143378       0.982496 0.73044903E+01  0.69883577E+02                                 1.632449                            1.578382      -0.665230       2.579192                    0.999940       3.222741       8.817975       0.500559       1.278986      -0.711204       0.020430      -0.007435      -0.023263       0.031841      -0.003995      -0.002034       0.000451       0.009274       0.013380      -0.008357       0.002095       0.006262              1.657547       1.602319       0.012024      -0.358647       1.319996       0.065714       2.050328           0.000645
           41              H       8.120026       8.212008       0.705579       0.140393       1.125102 0.85785793E+01  0.84638390E+02                                 1.719673                            1.658378      -0.948191       2.438907                    0.997989       3.277928       8.832179       0.516382       1.202217      -0.729129       0.014268       0.017891       0.021446       0.031362       0.003509      -0.004104       0.010180       0.001460       0.018266      -0.012729       0.000072       0.012658              1.735682       1.715427       0.329130       0.195132       1.843198       0.314117       1.648422          -0.000043
           42              H       6.976105       7.892814      14.350683       0.125702       1.032591 0.77347748E+01  0.74696648E+02                                 1.646625                            1.591577      -0.726165       2.532975                    0.999556       3.304386       8.938359       0.516433       1.228115      -0.722016      -0.021215       0.007495      -0.018641       0.029219      -0.004256      -0.001171      -0.003963       0.013072       0.020664      -0.012141       0.004356       0.007785              1.667967       2.087975      -0.242612       0.243414       1.427857      -0.083034       1.488070           0.001808
           43              H      -4.182313       7.819689      13.535086       0.255006       0.687166 0.45917908E+01  0.40019745E+02                                 1.390543                            1.331886      -0.988559       2.474975                    0.999136       3.004570       8.453696       0.485099       1.448716      -0.673838       0.010838       0.028546      -0.012432       0.032968       0.001086      -0.002732       0.008400      -0.008683       0.021442      -0.009402      -0.003670       0.013071              1.436261       1.545611       0.410709      -0.118821       1.520816      -0.075644       1.242356           0.000781
           44              H       7.219364       6.280590      12.808971       0.148024       0.961317 0.73386703E+01  0.71742748E+02                                 1.718193                            1.666115      -1.333654       2.262782                    0.993159       3.717740      10.992059       0.441694       1.418482      -0.679025      -0.028623      -0.004434       0.009873       0.030601       0.006472      -0.003454      -0.000985       0.000792      -0.002111      -0.006656      -0.001372       0.008028              1.746958       2.341231       0.201108      -0.128471       1.394708       0.040476       1.504936           0.000136
           45              H       8.256733       6.995587      11.878956       0.143378       0.982501 0.73045402E+01  0.69884179E+02                                 1.632455                            1.578388      -0.665234       2.579190                    0.999940       3.222752       8.818015       0.500558       1.278986      -0.711204       0.003777       0.021411      -0.023263       0.031841       0.002018      -0.000626      -0.001988      -0.011555       0.013380      -0.008357       0.002095       0.006262              1.657553       1.400994       0.128262      -0.122413       1.521329      -0.343456       2.050335           0.000645
           46              H       9.753145       0.468926       0.705579       0.140388       1.125143 0.85789799E+01  0.84643364E+02                                 1.719715                            1.658417      -0.948222       2.438889                    0.997989       3.278003       8.832446       0.516376       1.202217      -0.729129       0.008359      -0.021302       0.021446       0.031362      -0.001123       0.010868      -0.001536      -0.006809       0.018266      -0.012729       0.000072       0.012657              1.735726       1.526255      -0.219899       0.174474       2.032460      -0.326062       1.648463          -0.000043
           47              H      10.048674       1.619188      14.350683       0.125697       1.032636 0.77352159E+01  0.74702058E+02                                 1.646679                            1.591626      -0.726192       2.532959                    0.999556       3.304486       8.938732       0.516422       1.228120      -0.722015       0.017097       0.014626      -0.018640       0.029218       0.007789      -0.002846       0.002995       0.000833       0.020664      -0.012141       0.004356       0.007785              1.668022       1.803055       0.407168      -0.193626       1.712897      -0.169295       1.488115           0.001808
           48              H       2.161856      11.319223      13.535086       0.255004       0.687160 0.45917426E+01  0.40019261E+02                                 1.390543                            1.331885      -0.988546       2.474981                    0.999136       3.004557       8.453681       0.485095       1.448730      -0.673836       0.019302      -0.023660      -0.012432       0.032969      -0.004303       0.008640      -0.001834       0.002460       0.021441      -0.009402      -0.003669       0.013071              1.436260       1.171329      -0.194616      -0.006099       1.895096       0.140724       1.242356           0.000782
           49              H       8.530819       2.214631      12.808971       0.148022       0.961331 0.73388051E+01  0.71744357E+02                                 1.718204                            1.666126      -1.333661       2.262777                    0.993159       3.717771      10.992154       0.441695       1.418474      -0.679027       0.010470       0.027005       0.009872       0.030600      -0.002893       0.000876       0.003483      -0.011608      -0.002111      -0.006657      -0.001371       0.008028              1.746971       1.457184       0.309307       0.099290       2.278782       0.091022       1.504945           0.000136
           50              H       8.631339       0.958745      11.878956       0.143376       0.982497 0.73044973E+01  0.69883666E+02                                 1.632451                            1.578384      -0.665226       2.579193                    0.999940       3.222747       8.817995       0.500558       1.278987      -0.711204       0.016652      -0.013976      -0.023263       0.031840      -0.006013      -0.001407       0.001536       0.002281       0.013381      -0.008357       0.002095       0.006262              1.657549       1.380164      -0.116237      -0.236234       1.542152       0.277740       2.050329           0.000645
           51              H       2.230879       2.926145       0.705579       0.140389       1.125103 0.85785806E+01  0.84638357E+02                                 1.719669                            1.658375      -0.948196       2.438902                    0.997989       3.277929       8.832163       0.516384       1.202212      -0.729130      -0.022628       0.003411       0.021446       0.031362      -0.002386      -0.006765      -0.008644       0.005349       0.018264      -0.012729       0.000072       0.012657              1.735679       2.096284      -0.109238      -0.369599       1.462333       0.011931       1.648419          -0.000044
           52              H       3.079270       2.095078      14.350683       0.125701       1.032596 0.77348154E+01  0.74697078E+02                                 1.646624                            1.591575      -0.726178       2.532969                    0.999556       3.304400       8.938376       0.516436       1.228105      -0.722018       0.004117      -0.022121      -0.018640       0.029219      -0.003533       0.004017       0.000967      -0.013907       0.020663      -0.012140       0.004356       0.007785              1.667966       1.382777      -0.164534      -0.049798       2.133053       0.252319       1.488068           0.001808
           53              H       2.020457       4.075245      13.535086       0.255003       0.687158 0.45917142E+01  0.40018891E+02                                 1.390531                            1.331874      -0.988540       2.474983                    0.999136       3.004539       8.453576       0.485102       1.448715      -0.673839      -0.030141      -0.004888      -0.012432       0.032969       0.003218      -0.005908      -0.006565       0.006224       0.021442      -0.009402      -0.003669       0.013071              1.436248       1.882678      -0.216088       0.124918       1.183718      -0.065079       1.242346           0.000782
           54              H       4.353867       3.111858      12.808971       0.148027       0.961313 0.73386260E+01  0.71742163E+02                                 1.718183                            1.666106      -1.333658       2.262784                    0.993159       3.717723      10.991975       0.441697       1.418475      -0.679027       0.018152      -0.022571       0.009872       0.030601      -0.003580       0.002578      -0.002499       0.010815      -0.002110      -0.006657      -0.001371       0.008028              1.746949       1.805492      -0.510406       0.029183       1.930427      -0.131498       1.504928           0.000136
           55              H       3.215978       3.652748      11.878956       0.143377       0.982496 0.73044800E+01  0.69883393E+02                                 1.632443                            1.578376      -0.665231       2.579191                    0.999940       3.222734       8.817925       0.500562       1.278978      -0.711206      -0.020430      -0.007435      -0.023263       0.031841       0.003995       0.002034       0.000451       0.009274       0.013379      -0.008357       0.002095       0.006262              1.657541       1.602313      -0.012023       0.358645       1.319991       0.065714       2.050318           0.000644
           56              H       1.418676       3.395071       6.628921       0.140393       1.125082 0.85783792E+01  0.84635847E+02                                 1.719647                            1.658354      -0.948181       2.438912                    0.997989       3.277892       8.832027       0.516388       1.202211      -0.729131       0.014268      -0.017892      -0.021446       0.031362      -0.003509       0.004103       0.010180       0.001459       0.018265      -0.012729       0.000072       0.012657              1.735656       1.715400      -0.329122      -0.195127       1.843169       0.314110       1.648398          -0.000043
           57              H       0.274755       3.714265       7.652817       0.125702       1.032589 0.77347459E+01  0.74696188E+02                                 1.646611                            1.591564      -0.726165       2.532975                    0.999556       3.304382       8.938294       0.516440       1.228100      -0.722020      -0.021215      -0.007495       0.018641       0.029219       0.004255       0.001171      -0.003963       0.013072       0.020664      -0.012140       0.004355       0.007785              1.667953       2.087955       0.242609      -0.243411       1.427846      -0.083033       1.488058           0.001808
           58              H       2.519037       3.787390       8.468414       0.255005       0.687159 0.45917260E+01  0.40019023E+02                                 1.390533                            1.331876      -0.988553       2.474977                    0.999136       3.004541       8.453587       0.485102       1.448715      -0.673839       0.010838      -0.028546       0.012432       0.032969      -0.001086       0.002732       0.008399      -0.008683       0.021442      -0.009401      -0.003670       0.013071              1.436250       1.545598      -0.410704       0.118819       1.520803      -0.075643       1.242347           0.000782
           59              H       0.518014       5.326489       9.194529       0.148023       0.961327 0.73387678E+01  0.71743880E+02                                 1.718198                            1.666120      -1.333663       2.262778                    0.993159       3.717760      10.992102       0.441696       1.418471      -0.679027      -0.028623       0.004434      -0.009873       0.030601      -0.006472       0.003454      -0.000984       0.000792      -0.002111      -0.006656      -0.001372       0.008028              1.746964       2.341241      -0.201109       0.128471       1.394712       0.040476       1.504940           0.000136
           60              H       1.555383       4.611492      10.124544       0.143377       0.982499 0.73045157E+01  0.69883845E+02                                 1.632449                            1.578382      -0.665234       2.579190                    0.999940       3.222743       8.817967       0.500560       1.278981      -0.711205       0.003777      -0.021411       0.023263       0.031841      -0.002018       0.000626      -0.001988      -0.011557       0.013379      -0.008357       0.002095       0.006262              1.657547       1.400990      -0.128261       0.122413       1.521324      -0.343454       2.050327           0.000644
           61              H       3.051795      11.138153       6.628921       0.140389       1.125127 0.85788185E+01  0.84641347E+02                                 1.719697                            1.658400      -0.948213       2.438894                    0.997989       3.277973       8.832334       0.516379       1.202216      -0.729129       0.008359       0.021302      -0.021446       0.031362       0.001122      -0.010868      -0.001536      -0.006808       0.018266      -0.012729       0.000072       0.012657              1.735707       1.526240       0.219895      -0.174471       2.032435      -0.326055       1.648445          -0.000044
           62              H       3.347324       9.987891       7.652817       0.125698       1.032612 0.77349775E+01  0.74699100E+02                                 1.646647                            1.591597      -0.726179       2.532965                    0.999556       3.304430       8.938510       0.516430       1.228114      -0.722016       0.017098      -0.014625       0.018641       0.029218      -0.007789       0.002846       0.002995       0.000835       0.020663      -0.012141       0.004356       0.007785              1.667990       1.803018      -0.407155       0.193619       1.712863      -0.169290       1.488088           0.001808
           63              H       8.863206       0.287856       8.468414       0.255004       0.687167 0.45917998E+01  0.40019848E+02                                 1.390546                            1.331888      -0.988553       2.474977                    0.999136       3.004573       8.453711       0.485098       1.448718      -0.673838       0.019302       0.023660       0.012432       0.032969       0.004303      -0.008640      -0.001834       0.002459       0.021442      -0.009402      -0.003669       0.013071              1.436264       1.171332       0.194618       0.006099       1.895101       0.140724       1.242358           0.000782
           64              H       1.829469       9.392448       9.194529       0.148022       0.961323 0.73387341E+01  0.71743514E+02                                 1.718199                            1.666121      -1.333655       2.262781                    0.993159       3.717752      10.992098       0.441694       1.418479      -0.679026       0.010471      -0.027006      -0.009872       0.030601       0.002893      -0.000875       0.003483      -0.011607      -0.002111      -0.006657      -0.001371       0.008028              1.746965       1.457180      -0.309305      -0.099289       2.278775       0.091022       1.504941           0.000136
           65              H       1.929989      10.648334      10.124544       0.143376       0.982500 0.73045224E+01  0.69883942E+02                                 1.632451                            1.578384      -0.665227       2.579192                    0.999940       3.222751       8.817998       0.500560       1.278983      -0.711205       0.016652       0.013976       0.023263       0.031840       0.006013       0.001407       0.001536       0.002281       0.013381      -0.008357       0.002095       0.006262              1.657549       1.380165       0.116237       0.236234       1.542152       0.277740       2.050329           0.000644
           66              H      -4.470471       8.680934       6.628921       0.140389       1.125135 0.85788958E+01  0.84642277E+02                                 1.719703                            1.658405      -0.948215       2.438892                    0.997989       3.277988       8.832375       0.516380       1.202212      -0.729130      -0.022628      -0.003411      -0.021445       0.031362       0.002387       0.006765      -0.008644       0.005349       0.018265      -0.012729       0.000072       0.012657              1.735713       2.096329       0.109242       0.369610       1.462358       0.011932       1.648451          -0.000043
           67              H      -3.622080       9.512001       7.652817       0.125701       1.032620 0.77350588E+01  0.74700138E+02                                 1.646660                            1.591608      -0.726191       2.532962                    0.999556       3.304453       8.938609       0.516426       1.228118      -0.722015       0.004118       0.022120       0.018640       0.029219       0.003534      -0.004017       0.000967      -0.013908       0.020664      -0.012141       0.004356       0.007785              1.668003       1.382804       0.164540       0.049800       2.133107       0.252329       1.488099           0.001808
           68              H       8.721807       7.531834       8.468414       0.255004       0.687159 0.45917268E+01  0.40019070E+02                                 1.390538                            1.331881      -0.988539       2.474983                    0.999136       3.004552       8.453649       0.485098       1.448725      -0.673837      -0.030141       0.004888       0.012432       0.032969      -0.003218       0.005908      -0.006565       0.006224       0.021442      -0.009402      -0.003669       0.013071              1.436255       1.882688       0.216090      -0.124919       1.183724      -0.065080       1.242352           0.000782
           69              H      -2.347483       8.495221       9.194529       0.148027       0.961309 0.73385933E+01  0.71741793E+02                                 1.718182                            1.666105      -1.333655       2.262786                    0.993159       3.717720      10.991977       0.441696       1.418480      -0.679026       0.018153       0.022571      -0.009872       0.030601       0.003580      -0.002578      -0.002499       0.010815      -0.002110      -0.006657      -0.001371       0.008028              1.746947       1.805491       0.510405      -0.029183       1.930425      -0.131498       1.504927           0.000136
           70              H      -3.485372       7.954331      10.124544       0.143378       0.982496 0.73044862E+01  0.69883529E+02                                 1.632449                            1.578382      -0.665230       2.579192                    0.999940       3.222740       8.817972       0.500559       1.278986      -0.711204      -0.020430       0.007435       0.023263       0.031841      -0.003995      -0.002034       0.000451       0.009274       0.013380      -0.008357       0.002095       0.006262              1.657547       1.602319       0.012024      -0.358647       1.319995       0.065714       2.050327           0.000645
           71              C      -0.599771       5.259167      13.674442       0.654493      19.528968 0.23803458E+03  0.49039848E+04                                 6.862905                            5.611773      -0.204203       2.003150                    0.999407      22.111682      63.224152       0.599247       0.496125      -0.999888      -0.002041       0.031977      -0.011864       0.034168       0.025307       0.075146       0.042423       0.062410       0.088548      -0.067001      -0.046170       0.113171              7.555731       8.514226      -0.187258      -3.331798       6.924827      -1.333711       7.228141           0.001090
           72              C      -1.043400       4.086853      14.528178      -0.229160      25.837423 0.40554937E+03  0.93918513E+04                                 7.578556                            6.652843       0.037576       2.008625                    0.998524      29.141990      83.780475       0.646244       0.409263      -1.066354      -0.071931       0.032694       0.074152       0.108358      -0.018376      -0.040024       0.036071       0.045140       0.087173      -0.052974      -0.021249       0.074223              8.080954       9.015535       0.629200      -1.698154       7.179774      -0.584248       8.047554           0.000529
           73              C      -1.464915       5.188364       2.018454      -0.244913      25.506978 0.41668459E+03  0.97457336E+04                                 7.595591                            6.801102      -0.195431       1.940541                    0.996831      29.429953      85.901576       0.629096       0.416277      -1.058516      -0.039203      -0.060554      -0.084453       0.111067       0.036762       0.010783       0.025668       0.000734       0.122395      -0.058419       0.000653       0.057766              7.993977       7.388196       0.431728       0.470887       7.363417       1.625661       9.230317           0.000895
           74              C      -2.112936       6.505768       2.305967       0.686674      19.421872 0.22182974E+03  0.44704751E+04                                 6.743447                            5.373479       0.037060       2.096876                    0.999730      20.935009      58.354569       0.622658       0.488116      -1.008414      -0.028035       0.051962       0.019537       0.062191       0.041281      -0.078808      -0.042537       0.028748      -0.029188      -0.076242      -0.036994       0.113236              7.475051       6.500462      -0.157899       2.821788       6.792894       2.171676       9.131798           0.000829
           75              C      -1.846892       9.496912      13.674442       0.654493      19.528933 0.23803398E+03  0.49039733E+04                                 6.862912                            5.611778      -0.204119       2.003179                    0.999407      22.111714      63.224415       0.599244       0.496127      -0.999886       0.028711      -0.014220      -0.011871       0.034168       0.014367      -0.000838      -0.086288      -0.075041       0.088547      -0.066994      -0.046176       0.113170              7.555734       7.484365       0.781902       0.510920       7.954714       3.552262       7.228125           0.001090
           76              C      -2.640332      10.467264      14.528178      -0.229162      25.837830 0.40555767E+03  0.93920913E+04                                 7.578594                            6.652871       0.037544       2.008610                    0.998524      29.142473      83.782073       0.646248       0.409258      -1.066357       0.064281       0.045947       0.074151       0.108358       0.028736       0.051249       0.016625       0.009248       0.087181      -0.052978      -0.021244       0.074222              8.080992       7.093860       0.480335       0.343121       9.101543       1.762739       8.047574           0.000529
           77              C      -1.475637      10.281551       2.018454      -0.244910      25.507102 0.41668655E+03  0.97457887E+04                                 7.595602                            6.801105      -0.195433       1.940540                    0.996831      29.430026      85.901768       0.629097       0.416275      -1.058517      -0.032837       0.064226      -0.084447       0.111061      -0.018063       0.016843      -0.022177      -0.064049       0.122408      -0.058426       0.000651       0.057775              7.993990       6.995760      -0.205137       1.172442       7.755889      -1.220630       9.230320           0.000895
           78              C      -0.010722      10.184051       2.305967       0.686684      19.421589 0.22182644E+03  0.44703952E+04                                 6.743404                            5.373453       0.036990       2.096857                    0.999731      20.934901      58.354321       0.622657       0.488118      -1.008411       0.059017      -0.001699       0.019542       0.062192      -0.008191       0.002565       0.089520      -0.085874      -0.029190      -0.076243      -0.036994       0.113237              7.474991       6.856521      -0.047683       0.469846       6.436767      -3.529518       9.131684           0.000830
           79              C       2.446663       8.458078      13.674442       0.654500      19.528849 0.23803269E+03  0.49039381E+04                                 6.862897                            5.611768      -0.204145       2.003172                    0.999407      22.111563      63.223839       0.599244       0.496128      -0.999886      -0.026677      -0.017757      -0.011863       0.034172      -0.039677      -0.074308       0.043868       0.012636       0.088539      -0.066994      -0.046174       0.113167              7.555715       7.159962      -0.594574       2.820867       8.279100      -2.218563       7.228084           0.001090
           80              C       3.683732       8.660042      14.528178      -0.229162      25.837513 0.40555161E+03  0.93919114E+04                                 7.578554                            6.652847       0.037571       2.008621                    0.998525      29.142075      83.780621       0.646246       0.409261      -1.066355       0.007651      -0.078640       0.074152       0.108357      -0.010358      -0.011226      -0.052698      -0.054395       0.087170      -0.052974      -0.021248       0.074222              8.080947       8.183599      -1.109505       1.355027       8.011709      -1.178516       8.047534           0.000529
           81              C       2.940552       7.744243       2.018454      -0.244911      25.507004 0.41668423E+03  0.97457094E+04                                 7.595548                            6.801059      -0.195407       1.940550                    0.996831      29.429890      85.900926       0.629104       0.416272      -1.058521       0.072041      -0.003672      -0.084450       0.111064      -0.018699      -0.027626      -0.003493       0.063312       0.122403      -0.058422       0.000649       0.057774              7.993936       7.743467      -0.226572      -1.643306       7.008083      -0.405048       9.230257           0.000895
           82              C       2.123658       6.524339       2.305967       0.686678      19.421830 0.22182813E+03  0.44704355E+04                                 6.743437                            5.373457       0.037035       2.096868                    0.999730      20.934981      58.354491       0.622659       0.488115      -1.008413      -0.030983      -0.050258       0.019540       0.062190      -0.033091       0.076242      -0.046979       0.057124      -0.029186      -0.076239      -0.036996       0.113235              7.475053       6.583059       0.205579      -3.291639       6.710299       1.357891       9.131801           0.000829
           83              C       6.101579       6.347912       8.329058       0.654493      19.528953 0.23803442E+03  0.49039807E+04                                 6.862902                            5.611772      -0.204201       2.003151                    0.999407      22.111673      63.224123       0.599247       0.496125      -0.999888      -0.002041      -0.031977       0.011863       0.034168      -0.025307      -0.075146       0.042423       0.062410       0.088547      -0.067001      -0.046170       0.113171              7.555728       8.514227       0.187265       3.331796       6.924818      -1.333704       7.228137           0.001090
           84              C       5.657950       7.520226       7.475322      -0.229161      25.837447 0.40555003E+03  0.93918622E+04                                 7.578540                            6.652834       0.037581       2.008626                    0.998524      29.141960      83.780136       0.646247       0.409261      -1.066356      -0.071931      -0.032694      -0.074152       0.108358       0.018375       0.040024       0.036071       0.045136       0.087171      -0.052972      -0.021249       0.074222              8.080934       9.015513      -0.629195       1.698156       7.179754      -0.584251       8.047536           0.000530
           85              C       5.236435       6.418715       5.316046      -0.244914      25.507126 0.41668760E+03  0.97458117E+04                                 7.595579                            6.801092      -0.195432       1.940540                    0.996831      29.430056      85.901630       0.629101       0.416273      -1.058520      -0.039203       0.060554       0.084452       0.111067      -0.036763      -0.010782       0.025668       0.000731       0.122393      -0.058420       0.000654       0.057766              7.993962       7.388194      -0.431726      -0.470883       7.363400       1.625653       9.230292           0.000895
           86              C       4.588414       5.101311       5.028533       0.686674      19.421886 0.22182997E+03  0.44704807E+04                                 6.743452                            5.373483       0.037056       2.096875                    0.999730      20.935014      58.354584       0.622658       0.488116      -1.008413      -0.028035      -0.051962      -0.019537       0.062191      -0.041281       0.078808      -0.042538       0.028748      -0.029189      -0.076242      -0.036994       0.113236              7.475055       6.500470       0.157899      -2.821791       6.792894       2.171676       9.131802           0.000829
           87              C       4.854458       2.110167       8.329058       0.654493      19.528927 0.23803390E+03  0.49039698E+04                                 6.862904                            5.611773      -0.204124       2.003177                    0.999407      22.111686      63.224263       0.599245       0.496127      -0.999887       0.028711       0.014220       0.011871       0.034168      -0.014367       0.000838      -0.086288      -0.075041       0.088549      -0.066994      -0.046176       0.113170              7.555725       7.484353      -0.781904      -0.510924       7.954706       3.552258       7.228117           0.001090
           88              C       4.061018       1.139815       7.475322      -0.229162      25.837592 0.40555319E+03  0.93919674E+04                                 7.578593                            6.652876       0.037556       2.008614                    0.998525      29.142231      83.781455       0.646242       0.409263      -1.066353       0.064280      -0.045947      -0.074151       0.108358      -0.028736      -0.051249       0.016625       0.009253       0.087180      -0.052977      -0.021244       0.074222              8.080989       7.093852      -0.480327      -0.343125       9.101541       1.762753       8.047574           0.000529
           89              C       5.225713       1.325528       5.316046      -0.244908      25.506967 0.41668377E+03  0.97457121E+04                                 7.595599                            6.801103      -0.195429       1.940541                    0.996831      29.429924      85.901558       0.629094       0.416278      -1.058515      -0.032837      -0.064226       0.084448       0.111062       0.018063      -0.016843      -0.022177      -0.064049       0.122407      -0.058425       0.000651       0.057775              7.993987       6.995758       0.205141      -1.172438       7.755888      -1.220633       9.230315           0.000895
           90              C       6.690628       1.423028       5.028533       0.686684      19.421569 0.22182615E+03  0.44703883E+04                                 6.743402                            5.373452       0.036990       2.096857                    0.999731      20.934890      58.354302       0.622656       0.488118      -1.008411       0.059017       0.001700      -0.019543       0.062192       0.008191      -0.002565       0.089520      -0.085875      -0.029190      -0.076243      -0.036994       0.113238              7.474988       6.856517       0.047687      -0.469847       6.436765      -3.529517       9.131682           0.000830
           91              C       9.148013       3.149001       8.329058       0.654500      19.528866 0.23803289E+03  0.49039445E+04                                 6.862907                            5.611775      -0.204143       2.003173                    0.999407      22.111597      63.224011       0.599243       0.496129      -0.999885      -0.026677       0.017757       0.011863       0.034172       0.039677       0.074308       0.043868       0.012636       0.088538      -0.066994      -0.046174       0.113167              7.555727       7.159979       0.594572      -2.820879       8.279106      -2.218562       7.228097           0.001090
           92              C      10.385082       2.947037       7.475322      -0.229162      25.837734 0.40555561E+03  0.93920271E+04                                 7.578571                            6.652852       0.037554       2.008615                    0.998524      29.142337      83.781478       0.646250       0.409257      -1.066357       0.007651       0.078641      -0.074152       0.108358       0.010362       0.011226      -0.052698      -0.054395       0.087173      -0.052976      -0.021247       0.074223              8.080968       8.183615       1.109509      -1.355019       8.011736      -1.178509       8.047553           0.000529
           93              C       9.641902       3.862836       5.316046      -0.244911      25.506985 0.41668389E+03  0.97457043E+04                                 7.595561                            6.801069      -0.195410       1.940549                    0.996831      29.429885      85.901063       0.629101       0.416274      -1.058519       0.072041       0.003672       0.084450       0.111064       0.018700       0.027626      -0.003493       0.063311       0.122404      -0.058423       0.000649       0.057774              7.993951       7.743477       0.226569       1.643313       7.008091      -0.405051       9.230285           0.000895
           94              C       8.825008       5.082740       5.028533       0.686678      19.421843 0.22182827E+03  0.44704388E+04                                 6.743437                            5.373456       0.037039       2.096869                    0.999730      20.934991      58.354510       0.622660       0.488115      -1.008414      -0.030983       0.050258      -0.019539       0.062190       0.033091      -0.076241      -0.046979       0.057124      -0.029186      -0.076239      -0.036996       0.113235              7.475053       6.583057      -0.205581       3.291639       6.710300       1.357890       9.131802           0.000830
           95              C       7.301121       6.347912       0.994558       0.654493      19.528967 0.23803457E+03  0.49039847E+04                                 6.862905                            5.611773      -0.204203       2.003150                    0.999407      22.111682      63.224153       0.599247       0.496125      -0.999888       0.002041      -0.031977       0.011864       0.034168       0.025307       0.075146       0.042423       0.062410       0.088548      -0.067001      -0.046170       0.113171              7.555731       8.514226      -0.187259      -3.331798       6.924826      -1.333711       7.228141           0.001090
           96              C       7.744750       7.520226       0.140822      -0.229160      25.837423 0.40554938E+03  0.93918512E+04                                 7.578556                            6.652843       0.037576       2.008625                    0.998524      29.141989      83.780467       0.646244       0.409263      -1.066354       0.071931      -0.032694      -0.074152       0.108358      -0.018376      -0.040024       0.036071       0.045140       0.087173      -0.052974      -0.021249       0.074223              8.080954       9.015533       0.629200      -1.698154       7.179774      -0.584248       8.047554           0.000529
           97              C       8.166265       6.418715      12.650546      -0.244913      25.506982 0.41668470E+03  0.97457368E+04                                 7.595592                            6.801103      -0.195431       1.940541                    0.996831      29.429956      85.901589       0.629095       0.416277      -1.058516       0.039203       0.060554       0.084453       0.111067       0.036763       0.010783       0.025668       0.000734       0.122395      -0.058419       0.000653       0.057766              7.993978       7.388197       0.431727       0.470887       7.363419       1.625662       9.230318           0.000895
           98              C       8.814286       5.101311      12.363033       0.686674      19.421873 0.22182975E+03  0.44704754E+04                                 6.743448                            5.373480       0.037060       2.096876                    0.999730      20.935010      58.354574       0.622658       0.488116      -1.008413       0.028035      -0.051962      -0.019537       0.062191       0.041281      -0.078808      -0.042537       0.028748      -0.029188      -0.076242      -0.036994       0.113236              7.475052       6.500462      -0.157899       2.821788       6.792894       2.171676       9.131799           0.000829
           99              C       8.548242       2.110167       0.994558       0.654493      19.528933 0.23803399E+03  0.49039735E+04                                 6.862911                            5.611778      -0.204119       2.003179                    0.999407      22.111715      63.224417       0.599244       0.496127      -0.999886      -0.028711       0.014220       0.011871       0.034168       0.014367      -0.000838      -0.086288      -0.075041       0.088547      -0.066994      -0.046176       0.113170              7.555734       7.484365       0.781902       0.510920       7.954713       3.552262       7.228125           0.001090
          100              C       9.341682       1.139815       0.140822      -0.229162      25.837833 0.40555773E+03  0.93920929E+04                                 7.578594                            6.652872       0.037545       2.008610                    0.998524      29.142475      83.782080       0.646248       0.409258      -1.066357      -0.064281      -0.045947      -0.074151       0.108358       0.028736       0.051249       0.016626       0.009248       0.087181      -0.052978      -0.021244       0.074222              8.080993       7.093860       0.480335       0.343121       9.101544       1.762740       8.047574           0.000530
          101              C       8.176987       1.325528      12.650546      -0.244910      25.507107 0.41668666E+03  0.97457921E+04                                 7.595603                            6.801106      -0.195433       1.940540                    0.996831      29.430030      85.901784       0.629097       0.416275      -1.058517       0.032837      -0.064226       0.084447       0.111061      -0.018063       0.016843      -0.022177      -0.064049       0.122408      -0.058426       0.000651       0.057775              7.993991       6.995761      -0.205137       1.172442       7.755890      -1.220631       9.230322           0.000895
          102              C       6.712072       1.423028      12.363033       0.686684      19.421590 0.22182646E+03  0.44703956E+04                                 6.743404                            5.373453       0.036989       2.096857                    0.999731      20.934902      58.354322       0.622657       0.488118      -1.008411      -0.059017       0.001699      -0.019542       0.062192      -0.008191       0.002565       0.089520      -0.085874      -0.029190      -0.076243      -0.036994       0.113237              7.474990       6.856521      -0.047683       0.469846       6.436766      -3.529517       9.131684           0.000830
          103              C       4.254687       3.149001       0.994558       0.654501      19.528849 0.23803270E+03  0.49039383E+04                                 6.862898                            5.611768      -0.204145       2.003172                    0.999407      22.111564      63.223845       0.599244       0.496128      -0.999886       0.026677       0.017757       0.011863       0.034172      -0.039677      -0.074308       0.043868       0.012636       0.088539      -0.066994      -0.046174       0.113167              7.555716       7.159962      -0.594574       2.820867       8.279101      -2.218563       7.228084           0.001090
          104              C       3.017618       2.947037       0.140822      -0.229162      25.837516 0.40555170E+03  0.93919141E+04                                 7.578555                            6.652847       0.037571       2.008621                    0.998525      29.142077      83.780631       0.646246       0.409261      -1.066355      -0.007651       0.078640      -0.074152       0.108357      -0.010358      -0.011226      -0.052698      -0.054395       0.087170      -0.052974      -0.021248       0.074222              8.080948       8.183600      -1.109505       1.355028       8.011711      -1.178516       8.047535           0.000529
          105              C       3.760798       3.862836      12.650546      -0.244911      25.507006 0.41668428E+03  0.97457107E+04                                 7.595549                            6.801059      -0.195407       1.940550                    0.996831      29.429892      85.900934       0.629104       0.416272      -1.058521      -0.072041       0.003672       0.084450       0.111063      -0.018699      -0.027626      -0.003493       0.063312       0.122403      -0.058422       0.000649       0.057774              7.993936       7.743467      -0.226572      -1.643307       7.008084      -0.405047       9.230258           0.000895
          106              C       4.577692       5.082740      12.363033       0.686678      19.421831 0.22182815E+03  0.44704360E+04                                 6.743437                            5.373458       0.037034       2.096868                    0.999730      20.934982      58.354493       0.622660       0.488115      -1.008414       0.030983       0.050258      -0.019540       0.062190      -0.033091       0.076242      -0.046979       0.057124      -0.029186      -0.076239      -0.036996       0.113235              7.475053       6.583059       0.205580      -3.291639       6.710298       1.357891       9.131801           0.000829
          107              C       0.599771       5.259167       6.339942       0.654493      19.528953 0.23803442E+03  0.49039808E+04                                 6.862902                            5.611772      -0.204201       2.003151                    0.999407      22.111674      63.224126       0.599247       0.496125      -0.999888       0.002041       0.031977      -0.011863       0.034168      -0.025307      -0.075146       0.042423       0.062410       0.088547      -0.067001      -0.046170       0.113171              7.555727       8.514227       0.187265       3.331796       6.924818      -1.333704       7.228137           0.001090
          108              C       1.043400       4.086853       7.193678      -0.229160      25.837444 0.40554996E+03  0.93918604E+04                                 7.578539                            6.652833       0.037581       2.008626                    0.998524      29.141958      83.780132       0.646247       0.409261      -1.066356       0.071931       0.032694       0.074152       0.108358       0.018375       0.040024       0.036071       0.045136       0.087171      -0.052972      -0.021250       0.074222              8.080934       9.015513      -0.629195       1.698155       7.179753      -0.584251       8.047535           0.000530
          109              C       1.464915       5.188364       9.352954      -0.244914      25.507128 0.41668764E+03  0.97458130E+04                                 7.595579                            6.801093      -0.195431       1.940540                    0.996831      29.430057      85.901635       0.629101       0.416273      -1.058520       0.039203      -0.060554      -0.084452       0.111067      -0.036763      -0.010782       0.025668       0.000731       0.122393      -0.058420       0.000654       0.057766              7.993963       7.388195      -0.431726      -0.470884       7.363401       1.625653       9.230294           0.000895
          110              C       2.112936       6.505768       9.640467       0.686674      19.421886 0.22182998E+03  0.44704809E+04                                 6.743451                            5.373483       0.037056       2.096875                    0.999730      20.935014      58.354582       0.622658       0.488116      -1.008413       0.028035       0.051962       0.019537       0.062191      -0.041281       0.078808      -0.042538       0.028748      -0.029189      -0.076242      -0.036994       0.113236              7.475055       6.500469       0.157899      -2.821790       6.792894       2.171676       9.131802           0.000829
          111              C       1.846892       9.496912       6.339942       0.654493      19.528927 0.23803389E+03  0.49039697E+04                                 6.862904                            5.611773      -0.204124       2.003177                    0.999407      22.111686      63.224265       0.599245       0.496127      -0.999887      -0.028711      -0.014220      -0.011871       0.034168      -0.014367       0.000838      -0.086288      -0.075041       0.088549      -0.066995      -0.046176       0.113170              7.555726       7.484353      -0.781904      -0.510924       7.954707       3.552258       7.228117           0.001090
          112              C       2.640332      10.467264       7.193678      -0.229162      25.837601 0.40555340E+03  0.93919735E+04                                 7.578595                            6.652878       0.037556       2.008614                    0.998525      29.142238      83.781483       0.646242       0.409263      -1.066353      -0.064280       0.045947       0.074151       0.108358      -0.028736      -0.051249       0.016625       0.009253       0.087179      -0.052977      -0.021244       0.074222              8.080992       7.093854      -0.480327      -0.343125       9.101544       1.762755       8.047577           0.000529
          113              C       1.475637      10.281551       9.352954      -0.244909      25.506973 0.41668388E+03  0.97457155E+04                                 7.595601                            6.801104      -0.195429       1.940541                    0.996831      29.429928      85.901571       0.629094       0.416278      -1.058515       0.032837       0.064226      -0.084448       0.111062       0.018063      -0.016843      -0.022177      -0.064049       0.122407      -0.058425       0.000651       0.057775              7.993988       6.995759       0.205141      -1.172438       7.755889      -1.220634       9.230317           0.000895
          114              C       0.010722      10.184051       9.640467       0.686684      19.421568 0.22182614E+03  0.44703879E+04                                 6.743401                            5.373451       0.036990       2.096857                    0.999731      20.934889      58.354298       0.622656       0.488118      -1.008411      -0.059017      -0.001700       0.019543       0.062192       0.008191      -0.002565       0.089520      -0.085875      -0.029190      -0.076243      -0.036994       0.113238              7.474988       6.856517       0.047687      -0.469847       6.436765      -3.529517       9.131682           0.000830
          115              C      -2.446663       8.458078       6.339942       0.654501      19.528866 0.23803289E+03  0.49039446E+04                                 6.862907                            5.611774      -0.204143       2.003173                    0.999407      22.111597      63.224010       0.599243       0.496129      -0.999885       0.026677      -0.017757      -0.011863       0.034172       0.039677       0.074308       0.043868       0.012636       0.088538      -0.066994      -0.046174       0.113167              7.555727       7.159979       0.594572      -2.820878       8.279106      -2.218562       7.228097           0.001090
          116              C      -3.683732       8.660042       7.193678      -0.229162      25.837733 0.40555559E+03  0.93920265E+04                                 7.578570                            6.652852       0.037554       2.008616                    0.998524      29.142336      83.781473       0.646250       0.409257      -1.066357      -0.007651      -0.078641       0.074152       0.108358       0.010362       0.011226      -0.052698      -0.054395       0.087173      -0.052976      -0.021247       0.074223              8.080968       8.183616       1.109509      -1.355019       8.011735      -1.178510       8.047553           0.000529
          117              C      -2.940552       7.744243       9.352954      -0.244911      25.506985 0.41668392E+03  0.97457048E+04                                 7.595561                            6.801069      -0.195410       1.940549                    0.996831      29.429885      85.901061       0.629101       0.416274      -1.058519      -0.072041      -0.003672      -0.084450       0.111064       0.018700       0.027626      -0.003493       0.063311       0.122404      -0.058423       0.000649       0.057774              7.993951       7.743477       0.226568       1.643313       7.008091      -0.405051       9.230284           0.000895
          118              C      -2.123658       6.524339       9.640467       0.686678      19.421844 0.22182828E+03  0.44704389E+04                                 6.743437                            5.373456       0.037039       2.096869                    0.999730      20.934991      58.354508       0.622660       0.488115      -1.008414       0.030983      -0.050258       0.019539       0.062190       0.033091      -0.076241      -0.046979       0.057124      -0.029186      -0.076239      -0.036996       0.113234              7.475053       6.583057      -0.205581       3.291639       6.710300       1.357891       9.131802           0.000830
          119              N      -2.058655       4.519797       0.850949      -0.278982      31.432452 0.51063433E+03  0.12402006E+05                                 8.568270                            7.443513      -0.519155       1.857050                    0.998578      28.671488      81.701066       0.619793       0.406890      -1.078635       0.161567       0.001826       0.038676       0.166141       0.036013      -0.042622       0.067938      -0.000673       0.180280      -0.103941       0.003649       0.100291              9.381304       9.867050       1.436245      -0.826692       7.591199       1.413110      10.685662           0.056311
          120              N      -1.757764      11.130028       0.850949      -0.278980      31.432166 0.51062865E+03  0.12401852E+05                                 8.568282                            7.443524      -0.519151       1.857052                    0.998578      28.671346      81.701002       0.619786       0.406896      -1.078630      -0.079200      -0.140831       0.038676       0.166138      -0.018297       0.080148       0.002943      -0.062041       0.180281      -0.103942       0.003650       0.100292              9.381315       6.916371       0.267372       1.637161      10.541913       0.009382      10.685662           0.056313
          121              N       3.816419       7.564333       0.850949      -0.278981      31.432151 0.51062834E+03  0.12401831E+05                                 8.568254                            7.443503      -0.519139       1.857056                    0.998578      28.671286      81.700542       0.619789       0.406894      -1.078632      -0.082365       0.139008       0.038676       0.166142      -0.017713      -0.037524      -0.070878       0.062716       0.180278      -0.103938       0.003649       0.100289              9.381285       9.403962      -1.703582      -0.810458       8.054255      -1.422491      10.685638           0.056314
          122              N       4.642695       7.087282       6.483551      -0.278978      31.432028 0.51062575E+03  0.12401755E+05                                 8.568240                            7.443492      -0.519148       1.857054                    0.998578      28.671221      81.700372       0.619789       0.406895      -1.078631       0.161566      -0.001826      -0.038676       0.166141      -0.036012       0.042622       0.067937      -0.000674       0.180278      -0.103939       0.003649       0.100290              9.381268       9.867017      -1.436241       0.826684       7.591170       1.413102      10.685617           0.056314
          123              N       4.943586       0.477051       6.483551      -0.278983      31.432533 0.51063618E+03  0.12402064E+05                                 8.568283                            7.443525      -0.519158       1.857048                    0.998578      28.671555      81.701328       0.619793       0.406890      -1.078635      -0.079201       0.140832      -0.038676       0.166139       0.018297      -0.080149       0.002943      -0.062042       0.180282      -0.103943       0.003650       0.100293              9.381316       6.916365      -0.267359      -1.637154      10.541920       0.009377      10.685663           0.056312
          124              N      10.517769       4.042746       6.483551      -0.278982      31.432214 0.51062953E+03  0.12401874E+05                                 8.568281                            7.443523      -0.519139       1.857055                    0.998578      28.671348      81.700909       0.619787       0.406895      -1.078631      -0.082365      -0.139008      -0.038676       0.166142       0.017713       0.037524      -0.070879       0.062717       0.180279      -0.103940       0.003650       0.100289              9.381318       9.403980       1.703587       0.810459       8.054293      -1.422507      10.685682           0.056313
          125              N       8.760005       7.087282      13.818051      -0.278982      31.432450 0.51063431E+03  0.12402005E+05                                 8.568270                            7.443513      -0.519155       1.857050                    0.998578      28.671486      81.701058       0.619793       0.406890      -1.078635      -0.161567      -0.001826      -0.038676       0.166141       0.036013      -0.042622       0.067938      -0.000673       0.180280      -0.103941       0.003649       0.100291              9.381303       9.867048       1.436246      -0.826693       7.591200       1.413110      10.685661           0.056311
          126              N       8.459114       0.477051      13.818051      -0.278980      31.432162 0.51062859E+03  0.12401850E+05                                 8.568282                            7.443523      -0.519151       1.857052                    0.998578      28.671343      81.700991       0.619786       0.406896      -1.078630       0.079200       0.140831      -0.038676       0.166138      -0.018297       0.080148       0.002943      -0.062041       0.180281      -0.103942       0.003650       0.100292              9.381314       6.916370       0.267372       1.637161      10.541912       0.009382      10.685661           0.056313
          127              N       2.884931       4.042746      13.818051      -0.278981      31.432150 0.51062833E+03  0.12401831E+05                                 8.568253                            7.443503      -0.519139       1.857056                    0.998578      28.671287      81.700546       0.619789       0.406894      -1.078632       0.082365      -0.139008      -0.038676       0.166142      -0.017713      -0.037524      -0.070878       0.062716       0.180278      -0.103938       0.003649       0.100289              9.381284       9.403961      -1.703582      -0.810458       8.054255      -1.422490      10.685638           0.056314
          128              N       2.058655       4.519797       8.185449      -0.278978      31.432029 0.51062578E+03  0.12401756E+05                                 8.568240                            7.443491      -0.519148       1.857054                    0.998578      28.671222      81.700374       0.619789       0.406895      -1.078631      -0.161566       0.001826       0.038676       0.166141      -0.036012       0.042622       0.067937      -0.000674       0.180278      -0.103939       0.003649       0.100290              9.381268       9.867018      -1.436241       0.826682       7.591169       1.413102      10.685618           0.056314
          129              N       1.757764      11.130028       8.185449      -0.278982      31.432530 0.51063611E+03  0.12402061E+05                                 8.568283                            7.443524      -0.519158       1.857048                    0.998578      28.671553      81.701320       0.619793       0.406890      -1.078635       0.079200      -0.140832       0.038676       0.166139       0.018297      -0.080149       0.002943      -0.062041       0.180282      -0.103943       0.003650       0.100293              9.381315       6.916364      -0.267359      -1.637154      10.541919       0.009378      10.685662           0.056312
          130              N      -3.816419       7.564333       8.185449      -0.278982      31.432219 0.51062962E+03  0.12401877E+05                                 8.568282                            7.443524      -0.519139       1.857055                    0.998578      28.671349      81.700910       0.619787       0.406895      -1.078631       0.082365       0.139008       0.038676       0.166142       0.017714       0.037524      -0.070879       0.062717       0.180279      -0.103940       0.003650       0.100289              9.381319       9.403982       1.703587       0.810459       8.054293      -1.422508      10.685682           0.056313
          131              O       0.305984       5.095740      12.848870      -0.615894      34.983063 0.53377247E+03  0.12802152E+05                                 8.450258                            7.130407       0.450398       2.189220                    0.994946      28.095434      73.646130       0.714950       0.357194      -1.140997      -0.000320      -0.015839       0.014188       0.021267       0.006828       0.003876       0.039361       0.183613       0.078937      -0.116018       0.036480       0.079537              9.412706      12.774789      -1.186121      -4.020466       5.901286      -0.146042       9.562044           0.000354
          132              O      -1.194181       6.358358      13.834187      -0.671191      39.060717 0.73141432E+03  0.19014295E+05                                 9.176889                            8.476152      -0.018900       2.015614                    0.994800      30.050926      82.497622       0.639623       0.368354      -1.130202      -0.010194      -0.022093       0.041890       0.048444      -0.032774       0.056062       0.045147      -0.037865      -0.022262      -0.093519       0.036973       0.056546              9.598479      10.076471      -1.037140      -2.234022      10.802945      -0.902827       7.916022          -0.001597
          133              O      -3.014267       6.941033       1.547873      -0.525531      31.977583 0.49779494E+03  0.11712070E+05                                 7.906540                            6.854887       0.629200       2.271032                    0.997552      26.556728      68.550538       0.735430       0.353982      -1.145598       0.004915      -0.005496       0.018052       0.019500       0.029973       0.022387      -0.022294       0.094056       0.121856      -0.082402       0.025292       0.057110              8.618125       9.674820       0.204238       4.410293       5.971384       0.338704      10.208170           0.054665
          134              O      -1.731629       7.138354       3.309473      -0.663390      44.085433 0.64304059E+03  0.16148749E+05                                 9.874723                            7.872951       0.290751       2.121601                    0.996076      29.148149      78.037907       0.674742       0.361466      -1.138257      -0.081941      -0.013215      -0.041392       0.092748       0.053933      -0.030373       0.005212       0.037020       0.117712      -0.080770       0.018870       0.061900             11.363226       8.642313       2.745463       4.352458       9.198046       4.881398      16.249318           0.009000
          135              O      -2.441302       8.794219      12.848870      -0.615905      34.983563 0.53378024E+03  0.12802383E+05                                 8.450334                            7.130454       0.450683       2.189312                    0.994944      28.095600      73.646655       0.714948       0.357193      -1.140998      -0.013555       0.008199       0.014184       0.021264       0.076103       0.032151      -0.023040      -0.103651       0.078954      -0.116034       0.036486       0.079548              9.412801       8.646896       3.569444       1.883830      10.029351       3.554912       9.562157           0.000354
          136              O      -0.597760       9.462091      13.834187      -0.671174      39.061135 0.73142792E+03  0.19014765E+05                                 9.177031                            8.476301      -0.019110       2.015553                    0.994797      30.051001      82.498482       0.639609       0.368360      -1.130196      -0.014042       0.019864       0.041872       0.048425      -0.000013       0.011066      -0.071098       0.075674      -0.022311      -0.093487       0.036962       0.056525              9.598607      11.519766       0.204038       0.335186       9.360052       2.386069       7.916002          -0.001595
          137              O       0.816895      10.746994       1.547873      -0.525534      31.977551 0.49779496E+03  0.11712068E+05                                 7.906527                            6.854880       0.629214       2.271036                    0.997552      26.556727      68.550481       0.735432       0.353981      -1.145599      -0.007220      -0.001506       0.018056       0.019504       0.025740      -0.030500      -0.008245      -0.098943       0.121868      -0.082403       0.025288       0.057115              8.618104       6.720354       1.501518      -1.911808       8.925816      -3.988774      10.208141           0.054669
          138              O       0.346460       9.537537       3.309473      -0.663429      44.087629 0.64308522E+03  0.16150145E+05                                 9.875012                            7.873197       0.290870       2.121617                    0.996078      29.149162      78.041212       0.674735       0.361464      -1.138259       0.029527       0.077585      -0.041408       0.092768      -0.010934       0.019712       0.023734      -0.111933       0.117607      -0.080764       0.018836       0.061927             11.363542       6.681692      -1.613508       2.051361      11.159237      -6.210151      16.249696           0.009002
          139              O       2.135318       9.324199      12.848870      -0.615897      34.983210 0.53377402E+03  0.12802195E+05                                 8.450276                            7.130413       0.450729       2.189328                    0.994945      28.095449      73.646113       0.714950       0.357193      -1.140998       0.013872       0.007649       0.014187       0.021266      -0.082935      -0.036036      -0.016329      -0.080000       0.078951      -0.116042       0.036489       0.079552              9.412727       6.592421      -2.383294       2.136666      12.083705      -3.408843       9.562054           0.000354
          140              O       1.791941       7.393709      13.834187      -0.671194      39.060143 0.73139958E+03  0.19013802E+05                                 9.176778                            8.476052      -0.018855       2.015636                    0.994798      30.050631      82.496376       0.639629       0.368353      -1.130204       0.024228       0.002229       0.041887       0.048441       0.032775      -0.067119       0.025971      -0.037833      -0.022289      -0.093503       0.036970       0.056534              9.598352       9.723051       0.833244       1.898809      11.156161      -1.483177       7.915844          -0.001595
          141              O       2.197373       5.526130       1.547873      -0.525534      31.977797 0.49779777E+03  0.11712153E+05                                 7.906579                            6.854905       0.629200       2.271030                    0.997552      26.556779      68.550714       0.735430       0.353982      -1.145598       0.002305       0.007004       0.018051       0.019499      -0.055713       0.008113       0.030535       0.004887       0.121857      -0.082401       0.025291       0.057110              8.618188       7.074173      -1.705786      -2.498536       8.572111       3.650115      10.208281           0.054668
          142              O       1.385169       6.538268       3.309473      -0.663403      44.087879 0.64307616E+03  0.16149901E+05                                 9.875172                            7.873238       0.290510       2.121522                    0.996071      29.148693      78.040537       0.674719       0.361473      -1.138250       0.052427      -0.064346      -0.041394       0.092750      -0.042999       0.010676      -0.028911       0.074886       0.117706      -0.080765       0.018862       0.061902             11.363807      11.437420      -1.132149      -6.404125       6.403808       1.328681      16.250193           0.009002
          143              O       7.007334       6.511339       9.154630      -0.615894      34.983161 0.53377441E+03  0.12802213E+05                                 8.450283                            7.130427       0.450403       2.189222                    0.994946      28.095452      73.646264       0.714948       0.357194      -1.140996      -0.000320       0.015838      -0.014189       0.021267      -0.006828      -0.003876       0.039360       0.183614       0.078939      -0.116018       0.036481       0.079537              9.412734      12.774830       1.186132       4.020473       5.901304      -0.146040       9.562069           0.000354
          144              O       5.507169       5.248721       8.169313      -0.671190      39.060606 0.73141151E+03  0.19014203E+05                                 9.176872                            8.476136      -0.018905       2.015614                    0.994800      30.050868      82.497413       0.639623       0.368354      -1.130202      -0.010195       0.022093      -0.041890       0.048444       0.032774      -0.056062       0.045146      -0.037863      -0.022265      -0.093518       0.036973       0.056545              9.598462      10.076463       1.037143       2.234019      10.802918      -0.902818       7.916006          -0.001595
          145              O       3.687083       4.666046       5.786627      -0.525530      31.977421 0.49779175E+03  0.11711975E+05                                 7.906510                            6.854862       0.629204       2.271034                    0.997552      26.556667      68.550301       0.735432       0.353982      -1.145599       0.004917       0.005497      -0.018052       0.019500      -0.029974      -0.022388      -0.022293       0.094053       0.121858      -0.082401       0.025290       0.057111              8.618091       9.674786      -0.204237      -4.410272       5.971360       0.338702      10.208126           0.054669
          146              O       4.969721       4.468725       4.025027      -0.663390      44.085341 0.64303927E+03  0.16148707E+05                                 9.874707                            7.872941       0.290754       2.121603                    0.996076      29.148133      78.037829       0.674743       0.361466      -1.138257      -0.081941       0.013215       0.041392       0.092748      -0.053934       0.030373       0.005212       0.037019       0.117711      -0.080770       0.018870       0.061900             11.363204       8.642302      -2.745457      -4.352447       9.198029       4.881384      16.249280           0.009002
          147              O       4.260048       2.812860       9.154630      -0.615906      34.983262 0.53377445E+03  0.12802204E+05                                 8.450266                            7.130399       0.450687       2.189313                    0.994944      28.095546      73.646291       0.714954       0.357192      -1.141000      -0.013555      -0.008200      -0.014184       0.021264      -0.076103      -0.032152      -0.023041      -0.103650       0.078953      -0.116034       0.036486       0.079548              9.412723       8.646825      -3.569410      -1.883818      10.029265       3.554880       9.562079           0.000354
          148              O       6.103590       2.144988       8.169313      -0.671176      39.061243 0.73143077E+03  0.19014858E+05                                 9.177047                            8.476317      -0.019107       2.015553                    0.994797      30.051059      82.498685       0.639608       0.368360      -1.130196      -0.014042      -0.019863      -0.041872       0.048425       0.000014      -0.011065      -0.071099       0.075674      -0.022307      -0.093487       0.036961       0.056526              9.598623      11.519776      -0.204030      -0.335182       9.360074       2.386077       7.916019          -0.001595
          149              O       7.518245       0.860085       5.786627      -0.525534      31.977668 0.49779734E+03  0.11712139E+05                                 7.906548                            6.854898       0.629213       2.271034                    0.997552      26.556783      68.550692       0.735431       0.353982      -1.145599      -0.007220       0.001505      -0.018056       0.019504      -0.025740       0.030501      -0.008243      -0.098944       0.121866      -0.082403       0.025289       0.057114              8.618127       6.720367      -1.501515       1.911811       8.925839      -3.988787      10.208174           0.054669
          150              O       7.047810       2.069542       4.025027      -0.663429      44.087659 0.64308552E+03  0.16150155E+05                                 9.875016                            7.873199       0.290872       2.121618                    0.996078      29.149165      78.041220       0.674735       0.361464      -1.138259       0.029527      -0.077585       0.041409       0.092768       0.010933      -0.019713       0.023733      -0.111933       0.117606      -0.080763       0.018837       0.061926             11.363548       6.681695       1.613513      -2.051365      11.159243      -6.210158      16.249706           0.009001
          151              O       8.836668       2.282880       9.154630      -0.615896      34.983404 0.53377767E+03  0.12802307E+05                                 8.450317                            7.130446       0.450719       2.189325                    0.994945      28.095486      73.646339       0.714947       0.357194      -1.140997       0.013872      -0.007650      -0.014187       0.021266       0.082935       0.036035      -0.016329      -0.080001       0.078949      -0.116041       0.036489       0.079552              9.412775       6.592455       2.383311      -2.136684      12.083763      -3.408862       9.562106           0.000354
          152              O       8.493291       4.213370       8.169313      -0.671194      39.060153 0.73139971E+03  0.19013806E+05                                 9.176779                            8.476052      -0.018852       2.015637                    0.994798      30.050636      82.496395       0.639629       0.368353      -1.130204       0.024228      -0.002229      -0.041887       0.048441      -0.032775       0.067120       0.025971      -0.037833      -0.022289      -0.093504       0.036970       0.056535              9.598353       9.723049      -0.833248      -1.898811      11.156166      -1.483176       7.915845          -0.001595
          153              O       8.898723       6.080949       5.786627      -0.525533      31.977833 0.49779842E+03  0.11712172E+05                                 7.906586                            6.854910       0.629199       2.271030                    0.997552      26.556784      68.550737       0.735429       0.353982      -1.145598       0.002305      -0.007004      -0.018051       0.019499       0.055713      -0.008114       0.030535       0.004886       0.121857      -0.082401       0.025291       0.057110              8.618196       7.074174       1.705788       2.498538       8.572124       3.650121      10.208291           0.054668
          154              O       8.086519       5.068811       4.025027      -0.663403      44.087935 0.64307708E+03  0.16149930E+05                                 9.875183                            7.873246       0.290505       2.121520                    0.996071      29.148706      78.040600       0.674719       0.361473      -1.138249       0.052426       0.064347       0.041394       0.092750       0.042999      -0.010677      -0.028911       0.074887       0.117707      -0.080765       0.018862       0.061903             11.363821      11.437429       1.132149       6.404133       6.403815       1.328682      16.250218           0.009001
          155              O       6.395366       6.511339       1.820130      -0.615894      34.983066 0.53377251E+03  0.12802153E+05                                 8.450259                            7.130407       0.450398       2.189220                    0.994946      28.095435      73.646133       0.714950       0.357194      -1.140997       0.000320       0.015839      -0.014189       0.021267       0.006828       0.003876       0.039361       0.183613       0.078936      -0.116018       0.036480       0.079537              9.412707      12.774790      -1.186122      -4.020466       5.901286      -0.146042       9.562044           0.000354
          156              O       7.895531       5.248721       0.834813      -0.671191      39.060724 0.73141446E+03  0.19014299E+05                                 9.176890                            8.476153      -0.018901       2.015614                    0.994800      30.050929      82.497630       0.639623       0.368354      -1.130202       0.010194       0.022093      -0.041890       0.048444      -0.032774       0.056062       0.045147      -0.037865      -0.022262      -0.093519       0.036973       0.056546              9.598480      10.076473      -1.037141      -2.234022      10.802945      -0.902826       7.916022          -0.001596
          157              O       9.715617       4.666046      13.121127      -0.525531      31.977586 0.49779494E+03  0.11712070E+05                                 7.906540                            6.854887       0.629200       2.271032                    0.997552      26.556729      68.550541       0.735430       0.353982      -1.145598      -0.004915       0.005497      -0.018052       0.019500       0.029973       0.022387      -0.022294       0.094055       0.121856      -0.082402       0.025292       0.057110              8.618126       9.674821       0.204238       4.410294       5.971383       0.338704      10.208173           0.054665
          158              O       8.432979       4.468725      11.359527      -0.663390      44.085439 0.64304065E+03  0.16148751E+05                                 9.874724                            7.872951       0.290751       2.121601                    0.996076      29.148150      78.037912       0.674742       0.361466      -1.138257       0.081941       0.013215       0.041392       0.092748       0.053933      -0.030373       0.005212       0.037020       0.117712      -0.080770       0.018870       0.061900             11.363227       8.642314       2.745463       4.352458       9.198047       4.881399      16.249321           0.009000
          159              O       9.142652       2.812860       1.820130      -0.615905      34.983572 0.53378040E+03  0.12802388E+05                                 8.450335                            7.130456       0.450683       2.189312                    0.994944      28.095602      73.646666       0.714948       0.357193      -1.140998       0.013555      -0.008199      -0.014184       0.021264       0.076103       0.032151      -0.023041      -0.103651       0.078954      -0.116034       0.036485       0.079548              9.412803       8.646898       3.569446       1.883830      10.029353       3.554913       9.562159           0.000354
          160              O       7.299110       2.144988       0.834813      -0.671175      39.061143 0.73142812E+03  0.19014772E+05                                 9.177032                            8.476302      -0.019110       2.015553                    0.994797      30.051005      82.498495       0.639608       0.368360      -1.130196       0.014042      -0.019864      -0.041872       0.048425      -0.000013       0.011066      -0.071098       0.075674      -0.022311      -0.093487       0.036962       0.056525              9.598608      11.519768       0.204038       0.335186       9.360053       2.386070       7.916003          -0.001594
          161              O       5.884455       0.860085      13.121127      -0.525534      31.977551 0.49779497E+03  0.11712068E+05                                 7.906527                            6.854880       0.629215       2.271036                    0.997552      26.556727      68.550482       0.735432       0.353981      -1.145599       0.007220       0.001506      -0.018056       0.019504       0.025740      -0.030500      -0.008245      -0.098943       0.121869      -0.082403       0.025288       0.057115              8.618104       6.720354       1.501519      -1.911809       8.925817      -3.988774      10.208141           0.054669
          162              O       6.354890       2.069542      11.359527      -0.663429      44.087628 0.64308519E+03  0.16150145E+05                                 9.875013                            7.873197       0.290871       2.121617                    0.996078      29.149161      78.041211       0.674735       0.361464      -1.138259      -0.029527      -0.077585       0.041408       0.092768      -0.010934       0.019712       0.023734      -0.111933       0.117607      -0.080764       0.018836       0.061927             11.363542       6.681692      -1.613508       2.051361      11.159237      -6.210151      16.249697           0.009002
          163              O       4.566032       2.282880       1.820130      -0.615897      34.983219 0.53377418E+03  0.12802200E+05                                 8.450278                            7.130415       0.450729       2.189328                    0.994945      28.095452      73.646125       0.714950       0.357193      -1.140998      -0.013872      -0.007649      -0.014187       0.021266      -0.082935      -0.036036      -0.016329      -0.080000       0.078951      -0.116042       0.036489       0.079552              9.412729       6.592422      -2.383295       2.136667      12.083707      -3.408844       9.562056           0.000355
          164              O       4.909409       4.213370       0.834813      -0.671194      39.060150 0.73139976E+03  0.19013808E+05                                 9.176779                            8.476053      -0.018855       2.015636                    0.994798      30.050635      82.496388       0.639629       0.368353      -1.130204      -0.024228      -0.002229      -0.041887       0.048441       0.032775      -0.067119       0.025971      -0.037833      -0.022289      -0.093503       0.036970       0.056534              9.598353       9.723053       0.833243       1.898810      11.156161      -1.483177       7.915844          -0.001594
          165              O       4.503977       6.080949      13.121127      -0.525534      31.977793 0.49779776E+03  0.11712153E+05                                 7.906578                            6.854905       0.629200       2.271030                    0.997552      26.556779      68.550713       0.735430       0.353982      -1.145598      -0.002305      -0.007004      -0.018051       0.019499      -0.055713       0.008113       0.030535       0.004887       0.121857      -0.082401       0.025291       0.057110              8.618187       7.074172      -1.705785      -2.498534       8.572110       3.650113      10.208279           0.054668
          166              O       5.316181       5.068811      11.359527      -0.663403      44.087877 0.64307614E+03  0.16149900E+05                                 9.875172                            7.873238       0.290510       2.121522                    0.996071      29.148693      78.040536       0.674719       0.361473      -1.138250      -0.052427       0.064346       0.041394       0.092750      -0.042999       0.010676      -0.028911       0.074886       0.117706      -0.080765       0.018862       0.061902             11.363807      11.437420      -1.132149      -6.404125       6.403808       1.328680      16.250192           0.009001
          167              O      -0.305984       5.095740       5.514370      -0.615895      34.983176 0.53377469E+03  0.12802222E+05                                 8.450286                            7.130430       0.450403       2.189222                    0.994946      28.095456      73.646284       0.714947       0.357194      -1.140996       0.000320      -0.015838       0.014189       0.021267      -0.006828      -0.003876       0.039360       0.183614       0.078939      -0.116018       0.036481       0.079537              9.412738      12.774836       1.186132       4.020475       5.901306      -0.146040       9.562073           0.000354
          168              O       1.194181       6.358358       6.499687      -0.671190      39.060614 0.73141173E+03  0.19014210E+05                                 9.176874                            8.476138      -0.018905       2.015614                    0.994800      30.050872      82.497429       0.639623       0.368354      -1.130202       0.010194      -0.022093       0.041890       0.048444       0.032774      -0.056062       0.045146      -0.037863      -0.022265      -0.093518       0.036973       0.056545              9.598464      10.076464       1.037142       2.234019      10.802921      -0.902818       7.916007          -0.001595
          169              O       3.014267       6.941033       8.882373      -0.525530      31.977416 0.49779172E+03  0.11711974E+05                                 7.906509                            6.854862       0.629204       2.271034                    0.997552      26.556666      68.550296       0.735432       0.353982      -1.145599      -0.004916      -0.005497       0.018052       0.019500      -0.029974      -0.022388      -0.022293       0.094053       0.121858      -0.082401       0.025290       0.057111              8.618089       9.674784      -0.204236      -4.410270       5.971360       0.338701      10.208123           0.054669
          170              O       1.731629       7.138354      10.643973      -0.663390      44.085330 0.64303908E+03  0.16148701E+05                                 9.874705                            7.872939       0.290755       2.121603                    0.996076      29.148130      78.037816       0.674743       0.361466      -1.138257       0.081941      -0.013215      -0.041392       0.092748      -0.053934       0.030373       0.005212       0.037019       0.117711      -0.080770       0.018870       0.061900             11.363201       8.642300      -2.745457      -4.352445       9.198027       4.881383      16.249276           0.009002
          171              O       2.441302       8.794219       5.514370      -0.615905      34.983261 0.53377442E+03  0.12802203E+05                                 8.450266                            7.130399       0.450687       2.189313                    0.994944      28.095546      73.646289       0.714954       0.357192      -1.141000       0.013555       0.008200       0.014184       0.021264      -0.076103      -0.032152      -0.023041      -0.103650       0.078953      -0.116034       0.036486       0.079548              9.412722       8.646824      -3.569410      -1.883818      10.029265       3.554880       9.562078           0.000354
          172              O       0.597760       9.462091       6.499687      -0.671176      39.061240 0.73143070E+03  0.19014856E+05                                 9.177046                            8.476316      -0.019106       2.015553                    0.994797      30.051058      82.498680       0.639608       0.368360      -1.130196       0.014042       0.019864       0.041872       0.048425       0.000014      -0.011065      -0.071099       0.075674      -0.022307      -0.093487       0.036961       0.056526              9.598622      11.519775      -0.204030      -0.335182       9.360073       2.386076       7.916018          -0.001594
          173              O      -0.816895      10.746994       8.882373      -0.525534      31.977667 0.49779734E+03  0.11712139E+05                                 7.906548                            6.854898       0.629213       2.271034                    0.997552      26.556783      68.550692       0.735431       0.353982      -1.145599       0.007220      -0.001505       0.018056       0.019504      -0.025740       0.030501      -0.008243      -0.098944       0.121866      -0.082403       0.025289       0.057114              8.618127       6.720367      -1.501515       1.911811       8.925839      -3.988787      10.208173           0.054669
          174              O      -0.346460       9.537537      10.643973      -0.663429      44.087652 0.64308539E+03  0.16150151E+05                                 9.875015                            7.873197       0.290872       2.121618                    0.996078      29.149163      78.041211       0.674735       0.361464      -1.138259      -0.029527       0.077585      -0.041409       0.092768       0.010933      -0.019713       0.023733      -0.111933       0.117606      -0.080763       0.018837       0.061926             11.363547       6.681694       1.613513      -2.051365      11.159242      -6.210157      16.249704           0.009001
          175              O      -2.135318       9.324199       5.514370      -0.615896      34.983408 0.53377775E+03  0.12802310E+05                                 8.450318                            7.130447       0.450719       2.189325                    0.994945      28.095487      73.646344       0.714947       0.357194      -1.140997      -0.013872       0.007650       0.014187       0.021266       0.082935       0.036035      -0.016329      -0.080001       0.078949      -0.116041       0.036488       0.079552              9.412775       6.592455       2.383311      -2.136684      12.083764      -3.408862       9.562107           0.000354
          176              O      -1.791941       7.393709       6.499687      -0.671194      39.060156 0.73139976E+03  0.19013808E+05                                 9.176780                            8.476052      -0.018852       2.015637                    0.994798      30.050637      82.496397       0.639629       0.368353      -1.130204      -0.024228       0.002229       0.041887       0.048441      -0.032775       0.067120       0.025971      -0.037833      -0.022289      -0.093504       0.036970       0.056535              9.598354       9.723048      -0.833249      -1.898810      11.156167      -1.483176       7.915845          -0.001595
          177              O      -2.197373       5.526130       8.882373      -0.525533      31.977836 0.49779839E+03  0.11712171E+05                                 7.906587                            6.854910       0.629200       2.271030                    0.997552      26.556783      68.550736       0.735429       0.353982      -1.145598      -0.002305       0.007004       0.018051       0.019499       0.055713      -0.008113       0.030535       0.004886       0.121857      -0.082401       0.025291       0.057110              8.618198       7.074175       1.705789       2.498539       8.572125       3.650123      10.208293           0.054668
          178              O      -1.385169       6.538268      10.643973      -0.663403      44.087932 0.64307701E+03  0.16149928E+05                                 9.875182                            7.873245       0.290504       2.121520                    0.996071      29.148704      78.040595       0.674718       0.361473      -1.138249      -0.052426      -0.064347      -0.041394       0.092750       0.042999      -0.010677      -0.028911       0.074887       0.117707      -0.080765       0.018862       0.061903             11.363821      11.437429       1.132149       6.404134       6.403815       1.328683      16.250219           0.009000

******************************************************
Auxiliary information for the entire system
The total spin magnetic moment of the unit cell is   5.998865
The total net atomic charge of the unit cell is   -0.000003
Accuracy of reproducing the electrostatic potential in the unit cell:
  The inner radius (bohr) =    5.0000
  The outer radius (bohr) =   12.0000
  Valid grid points have density less than (e/(bohr^3)) =    0.0001
  The number of valid grid points were=        59394
  The rms potential error without charges in kcal/mol is=      6.98326
  The rms potential error with partial charges in kcal/mol is=      0.64845
  The RRMSE value at monopole order=      0.09286
  The rms potential error with partial charges and cloud penetration in kcal/mol is=      0.64167
  The RRMSE value at monopole order with cloud penetration is=      0.09189
  The rms potential error with partial charges and atomic dipoles in kcal/mol is=      0.65980
  The RRMSE value at dipole order=      0.09448
  The rms potential error with partial charges, atomic dipoles and cloud penetration in kcal/mol is=      0.64954
  The RRMSE value at dipole order with cloud penetration=      0.09301

******************************************************
The electron densities and ab initio electrostatic potential were computed in VASP using the PBE functional and
projector augmented wave method. See the main text of the journal article for a description of computational details.
The atomic charges, dipoles, and quadrupoles were computed with the DDEC6 method as described in
(a) T. A. Manz and N. Gabaldon Limas, RSC Adv. 6 (2016) 47771-47801 DOI: 10.1039/c6ra04656h
(b) N. Gabaldon Limas and T. A. Manz, RSC Adv. 8 (2018) 2678-2707 DOI: 10.1039/c7ra11829e.
For each atom in the material, the electron cloud parameters were fit to the spherically averaged atom-in-material
electron density using radial positions for which this density was between 10^-4 and 10^-2 electrons per cubic bohr.
The polarizabilities, dispersion coefficients, and quantum Drude oscillator (QDO) parameters were fit using the MCLF method.
The magnetic structure of the system was optimized in VASP from the default ferromagnetic initial guess using spin polarization.
The atomic spin moments (ASMs) were computed on this optimized magnetic structure using the DDEC6 partition as inputs
to the method of T. A. Manz and D. S. Sholl, J. Chem. Theory Comput. 7 (2011) 4146-4164 DOI: 10.1021/ct200539n.
The RMSE and RRMSE were computed using a uniform grid with Ewald summation.
