# Supplementary material for: A collection of forcefield precursors for metal–organic frameworks
Source: RSC Adv. 2019 Nov 13;9(63):36492–507. doi: 10.1039/c9ra07327b (PMC9075174; doi:10.1039/c9ra07327b)
Supplement: RA-009-C9RA07327B-s6084 [file RA-009-C9RA07327B-s6084.xyz]

  178
jmolscript: load "" {1 1 1} spacegroup "x,y,z" unitcell [{     13.306000     0.000000     0.000000 }, {     -6.653000    11.523334     0.000000 }, {      0.000000     0.000000    14.528000 }]
Eu     0.000000     7.682146    12.085262     1.325732
Eu     6.653000     3.841188     9.706738     1.325740
Eu     6.653000     3.841188     2.442738     1.325732
Eu     0.000000     7.682146     4.821262     1.325740
Cu     6.653000     0.000000     0.000000     0.818958
Cu     3.326500     5.761667     0.000000     0.818947
Cu    -3.326500     5.761667     0.000000     0.818964
Cu     6.653000     0.000000     7.264000     0.818960
Cu    -3.326500     5.761667     7.264000     0.818934
Cu     3.326500     5.761667     7.264000     0.818940
H      8.822543     0.284626     1.133184     0.256478
H      3.344463     9.927352     0.296371     0.127058
H      3.018466    11.072772    13.803053     0.135669
H      1.922717    10.562288     2.799546     0.150188
H      1.824918     9.305092     1.866848     0.150928
H      2.488222     3.740474     1.133184     0.256472
H      0.272108     3.663268     0.296371     0.127059
H      1.427068     3.372880    13.803053     0.135669
H      1.532851     4.577068     2.799546     0.150185
H      0.492987     5.290363     1.866848     0.150930
H      8.648235     7.498233     1.133184     0.256478
H     -3.616571     9.456048     0.296371     0.127061
H     -4.445535     8.601016    13.803053     0.135677
H     -3.455568     7.907312     2.799546     0.150192
H     -2.317905     8.451213     1.866848     0.150931
H      2.169543    11.238708     6.130816     0.256473
H      9.997463     1.595982     6.967629     0.127059
H      9.671466     0.450562     7.988947     0.135672
H      8.575717     0.961046     4.464454     0.150187
H      8.477918     2.218242     5.397152     0.150928
H     -4.164778     7.782860     6.130816     0.256475
H      6.925108     7.860066     6.967629     0.127060
H      8.080068     8.150454     7.988947     0.135674
H      8.185851     6.946266     4.464454     0.150185
H      7.145987     6.232971     5.397152     0.150929
H      1.995235     4.025101     6.130816     0.256479
H      3.036429     2.067286     6.967629     0.127058
H      2.207465     2.922318     7.988947     0.135671
H      3.197432     3.616022     4.464454     0.150184
H      4.335095     3.072121     5.397152     0.150930
H     -2.169543    11.238708    13.394816     0.256478
H      3.308537     1.595982    14.231629     0.127059
H      3.634534     0.450562     0.724947     0.135671
H      4.730283     0.961046    11.728454     0.150189
H      4.828082     2.218242    12.661152     0.150928
H      4.164778     7.782860    13.394816     0.256472
H      6.380892     7.860066    14.231629     0.127059
H      5.225931     8.150454     0.724947     0.135669
H      5.120149     6.946266    11.728454     0.150185
H      6.160013     6.232971    12.661152     0.150930
H     -1.995235     4.025101    13.394816     0.256478
H     10.269571     2.067286    14.231629     0.127061
H     11.098535     2.922318     0.724947     0.135676
H     10.108568     3.616022    11.728454     0.150191
H      8.970905     3.072121    12.661152     0.150931
H      4.483457     0.284626     8.397184     0.256474
H     -3.344463     9.927352     7.560371     0.127060
H     -3.018466    11.072772     6.539053     0.135674
H     -1.922717    10.562288    10.063546     0.150188
H     -1.824918     9.305092     9.130848     0.150928
H     10.817778     3.740474     8.397184     0.256475
H     -0.272108     3.663268     7.560371     0.127059
H     -1.427068     3.372880     6.539053     0.135673
H     -1.532851     4.577068    10.063546     0.150185
H     -0.492987     5.290363     9.130848     0.150929
H      4.657765     7.498233     8.397184     0.256479
H      3.616571     9.456048     7.560371     0.127058
H      4.445535     8.601016     6.539053     0.135671
H      3.455568     7.907312    10.063546     0.150184
H      2.317905     8.451213     9.130848     0.150930
C      1.845542     9.405345    13.512493     0.633973
C      2.623943    10.394047    14.372550    -0.239386
C      1.470978    10.194694     2.023750    -0.243765
C      0.003992    10.092136     2.315763     0.657779
C      0.569497     5.222375    13.512493     0.633972
C      1.036537     4.053909    14.372550    -0.239385
C      1.440374     5.152083     2.023750    -0.243764
C      2.085050     6.473809     2.315763     0.657799
C     -2.415039     8.418948    13.512493     0.633974
C     -3.660481     8.598712    14.372550    -0.239390
C     -2.911353     7.699892     2.023750    -0.243765
C     -2.089042     6.480723     2.315763     0.657814
C      8.498542     2.117989     8.279507     0.633974
C      9.276943     1.129287     7.419450    -0.239389
C      8.123978     1.328640     5.240250    -0.243767
C      6.656992     1.431198     4.948237     0.657775
C      7.222497     6.300959     8.279507     0.633977
C      7.689537     7.469425     7.419450    -0.239390
C      8.093374     6.371251     5.240250    -0.243766
C      8.738050     5.049525     4.948237     0.657800
C      4.237961     3.104386     8.279507     0.633977
C      2.992519     2.924622     7.419450    -0.239390
C      3.741647     3.823442     5.240250    -0.243769
C      4.563958     5.042611     4.948237     0.657812
C      4.807458     2.117989     1.015507     0.633973
C      4.029057     1.129287     0.155450    -0.239387
C      5.182022     1.328640    12.504250    -0.243765
C      6.649008     1.431198    12.212237     0.657778
C      6.083503     6.300959     1.015507     0.633972
C      5.616463     7.469425     0.155450    -0.239385
C      5.212626     6.371251    12.504250    -0.243764
C      4.567950     5.049525    12.212237     0.657799
C      9.068039     3.104386     1.015507     0.633974
C     10.313481     2.924622     0.155450    -0.239390
C      9.564353     3.823442    12.504250    -0.243764
C      8.742042     5.042611    12.212237     0.657814
C     -1.845542     9.405345     6.248493     0.633975
C     -2.623943    10.394047     7.108550    -0.239391
C     -1.470978    10.194694     9.287750    -0.243767
C     -0.003992    10.092136     9.579763     0.657774
C     -0.569497     5.222375     6.248493     0.633977
C     -1.036537     4.053909     7.108550    -0.239389
C     -1.440375     5.152083     9.287750    -0.243766
C     -2.085050     6.473809     9.579763     0.657801
C      2.415039     8.418948     6.248493     0.633977
C      3.660481     8.598712     7.108550    -0.239390
C      2.911353     7.699892     9.287750    -0.243769
C      2.089042     6.480723     9.579763     0.657812
N      1.763710    11.042811     0.848435    -0.241233
N      2.028500     4.474511     0.848435    -0.241224
N     -3.792210     7.529346     0.848435    -0.241250
N      8.416710     0.480523     6.415565    -0.241228
N      8.681500     7.048823     6.415565    -0.241221
N      2.860790     3.993988     6.415565    -0.241237
N      4.889290     0.480523    13.679565    -0.241233
N      4.624500     7.048823    13.679565    -0.241224
N     10.445210     3.993988    13.679565    -0.241250
N     -1.763710    11.042811     8.112435    -0.241229
N     -2.028500     4.474511     8.112435    -0.241221
N      3.792210     7.529346     8.112435    -0.241237
O      0.606088     9.365014    13.686829    -0.614936
O      2.437659     8.704727    12.684397    -0.585118
O     -0.809670    10.671760     1.554496    -0.496917
O     -0.365250     9.443372     3.309478    -0.542073
O      1.154295     6.315939    13.686829    -0.614941
O     -0.333315     5.059896    12.684397    -0.585117
O      2.993850     6.888649     1.554496    -0.496911
O      1.707825     7.117963     3.309478    -0.542136
O     -1.760384     7.365715    13.686829    -0.614932
O     -2.104344     9.282046    12.684397    -0.585112
O     -2.184180     5.486259     1.554496    -0.496926
O     -1.342575     6.485332     3.309478    -0.542172
O      7.259088     2.158320     8.105171    -0.614932
O      9.090659     2.818607     9.107603    -0.585115
O      5.843330     0.851574     5.709504    -0.496921
O      6.287750     2.079962     3.954522    -0.542075
O      7.807295     5.207395     8.105171    -0.614946
O      6.319685     6.463438     9.107603    -0.585117
O      9.646850     4.634685     5.709504    -0.496908
O      8.360825     4.405371     3.954522    -0.542138
O      4.892616     4.157619     8.105171    -0.614935
O      4.548656     2.241288     9.107603    -0.585114
O      4.468820     6.037075     5.709504    -0.496917
O      5.310425     5.038002     3.954522    -0.542163
O      6.046912     2.158320     0.841171    -0.614935
O      4.215341     2.818607     1.843603    -0.585117
O      7.462670     0.851574    12.973504    -0.496917
O      7.018250     2.079962    11.218522    -0.542073
O      5.498704     5.207395     0.841171    -0.614941
O      6.986315     6.463438     1.843603    -0.585116
O      3.659150     4.634685    12.973504    -0.496911
O      4.945175     4.405371    11.218522    -0.542136
O      8.413384     4.157619     0.841171    -0.614932
O      8.757344     2.241288     1.843603    -0.585113
O      8.837180     6.037075    12.973504    -0.496926
O      7.995575     5.038002    11.218522    -0.542172
O     -0.606088     9.365014     6.422829    -0.614933
O     -2.437659     8.704727     5.420397    -0.585115
O      0.809670    10.671760     8.818496    -0.496921
O      0.365250     9.443372    10.573478    -0.542075
O     -1.154296     6.315939     6.422829    -0.614946
O      0.333315     5.059896     5.420397    -0.585117
O     -2.993850     6.888649     8.818496    -0.496908
O     -1.707825     7.117963    10.573478    -0.542138
O      1.760384     7.365715     6.422829    -0.614935
O      2.104344     9.282046     5.420397    -0.585114
O      2.184180     5.486259     8.818496    -0.496917
O      1.342575     6.485332    10.573478    -0.542163

The following XYZ coordinates are in angstroms. Other properties are in atomic units.
The sperically averaged electron density of each atom fit to a function of the form exp(a - br)
eigen_1, eigen_2 and eigen_3 are the three eigenvalues of traceless quadrupole moment tensor
  atom number  atomic symbol              X              Y              Z     net charge C6 coefficient C8 coefficient C10 coefficient fluctuating dipole atomic polarizability isotropic forcefield polarizability              a              b squared Pearson coefficient          <r^3>          <r^4>         wp_QDO          m_QDO          q_QDO       dipole_x       dipole_y       dipole_z         dipole            Qxy            Qxz            Qyz     Q(x^2-y^2)  Q(3z^2 - R^2)        eigen_1        eigen_2        eigen_3 static polarizability      alpha(xx)      alpha(xy)      alpha(xz)      alpha(yy)      alpha(yz)      alpha(zz) atomic spin moment
            1             Eu       0.000000       7.682146      12.085262       1.325732     174.609551 0.46187398E+04  0.17897565E+06                                24.042579                           21.390759       0.388060       1.803267                    0.999751      95.706374     262.342053       0.425476       0.371501      -1.199413      -0.000003      -0.000047       0.022649       0.022649      -0.000024      -0.000006       0.000151       0.000170      -0.005872      -0.001965       0.000898       0.001067             26.913626      23.069509      -0.000506      -0.000017      23.069057      -0.000226      34.602312           0.002248
            2             Eu       6.653000       3.841188       9.706738       1.325740     174.609676 0.46187460E+04  0.17897586E+06                                24.042542                           21.390735       0.388066       1.803270                    0.999751      95.706097     262.340836       0.425478       0.371500      -1.199414      -0.000005       0.000061      -0.022659       0.022659       0.000020       0.000007       0.000155       0.000171      -0.005863      -0.001963       0.000898       0.001065             26.913575      23.069487       0.000512       0.000016      23.069002      -0.000221      34.602235           0.002240
            3             Eu       6.653000       3.841188       2.442738       1.325732     174.609563 0.46187404E+04  0.17897569E+06                                24.042580                           21.390761       0.388061       1.803267                    0.999751      95.706383     262.342085       0.425476       0.371501      -1.199413       0.000004       0.000046      -0.022649       0.022649      -0.000024      -0.000006       0.000151       0.000170      -0.005872      -0.001965       0.000898       0.001067             26.913626      23.069512      -0.000504      -0.000016      23.069059      -0.000223      34.602309           0.002248
            4             Eu       0.000000       7.682146       4.821262       1.325740     174.609681 0.46187464E+04  0.17897588E+06                                24.042542                           21.390736       0.388066       1.803270                    0.999751      95.706099     262.340842       0.425478       0.371500      -1.199414       0.000005      -0.000061       0.022659       0.022659       0.000020       0.000007       0.000155       0.000171      -0.005863      -0.001963       0.000898       0.001065             26.913574      23.069492       0.000509       0.000014      23.069000      -0.000216      34.602230           0.002241
            5             Cu       6.653000       0.000000       0.000000       0.818958      54.614888 0.10699654E+04  0.29214413E+05                                12.102182                           11.028447       1.569021       2.434366                    0.996533      40.471402      97.968732       0.526245       0.426275      -1.141013      -0.000000       0.000000       0.000000       0.000000       0.024150      -0.074363      -0.031854      -0.001733       0.093857      -0.070733      -0.028745       0.099478             13.480005      10.617297      -3.674722       1.016572      15.709844      -4.037128      14.112874           0.311153
            6             Cu       3.326500       5.761667       0.000000       0.818947      54.615465 0.10699774E+04  0.29214846E+05                                12.102318                           11.028546       1.568945       2.434342                    0.996533      40.471452      97.969279       0.526240       0.426278      -1.141010      -0.000000       0.000000      -0.000000       0.000000      -0.012813       0.009579       0.080336      -0.040987       0.093874      -0.070721      -0.028773       0.099494             13.480198      17.619514      -0.367848      -4.004417       8.708079       1.138166      14.113001           0.310994
            7             Cu      -3.326500       5.761667       0.000000       0.818964      54.614463 0.10699547E+04  0.29214049E+05                                12.102124                           11.028396       1.569023       2.434368                    0.996533      40.471175      97.968046       0.526246       0.426276      -1.141013       0.000000       0.000000      -0.000000       0.000000      -0.011323       0.064769      -0.048472       0.042693       0.093850      -0.070733      -0.028744       0.099477             13.479957      11.254258       4.042457       2.987955      15.072730       2.898966      14.112884           0.311510
            8             Cu       6.653000       0.000000       7.264000       0.818960      54.614587 0.10699566E+04  0.29214137E+05                                12.102193                           11.028443       1.568999       2.434360                    0.996533      40.471154      97.968330       0.526242       0.426279      -1.141010      -0.000000      -0.000000       0.000000       0.000000      -0.024145       0.074361      -0.031867      -0.001716       0.093856      -0.070725      -0.028758       0.099482             13.480034      10.617312       3.674755      -1.016577      15.709888      -4.037165      14.112903           0.311203
            9             Cu      -3.326500       5.761667       7.264000       0.818934      54.616412 0.10700002E+04  0.29215632E+05                                12.102461                           11.028667       1.568904       2.434326                    0.996532      40.471774      97.970424       0.526237       0.426279      -1.141010      -0.000000      -0.000000       0.000000       0.000000       0.012828      -0.009596       0.080324      -0.040960       0.093849      -0.070733      -0.028741       0.099473             13.480369      17.619735       0.367864       4.004500       8.708171       1.138178      14.113200           0.311025
           10             Cu       3.326500       5.761667       7.264000       0.818940      54.615961 0.10699920E+04  0.29215349E+05                                12.102395                           11.028629       1.568953       2.434341                    0.996533      40.471638      97.969942       0.526238       0.426279      -1.141010       0.000000       0.000000       0.000000       0.000000       0.011313      -0.064761      -0.048477       0.042702       0.093841      -0.070741      -0.028727       0.099468             13.480274      11.254554      -4.042614      -2.988037      15.073056       2.899035      14.113213           0.311462
           11              H       8.822543       0.284626       1.133184       0.256478       0.711918 0.48004867E+01  0.42363737E+02                                 1.428849                            1.365275      -1.077158       2.432605                    0.998274       3.076941       8.750286       0.476663       1.456082      -0.672069       0.020880       0.020710       0.011973       0.031753       0.002468      -0.008752      -0.004056       0.006018       0.020057      -0.007511      -0.006215       0.013726              1.477978       1.194917       0.202346       0.006223       1.961779       0.157869       1.277239           0.000312
           12              H       3.344463       9.927352       0.296371       0.127058       1.043157 0.78604771E+01  0.76451746E+02                                 1.679430                            1.621486      -0.758112       2.520216                    0.999262       3.348424       9.181422       0.502063       1.254322      -0.716011       0.018585      -0.015021       0.017574       0.029663      -0.008604       0.002182       0.002165       0.002418       0.019999      -0.012512       0.005328       0.007184              1.701997       1.850023      -0.423620       0.198785       1.747128      -0.166120       1.508839           0.000874
           13              H       3.018466      11.072772      13.803053       0.135669       1.168449 0.90296744E+01  0.90459324E+02                                 1.780833                            1.714873      -0.993774       2.415199                    0.997367       3.366816       9.214704       0.500613       1.221302      -0.724485       0.009439       0.021797      -0.023237       0.033229       0.000659      -0.011284      -0.002979      -0.006751       0.020740      -0.013233      -0.000633       0.013866              1.798779       1.561292       0.217573      -0.171539       2.122584      -0.346345       1.712462          -0.000018
           14              H       1.922717      10.562288       2.799546       0.150188       0.981766 0.73127732E+01  0.70170775E+02                                 1.648789                            1.592812      -0.741031       2.547003                    0.999565       3.244449       8.968861       0.490629       1.301003      -0.706277       0.014828       0.011115       0.024385       0.030628       0.006411       0.000534       0.001294       0.001403       0.014463      -0.008887       0.003121       0.005766              1.675382       1.385808       0.115741       0.236053       1.562618       0.282157       2.077719           0.000242
           15              H       1.824918       9.305092       1.866848       0.150928       0.950690 0.72417352E+01  0.70604897E+02                                 1.709433                            1.658191      -1.338418       2.261300                    0.993339       3.710819      10.979552       0.441221       1.423829      -0.677957       0.010532      -0.026497      -0.009152       0.029946       0.002995      -0.003136       0.003546      -0.010386      -0.000037      -0.008050       0.000905       0.007145              1.737678       1.446637      -0.305302      -0.096476       2.269374       0.088343       1.497024           0.000044
           16              H       2.488222       3.740474       1.133184       0.256472       0.711919 0.48004834E+01  0.42363578E+02                                 1.428835                            1.365261      -1.077164       2.432603                    0.998274       3.076917       8.750122       0.476673       1.456055      -0.672074       0.007495      -0.028438       0.011974       0.031754       0.001373       0.000863       0.009607      -0.007284       0.020056      -0.007512      -0.006213       0.013725              1.477962       1.594808      -0.433226       0.133605       1.561852      -0.084323       1.277227           0.000311
           17              H       0.272108       3.663268       0.296371       0.127059       1.043150 0.78603980E+01  0.76450778E+02                                 1.679421                            1.621478      -0.758121       2.520214                    0.999261       3.348409       9.181366       0.502065       1.254321      -0.716011      -0.022301      -0.008585       0.017574       0.029663       0.005349       0.000784      -0.002973       0.013693       0.019997      -0.012511       0.005328       0.007183              1.701988       2.139702       0.256364      -0.243255       1.457428      -0.089094       1.508833           0.000872
           18              H       1.427068       3.372880      13.803053       0.135669       1.168423 0.90294115E+01  0.90455964E+02                                 1.780802                            1.714844      -0.993754       2.415209                    0.997368       3.366772       9.214524       0.500619       1.221297      -0.724486       0.014157      -0.019073      -0.023237       0.033229      -0.003253       0.003062       0.011261       0.002232       0.020739      -0.013232      -0.000633       0.013865              1.798747       1.793804      -0.351823      -0.214168       1.890005       0.321720       1.712432          -0.000021
           19              H       1.532851       4.577068       2.799546       0.150185       0.981758 0.73126849E+01  0.70169630E+02                                 1.648774                            1.592798      -0.741019       2.547008                    0.999566       3.244417       8.968718       0.490634       1.300995      -0.706279       0.002211      -0.018399       0.024385       0.030628      -0.002598       0.000853      -0.001109      -0.011809       0.014462      -0.008888       0.003122       0.005767              1.675366       1.418168      -0.134431       0.126328       1.530231      -0.345504       2.077700           0.000236
           20              H       0.492987       5.290363       1.866848       0.150930       0.950689 0.72417231E+01  0.70604762E+02                                 1.709432                            1.658190      -1.338415       2.261301                    0.993339       3.710816      10.979548       0.441221       1.423830      -0.677957      -0.028213       0.004128      -0.009151       0.029946      -0.005995       0.004639       0.000944       0.000006      -0.000035      -0.008052       0.000906       0.007145              1.737678       2.328092      -0.203605       0.124746       1.387920       0.039379       1.497023           0.000042
           21              H       8.648235       7.498233       1.133184       0.256478       0.711898 0.48003246E+01  0.42362023E+02                                 1.428835                            1.365262      -1.077143       2.432613                    0.998274       3.076906       8.750207       0.476658       1.456105      -0.672066      -0.028375       0.007728       0.011973       0.031753      -0.003841       0.007888      -0.005551       0.001266       0.020057      -0.007512      -0.006214       0.013726              1.477963       1.945273       0.230884      -0.139827       1.211387      -0.073545       1.277229           0.000311
           22              H      -3.616571       9.456048       0.296371       0.127061       1.043183 0.78607366E+01  0.76455110E+02                                 1.679475                            1.621527      -0.758130       2.520206                    0.999261       3.348489       9.181733       0.502049       1.254343      -0.716006       0.003716       0.023604       0.017574       0.029662       0.003256      -0.002967       0.000807      -0.016111       0.019998      -0.012512       0.005328       0.007184              1.702044       1.406020       0.167262       0.044472       2.191233       0.255224       1.508877           0.000876
           23              H      -4.445535       8.601016      13.803053       0.135677       1.168468 0.90298760E+01  0.90461968E+02                                 1.780860                            1.714897      -0.993790       2.415191                    0.997367       3.366852       9.214874       0.500606       1.221310      -0.724483      -0.023596      -0.002725      -0.023235       0.033228       0.002594       0.008221      -0.008282       0.004520       0.020739      -0.013232      -0.000632       0.013864              1.798807       2.170720       0.134264       0.385722       1.513213       0.024617       1.712489          -0.000020
           24              H      -3.455568       7.907312       2.799546       0.150192       0.981771 0.73128113E+01  0.70171223E+02                                 1.648792                            1.592814      -0.741020       2.547006                    0.999565       3.244459       8.968890       0.490630       1.300999      -0.706278      -0.017039       0.007284       0.024385       0.030627      -0.003813      -0.001386      -0.000185       0.010405       0.014463      -0.008888       0.003122       0.005766              1.675385       1.618653       0.018691      -0.362383       1.329777       0.063348       2.077724           0.000240
           25              H      -2.317905       8.451213       1.866848       0.150931       0.950709 0.72419254E+01  0.70607192E+02                                 1.709450                            1.658208      -1.338428       2.261291                    0.993339       3.710870      10.979726       0.441221       1.423820      -0.677959       0.017680       0.022368      -0.009153       0.029945       0.002999      -0.001504      -0.004490       0.010380      -0.000036      -0.008051       0.000906       0.007146              1.737697       1.799310       0.508915      -0.028271       1.916741      -0.127726       1.497039           0.000045
           26              H       2.169543      11.238708       6.130816       0.256473       0.711908 0.48004071E+01  0.42362884E+02                                 1.428843                            1.365269      -1.077156       2.432606                    0.998274       3.076915       8.750213       0.476660       1.456094      -0.672068       0.020881      -0.020710      -0.011974       0.031753      -0.002468       0.008751      -0.004056       0.006019       0.020056      -0.007511      -0.006214       0.013725              1.477971       1.194912      -0.202343      -0.006223       1.961766       0.157867       1.277234           0.000311
           27              H       9.997463       1.595982       6.967629       0.127059       1.043178 0.78606632E+01  0.76453917E+02                                 1.679440                            1.621496      -0.758138       2.520202                    0.999261       3.348460       9.181506       0.502067       1.254306      -0.716014       0.018583       0.015021      -0.017574       0.029662       0.008604      -0.002183       0.002166       0.002416       0.019998      -0.012512       0.005328       0.007184              1.702006       1.850034       0.423623      -0.198786       1.747138      -0.166120       1.508847           0.000870
           28              H       9.671466       0.450562       7.988947       0.135672       1.168459 0.90297562E+01  0.90460134E+02                                 1.780821                            1.714862      -0.993801       2.415183                    0.997367       3.366833       9.214679       0.500624       1.221275      -0.724490       0.009437      -0.021797       0.023236       0.033228      -0.000660       0.011284      -0.002979      -0.006751       0.020740      -0.013233      -0.000633       0.013866              1.798767       1.561282      -0.217570       0.171537       2.122566      -0.346341       1.712452          -0.000023
           29              H       8.575717       0.961046       4.464454       0.150187       0.981777 0.73128747E+01  0.70171984E+02                                 1.648800                            1.592822      -0.741027       2.547002                    0.999565       3.244472       8.968936       0.490629       1.301000      -0.706277       0.014827      -0.011115      -0.024385       0.030627      -0.006412      -0.000533       0.001293       0.001402       0.014464      -0.008888       0.003121       0.005766              1.675393       1.385815      -0.115742      -0.236055       1.562628       0.282160       2.077735           0.000242
           30              H       8.477918       2.218242       5.397152       0.150928       0.950706 0.72418923E+01  0.70606799E+02                                 1.709448                            1.658206      -1.338428       2.261292                    0.993339       3.710862      10.979702       0.441220       1.423823      -0.677958       0.010531       0.026497       0.009152       0.029946      -0.002995       0.003136       0.003546      -0.010387      -0.000036      -0.008051       0.000906       0.007146              1.737695       1.446649       0.305306       0.096477       2.269399       0.088345       1.497037           0.000044
           31              H      -4.164778       7.782860       6.130816       0.256475       0.711931 0.48005929E+01  0.42364860E+02                                 1.428859                            1.365283      -1.077159       2.432602                    0.998274       3.076964       8.750338       0.476665       1.456069      -0.672072       0.007496       0.028437      -0.011973       0.031752      -0.001372      -0.000864       0.009608      -0.007284       0.020057      -0.007511      -0.006215       0.013726              1.477989       1.594838       0.433240      -0.133609       1.561882      -0.084326       1.277247           0.000309
           32              H       6.925108       7.860066       6.967629       0.127060       1.043157 0.78604514E+01  0.76451192E+02                                 1.679404                            1.621463      -0.758124       2.520209                    0.999261       3.348411       9.181273       0.502078       1.254290      -0.716018      -0.022301       0.008584      -0.017574       0.029663      -0.005349      -0.000784      -0.002973       0.013693       0.019998      -0.012511       0.005328       0.007184              1.701969       2.139675      -0.256358       0.243250       1.457415      -0.089092       1.508819           0.000868
           33              H       8.080068       8.150454       7.988947       0.135674       1.168430 0.90294757E+01  0.90456586E+02                                 1.780789                            1.714834      -0.993778       2.415196                    0.997367       3.366788       9.214506       0.500629       1.221273      -0.724491       0.014158       0.019072       0.023237       0.033228       0.003252      -0.003063       0.011262       0.002232       0.020739      -0.013233      -0.000633       0.013866              1.798734       1.793791       0.351817       0.214164       1.889990       0.321716       1.712421          -0.000025
           34              H       8.185851       6.946266       4.464454       0.150185       0.981779 0.73128930E+01  0.70172180E+02                                 1.648801                            1.592822      -0.741026       2.547002                    0.999565       3.244469       8.968919       0.490629       1.300998      -0.706278       0.002211       0.018398      -0.024385       0.030627       0.002598      -0.000853      -0.001108      -0.011807       0.014464      -0.008887       0.003121       0.005766              1.675394       1.418189       0.134434      -0.126331       1.530255      -0.345512       2.077738           0.000237
           35              H       7.145987       6.232971       5.397152       0.150929       0.950695 0.72417909E+01  0.70605610E+02                                 1.709442                            1.658200      -1.338420       2.261298                    0.993339       3.710838      10.979639       0.441219       1.423832      -0.677957      -0.028213      -0.004128       0.009152       0.029946       0.005995      -0.004639       0.000943       0.000005      -0.000035      -0.008051       0.000906       0.007145              1.737688       2.328106       0.203608      -0.124748       1.387927       0.039378       1.497032           0.000042
           36              H       1.995235       4.025101       6.130816       0.256479       0.711921 0.48004933E+01  0.42363644E+02                                 1.428828                            1.365255      -1.077154       2.432606                    0.998274       3.076920       8.750099       0.476679       1.456039      -0.672077      -0.028375      -0.007727      -0.011973       0.031752       0.003840      -0.007888      -0.005552       0.001266       0.020058      -0.007511      -0.006214       0.013726              1.477956       1.945266      -0.230882       0.139827       1.211380      -0.073543       1.277222           0.000307
           37              H       3.036429       2.067286       6.967629       0.127058       1.043160 0.78604728E+01  0.76451382E+02                                 1.679400                            1.621459      -0.758129       2.520205                    0.999261       3.348417       9.181261       0.502082       1.254280      -0.716020       0.003717      -0.023604      -0.017575       0.029662      -0.003255       0.002967       0.000808      -0.016109       0.019998      -0.012511       0.005327       0.007184              1.701966       1.405964      -0.167248      -0.044469       2.191119       0.255205       1.508814           0.000871
           38              H       2.207465       2.922318       7.988947       0.135671       1.168430 0.90294650E+01  0.90456398E+02                                 1.780785                            1.714829      -0.993785       2.415191                    0.997367       3.366785       9.214476       0.500631       1.221268      -0.724492      -0.023596       0.002725       0.023236       0.033228      -0.002592      -0.008221      -0.008283       0.004519       0.020737      -0.013232      -0.000633       0.013865              1.798730       2.170616      -0.134253      -0.385695       1.513155       0.024614       1.712418          -0.000026
           39              H       3.197432       3.616022       4.464454       0.150184       0.981774 0.73128327E+01  0.70171385E+02                                 1.648787                            1.592810      -0.741014       2.547007                    0.999565       3.244453       8.968831       0.490634       1.300989      -0.706280      -0.017039      -0.007284      -0.024385       0.030627       0.003815       0.001387      -0.000185       0.010404       0.014461      -0.008888       0.003122       0.005766              1.675380       1.618649      -0.018691       0.362381       1.329775       0.063348       2.077716           0.000239
           40              H       4.335095       3.072121       5.397152       0.150930       0.950709 0.72419157E+01  0.70607057E+02                                 1.709448                            1.658205      -1.338434       2.261288                    0.993339       3.710864      10.979696       0.441222       1.423818      -0.677959       0.017681      -0.022368       0.009153       0.029945      -0.002999       0.001504      -0.004490       0.010380      -0.000037      -0.008051       0.000906       0.007146              1.737694       1.799307      -0.508913       0.028271       1.916739      -0.127725       1.497037           0.000044
           41              H      -2.169543      11.238708      13.394816       0.256478       0.711918 0.48004870E+01  0.42363738E+02                                 1.428849                            1.365274      -1.077158       2.432605                    0.998274       3.076941       8.750284       0.476663       1.456082      -0.672070      -0.020880      -0.020710      -0.011973       0.031752       0.002468      -0.008752      -0.004056       0.006018       0.020057      -0.007511      -0.006215       0.013726              1.477978       1.194917       0.202346       0.006223       1.961778       0.157869       1.277238           0.000312
           42              H       3.308537       1.595982      14.231629       0.127059       1.043156 0.78604679E+01  0.76451639E+02                                 1.679429                            1.621486      -0.758112       2.520217                    0.999262       3.348423       9.181420       0.502063       1.254322      -0.716011      -0.018585       0.015021      -0.017574       0.029663      -0.008604       0.002182       0.002165       0.002418       0.019998      -0.012512       0.005328       0.007184              1.701996       1.850022      -0.423619       0.198785       1.747127      -0.166120       1.508839           0.000875
           43              H       3.634534       0.450562       0.724947       0.135671       1.168451 0.90297044E+01  0.90459761E+02                                 1.780841                            1.714880      -0.993774       2.415199                    0.997367       3.366821       9.214745       0.500610       1.221307      -0.724484      -0.009439      -0.021797       0.023237       0.033229       0.000659      -0.011284      -0.002978      -0.006751       0.020740      -0.013232      -0.000633       0.013865              1.798787       1.561298       0.217575      -0.171540       2.122594      -0.346347       1.712469          -0.000018
           44              H       4.730283       0.961046      11.728454       0.150189       0.981766 0.73127695E+01  0.70170732E+02                                 1.648789                            1.592812      -0.741031       2.547003                    0.999565       3.244448       8.968858       0.490629       1.301003      -0.706277      -0.014828      -0.011115      -0.024385       0.030628       0.006411       0.000534       0.001294       0.001403       0.014463      -0.008887       0.003121       0.005766              1.675381       1.385807       0.115741       0.236053       1.562618       0.282157       2.077719           0.000242
           45              H       4.828082       2.218242      12.661152       0.150928       0.950690 0.72417348E+01  0.70604890E+02                                 1.709432                            1.658191      -1.338418       2.261300                    0.993339       3.710819      10.979551       0.441221       1.423829      -0.677957      -0.010532       0.026497       0.009152       0.029946       0.002995      -0.003136       0.003546      -0.010386      -0.000037      -0.008050       0.000905       0.007145              1.737678       1.446636      -0.305301      -0.096476       2.269374       0.088343       1.497024           0.000044
           46              H       4.164778       7.782860      13.394816       0.256472       0.711919 0.48004856E+01  0.42363593E+02                                 1.428834                            1.365260      -1.077165       2.432603                    0.998274       3.076916       8.750112       0.476674       1.456053      -0.672075      -0.007495       0.028438      -0.011974       0.031754       0.001373       0.000863       0.009607      -0.007284       0.020056      -0.007512      -0.006213       0.013725              1.477961       1.594807      -0.433226       0.133605       1.561851      -0.084323       1.277226           0.000311
           47              H       6.380892       7.860066      14.231629       0.127059       1.043149 0.78603936E+01  0.76450712E+02                                 1.679420                            1.621476      -0.758121       2.520214                    0.999261       3.348408       9.181357       0.502066       1.254320      -0.716012       0.022301       0.008585      -0.017574       0.029663       0.005349       0.000784      -0.002973       0.013693       0.019997      -0.012511       0.005328       0.007183              1.701986       2.139700       0.256363      -0.243255       1.457426      -0.089094       1.508831           0.000872
           48              H       5.225931       8.150454       0.724947       0.135669       1.168423 0.90294210E+01  0.90456106E+02                                 1.780805                            1.714847      -0.993753       2.415209                    0.997368       3.366773       9.214537       0.500617       1.221299      -0.724486      -0.014157       0.019073       0.023237       0.033229      -0.003253       0.003062       0.011261       0.002232       0.020739      -0.013232      -0.000633       0.013865              1.798750       1.793808      -0.351824      -0.214169       1.890008       0.321721       1.712435          -0.000021
           49              H       5.120149       6.946266      11.728454       0.150185       0.981758 0.73126862E+01  0.70169635E+02                                 1.648773                            1.592797      -0.741019       2.547008                    0.999566       3.244417       8.968713       0.490635       1.300994      -0.706279      -0.002211       0.018399      -0.024385       0.030628      -0.002598       0.000853      -0.001109      -0.011809       0.014462      -0.008888       0.003122       0.005766              1.675365       1.418167      -0.134430       0.126328       1.530230      -0.345503       2.077698           0.000236
           50              H       6.160013       6.232971      12.661152       0.150930       0.950689 0.72417235E+01  0.70604768E+02                                 1.709433                            1.658191      -1.338415       2.261301                    0.993339       3.710816      10.979549       0.441221       1.423830      -0.677957       0.028213      -0.004128       0.009151       0.029946      -0.005995       0.004639       0.000944       0.000006      -0.000035      -0.008052       0.000906       0.007145              1.737678       2.328092      -0.203605       0.124746       1.387920       0.039379       1.497023           0.000042
           51              H      -1.995235       4.025101      13.394816       0.256478       0.711898 0.48003250E+01  0.42362016E+02                                 1.428834                            1.365261      -1.077143       2.432613                    0.998274       3.076904       8.750193       0.476659       1.456103      -0.672066       0.028375      -0.007728      -0.011973       0.031753      -0.003841       0.007888      -0.005551       0.001266       0.020057      -0.007512      -0.006214       0.013726              1.477961       1.945270       0.230884      -0.139827       1.211386      -0.073544       1.277228           0.000311
           52              H      10.269571       2.067286      14.231629       0.127061       1.043181 0.78607216E+01  0.76454893E+02                                 1.679471                            1.621523      -0.758129       2.520207                    0.999261       3.348484       9.181701       0.502052       1.254339      -0.716007      -0.003716      -0.023604      -0.017574       0.029662       0.003256      -0.002967       0.000808      -0.016111       0.019998      -0.012512       0.005328       0.007184              1.702039       1.406017       0.167261       0.044472       2.191226       0.255223       1.508873           0.000876
           53              H      11.098535       2.922318       0.724947       0.135676       1.168470 0.90298970E+01  0.90462239E+02                                 1.780863                            1.714900      -0.993791       2.415190                    0.997367       3.366855       9.214888       0.500605       1.221311      -0.724483       0.023596       0.002725       0.023235       0.033228       0.002594       0.008221      -0.008282       0.004520       0.020739      -0.013232      -0.000632       0.013864              1.798810       2.170724       0.134264       0.385723       1.513215       0.024617       1.712492          -0.000020
           54              H      10.108568       3.616022      11.728454       0.150191       0.981772 0.73128224E+01  0.70171347E+02                                 1.648792                            1.592815      -0.741020       2.547005                    0.999565       3.244460       8.968890       0.490631       1.300998      -0.706278       0.017039      -0.007284      -0.024385       0.030627      -0.003814      -0.001386      -0.000185       0.010405       0.014463      -0.008888       0.003122       0.005766              1.675385       1.618653       0.018691      -0.362384       1.329777       0.063348       2.077725           0.000239
           55              H       8.970905       3.072121      12.661152       0.150931       0.950710 0.72419296E+01  0.70607239E+02                                 1.709450                            1.658208      -1.338429       2.261290                    0.993339       3.710870      10.979724       0.441221       1.423819      -0.677959      -0.017680      -0.022368       0.009153       0.029945       0.002999      -0.001504      -0.004490       0.010380      -0.000036      -0.008051       0.000906       0.007146              1.737697       1.799310       0.508915      -0.028271       1.916741      -0.127726       1.497039           0.000045
           56              H       4.483457       0.284626       8.397184       0.256474       0.711908 0.48004035E+01  0.42362845E+02                                 1.428842                            1.365268      -1.077155       2.432607                    0.998274       3.076914       8.750210       0.476661       1.456094      -0.672068      -0.020881       0.020710       0.011974       0.031753      -0.002468       0.008751      -0.004056       0.006019       0.020056      -0.007511      -0.006214       0.013725              1.477970       1.194911      -0.202343      -0.006223       1.961765       0.157867       1.277233           0.000311
           57              H      -3.344463       9.927352       7.560371       0.127060       1.043177 0.78606576E+01  0.76453859E+02                                 1.679440                            1.621496      -0.758137       2.520202                    0.999261       3.348460       9.181510       0.502067       1.254307      -0.716014      -0.018583      -0.015021       0.017574       0.029662       0.008604      -0.002183       0.002166       0.002416       0.019998      -0.012512       0.005328       0.007184              1.702006       1.850034       0.423623      -0.198786       1.747138      -0.166120       1.508848           0.000870
           58              H      -3.018466      11.072772       6.539053       0.135674       1.168460 0.90297730E+01  0.90460404E+02                                 1.780827                            1.714867      -0.993800       2.415184                    0.997367       3.366836       9.214712       0.500621       1.221281      -0.724489      -0.009437       0.021797      -0.023236       0.033228      -0.000660       0.011284      -0.002979      -0.006751       0.020740      -0.013232      -0.000633       0.013865              1.798773       1.561287      -0.217571       0.171537       2.122574      -0.346343       1.712457          -0.000023
           59              H      -1.922717      10.562288      10.063546       0.150188       0.981776 0.73128643E+01  0.70171862E+02                                 1.648798                            1.592821      -0.741027       2.547002                    0.999565       3.244470       8.968930       0.490629       1.301001      -0.706277      -0.014827       0.011115       0.024385       0.030627      -0.006412      -0.000533       0.001293       0.001402       0.014464      -0.008888       0.003121       0.005766              1.675391       1.385814      -0.115742      -0.236055       1.562627       0.282160       2.077733           0.000242
           60              H      -1.824918       9.305092       9.130848       0.150928       0.950706 0.72418906E+01  0.70606783E+02                                 1.709449                            1.658206      -1.338427       2.261292                    0.993339       3.710862      10.979704       0.441220       1.423824      -0.677958      -0.010531      -0.026497      -0.009152       0.029946      -0.002995       0.003136       0.003546      -0.010387      -0.000035      -0.008051       0.000906       0.007146              1.737695       1.446649       0.305306       0.096477       2.269399       0.088345       1.497037           0.000044
           61              H      10.817778       3.740474       8.397184       0.256475       0.711931 0.48005937E+01  0.42364859E+02                                 1.428858                            1.365282      -1.077159       2.432601                    0.998274       3.076962       8.750325       0.476666       1.456066      -0.672072      -0.007496      -0.028437       0.011973       0.031752      -0.001372      -0.000864       0.009608      -0.007284       0.020057      -0.007511      -0.006215       0.013726              1.477988       1.594837       0.433239      -0.133609       1.561881      -0.084325       1.277246           0.000309
           62              H      -0.272108       3.663268       7.560371       0.127059       1.043157 0.78604474E+01  0.76451120E+02                                 1.679402                            1.621461      -0.758124       2.520209                    0.999261       3.348409       9.181257       0.502079       1.254287      -0.716018       0.022301      -0.008584       0.017574       0.029663      -0.005349      -0.000784      -0.002973       0.013693       0.019998      -0.012511       0.005328       0.007184              1.701967       2.139672      -0.256358       0.243249       1.457413      -0.089092       1.508817           0.000868
           63              H      -1.427068       3.372880       6.539053       0.135673       1.168433 0.90295019E+01  0.90456916E+02                                 1.780792                            1.714836      -0.993779       2.415195                    0.997367       3.366792       9.214521       0.500628       1.221273      -0.724491      -0.014158      -0.019072      -0.023237       0.033228       0.003252      -0.003063       0.011262       0.002233       0.020740      -0.013233      -0.000633       0.013866              1.798737       1.793794       0.351818       0.214165       1.889994       0.321716       1.712424          -0.000026
           64              H      -1.532851       4.577068      10.063546       0.150185       0.981779 0.73128920E+01  0.70172159E+02                                 1.648800                            1.592822      -0.741025       2.547002                    0.999565       3.244468       8.968912       0.490630       1.300997      -0.706278      -0.002211      -0.018398       0.024385       0.030627       0.002598      -0.000853      -0.001109      -0.011807       0.014463      -0.008887       0.003121       0.005766              1.675393       1.418188       0.134433      -0.126330       1.530254      -0.345511       2.077737           0.000237
           65              H      -0.492987       5.290363       9.130848       0.150929       0.950696 0.72417998E+01  0.70605714E+02                                 1.709443                            1.658200      -1.338420       2.261298                    0.993339       3.710838      10.979638       0.441219       1.423832      -0.677957       0.028213       0.004128      -0.009152       0.029946       0.005995      -0.004639       0.000943       0.000005      -0.000035      -0.008051       0.000906       0.007145              1.737689       2.328107       0.203608      -0.124748       1.387928       0.039379       1.497032           0.000042
           66              H       4.657765       7.498233       8.397184       0.256479       0.711921 0.48004913E+01  0.42363614E+02                                 1.428827                            1.365254      -1.077153       2.432606                    0.998274       3.076918       8.750087       0.476679       1.456037      -0.672077       0.028375       0.007727       0.011973       0.031752       0.003840      -0.007888      -0.005552       0.001266       0.020058      -0.007511      -0.006214       0.013726              1.477954       1.945264      -0.230882       0.139827       1.211379      -0.073543       1.277220           0.000307
           67              H       3.616571       9.456048       7.560371       0.127058       1.043160 0.78604627E+01  0.76451234E+02                                 1.679397                            1.621456      -0.758129       2.520205                    0.999261       3.348414       9.181240       0.502084       1.254277      -0.716021      -0.003717       0.023604       0.017575       0.029662      -0.003255       0.002967       0.000808      -0.016109       0.019998      -0.012511       0.005327       0.007184              1.701962       1.405961      -0.167248      -0.044469       2.191114       0.255204       1.508811           0.000871
           68              H       4.445535       8.601016       6.539053       0.135671       1.168433 0.90294918E+01  0.90456759E+02                                 1.780790                            1.714834      -0.993787       2.415190                    0.997367       3.366789       9.214500       0.500629       1.221271      -0.724492       0.023596      -0.002725      -0.023236       0.033228      -0.002592      -0.008221      -0.008283       0.004519       0.020737      -0.013232      -0.000633       0.013865              1.798735       2.170623      -0.134253      -0.385697       1.513158       0.024614       1.712422          -0.000026
           69              H       3.455568       7.907312      10.063546       0.150184       0.981774 0.73128367E+01  0.70171421E+02                                 1.648787                            1.592810      -0.741013       2.547007                    0.999565       3.244453       8.968826       0.490635       1.300988      -0.706280       0.017039       0.007284       0.024385       0.030627       0.003815       0.001387      -0.000185       0.010404       0.014461      -0.008888       0.003122       0.005766              1.675379       1.618648      -0.018691       0.362381       1.329774       0.063348       2.077715           0.000239
           70              H       2.317905       8.451213       9.130848       0.150930       0.950709 0.72419146E+01  0.70607041E+02                                 1.709448                            1.658205      -1.338434       2.261288                    0.993339       3.710863      10.979692       0.441222       1.423818      -0.677959      -0.017681       0.022368      -0.009153       0.029945      -0.002999       0.001504      -0.004490       0.010380      -0.000037      -0.008051       0.000906       0.007146              1.737694       1.799307      -0.508913       0.028271       1.916739      -0.127725       1.497037           0.000044
           71              C       1.845542       9.405345      13.512493       0.633973      19.831152 0.24176604E+03  0.49959989E+04                                 6.904850                            5.635692      -0.200717       2.002220                    0.999179      22.270333      63.596846       0.601656       0.492641      -1.002507      -0.030501      -0.021498      -0.017197       0.041088       0.001835       0.018200      -0.073873      -0.089358       0.087420      -0.068383      -0.035935       0.104318              7.611352       7.500649      -0.739330      -0.515059       8.031647       3.609619       7.301758           0.000238
           72              C       2.623943      10.394047      14.372550      -0.239386      26.437537 0.41509387E+03  0.96821516E+04                                 7.713492                            6.736473      -0.018633       1.983259                    0.998636      29.642447      85.907660       0.640517       0.409968      -1.064441      -0.062848       0.046952       0.072944       0.107122      -0.028486      -0.051273       0.008229       0.008711       0.101261      -0.057417      -0.014984       0.072401              8.251043       7.124008      -0.515248      -0.348143       9.348680       1.874098       8.280441          -0.000050
           73              C       1.470978      10.194694       2.023750      -0.243765      25.609924 0.41978249E+03  0.98354827E+04                                 7.627948                            6.836980      -0.226021       1.933487                    0.996332      29.380517      85.806978       0.626036       0.417576      -1.057789       0.029633       0.061046      -0.081609       0.106135       0.019182      -0.022155      -0.035823      -0.059758       0.120605      -0.057277      -0.013629       0.070905              8.026337       6.979699       0.215001      -1.168311       7.801904      -1.228541       9.297409           0.000077
           74              C       0.003992      10.092136       2.315763       0.657779      19.786695 0.22634977E+03  0.45750350E+04                                 6.777444                            5.392168       0.152287       2.132743                    0.999729      21.033698      58.315821       0.629091       0.481702      -1.013875      -0.051411       0.001375       0.008960       0.052204       0.002813       0.004601       0.082739      -0.082588      -0.045471      -0.071986      -0.033762       0.105748              7.523010       6.827823       0.096882      -0.521925       6.563265      -3.618884       9.177942           0.000103
           75              C       0.569497       5.222375      13.512493       0.633972      19.830894 0.24176279E+03  0.49959203E+04                                 6.904790                            5.635648      -0.200851       2.002180                    0.999178      22.270373      63.597113       0.601659       0.492640      -1.002507      -0.003369       0.037161      -0.017197       0.041086      -0.039613      -0.073075       0.021173       0.041499       0.087420      -0.068385      -0.035932       0.104317              7.611288       8.539056       0.139709       3.383500       6.993080      -1.358800       7.301727           0.000236
           76              C       1.036537       4.053909      14.372550      -0.239385      26.437459 0.41509181E+03  0.96820870E+04                                 7.713473                            6.736453      -0.018633       1.983261                    0.998636      29.642308      85.907055       0.640518       0.409968      -1.064442       0.072085       0.030951       0.072942       0.107120       0.018014       0.032764       0.040285       0.044978       0.101259      -0.057411      -0.014987       0.072398              8.251028       9.238685      -0.705688       1.797090       7.233965      -0.635593       8.280434          -0.000054
           77              C       1.440374       5.152083       2.023750      -0.243764      25.609433 0.41977230E+03  0.98351681E+04                                 7.627804                            6.836860      -0.225942       1.933517                    0.996332      29.380036      85.804780       0.626047       0.417572      -1.057794       0.038050      -0.056184      -0.081606       0.106132      -0.035469      -0.019949       0.037103      -0.003354       0.120610      -0.057280      -0.013632       0.070912              8.026184       7.410036      -0.463524      -0.479772       7.371270       1.625998       9.297246           0.000073
           78              C       2.085050       6.473809       2.315763       0.657799      19.786246 0.22634282E+03  0.45748670E+04                                 6.777417                            5.392142       0.152316       2.132765                    0.999729      21.033338      58.314968       0.629082       0.481712      -1.013868       0.026893       0.043843       0.008968       0.052210      -0.037164       0.069355      -0.045353       0.036417      -0.045474      -0.071989      -0.033757       0.105746              7.522991       6.545507       0.066114      -2.873113       6.845502       2.261413       9.177963           0.000102
           79              C      -2.415039       8.418948      13.512493       0.633974      19.831188 0.24176650E+03  0.49960116E+04                                 6.904864                            5.635700      -0.200705       2.002225                    0.999179      22.270360      63.596987       0.601655       0.492641      -1.002507       0.033869      -0.015665      -0.017195       0.041088       0.037777       0.054875       0.052696       0.047856       0.087423      -0.068382      -0.035935       0.104316              7.611369       7.258643       0.599538      -2.868502       8.273702      -2.250820       7.301761           0.000239
           80              C      -3.660481       8.598712      14.372550      -0.239390      26.437729 0.41509735E+03  0.96822650E+04                                 7.713546                            6.736507      -0.018663       1.983247                    0.998636      29.642689      85.908847       0.640514       0.409969      -1.064440      -0.009237      -0.077906       0.072946       0.107125       0.010472       0.018506      -0.048515      -0.053686       0.101257      -0.057412      -0.014984       0.072395              8.251109       8.346344       1.220934      -1.448954       8.126470      -1.238544       8.280513          -0.000051
           81              C      -2.911353       7.699892       2.023750      -0.243765      25.609919 0.41978157E+03  0.98354560E+04                                 7.627939                            6.836962      -0.226023       1.933487                    0.996332      29.380509      85.806941       0.626038       0.417575      -1.057790      -0.067683      -0.004862      -0.081608       0.106134       0.016281       0.042104      -0.001279       0.063111       0.120616      -0.057281      -0.013629       0.070910              8.026340       7.782545       0.248527       1.648117       6.999033      -0.397533       9.297441           0.000076
           82              C      -2.089042       6.480723       2.315763       0.657814      19.786154 0.22634023E+03  0.45748046E+04                                 6.777406                            5.392115       0.152279       2.132755                    0.999730      21.033285      58.314875       0.629082       0.481712      -1.013867       0.024524      -0.045211       0.008971       0.052211       0.034350      -0.073953      -0.037387       0.046162      -0.045469      -0.071987      -0.033757       0.105744              7.522994       6.713275      -0.162984       3.395024       6.677737       1.357452       9.177968           0.000103
           83              C       8.498542       2.117989       8.279507       0.633974      19.831142 0.24176593E+03  0.49959988E+04                                 6.904859                            5.635699      -0.200730       2.002216                    0.999179      22.270367      63.597072       0.601655       0.492642      -1.002506      -0.030501       0.021498       0.017195       0.041087      -0.001834      -0.018199      -0.073871      -0.089359       0.087417      -0.068382      -0.035934       0.104316              7.611364       7.500658       0.739340       0.515063       8.031661       3.609627       7.301773           0.000239
           84              C       9.276943       1.129287       7.419450      -0.239389      26.437710 0.41509729E+03  0.96822533E+04                                 7.713528                            6.736503      -0.018673       1.983244                    0.998636      29.642615      85.908299       0.640515       0.409968      -1.064441      -0.062850      -0.046952      -0.072945       0.107124       0.028484       0.051268       0.008230       0.008704       0.101262      -0.057413      -0.014982       0.072395              8.251084       7.124041       0.515264       0.348147       9.348721       1.874121       8.280489          -0.000062
           85              C       8.123978       1.328640       5.240250      -0.243767      25.609998 0.41978406E+03  0.98355320E+04                                 7.627963                            6.836990      -0.226037       1.933481                    0.996332      29.380619      85.807427       0.626035       0.417576      -1.057789       0.029631      -0.061046       0.081608       0.106134      -0.019185       0.022155      -0.035823      -0.059758       0.120604      -0.057278      -0.013628       0.070906              8.026356       6.979710      -0.214992       1.168310       7.801921      -1.228542       9.297437           0.000075
           86              C       6.656992       1.431198       4.948237       0.657775      19.786723 0.22635015E+03  0.45750450E+04                                 6.777448                            5.392170       0.152270       2.132737                    0.999729      21.033741      58.315974       0.629092       0.481701      -1.013875      -0.051411      -0.001374      -0.008959       0.052203      -0.002813      -0.004599       0.082735      -0.082577      -0.045475      -0.071985      -0.033756       0.105741              7.523017       6.827829      -0.096875       0.521924       6.563272      -3.618889       9.177951           0.000102
           87              C       7.222497       6.300959       8.279507       0.633977      19.830824 0.24176172E+03  0.49958923E+04                                 6.904774                            5.635636      -0.200858       2.002179                    0.999178      22.270307      63.596875       0.601660       0.492640      -1.002507      -0.003370      -0.037163       0.017197       0.041087       0.039611       0.073073       0.021174       0.041499       0.087419      -0.068382      -0.035933       0.104315              7.611271       8.539038      -0.139706      -3.383496       6.993058      -1.358796       7.301717           0.000235
           88              C       7.689537       7.469425       7.419450      -0.239390      26.437757 0.41509762E+03  0.96822558E+04                                 7.713533                            6.736507      -0.018642       1.983253                    0.998637      29.642558      85.907910       0.640515       0.409969      -1.064442       0.072085      -0.030954      -0.072943       0.107122      -0.018014      -0.032762       0.040288       0.044982       0.101258      -0.057415      -0.014984       0.072399              8.251093       9.238753       0.705697      -1.797133       7.234014      -0.635605       8.280512          -0.000063
           89              C       8.093374       6.371251       5.240250      -0.243766      25.609664 0.41977681E+03  0.98353044E+04                                 7.627850                            6.836894      -0.225948       1.933512                    0.996332      29.380284      85.805764       0.626046       0.417571      -1.057793       0.038050       0.056182       0.081607       0.106132       0.035470       0.019947       0.037101      -0.003348       0.120616      -0.057281      -0.013629       0.070911              8.026238       7.410073       0.463533       0.479785       7.371320       1.626012       9.297320           0.000071
           90              C       8.738050       5.049525       4.948237       0.657800      19.786385 0.22634455E+03  0.45749127E+04                                 6.777452                            5.392165       0.152294       2.132755                    0.999729      21.033464      58.315459       0.629080       0.481712      -1.013867       0.026891      -0.043842      -0.008967       0.052208       0.037167      -0.069357      -0.045353       0.036418      -0.045472      -0.071989      -0.033760       0.105749              7.523033       6.545535      -0.066112       2.873133       6.845544       2.261430       9.178018           0.000097
           91              C       4.237961       3.104386       8.279507       0.633977      19.831148 0.24176594E+03  0.49959953E+04                                 6.904847                            5.635690      -0.200717       2.002223                    0.999179      22.270294      63.596683       0.601657       0.492641      -1.002507       0.033871       0.015664       0.017195       0.041088      -0.037776      -0.054876       0.052695       0.047854       0.087422      -0.068380      -0.035937       0.104317              7.611346       7.258604      -0.599544       2.868477       8.273697      -2.250824       7.301737           0.000234
           92              C       2.992519       2.924622       7.419450      -0.239390      26.437778 0.41509849E+03  0.96822789E+04                                 7.713531                            6.736512      -0.018645       1.983251                    0.998637      29.642589      85.907949       0.640515       0.409968      -1.064442      -0.009236       0.077905      -0.072946       0.107124      -0.010470      -0.018509      -0.048516      -0.053685       0.101253      -0.057412      -0.014984       0.072395              8.251083       8.346321      -1.220929       1.448977       8.126435      -1.238564       8.280495          -0.000069
           93              C       3.741647       3.823442       5.240250      -0.243769      25.609971 0.41978264E+03  0.98354896E+04                                 7.627965                            6.836988      -0.226026       1.933484                    0.996332      29.380563      85.807197       0.626034       0.417577      -1.057788      -0.067683       0.004861       0.081608       0.106134      -0.016281      -0.042101      -0.001279       0.063112       0.120618      -0.057281      -0.013627       0.070908              8.026365       7.782576      -0.248533      -1.648125       6.999061      -0.397525       9.297458           0.000068
           94              C       4.563958       5.042611       4.948237       0.657812      19.786279 0.22634194E+03  0.45748489E+04                                 6.777440                            5.392141       0.152272       2.132750                    0.999730      21.033370      58.315219       0.629080       0.481713      -1.013866       0.024524       0.045210      -0.008971       0.052210      -0.034354       0.073956      -0.037388       0.046168      -0.045466      -0.071988      -0.033762       0.105751              7.523031       6.713315       0.162980      -3.395047       6.677765       1.357462       9.178014           0.000095
           95              C       4.807458       2.117989       1.015507       0.633973      19.831149 0.24176598E+03  0.49959975E+04                                 6.904850                            5.635692      -0.200716       2.002220                    0.999179      22.270332      63.596849       0.601656       0.492641      -1.002507       0.030501       0.021498       0.017197       0.041088       0.001835       0.018200      -0.073873      -0.089358       0.087420      -0.068383      -0.035935       0.104318              7.611352       7.500649      -0.739329      -0.515059       8.031649       3.609619       7.301758           0.000238
           96              C       4.029057       1.129287       0.155450      -0.239387      26.437559 0.41509434E+03  0.96821665E+04                                 7.713500                            6.736478      -0.018634       1.983258                    0.998636      29.642472      85.907792       0.640516       0.409968      -1.064441       0.062848      -0.046952      -0.072944       0.107122      -0.028486      -0.051272       0.008230       0.008711       0.101261      -0.057417      -0.014984       0.072401              8.251052       7.124014      -0.515246      -0.348145       9.348692       1.874099       8.280450          -0.000050
           97              C       5.182022       1.328640      12.504250      -0.243765      25.609925 0.41978251E+03  0.98354832E+04                                 7.627949                            6.836981      -0.226022       1.933487                    0.996332      29.380518      85.806986       0.626036       0.417576      -1.057789      -0.029633      -0.061046       0.081609       0.106135       0.019182      -0.022155      -0.035823      -0.059758       0.120605      -0.057277      -0.013629       0.070905              8.026339       6.979699       0.215001      -1.168312       7.801905      -1.228543       9.297412           0.000077
           98              C       6.649008       1.431198      12.212237       0.657778      19.786698 0.22634980E+03  0.45750360E+04                                 6.777445                            5.392169       0.152286       2.132743                    0.999729      21.033701      58.315837       0.629091       0.481702      -1.013875       0.051411      -0.001375      -0.008960       0.052204       0.002813       0.004601       0.082739      -0.082589      -0.045470      -0.071986      -0.033762       0.105748              7.523012       6.827824       0.096882      -0.521925       6.563266      -3.618885       9.177945           0.000103
           99              C       6.083503       6.300959       1.015507       0.633972      19.830896 0.24176282E+03  0.49959211E+04                                 6.904791                            5.635648      -0.200850       2.002181                    0.999178      22.270371      63.597109       0.601659       0.492640      -1.002507       0.003369      -0.037161       0.017197       0.041086      -0.039613      -0.073075       0.021173       0.041499       0.087420      -0.068385      -0.035932       0.104317              7.611289       8.539061       0.139710       3.383501       6.993079      -1.358799       7.301727           0.000236
          100              C       5.616463       7.469425       0.155450      -0.239385      26.437473 0.41509210E+03  0.96820957E+04                                 7.713475                            6.736456      -0.018633       1.983261                    0.998636      29.642315      85.907086       0.640518       0.409968      -1.064442      -0.072085      -0.030951      -0.072942       0.107120       0.018014       0.032764       0.040285       0.044978       0.101259      -0.057411      -0.014987       0.072398              8.251031       9.238689      -0.705691       1.797090       7.233967      -0.635593       8.280436          -0.000053
          101              C       5.212626       6.371251      12.504250      -0.243764      25.609437 0.41977239E+03  0.98351705E+04                                 7.627805                            6.836861      -0.225942       1.933517                    0.996332      29.380039      85.804792       0.626047       0.417572      -1.057794      -0.038050       0.056184       0.081606       0.106132      -0.035469      -0.019949       0.037103      -0.003354       0.120610      -0.057280      -0.013632       0.070912              8.026185       7.410036      -0.463523      -0.479772       7.371271       1.625999       9.297248           0.000073
          102              C       4.567950       5.049525      12.212237       0.657799      19.786242 0.22634277E+03  0.45748660E+04                                 6.777417                            5.392142       0.152316       2.132765                    0.999729      21.033336      58.314963       0.629082       0.481712      -1.013868      -0.026893      -0.043843      -0.008968       0.052210      -0.037164       0.069355      -0.045353       0.036417      -0.045474      -0.071989      -0.033757       0.105746              7.522990       6.545506       0.066114      -2.873112       6.845502       2.261413       9.177963           0.000102
          103              C       9.068039       3.104386       1.015507       0.633974      19.831188 0.24176649E+03  0.49960115E+04                                 6.904864                            5.635700      -0.200705       2.002225                    0.999179      22.270359      63.596982       0.601656       0.492641      -1.002507      -0.033869       0.015665       0.017195       0.041088       0.037777       0.054875       0.052696       0.047856       0.087423      -0.068382      -0.035935       0.104316              7.611368       7.258643       0.599539      -2.868502       8.273702      -2.250821       7.301760           0.000238
          104              C      10.313481       2.924622       0.155450      -0.239390      26.437713 0.41509703E+03  0.96822548E+04                                 7.713541                            6.736503      -0.018662       1.983248                    0.998636      29.642675      85.908773       0.640514       0.409969      -1.064440       0.009237       0.077906      -0.072946       0.107125       0.010473       0.018506      -0.048515      -0.053686       0.101256      -0.057412      -0.014983       0.072395              8.251103       8.346341       1.220932      -1.448951       8.126461      -1.238543       8.280508          -0.000052
          105              C       9.564353       3.823442      12.504250      -0.243764      25.609916 0.41978149E+03  0.98354533E+04                                 7.627937                            6.836961      -0.226023       1.933487                    0.996332      29.380507      85.806923       0.626038       0.417575      -1.057790       0.067683       0.004862       0.081608       0.106134       0.016281       0.042104      -0.001279       0.063111       0.120616      -0.057281      -0.013629       0.070910              8.026338       7.782543       0.248527       1.648115       6.999032      -0.397533       9.297439           0.000076
          106              C       8.742042       5.042611      12.212237       0.657814      19.786152 0.22634020E+03  0.45748038E+04                                 6.777405                            5.392115       0.152279       2.132755                    0.999730      21.033283      58.314866       0.629082       0.481712      -1.013867      -0.024524       0.045211      -0.008972       0.052211       0.034350      -0.073953      -0.037387       0.046162      -0.045469      -0.071987      -0.033757       0.105744              7.522993       6.713274      -0.162984       3.395023       6.677737       1.357452       9.177967           0.000103
          107              C      -1.845542       9.405345       6.248493       0.633975      19.831129 0.24176574E+03  0.49959941E+04                                 6.904858                            5.635697      -0.200729       2.002217                    0.999179      22.270361      63.597060       0.601655       0.492642      -1.002506       0.030501      -0.021498      -0.017195       0.041087      -0.001834      -0.018199      -0.073871      -0.089359       0.087417      -0.068382      -0.035934       0.104316              7.611362       7.500656       0.739339       0.515063       8.031661       3.609627       7.301771           0.000240
          108              C      -2.623943      10.394047       7.108550      -0.239391      26.437747 0.41509805E+03  0.96822771E+04                                 7.713540                            6.736512      -0.018675       1.983243                    0.998636      29.642651      85.908480       0.640514       0.409969      -1.064441       0.062850       0.046951       0.072945       0.107124       0.028484       0.051268       0.008230       0.008704       0.101262      -0.057413      -0.014982       0.072395              8.251096       7.124051       0.515263       0.348149       9.348736       1.874125       8.280502          -0.000062
          109              C      -1.470978      10.194694       9.287750      -0.243767      25.609998 0.41978405E+03  0.98355319E+04                                 7.627964                            6.836991      -0.226038       1.933481                    0.996332      29.380618      85.807430       0.626035       0.417576      -1.057789      -0.029631       0.061046      -0.081608       0.106134      -0.019185       0.022155      -0.035823      -0.059758       0.120604      -0.057278      -0.013628       0.070906              8.026357       6.979710      -0.214992       1.168312       7.801921      -1.228543       9.297440           0.000075
          110              C      -0.003992      10.092136       9.579763       0.657774      19.786726 0.22635018E+03  0.45750460E+04                                 6.777450                            5.392171       0.152269       2.132737                    0.999729      21.033744      58.315989       0.629091       0.481701      -1.013875       0.051411       0.001374       0.008959       0.052203      -0.002813      -0.004599       0.082735      -0.082578      -0.045475      -0.071985      -0.033756       0.105741              7.523019       6.827830      -0.096876       0.521925       6.563273      -3.618890       9.177954           0.000102
          111              C      -0.569497       5.222375       6.248493       0.633977      19.830832 0.24176184E+03  0.49958954E+04                                 6.904776                            5.635637      -0.200858       2.002179                    0.999178      22.270308      63.596879       0.601660       0.492640      -1.002507       0.003370       0.037163      -0.017197       0.041087       0.039611       0.073073       0.021174       0.041499       0.087419      -0.068382      -0.035933       0.104315              7.611273       8.539044      -0.139707      -3.383497       6.993057      -1.358795       7.301719           0.000235
          112              C      -1.036537       4.053909       7.108550      -0.239389      26.437740 0.41509726E+03  0.96822447E+04                                 7.713528                            6.736503      -0.018641       1.983254                    0.998637      29.642545      85.907845       0.640515       0.409968      -1.064442      -0.072085       0.030953       0.072943       0.107122      -0.018014      -0.032762       0.040288       0.044982       0.101258      -0.057415      -0.014983       0.072399              8.251087       9.238745       0.705697      -1.797130       7.234010      -0.635602       8.280507          -0.000064
          113              C      -1.440375       5.152083       9.287750      -0.243766      25.609680 0.41977702E+03  0.98353103E+04                                 7.627852                            6.836896      -0.225947       1.933512                    0.996332      29.380287      85.805765       0.626046       0.417571      -1.057794      -0.038050      -0.056182      -0.081607       0.106132       0.035470       0.019947       0.037101      -0.003349       0.120616      -0.057281      -0.013629       0.070911              8.026241       7.410071       0.463531       0.479787       7.371325       1.626015       9.297326           0.000071
          114              C      -2.085050       6.473809       9.579763       0.657801      19.786378 0.22634444E+03  0.45749098E+04                                 6.777450                            5.392164       0.152295       2.132755                    0.999729      21.033460      58.315444       0.629080       0.481712      -1.013867      -0.026891       0.043842       0.008967       0.052208       0.037167      -0.069357      -0.045353       0.036418      -0.045472      -0.071989      -0.033760       0.105749              7.523031       6.545532      -0.066111       2.873131       6.845544       2.261430       9.178015           0.000097
          115              C       2.415039       8.418948       6.248493       0.633977      19.831147 0.24176592E+03  0.49959948E+04                                 6.904847                            5.635689      -0.200717       2.002223                    0.999179      22.270293      63.596679       0.601657       0.492641      -1.002507      -0.033871      -0.015664      -0.017195       0.041088      -0.037776      -0.054876       0.052695       0.047854       0.087422      -0.068380      -0.035937       0.104317              7.611346       7.258605      -0.599545       2.868477       8.273696      -2.250824       7.301735           0.000234
          116              C       3.660481       8.598712       7.108550      -0.239390      26.437774 0.41509841E+03  0.96822765E+04                                 7.713529                            6.736510      -0.018644       1.983251                    0.998637      29.642588      85.907941       0.640515       0.409968      -1.064442       0.009236      -0.077905       0.072946       0.107124      -0.010470      -0.018509      -0.048515      -0.053685       0.101253      -0.057412      -0.014983       0.072395              8.251082       8.346322      -1.220928       1.448975       8.126430      -1.238565       8.280493          -0.000069
          117              C       2.911353       7.699892       9.287750      -0.243769      25.609971 0.41978263E+03  0.98354887E+04                                 7.627964                            6.836987      -0.226026       1.933484                    0.996332      29.380562      85.807181       0.626035       0.417577      -1.057788       0.067683      -0.004861      -0.081608       0.106134      -0.016281      -0.042101      -0.001279       0.063112       0.120618      -0.057281      -0.013627       0.070908              8.026364       7.782574      -0.248533      -1.648125       6.999060      -0.397525       9.297457           0.000068
          118              C       2.089042       6.480723       9.579763       0.657812      19.786279 0.22634195E+03  0.45748490E+04                                 6.777440                            5.392141       0.152272       2.132750                    0.999730      21.033370      58.315218       0.629080       0.481713      -1.013866      -0.024524      -0.045210       0.008971       0.052210      -0.034354       0.073956      -0.037388       0.046168      -0.045466      -0.071988      -0.033762       0.105751              7.523031       6.713315       0.162980      -3.395047       6.677765       1.357462       9.178014           0.000094
          119              N       1.763710      11.042811       0.848435      -0.241233      30.992069 0.49937222E+03  0.12069203E+05                                 8.509509                            7.374866      -0.467512       1.870874                    0.997681      28.389432      80.877869       0.620493       0.408428      -1.076890       0.073222      -0.140142       0.031694       0.161263       0.013444      -0.070497      -0.001844      -0.035507       0.173370      -0.083885      -0.009984       0.093869              9.319335       6.822456      -0.225558      -1.695217      10.418426       0.123466      10.717124           0.024446
          120              N       2.028500       4.474511       0.848435      -0.241224      30.991761 0.49936584E+03  0.12069010E+05                                 8.509474                            7.374841      -0.467519       1.870873                    0.997681      28.389186      80.877035       0.620491       0.408430      -1.076888      -0.157968       0.006665       0.031691       0.161253      -0.022089       0.033647       0.061967      -0.005538       0.173357      -0.083871      -0.009990       0.093861              9.319302       9.714747      -1.444325       0.954543       7.526066       1.406325      10.717093           0.024452
          121              N      -3.792210       7.529346       0.848435      -0.241250      30.991841 0.49936759E+03  0.12069116E+05                                 8.509656                            7.374984      -0.467545       1.870859                    0.997681      28.389352      80.878871       0.620466       0.408445      -1.076874       0.084756       0.133480       0.031692       0.161260       0.008650       0.036844      -0.060129       0.041041       0.173365      -0.083883      -0.009984       0.093867              9.319511       9.324230       1.669919       0.740706       7.916945      -1.529869      10.717359           0.024493
          122              N       8.416710       0.480523       6.415565      -0.241228      30.991257 0.49935610E+03  0.12068771E+05                                 8.509562                            7.374910      -0.467536       1.870866                    0.997681      28.389017      80.877723       0.620468       0.408446      -1.076873       0.073209       0.140137      -0.031689       0.161252      -0.013444       0.070488      -0.001843      -0.035491       0.173357      -0.083872      -0.009989       0.093861              9.319398       6.822497       0.225580       1.695230      10.418488       0.123460      10.717209           0.024459
          123              N       8.681500       7.048823       6.415565      -0.241221      30.991895 0.49936798E+03  0.12069073E+05                                 8.509474                            7.374832      -0.467511       1.870875                    0.997681      28.389306      80.877370       0.620495       0.408427      -1.076890      -0.157975      -0.006661      -0.031692       0.161260       0.022098      -0.033652       0.061975      -0.005532       0.173365      -0.083886      -0.009982       0.093869              9.319306       9.714740       1.444344      -0.954534       7.526075       1.406321      10.717105           0.024447
          124              N       2.860790       3.993988       6.415565      -0.241237      30.992183 0.49937365E+03  0.12069238E+05                                 8.509509                            7.374863      -0.467507       1.870874                    0.997681      28.389471      80.877800       0.620495       0.408426      -1.076892       0.084756      -0.133485      -0.031694       0.161264      -0.008654      -0.036845      -0.060134       0.041048       0.173369      -0.083890      -0.009980       0.093870              9.319342       9.324098      -1.669889      -0.740693       7.916778      -1.529812      10.717149           0.024494
          125              N       4.889290       0.480523      13.679565      -0.241233      30.992086 0.49937255E+03  0.12069214E+05                                 8.509514                            7.374870      -0.467514       1.870873                    0.997681      28.389445      80.877929       0.620492       0.408428      -1.076890      -0.073222       0.140142      -0.031694       0.161263       0.013444      -0.070497      -0.001843      -0.035507       0.173370      -0.083885      -0.009984       0.093869              9.319341       6.822460      -0.225559      -1.695220      10.418430       0.123465      10.717133           0.024446
          126              N       4.624500       7.048823      13.679565      -0.241224      30.991753 0.49936566E+03  0.12069005E+05                                 8.509472                            7.374840      -0.467519       1.870873                    0.997681      28.389181      80.877009       0.620491       0.408430      -1.076888       0.157968      -0.006665      -0.031691       0.161253      -0.022089       0.033647       0.061967      -0.005538       0.173357      -0.083871      -0.009990       0.093861              9.319299       9.714742      -1.444324       0.954542       7.526064       1.406326      10.717093           0.024452
          127              N      10.445210       3.993988      13.679565      -0.241250      30.991829 0.49936735E+03  0.12069108E+05                                 8.509651                            7.374981      -0.467544       1.870860                    0.997681      28.389341      80.878807       0.620466       0.408444      -1.076874      -0.084756      -0.133479      -0.031692       0.161260       0.008650       0.036844      -0.060129       0.041041       0.173365      -0.083883      -0.009984       0.093867              9.319506       9.324223       1.669917       0.740707       7.916939      -1.529867      10.717354           0.024493
          128              N      -1.763710      11.042811       8.112435      -0.241229      30.991275 0.49935647E+03  0.12068783E+05                                 8.509569                            7.374915      -0.467538       1.870865                    0.997681      28.389032      80.877802       0.620467       0.408446      -1.076873      -0.073210      -0.140137       0.031689       0.161252      -0.013444       0.070489      -0.001843      -0.035491       0.173357      -0.083872      -0.009989       0.093861              9.319406       6.822503       0.225581       1.695234      10.418494       0.123460      10.717221           0.024459
          129              N      -2.028500       4.474511       8.112435      -0.241221      30.991878 0.49936751E+03  0.12069058E+05                                 8.509468                            7.374827      -0.467509       1.870876                    0.997681      28.389292      80.877296       0.620495       0.408427      -1.076891       0.157974       0.006661       0.031692       0.161260       0.022098      -0.033652       0.061975      -0.005532       0.173365      -0.083886      -0.009982       0.093869              9.319300       9.714728       1.444341      -0.954534       7.526071       1.406323      10.717101           0.024447
          130              N       3.792210       7.529346       8.112435      -0.241237      30.992183 0.49937365E+03  0.12069238E+05                                 8.509508                            7.374862      -0.467506       1.870874                    0.997681      28.389469      80.877780       0.620495       0.408426      -1.076892      -0.084756       0.133484       0.031694       0.161264      -0.008654      -0.036844      -0.060134       0.041047       0.173369      -0.083890      -0.009980       0.093870              9.319340       9.324095      -1.669887      -0.740694       7.916775      -1.529812      10.717150           0.024494
          131              O       0.606088       9.365014      13.686829      -0.614936      36.444682 0.66838791E+03  0.16988342E+05                                 8.748559                            8.089536      -0.044374       2.027693                    0.993803      28.895125      78.428913       0.656347       0.367155      -1.131151       0.010661      -0.019155       0.003753       0.022241       0.005838      -0.005876      -0.062865       0.061353      -0.040457      -0.081792       0.031919       0.049873              9.130110      11.009321      -0.069854      -0.303326       8.812947       2.237939       7.568061           0.004164
          132              O       2.437659       8.704727      12.684397      -0.585118      34.282067 0.51990435E+03  0.12386572E+05                                 8.335915                            7.042770       0.493050       2.212773                    0.994996      27.616174      72.126408       0.718594       0.357762      -1.140651      -0.036837      -0.010732       0.003946       0.038571      -0.067567      -0.017937      -0.005709      -0.099152       0.079948      -0.099859       0.029164       0.070695              9.278156       8.583160      -3.485685      -1.805681       9.763818       3.460679       9.487490           0.000753
          133              O      -0.809670      10.671760       1.554496      -0.496917      32.254835 0.50291617E+03  0.11873663E+05                                 7.996896                            6.930801       0.541190       2.242836                    0.997529      26.506578      68.743577       0.724293       0.358181      -1.141189       0.013120      -0.004510       0.022734       0.026633      -0.022108       0.023178      -0.019302      -0.076710       0.113842      -0.066344       0.007707       0.058637              8.719883       6.722029      -1.522219       1.896320       9.115847      -4.084631      10.321773           0.028086
          134              O      -0.365250       9.443372       3.309478      -0.542073      38.900381 0.54939963E+03  0.13257140E+05                                 9.109095                            7.277758       0.323960       2.174757                    0.994223      26.986733      70.689338       0.702112       0.361525      -1.138870      -0.011678       0.033862      -0.011062       0.037488       0.009695      -0.012267       0.011061      -0.093046       0.109890      -0.067561       0.023095       0.044466             10.456492       6.253468       1.531239      -1.914772      10.306082      -5.675482      14.809927           0.003284
          135              O       1.154295       6.315939      13.686829      -0.614941      36.447172 0.66844536E+03  0.16990257E+05                                 8.749151                            8.090032      -0.044645       2.027590                    0.993800      28.896094      78.433959       0.656306       0.367169      -1.131134      -0.021928       0.000356       0.003751       0.022249       0.023638      -0.051509       0.036519      -0.040806      -0.040489      -0.081795       0.031915       0.049879              9.130788       9.423228       0.985931       2.090106      10.400349      -0.856492       7.568786           0.004144
          136              O      -0.333315       5.059896      12.684397      -0.585117      34.283382 0.51993059E+03  0.12387380E+05                                 8.336208                            7.043012       0.492804       2.212689                    0.994994      27.616536      72.128403       0.718570       0.357769      -1.140643       0.009125       0.037272       0.003948       0.038575      -0.009152       0.004023       0.018392       0.166605       0.079942      -0.099859       0.029163       0.070696              9.278490      12.487804       1.231731       3.899976       5.859884      -0.166608       9.487783           0.000739
          137              O       2.993850       6.888649       1.554496      -0.496911      32.254112 0.50290045E+03  0.11873196E+05                                 7.996780                            6.930691       0.541254       2.242861                    0.997529      26.506189      68.742224       0.724300       0.358181      -1.141189      -0.010469      -0.009107       0.022736       0.026636      -0.022168      -0.028309      -0.010407       0.076637       0.113872      -0.066344       0.007699       0.058645              8.719772       9.835560      -0.275437      -4.485500       6.002107       0.400037      10.321648           0.028072
          138              O       1.707825       7.117963       3.309478      -0.542136      38.902040 0.54942668E+03  0.13257940E+05                                 9.109240                            7.277848       0.324243       2.174817                    0.994229      26.987666      70.691883       0.702122       0.361516      -1.138879       0.035206      -0.006813      -0.011090       0.037535      -0.045121       0.015771       0.005076       0.029680       0.109806      -0.067530       0.023034       0.044496             10.456683       7.967033      -2.520451      -3.957940       8.592693       4.495982      14.810322           0.003277
          139              O      -1.760384       7.365715      13.686829      -0.614932      36.444189 0.66837240E+03  0.16987841E+05                                 8.748455                            8.089416      -0.044287       2.027716                    0.993806      28.894891      78.427913       0.656356       0.367153      -1.131153       0.011269       0.018810       0.003757       0.022247      -0.029488       0.057375       0.026345      -0.020540      -0.040497      -0.081788       0.031914       0.049874              9.130020       9.301481      -0.916248      -1.786509      10.520532      -1.381538       7.568046           0.004164
          140              O      -2.104344       9.282046      12.684397      -0.585112      34.282451 0.51991163E+03  0.12386799E+05                                 8.336022                            7.042856       0.493025       2.212767                    0.994993      27.616169      72.126751       0.718583       0.357766      -1.140647       0.027714      -0.026536       0.003946       0.038572       0.076717       0.013915      -0.012676      -0.067455       0.079957      -0.099860       0.029167       0.070693              9.278275       6.449987       2.254090      -2.094195      11.897254      -3.294120       9.487584           0.000755
          141              O      -2.184180       5.486259       1.554496      -0.496926      32.254749 0.50291171E+03  0.11873528E+05                                 7.996881                            6.930764       0.541250       2.242855                    0.997529      26.506456      68.743107       0.724296       0.358180      -1.141189      -0.002651       0.013618       0.022737       0.026635       0.044271       0.005136       0.029721       0.000075       0.113867      -0.066346       0.007703       0.058643              8.719901       7.199106       1.797683       2.589273       8.638748       3.684619      10.321849           0.028113
          142              O      -1.342575       6.485332       3.309478      -0.542172      38.904307 0.54945870E+03  0.13258912E+05                                 9.109591                            7.278057       0.324230       2.174798                    0.994229      26.988383      70.694408       0.702112       0.361516      -1.138879      -0.023517      -0.027085      -0.011098       0.037547       0.035410      -0.003516      -0.016199       0.063286       0.109795      -0.067516       0.023002       0.044514             10.457149      10.619611       0.989319       5.873028       5.940795       1.179676      14.811040           0.003282
          143              O       7.259088       2.158320       8.105171      -0.614932      36.444581 0.66838550E+03  0.16988271E+05                                 8.748558                            8.089535      -0.044376       2.027692                    0.993803      28.895052      78.428774       0.656346       0.367157      -1.131150       0.010662       0.019154      -0.003758       0.022241      -0.005838       0.005878      -0.062860       0.061346      -0.040456      -0.081785       0.031914       0.049871              9.130110      11.009320       0.069870       0.303334       8.812950       2.237940       7.568059           0.004155
          144              O       9.090659       2.818607       9.107603      -0.585115      34.282514 0.51991285E+03  0.12386833E+05                                 8.336018                            7.042849       0.493047       2.212770                    0.994996      27.616277      72.127004       0.718586       0.357765      -1.140648      -0.036836       0.010733      -0.003949       0.038571       0.067566       0.017937      -0.005709      -0.099152       0.079945      -0.099858       0.029162       0.070695              9.278277       8.583274       3.485745       1.805706       9.763949       3.460730       9.487609           0.000745
          145              O       5.843330       0.851574       5.709504      -0.496921      32.255068 0.50292026E+03  0.11873792E+05                                 7.996961                            6.930850       0.541207       2.242836                    0.997529      26.506618      68.743914       0.724287       0.358183      -1.141186       0.013124       0.004513      -0.022734       0.026635       0.022102      -0.023169      -0.019310      -0.076708       0.113857      -0.066340       0.007699       0.058640              8.719961       6.722075       1.522242      -1.896335       9.115940      -4.084687      10.321869           0.028093
          146              O       6.287750       2.079962       3.954522      -0.542075      38.900563 0.54940257E+03  0.13257236E+05                                 9.109145                            7.277793       0.323964       2.174756                    0.994224      26.986772      70.689617       0.702108       0.361526      -1.138869      -0.011678      -0.033862       0.011065       0.037489      -0.009689       0.012261       0.011058      -0.093033       0.109879      -0.067550       0.023091       0.044459             10.456556       6.253497      -1.531242       1.914778      10.306147      -5.675529      14.810026           0.003274
          147              O       7.807295       5.207395       8.105171      -0.614946      36.447183 0.66844602E+03  0.16990285E+05                                 8.749172                            8.090053      -0.044667       2.027584                    0.993800      28.896071      78.434020       0.656303       0.367170      -1.131133      -0.021925      -0.000354      -0.003755       0.022247      -0.023637       0.051506       0.036519      -0.040800      -0.040487      -0.081791       0.031914       0.049877              9.130809       9.423246      -0.985922      -2.090111      10.400372      -0.856503       7.568808           0.004147
          148              O       6.319685       6.463438       9.107603      -0.585117      34.283090 0.51992494E+03  0.12387207E+05                                 8.336147                            7.042961       0.492809       2.212691                    0.994994      27.616465      72.128018       0.718575       0.357768      -1.140645       0.009125      -0.037270      -0.003950       0.038574       0.009151      -0.004023       0.018394       0.166600       0.079936      -0.099856       0.029161       0.070694              9.278421      12.487708      -1.231717      -3.899953       5.859838      -0.166603       9.487718           0.000733
          149              O       9.646850       4.634685       5.709504      -0.496908      32.254341 0.50290445E+03  0.11873308E+05                                 7.996787                            6.930694       0.541262       2.242862                    0.997529      26.506351      68.742588       0.724304       0.358178      -1.141192      -0.010469       0.009106      -0.022735       0.026634       0.022166       0.028308      -0.010417       0.076648       0.113860      -0.066348       0.007705       0.058644              8.719783       9.835562       0.275439       4.485515       6.002113       0.400039      10.321673           0.028093
          150              O       8.360825       4.405371       3.954522      -0.542138      38.902519 0.54943432E+03  0.13258169E+05                                 9.109298                            7.277887       0.324251       2.174816                    0.994229      26.987866      70.692501       0.702122       0.361515      -1.138880       0.035206       0.006811       0.011093       0.037535       0.045128      -0.015774       0.005079       0.029675       0.109818      -0.067539       0.023037       0.044502             10.456757       7.967076       2.520472       3.957973       8.592757       4.496027      14.810439           0.003284
          151              O       4.892616       4.157619       8.105171      -0.614935      36.444133 0.66837129E+03  0.16987808E+05                                 8.748455                            8.089417      -0.044289       2.027716                    0.993806      28.894853      78.427832       0.656355       0.367154      -1.131153       0.011267      -0.018810      -0.003760       0.022246       0.029485      -0.057374       0.026343      -0.020540      -0.040495      -0.081785       0.031912       0.049873              9.130019       9.301486       0.916230       1.786507      10.520528      -1.381543       7.568043           0.004158
          152              O       4.548656       2.241288       9.107603      -0.585114      34.282084 0.51990466E+03  0.12386584E+05                                 8.335939                            7.042788       0.493048       2.212774                    0.994993      27.616113      72.126336       0.718590       0.357764      -1.140649       0.027713       0.026534      -0.003947       0.038569      -0.076716      -0.013918      -0.012678      -0.067455       0.079956      -0.099860       0.029168       0.070693              9.278178       6.449918      -2.254058       2.094156      11.897140      -3.294084       9.487477           0.000751
          153              O       4.468820       6.037075       5.709504      -0.496917      32.254501 0.50290698E+03  0.11873382E+05                                 7.996810                            6.930706       0.541272       2.242863                    0.997529      26.506432      68.742814       0.724304       0.358178      -1.141192      -0.002651      -0.013618      -0.022734       0.026633      -0.044274      -0.005129       0.029725       0.000071       0.113857      -0.066350       0.007708       0.058642              8.719818       7.199048      -1.797662      -2.589243       8.638661       3.684576      10.321744           0.028108
          154              O       5.310425       5.038002       3.954522      -0.542163      38.904209 0.54945715E+03  0.13258859E+05                                 9.109547                            7.278025       0.324253       2.174805                    0.994230      26.988407      70.694314       0.702117       0.361513      -1.138881      -0.023515       0.027084       0.011098       0.037546      -0.035413       0.003514      -0.016203       0.063300       0.109810      -0.067526       0.023007       0.044519             10.457093      10.619569      -0.989309      -5.872993       5.940766       1.179660      14.810943           0.003282
          155              O       6.046912       2.158320       0.841171      -0.614935      36.444672 0.66838770E+03  0.16988335E+05                                 8.748557                            8.089535      -0.044373       2.027693                    0.993803      28.895121      78.428896       0.656347       0.367155      -1.131151      -0.010661       0.019155      -0.003753       0.022241       0.005838      -0.005876      -0.062865       0.061352      -0.040456      -0.081792       0.031919       0.049873              9.130108      11.009320      -0.069853      -0.303326       8.812944       2.237938       7.568059           0.004164
          156              O       4.215341       2.818607       1.843603      -0.585117      34.282080 0.51990458E+03  0.12386579E+05                                 8.335920                            7.042773       0.493052       2.212773                    0.994996      27.616167      72.126406       0.718594       0.357763      -1.140651       0.036837       0.010731      -0.003946       0.038570      -0.067567      -0.017938      -0.005710      -0.099152       0.079948      -0.099859       0.029164       0.070695              9.278162       8.583164      -3.485687      -1.805681       9.763826       3.460683       9.487495           0.000753
          157              O       7.462670       0.851574      12.973504      -0.496917      32.254833 0.50291614E+03  0.11873662E+05                                 7.996895                            6.930800       0.541191       2.242836                    0.997529      26.506581      68.743581       0.724293       0.358181      -1.141189      -0.013120       0.004510      -0.022734       0.026633      -0.022108       0.023179      -0.019302      -0.076710       0.113842      -0.066345       0.007707       0.058637              8.719881       6.722028      -1.522218       1.896319       9.115845      -4.084631      10.321772           0.028086
          158              O       7.018250       2.079962      11.218522      -0.542073      38.900393 0.54939980E+03  0.13257146E+05                                 9.109097                            7.277759       0.323959       2.174757                    0.994223      26.986737      70.689354       0.702112       0.361525      -1.138870       0.011678      -0.033862       0.011062       0.037488       0.009695      -0.012267       0.011061      -0.093046       0.109890      -0.067561       0.023095       0.044466             10.456495       6.253469       1.531240      -1.914773      10.306085      -5.675484      14.809932           0.003284
          159              O       5.498704       5.207395       0.841171      -0.614941      36.447190 0.66844583E+03  0.16990272E+05                                 8.749154                            8.090035      -0.044644       2.027590                    0.993800      28.896098      78.433974       0.656306       0.367169      -1.131134       0.021928      -0.000356      -0.003751       0.022249       0.023638      -0.051509       0.036519      -0.040806      -0.040489      -0.081795       0.031915       0.049880              9.130791       9.423236       0.985933       2.090108      10.400349      -0.856492       7.568788           0.004144
          160              O       6.986315       6.463438       1.843603      -0.585116      34.283399 0.51993087E+03  0.12387389E+05                                 8.336213                            7.043016       0.492805       2.212690                    0.994994      27.616533      72.128412       0.718570       0.357769      -1.140643      -0.009125      -0.037271      -0.003948       0.038575      -0.009152       0.004023       0.018392       0.166605       0.079942      -0.099859       0.029163       0.070696              9.278496      12.487814       1.231732       3.899979       5.859887      -0.166609       9.487788           0.000739
          161              O       3.659150       4.634685      12.973504      -0.496911      32.254115 0.50290053E+03  0.11873198E+05                                 7.996780                            6.930691       0.541253       2.242860                    0.997529      26.506191      68.742231       0.724300       0.358181      -1.141189       0.010469       0.009107      -0.022736       0.026636      -0.022168      -0.028309      -0.010407       0.076637       0.113872      -0.066344       0.007699       0.058645              8.719772       9.835560      -0.275437      -4.485500       6.002107       0.400037      10.321649           0.028072
          162              O       4.945175       4.405371      11.218522      -0.542136      38.902040 0.54942669E+03  0.13257940E+05                                 9.109240                            7.277848       0.324242       2.174817                    0.994229      26.987666      70.691883       0.702122       0.361516      -1.138879      -0.035206       0.006813       0.011090       0.037535      -0.045121       0.015771       0.005076       0.029679       0.109806      -0.067530       0.023034       0.044496             10.456683       7.967032      -2.520450      -3.957940       8.592693       4.495982      14.810323           0.003277
          163              O       8.413384       4.157619       0.841171      -0.614932      36.444192 0.66837248E+03  0.16987844E+05                                 8.748457                            8.089417      -0.044287       2.027716                    0.993806      28.894892      78.427921       0.656356       0.367153      -1.131153      -0.011270      -0.018810      -0.003757       0.022247      -0.029488       0.057375       0.026345      -0.020540      -0.040497      -0.081788       0.031914       0.049874              9.130021       9.301482      -0.916247      -1.786509      10.520534      -1.381539       7.568047           0.004164
          164              O       8.757344       2.241288       1.843603      -0.585113      34.282450 0.51991162E+03  0.12386798E+05                                 8.336022                            7.042855       0.493025       2.212767                    0.994993      27.616170      72.126752       0.718584       0.357766      -1.140647      -0.027714       0.026536      -0.003946       0.038572       0.076717       0.013915      -0.012676      -0.067455       0.079957      -0.099860       0.029167       0.070693              9.278275       6.449987       2.254091      -2.094194      11.897255      -3.294120       9.487583           0.000755
          165              O       8.837180       6.037075      12.973504      -0.496926      32.254755 0.50291182E+03  0.11873532E+05                                 7.996883                            6.930765       0.541249       2.242855                    0.997529      26.506456      68.743114       0.724296       0.358180      -1.141189       0.002651      -0.013617      -0.022737       0.026635       0.044271       0.005136       0.029721       0.000075       0.113867      -0.066346       0.007703       0.058643              8.719903       7.199108       1.797684       2.589274       8.638750       3.684621      10.321852           0.028113
          166              O       7.995575       5.038002      11.218522      -0.542172      38.904299 0.54945856E+03  0.13258908E+05                                 9.109590                            7.278056       0.324230       2.174798                    0.994229      26.988379      70.694396       0.702112       0.361516      -1.138879       0.023517       0.027085       0.011097       0.037547       0.035410      -0.003516      -0.016198       0.063286       0.109795      -0.067516       0.023002       0.044514             10.457147      10.619610       0.989320       5.873027       5.940794       1.179676      14.811038           0.003282
          167              O      -0.606088       9.365014       6.422829      -0.614933      36.444584 0.66838557E+03  0.16988273E+05                                 8.748559                            8.089535      -0.044375       2.027692                    0.993803      28.895053      78.428779       0.656346       0.367157      -1.131150      -0.010662      -0.019154       0.003758       0.022241      -0.005838       0.005878      -0.062860       0.061346      -0.040455      -0.081785       0.031914       0.049871              9.130111      11.009322       0.069869       0.303334       8.812950       2.237940       7.568060           0.004155
          168              O      -2.437659       8.704727       5.420397      -0.585115      34.282548 0.51991347E+03  0.12386852E+05                                 8.336027                            7.042857       0.493047       2.212771                    0.994996      27.616274      72.127028       0.718585       0.357765      -1.140648       0.036836      -0.010732       0.003948       0.038570       0.067566       0.017937      -0.005709      -0.099153       0.079946      -0.099858       0.029163       0.070695              9.278289       8.583284       3.485750       1.805708       9.763962       3.460735       9.487620           0.000745
          169              O       0.809670      10.671760       8.818496      -0.496921      32.255067 0.50292024E+03  0.11873791E+05                                 7.996960                            6.930849       0.541208       2.242837                    0.997529      26.506621      68.743919       0.724287       0.358183      -1.141186      -0.013124      -0.004513       0.022734       0.026636       0.022102      -0.023169      -0.019309      -0.076709       0.113857      -0.066340       0.007700       0.058640              8.719960       6.722075       1.522241      -1.896334       9.115938      -4.084686      10.321868           0.028093
          170              O       0.365250       9.443372      10.573478      -0.542075      38.900575 0.54940276E+03  0.13257241E+05                                 9.109148                            7.277794       0.323963       2.174755                    0.994224      26.986776      70.689633       0.702108       0.361526      -1.138869       0.011678       0.033861      -0.011065       0.037489      -0.009689       0.012261       0.011058      -0.093033       0.109880      -0.067550       0.023091       0.044460             10.456559       6.253498      -1.531243       1.914779      10.306149      -5.675531      14.810030           0.003274
          171              O      -1.154296       6.315939       6.422829      -0.614946      36.447197 0.66844638E+03  0.16990296E+05                                 8.749174                            8.090055      -0.044668       2.027584                    0.993800      28.896073      78.434026       0.656302       0.367170      -1.131133       0.021925       0.000354       0.003755       0.022247      -0.023637       0.051506       0.036519      -0.040800      -0.040487      -0.081791       0.031914       0.049877              9.130811       9.423254      -0.985924      -2.090113      10.400370      -0.856503       7.568810           0.004148
          172              O       0.333315       5.059896       5.420397      -0.585117      34.283097 0.51992505E+03  0.12387211E+05                                 8.336149                            7.042962       0.492809       2.212691                    0.994994      27.616465      72.128024       0.718575       0.357768      -1.140645      -0.009125       0.037270       0.003950       0.038574       0.009151      -0.004023       0.018394       0.166600       0.079936      -0.099856       0.029161       0.070694              9.278424      12.487714      -1.231717      -3.899953       5.859840      -0.166604       9.487719           0.000733
          173              O      -2.993850       6.888649       8.818496      -0.496908      32.254347 0.50290461E+03  0.11873313E+05                                 7.996788                            6.930695       0.541261       2.242862                    0.997529      26.506353      68.742599       0.724303       0.358178      -1.141192       0.010469      -0.009106       0.022735       0.026634       0.022166       0.028308      -0.010417       0.076648       0.113860      -0.066348       0.007705       0.058644              8.719784       9.835563       0.275439       4.485515       6.002114       0.400039      10.321676           0.028093
          174              O      -1.707825       7.117963      10.573478      -0.542138      38.902520 0.54943429E+03  0.13258168E+05                                 9.109298                            7.277887       0.324251       2.174816                    0.994229      26.987864      70.692496       0.702121       0.361515      -1.138880      -0.035206      -0.006811      -0.011093       0.037536       0.045128      -0.015774       0.005079       0.029675       0.109818      -0.067539       0.023037       0.044502             10.456758       7.967076       2.520473       3.957973       8.592758       4.496028      14.810440           0.003284
          175              O       1.760384       7.365715       6.422829      -0.614935      36.444133 0.66837130E+03  0.16987808E+05                                 8.748455                            8.089417      -0.044289       2.027716                    0.993806      28.894853      78.427832       0.656355       0.367154      -1.131153      -0.011267       0.018810       0.003760       0.022246       0.029485      -0.057374       0.026343      -0.020540      -0.040495      -0.081785       0.031912       0.049873              9.130019       9.301487       0.916229       1.786507      10.520528      -1.381543       7.568043           0.004158
          176              O       2.104344       9.282046       5.420397      -0.585114      34.282086 0.51990469E+03  0.12386586E+05                                 8.335940                            7.042789       0.493048       2.212774                    0.994993      27.616111      72.126335       0.718590       0.357764      -1.140649      -0.027713      -0.026534       0.003947       0.038570      -0.076716      -0.013918      -0.012678      -0.067455       0.079956      -0.099860       0.029168       0.070692              9.278179       6.449920      -2.254059       2.094157      11.897141      -3.294084       9.487477           0.000751
          177              O       2.184180       5.486259       8.818496      -0.496917      32.254503 0.50290703E+03  0.11873383E+05                                 7.996810                            6.930706       0.541271       2.242863                    0.997529      26.506434      68.742820       0.724304       0.358178      -1.141192       0.002651       0.013618       0.022734       0.026633      -0.044274      -0.005129       0.029725       0.000071       0.113858      -0.066350       0.007708       0.058642              8.719818       7.199048      -1.797662      -2.589243       8.638661       3.684576      10.321745           0.028108
          178              O       1.342575       6.485332      10.573478      -0.542163      38.904202 0.54945703E+03  0.13258855E+05                                 9.109546                            7.278024       0.324253       2.174805                    0.994230      26.988404      70.694304       0.702117       0.361513      -1.138881       0.023515      -0.027084      -0.011098       0.037546      -0.035413       0.003514      -0.016202       0.063300       0.109810      -0.067526       0.023007       0.044519             10.457092      10.619568      -0.989309      -5.872993       5.940766       1.179660      14.810942           0.003282

******************************************************
Auxiliary information for the entire system
The total spin magnetic moment of the unit cell is   2.626757
The total net atomic charge of the unit cell is   -0.000001
Accuracy of reproducing the electrostatic potential in the unit cell:
  The inner radius (bohr) =    5.0000
  The outer radius (bohr) =   12.0000
  Valid grid points have density less than (e/(bohr^3)) =    0.0001
  The number of valid grid points were=        56250
  The rms potential error without charges in kcal/mol is=      6.74600
  The rms potential error with partial charges in kcal/mol is=      0.68045
  The RRMSE value at monopole order=      0.10087
  The rms potential error with partial charges and cloud penetration in kcal/mol is=      0.67491
  The RRMSE value at monopole order with cloud penetration is=      0.10005
  The rms potential error with partial charges and atomic dipoles in kcal/mol is=      0.54706
  The RRMSE value at dipole order=      0.08109
  The rms potential error with partial charges, atomic dipoles and cloud penetration in kcal/mol is=      0.53913
  The RRMSE value at dipole order with cloud penetration=      0.07992

******************************************************
The electron densities and ab initio electrostatic potential were computed in VASP using the PBE functional and
projector augmented wave method. See the main text of the journal article for a description of computational details.
The atomic charges, dipoles, and quadrupoles were computed with the DDEC6 method as described in
(a) T. A. Manz and N. Gabaldon Limas, RSC Adv. 6 (2016) 47771-47801 DOI: 10.1039/c6ra04656h
(b) N. Gabaldon Limas and T. A. Manz, RSC Adv. 8 (2018) 2678-2707 DOI: 10.1039/c7ra11829e.
For each atom in the material, the electron cloud parameters were fit to the spherically averaged atom-in-material
electron density using radial positions for which this density was between 10^-4 and 10^-2 electrons per cubic bohr.
The polarizabilities, dispersion coefficients, and quantum Drude oscillator (QDO) parameters were fit using the MCLF method.
The magnetic structure of the system was optimized in VASP from the default ferromagnetic initial guess using spin polarization.
The atomic spin moments (ASMs) were computed on this optimized magnetic structure using the DDEC6 partition as inputs
to the method of T. A. Manz and D. S. Sholl, J. Chem. Theory Comput. 7 (2011) 4146-4164 DOI: 10.1021/ct200539n.
The RMSE and RRMSE were computed using a uniform grid with Ewald summation.
