# Supplementary material for: A collection of forcefield precursors for metal–organic frameworks
Source: RSC Adv. 2019 Nov 13;9(63):36492–507. doi: 10.1039/c9ra07327b (PMC9075174; doi:10.1039/c9ra07327b)
Supplement: RA-009-C9RA07327B-s6085 [file RA-009-C9RA07327B-s6085.xyz]

  178
jmolscript: load "" {1 1 1} spacegroup "x,y,z" unitcell [{     13.559000     0.000000     0.000000 }, {     -6.779500    11.742438     0.000000 }, {      0.000000     0.000000    14.999000 }]
La     0.000000     7.828214    12.456370     1.855801
La     6.779500     3.914224    10.042130     1.855838
La     6.779500     3.914224     2.542630     1.855803
La     0.000000     7.828214     4.956870     1.855840
Cu     3.389750     5.871219     0.000000     0.772141
Cu    -3.389750     5.871219     0.000000     0.772034
Cu     6.779500     0.000000     0.000000     0.772143
Cu    -3.389750     5.871219     7.499500     0.772141
Cu     3.389750     5.871219     7.499500     0.772139
Cu     6.779500     0.000000     7.499500     0.772258
H      4.738193     7.603229     1.145924     0.256197
H      2.418248     8.552018     1.918372     0.145328
H      3.556526     7.975464     2.827312     0.142470
H      4.540231     8.746942    14.294047     0.140739
H      3.696183     9.591223     0.311979     0.126138
H     10.994993     3.837429     1.145924     0.256167
H     -0.582359     5.372165     1.918372     0.145308
H     -1.650808     4.674665     2.827312     0.142455
H     -1.474541     3.437012    14.294047     0.140729
H     -0.321348     3.745838     0.311979     0.126118
H      4.605314     0.301781     1.145924     0.256185
H     -1.835889     9.560693     1.918372     0.145340
H     -1.905717    10.834748     2.827312     0.142464
H     -3.065690    11.300922    14.294047     0.140729
H     -3.374835    10.147815     0.311979     0.126146
H     -2.041307     4.139209     6.353576     0.256195
H      9.197748     3.190420     5.581128     0.145314
H     10.336026     3.766974     4.672189     0.142492
H     11.319731     2.995496     8.204453     0.140750
H     10.475683     2.151215     7.187521     0.126136
H      4.215493     7.905009     6.353576     0.256183
H      6.197141     6.370273     5.581128     0.145326
H      5.128692     7.067773     4.672189     0.142483
H      5.304959     8.305426     8.204453     0.140744
H      6.458152     7.996600     7.187521     0.126146
H     -2.174186    11.440657     6.353576     0.256213
H      4.943611     2.181745     5.581128     0.145342
H      4.873783     0.907690     4.672189     0.142499
H      3.713810     0.441516     8.204453     0.140753
H      3.404665     1.594623     7.187521     0.126164
H      2.041307     4.139209    13.853076     0.256197
H      4.361252     3.190420    13.080628     0.145327
H      3.222974     3.766974    12.171689     0.142470
H      2.239269     2.995496     0.704953     0.140739
H      3.083317     2.151215    14.687021     0.126138
H     -4.215493     7.905009    13.853076     0.256167
H      7.361859     6.370273    13.080628     0.145308
H      8.430308     7.067773    12.171689     0.142455
H      8.254041     8.305426     0.704953     0.140729
H      7.100848     7.996600    14.687021     0.126119
H      2.174186    11.440657    13.853076     0.256185
H      8.615389     2.181745    13.080628     0.145340
H      8.685217     0.907690    12.171689     0.142464
H      9.845190     0.441516     0.704953     0.140729
H     10.154335     1.594623    14.687021     0.126147
H      8.820807     7.603229     8.645424     0.256195
H     -2.418248     8.552018     9.417872     0.145314
H     -3.556526     7.975464    10.326812     0.142491
H     -4.540231     8.746942     6.794547     0.140749
H     -3.696183     9.591223     7.811479     0.126136
H      2.564007     3.837429     8.645424     0.256183
H      0.582359     5.372165     9.417872     0.145326
H      1.650808     4.674665    10.326812     0.142483
H      1.474541     3.437012     6.794547     0.140743
H      0.321348     3.745838     7.811479     0.126146
H      8.953686     0.301781     8.645424     0.256213
H      1.835889     9.560693     9.417872     0.145341
H      1.905717    10.834748    10.326812     0.142499
H      3.065690    11.300922     6.794547     0.140752
H      3.374835    10.147815     7.811479     0.126164
C      3.001963     7.789933     2.053363    -0.247097
C      2.151813     6.573417     2.345844     0.675782
C      2.507059     8.550843    13.979068     0.638798
C      3.749064     8.736374    14.855010    -0.231288
C     -1.534201     5.247696     2.053363    -0.247095
C     -2.162660     6.592205     2.345844     0.675786
C     -0.627782     5.295840    13.979068     0.638814
C     -1.088110     4.127467    14.855010    -0.231285
C     -1.467762    10.447247     2.053363    -0.247092
C      0.010847    10.319255     2.345844     0.675796
C     -1.879277     9.638193    13.979068     0.638803
C     -2.660954    10.621035    14.855010    -0.231288
C      9.781463     3.952505     5.446137    -0.247095
C      8.931313     5.169021     5.153656     0.675782
C      9.286559     3.191595     8.519432     0.638798
C     10.528563     3.006064     7.643490    -0.231303
C      5.245299     6.494742     5.446137    -0.247092
C      4.616839     5.150233     5.153656     0.675774
C      6.151718     6.446598     8.519432     0.638801
C      5.691390     7.614971     7.643490    -0.231299
C      5.311738     1.295191     5.446137    -0.247094
C      6.790347     1.423183     5.153656     0.675787
C      4.900223     2.104245     8.519432     0.638792
C      4.118546     1.121403     7.643490    -0.231305
C      3.777537     3.952505    12.945637    -0.247096
C      4.627687     5.169021    12.653156     0.675782
C      4.272441     3.191595     1.019932     0.638799
C      3.030436     3.006064     0.143990    -0.231288
C      8.313701     6.494742    12.945637    -0.247095
C      8.942160     5.150233    12.653156     0.675786
C      7.407282     6.446598     1.019932     0.638814
C      7.867610     7.614971     0.143990    -0.231285
C      8.247262     1.295191    12.945637    -0.247091
C      6.768653     1.423183    12.653156     0.675796
C      8.658777     2.104245     1.019932     0.638804
C      9.440454     1.121403     0.143990    -0.231288
C     -3.001963     7.789933     9.552863    -0.247094
C     -2.151813     6.573417     9.845344     0.675782
C     -2.507059     8.550843     6.479568     0.638798
C     -3.749063     8.736374     7.355510    -0.231303
C      1.534201     5.247696     9.552863    -0.247092
C      2.162660     6.592205     9.845344     0.675774
C      0.627782     5.295840     6.479568     0.638801
C      1.088110     4.127467     7.355510    -0.231299
C      1.467762    10.447247     9.552863    -0.247093
C     -0.010847    10.319255     9.845344     0.675787
C      1.879277     9.638193     6.479568     0.638792
C      2.660954    10.621035     7.355510    -0.231305
N      3.873128     7.643153     0.866942    -0.277936
N     -2.096899     4.566634     0.866942    -0.277969
N     -1.776229    11.275089     0.866942    -0.277938
N     10.652628     4.099285     6.632558    -0.277934
N      4.682601     7.175804     6.632558    -0.277935
N      5.003271     0.467349     6.632558    -0.277903
N      2.906372     4.099285    14.132058    -0.277936
N      8.876399     7.175804    14.132058    -0.277968
N      8.555729     0.467349    14.132058    -0.277938
N     -3.873128     7.643153     8.366442    -0.277935
N      2.096899     4.566634     8.366442    -0.277935
N      1.776229    11.275089     8.366442    -0.277903
O      1.833855     7.471713    14.147057    -0.642421
O      2.191134     9.408041    13.151123    -0.583748
O      2.219608     5.596446     1.567395    -0.530089
O      1.437932     6.628606     3.361276    -0.617540
O     -1.225734     6.418417    14.147057    -0.642401
O      0.272536     5.140839    13.151123    -0.583785
O     -3.042640     7.021978     1.567395    -0.530166
O     -1.757924     7.182849     3.361276    -0.617617
O     -0.608121     9.594746    14.147057    -0.642429
O     -2.463670     8.935995    13.151123    -0.583731
O      0.823031    10.866452     1.567395    -0.530108
O      0.319992     9.673420     3.361276    -0.617603
O      8.613355     4.270725     8.351443    -0.642422
O      8.970634     2.334397     9.347377    -0.583741
O      8.999108     6.145992     5.932105    -0.530096
O      8.217432     5.113832     4.138224    -0.617517
O      5.553766     5.324021     8.351443    -0.642427
O      7.052036     6.601599     9.347377    -0.583727
O      3.736860     4.720460     5.932105    -0.530112
O      5.021576     4.559589     4.138224    -0.617531
O      6.171379     2.147692     8.351443    -0.642438
O      4.315830     2.806443     9.347377    -0.583700
O      7.602531     0.875986     5.932105    -0.530042
O      7.099492     2.069018     4.138224    -0.617498
O      4.945645     4.270725     0.851943    -0.642421
O      4.588366     2.334397     1.847877    -0.583748
O      4.559892     6.145992    13.431605    -0.530089
O      5.341568     5.113832    11.637724    -0.617540
O      8.005234     5.324021     0.851943    -0.642401
O      6.506964     6.601599     1.847877    -0.583785
O      9.822140     4.720460    13.431605    -0.530166
O      8.537424     4.559589    11.637724    -0.617616
O      7.387621     2.147692     0.851943    -0.642429
O      9.243170     2.806443     1.847877    -0.583731
O      5.956469     0.875986    13.431605    -0.530108
O      6.459508     2.069018    11.637724    -0.617603
O     -1.833855     7.471713     6.647557    -0.642422
O     -2.191134     9.408041     5.651623    -0.583741
O     -2.219608     5.596446     9.066896    -0.530096
O     -1.437932     6.628606    10.860776    -0.617517
O      1.225734     6.418417     6.647557    -0.642427
O     -0.272536     5.140839     5.651623    -0.583728
O      3.042640     7.021978     9.066896    -0.530112
O      1.757924     7.182849    10.860776    -0.617530
O      0.608121     9.594746     6.647557    -0.642438
O      2.463670     8.935995     5.651623    -0.583700
O     -0.823031    10.866452     9.066896    -0.530042
O     -0.319992     9.673420    10.860776    -0.617498

The following XYZ coordinates are in angstroms. Other properties are in atomic units.
The sperically averaged electron density of each atom fit to a function of the form exp(a - br)
eigen_1, eigen_2 and eigen_3 are the three eigenvalues of traceless quadrupole moment tensor
  atom number  atomic symbol              X              Y              Z     net charge C6 coefficient C8 coefficient C10 coefficient fluctuating dipole atomic polarizability isotropic forcefield polarizability              a              b squared Pearson coefficient          <r^3>          <r^4>         wp_QDO          m_QDO          q_QDO       dipole_x       dipole_y       dipole_z         dipole            Qxy            Qxz            Qyz     Q(x^2-y^2)  Q(3z^2 - R^2)        eigen_1        eigen_2        eigen_3 static polarizability      alpha(xx)      alpha(xy)      alpha(xz)      alpha(yy)      alpha(yz)      alpha(zz) atomic spin moment
            1             La       0.000000       7.828214      12.456370       1.855801     234.691255 0.68916760E+04  0.29415037E+06                                28.959861                           25.971688       1.083443       1.920736                    0.999969     108.909659     309.854888       0.390980       0.367034      -1.207142      -0.000024      -0.000047       0.011979       0.011979      -0.000029       0.000030      -0.000067      -0.000101      -0.007766      -0.002590       0.001236       0.001354             32.302693      27.432652       0.000383      -0.000015      27.431673       0.000007      42.043752           0.003995
            2             La       6.779500       3.914224      10.042130       1.855838     234.686101 0.68913739E+04  0.29413460E+06                                28.959624                           25.971264       1.083373       1.920724                    0.999969     108.908436     309.851062       0.390980       0.367038      -1.207137       0.000016       0.000034      -0.011884       0.011884       0.000025      -0.000017      -0.000063      -0.000113      -0.007744      -0.002582       0.001229       0.001353             32.302664      27.432329      -0.000295       0.000171      27.431413      -0.000257      42.044249           0.004004
            3             La       6.779500       3.914224       2.542630       1.855803     234.691222 0.68916737E+04  0.29415021E+06                                28.959845                           25.971672       1.083451       1.920739                    0.999969     108.909584     309.854529       0.390981       0.367034      -1.207142       0.000024       0.000047      -0.011979       0.011979      -0.000029       0.000030      -0.000068      -0.000101      -0.007766      -0.002590       0.001236       0.001354             32.302675      27.432641       0.000382      -0.000015      27.431660       0.000006      42.043725           0.003992
            4             La       0.000000       7.828214       4.956870       1.855840     234.686060 0.68913716E+04  0.29413445E+06                                28.959612                           25.971252       1.083380       1.920726                    0.999969     108.908377     309.850792       0.390980       0.367038      -1.207137      -0.000016      -0.000034       0.011884       0.011884       0.000025      -0.000017      -0.000063      -0.000113      -0.007744      -0.002582       0.001229       0.001353             32.302651      27.432321      -0.000294       0.000171      27.431404      -0.000257      42.044227           0.003991
            5             Cu       3.389750       5.871219       0.000000       0.772141      57.234980 0.11353033E+04  0.31511132E+05                                12.586037                           11.443298       1.470771       2.394896                    0.995458      41.237527     101.168453       0.510190       0.432536      -1.135060      -0.000000       0.000000      -0.000000       0.000000      -0.000620      -0.072910      -0.047950       0.039633       0.077815      -0.081854      -0.018130       0.099984             14.040384      11.538333      -4.173981      -3.000230      15.887584       3.046047      14.695235           0.748036
            6             Cu      -3.389750       5.871219       0.000000       0.772034      57.241229 0.11354487E+04  0.31516412E+05                                12.587359                           11.444360       1.470324       2.394738                    0.995455      41.238873     101.176255       0.510141       0.432560      -1.135035      -0.000000      -0.000000      -0.000000       0.000000       0.017414      -0.005004       0.087165      -0.018716       0.077893      -0.081858      -0.018179       0.100037             14.042025      18.417326       0.203714       4.138796       9.011675       1.075456      14.697074           0.748250
            7             Cu       6.779500       0.000000       0.000000       0.772143      57.235760 0.11353199E+04  0.31511729E+05                                12.586200                           11.443419       1.470699       2.394873                    0.995457      41.237681     101.169313       0.510185       0.432538      -1.135057       0.000000      -0.000000      -0.000000       0.000000      -0.016846       0.077986      -0.039169      -0.020898       0.077813      -0.081863      -0.018123       0.099986             14.040587      11.185715       3.970419      -1.137892      16.240623      -4.121488      14.695423           0.748032
            8             Cu      -3.389750       5.871219       7.499500       0.772141      57.235151 0.11353056E+04  0.31511214E+05                                12.586075                           11.443317       1.470763       2.394894                    0.995458      41.237546     101.168557       0.510189       0.432536      -1.135059      -0.000000      -0.000000       0.000000       0.000000       0.000620       0.072901      -0.047953       0.039611       0.077863      -0.081849      -0.018131       0.099980             14.040440      11.538295       4.174005       3.000236      15.887583       3.046041      14.695442           0.748031
            9             Cu       3.389750       5.871219       7.499500       0.772139      57.236191 0.11353249E+04  0.31511904E+05                                12.586264                           11.443438       1.470701       2.394872                    0.995458      41.237737     101.169491       0.510185       0.432538      -1.135057       0.000000      -0.000000       0.000000       0.000000      -0.017460       0.005072       0.087120      -0.018721       0.077869      -0.081856      -0.018131       0.099987             14.040706      18.415472      -0.203716      -4.138211       9.010907       1.075312      14.695739           0.748028
           10             Cu       6.779500       0.000000       7.499500       0.772258      57.229219 0.11351650E+04  0.31506094E+05                                12.584796                           11.442273       1.471191       2.395047                    0.995460      41.236293     101.160995       0.510239       0.432511      -1.135085      -0.000000      -0.000000      -0.000000       0.000000       0.016874      -0.077973      -0.039072      -0.020982       0.077783      -0.081854      -0.018068       0.099922             14.038852      11.184418      -3.969746       1.137684      16.238478      -4.120713      14.693659           0.747776
           11              H       4.738193       7.603229       1.145924       0.256197       0.692320 0.46591222E+01  0.40784488E+02                                 1.401098                            1.344666      -1.032607       2.456630                    0.998783       3.022259       8.542494       0.480794       1.455311      -0.672581       0.029525       0.003859       0.013279       0.032603       0.003098      -0.006578      -0.007296       0.006721       0.020919      -0.009994      -0.003888       0.013882              1.445177       1.886609      -0.208016       0.120926       1.192760      -0.065290       1.256163           0.000767
           12              H       2.418248       8.552018       1.918372       0.145328       0.981172 0.75311601E+01  0.73964220E+02                                 1.730655                            1.679324      -1.303654       2.276022                    0.993401       3.699065      10.895304       0.444128       1.404230      -0.682016      -0.017192       0.022826      -0.010037       0.030288      -0.003442       0.001833      -0.003830       0.009881      -0.000883      -0.007368      -0.000008       0.007376              1.758431       1.810023      -0.508632       0.021895       1.956516      -0.123102       1.508755           0.000171
           13              H       3.556526       7.975464       2.827312       0.142470       0.996489 0.74282054E+01  0.71347959E+02                                 1.646483                            1.590440      -0.671918       2.574050                    0.999905       3.236329       8.865221       0.499375       1.276973      -0.711666       0.018728       0.006016       0.022442       0.029842       0.003173       0.002158       0.000484       0.010615       0.015468      -0.008762       0.002040       0.006722              1.673709       1.628239      -0.017487       0.371709       1.325900       0.042288       2.066987           0.000624
           14              H       4.540231       8.746942      14.294047       0.140739       1.147715 0.88014830E+01  0.87471765E+02                                 1.749653                            1.685395      -0.964586       2.431863                    0.997830       3.304856       8.962426       0.509232       1.210260      -0.727286       0.023522      -0.002720      -0.021184       0.031772      -0.002257      -0.006631      -0.008697       0.005028       0.018394      -0.012573      -0.000091       0.012664              1.768285       2.136841      -0.116018      -0.377562       1.489254       0.018226       1.678761          -0.000050
           15              H       3.696183       9.591223       0.311979       0.126138       1.038022 0.77836613E+01  0.75241943E+02                                 1.649365                            1.594310      -0.704375       2.541920                    0.999701       3.295147       8.900188       0.517413       1.224596      -0.722970      -0.003718       0.021935       0.018909       0.029198      -0.002584       0.003680       0.001488      -0.015117       0.019845      -0.012099       0.004441       0.007658              1.670824       1.387558      -0.160953      -0.046170       2.134519       0.254447       1.490393           0.001802
           16              H      10.994993       3.837429       1.145924       0.256167       0.692399 0.46597762E+01  0.40791407E+02                                 1.401165                            1.344728      -1.032532       2.456639                    0.998783       3.022446       8.542986       0.480804       1.455241      -0.672593      -0.011427      -0.027495       0.013278       0.032601       0.001367      -0.003034       0.009347      -0.008728       0.020924      -0.010003      -0.003883       0.013885              1.445248       1.546449       0.404482      -0.117015       1.533073      -0.072084       1.256221           0.000766
           17              H      -0.582359       5.372165       1.918372       0.145308       0.981253 0.75319399E+01  0.73973636E+02                                 1.730728                            1.679392      -1.303625       2.276015                    0.993400       3.699257      10.895923       0.444127       1.404198      -0.682021       0.028360       0.003475      -0.010042       0.030285       0.005998      -0.004233       0.000328       0.001023      -0.000881      -0.007367      -0.000008       0.007375              1.758507       2.360494       0.190896      -0.117564       1.406210       0.042593       1.508817           0.000170
           18              H      -1.650808       4.674665       2.827312       0.142455       0.996593 0.74291848E+01  0.71359615E+02                                 1.646577                            1.590527      -0.671880       2.574041                    0.999905       3.236551       8.865927       0.499370       1.276944      -0.711671      -0.004159      -0.019223       0.022435       0.029836       0.003011      -0.000661      -0.002110      -0.010799       0.015467      -0.008761       0.002040       0.006721              1.673806       1.416703       0.139672      -0.149245       1.537592      -0.343081       2.067124           0.000623
           19              H      -1.474541       3.437012      14.294047       0.140729       1.147863 0.88029361E+01  0.87489858E+02                                 1.749796                            1.685526      -0.964676       2.431799                    0.997829       3.305122       8.963348       0.509215       1.210249      -0.727288      -0.014122      -0.019003      -0.021180       0.031767       0.003308      -0.004219       0.010088       0.001396       0.018392      -0.012573      -0.000087       0.012660              1.768432       1.751772       0.338464       0.204591       1.874627       0.317903       1.678897          -0.000051
           20              H      -0.321348       3.745838       0.311979       0.126118       1.038141 0.77847781E+01  0.75255292E+02                                 1.649468                            1.594404      -0.704413       2.541875                    0.999701       3.295384       8.900923       0.517408       1.224565      -0.722976       0.020848      -0.007741       0.018914       0.029195      -0.005252      -0.000549      -0.003932       0.012035       0.019851      -0.012100       0.004439       0.007661              1.670930       2.087316      -0.242988       0.243467       1.434990      -0.087247       1.490483           0.001800
           21              H       4.605314       0.301781       1.145924       0.256185       0.692364 0.46594775E+01  0.40788192E+02                                 1.401126                            1.344692      -1.032590       2.456628                    0.998783       3.022348       8.542682       0.480805       1.455257      -0.672590      -0.018104       0.023639       0.013279       0.032602      -0.004460       0.009608      -0.002049       0.002004       0.020917      -0.009995      -0.003888       0.013882              1.445207       1.186096      -0.196443      -0.003921       1.893339       0.137376       1.256187           0.000768
           22              H      -1.835889       9.560693       1.918372       0.145340       0.981139 0.75308578E+01  0.73960727E+02                                 1.730639                            1.679308      -1.303733       2.275999                    0.993401       3.699022      10.895244       0.444121       1.404260      -0.682010      -0.011173      -0.026305      -0.010037       0.030291      -0.002559       0.002401       0.003503      -0.010899      -0.000877      -0.007369      -0.000007       0.007375              1.758415       1.479391       0.317746       0.095660       2.287115       0.080511       1.508740           0.000170
           23              H      -1.905717      10.834748       2.827312       0.142464       0.996510 0.74283956E+01  0.71350172E+02                                 1.646498                            1.590453      -0.671868       2.574066                    0.999905       3.236365       8.865315       0.499376       1.276963      -0.711668      -0.014575       0.013206       0.022440       0.029839      -0.006183      -0.001498       0.001626       0.000186       0.015468      -0.008763       0.002041       0.006722              1.673723       1.386352      -0.122174      -0.222480       1.567810       0.300768       2.067007           0.000623
           24              H      -3.065690      11.300922      14.294047       0.140729       1.147775 0.88020659E+01  0.87478913E+02                                 1.749701                            1.685440      -0.964595       2.431845                    0.997830       3.304968       8.962768       0.509230       1.210244      -0.727290      -0.009405       0.021727      -0.021183       0.031768      -0.001048       0.010848      -0.001394      -0.006425       0.018391      -0.012574      -0.000089       0.012663              1.768335       1.550715      -0.222412       0.173003       2.075482      -0.336106       1.678807          -0.000050
           25              H      -3.374835      10.147815       0.311979       0.126146       1.038024 0.77837165E+01  0.75242985E+02                                 1.649404                            1.594345      -0.704427       2.541906                    0.999701       3.295165       8.900412       0.517390       1.224642      -0.722959      -0.017138      -0.014194       0.018908       0.029201       0.007840      -0.003128       0.002443       0.003082       0.019842      -0.012101       0.004444       0.007657              1.670864       1.808433       0.403937      -0.197280       1.713733      -0.167215       1.490426           0.001801
           26              H      -2.041307       4.139209       6.353576       0.256195       0.692335 0.46592178E+01  0.40785283E+02                                 1.401079                            1.344649      -1.032550       2.456653                    0.998783       3.022246       8.542281       0.480817       1.455244      -0.672593       0.029523      -0.003858      -0.013282       0.032602      -0.003099       0.006577      -0.007297       0.006720       0.020923      -0.009995      -0.003888       0.013883              1.445156       1.886574       0.208010      -0.120926       1.192744      -0.065288       1.256150           0.000767
           27              H       9.197748       3.190420       5.581128       0.145314       0.981235 0.75317592E+01  0.73971342E+02                                 1.730704                            1.679369      -1.303610       2.276028                    0.993401       3.699173      10.895601       0.444132       1.404193      -0.682022      -0.017187      -0.022824       0.010034       0.030283       0.003443      -0.001832      -0.003830       0.009873      -0.000881      -0.007365      -0.000009       0.007374              1.758480       1.810071       0.508654      -0.021896       1.956574      -0.123106       1.508795           0.000169
           28              H      10.336026       3.766974       4.672189       0.142492       0.996431 0.74276584E+01  0.71341616E+02                                 1.646444                            1.590402      -0.671986       2.574040                    0.999905       3.236216       8.864935       0.499369       1.277007      -0.711659       0.018729      -0.006013      -0.022450       0.029849      -0.003173      -0.002157       0.000483       0.010613       0.015472      -0.008762       0.002040       0.006722              1.673670       1.628201       0.017487      -0.371701       1.325871       0.042285       2.066938           0.000623
           29              H      11.319731       2.995496       8.204453       0.140750       1.147666 0.88009621E+01  0.87464639E+02                                 1.749539                            1.685293      -0.964581       2.431863                    0.997830       3.304776       8.961890       0.509274       1.210186      -0.727303       0.023520       0.002723       0.021187       0.031773       0.002256       0.006630      -0.008698       0.005028       0.018401      -0.012573      -0.000092       0.012665              1.768166       2.136672       0.116001       0.377520       1.489168       0.018222       1.678659          -0.000051
           30              H      10.475683       2.151215       7.187521       0.126136       1.038055 0.77838910E+01  0.75243700E+02                                 1.649292                            1.594245      -0.704411       2.541886                    0.999701       3.295168       8.899824       0.517474       1.224460      -0.722999      -0.003718      -0.021930      -0.018910       0.029195       0.002583      -0.003679       0.001490      -0.015116       0.019850      -0.012099       0.004439       0.007660              1.670745       1.387503       0.160933       0.046164       2.134397       0.254424       1.490335           0.001799
           31              H       4.215493       7.905009       6.353576       0.256183       0.692347 0.46593205E+01  0.40786375E+02                                 1.401094                            1.344662      -1.032543       2.456647                    0.998783       3.022262       8.542325       0.480816       1.455240      -0.672594      -0.011420       0.027497      -0.013282       0.032602      -0.001361       0.003030       0.009344      -0.008728       0.020922      -0.009995      -0.003888       0.013883              1.445171       1.546362      -0.404449       0.117006       1.532991      -0.072082       1.256162           0.000766
           32              H       6.197141       6.370273       5.581128       0.145326       0.981191 0.75313499E+01  0.73966577E+02                                 1.730680                            1.679346      -1.303688       2.276005                    0.993401       3.699104      10.895468       0.444124       1.404232      -0.682015       0.028364      -0.003472       0.010034       0.030286      -0.005996       0.004233       0.000327       0.001022      -0.000878      -0.007365      -0.000008       0.007374              1.758456       2.360421      -0.190886       0.117557       1.406171       0.042589       1.508775           0.000170
           33              H       5.128692       7.067773       4.672189       0.142483       0.996439 0.74277339E+01  0.71342420E+02                                 1.646444                            1.590403      -0.671950       2.574050                    0.999905       3.236228       8.864931       0.499374       1.276995      -0.711662      -0.004152       0.019227      -0.022448       0.029846      -0.003009       0.000660      -0.002110      -0.010804       0.015471      -0.008763       0.002041       0.006722              1.673668       1.416598      -0.139655       0.149227       1.537473      -0.343043       2.066935           0.000623
           34              H       5.304959       8.305426       8.204453       0.140744       1.147629 0.88005700E+01  0.87459373E+02                                 1.749466                            1.685227      -0.964511       2.431887                    0.997831       3.304722       8.961541       0.509300       1.210144      -0.727313      -0.014114       0.019006       0.021186       0.031770      -0.003305       0.004218       0.010092       0.001393       0.018395      -0.012573      -0.000092       0.012665              1.768091       1.751429      -0.338355      -0.204527       1.874253       0.317810       1.678591          -0.000053
           35              H       6.458152       7.996600       7.187521       0.126146       1.037993 0.77833109E+01  0.75236826E+02                                 1.649244                            1.594201      -0.704411       2.541901                    0.999701       3.295049       8.899480       0.517472       1.224483      -0.722995       0.020857       0.007745      -0.018910       0.029199       0.005254       0.000550      -0.003931       0.012032       0.019848      -0.012099       0.004440       0.007659              1.670696       2.086979       0.242938      -0.243408       1.434816      -0.087230       1.490293           0.001801
           36              H      -2.174186      11.440657       6.353576       0.256213       0.692308 0.46589912E+01  0.40782887E+02                                 1.401056                            1.344626      -1.032643       2.456625                    0.998783       3.022175       8.542094       0.480815       1.455266      -0.672589      -0.018109      -0.023634      -0.013282       0.032602       0.004455      -0.009604      -0.002051       0.002016       0.020918      -0.009986      -0.003895       0.013881              1.445132       1.186042       0.196431       0.003923       1.893225       0.137366       1.256127           0.000765
           37              H       4.943611       2.181745       5.581128       0.145342       0.981127 0.75307293E+01  0.73959075E+02                                 1.730622                            1.679291      -1.303713       2.276011                    0.993402       3.698948      10.894961       0.444125       1.404256      -0.682011      -0.011177       0.026304       0.010029       0.030289       0.002557      -0.002400       0.003503      -0.010896      -0.000879      -0.007365      -0.000009       0.007374              1.758396       1.479377      -0.317744      -0.095656       2.287087       0.080508       1.508724           0.000169
           38              H       4.873783       0.907690       4.672189       0.142499       0.996346 0.74268520E+01  0.71331936E+02                                 1.646360                            1.590325      -0.671978       2.574063                    0.999905       3.236028       8.864300       0.499377       1.277021      -0.711657      -0.014579      -0.013206      -0.022454       0.029852       0.006183       0.001499       0.001625       0.000192       0.015475      -0.008763       0.002041       0.006723              1.673581       1.386246       0.122160       0.222455       1.567684       0.300735       2.066813           0.000623
           39              H       3.713810       0.441516       8.204453       0.140753       1.147537 0.87996879E+01  0.87448619E+02                                 1.749399                            1.685165      -0.964456       2.431932                    0.997832       3.304557       8.961060       0.509297       1.210177      -0.727306      -0.009411      -0.021726       0.021191       0.031775       0.001048      -0.010850      -0.001396      -0.006417       0.018400      -0.012573      -0.000095       0.012668              1.768022       1.550468       0.222352      -0.172960       2.075074      -0.336011       1.678525          -0.000054
           40              H       3.404665       1.594623       7.187521       0.126164       1.037886 0.77823113E+01  0.75224916E+02                                 1.649156                            1.594120      -0.704371       2.541944                    0.999702       3.294832       8.898826       0.517473       1.224517      -0.722988      -0.017145       0.014193      -0.018905       0.029202      -0.007838       0.003128       0.002442       0.003090       0.019842      -0.012100       0.004443       0.007657              1.670605       1.808144      -0.403829       0.197231       1.713452      -0.167170       1.490217           0.001800
           41              H       2.041307       4.139209      13.853076       0.256197       0.692320 0.46591176E+01  0.40784436E+02                                 1.401097                            1.344665      -1.032607       2.456630                    0.998783       3.022257       8.542486       0.480795       1.455311      -0.672581      -0.029525      -0.003859      -0.013279       0.032603       0.003098      -0.006578      -0.007296       0.006721       0.020919      -0.009994      -0.003888       0.013882              1.445176       1.886607      -0.208015       0.120926       1.192759      -0.065290       1.256163           0.000767
           42              H       4.361252       3.190420      13.080628       0.145327       0.981172 0.75311658E+01  0.73964287E+02                                 1.730656                            1.679324      -1.303654       2.276022                    0.993401       3.699066      10.895306       0.444128       1.404230      -0.682016       0.017192      -0.022826       0.010037       0.030288      -0.003441       0.001833      -0.003830       0.009881      -0.000883      -0.007368      -0.000008       0.007376              1.758432       1.810024      -0.508633       0.021895       1.956517      -0.123102       1.508755           0.000171
           43              H       3.222974       3.766974      12.171689       0.142470       0.996488 0.74281902E+01  0.71347778E+02                                 1.646482                            1.590438      -0.671918       2.574050                    0.999905       3.236326       8.865211       0.499375       1.276974      -0.711666      -0.018728      -0.006016      -0.022442       0.029842       0.003173       0.002158       0.000484       0.010615       0.015468      -0.008762       0.002040       0.006722              1.673707       1.628238      -0.017487       0.371709       1.325899       0.042288       2.066984           0.000624
           44              H       2.239269       2.995496       0.704953       0.140739       1.147716 0.88014945E+01  0.87471931E+02                                 1.749656                            1.685398      -0.964586       2.431862                    0.997830       3.304857       8.962439       0.509230       1.210263      -0.727286      -0.023522       0.002720       0.021184       0.031772      -0.002257      -0.006631      -0.008697       0.005028       0.018394      -0.012573      -0.000090       0.012664              1.768289       2.136845      -0.116018      -0.377563       1.489257       0.018226       1.678764          -0.000051
           45              H       3.083317       2.151215      14.687021       0.126138       1.038021 0.77836469E+01  0.75241756E+02                                 1.649362                            1.594307      -0.704374       2.541920                    0.999701       3.295144       8.900172       0.517414       1.224594      -0.722970       0.003718      -0.021935      -0.018909       0.029198      -0.002583       0.003680       0.001488      -0.015117       0.019845      -0.012099       0.004441       0.007658              1.670821       1.387556      -0.160953      -0.046170       2.134515       0.254447       1.490391           0.001802
           46              H      -4.215493       7.905009      13.853076       0.256167       0.692399 0.46597757E+01  0.40791398E+02                                 1.401164                            1.344727      -1.032532       2.456639                    0.998783       3.022445       8.542980       0.480804       1.455240      -0.672593       0.011427       0.027495      -0.013278       0.032601       0.001367      -0.003034       0.009347      -0.008728       0.020924      -0.010003      -0.003883       0.013885              1.445247       1.546448       0.404482      -0.117015       1.533072      -0.072084       1.256221           0.000766
           47              H       7.361859       6.370273      13.080628       0.145308       0.981253 0.75319465E+01  0.73973717E+02                                 1.730729                            1.679393      -1.303625       2.276015                    0.993400       3.699258      10.895927       0.444127       1.404198      -0.682021      -0.028360      -0.003475       0.010042       0.030285       0.005998      -0.004233       0.000328       0.001023      -0.000881      -0.007367      -0.000008       0.007375              1.758508       2.360495       0.190897      -0.117565       1.406211       0.042593       1.508818           0.000170
           48              H       8.430308       7.067773      12.171689       0.142455       0.996592 0.74291724E+01  0.71359467E+02                                 1.646576                            1.590525      -0.671880       2.574041                    0.999905       3.236549       8.865920       0.499371       1.276945      -0.711671       0.004159       0.019223      -0.022435       0.029836       0.003011      -0.000661      -0.002110      -0.010799       0.015467      -0.008761       0.002040       0.006721              1.673805       1.416702       0.139672      -0.149245       1.537591      -0.343081       2.067121           0.000623
           49              H       8.254041       8.305426       0.704953       0.140729       1.147864 0.88029432E+01  0.87489957E+02                                 1.749797                            1.685528      -0.964676       2.431799                    0.997829       3.305123       8.963356       0.509214       1.210250      -0.727288       0.014122       0.019003       0.021180       0.031767       0.003308      -0.004219       0.010088       0.001397       0.018392      -0.012573      -0.000087       0.012660              1.768434       1.751773       0.338464       0.204591       1.874629       0.317904       1.678899          -0.000052
           50              H       7.100848       7.996600      14.687021       0.126119       1.038139 0.77847638E+01  0.75255111E+02                                 1.649465                            1.594402      -0.704412       2.541876                    0.999701       3.295381       8.900909       0.517409       1.224564      -0.722976      -0.020848       0.007741      -0.018914       0.029195      -0.005252      -0.000549      -0.003932       0.012035       0.019851      -0.012100       0.004439       0.007661              1.670927       2.087313      -0.242988       0.243466       1.434988      -0.087247       1.490481           0.001800
           51              H       2.174186      11.440657      13.853076       0.256185       0.692363 0.46594716E+01  0.40788129E+02                                 1.401126                            1.344691      -1.032590       2.456628                    0.998783       3.022346       8.542676       0.480805       1.455257      -0.672590       0.018104      -0.023639      -0.013279       0.032602      -0.004460       0.009608      -0.002049       0.002004       0.020917      -0.009995      -0.003888       0.013882              1.445206       1.186096      -0.196443      -0.003921       1.893338       0.137375       1.256186           0.000768
           52              H       8.615389       2.181745      13.080628       0.145340       0.981140 0.75308646E+01  0.73960807E+02                                 1.730640                            1.679309      -1.303733       2.275998                    0.993401       3.699023      10.895246       0.444122       1.404260      -0.682010       0.011173       0.026305       0.010037       0.030291      -0.002559       0.002401       0.003503      -0.010899      -0.000877      -0.007369      -0.000007       0.007375              1.758416       1.479391       0.317746       0.095660       2.287116       0.080512       1.508741           0.000170
           53              H       8.685217       0.907690      12.171689       0.142464       0.996509 0.74283834E+01  0.71350024E+02                                 1.646496                            1.590452      -0.671868       2.574067                    0.999905       3.236363       8.865307       0.499377       1.276962      -0.711668       0.014575      -0.013206      -0.022440       0.029839      -0.006183      -0.001498       0.001626       0.000187       0.015468      -0.008763       0.002041       0.006722              1.673722       1.386351      -0.122174      -0.222480       1.567809       0.300767       2.067005           0.000623
           54              H       9.845190       0.441516       0.704953       0.140729       1.147777 0.88020795E+01  0.87479100E+02                                 1.749704                            1.685442      -0.964595       2.431845                    0.997830       3.304970       8.962782       0.509229       1.210246      -0.727289       0.009405      -0.021727       0.021183       0.031768      -0.001048       0.010848      -0.001393      -0.006425       0.018391      -0.012574      -0.000089       0.012663              1.768338       1.550718      -0.222412       0.173003       2.075486      -0.336107       1.678810          -0.000050
           55              H      10.154335       1.594623      14.687021       0.126147       1.038023 0.77837064E+01  0.75242852E+02                                 1.649402                            1.594343      -0.704426       2.541907                    0.999701       3.295163       8.900400       0.517391       1.224640      -0.722960       0.017138       0.014194      -0.018908       0.029201       0.007840      -0.003128       0.002443       0.003082       0.019842      -0.012101       0.004444       0.007657              1.670862       1.808431       0.403936      -0.197280       1.713730      -0.167214       1.490424           0.001801
           56              H       8.820807       7.603229       8.645424       0.256195       0.692335 0.46592207E+01  0.40785306E+02                                 1.401078                            1.344648      -1.032551       2.456653                    0.998783       3.022246       8.542275       0.480818       1.455242      -0.672593      -0.029523       0.003858       0.013282       0.032602      -0.003099       0.006577      -0.007297       0.006720       0.020923      -0.009995      -0.003888       0.013883              1.445155       1.886573       0.208010      -0.120926       1.192744      -0.065288       1.256149           0.000767
           57              H      -2.418248       8.552018       9.417872       0.145314       0.981235 0.75317601E+01  0.73971356E+02                                 1.730704                            1.679369      -1.303610       2.276028                    0.993401       3.699173      10.895603       0.444132       1.404194      -0.682022       0.017187       0.022824      -0.010034       0.030283       0.003443      -0.001832      -0.003830       0.009873      -0.000881      -0.007365      -0.000009       0.007374              1.758481       1.810072       0.508654      -0.021895       1.956575      -0.123106       1.508795           0.000169
           58              H      -3.556526       7.975464      10.326812       0.142491       0.996430 0.74276547E+01  0.71341568E+02                                 1.646444                            1.590402      -0.671986       2.574040                    0.999905       3.236214       8.864927       0.499369       1.277007      -0.711659      -0.018729       0.006013       0.022450       0.029849      -0.003173      -0.002157       0.000483       0.010613       0.015472      -0.008762       0.002040       0.006722              1.673670       1.628201       0.017487      -0.371701       1.325870       0.042285       2.066938           0.000624
           59              H      -4.540231       8.746942       6.794547       0.140749       1.147668 0.88009887E+01  0.87464988E+02                                 1.749543                            1.685297      -0.964582       2.431862                    0.997830       3.304780       8.961911       0.509273       1.210188      -0.727303      -0.023520      -0.002723      -0.021187       0.031773       0.002256       0.006630      -0.008698       0.005028       0.018401      -0.012573      -0.000092       0.012665              1.768171       2.136678       0.116002       0.377521       1.489171       0.018222       1.678663          -0.000052
           60              H      -3.696183       9.591223       7.811479       0.126136       1.038055 0.77838841E+01  0.75243616E+02                                 1.649291                            1.594244      -0.704410       2.541886                    0.999701       3.295166       8.899817       0.517474       1.224460      -0.722999       0.003718       0.021930       0.018910       0.029195       0.002583      -0.003680       0.001490      -0.015116       0.019850      -0.012099       0.004439       0.007660              1.670744       1.387503       0.160933       0.046164       2.134396       0.254424       1.490335           0.001800
           61              H       2.564007       3.837429       8.645424       0.256183       0.692348 0.46593209E+01  0.40786372E+02                                 1.401092                            1.344661      -1.032543       2.456647                    0.998783       3.022261       8.542316       0.480817       1.455238      -0.672594       0.011420      -0.027497       0.013282       0.032602      -0.001361       0.003030       0.009344      -0.008728       0.020922      -0.009995      -0.003888       0.013883              1.445170       1.546360      -0.404449       0.117006       1.532990      -0.072082       1.256161           0.000766
           62              H       0.582359       5.372165       9.417872       0.145326       0.981192 0.75313564E+01  0.73966653E+02                                 1.730680                            1.679347      -1.303689       2.276005                    0.993401       3.699105      10.895470       0.444124       1.404232      -0.682015      -0.028364       0.003472      -0.010034       0.030286      -0.005996       0.004233       0.000327       0.001022      -0.000878      -0.007365      -0.000008       0.007374              1.758456       2.360422      -0.190885       0.117557       1.406172       0.042590       1.508776           0.000170
           63              H       1.650808       4.674665      10.326812       0.142483       0.996439 0.74277320E+01  0.71342392E+02                                 1.646443                            1.590402      -0.671950       2.574050                    0.999905       3.236226       8.864923       0.499374       1.276994      -0.711662       0.004152      -0.019227       0.022448       0.029846      -0.003009       0.000660      -0.002110      -0.010804       0.015471      -0.008763       0.002041       0.006722              1.673668       1.416597      -0.139655       0.149227       1.537472      -0.343043       2.066935           0.000624
           64              H       1.474541       3.437012       6.794547       0.140743       1.147632 0.88005963E+01  0.87459715E+02                                 1.749470                            1.685231      -0.964512       2.431886                    0.997831       3.304726       8.961561       0.509298       1.210146      -0.727312       0.014114      -0.019006      -0.021186       0.031770      -0.003305       0.004218       0.010092       0.001393       0.018395      -0.012573      -0.000092       0.012665              1.768095       1.751433      -0.338356      -0.204528       1.874258       0.317812       1.678595          -0.000053
           65              H       0.321348       3.745838       7.811479       0.126146       1.037993 0.77833073E+01  0.75236771E+02                                 1.649243                            1.594199      -0.704410       2.541901                    0.999701       3.295048       8.899472       0.517473       1.224482      -0.722995      -0.020857      -0.007745       0.018910       0.029199       0.005254       0.000550      -0.003931       0.012032       0.019848      -0.012099       0.004440       0.007659              1.670695       2.086978       0.242938      -0.243408       1.434814      -0.087230       1.490292           0.001801
           66              H       8.953686       0.301781       8.645424       0.256213       0.692308 0.46589897E+01  0.40782866E+02                                 1.401055                            1.344625      -1.032644       2.456625                    0.998783       3.022174       8.542088       0.480815       1.455265      -0.672589       0.018109       0.023634       0.013282       0.032602       0.004455      -0.009604      -0.002051       0.002016       0.020918      -0.009986      -0.003895       0.013881              1.445131       1.186042       0.196430       0.003923       1.893224       0.137366       1.256127           0.000765
           67              H       1.835889       9.560693       9.417872       0.145341       0.981128 0.75307346E+01  0.73959136E+02                                 1.730622                            1.679292      -1.303713       2.276011                    0.993402       3.698949      10.894963       0.444125       1.404256      -0.682011       0.011177      -0.026304      -0.010029       0.030288       0.002557      -0.002400       0.003503      -0.010896      -0.000879      -0.007365      -0.000009       0.007374              1.758396       1.479377      -0.317745      -0.095656       2.287087       0.080508       1.508724           0.000169
           68              H       1.905717      10.834748      10.326812       0.142499       0.996345 0.74268485E+01  0.71331891E+02                                 1.646359                            1.590324      -0.671978       2.574063                    0.999905       3.236026       8.864293       0.499377       1.277021      -0.711657       0.014579       0.013206       0.022454       0.029852       0.006183       0.001499       0.001625       0.000192       0.015475      -0.008763       0.002041       0.006723              1.673581       1.386245       0.122160       0.222454       1.567683       0.300735       2.066813           0.000623
           69              H       3.065690      11.300922       6.794547       0.140752       1.147540 0.87997125E+01  0.87448947E+02                                 1.749404                            1.685169      -0.964457       2.431932                    0.997832       3.304560       8.961080       0.509296       1.210180      -0.727305       0.009411       0.021726      -0.021190       0.031775       0.001048      -0.010850      -0.001396      -0.006417       0.018399      -0.012573      -0.000095       0.012668              1.768027       1.550472       0.222353      -0.172960       2.075081      -0.336013       1.678530          -0.000054
           70              H       3.374835      10.147815       7.811479       0.126164       1.037886 0.77823034E+01  0.75224815E+02                                 1.649155                            1.594119      -0.704371       2.541944                    0.999702       3.294830       8.898817       0.517474       1.224517      -0.722988       0.017145      -0.014193       0.018905       0.029202      -0.007838       0.003128       0.002442       0.003091       0.019842      -0.012100       0.004443       0.007657              1.670603       1.808143      -0.403829       0.197231       1.713451      -0.167170       1.490216           0.001800
           71              C       3.001963       7.789933       2.053363      -0.247097      25.854314 0.42357555E+03  0.99397517E+04                                 7.647275                            6.843946      -0.141241       1.954273                    0.996949      29.563829      86.212386       0.629431       0.414680      -1.060371       0.072579      -0.007665      -0.094053       0.119049      -0.020334      -0.029627      -0.003321       0.061919       0.122236      -0.058931      -0.000556       0.059487              8.053872       7.827475      -0.136844      -1.682415       7.001792      -0.473856       9.332348           0.000792
           72              C       2.151813       6.573417       2.345844       0.675782      19.902027 0.22575314E+03  0.45632993E+04                                 6.814058                            5.396068       0.055997       2.098264                    0.999651      21.073909      58.569010       0.626482       0.483674      -1.012100      -0.033008      -0.049793       0.021384       0.063452      -0.036154       0.073562      -0.048216       0.052764      -0.034557      -0.075000      -0.037467       0.112467              7.576644       6.585973       0.153714      -3.311665       6.713790       1.552833       9.430170           0.001221
           73              C       2.507059       8.550843      13.979068       0.638798      20.257546 0.24876892E+03  0.51690597E+04                                 6.992357                            5.713312      -0.120755       2.027819                    0.999415      22.209817      63.259085       0.599073       0.492052      -1.004452      -0.031573      -0.017570      -0.009899       0.037464      -0.037454      -0.070075       0.046592       0.021086       0.084383      -0.059539      -0.051039       0.110578              7.704556       7.286150      -0.647233       2.875566       8.446257      -2.322546       7.381262           0.001102
           74              C       3.749064       8.736374      14.855010      -0.231288      26.211620 0.41289987E+03  0.96014438E+04                                 7.648196                            6.711091       0.049717       2.010583                    0.998526      29.294969      84.288209       0.643934       0.409047      -1.066902       0.006964      -0.079079       0.072864       0.107755      -0.008622      -0.014627      -0.049542      -0.049322       0.082729      -0.051346      -0.018417       0.069763              8.160558       8.223432      -1.106320       1.357433       8.088974      -1.201945       8.169269           0.000421
           75              C      -1.534201       5.247696       2.053363      -0.247095      25.855019 0.42358827E+03  0.99401527E+04                                 7.647449                            6.844068      -0.141260       1.954250                    0.996950      29.564765      86.216345       0.629421       0.414683      -1.060367      -0.042940      -0.059014      -0.094063       0.119056       0.036980       0.011922       0.027302       0.004293       0.122240      -0.058934      -0.000532       0.059466              8.054078       7.326891       0.425947       0.430878       7.502689       1.694008       9.332655           0.000793
           76              C      -2.162660       6.592205       2.345844       0.675786      19.902594 0.22575974E+03  0.45634840E+04                                 6.814245                            5.396183       0.055787       2.098180                    0.999651      21.074599      58.572004       0.626467       0.483680      -1.012093      -0.026617       0.053471       0.021394       0.063445       0.040935      -0.078540      -0.039584       0.036238      -0.034506      -0.074990      -0.037477       0.112467              7.576882       6.548940      -0.132218       3.000771       6.751196       2.091628       9.430509           0.001223
           77              C      -0.627782       5.295840      13.979068       0.638814      20.257460 0.24876720E+03  0.51690295E+04                                 6.992432                            5.713357      -0.120779       2.027814                    0.999415      22.209824      63.259729       0.599059       0.492063      -1.004443       0.000559       0.036121      -0.009907       0.037459       0.027845       0.075383       0.037404       0.054365       0.084407      -0.059560      -0.051023       0.110583              7.704664       8.716876      -0.178656      -3.449271       7.015721      -1.329114       7.381396           0.001099
           78              C      -1.088110       4.127467      14.855010      -0.231285      26.212282 0.41291059E+03  0.96017842E+04                                 7.648360                            6.711195       0.049667       2.010552                    0.998527      29.295840      84.291944       0.643925       0.409049      -1.066897      -0.071977       0.033527       0.072860       0.107765      -0.017036      -0.035566       0.037431       0.039600       0.082722      -0.051341      -0.018392       0.069733              8.160759       9.080937       0.611391      -1.719683       7.231843      -0.574593       8.169497           0.000417
           79              C      -1.467762      10.447247       2.053363      -0.247092      25.854178 0.42357284E+03  0.99396726E+04                                 7.647247                            6.843924      -0.141290       1.954263                    0.996948      29.563730      86.212040       0.629432       0.414680      -1.060371      -0.029652       0.066679      -0.094050       0.119041      -0.016652       0.017690      -0.024010      -0.066164       0.122261      -0.058930      -0.000572       0.059502              8.053835       7.089679      -0.289084       1.251553       7.739543      -1.220083       9.332282           0.000791
           80              C       0.010847      10.319255       2.345844       0.675796      19.901914 0.22575243E+03  0.45632926E+04                                 6.814099                            5.396107       0.055856       2.098219                    0.999651      21.073991      58.569751       0.626470       0.483682      -1.012093       0.059624      -0.003701       0.021386       0.063451      -0.004763       0.004972       0.087810      -0.089007      -0.034554      -0.074993      -0.037472       0.112464              7.576679       6.815007      -0.021470       0.311007       6.484854      -3.644414       9.430177           0.001222
           81              C      -1.879277       9.638193      13.979068       0.638803      20.257611 0.24876958E+03  0.51690838E+04                                 6.992429                            5.713364      -0.120667       2.027851                    0.999415      22.209811      63.259410       0.599062       0.492060      -1.004447       0.031002      -0.018569      -0.009881       0.037464       0.009602      -0.005317      -0.083981      -0.075411       0.084359      -0.059539      -0.051035       0.110574              7.704646       7.595763       0.825993       0.573639       8.136842       3.651660       7.381333           0.001100
           82              C      -2.660954      10.621035      14.855010      -0.231288      26.211667 0.41290068E+03  0.96014790E+04                                 7.648228                            6.711112       0.049699       2.010578                    0.998526      29.295117      84.289043       0.643930       0.409048      -1.066899       0.065005       0.045560       0.072863       0.107752       0.025673       0.050228       0.012102       0.009715       0.082708      -0.051358      -0.018411       0.069769              8.160597       7.164504       0.494978       0.362210       9.147998       1.776539       8.169288           0.000421
           83              C       9.781463       3.952505       5.446137      -0.247095      25.854175 0.42357215E+03  0.99396430E+04                                 7.647213                            6.843890      -0.141220       1.954283                    0.996949      29.563720      86.211684       0.629438       0.414677      -1.060374       0.072584       0.007673       0.094044       0.119045       0.020345       0.029637      -0.003327       0.061891       0.122267      -0.058934      -0.000563       0.059497              8.053808       7.827358       0.136870       1.682372       7.001743      -0.473859       9.332323           0.000791
           84              C       8.931313       5.169021       5.153656       0.675782      19.902026 0.22575305E+03  0.45632974E+04                                 6.814065                            5.396074       0.056029       2.098276                    0.999651      21.073873      58.568923       0.626480       0.483675      -1.012099      -0.032974       0.049807      -0.021401       0.063451       0.036151      -0.073565      -0.048217       0.052745      -0.034519      -0.074998      -0.037467       0.112465              7.576657       6.585943      -0.153703       3.311674       6.713779       1.552834       9.430249           0.001221
           85              C       9.286559       3.191595       8.519432       0.638798      20.257625 0.24876967E+03  0.51690800E+04                                 6.992372                            5.713318      -0.120753       2.027818                    0.999415      22.209894      63.259372       0.599073       0.492052      -1.004452      -0.031557       0.017590       0.009924       0.037466       0.037453       0.070072       0.046592       0.021101       0.084438      -0.059530      -0.051051       0.110581              7.704579       7.286119       0.647256      -2.875593       8.446242      -2.322583       7.381376           0.001100
           86              C      10.528563       3.006064       7.643490      -0.231303      26.212558 0.41291798E+03  0.96019526E+04                                 7.648349                            6.711235       0.049698       2.010560                    0.998527      29.295642      84.290023       0.643929       0.409046      -1.066904       0.006964       0.079087      -0.072859       0.107758       0.008618       0.014631      -0.049529      -0.049325       0.082785      -0.051346      -0.018412       0.069758              8.160719       8.223530       1.106324      -1.357566       8.089086      -1.202039       8.169540           0.000418
           87              C       5.245299       6.494742       5.446137      -0.247092      25.853943 0.42356843E+03  0.99395454E+04                                 7.647217                            6.843901      -0.141299       1.954262                    0.996948      29.563537      86.211435       0.629431       0.414682      -1.060370      -0.042929       0.059022       0.094045       0.119042      -0.036967      -0.011945       0.027327       0.004271       0.122269      -0.058925      -0.000574       0.059499              8.053807       7.326707      -0.425931      -0.430841       7.502399       1.693902       9.332316           0.000790
           88              C       4.616839       5.150233       5.153656       0.675774      19.902286 0.22575667E+03  0.45633946E+04                                 6.814140                            5.396127       0.055997       2.098260                    0.999651      21.074172      58.570150       0.626475       0.483677      -1.012097      -0.026637      -0.053462      -0.021394       0.063446      -0.040917       0.078537      -0.039600       0.036258      -0.034521      -0.074993      -0.037473       0.112466              7.576744       6.548835       0.132214      -3.000707       6.751032       2.091568       9.430366           0.001220
           89              C       6.151718       6.446598       8.519432       0.638801      20.257505 0.24876823E+03  0.51690436E+04                                 6.992371                            5.713320      -0.120719       2.027834                    0.999415      22.209754      63.258977       0.599070       0.492055      -1.004450       0.000558      -0.036125       0.009902       0.037461      -0.027855      -0.075389       0.037390       0.054327       0.084401      -0.059540      -0.051039       0.110579              7.704585       8.716791       0.178687       3.449249       7.015568      -1.329058       7.381397           0.001100
           90              C       5.691390       7.614971       7.643490      -0.231299      26.212183 0.41291087E+03  0.96017319E+04                                 7.648263                            6.711171       0.049732       2.010577                    0.998527      29.295165      84.288009       0.643934       0.409045      -1.066906      -0.071963      -0.033515      -0.072859       0.107751       0.017049       0.035584       0.037445       0.039595       0.082760      -0.051353      -0.018413       0.069766              8.160626       9.080730      -0.611373       1.719784       7.231699      -0.574673       8.169450           0.000418
           91              C       5.311738       1.295191       5.446137      -0.247094      25.853290 0.42355632E+03  0.99391611E+04                                 7.647040                            6.843775      -0.141264       1.954290                    0.996947      29.562704      86.207746       0.629442       0.414679      -1.060375      -0.029663      -0.066681       0.094031       0.119030       0.016645      -0.017705      -0.024034      -0.066148       0.122280      -0.058926      -0.000603       0.059528              8.053592       7.089449       0.289049      -1.251498       7.739354      -1.219996       9.331974           0.000783
           92              C       6.790347       1.423183       5.153656       0.675787      19.901329 0.22574623E+03  0.45631207E+04                                 6.813928                            5.396013       0.056098       2.098315                    0.999652      21.073306      58.566914       0.626481       0.483679      -1.012098       0.059631       0.003668      -0.021391       0.063458       0.004752      -0.004959       0.087821      -0.088971      -0.034572      -0.075004      -0.037458       0.112462              7.576456       6.814809       0.021475      -0.311005       6.484643      -3.644256       9.429915           0.001214
           93              C       4.900223       2.104245       8.519432       0.638792      20.257718 0.24877141E+03  0.51691180E+04                                 6.992375                            5.713330      -0.120613       2.027866                    0.999415      22.209795      63.258811       0.599074       0.492050      -1.004454       0.031006       0.018557       0.009901       0.037467      -0.009576       0.005329      -0.083980      -0.075409       0.084388      -0.059517      -0.051056       0.110573              7.704572       7.595660      -0.826009      -0.573666       8.136709       3.651615       7.381349           0.001098
           94              C       4.118546       1.121403       7.643490      -0.231305      26.211670 0.41290279E+03  0.96014805E+04                                 7.648150                            6.711103       0.049783       2.010607                    0.998526      29.294545      84.285467       0.643939       0.409045      -1.066908       0.064987      -0.045564      -0.072862       0.107742      -0.025676      -0.050238       0.012112       0.009754       0.082770      -0.051359      -0.018436       0.069796              8.160484       7.164361      -0.494913      -0.362202       9.147811       1.776680       8.169279           0.000414
           95              C       3.777537       3.952505      12.945637      -0.247096      25.854295 0.42357515E+03  0.99397399E+04                                 7.647270                            6.843942      -0.141240       1.954273                    0.996949      29.563822      86.212350       0.629431       0.414680      -1.060371      -0.072579       0.007665       0.094053       0.119048      -0.020334      -0.029627      -0.003321       0.061919       0.122236      -0.058931      -0.000556       0.059487              8.053866       7.827471      -0.136844      -1.682413       7.001789      -0.473855       9.332339           0.000792
           96              C       4.627687       5.169021      12.653156       0.675782      19.902029 0.22575316E+03  0.45632997E+04                                 6.814058                            5.396068       0.055998       2.098265                    0.999651      21.073908      58.569003       0.626482       0.483673      -1.012100       0.033008       0.049794      -0.021384       0.063452      -0.036154       0.073562      -0.048216       0.052764      -0.034557      -0.075000      -0.037467       0.112467              7.576645       6.585973       0.153714      -3.311665       6.713790       1.552833       9.430171           0.001221
           97              C       4.272441       3.191595       1.019932       0.638799      20.257548 0.24876895E+03  0.51690605E+04                                 6.992357                            5.713313      -0.120756       2.027819                    0.999415      22.209821      63.259105       0.599073       0.492052      -1.004452       0.031574       0.017570       0.009899       0.037465      -0.037454      -0.070075       0.046592       0.021086       0.084383      -0.059539      -0.051039       0.110578              7.704557       7.286152      -0.647234       2.875566       8.446258      -2.322547       7.381262           0.001102
           98              C       3.030436       3.006064       0.143990      -0.231288      26.211622 0.41289992E+03  0.96014454E+04                                 7.648197                            6.711091       0.049718       2.010583                    0.998526      29.294971      84.288216       0.643934       0.409047      -1.066902      -0.006964       0.079079      -0.072864       0.107755      -0.008622      -0.014627      -0.049542      -0.049322       0.082728      -0.051346      -0.018417       0.069762              8.160558       8.223434      -1.106319       1.357432       8.088972      -1.201945       8.169269           0.000420
           99              C       8.313701       6.494742      12.945637      -0.247095      25.855004 0.42358796E+03  0.99401436E+04                                 7.647445                            6.844065      -0.141260       1.954250                    0.996950      29.564762      86.216328       0.629421       0.414683      -1.060367       0.042940       0.059014       0.094063       0.119056       0.036980       0.011922       0.027302       0.004293       0.122240      -0.058934      -0.000532       0.059466              8.054074       7.326888       0.425947       0.430877       7.502686       1.694006       9.332648           0.000793
          100              C       8.942160       5.150233      12.653156       0.675786      19.902591 0.22575970E+03  0.45634829E+04                                 6.814245                            5.396183       0.055787       2.098180                    0.999651      21.074595      58.571989       0.626467       0.483680      -1.012093       0.026617      -0.053471      -0.021395       0.063445       0.040935      -0.078540      -0.039584       0.036238      -0.034506      -0.074990      -0.037477       0.112467              7.576881       6.548939      -0.132218       3.000771       6.751195       2.091628       9.430509           0.001223
          101              C       7.407282       6.446598       1.019932       0.638814      20.257461 0.24876722E+03  0.51690303E+04                                 6.992432                            5.713358      -0.120780       2.027814                    0.999415      22.209828      63.259746       0.599059       0.492063      -1.004443      -0.000559      -0.036121       0.009906       0.037459       0.027845       0.075383       0.037404       0.054365       0.084407      -0.059560      -0.051023       0.110582              7.704665       8.716878      -0.178656      -3.449271       7.015722      -1.329114       7.381396           0.001099
          102              C       7.867610       7.614971       0.143990      -0.231285      26.212283 0.41291062E+03  0.96017853E+04                                 7.648361                            6.711195       0.049668       2.010552                    0.998527      29.295840      84.291945       0.643925       0.409049      -1.066897       0.071977      -0.033527      -0.072860       0.107765      -0.017036      -0.035566       0.037430       0.039600       0.082722      -0.051341      -0.018392       0.069733              8.160760       9.080936       0.611393      -1.719684       7.231844      -0.574592       8.169498           0.000417
          103              C       8.247262       1.295191      12.945637      -0.247091      25.854160 0.42357245E+03  0.99396612E+04                                 7.647243                            6.843921      -0.141290       1.954264                    0.996948      29.563724      86.212009       0.629432       0.414680      -1.060371       0.029652      -0.066679       0.094050       0.119041      -0.016652       0.017690      -0.024010      -0.066164       0.122261      -0.058930      -0.000573       0.059502              8.053830       7.089676      -0.289084       1.251551       7.739539      -1.220081       9.332275           0.000791
          104              C       6.768653       1.423183      12.653156       0.675796      19.901915 0.22575243E+03  0.45632925E+04                                 6.814099                            5.396107       0.055856       2.098220                    0.999651      21.073989      58.569743       0.626470       0.483682      -1.012093      -0.059624       0.003701      -0.021387       0.063451      -0.004763       0.004972       0.087810      -0.089007      -0.034554      -0.074993      -0.037472       0.112464              7.576680       6.815007      -0.021470       0.311007       6.484854      -3.644414       9.430178           0.001222
          105              C       8.658777       2.104245       1.019932       0.638804      20.257612 0.24876960E+03  0.51690843E+04                                 6.992430                            5.713365      -0.120668       2.027850                    0.999415      22.209815      63.259432       0.599062       0.492060      -1.004447      -0.031002       0.018569       0.009881       0.037464       0.009602      -0.005317      -0.083981      -0.075411       0.084359      -0.059539      -0.051035       0.110574              7.704647       7.595764       0.825993       0.573639       8.136845       3.651661       7.381334           0.001100
          106              C       9.440454       1.121403       0.143990      -0.231288      26.211671 0.41290076E+03  0.96014817E+04                                 7.648230                            6.711113       0.049699       2.010578                    0.998526      29.295121      84.289065       0.643930       0.409048      -1.066899      -0.065005      -0.045560      -0.072863       0.107752       0.025673       0.050228       0.012102       0.009715       0.082708      -0.051358      -0.018411       0.069768              8.160598       7.164504       0.494976       0.362211       9.148001       1.776539       8.169290           0.000421
          107              C      -3.001963       7.789933       9.552863      -0.247094      25.854184 0.42357229E+03  0.99396467E+04                                 7.647213                            6.843891      -0.141219       1.954283                    0.996949      29.563713      86.211650       0.629438       0.414677      -1.060375      -0.072584      -0.007673      -0.094044       0.119045       0.020345       0.029637      -0.003327       0.061891       0.122267      -0.058934      -0.000563       0.059497              8.053809       7.827357       0.136870       1.682372       7.001743      -0.473860       9.332327           0.000791
          108              C      -2.151813       6.573417       9.845344       0.675782      19.902015 0.22575291E+03  0.45632937E+04                                 6.814063                            5.396073       0.056030       2.098277                    0.999651      21.073870      58.568910       0.626480       0.483675      -1.012099       0.032974      -0.049807       0.021401       0.063451       0.036151      -0.073565      -0.048217       0.052745      -0.034519      -0.074998      -0.037467       0.112465              7.576654       6.585939      -0.153703       3.311671       6.713779       1.552833       9.430243           0.001221
          109              C      -2.507059       8.550843       6.479568       0.638798      20.257628 0.24876970E+03  0.51690809E+04                                 6.992373                            5.713318      -0.120754       2.027817                    0.999415      22.209898      63.259390       0.599073       0.492052      -1.004452       0.031557      -0.017590      -0.009924       0.037466       0.037453       0.070072       0.046592       0.021100       0.084438      -0.059530      -0.051051       0.110581              7.704580       7.286121       0.647256      -2.875594       8.446243      -2.322583       7.381376           0.001100
          110              C      -3.749063       8.736374       7.355510      -0.231303      26.212551 0.41291782E+03  0.96019480E+04                                 7.648347                            6.711233       0.049698       2.010560                    0.998527      29.295639      84.290014       0.643929       0.409046      -1.066904      -0.006964      -0.079087       0.072859       0.107758       0.008618       0.014631      -0.049529      -0.049325       0.082785      -0.051346      -0.018412       0.069758              8.160717       8.223530       1.106324      -1.357563       8.089082      -1.202038       8.169538           0.000418
          111              C       1.534201       5.247696       9.552863      -0.247092      25.853951 0.42356846E+03  0.99395459E+04                                 7.647218                            6.843901      -0.141299       1.954263                    0.996948      29.563530      86.211400       0.629431       0.414682      -1.060370       0.042929      -0.059022      -0.094045       0.119042      -0.036966      -0.011945       0.027327       0.004271       0.122269      -0.058925      -0.000574       0.059499              8.053809       7.326706      -0.425931      -0.430841       7.502400       1.693904       9.332320           0.000790
          112              C       2.162660       6.592205       9.845344       0.675774      19.902279 0.22575659E+03  0.45633926E+04                                 6.814139                            5.396126       0.055998       2.098261                    0.999651      21.074171      58.570144       0.626475       0.483677      -1.012097       0.026637       0.053462       0.021394       0.063446      -0.040917       0.078537      -0.039600       0.036258      -0.034521      -0.074993      -0.037473       0.112466              7.576742       6.548832       0.132216      -3.000702       6.751033       2.091570       9.430360           0.001220
          113              C       0.627782       5.295840       6.479568       0.638801      20.257507 0.24876825E+03  0.51690444E+04                                 6.992371                            5.713320      -0.120719       2.027833                    0.999415      22.209758      63.258994       0.599070       0.492055      -1.004450      -0.000558       0.036125      -0.009902       0.037461      -0.027855      -0.075388       0.037390       0.054327       0.084401      -0.059540      -0.051039       0.110579              7.704586       8.716793       0.178687       3.449249       7.015569      -1.329058       7.381397           0.001100
          114              C       1.088110       4.127467       7.355510      -0.231299      26.212172 0.41291063E+03  0.96017251E+04                                 7.648260                            6.711169       0.049732       2.010577                    0.998527      29.295159      84.287988       0.643934       0.409045      -1.066906       0.071963       0.033515       0.072859       0.107752       0.017049       0.035584       0.037445       0.039595       0.082760      -0.051353      -0.018413       0.069766              8.160624       9.080726      -0.611374       1.719782       7.231698      -0.574671       8.169447           0.000418
          115              C       1.467762      10.447247       9.552863      -0.247093      25.853298 0.42355644E+03  0.99391642E+04                                 7.647041                            6.843776      -0.141264       1.954291                    0.996947      29.562697      86.207713       0.629442       0.414678      -1.060375       0.029663       0.066681      -0.094031       0.119030       0.016645      -0.017705      -0.024035      -0.066148       0.122280      -0.058926      -0.000603       0.059528              8.053593       7.089449       0.289049      -1.251499       7.739354      -1.219997       9.331978           0.000783
          116              C      -0.010847      10.319255       9.845344       0.675787      19.901321 0.22574613E+03  0.45631182E+04                                 6.813926                            5.396012       0.056099       2.098316                    0.999652      21.073305      58.566905       0.626481       0.483678      -1.012099      -0.059631      -0.003668       0.021391       0.063458       0.004752      -0.004959       0.087821      -0.088971      -0.034572      -0.075004      -0.037458       0.112462              7.576453       6.814808       0.021473      -0.311004       6.484641      -3.644254       9.429910           0.001214
          117              C       1.879277       9.638193       6.479568       0.638792      20.257721 0.24877145E+03  0.51691192E+04                                 6.992376                            5.713330      -0.120614       2.027866                    0.999415      22.209800      63.258833       0.599074       0.492050      -1.004454      -0.031006      -0.018557      -0.009901       0.037467      -0.009576       0.005329      -0.083980      -0.075409       0.084388      -0.059517      -0.051056       0.110573              7.704574       7.595661      -0.826009      -0.573666       8.136711       3.651616       7.381349           0.001098
          118              C       2.660954      10.621035       7.355510      -0.231305      26.211660 0.41290257E+03  0.96014740E+04                                 7.648148                            6.711101       0.049783       2.010607                    0.998526      29.294539      84.285449       0.643939       0.409045      -1.066908      -0.064987       0.045564       0.072862       0.107742      -0.025676      -0.050238       0.012112       0.009754       0.082769      -0.051359      -0.018436       0.069795              8.160481       7.164358      -0.494911      -0.362203       9.147809       1.776677       8.169277           0.000414
          119              N       3.873128       7.643153       0.866942      -0.277936      31.707080 0.51708969E+03  0.12594102E+05                                 8.617007                            7.493566      -0.530045       1.854075                    0.998376      28.724838      81.878986       0.617536       0.407233      -1.078767      -0.086902       0.143919       0.033503       0.171427      -0.016923      -0.036413      -0.079112       0.061726       0.180289      -0.109166       0.003649       0.105517              9.415698       9.268326      -1.511818      -0.878185       8.031151      -1.547018      10.947617           0.057568
          120              N      -2.096899       4.566634       0.866942      -0.277969      31.708443 0.51711451E+03  0.12594854E+05                                 8.617165                            7.493663      -0.530010       1.854076                    0.998377      28.725899      81.882423       0.617542       0.407224      -1.078774       0.168069       0.003322       0.033491       0.171405       0.035207      -0.050325       0.071099      -0.001558       0.180297      -0.109195       0.003665       0.105530              9.415905       9.649914       1.291595      -0.900676       7.649863       1.534118      10.947938           0.057531
          121              N      -1.776229      11.275089       0.866942      -0.277938      31.707828 0.51710445E+03  0.12594512E+05                                 8.616986                            7.493546      -0.530003       1.854085                    0.998376      28.725332      81.879730       0.617555       0.407219      -1.078780      -0.081188      -0.147224       0.033502       0.171431      -0.018270       0.086715       0.008023      -0.060182       0.180276      -0.109166       0.003656       0.105510              9.415670       7.031171       0.220234       1.778848      10.268285       0.012983      10.947555           0.057570
          122              N      10.652628       4.099285       6.632558      -0.277934      31.707832 0.51710380E+03  0.12594488E+05                                 8.616994                            7.493551      -0.530035       1.854077                    0.998376      28.725248      81.879376       0.617553       0.407220      -1.078780      -0.086902      -0.143914      -0.033508       0.171423       0.016921       0.036405      -0.079119       0.061716       0.180313      -0.109167       0.003642       0.105525              9.415688       9.268247       1.511822       0.878157       8.031108      -1.547011      10.947708           0.057567
          123              N       4.682601       7.175804       6.632558      -0.277935      31.707090 0.51708871E+03  0.12594059E+05                                 8.616977                            7.493536      -0.529990       1.854089                    0.998377      28.724856      81.878722       0.617541       0.407230      -1.078770       0.168091      -0.003303      -0.033508       0.171430      -0.035187       0.050314       0.071083      -0.001555       0.180298      -0.109164       0.003647       0.105517              9.415671       9.649684      -1.291619       0.900653       7.649657       1.533990      10.947671           0.057566
          124              N       5.003271       0.467349       6.632558      -0.277903      31.707249 0.51709449E+03  0.12594170E+05                                 8.616822                            7.493439      -0.530061       1.854076                    0.998376      28.724720      81.876852       0.617565       0.407215      -1.078786      -0.081211       0.147227      -0.033519       0.171448       0.018253      -0.086701       0.008019      -0.060142       0.180291      -0.109135       0.003629       0.105505              9.415461       7.030946      -0.220172      -1.778739      10.268108       0.013022      10.947329           0.057605
          125              N       2.906372       4.099285      14.132058      -0.277936      31.707077 0.51708967E+03  0.12594101E+05                                 8.617006                            7.493566      -0.530045       1.854075                    0.998376      28.724835      81.878970       0.617536       0.407233      -1.078767       0.086902      -0.143919      -0.033503       0.171427      -0.016923      -0.036413      -0.079112       0.061725       0.180289      -0.109166       0.003648       0.105517              9.415697       9.268324      -1.511817      -0.878186       8.031150      -1.547018      10.947617           0.057568
          126              N       8.876399       7.175804      14.132058      -0.277968      31.708433 0.51711432E+03  0.12594848E+05                                 8.617163                            7.493661      -0.530010       1.854076                    0.998377      28.725892      81.882392       0.617543       0.407224      -1.078774      -0.168069      -0.003322      -0.033491       0.171405       0.035207      -0.050325       0.071099      -0.001558       0.180297      -0.109195       0.003665       0.105530              9.415902       9.649910       1.291595      -0.900675       7.649861       1.534117      10.947936           0.057531
          127              N       8.555729       0.467349      14.132058      -0.277938      31.707827 0.51710446E+03  0.12594512E+05                                 8.616985                            7.493546      -0.530003       1.854085                    0.998376      28.725330      81.879720       0.617555       0.407219      -1.078780       0.081188       0.147224      -0.033502       0.171431      -0.018270       0.086715       0.008023      -0.060182       0.180277      -0.109166       0.003656       0.105510              9.415670       7.031170       0.220234       1.778848      10.268283       0.012982      10.947556           0.057570
          128              N      -3.873128       7.643153       8.366442      -0.277935      31.707831 0.51710374E+03  0.12594486E+05                                 8.616993                            7.493550      -0.530035       1.854077                    0.998376      28.725246      81.879361       0.617553       0.407220      -1.078780       0.086902       0.143914       0.033508       0.171423       0.016921       0.036405      -0.079119       0.061716       0.180313      -0.109167       0.003642       0.105525              9.415687       9.268246       1.511822       0.878158       8.031107      -1.547011      10.947709           0.057567
          129              N       2.096899       4.566634       8.366442      -0.277935      31.707092 0.51708865E+03  0.12594057E+05                                 8.616976                            7.493535      -0.529989       1.854089                    0.998377      28.724853      81.878701       0.617541       0.407230      -1.078770      -0.168091       0.003303       0.033509       0.171430      -0.035187       0.050314       0.071083      -0.001555       0.180298      -0.109164       0.003646       0.105517              9.415670       9.649682      -1.291618       0.900651       7.649656       1.533991      10.947673           0.057566
          130              N       1.776229      11.275089       8.366442      -0.277903      31.707250 0.51709447E+03  0.12594169E+05                                 8.616821                            7.493438      -0.530061       1.854076                    0.998376      28.724718      81.876838       0.617565       0.407215      -1.078786       0.081211      -0.147227       0.033518       0.171448       0.018253      -0.086701       0.008019      -0.060142       0.180291      -0.109135       0.003629       0.105506              9.415461       7.030946      -0.220172      -1.778739      10.268106       0.013021      10.947330           0.057605
          131              O       1.833855       7.471713      14.147057      -0.642421      37.335789 0.69467156E+03  0.17794535E+05                                 8.843679                            8.208559       0.056671       2.052824                    0.993634      29.285121      79.317314       0.657375       0.363735      -1.135899       0.014053       0.005913       0.029110       0.032861       0.038438      -0.058764       0.022999      -0.030000      -0.045684      -0.087250       0.031414       0.055836              9.211303       9.295198       0.851275       1.674535      10.800025      -1.423689       7.538686          -0.001547
          132              O       2.191134       9.408041      13.151123      -0.583748      33.138051 0.49844263E+03  0.11751991E+05                                 8.136298                            6.881116       0.570593       2.240188                    0.994949      27.456744      71.361388       0.729249       0.356233      -1.141753      -0.000833      -0.005241       0.012656       0.013724      -0.080412      -0.024343      -0.011291      -0.061788       0.074798      -0.104041       0.029920       0.074121              9.046040       6.419437      -2.305786       2.064582      11.515573      -3.318311       9.203109           0.000463
          133              O       2.219608       5.596446       1.567395      -0.530089      32.661147 0.50799977E+03  0.12022910E+05                                 8.037301                            6.946135       0.597179       2.254178                    0.997824      26.849753      69.699996       0.726617       0.356167      -1.142890       0.005717       0.010474       0.012895       0.017569      -0.056874       0.009340       0.030750       0.008034       0.116598      -0.083358       0.027360       0.055998              8.758978       7.057559      -1.623619      -2.458019       8.728949       3.779447      10.490426           0.052516
          134              O       1.437932       6.628606       3.361276      -0.617540      41.004140 0.58532356E+03  0.14348171E+05                                 9.391548                            7.483565       0.338212       2.158331                    0.994650      28.056026      74.050092       0.696391       0.358800      -1.141126       0.042723      -0.042644      -0.034198       0.069378      -0.044522       0.006620      -0.021184       0.073319       0.133464      -0.082057       0.025119       0.056938             10.797147      10.724832      -1.120913      -6.000042       6.149744       1.354646      15.516864           0.008813
          135              O      -1.225734       6.418417      14.147057      -0.642401      37.334043 0.69462879E+03  0.17793129E+05                                 8.843314                            8.208226       0.056852       2.052889                    0.993641      29.284431      79.314219       0.657400       0.363728      -1.135907      -0.001954      -0.015159       0.029131       0.032898      -0.032208       0.049296       0.039386      -0.051592      -0.045633      -0.087244       0.031409       0.055835              9.210929       9.686331      -1.077224      -2.070227      10.408051      -0.738224       7.538405          -0.001548
          136              O       0.272536       5.140839      13.151123      -0.583785      33.139845 0.49847771E+03  0.11753030E+05                                 8.136583                            6.881346       0.570563       2.240164                    0.994946      27.457580      71.364305       0.729239       0.356232      -1.141754      -0.004132       0.003310       0.012657       0.013720       0.013457       0.002391       0.026730       0.170197       0.074807      -0.104056       0.029924       0.074132              9.046384      12.238852      -1.053768      -3.906251       5.696812      -0.128908       9.203489           0.000460
          137              O      -3.042640       7.021978       1.567395      -0.530166      32.664632 0.50806259E+03  0.12024779E+05                                 8.037844                            6.946532       0.597326       2.254185                    0.997826      26.851377      69.705537       0.726601       0.356164      -1.142892       0.006205      -0.010244       0.012866       0.017578       0.031923       0.021969      -0.023477       0.094536       0.116623      -0.083390       0.027371       0.056019              8.759638       9.717951       0.088093       4.502584       6.069656       0.239050      10.491306           0.052489
          138              O      -1.757924       7.182849       3.361276      -0.617617      41.008475 0.58539745E+03  0.14350432E+05                                 9.392125                            7.483968       0.338347       2.158332                    0.994650      28.057917      74.056187       0.696382       0.358793      -1.141132      -0.058323      -0.015698      -0.034210       0.069415       0.054017      -0.021658       0.004876       0.040447       0.133504      -0.082074       0.025133       0.056941             10.797877       8.264863       2.541665       4.173631       8.610702       4.519135      15.518065           0.008802
          139              O      -0.608121       9.594746      14.147057      -0.642429      37.334238 0.69463509E+03  0.17793294E+05                                 8.843261                            8.208201       0.057026       2.052937                    0.993633      29.284725      79.314493       0.657409       0.363723      -1.135913      -0.012154       0.009210       0.029117       0.032868      -0.006225       0.009460      -0.062399       0.081588      -0.045679      -0.087261       0.031424       0.055837              9.210837      11.160566       0.226068       0.395786       8.933751       2.161820       7.538194          -0.001546
          140              O      -2.463670       8.935995      13.151123      -0.583731      33.137718 0.49843583E+03  0.11751803E+05                                 8.136310                            6.881124       0.570638       2.240218                    0.994949      27.456256      71.360283       0.729239       0.356238      -1.141748       0.004929       0.001866       0.012673       0.013725       0.066976       0.021947      -0.015427      -0.108371       0.074801      -0.104047       0.029920       0.074126              9.046064       8.244610       3.359560       1.841451       9.690428       3.447204       9.203155           0.000460
          141              O       0.823031      10.866452       1.567395      -0.530108      32.662189 0.50801933E+03  0.12023492E+05                                 8.037464                            6.946259       0.597193       2.254171                    0.997825      26.850258      69.701722       0.726612       0.356166      -1.142891      -0.011940      -0.000282       0.012892       0.017574       0.024966      -0.031301      -0.007294      -0.102536       0.116609      -0.083367       0.027357       0.056010              8.759163       6.905154       1.535624      -2.044146       8.881708      -4.018552      10.490628           0.052518
          142              O       0.319992       9.673420       3.361276      -0.617603      41.005740 0.58536025E+03  0.14349262E+05                                 9.391659                            7.483693       0.338539       2.158407                    0.994648      28.057171      74.053041       0.696402       0.358790      -1.141137       0.015560       0.058349      -0.034204       0.069401      -0.009499       0.015040       0.016371      -0.113701       0.133519      -0.082035       0.025058       0.056977             10.797240       6.322860      -1.420561       1.826830      10.551943      -5.873509      15.516916           0.008813
          143              O       8.613355       4.270725       8.351443      -0.642422      37.335994 0.69467674E+03  0.17794705E+05                                 8.843717                            8.208595       0.056662       2.052820                    0.993635      29.285213      79.317704       0.657373       0.363736      -1.135898       0.014072      -0.005905      -0.029081       0.032842      -0.038440       0.058764       0.022998      -0.029993      -0.045670      -0.087249       0.031411       0.055838              9.211338       9.295190      -0.851236      -1.674570      10.800007      -1.423717       7.538816          -0.001546
          144              O       8.970634       2.334397       9.347377      -0.583741      33.138101 0.49844191E+03  0.11751975E+05                                 8.136332                            6.881127       0.570548       2.240177                    0.994948      27.456677      71.361319       0.729246       0.356234      -1.141752      -0.000820       0.005285      -0.012591       0.013680       0.080416       0.024348      -0.011294      -0.061771       0.074835      -0.104049       0.029934       0.074115              9.046094       6.419451       2.305797      -2.064620      11.515560      -3.318380       9.203269           0.000459
          145              O       8.999108       6.145992       5.932105      -0.530096      32.661133 0.50799974E+03  0.12022903E+05                                 8.037274                            6.946114       0.597255       2.254200                    0.997824      26.849841      69.700094       0.726622       0.356165      -1.142893       0.005746      -0.010468      -0.012918       0.017592       0.056875      -0.009339       0.030743       0.008021       0.116630      -0.083360       0.027361       0.055999              8.758951       7.057498       1.623613       2.458014       8.728889       3.779427      10.490467           0.052519
          146              O       8.217432       5.113832       4.138224      -0.617517      41.003224 0.58530656E+03  0.14347658E+05                                 9.391451                            7.483491       0.338154       2.158325                    0.994649      28.055520      74.048637       0.696389       0.358803      -1.141123       0.042768       0.042661       0.034139       0.069387       0.044524      -0.006620      -0.021183       0.073321       0.133481      -0.082062       0.025121       0.056941             10.797038      10.724660       1.120888       5.999971       6.149672       1.354623      15.516783           0.008814
          147              O       5.553766       5.324021       8.351443      -0.642427      37.335325 0.69466062E+03  0.17794156E+05                                 8.843524                            8.208426       0.056824       2.052870                    0.993641      29.285064      79.316521       0.657390       0.363729      -1.135905      -0.001910       0.015145      -0.029095       0.032857       0.032206      -0.049299       0.039385      -0.051583      -0.045664      -0.087245       0.031412       0.055832              9.211139       9.686537       1.077183       2.070305      10.408198      -0.738285       7.538682          -0.001549
          148              O       7.052036       6.601599       9.347377      -0.583727      33.137375 0.49842966E+03  0.11751621E+05                                 8.136251                            6.881071       0.570367       2.240132                    0.994944      27.456208      71.360036       0.729244       0.356237      -1.141749      -0.004112      -0.003327      -0.012612       0.013676      -0.013459      -0.002386       0.026739       0.170192       0.074837      -0.104063       0.029938       0.074125              9.046005      12.238255       1.053740       3.906070       5.696581      -0.128865       9.203179           0.000462
          149              O       3.736860       4.720460       5.932105      -0.530112      32.662255 0.50801924E+03  0.12023487E+05                                 8.037464                            6.946248       0.597242       2.254184                    0.997825      26.850350      69.701920       0.726615       0.356165      -1.142892       0.006196       0.010221      -0.012913       0.017595      -0.031910      -0.021957      -0.023459       0.094514       0.116626      -0.083365       0.027362       0.056003              8.759183       9.717431      -0.088072      -4.502254       6.069368       0.239005      10.490749           0.052514
          150              O       5.021576       4.559589       4.138224      -0.617531      41.004361 0.58532902E+03  0.14348350E+05                                 9.391616                            7.483626       0.338097       2.158292                    0.994648      28.056089      74.050577       0.696384       0.358802      -1.141123      -0.058310       0.015711       0.034143       0.069373      -0.054013       0.021652       0.004873       0.040457       0.133513      -0.082071       0.025133       0.056938             10.797228       8.264398      -2.541460      -4.173295       8.610194       4.518783      15.517092           0.008815
          151              O       6.171379       2.147692       8.351443      -0.642438      37.335141 0.69465834E+03  0.17794062E+05                                 8.843458                            8.208390       0.056902       2.052893                    0.993632      29.285098      79.316221       0.657395       0.363727      -1.135908      -0.012147      -0.009174      -0.029066       0.032811       0.006224      -0.009463      -0.062403       0.081585      -0.045694      -0.087265       0.031426       0.055839              9.211028      11.160702      -0.226025      -0.395761       8.933908       2.161894       7.538473          -0.001554
          152              O       4.315830       2.806443       9.347377      -0.583700      33.135868 0.49840018E+03  0.11750750E+05                                 8.136024                            6.880889       0.570546       2.240205                    0.994948      27.455426      71.357429       0.729250       0.356240      -1.141747       0.004959      -0.001884      -0.012609       0.013680      -0.066963      -0.021959      -0.015434      -0.108372       0.074830      -0.104047       0.029934       0.074113              9.045730       8.244308      -3.359391      -1.841402       9.689988       3.447036       9.202893           0.000460
          153              O       7.602531       0.875986       5.932105      -0.530042      32.658809 0.50795892E+03  0.12021690E+05                                 8.036923                            6.945864       0.597121       2.254185                    0.997823      26.848762      69.696487       0.726631       0.356168      -1.142891      -0.011903       0.000292      -0.012950       0.017591      -0.024954       0.031276      -0.007292      -0.102491       0.116620      -0.083333       0.027343       0.055990              8.758504       6.904707      -1.535462       2.043968       8.880995      -4.018088      10.489808           0.052543
          154              O       7.099492       2.069018       4.138224      -0.617498      41.000093 0.58526752E+03  0.14346432E+05                                 9.390928                            7.483207       0.338297       2.158382                    0.994645      28.054735      74.045370       0.696409       0.358800      -1.141128       0.015570      -0.058357       0.034126       0.069373       0.009499      -0.015035       0.016370      -0.113697       0.133520      -0.082032       0.025056       0.056976             10.796305       6.322427       1.420451      -1.826682      10.550988      -5.872804      15.515501           0.008829
          155              O       4.945645       4.270725       0.851943      -0.642421      37.335812 0.69467208E+03  0.17794552E+05                                 8.843683                            8.208563       0.056670       2.052824                    0.993634      29.285131      79.317352       0.657375       0.363735      -1.135899      -0.014053      -0.005913      -0.029110       0.032861       0.038438      -0.058764       0.022999      -0.030000      -0.045684      -0.087250       0.031414       0.055836              9.211307       9.295203       0.851275       1.674536      10.800030      -1.423690       7.538689          -0.001547
          156              O       4.588366       2.334397       1.847877      -0.583748      33.138081 0.49844321E+03  0.11752008E+05                                 8.136304                            6.881121       0.570593       2.240188                    0.994949      27.456754      71.361431       0.729249       0.356233      -1.141753       0.000833       0.005241      -0.012656       0.013724      -0.080412      -0.024343      -0.011291      -0.061789       0.074798      -0.104041       0.029920       0.074121              9.046046       6.419442      -2.305788       2.064583      11.515583      -3.318314       9.203115           0.000462
          157              O       4.559892       6.145992      13.431605      -0.530089      32.661135 0.50799953E+03  0.12022903E+05                                 8.037299                            6.946133       0.597179       2.254178                    0.997824      26.849749      69.699979       0.726618       0.356167      -1.142890      -0.005717      -0.010474      -0.012895       0.017569      -0.056874       0.009340       0.030750       0.008034       0.116598      -0.083358       0.027360       0.055998              8.758975       7.057557      -1.623619      -2.458018       8.728946       3.779446      10.490423           0.052516
          158              O       5.341568       5.113832      11.637724      -0.617540      41.004110 0.58532304E+03  0.14348155E+05                                 9.391543                            7.483562       0.338212       2.158331                    0.994650      28.056015      74.050052       0.696391       0.358800      -1.141126      -0.042723       0.042645       0.034198       0.069378      -0.044522       0.006620      -0.021184       0.073319       0.133464      -0.082057       0.025119       0.056937             10.797141      10.724826      -1.120912      -6.000038       6.149741       1.354645      15.516857           0.008813
          159              O       8.005234       5.324021       0.851943      -0.642401      37.334068 0.69462936E+03  0.17793147E+05                                 8.843318                            8.208230       0.056852       2.052888                    0.993641      29.284442      79.314260       0.657399       0.363728      -1.135907       0.001954       0.015160      -0.029131       0.032898      -0.032208       0.049296       0.039386      -0.051592      -0.045633      -0.087244       0.031409       0.055835              9.210934       9.686337      -1.077224      -2.070229      10.408056      -0.738224       7.538408          -0.001548
          160              O       6.506964       6.601599       1.847877      -0.583785      33.139876 0.49847828E+03  0.11753047E+05                                 8.136589                            6.881351       0.570563       2.240164                    0.994946      27.457589      71.364346       0.729238       0.356232      -1.141754       0.004132      -0.003310      -0.012657       0.013720       0.013457       0.002391       0.026730       0.170197       0.074806      -0.104056       0.029924       0.074132              9.046392      12.238863      -1.053769      -3.906254       5.696816      -0.128908       9.203495           0.000459
          161              O       9.822140       4.720460      13.431605      -0.530166      32.664624 0.50806244E+03  0.12024775E+05                                 8.037842                            6.946531       0.597327       2.254185                    0.997826      26.851375      69.705526       0.726601       0.356164      -1.142892      -0.006205       0.010244      -0.012866       0.017578       0.031923       0.021969      -0.023477       0.094536       0.116623      -0.083390       0.027371       0.056019              8.759636       9.717949       0.088093       4.502582       6.069654       0.239050      10.491304           0.052489
          162              O       8.537424       4.559589      11.637724      -0.617616      41.008442 0.58539689E+03  0.14350414E+05                                 9.392120                            7.483964       0.338347       2.158333                    0.994650      28.057905      74.056144       0.696382       0.358793      -1.141132       0.058324       0.015698       0.034210       0.069415       0.054017      -0.021658       0.004876       0.040447       0.133504      -0.082073       0.025133       0.056940             10.797871       8.264858       2.541663       4.173628       8.610696       4.519132      15.518057           0.008803
          163              O       7.387621       2.147692       0.851943      -0.642429      37.334262 0.69463565E+03  0.17793312E+05                                 8.843265                            8.208204       0.057025       2.052936                    0.993633      29.284735      79.314534       0.657409       0.363723      -1.135913       0.012154      -0.009210      -0.029117       0.032868      -0.006225       0.009460      -0.062399       0.081588      -0.045679      -0.087261       0.031424       0.055837              9.210842      11.160572       0.226068       0.395786       8.933756       2.161821       7.538197          -0.001546
          164              O       9.243170       2.806443       1.847877      -0.583731      33.137753 0.49843648E+03  0.11751822E+05                                 8.136317                            6.881130       0.570638       2.240217                    0.994949      27.456267      71.360331       0.729239       0.356239      -1.141748      -0.004929      -0.001866      -0.012673       0.013725       0.066976       0.021947      -0.015427      -0.108371       0.074801      -0.104047       0.029920       0.074126              9.046072       8.244618       3.359564       1.841452       9.690437       3.447207       9.203162           0.000460
          165              O       5.956469       0.875986      13.431605      -0.530108      32.662176 0.50801908E+03  0.12023485E+05                                 8.037462                            6.946257       0.597193       2.254171                    0.997825      26.850253      69.701703       0.726612       0.356166      -1.142891       0.011940       0.000281      -0.012893       0.017574       0.024966      -0.031301      -0.007293      -0.102535       0.116609      -0.083367       0.027357       0.056010              8.759161       6.905152       1.535624      -2.044146       8.881704      -4.018550      10.490625           0.052518
          166              O       6.459508       2.069018      11.637724      -0.617603      41.005711 0.58535975E+03  0.14349246E+05                                 9.391654                            7.483690       0.338539       2.158407                    0.994648      28.057161      74.053003       0.696402       0.358790      -1.141137      -0.015560      -0.058349       0.034203       0.069401      -0.009499       0.015040       0.016371      -0.113701       0.133519      -0.082035       0.025058       0.056977             10.797234       6.322857      -1.420560       1.826829      10.551937      -5.873505      15.516909           0.008813
          167              O      -1.833855       7.471713       6.647557      -0.642422      37.336015 0.69467722E+03  0.17794721E+05                                 8.843720                            8.208599       0.056662       2.052819                    0.993635      29.285222      79.317740       0.657373       0.363736      -1.135898      -0.014072       0.005905       0.029081       0.032842      -0.038440       0.058764       0.022998      -0.029993      -0.045669      -0.087249       0.031411       0.055838              9.211342       9.295195      -0.851236      -1.674571      10.800012      -1.423718       7.538819          -0.001547
          168              O      -2.191134       9.408041       5.651623      -0.583741      33.138131 0.49844246E+03  0.11751991E+05                                 8.136338                            6.881131       0.570548       2.240177                    0.994948      27.456687      71.361360       0.729245       0.356234      -1.141752       0.000820      -0.005284       0.012591       0.013680       0.080416       0.024348      -0.011294      -0.061771       0.074835      -0.104049       0.029934       0.074115              9.046100       6.419455       2.305799      -2.064622      11.515570      -3.318382       9.203275           0.000458
          169              O      -2.219608       5.596446       9.066896      -0.530096      32.661112 0.50799929E+03  0.12022890E+05                                 8.037270                            6.946110       0.597256       2.254200                    0.997824      26.849837      69.700077       0.726622       0.356165      -1.142893      -0.005746       0.010468       0.012919       0.017592       0.056875      -0.009339       0.030743       0.008021       0.116630      -0.083360       0.027361       0.055999              8.758947       7.057493       1.623612       2.458011       8.728888       3.779425      10.490459           0.052519
          170              O      -1.437932       6.628606      10.860776      -0.617517      41.003185 0.58530590E+03  0.14347637E+05                                 9.391445                            7.483486       0.338154       2.158325                    0.994649      28.055506      74.048585       0.696390       0.358803      -1.141123      -0.042768      -0.042661      -0.034138       0.069387       0.044524      -0.006620      -0.021183       0.073321       0.133481      -0.082061       0.025121       0.056940             10.797031      10.724652       1.120887       5.999966       6.149668       1.354623      15.516773           0.008814
          171              O       1.225734       6.418417       6.647557      -0.642427      37.335343 0.69466104E+03  0.17794170E+05                                 8.843527                            8.208428       0.056824       2.052870                    0.993641      29.285072      79.316552       0.657390       0.363729      -1.135905       0.001910      -0.015146       0.029095       0.032857       0.032206      -0.049299       0.039386      -0.051583      -0.045664      -0.087245       0.031412       0.055832              9.211143       9.686542       1.077184       2.070306      10.408202      -0.738285       7.538685          -0.001549
          172              O      -0.272536       5.140839       5.651623      -0.583728      33.137412 0.49843035E+03  0.11751641E+05                                 8.136259                            6.881078       0.570367       2.240132                    0.994944      27.456218      71.360085       0.729243       0.356238      -1.141748       0.004112       0.003327       0.012613       0.013677      -0.013459      -0.002386       0.026739       0.170192       0.074837      -0.104063       0.029938       0.074125              9.046014      12.238269       1.053742       3.906074       5.696587      -0.128866       9.203187           0.000461
          173              O       3.042640       7.021978       9.066896      -0.530112      32.662245 0.50801915E+03  0.12023485E+05                                 8.037462                            6.946247       0.597242       2.254184                    0.997825      26.850348      69.701909       0.726615       0.356165      -1.142892      -0.006195      -0.010221       0.012913       0.017596      -0.031910      -0.021957      -0.023459       0.094514       0.116626      -0.083365       0.027362       0.056003              8.759180       9.717432      -0.088071      -4.502251       6.069366       0.239004      10.490741           0.052515
          174              O       1.757924       7.182849      10.860776      -0.617530      41.004321 0.58532828E+03  0.14348328E+05                                 9.391610                            7.483621       0.338097       2.158292                    0.994648      28.056076      74.050533       0.696384       0.358802      -1.141123       0.058310      -0.015711      -0.034143       0.069373      -0.054013       0.021652       0.004873       0.040457       0.133512      -0.082071       0.025133       0.056938             10.797221       8.264390      -2.541457      -4.173289       8.610190       4.518781      15.517083           0.008815
          175              O       0.608121       9.594746       6.647557      -0.642438      37.335161 0.69465879E+03  0.17794076E+05                                 8.843461                            8.208393       0.056901       2.052893                    0.993632      29.285107      79.316254       0.657395       0.363727      -1.135908       0.012148       0.009174       0.029066       0.032811       0.006224      -0.009463      -0.062403       0.081585      -0.045694      -0.087265       0.031426       0.055839              9.211031      11.160707      -0.226025      -0.395761       8.933912       2.161895       7.538475          -0.001554
          176              O       2.463670       8.935995       5.651623      -0.583700      33.135908 0.49840094E+03  0.11750772E+05                                 8.136032                            6.880895       0.570546       2.240205                    0.994948      27.455439      71.357485       0.729250       0.356240      -1.141747      -0.004959       0.001884       0.012609       0.013680      -0.066963      -0.021959      -0.015434      -0.108372       0.074830      -0.104047       0.029934       0.074113              9.045739       8.244317      -3.359396      -1.841404       9.689998       3.447040       9.202901           0.000460
          177              O      -0.823031      10.866452       9.066896      -0.530042      32.658784 0.50795839E+03  0.12021675E+05                                 8.036918                            6.945860       0.597122       2.254185                    0.997823      26.848756      69.696463       0.726631       0.356168      -1.142891       0.011903      -0.000292       0.012950       0.017591      -0.024954       0.031276      -0.007292      -0.102490       0.116620      -0.083333       0.027343       0.055990              8.758498       6.904705      -1.535463       2.043968       8.880990      -4.018085      10.489800           0.052543
          178              O      -0.319992       9.673420      10.860776      -0.617498      41.000052 0.58526679E+03  0.14346409E+05                                 9.390922                            7.483203       0.338297       2.158383                    0.994645      28.054719      74.045314       0.696409       0.358800      -1.141128      -0.015571       0.058357      -0.034126       0.069373       0.009498      -0.015035       0.016370      -0.113697       0.133520      -0.082032       0.025056       0.056976             10.796298       6.322423       1.420449      -1.826680      10.550981      -5.872800      15.515490           0.008829

******************************************************
Auxiliary information for the entire system
The total spin magnetic moment of the unit cell is   5.999909
The total net atomic charge of the unit cell is   -0.000001
Accuracy of reproducing the electrostatic potential in the unit cell:
  The inner radius (bohr) =    5.0000
  The outer radius (bohr) =   12.0000
  Valid grid points have density less than (e/(bohr^3)) =    0.0001
  The number of valid grid points were=        65798
  The rms potential error without charges in kcal/mol is=      7.20818
  The rms potential error with partial charges in kcal/mol is=      0.55761
  The RRMSE value at monopole order=      0.07736
  The rms potential error with partial charges and cloud penetration in kcal/mol is=      0.55096
  The RRMSE value at monopole order with cloud penetration is=      0.07643
  The rms potential error with partial charges and atomic dipoles in kcal/mol is=      0.61387
  The RRMSE value at dipole order=      0.08516
  The rms potential error with partial charges, atomic dipoles and cloud penetration in kcal/mol is=      0.60403
  The RRMSE value at dipole order with cloud penetration=      0.08380

******************************************************
The electron densities and ab initio electrostatic potential were computed in VASP using the PBE functional and
projector augmented wave method. See the main text of the journal article for a description of computational details.
The atomic charges, dipoles, and quadrupoles were computed with the DDEC6 method as described in
(a) T. A. Manz and N. Gabaldon Limas, RSC Adv. 6 (2016) 47771-47801 DOI: 10.1039/c6ra04656h
(b) N. Gabaldon Limas and T. A. Manz, RSC Adv. 8 (2018) 2678-2707 DOI: 10.1039/c7ra11829e.
For each atom in the material, the electron cloud parameters were fit to the spherically averaged atom-in-material
electron density using radial positions for which this density was between 10^-4 and 10^-2 electrons per cubic bohr.
The polarizabilities, dispersion coefficients, and quantum Drude oscillator (QDO) parameters were fit using the MCLF method.
The magnetic structure of the system was optimized in VASP from the default ferromagnetic initial guess using spin polarization.
The atomic spin moments (ASMs) were computed on this optimized magnetic structure using the DDEC6 partition as inputs
to the method of T. A. Manz and D. S. Sholl, J. Chem. Theory Comput. 7 (2011) 4146-4164 DOI: 10.1021/ct200539n.
The RMSE and RRMSE were computed using a uniform grid with Ewald summation.
