# Supplementary material for: A collection of forcefield precursors for metal–organic frameworks
Source: RSC Adv. 2019 Nov 13;9(63):36492–507. doi: 10.1039/c9ra07327b (PMC9075174; doi:10.1039/c9ra07327b)
Supplement: RA-009-C9RA07327B-s6086 [file RA-009-C9RA07327B-s6086.xyz]

  178
jmolscript: load "" {1 1 1} spacegroup "x,y,z" unitcell [{     13.303100     0.000000     0.000000 }, {     -6.651550    11.520823     0.000000 }, {      0.000000     0.000000    14.566000 }]
Eu     0.000000     7.680472     9.738682     1.331167
Eu     6.651550     3.840351    12.110464     1.330992
Eu     6.651550     3.840351     4.827464     1.330984
Eu     0.000000     7.680472     2.455536     1.330991
Cu     6.651550     0.000000     7.283000     0.817117
Cu     3.325775     5.760412     7.283000     0.817158
Cu    -3.325775     5.760412     7.283000     0.817153
Cu     6.651550     0.000000     0.000000     0.817097
Cu    -3.325775     5.760412     0.000000     0.817134
Cu     3.325775     5.760412     0.000000     0.817098
H      3.017808    11.077271     8.018583     0.138023
H      3.350386     9.927493     7.004789     0.128772
H      8.826607     0.283412     6.154135     0.255707
H      1.833832     9.303065     5.420009     0.152648
H      1.936931    10.557682     4.489241     0.149153
H      1.432744     3.368689     8.018583     0.138013
H      0.270718     3.655557     7.004789     0.128760
H      2.483689     3.735051     6.154135     0.255699
H      0.488224     5.281145     5.420009     0.152634
H      1.523205     4.564550     4.489241     0.149136
H     -4.450552     8.595686     8.018583     0.138025
H     -3.621104     9.458596     7.004789     0.128768
H      8.644354     7.502360     6.154135     0.255709
H     -2.322056     8.457436     5.420009     0.152646
H     -3.460136     7.919414     4.489241     0.149149
H      9.669358     0.443552    13.830417     0.138031
H     10.001936     1.593330     0.278211     0.128774
H      2.175057    11.237411     1.128865     0.255697
H      8.485382     2.217758     1.862991     0.152646
H      8.588481     0.963141     2.793759     0.149157
H      8.084294     8.152134    13.830417     0.138028
H      6.922268     7.865266     0.278211     0.128771
H     -4.167861     7.785772     1.128865     0.255707
H      7.139774     6.239678     1.862991     0.152645
H      8.174755     6.956273     2.793759     0.149155
H      2.200998     2.925137    13.830417     0.138022
H      3.030446     2.062227     0.278211     0.128769
H      1.992804     4.018463     1.128865     0.255695
H      4.329494     3.063387     1.862991     0.152648
H      3.191414     3.601409     2.793759     0.149156
H      3.633742     0.443552     6.547417     0.138029
H      3.301164     1.593330     7.561211     0.128777
H     -2.175057    11.237411     8.411865     0.255710
H      4.817718     2.217758     9.145991     0.152648
H      4.714619     0.963141    10.076759     0.149155
H      5.218806     8.152134     6.547417     0.138017
H      6.380832     7.865266     7.561211     0.128765
H      4.167861     7.785772     8.411865     0.255700
H      6.163326     6.239678     9.145991     0.152634
H      5.128345     6.956273    10.076759     0.149138
H     11.102102     2.925137     6.547417     0.138028
H     10.272654     2.062227     7.561211     0.128771
H     -1.992804     4.018463     8.411865     0.255709
H      8.973606     3.063387     9.145991     0.152645
H     10.111686     3.601409    10.076759     0.149150
H     -3.017808    11.077271     0.735583     0.138032
H     -3.350386     9.927493    14.287789     0.128776
H      4.476493     0.283412    13.437135     0.255698
H     -1.833832     9.303065    12.703009     0.152646
H     -1.936931    10.557682    11.772241     0.149158
H     -1.432744     3.368689     0.735583     0.138030
H     -0.270718     3.655557    14.287789     0.128773
H     10.819411     3.735051    13.437135     0.255707
H     -0.488224     5.281145    12.703009     0.152644
H     -1.523205     4.564550    11.772241     0.149155
H      4.450552     8.595686     0.735583     0.138026
H      3.621104     9.458596    14.287789     0.128773
H      4.658746     7.502360    13.437135     0.255696
H      2.322056     8.457436    12.703009     0.152646
H      3.460136     7.919414    11.772241     0.149157
C      1.856448     9.420577     8.302620     0.631651
C      2.626697    10.395239     7.450509    -0.241486
C      1.480635    10.191320     5.262696    -0.242798
C      0.015964    10.089937     4.961180     0.653174
C      0.578685     5.202804     8.302620     0.631651
C      1.037642     4.048417     7.450509    -0.241479
C      1.434074     5.142895     5.262696    -0.242798
C      2.078609     6.462030     4.961180     0.653165
C     -2.435132     8.418265     8.302620     0.631652
C     -3.664339     8.597990     7.450509    -0.241484
C     -2.914709     7.707431     5.262696    -0.242796
C     -2.094573     6.489680     4.961180     0.653180
C      8.507998     2.100246    13.546380     0.631657
C      9.278247     1.125584    14.398491    -0.241491
C      8.132185     1.329503     2.020304    -0.242801
C      6.667514     1.430886     2.321820     0.653171
C      7.230235     6.318019    13.546380     0.631663
C      7.689192     7.472406    14.398491    -0.241484
C      8.085624     6.377928     2.020304    -0.242798
C      8.730159     5.058793     2.321820     0.653169
C      4.216418     3.102558    13.546380     0.631672
C      2.987211     2.922833    14.398491    -0.241495
C      3.736841     3.813392     2.020304    -0.242812
C      4.556977     5.031143     2.321820     0.653169
C      4.795102     2.100246     6.263380     0.631657
C      4.024853     1.125584     7.115491    -0.241492
C      5.170915     1.329503     9.303304    -0.242800
C      6.635586     1.430886     9.604820     0.653172
C      6.072865     6.318019     6.263380     0.631662
C      5.613908     7.472406     7.115491    -0.241483
C      5.217476     6.377928     9.303304    -0.242799
C      4.572941     5.058793     9.604820     0.653164
C      9.086682     3.102558     6.263380     0.631668
C     10.315889     2.922833     7.115491    -0.241489
C      9.566259     3.813392     9.303304    -0.242798
C      8.746123     5.031143     9.604820     0.653179
C     -1.856448     9.420577     1.019620     0.631657
C     -2.626697    10.395239     0.167509    -0.241492
C     -1.480635    10.191320    12.545696    -0.242804
C     -0.015964    10.089937    12.244180     0.653171
C     -0.578685     5.202804     1.019620     0.631663
C     -1.037642     4.048417     0.167509    -0.241485
C     -1.434074     5.142895    12.545696    -0.242801
C     -2.078609     6.462030    12.244180     0.653185
C      2.435132     8.418265     1.019620     0.631671
C      3.664339     8.597990     0.167509    -0.241497
C      2.914709     7.707431    12.545696    -0.242816
C      2.094573     6.489680    12.244180     0.653179
N      1.769977    11.040405     6.437881    -0.241502
N      2.024732     4.467775     6.437881    -0.241531
N     -3.794709     7.533466     6.437881    -0.241531
N      8.421527     0.480418     0.845119    -0.241492
N      8.676282     7.053048     0.845119    -0.241518
N      2.856841     3.987357     0.845119    -0.241478
N      4.881573     0.480418     8.128119    -0.241502
N      4.626818     7.053048     8.128119    -0.241531
N     10.446259     3.987357     8.128119    -0.241530
N     -1.769977    11.040405    13.720881    -0.241492
N     -2.024732     4.467775    13.720881    -0.241518
N      3.794709     7.533466    13.720881    -0.241478
O      0.608617     9.362973     8.143268    -0.612892
O      2.443779     8.709742     9.128512    -0.581449
O     -0.816145    10.655609     5.734634    -0.500356
O     -0.351202     9.430946     3.966759    -0.540864
O      1.152714     6.312259     8.143268    -0.612862
O     -0.330582     5.049577     9.128512    -0.581442
O      2.984550     6.899821     5.734634    -0.500396
O      1.691489     7.109500     3.966759    -0.540889
O     -1.761330     7.366414     8.143268    -0.612888
O     -2.113197     9.282327     9.128512    -0.581452
O     -2.168405     5.486216     5.734634    -0.500378
O     -1.340287     6.501200     3.966759    -0.540884
O      7.260167     2.157850    13.705732    -0.612858
O      9.095329     2.811081    12.720488    -0.581434
O      5.835405     0.865214     1.548366    -0.500363
O      6.300348     2.089877     3.316241    -0.540877
O      7.804264     5.208564    13.705732    -0.612912
O      6.320968     6.471246    12.720488    -0.581436
O      9.636100     4.621002     1.548366    -0.500368
O      8.343039     4.411323     3.316241    -0.540864
O      4.890220     4.154409    13.705732    -0.612883
O      4.538353     2.238496    12.720488    -0.581427
O      4.483145     6.034607     1.548366    -0.500361
O      5.311263     5.019623     3.316241    -0.540870
O      6.042933     2.157850     6.422732    -0.612857
O      4.207771     2.811081     5.437488    -0.581430
O      7.467695     0.865214     8.831366    -0.500357
O      7.002752     2.089877    10.599241    -0.540865
O      5.498836     5.208564     6.422732    -0.612870
O      6.982132     6.471246     5.437488    -0.581427
O      3.667000     4.621002     8.831366    -0.500397
O      4.960061     4.411323    10.599241    -0.540890
O      8.412880     4.154409     6.422732    -0.612888
O      8.764747     2.238496     5.437488    -0.581429
O      8.819955     6.034607     8.831366    -0.500378
O      7.991837     5.019623    10.599241    -0.540885
O     -0.608617     9.362973     0.860268    -0.612859
O     -2.443779     8.709742     1.845512    -0.581433
O      0.816145    10.655609    13.017634    -0.500362
O      0.351202     9.430946    11.249759    -0.540893
O     -1.152714     6.312259     0.860268    -0.612912
O      0.330582     5.049577     1.845512    -0.581435
O     -2.984550     6.899821    13.017634    -0.500367
O     -1.691489     7.109500    11.249759    -0.540922
O      1.761330     7.366414     0.860268    -0.612884
O      2.113197     9.282327     1.845512    -0.581426
O      2.168405     5.486216    13.017634    -0.500360
O      1.340287     6.501200    11.249759    -0.540920

The following XYZ coordinates are in angstroms. Other properties are in atomic units.
The sperically averaged electron density of each atom fit to a function of the form exp(a - br)
eigen_1, eigen_2 and eigen_3 are the three eigenvalues of traceless quadrupole moment tensor
  atom number  atomic symbol              X              Y              Z     net charge C6 coefficient C8 coefficient C10 coefficient fluctuating dipole atomic polarizability isotropic forcefield polarizability              a              b squared Pearson coefficient          <r^3>          <r^4>         wp_QDO          m_QDO          q_QDO       dipole_x       dipole_y       dipole_z         dipole            Qxy            Qxz            Qyz     Q(x^2-y^2)  Q(3z^2 - R^2)        eigen_1        eigen_2        eigen_3 static polarizability      alpha(xx)      alpha(xy)      alpha(xz)      alpha(yy)      alpha(yz)      alpha(zz) atomic spin moment
            1             Eu       0.000000       7.680472       9.738682       1.331167     175.594421 0.46072680E+04  0.17838294E+06                                24.106444                           21.352354       0.375970       1.801901                    0.999724      95.452871     261.360364       0.426302       0.371090      -1.199995       0.000003       0.000024      -0.023588       0.023588      -0.000017      -0.000015      -0.000114       0.000080       0.003215      -0.000587      -0.000493       0.001080             27.054509      23.091624      -0.000384       0.000293      23.091025       0.000296      34.980877           0.003488
            2             Eu       6.651550       3.840351      12.110464       1.330992     175.584050 0.46071015E+04  0.17838103E+06                                24.108933                           21.354719       0.375124       1.801597                    0.999725      95.468464     261.435811       0.426181       0.371186      -1.199876       0.000006       0.000051       0.023623       0.023623       0.000008      -0.000019       0.000029      -0.000059       0.003148      -0.000555      -0.000495       0.001050             27.057075      23.094195       0.000438      -0.000002      23.093728       0.000437      34.983302           0.003474
            3             Eu       6.651550       3.840351       4.827464       1.330984     175.585069 0.46071471E+04  0.17838319E+06                                24.108998                           21.354803       0.375127       1.801597                    0.999725      95.468542     261.436089       0.426181       0.371185      -1.199877      -0.000002       0.000038       0.023636       0.023636      -0.000010       0.000022       0.000037      -0.000049       0.003156      -0.000553      -0.000500       0.001053             27.057134      23.094245      -0.000443       0.000090      23.093789       0.000400      34.983370           0.003488
            4             Eu       0.000000       7.680472       2.455536       1.330991     175.584093 0.46071034E+04  0.17838112E+06                                24.108935                           21.354723       0.375123       1.801597                    0.999725      95.468472     261.435846       0.426181       0.371186      -1.199876      -0.000006      -0.000053      -0.023622       0.023622       0.000007      -0.000019       0.000029      -0.000059       0.003145      -0.000555      -0.000494       0.001049             27.057089      23.094178       0.000434      -0.000005      23.093681       0.000424      34.983409           0.003474
            5             Cu       6.651550       0.000000       7.283000       0.817117      54.715945 0.10799531E+04  0.29560679E+05                                12.128649                           11.089775       1.569700       2.432125                    0.996458      40.604201      98.466995       0.523992       0.427043      -1.140308      -0.000000      -0.000003       0.000002       0.000004       0.025476       0.074191       0.030483      -0.005294       0.087365      -0.071888      -0.026101       0.097989             13.478788      10.662095      -3.660319      -0.968614      15.715635       4.011985      14.058635           0.379436
            6             Cu       3.325775       5.760412       7.283000       0.817158      54.712900 0.10798739E+04  0.29557968E+05                                12.128240                           11.089397       1.569792       2.432165                    0.996459      40.602929      98.462959       0.523999       0.427045      -1.140306       0.000001       0.000000      -0.000000       0.000001      -0.015031      -0.010695      -0.079498      -0.041467       0.087358      -0.071893      -0.026098       0.097992             13.478340      17.621615      -0.358121       3.958525       8.755263      -1.167112      14.058142           0.380312
            7             Cu      -3.325775       5.760412       7.283000       0.817153      54.714446 0.10799125E+04  0.29559215E+05                                12.128279                           11.089440       1.569869       2.432181                    0.996459      40.603896      98.464833       0.524010       0.427034      -1.140317      -0.000001      -0.000002      -0.000001       0.000003      -0.010447      -0.063489       0.049015       0.046787       0.087353      -0.071892      -0.026096       0.097988             13.478386      11.282003       4.018309      -2.990020      15.094971      -2.844677      14.058183           0.379769
            8             Cu       6.651550       0.000000       0.000000       0.817097      54.716160 0.10799567E+04  0.29560854E+05                                12.128794                           11.089887       1.569620       2.432099                    0.996457      40.604062      98.467344       0.523982       0.427050      -1.140301      -0.000000      -0.000000      -0.000000       0.000001      -0.025476      -0.074200       0.030512      -0.005257       0.087396      -0.071882      -0.026137       0.098019             13.478976      10.662192       3.660396       0.968626      15.715879       4.012071      14.058856           0.379405
            9             Cu      -3.325775       5.760412       0.000000       0.817134      54.715098 0.10799280E+04  0.29559771E+05                                12.128428                           11.089567       1.569759       2.432148                    0.996458      40.604001      98.465593       0.524004       0.427037      -1.140314      -0.000000      -0.000000       0.000000       0.000000       0.015005       0.010669      -0.079517      -0.041533       0.087404      -0.071870      -0.026159       0.098030             13.478557      17.621929       0.358155      -3.958567       8.755375      -1.167097      14.058368           0.379445
           10             Cu       3.325775       5.760412       0.000000       0.817098      54.715658 0.10799469E+04  0.29560541E+05                                12.128787                           11.089894       1.569584       2.432091                    0.996457      40.603730      98.466698       0.523977       0.427055      -1.140297      -0.000000       0.000000      -0.000000       0.000000       0.010464       0.063540       0.049003       0.046753       0.087419      -0.071888      -0.026148       0.098037             13.478969      11.282540      -4.018531       2.990207      15.095496      -2.844856      14.058872           0.379333
           11              H       3.017808      11.077271       8.018583       0.138023       1.163337 0.89757358E+01  0.89827109E+02                                 1.779785                            1.713048      -1.006748       2.411969                    0.997201       3.356999       9.197424       0.499193       1.226028      -0.723441       0.009258       0.021672       0.023037       0.032956       0.000884       0.010970       0.003179      -0.006652       0.020965      -0.012925      -0.000861       0.013786              1.798689       1.558574       0.218752       0.168150       2.131152       0.345388       1.706342          -0.000051
           12              H       3.350386       9.927493       7.004789       0.128772       1.031850 0.77423358E+01  0.74999819E+02                                 1.665544                            1.607778      -0.736988       2.529437                    0.999440       3.329927       9.105056       0.505018       1.252020      -0.716515       0.017819      -0.015160      -0.017987       0.029511      -0.008420      -0.002691      -0.002123       0.002689       0.018839      -0.012276       0.005139       0.007137              1.688393       1.838265      -0.419599      -0.197625       1.732413       0.161935       1.494502           0.000976
           13              H       8.826607       0.283412       6.154135       0.255707       0.713635 0.48136034E+01  0.42510041E+02                                 1.430799                            1.366812      -1.082342       2.429288                    0.998185       3.085741       8.779521       0.476548       1.455386      -0.672125       0.020680       0.020368      -0.011262       0.031134       0.002211       0.009035       0.004046       0.005660       0.020182      -0.007462      -0.006422       0.013884              1.480163       1.196488       0.203827      -0.006576       1.964659      -0.157759       1.279343           0.000409
           14              H       1.833832       9.303065       5.420009       0.152648       0.941275 0.71506176E+01  0.69508798E+02                                 1.699909                            1.649282      -1.334509       2.264903                    0.993470       3.690504      10.909629       0.441705       1.426519      -0.677514       0.010601      -0.026141       0.009099       0.029640       0.003078       0.003084      -0.003502      -0.009893      -0.000191      -0.007889       0.000937       0.006952              1.727614       1.439586      -0.302289       0.096182       2.254818      -0.089304       1.488437           0.000062
           15              H       1.936931      10.557682       4.489241       0.149153       0.984676 0.73420471E+01  0.70485375E+02                                 1.648683                            1.593395      -0.737016       2.548215                    0.999601       3.242853       8.951358       0.491998       1.296764      -0.707222       0.015333       0.010991      -0.024630       0.031025       0.006316      -0.000718      -0.001552       0.001137       0.014318      -0.008761       0.002748       0.006012              1.674466       1.389711       0.117402      -0.238161       1.561336      -0.279175       2.072350           0.000294
           16              H       1.432744       3.368689       8.018583       0.138013       1.163301 0.89753495E+01  0.89822035E+02                                 1.779731                            1.712999      -1.006722       2.411982                    0.997201       3.356928       9.197087       0.499207       1.226010      -0.723446       0.014141      -0.018854       0.023037       0.032956      -0.003322      -0.002732      -0.011091       0.001795       0.020966      -0.012926      -0.000861       0.013787              1.798634       1.798507      -0.357294       0.215032       1.891104      -0.318303       1.706292          -0.000055
           17              H       0.270718       3.655557       7.004789       0.128760       1.031853 0.77423442E+01  0.74999797E+02                                 1.665537                            1.607771      -0.736996       2.529432                    0.999440       3.329924       9.104992       0.505023       1.252008      -0.716518      -0.022037      -0.007852      -0.017988       0.029510       0.005374      -0.000493       0.003393       0.013240       0.018840      -0.012276       0.005139       0.007137              1.688386       2.122248       0.255636       0.239052       1.448414       0.090182       1.494496           0.000984
           18              H       2.483689       3.735051       6.154135       0.255699       0.713608 0.48133616E+01  0.42507239E+02                                 1.430748                            1.366767      -1.082332       2.429300                    0.998185       3.085644       8.779087       0.476563       1.455364      -0.672130       0.007299      -0.028095      -0.011264       0.031136       0.001347      -0.001012      -0.009845      -0.006661       0.020180      -0.007462      -0.006420       0.013882              1.480109       1.596036      -0.434514      -0.133327       1.564989       0.084568       1.279302           0.000402
           19              H       0.488224       5.281145       5.420009       0.152634       0.941303 0.71508829E+01  0.69512004E+02                                 1.699941                            1.649311      -1.334512       2.264895                    0.993470       3.690571      10.909868       0.441702       1.426517      -0.677515      -0.027939       0.003890       0.009099       0.029639      -0.005824      -0.004575      -0.000920      -0.000386      -0.000192      -0.007890       0.000938       0.006952              1.727647       2.312853      -0.201867      -0.125434       1.381625      -0.038645       1.488463           0.000063
           20              H       1.523205       4.564550       4.489241       0.149136       0.984679 0.73420616E+01  0.70485418E+02                                 1.648678                            1.593389      -0.737002       2.548218                    0.999601       3.242844       8.951273       0.492003       1.296752      -0.707224       0.001853      -0.018775      -0.024629       0.031024      -0.002666      -0.000985       0.001398      -0.011513       0.014313      -0.008762       0.002750       0.006012              1.674461       1.416752      -0.133018      -0.122694       1.534286       0.345842       2.072344           0.000300
           21              H      -4.450552       8.595686       8.018583       0.138025       1.163355 0.89759276E+01  0.89829716E+02                                 1.779821                            1.713081      -1.006759       2.411968                    0.997201       3.357028       9.197608       0.499180       1.226049      -0.723437      -0.023398      -0.002819       0.023038       0.032957       0.002440      -0.008239       0.007910       0.004858       0.020966      -0.012926      -0.000860       0.013786              1.798727       2.177503       0.138564      -0.383203       1.512303      -0.027074       1.706377          -0.000046
           22              H      -3.621104       9.458596       7.004789       0.128768       1.031890 0.77427381E+01  0.75004928E+02                                 1.665609                            1.607836      -0.737017       2.529420                    0.999440       3.330023       9.105486       0.504999       1.252046      -0.716509       0.004220       0.023011      -0.017987       0.029510       0.003047       0.003184      -0.001269      -0.015928       0.018840      -0.012276       0.005140       0.007137              1.688460       1.395541       0.163974      -0.041430       2.175282      -0.252132       1.494556           0.000985
           23              H       8.644354       7.502360       6.154135       0.255709       0.713605 0.48133643E+01  0.42507487E+02                                 1.430776                            1.366792      -1.082335       2.429296                    0.998185       3.085673       8.779340       0.476543       1.455416      -0.672120      -0.027980       0.007726      -0.011262       0.031135      -0.003557      -0.008021       0.005801       0.001001       0.020183      -0.007461      -0.006423       0.013883              1.480139       1.949094       0.230709       0.139907       1.211996       0.073183       1.279326           0.000407
           24              H      -2.322056       8.457436       5.420009       0.152646       0.941287 0.71507420E+01  0.69510367E+02                                 1.699928                            1.649300      -1.334527       2.264893                    0.993470       3.690549      10.909820       0.441701       1.426525      -0.677513       0.017338       0.022251       0.009099       0.029640       0.002744       0.001491       0.004422       0.010279      -0.000190      -0.007890       0.000938       0.006952              1.727633       1.789239       0.504158       0.029249       1.905206       0.127951       1.488453           0.000066
           25              H      -3.460136       7.919414       4.489241       0.149149       0.984670 0.73419908E+01  0.70484722E+02                                 1.648681                            1.593392      -0.737006       2.548220                    0.999601       3.242847       8.951344       0.491997       1.296769      -0.707221      -0.017187       0.007783      -0.024629       0.031025      -0.003650       0.001704       0.000154       0.010373       0.014317      -0.008761       0.002749       0.006012              1.674464       1.620101       0.015615       0.360854       1.330941      -0.066665       2.072349           0.000301
           26              H       9.669358       0.443552      13.830417       0.138031       1.163303 0.89753815E+01  0.89822521E+02                                 1.779735                            1.713003      -1.006722       2.411985                    0.997201       3.356935       9.197143       0.499205       1.226012      -0.723445       0.009258      -0.021672      -0.023037       0.032956      -0.000884      -0.010970       0.003180      -0.006653       0.020965      -0.012925      -0.000861       0.013786              1.798639       1.558533      -0.218741      -0.168142       2.131085       0.345374       1.706297          -0.000103
           27              H      10.001936       1.593330       0.278211       0.128774       1.031857 0.77423948E+01  0.75000458E+02                                 1.665543                            1.607777      -0.736998       2.529432                    0.999440       3.329931       9.105041       0.505022       1.252009      -0.716517       0.017819       0.015159       0.017987       0.029510       0.008420       0.002691      -0.002123       0.002688       0.018840      -0.012277       0.005140       0.007137              1.688392       1.838264       0.419597       0.197624       1.732410       0.161933       1.494501           0.000941
           28              H       2.175057      11.237411       1.128865       0.255697       0.713612 0.48134066E+01  0.42507911E+02                                 1.430780                            1.366795      -1.082336       2.429295                    0.998185       3.085674       8.779319       0.476545       1.455410      -0.672122       0.020682      -0.020368       0.011263       0.031136      -0.002211      -0.009033       0.004047       0.005663       0.020180      -0.007462      -0.006420       0.013883              1.480143       1.196474      -0.203822       0.006577       1.964628      -0.157756       1.279328           0.000395
           29              H       8.485382       2.217758       1.862991       0.152646       0.941290 0.71507588E+01  0.69510437E+02                                 1.699919                            1.649291      -1.334498       2.264904                    0.993470       3.690528      10.909682       0.441707       1.426506      -0.677517       0.010601       0.026140      -0.009097       0.029638      -0.003078      -0.003085      -0.003501      -0.009893      -0.000190      -0.007890       0.000939       0.006951              1.727623       1.439593       0.302293      -0.096183       2.254832      -0.089305       1.488444           0.000056
           30              H       8.588481       0.963141       2.793759       0.149157       0.984657 0.73418694E+01  0.70483239E+02                                 1.648664                            1.593376      -0.737010       2.548221                    0.999601       3.242814       8.951222       0.492001       1.296765      -0.707221       0.015333      -0.010992       0.024630       0.031025      -0.006317       0.000717      -0.001552       0.001136       0.014317      -0.008762       0.002751       0.006011              1.674446       1.389695      -0.117400       0.238158       1.561318      -0.279172       2.072323           0.000291
           31              H       8.084294       8.152134      13.830417       0.138028       1.163292 0.89752799E+01  0.89821242E+02                                 1.779726                            1.712995      -1.006712       2.411991                    0.997201       3.356916       9.197075       0.499206       1.226014      -0.723445       0.014139       0.018855      -0.023039       0.032957       0.003322       0.002731      -0.011091       0.001796       0.020964      -0.012925      -0.000861       0.013786              1.798629       1.798502       0.357291      -0.215029       1.891099      -0.318300       1.706288          -0.000102
           32              H       6.922268       7.865266       0.278211       0.128771       1.031839 0.77422140E+01  0.74998171E+02                                 1.665517                            1.607753      -0.736997       2.529434                    0.999440       3.329888       9.104852       0.505029       1.252001      -0.716519      -0.022039       0.007854       0.017987       0.029512      -0.005375       0.000492       0.003391       0.013238       0.018839      -0.012276       0.005139       0.007137              1.688364       2.122215      -0.255629      -0.239046       1.448398       0.090180       1.494480           0.000948
           33              H      -4.167861       7.785772       1.128865       0.255707       0.713613 0.48134200E+01  0.42508044E+02                                 1.430777                            1.366792      -1.082349       2.429291                    0.998185       3.085687       8.779347       0.476548       1.455399      -0.672123       0.007299       0.028094       0.011263       0.031135      -0.001346       0.001012      -0.009847      -0.006660       0.020182      -0.007462      -0.006421       0.013883              1.480140       1.596070       0.434529       0.133332       1.565023       0.084573       1.279326           0.000392
           34              H       7.139774       6.239678       1.862991       0.152645       0.941288 0.71507519E+01  0.69510432E+02                                 1.699926                            1.649297      -1.334519       2.264896                    0.993470       3.690532      10.909739       0.441703       1.426519      -0.677514      -0.027939      -0.003888      -0.009098       0.029639       0.005822       0.004575      -0.000920      -0.000386      -0.000192      -0.007889       0.000938       0.006951              1.727631       2.312827       0.201864       0.125431       1.381614      -0.038645       1.488451           0.000063
           35              H       8.174755       6.956273       2.793759       0.149155       0.984647 0.73417748E+01  0.70482085E+02                                 1.648653                            1.593366      -0.737008       2.548224                    0.999601       3.242792       8.951138       0.492002       1.296765      -0.707222       0.001852       0.018776       0.024630       0.031026       0.002666       0.000985       0.001398      -0.011510       0.014316      -0.008761       0.002749       0.006012              1.674434       1.416732       0.133014       0.122691       1.534262       0.345833       2.072309           0.000297
           36              H       2.200998       2.925137      13.830417       0.138022       1.163255 0.89748868E+01  0.89816015E+02                                 1.779663                            1.712937      -1.006690       2.411999                    0.997202       3.356851       9.196727       0.499225       1.225985      -0.723452      -0.023398       0.002817      -0.023038       0.032957      -0.002437       0.008240       0.007912       0.004857       0.020964      -0.012925      -0.000862       0.013787              1.798564       2.177283      -0.138541       0.383150       1.512179      -0.027069       1.706229          -0.000089
           37              H       3.030446       2.062227       0.278211       0.128769       1.031830 0.77421140E+01  0.74996818E+02                                 1.665494                            1.607731      -0.736993       2.529436                    0.999440       3.329863       9.104704       0.505038       1.251984      -0.716523       0.004218      -0.023013       0.017986       0.029510      -0.003045      -0.003184      -0.001269      -0.015928       0.018838      -0.012276       0.005139       0.007136              1.688340       1.395454      -0.163952       0.041423       2.175109      -0.252102       1.494458           0.000941
           38              H       1.992804       4.018463       1.128865       0.255695       0.713636 0.48135826E+01  0.42509601E+02                                 1.430773                            1.366787      -1.082351       2.429285                    0.998185       3.085690       8.779207       0.476566       1.455341      -0.672134      -0.027980      -0.007727       0.011263       0.031136       0.003558       0.008022       0.005799       0.000995       0.020179      -0.007464      -0.006419       0.013882              1.480136       1.949098      -0.230708      -0.139910       1.211990       0.073182       1.279320           0.000402
           39              H       4.329494       3.063387       1.862991       0.152648       0.941285 0.71507070E+01  0.69509781E+02                                 1.699909                            1.649282      -1.334506       2.264901                    0.993471       3.690510      10.909603       0.441710       1.426502      -0.677517       0.017337      -0.022251      -0.009097       0.029638      -0.002745      -0.001490       0.004422       0.010278      -0.000189      -0.007890       0.000939       0.006951              1.727614       1.789218      -0.504150      -0.029248       1.905186       0.127947       1.488437           0.000060
           40              H       3.191414       3.601409       2.793759       0.149156       0.984635 0.73416436E+01  0.70480389E+02                                 1.648626                            1.593342      -0.736992       2.548231                    0.999601       3.242756       8.950960       0.492011       1.296749      -0.707225      -0.017186      -0.007783       0.024631       0.031026       0.003652      -0.001703       0.000153       0.010373       0.014316      -0.008762       0.002750       0.006012              1.674407       1.620049      -0.015614      -0.360836       1.330904      -0.066662       2.072268           0.000294
           41              H       3.633742       0.443552       6.547417       0.138029       1.163326 0.89756328E+01  0.89825864E+02                                 1.779777                            1.713041      -1.006743       2.411973                    0.997201       3.356982       9.197381       0.499193       1.226032      -0.723440      -0.009258      -0.021672      -0.023037       0.032956       0.000883       0.010970       0.003179      -0.006652       0.020965      -0.012925      -0.000861       0.013786              1.798681       1.558568       0.218751       0.168149       2.131142       0.345385       1.706334          -0.000050
           42              H       3.301164       1.593330       7.561211       0.128777       1.031842 0.77422553E+01  0.74998795E+02                                 1.665530                            1.607765      -0.736985       2.529439                    0.999440       3.329909       9.104972       0.505022       1.252013      -0.716516      -0.017819       0.015159       0.017987       0.029510      -0.008420      -0.002691      -0.002123       0.002689       0.018839      -0.012276       0.005139       0.007137              1.688378       1.838248      -0.419592      -0.197622       1.732398       0.161933       1.494489           0.000976
           43              H      -2.175057      11.237411       8.411865       0.255710       0.713627 0.48135425E+01  0.42509392E+02                                 1.430793                            1.366806      -1.082340       2.429292                    0.998185       3.085725       8.779480       0.476547       1.455393      -0.672124      -0.020679      -0.020369       0.011262       0.031135       0.002210       0.009035       0.004046       0.005659       0.020181      -0.007461      -0.006422       0.013883              1.480157       1.196484       0.203826      -0.006576       1.964649      -0.157758       1.279338           0.000409
           44              H       4.817718       2.217758       9.145991       0.152648       0.941282 0.71506841E+01  0.69509587E+02                                 1.699915                            1.649287      -1.334517       2.264898                    0.993470       3.690519      10.909675       0.441705       1.426515      -0.677515      -0.010602       0.026141      -0.009098       0.029640       0.003078       0.003085      -0.003502      -0.009893      -0.000192      -0.007889       0.000938       0.006952              1.727620       1.439591      -0.302291       0.096182       2.254828      -0.089304       1.488441           0.000062
           45              H       4.714619       0.963141      10.076759       0.149155       0.984673 0.73420258E+01  0.70485104E+02                                 1.648679                            1.593391      -0.737015       2.548215                    0.999601       3.242848       8.951334       0.492000       1.296761      -0.707222      -0.015333      -0.010992       0.024630       0.031025       0.006316      -0.000718      -0.001552       0.001137       0.014318      -0.008761       0.002748       0.006012              1.674461       1.389708       0.117402      -0.238160       1.561333      -0.279175       2.072342           0.000294
           46              H       5.218806       8.152134       6.547417       0.138017       1.163304 0.89753928E+01  0.89822730E+02                                 1.779748                            1.713014      -1.006718       2.411985                    0.997201       3.356934       9.197168       0.499199       1.226025      -0.723442      -0.014141       0.018854      -0.023036       0.032956      -0.003323      -0.002732      -0.011090       0.001795       0.020965      -0.012925      -0.000861       0.013786              1.798652       1.798525      -0.357300       0.215035       1.891124      -0.318308       1.706307          -0.000055
           47              H       6.380832       7.865266       7.561211       0.128765       1.031850 0.77423203E+01  0.74999565E+02                                 1.665539                            1.607772      -0.736994       2.529433                    0.999440       3.329923       9.105012       0.505021       1.252014      -0.716517       0.022037       0.007853       0.017988       0.029510       0.005374      -0.000493       0.003393       0.013240       0.018840      -0.012276       0.005139       0.007137              1.688388       2.122252       0.255636       0.239052       1.448415       0.090182       1.494497           0.000984
           48              H       4.167861       7.785772       8.411865       0.255700       0.713604 0.48133312E+01  0.42506936E+02                                 1.430748                            1.366767      -1.082330       2.429303                    0.998185       3.085637       8.779085       0.476560       1.455373      -0.672128      -0.007299       0.028095       0.011264       0.031137       0.001346      -0.001012      -0.009845      -0.006660       0.020180      -0.007461      -0.006420       0.013882              1.480109       1.596035      -0.434514      -0.133327       1.564990       0.084569       1.279302           0.000402
           49              H       6.163326       6.239678       9.145991       0.152634       0.941307 0.71509245E+01  0.69512492E+02                                 1.699944                            1.649314      -1.334514       2.264893                    0.993470       3.690580      10.909892       0.441702       1.426513      -0.677515       0.027938      -0.003889      -0.009098       0.029639      -0.005823      -0.004575      -0.000921      -0.000386      -0.000192      -0.007890       0.000938       0.006952              1.727650       2.312859      -0.201868      -0.125435       1.381627      -0.038645       1.488465           0.000064
           50              H       5.128345       6.956273      10.076759       0.149138       0.984676 0.73420356E+01  0.70485123E+02                                 1.648676                            1.593388      -0.737003       2.548218                    0.999601       3.242840       8.951266       0.492003       1.296754      -0.707224      -0.001853       0.018775       0.024629       0.031024      -0.002666      -0.000985       0.001398      -0.011512       0.014314      -0.008762       0.002750       0.006012              1.674459       1.416751      -0.133018      -0.122694       1.534284       0.345841       2.072341           0.000300
           51              H      11.102102       2.925137       6.547417       0.138028       1.163342 0.89757918E+01  0.89827951E+02                                 1.779802                            1.713063      -1.006753       2.411971                    0.997201       3.357005       9.197502       0.499185       1.226042      -0.723438       0.023398       0.002819      -0.023037       0.032957       0.002439      -0.008239       0.007910       0.004858       0.020966      -0.012926      -0.000860       0.013786              1.798708       2.177476       0.138561      -0.383196       1.512288      -0.027074       1.706359          -0.000046
           52              H      10.272654       2.062227       7.561211       0.128771       1.031884 0.77426705E+01  0.75004020E+02                                 1.665593                            1.607822      -0.737017       2.529420                    0.999440       3.330006       9.105389       0.505006       1.252034      -0.716511      -0.004219      -0.023011       0.017987       0.029510       0.003046       0.003184      -0.001269      -0.015928       0.018840      -0.012277       0.005140       0.007137              1.688444       1.395530       0.163971      -0.041429       2.175259      -0.252127       1.494542           0.000985
           53              H      -1.992804       4.018463       8.411865       0.255709       0.713602 0.48133335E+01  0.42507139E+02                                 1.430770                            1.366787      -1.082331       2.429299                    0.998185       3.085663       8.779298       0.476545       1.455414      -0.672121       0.027980      -0.007725       0.011262       0.031135      -0.003557      -0.008021       0.005800       0.001001       0.020183      -0.007461      -0.006423       0.013883              1.480132       1.949085       0.230707       0.139906       1.211991       0.073182       1.279321           0.000407
           54              H       8.973606       3.063387       9.145991       0.152645       0.941294 0.71508063E+01  0.69511114E+02                                 1.699933                            1.649304      -1.334530       2.264890                    0.993470       3.690561      10.909848       0.441702       1.426519      -0.677514      -0.017338      -0.022251      -0.009098       0.029639       0.002744       0.001490       0.004422       0.010279      -0.000190      -0.007890       0.000939       0.006951              1.727638       1.789245       0.504161       0.029249       1.905213       0.127951       1.488456           0.000066
           55              H      10.111686       3.601409      10.076759       0.149150       0.984668 0.73419687E+01  0.70484420E+02                                 1.648674                            1.593386      -0.737002       2.548221                    0.999601       3.242840       8.951304       0.492000       1.296763      -0.707222       0.017186      -0.007783       0.024629       0.031025      -0.003651       0.001704       0.000154       0.010373       0.014316      -0.008761       0.002749       0.006012              1.674456       1.620095       0.015615       0.360852       1.330937      -0.066664       2.072337           0.000301
           56              H      -3.017808      11.077271       0.735583       0.138032       1.163305 0.89754097E+01  0.89822947E+02                                 1.779744                            1.713011      -1.006721       2.411987                    0.997201       3.356938       9.197183       0.499201       1.226020      -0.723443      -0.009258       0.021672       0.023038       0.032956      -0.000884      -0.010970       0.003180      -0.006653       0.020965      -0.012925      -0.000861       0.013786              1.798648       1.558541      -0.218743      -0.168144       2.131097       0.345377       1.706306          -0.000103
           57              H      -3.350386       9.927493      14.287789       0.128776       1.031854 0.77423698E+01  0.75000166E+02                                 1.665541                            1.607775      -0.736995       2.529434                    0.999440       3.329928       9.105034       0.505022       1.252010      -0.716517      -0.017819      -0.015159      -0.017986       0.029510       0.008420       0.002691      -0.002123       0.002688       0.018840      -0.012277       0.005140       0.007137              1.688389       1.838261       0.419595       0.197624       1.732407       0.161933       1.494499           0.000940
           58              H       4.476493       0.283412      13.437135       0.255698       0.713610 0.48133944E+01  0.42507764E+02                                 1.430777                            1.366791      -1.082334       2.429296                    0.998185       3.085668       8.779289       0.476546       1.455407      -0.672122      -0.020682       0.020368      -0.011263       0.031136      -0.002211      -0.009033       0.004047       0.005663       0.020181      -0.007462      -0.006420       0.013883              1.480139       1.196471      -0.203822       0.006576       1.964623      -0.157755       1.279325           0.000395
           59              H      -1.833832       9.303065      12.703009       0.152646       0.941297 0.71508393E+01  0.69511447E+02                                 1.699929                            1.649301      -1.334513       2.264896                    0.993470       3.690556      10.909799       0.441705       1.426508      -0.677516      -0.010602      -0.026139       0.009098       0.029638      -0.003078      -0.003085      -0.003501      -0.009893      -0.000192      -0.007889       0.000938       0.006951              1.727634       1.439602       0.302294      -0.096184       2.254847      -0.089304       1.488454           0.000057
           60              H      -1.936931      10.557682      11.772241       0.149158       0.984658 0.73418842E+01  0.70483443E+02                                 1.648667                            1.593379      -0.737011       2.548220                    0.999601       3.242820       8.951253       0.491999       1.296768      -0.707221      -0.015333       0.010993      -0.024630       0.031025      -0.006317       0.000717      -0.001552       0.001136       0.014317      -0.008761       0.002750       0.006011              1.674449       1.389698      -0.117401       0.238158       1.561322      -0.279172       2.072326           0.000291
           61              H      -1.432744       3.368689       0.735583       0.138030       1.163282 0.89751766E+01  0.89819898E+02                                 1.779711                            1.712981      -1.006708       2.411993                    0.997202       3.356899       9.196995       0.499210       1.226008      -0.723446      -0.014139      -0.018855       0.023039       0.032957       0.003321       0.002731      -0.011091       0.001796       0.020965      -0.012925      -0.000861       0.013787              1.798614       1.798485       0.357286      -0.215025       1.891083      -0.318296       1.706274          -0.000103
           62              H      -0.270718       3.655557      14.287789       0.128773       1.031833 0.77421467E+01  0.74997235E+02                                 1.665498                            1.607736      -0.736992       2.529437                    0.999440       3.329869       9.104735       0.505037       1.251985      -0.716523       0.022039      -0.007853      -0.017987       0.029511      -0.005375       0.000492       0.003391       0.013238       0.018839      -0.012276       0.005139       0.007137              1.688344       2.122186      -0.255624      -0.239041       1.448384       0.090178       1.494464           0.000947
           63              H      10.819411       3.735051      13.437135       0.255707       0.713613 0.48134155E+01  0.42507959E+02                                 1.430772                            1.366787      -1.082349       2.429292                    0.998185       3.085680       8.779299       0.476551       1.455390      -0.672125      -0.007299      -0.028094      -0.011263       0.031135      -0.001346       0.001012      -0.009847      -0.006660       0.020182      -0.007462      -0.006421       0.013883              1.480134       1.596064       0.434527       0.133331       1.565018       0.084572       1.279321           0.000392
           64              H      -0.488224       5.281145      12.703009       0.152644       0.941292 0.71507737E+01  0.69510481E+02                                 1.699907                            1.649281      -1.334531       2.264890                    0.993470       3.690510      10.909551       0.441714       1.426487      -0.677520       0.027939       0.003888       0.009099       0.029639       0.005822       0.004575      -0.000920      -0.000385      -0.000192      -0.007889       0.000937       0.006951              1.727611       2.312795       0.201861       0.125428       1.381602      -0.038644       1.488436           0.000063
           65              H      -1.523205       4.564550      11.772241       0.149155       0.984649 0.73417950E+01  0.70482317E+02                                 1.648653                            1.593367      -0.737012       2.548222                    0.999601       3.242794       8.951141       0.492003       1.296763      -0.707222      -0.001853      -0.018776      -0.024630       0.031026       0.002665       0.000985       0.001399      -0.011510       0.014315      -0.008761       0.002749       0.006012              1.674434       1.416733       0.133014       0.122690       1.534264       0.345832       2.072307           0.000296
           66              H       4.450552       8.595686       0.735583       0.138026       1.163263 0.89749780E+01  0.89817327E+02                                 1.779685                            1.712958      -1.006692       2.412000                    0.997202       3.356866       9.196846       0.499216       1.226002      -0.723448       0.023398      -0.002817       0.023038       0.032957      -0.002437       0.008239       0.007911       0.004857       0.020963      -0.012925      -0.000862       0.013786              1.798587       2.177315      -0.138543       0.383157       1.512196      -0.027069       1.706250          -0.000088
           67              H       3.621104       9.458596      14.287789       0.128773       1.031828 0.77420955E+01  0.74996621E+02                                 1.665493                            1.607731      -0.736989       2.529438                    0.999440       3.329862       9.104711       0.505037       1.251986      -0.716523      -0.004217       0.023013      -0.017986       0.029510      -0.003045      -0.003184      -0.001269      -0.015928       0.018838      -0.012276       0.005139       0.007136              1.688339       1.395454      -0.163952       0.041424       2.175106      -0.252102       1.494458           0.000941
           68              H       4.658746       7.502360      13.437135       0.255696       0.713634 0.48135647E+01  0.42509417E+02                                 1.430772                            1.366786      -1.082349       2.429287                    0.998185       3.085688       8.779208       0.476565       1.455344      -0.672133       0.027980       0.007727      -0.011263       0.031136       0.003557       0.008022       0.005799       0.000995       0.020179      -0.007464      -0.006419       0.013882              1.480135       1.949098      -0.230708      -0.139909       1.211989       0.073182       1.279319           0.000402
           69              H       2.322056       8.457436      12.703009       0.152646       0.941300 0.71508610E+01  0.69511675E+02                                 1.699929                            1.649301      -1.334532       2.264887                    0.993470       3.690554      10.909776       0.441707       1.426503      -0.677517      -0.017336       0.022251       0.009098       0.029638      -0.002745      -0.001491       0.004422       0.010277      -0.000192      -0.007889       0.000937       0.006952              1.727633       1.789239      -0.504158      -0.029247       1.905207       0.127949       1.488453           0.000060
           70              H       3.460136       7.919414      11.772241       0.149157       0.984635 0.73416520E+01  0.70480515E+02                                 1.648629                            1.593345      -0.736999       2.548228                    0.999601       3.242759       8.950982       0.492010       1.296753      -0.707224       0.017186       0.007783      -0.024630       0.031026       0.003653      -0.001703       0.000154       0.010372       0.014316      -0.008762       0.002750       0.006012              1.674409       1.620053      -0.015615      -0.360836       1.330906      -0.066661       2.072270           0.000294
           71              C       1.856448       9.420577       8.302620       0.631651      19.887592 0.24206478E+03  0.50036066E+04                                 6.918463                            5.636437      -0.208509       1.999633                    0.999260      22.273578      63.610653       0.602068       0.492163      -1.002772      -0.030559      -0.020043       0.014843       0.039444       0.003451      -0.019638       0.075104      -0.087904       0.090383      -0.070441      -0.034989       0.105429              7.630682       7.486157      -0.646649       0.414797       8.094202      -3.647901       7.311687          -0.000086
           72              C       2.626697      10.395239       7.450509      -0.241486      26.472668 0.41317688E+03  0.96298224E+04                                 7.727761                            6.725978      -0.037377       1.977817                    0.998653      29.635130      85.955434       0.640056       0.410588      -1.063649      -0.062550       0.045911      -0.072700       0.106327      -0.027399       0.049844      -0.008182       0.006508       0.099444      -0.055937      -0.014340       0.070278              8.280351       7.116581      -0.482409       0.322933       9.402906      -1.933022       8.321565           0.000080
           73              C       1.480635      10.191320       5.262696      -0.242798      25.582238 0.41870710E+03  0.98055932E+04                                 7.627262                            6.832393      -0.237068       1.930576                    0.996322      29.368307      85.796410       0.625570       0.418087      -1.057294       0.028562       0.060922       0.080914       0.105234       0.020506       0.019677       0.034887      -0.061680       0.119470      -0.057935      -0.011627       0.069562              8.026239       6.984075       0.229860       1.179593       7.802558       1.254309       9.292084           0.000175
           74              C       0.015964      10.089937       4.961180       0.653174      20.114493 0.23215874E+03  0.47197362E+04                                 6.848734                            5.457309       0.159836       2.132574                    0.999724      21.159495      58.731939       0.626282       0.481065      -1.014755      -0.050360      -0.000183      -0.009203       0.051194       0.002991      -0.004754      -0.080984      -0.080949      -0.048446      -0.071138      -0.032463       0.103600              7.598229       6.925563       0.112375       0.531426       6.599018       3.638709       9.270106           0.000078
           75              C       0.578685       5.202804       8.302620       0.631651      19.887420 0.24206279E+03  0.50035526E+04                                 6.918400                            5.636394      -0.208607       1.999605                    0.999259      22.273496      63.610241       0.602074       0.492160      -1.002775      -0.002078       0.036488       0.014845       0.039447      -0.039787       0.074853      -0.020541       0.037964       0.090371      -0.070436      -0.034980       0.105416              7.630612       8.502090       0.060014      -3.366526       7.078106       1.464754       7.311640          -0.000103
           76              C       1.037642       4.048417       7.450509      -0.241479      26.472314 0.41316937E+03  0.96295874E+04                                 7.727652                            6.725888      -0.037351       1.977829                    0.998653      29.634746      85.953578       0.640065       0.410584      -1.063653       0.071036       0.031211      -0.072700       0.106327       0.016516      -0.032009      -0.039070       0.044196       0.099449      -0.055932      -0.014344       0.070276              8.280231       9.248951      -0.748788      -1.835470       7.270291       0.686856       8.321452           0.000070
           77              C       1.434074       5.142895       5.262696      -0.242798      25.581841 0.41869928E+03  0.98053617E+04                                 7.627174                            6.832322      -0.237056       1.930582                    0.996322      29.368028      85.795304       0.625574       0.418086      -1.057295       0.038478      -0.055201       0.080913       0.105236      -0.036964       0.020374      -0.034484      -0.004686       0.119458      -0.057936      -0.011626       0.069561              8.026139       7.398823      -0.469341       0.496440       7.387630      -1.648649       9.291966           0.000164
           78              C       2.078609       6.462030       4.961180       0.653165      20.114311 0.23215577E+03  0.47196593E+04                                 6.848703                            5.457284       0.159842       2.132580                    0.999724      21.159286      58.731203       0.626282       0.481066      -1.014754       0.025024       0.043707      -0.009204       0.051198      -0.036548      -0.067758       0.044610       0.035290      -0.048456      -0.071141      -0.032461       0.103602              7.598199       6.583326       0.085207       2.885515       6.941171      -2.279564       9.270101           0.000062
           79              C      -2.435132       8.418265       8.302620       0.631652      19.887547 0.24206439E+03  0.50036016E+04                                 6.918444                            5.636421      -0.208534       1.999622                    0.999260      22.273770      63.611443       0.602070       0.492161      -1.002772       0.032637      -0.016442       0.014845       0.039445       0.036332      -0.055217      -0.054559       0.049929       0.090383      -0.070440      -0.034981       0.105421              7.630659       7.382163       0.586580       2.951776       8.198148       2.183123       7.311668          -0.000074
           80              C      -3.664339       8.597990       7.450509      -0.241484      26.472860 0.41317993E+03  0.96299237E+04                                 7.727808                            6.726001      -0.037397       1.977807                    0.998653      29.635391      85.956687       0.640054       0.410588      -1.063648      -0.008485      -0.077127      -0.072699       0.106329       0.010886      -0.017836       0.047258      -0.050707       0.099449      -0.055941      -0.014337       0.070278              8.280409       8.413605       1.231196       1.512592       8.105998       1.246157       8.321625           0.000080
           81              C      -2.914709       7.707431       5.262696      -0.242796      25.582196 0.41870622E+03  0.98055689E+04                                 7.627253                            6.832383      -0.237070       1.930575                    0.996322      29.368279      85.796345       0.625571       0.418087      -1.057294      -0.067043      -0.005723       0.080915       0.105237       0.016456      -0.040052      -0.000402       0.066366       0.119471      -0.057939      -0.011625       0.069564              8.026233       7.796970       0.239489      -1.676044       6.989616       0.394413       9.292113           0.000173
           82              C      -2.094573       6.489680       4.961180       0.653180      20.114393 0.23215582E+03  0.47196594E+04                                 6.848711                            5.457277       0.159843       2.132579                    0.999724      21.159291      58.731165       0.626284       0.481065      -1.014755       0.025342      -0.043521      -0.009204       0.051196       0.033563       0.072516       0.036374       0.045667      -0.048446      -0.071138      -0.032471       0.103610              7.598221       6.777952      -0.197577      -3.416950       6.746571      -1.359123       9.270140           0.000070
           83              C       8.507998       2.100246      13.546380       0.631657      19.887457 0.24206292E+03  0.50035559E+04                                 6.918423                            5.636408      -0.208525       1.999630                    0.999260      22.273426      63.610044       0.602071       0.492162      -1.002774      -0.030564       0.020038      -0.014850       0.039449      -0.003458       0.019643       0.075091      -0.087892       0.090376      -0.070440      -0.034972       0.105413              7.630633       7.486144       0.646614      -0.414780       8.094143      -3.647860       7.311611          -0.000102
           84              C       9.278247       1.125584      14.398491      -0.241491      26.472799 0.41317934E+03  0.96298837E+04                                 7.727764                            6.725981      -0.037356       1.977822                    0.998653      29.635136      85.955168       0.640059       0.410586      -1.063652      -0.062548      -0.045913       0.072698       0.106326       0.027398      -0.049842      -0.008186       0.006514       0.099450      -0.055933      -0.014345       0.070278              8.280354       7.116572       0.482431      -0.322934       9.402909      -1.933049       8.321582          -0.000005
           85              C       8.132185       1.329503       2.020304      -0.242801      25.582110 0.41870463E+03  0.98055175E+04                                 7.627232                            6.832369      -0.237053       1.930582                    0.996322      29.368164      85.795817       0.625572       0.418087      -1.057294       0.028565      -0.060923      -0.080910       0.105233      -0.020507      -0.019681       0.034893      -0.061682       0.119469      -0.057936      -0.011632       0.069569              8.026205       6.984042      -0.229838      -1.179584       7.802531       1.254291       9.292042           0.000147
           86              C       6.667514       1.430886       2.321820       0.653171      20.114365 0.23215704E+03  0.47196949E+04                                 6.848728                            5.457305       0.159820       2.132570                    0.999724      21.159404      58.731732       0.626279       0.481067      -1.014753      -0.050359       0.000178       0.009207       0.051194      -0.002992       0.004755      -0.080985      -0.080951      -0.048453      -0.071140      -0.032463       0.103603              7.598223       6.925547      -0.112361      -0.531418       6.599016       3.638708       9.270104           0.000059
           87              C       7.230235       6.318019      13.546380       0.631663      19.887435 0.24206298E+03  0.50035553E+04                                 6.918390                            5.636386      -0.208511       1.999632                    0.999260      22.273497      63.610142       0.602076       0.492158      -1.002776      -0.002071      -0.036491      -0.014846       0.039450       0.039786      -0.074854      -0.020534       0.037962       0.090391      -0.070441      -0.034975       0.105416              7.630599       8.502043      -0.059999       3.366505       7.078147       1.464771       7.311608          -0.000096
           88              C       7.689192       7.472406      14.398491      -0.241484      26.472636 0.41317550E+03  0.96297685E+04                                 7.727729                            6.725951      -0.037352       1.977825                    0.998653      29.634969      85.954475       0.640060       0.410586      -1.063652       0.071035      -0.031213       0.072698       0.106326      -0.016523       0.032009      -0.039077       0.044195       0.099444      -0.055936      -0.014344       0.070280              8.280318       9.249036       0.748809       1.835518       7.270370       0.686881       8.321549          -0.000004
           89              C       8.085624       6.377928       2.020304      -0.242798      25.581944 0.41870173E+03  0.98054301E+04                                 7.627192                            6.832341      -0.237048       1.930586                    0.996322      29.368045      85.795308       0.625574       0.418086      -1.057295       0.038478       0.055202      -0.080913       0.105237       0.036960      -0.020376      -0.034487      -0.004680       0.119467      -0.057933      -0.011632       0.069565              8.026159       7.398833       0.469349      -0.496454       7.387645      -1.648665       9.291999           0.000152
           90              C       8.730159       5.058793       2.321820       0.653169      20.114358 0.23215652E+03  0.47196775E+04                                 6.848713                            5.457294       0.159861       2.132586                    0.999724      21.159276      58.731154       0.626282       0.481066      -1.014754       0.025026      -0.043705       0.009205       0.051197       0.036552       0.067759       0.044612       0.035297      -0.048451      -0.071140      -0.032466       0.103606              7.598211       6.583324      -0.085199      -2.885519       6.941178      -2.279572       9.270132           0.000056
           91              C       4.216418       3.102558      13.546380       0.631672      19.887276 0.24206041E+03  0.50034875E+04                                 6.918373                            5.636376      -0.208509       1.999638                    0.999260      22.273219      63.609195       0.602074       0.492161      -1.002775       0.032639       0.016453      -0.014848       0.039452      -0.036331       0.055209      -0.054555       0.049936       0.090376      -0.070440      -0.034972       0.105412              7.630569       7.382086      -0.586524      -2.951704       8.198086       2.183085       7.311537          -0.000074
           92              C       2.987211       2.922833      14.398491      -0.241495      26.472677 0.41317725E+03  0.96298048E+04                                 7.727714                            6.725955      -0.037326       1.977833                    0.998653      29.634878      85.953756       0.640062       0.410585      -1.063655      -0.008490       0.077122       0.072697       0.106324      -0.010870       0.017833       0.047260      -0.050713       0.099441      -0.055929      -0.014352       0.070280              8.280291       8.413466      -1.231193      -1.512608       8.105893       1.246169       8.321515           0.000024
           93              C       3.736841       3.813392       2.020304      -0.242812      25.582049 0.41870375E+03  0.98054914E+04                                 7.627242                            6.832388      -0.237071       1.930578                    0.996321      29.368055      85.795453       0.625567       0.418090      -1.057292      -0.067044       0.005723      -0.080909       0.105233      -0.016452       0.040059      -0.000405       0.066361       0.119473      -0.057935      -0.011635       0.069571              8.026213       7.796975      -0.239509       1.676052       6.989627       0.394394       9.292037           0.000173
           94              C       4.556977       5.031143       2.321820       0.653169      20.114236 0.23215397E+03  0.47196155E+04                                 6.848712                            5.457282       0.159823       2.132576                    0.999724      21.159154      58.730870       0.626279       0.481070      -1.014752       0.025336       0.043523       0.009211       0.051196      -0.033559      -0.072514       0.036373       0.045657      -0.048450      -0.071140      -0.032464       0.103604              7.598220       6.777959       0.197559       3.416950       6.746563      -1.359139       9.270138           0.000083
           95              C       4.795102       2.100246       6.263380       0.631657      19.887424 0.24206241E+03  0.50035419E+04                                 6.918424                            5.636410      -0.208538       1.999626                    0.999260      22.273340      63.609742       0.602070       0.492163      -1.002773       0.030567       0.020041      -0.014846       0.039451       0.003454      -0.019643       0.075099      -0.087895       0.090385      -0.070442      -0.034981       0.105422              7.630634       7.486150      -0.646600       0.414776       8.094151      -3.647863       7.311601          -0.000086
           96              C       4.024853       1.125584       7.115491      -0.241492      26.472785 0.41317913E+03  0.96298837E+04                                 7.727775                            6.725990      -0.037374       1.977817                    0.998653      29.635174      85.955473       0.640056       0.410587      -1.063650       0.062548      -0.045913       0.072701       0.106329      -0.027398       0.049843      -0.008183       0.006511       0.099442      -0.055935      -0.014342       0.070277              8.280365       7.116582      -0.482411       0.322944       9.402938      -1.933037       8.321576           0.000081
           97              C       5.170915       1.329503       9.303304      -0.242800      25.582283 0.41870819E+03  0.98056257E+04                                 7.627272                            6.832401      -0.237067       1.930575                    0.996322      29.368363      85.796615       0.625570       0.418087      -1.057294      -0.028562      -0.060923      -0.080912       0.105234       0.020505       0.019678       0.034888      -0.061680       0.119467      -0.057934      -0.011629       0.069563              8.026245       6.984089       0.229857       1.179595       7.802581       1.254309       9.292067           0.000174
           98              C       6.635586       1.430886       9.604820       0.653172      20.114528 0.23215932E+03  0.47197517E+04                                 6.848745                            5.457317       0.159832       2.132572                    0.999724      21.159543      58.732136       0.626281       0.481065      -1.014754       0.050360       0.000181       0.009205       0.051194       0.002991      -0.004754      -0.080982      -0.080949      -0.048452      -0.071137      -0.032461       0.103598              7.598238       6.925576       0.112374       0.531425       6.599036       3.638714       9.270103           0.000079
           99              C       6.072865       6.318019       6.263380       0.631662      19.887158 0.24205923E+03  0.50034587E+04                                 6.918343                            5.636355      -0.208526       1.999633                    0.999260      22.273236      63.609281       0.602076       0.492160      -1.002775       0.002072      -0.036492      -0.014848       0.039451      -0.039783       0.074851      -0.020539       0.037964       0.090379      -0.070433      -0.034980       0.105413              7.630541       8.501976       0.060011      -3.366465       7.078114       1.464752       7.311534          -0.000102
          100              C       5.613908       7.472406       7.115491      -0.241483      26.472330 0.41316975E+03  0.96296001E+04                                 7.727659                            6.725893      -0.037350       1.977830                    0.998653      29.634752      85.953657       0.640065       0.410585      -1.063653      -0.071038      -0.031210       0.072701       0.106329       0.016518      -0.032010      -0.039069       0.044192       0.099445      -0.055928      -0.014346       0.070275              8.280238       9.248960      -0.748790      -1.835454       7.270312       0.686849       8.321442           0.000070
          101              C       5.217476       6.377928       9.303304      -0.242799      25.581838 0.41869935E+03  0.98053636E+04                                 7.627173                            6.832322      -0.237049       1.930584                    0.996322      29.368032      85.795311       0.625574       0.418086      -1.057295      -0.038479       0.055202      -0.080912       0.105236      -0.036963       0.020375      -0.034485      -0.004684       0.119459      -0.057935      -0.011628       0.069563              8.026136       7.398830      -0.469339       0.496438       7.387631      -1.648643       9.291947           0.000164
          102              C       4.572941       5.058793       9.604820       0.653164      20.114313 0.23215596E+03  0.47196641E+04                                 6.848702                            5.457284       0.159853       2.132583                    0.999724      21.159301      58.731247       0.626282       0.481066      -1.014754      -0.025025      -0.043706       0.009205       0.051198      -0.036548      -0.067758       0.044609       0.035291      -0.048458      -0.071140      -0.032461       0.103601              7.598194       6.583329       0.085209       2.885510       6.941171      -2.279557       9.270083           0.000062
          103              C       9.086682       3.102558       6.263380       0.631668      19.887415 0.24206231E+03  0.50035433E+04                                 6.918432                            5.636414      -0.208525       1.999629                    0.999260      22.273430      63.610177       0.602068       0.492164      -1.002772      -0.032643       0.016453      -0.014846       0.039454       0.036332      -0.055211      -0.054557       0.049934       0.090383      -0.070441      -0.034975       0.105415              7.630643       7.382190       0.586526       2.951760       8.198138       2.183097       7.311600          -0.000074
          104              C      10.315889       2.922833       7.115491      -0.241489      26.472922 0.41318123E+03  0.96299549E+04                                 7.727810                            6.726006      -0.037386       1.977811                    0.998653      29.635378      85.956463       0.640055       0.410587      -1.063649       0.008487       0.077129       0.072702       0.106332       0.010881      -0.017836       0.047257      -0.050707       0.099440      -0.055936      -0.014340       0.070276              8.280410       8.413598       1.231215       1.512587       8.106013       1.246173       8.321618           0.000080
          105              C       9.566259       3.813392       9.303304      -0.242798      25.582205 0.41870660E+03  0.98055783E+04                                 7.627249                            6.832382      -0.237059       1.930578                    0.996322      29.368295      85.796344       0.625571       0.418086      -1.057294       0.067044       0.005724      -0.080914       0.105237       0.016456      -0.040053      -0.000402       0.066364       0.119471      -0.057939      -0.011626       0.069565              8.026224       7.796977       0.239499      -1.676044       6.989631       0.394411       9.292063           0.000173
          106              C       8.746123       5.031143       9.604820       0.653179      20.114384 0.23215584E+03  0.47196592E+04                                 6.848705                            5.457273       0.159861       2.132585                    0.999724      21.159293      58.731141       0.626285       0.481064      -1.014755      -0.025340       0.043522       0.009206       0.051196       0.033563       0.072514       0.036374       0.045666      -0.048450      -0.071138      -0.032470       0.103608              7.598210       6.777952      -0.197570      -3.416941       6.746577      -1.359128       9.270100           0.000071
          107              C      -1.856448       9.420577       1.019620       0.631657      19.887440 0.24206280E+03  0.50035534E+04                                 6.918421                            5.636408      -0.208523       1.999630                    0.999260      22.273428      63.610068       0.602071       0.492162      -1.002773       0.030564      -0.020038       0.014851       0.039449      -0.003458       0.019643       0.075091      -0.087891       0.090376      -0.070440      -0.034972       0.105412              7.630629       7.486141       0.646608      -0.414780       8.094131      -3.647858       7.311615          -0.000102
          108              C      -2.626697      10.395239       0.167509      -0.241492      26.472804 0.41317963E+03  0.96298938E+04                                 7.727768                            6.725986      -0.037357       1.977822                    0.998653      29.635151      85.955272       0.640058       0.410586      -1.063651       0.062548       0.045914      -0.072697       0.106326       0.027398      -0.049842      -0.008186       0.006514       0.099451      -0.055934      -0.014345       0.070279              8.280357       7.116575       0.482421      -0.322939       9.402903      -1.933044       8.321593          -0.000005
          109              C      -1.480635      10.191320      12.545696      -0.242804      25.582254 0.41870782E+03  0.98056153E+04                                 7.627270                            6.832402      -0.237075       1.930573                    0.996322      29.368317      85.796483       0.625569       0.418087      -1.057293      -0.028567       0.060926       0.080912       0.105236      -0.020504      -0.019679       0.034888      -0.061677       0.119462      -0.057932      -0.011630       0.069562              8.026247       6.984069      -0.229852      -1.179597       7.802579       1.254320       9.292093           0.000147
          110              C      -0.015964      10.089937      12.244180       0.653171      20.114488 0.23215784E+03  0.47197123E+04                                 6.848723                            5.457294       0.159807       2.132563                    0.999724      21.159448      58.731734       0.626284       0.481064      -1.014755       0.050361      -0.000176      -0.009209       0.051196      -0.002993       0.004753      -0.080987      -0.080951      -0.048446      -0.071140      -0.032464       0.103603              7.598227       6.925531      -0.112360      -0.531408       6.599052       3.638739       9.270098           0.000060
          111              C      -0.578685       5.202804       1.019620       0.631663      19.887430 0.24206301E+03  0.50035563E+04                                 6.918391                            5.636387      -0.208516       1.999631                    0.999260      22.273498      63.610153       0.602076       0.492158      -1.002776       0.002071       0.036491       0.014846       0.039450       0.039786      -0.074855      -0.020533       0.037963       0.090391      -0.070442      -0.034975       0.105416              7.630598       8.502036      -0.060001       3.366507       7.078142       1.464767       7.311616          -0.000096
          112              C      -1.037642       4.048417       0.167509      -0.241485      26.472671 0.41317640E+03  0.96297917E+04                                 7.727733                            6.725958      -0.037349       1.977826                    0.998653      29.634974      85.954405       0.640060       0.410586      -1.063652      -0.071036       0.031213      -0.072698       0.106327      -0.016523       0.032008      -0.039077       0.044196       0.099444      -0.055937      -0.014344       0.070280              8.280319       9.249021       0.748811       1.835529       7.270377       0.686881       8.321560          -0.000004
          113              C      -1.434074       5.142895      12.545696      -0.242801      25.582053 0.41870389E+03  0.98054943E+04                                 7.627222                            6.832369      -0.237053       1.930583                    0.996322      29.368134      85.795655       0.625571       0.418087      -1.057294      -0.038478      -0.055205       0.080914       0.105239       0.036958      -0.020374      -0.034487      -0.004680       0.119467      -0.057932      -0.011630       0.069563              8.026193       7.398833       0.469364      -0.496477       7.387694      -1.648700       9.292051           0.000152
          114              C      -2.078609       6.462030      12.244180       0.653185      20.114197 0.23215314E+03  0.47195957E+04                                 6.848700                            5.457273       0.159841       2.132583                    0.999724      21.159148      58.730886       0.626279       0.481070      -1.014751      -0.025026       0.043709      -0.009214       0.051202       0.036551       0.067761       0.044610       0.035294      -0.048443      -0.071139      -0.032466       0.103605              7.598207       6.583338      -0.085173      -2.885552       6.941165      -2.279577       9.270119           0.000056
          115              C       2.435132       8.418265       1.019620       0.631671      19.887259 0.24206026E+03  0.50034847E+04                                 6.918374                            5.636377      -0.208509       1.999637                    0.999260      22.273227      63.609262       0.602073       0.492162      -1.002774      -0.032638      -0.016454       0.014848       0.039452      -0.036331       0.055209      -0.054555       0.049936       0.090376      -0.070440      -0.034972       0.105412              7.630570       7.382090      -0.586521      -2.951707       8.198075       2.183087       7.311545          -0.000074
          116              C       3.664339       8.597990       0.167509      -0.241497      26.472727 0.41317841E+03  0.96298434E+04                                 7.727734                            6.725971      -0.037332       1.977831                    0.998653      29.634946      85.954144       0.640060       0.410585      -1.063654       0.008490      -0.077122      -0.072697       0.106324      -0.010870       0.017832       0.047260      -0.050714       0.099442      -0.055929      -0.014352       0.070280              8.280313       8.413498      -1.231189      -1.512603       8.105896       1.246178       8.321545           0.000024
          117              C       2.914709       7.707431      12.545696      -0.242816      25.582185 0.41870639E+03  0.98055728E+04                                 7.627275                            6.832412      -0.237092       1.930570                    0.996321      29.368203      85.796091       0.625566       0.418090      -1.057292       0.067047      -0.005723       0.080911       0.105237      -0.016450       0.040054      -0.000402       0.066355       0.119469      -0.057932      -0.011632       0.069564              8.026253       7.797037      -0.239509       1.676090       6.989640       0.394402       9.292084           0.000173
          118              C       2.094573       6.489680      12.244180       0.653179      20.114244 0.23215292E+03  0.47195945E+04                                 6.848741                            5.457292       0.159773       2.132560                    0.999724      21.159156      58.731104       0.626274       0.481073      -1.014749      -0.025337      -0.043526      -0.009216       0.051200      -0.033556      -0.072516       0.036378       0.045661      -0.048444      -0.071142      -0.032464       0.103606              7.598266       6.778023       0.197535       3.417002       6.746589      -1.359167       9.270187           0.000083
          119              N       1.769977      11.040405       6.437881      -0.241502      31.007965 0.49903405E+03  0.12061393E+05                                 8.522117                            7.379968      -0.473775       1.869480                    0.997626      28.382255      80.911325       0.619197       0.409270      -1.076121       0.074654      -0.141465      -0.031807       0.163087       0.012261       0.072017       0.002020      -0.040179       0.178850      -0.086933      -0.008898       0.095831              9.335974       6.803916      -0.210735       1.697463      10.422250      -0.119409      10.781755           0.029289
          120              N       2.024732       4.467775       6.437881      -0.241531      31.008147 0.49903843E+03  0.12061525E+05                                 8.522181                            7.380034      -0.473803       1.869470                    0.997626      28.382282      80.911491       0.619190       0.409274      -1.076118      -0.159831       0.006081      -0.031806       0.163078      -0.023520      -0.034255      -0.063370      -0.001155       0.178839      -0.086918      -0.008905       0.095822              9.336041       9.700262      -1.461422      -0.952145       7.526015      -1.410345      10.781848           0.029376
          121              N      -3.794709       7.533466       6.437881      -0.241531      31.008145 0.49903769E+03  0.12061524E+05                                 8.522233                            7.380062      -0.473767       1.869479                    0.997626      28.382349      80.912218       0.619183       0.409278      -1.076114       0.085181       0.135399      -0.031813       0.163097       0.011273      -0.037762       0.061364       0.041343       0.178865      -0.086947      -0.008891       0.095839              9.336113       9.335257       1.672185      -0.745317       7.891127       1.529795      10.781955           0.029337
          122              N       8.421527       0.480418       0.845119      -0.241492      31.006930 0.49901333E+03  0.12060791E+05                                 8.522042                            7.379907      -0.473763       1.869489                    0.997626      28.381594      80.909635       0.619187       0.409280      -1.076112       0.074648       0.141457       0.031806       0.163077      -0.012259      -0.072010       0.002020      -0.040162       0.178845      -0.086920      -0.008905       0.095825              9.335888       6.803855       0.210758      -1.697445      10.422151      -0.119406      10.781659           0.029286
          123              N       8.676282       7.053048       0.845119      -0.241518      31.008225 0.49903943E+03  0.12061546E+05                                 8.522144                            7.379994      -0.473804       1.869471                    0.997626      28.382339      80.911445       0.619198       0.409269      -1.076123      -0.159841      -0.006076       0.031811       0.163089       0.023527       0.034257      -0.063376      -0.001147       0.178853      -0.086930      -0.008900       0.095829              9.336005       9.700220       1.461440       0.952153       7.525995      -1.410312      10.781800           0.029266
          124              N       2.856841       3.987357       0.845119      -0.241478      31.007055 0.49901513E+03  0.12060799E+05                                 8.521912                            7.379804      -0.473749       1.869496                    0.997626      28.381576      80.908439       0.619208       0.409267      -1.076125       0.085185      -0.135370       0.031805       0.163074      -0.011256       0.037750       0.061346       0.041308       0.178834      -0.086909      -0.008909       0.095818              9.335740       9.334963      -1.672125       0.745285       7.890797       1.529680      10.781459           0.029266
          125              N       4.881573       0.480418       8.128119      -0.241502      31.007962 0.49903409E+03  0.12061394E+05                                 8.522119                            7.379970      -0.473773       1.869481                    0.997626      28.382244      80.911298       0.619197       0.409270      -1.076121      -0.074655       0.141462       0.031808       0.163085       0.012259       0.072018       0.002019      -0.040181       0.178848      -0.086935      -0.008897       0.095831              9.335971       6.803920      -0.210739       1.697465      10.422259      -0.119400      10.781733           0.029289
          126              N       4.626818       7.053048       8.128119      -0.241531      31.008081 0.49903730E+03  0.12061492E+05                                 8.522173                            7.380028      -0.473805       1.869471                    0.997626      28.382244      80.911388       0.619190       0.409274      -1.076118       0.159830      -0.006080       0.031806       0.163078      -0.023521      -0.034256      -0.063369      -0.001154       0.178839      -0.086919      -0.008904       0.095822              9.336028       9.700250      -1.461418      -0.952137       7.526014      -1.410342      10.781820           0.029376
          127              N      10.446259       3.987357       8.128119      -0.241530      31.008052 0.49903605E+03  0.12061473E+05                                 8.522216                            7.380051      -0.473772       1.869479                    0.997626      28.382281      80.911950       0.619184       0.409278      -1.076114      -0.085180      -0.135398       0.031813       0.163095       0.011273      -0.037761       0.061365       0.041344       0.178863      -0.086948      -0.008890       0.095838              9.336086       9.335230       1.672189      -0.745336       7.891136       1.529786      10.781891           0.029337
          128              N      -1.769977      11.040405      13.720881      -0.241492      31.006927 0.49901298E+03  0.12060781E+05                                 8.522043                            7.379907      -0.473765       1.869488                    0.997626      28.381589      80.909632       0.619186       0.409281      -1.076112      -0.074648      -0.141457      -0.031806       0.163077      -0.012259      -0.072010       0.002020      -0.040163       0.178847      -0.086920      -0.008905       0.095826              9.335891       6.803855       0.210749      -1.697451      10.422150      -0.119390      10.781669           0.029285
          129              N      -2.024732       4.467775      13.720881      -0.241518      31.008257 0.49903969E+03  0.12061553E+05                                 8.522147                            7.379995      -0.473810       1.869469                    0.997626      28.382347      80.911445       0.619198       0.409268      -1.076123       0.159841       0.006075      -0.031811       0.163089       0.023528       0.034256      -0.063376      -0.001146       0.178856      -0.086930      -0.008899       0.095830              9.336010       9.700207       1.461447       0.952144       7.526007      -1.410323      10.781815           0.029265
          130              N       3.794709       7.533466      13.720881      -0.241478      31.007096 0.49901553E+03  0.12060814E+05                                 8.521927                            7.379811      -0.473755       1.869494                    0.997626      28.381601      80.908592       0.619207       0.409268      -1.076124      -0.085185       0.135371      -0.031805       0.163074      -0.011257       0.037750       0.061346       0.041308       0.178837      -0.086910      -0.008909       0.095819              9.335760       9.334993      -1.672122       0.745310       7.890797       1.529682      10.781491           0.029265
          131              O       0.608617       9.362973       8.143268      -0.612892      36.512704 0.67138069E+03  0.17077999E+05                                 8.755697                            8.102319      -0.027606       2.032585                    0.993865      28.901150      78.394306       0.656685       0.366675      -1.131884       0.010754      -0.021286      -0.002672       0.023998       0.006710       0.005366       0.061346       0.063847      -0.047232      -0.081397       0.032151       0.049247              9.129751      11.050924       0.013483       0.211295       8.787211      -2.220513       7.551118           0.011232
          132              O       2.443779       8.709742       9.128512      -0.581449      34.253976 0.52043726E+03  0.12402327E+05                                 8.335904                            7.047953       0.496227       2.213561                    0.995106      27.608034      72.111807       0.718096       0.357922      -1.140534      -0.040706      -0.010544      -0.006861       0.042606      -0.068082       0.019078       0.004281      -0.102010       0.081693      -0.101485       0.029512       0.071973              9.276746       8.541741      -3.473384       1.769116       9.823549      -3.483071       9.464948           0.004455
          133              O      -0.816145      10.655609       5.734634      -0.500356      32.335160 0.50907790E+03  0.12048753E+05                                 7.999747                            6.963426       0.569471       2.250297                    0.997680      26.584070      68.897965       0.724528       0.357185      -1.142650       0.011674      -0.005296      -0.021763       0.025258      -0.022689      -0.025490       0.020692      -0.071463       0.108963      -0.064273       0.004560       0.059714              8.702983       6.774002      -1.490552      -1.916341       9.060906       4.021881      10.274040           0.033151
          134              O      -0.351202       9.430946       3.966759      -0.540864      38.956089 0.55159777E+03  0.13322536E+05                                 9.118580                            7.291125       0.323020       2.173725                    0.994489      27.003447      70.749647       0.701688       0.361408      -1.139043      -0.011699       0.033240       0.013518       0.037743       0.010134       0.012951      -0.009337      -0.095537       0.114143      -0.069648       0.025497       0.044151             10.464815       6.254961       1.515787       1.896019      10.342874       5.686223      14.796609           0.004007
          135              O       1.152714       6.312259       8.143268      -0.612862      36.512887 0.67138361E+03  0.17078149E+05                                 8.755866                            8.102446      -0.027871       2.032508                    0.993862      28.901038      78.395022       0.656664       0.366685      -1.131873      -0.023804       0.001329      -0.002681       0.023991       0.024291       0.050446      -0.035324      -0.043524      -0.047223      -0.081397       0.032154       0.049243              9.129963       9.341686       0.973414      -2.028841      10.496770       0.927386       7.551432           0.011270
          136              O      -0.330582       5.049577       9.128512      -0.581442      34.254406 0.52044759E+03  0.12402653E+05                                 8.336034                            7.048073       0.495950       2.213472                    0.995106      27.608098      72.112575       0.718081       0.357927      -1.140529       0.011227       0.040527      -0.006865       0.042610      -0.010128      -0.005836      -0.018660       0.168888       0.081654      -0.101459       0.029498       0.071961              9.276888      12.511308       1.181724      -3.900996       5.854301       0.209460       9.465055           0.004507
          137              O       2.984550       6.899821       5.734634      -0.500396      32.335624 0.50908656E+03  0.12049021E+05                                 7.999873                            6.963527       0.569440       2.250283                    0.997680      26.584171      68.898641       0.724516       0.357189      -1.142645      -0.010425      -0.007459      -0.021765       0.025259      -0.019600       0.030668       0.011718       0.075013       0.108970      -0.064265       0.004549       0.059716              8.703130       9.780229      -0.245002       4.441302       6.054960      -0.351357      10.274202           0.033199
          138              O       1.691489       7.109500       3.966759      -0.540889      38.954488 0.55156773E+03  0.13321611E+05                                 9.118276                            7.290880       0.323199       2.173789                    0.994490      27.002924      70.747437       0.701707       0.361403      -1.139048       0.034626      -0.006479       0.013518       0.037731      -0.046442      -0.014537      -0.006557       0.030234       0.114121      -0.069652       0.025525       0.044126             10.464468       8.007969      -2.527866       3.976364       8.589240      -4.484871      14.796194           0.004047
          139              O      -1.761330       7.366414       8.143268      -0.612888      36.515457 0.67144429E+03  0.17080113E+05                                 8.756336                            8.102861      -0.028015       2.032449                    0.993859      28.902157      78.399551       0.656640       0.366689      -1.131867       0.013062       0.019956      -0.002668       0.024000      -0.031008      -0.055825      -0.026037      -0.020303      -0.047200      -0.081416       0.032159       0.049257              9.130466       9.365591      -0.987007       1.817723      10.473993       1.293311       7.551814           0.011200
          140              O      -2.113197       9.282327       9.128512      -0.581452      34.255455 0.52046455E+03  0.12403155E+05                                 8.336187                            7.048174       0.496280       2.213571                    0.995106      27.608510      72.113867       0.718078       0.357926      -1.140530       0.029487      -0.029985      -0.006858       0.042610       0.078224      -0.013237       0.014376      -0.066926       0.081728      -0.101499       0.029519       0.071980              9.277073       6.495210       2.291806       2.131920      11.870762       3.273752       9.465247           0.004462
          141              O      -2.168405       5.486216       5.734634      -0.500378      32.335505 0.50908396E+03  0.12048926E+05                                 7.999786                            6.963454       0.569438       2.250287                    0.997680      26.584250      68.898405       0.724529       0.357183      -1.142652      -0.001246       0.012753      -0.021759       0.025252       0.042291      -0.005162      -0.032429      -0.003575       0.108939      -0.064277       0.004565       0.059712              8.703038       7.198363       1.735561      -2.524909       8.636634      -3.670563      10.274117           0.033186
          142              O      -1.340287       6.501200       3.966759      -0.540884      38.955431 0.55157781E+03  0.13321919E+05                                 9.118423                            7.290948       0.323131       2.173772                    0.994484      27.003120      70.748183       0.701703       0.361404      -1.139047      -0.022931      -0.026739       0.013522       0.037731       0.036318       0.001606       0.015876       0.065321       0.114135      -0.069657       0.025512       0.044145             10.464676      10.633405       1.012210      -5.872424       5.964099      -1.201144      14.796525           0.004036
          143              O       7.260167       2.157850      13.705732      -0.612858      36.509722 0.67130736E+03  0.17075653E+05                                 8.755176                            8.101833      -0.027621       2.032612                    0.993857      28.899748      78.389181       0.656710       0.366671      -1.131888       0.010739       0.021292       0.002661       0.023995      -0.006724      -0.005361       0.061348       0.063825      -0.047260      -0.081395       0.032143       0.049253              9.129200      11.050267      -0.013507      -0.211280       8.786738      -2.220364       7.550594           0.011192
          144              O       9.095329       2.811081      12.720488      -0.581434      34.254929 0.52045708E+03  0.12402947E+05                                 8.336142                            7.048163       0.495909       2.213461                    0.995102      27.608187      72.113210       0.718072       0.357930      -1.140525      -0.040726       0.010546       0.006846       0.042623       0.068073      -0.019064       0.004270      -0.102004       0.081694      -0.101471       0.029506       0.071965              9.277012       8.542033       3.473483      -1.769182       9.823818      -3.483142       9.465184           0.004430
          145              O       5.835405       0.865214       1.548366      -0.500363      32.335019 0.50907473E+03  0.12048660E+05                                 7.999733                            6.963410       0.569473       2.250298                    0.997680      26.583977      68.897702       0.724528       0.357185      -1.142650       0.011681       0.005292       0.021764       0.025261       0.022683       0.025482       0.020707      -0.071447       0.108981      -0.064262       0.004540       0.059722              8.702972       6.773981       1.490562       1.916335       9.060905       4.021886      10.274030           0.033134
          146              O       6.300348       2.089877       3.316241      -0.540877      38.956034 0.55159765E+03  0.13322531E+05                                 9.118571                            7.291121       0.323019       2.173726                    0.994488      27.003453      70.749633       0.701688       0.361408      -1.139043      -0.011698      -0.033242      -0.013514       0.037743      -0.010132      -0.012948      -0.009329      -0.095528       0.114134      -0.069641       0.025500       0.044141             10.464802       6.254950      -1.515772      -1.896004      10.342864       5.686211      14.796593           0.004027
          147              O       7.804264       5.208564      13.705732      -0.612912      36.513434 0.67139342E+03  0.17078426E+05                                 8.755792                            8.102362      -0.027757       2.032545                    0.993856      28.901560      78.395990       0.656686       0.366672      -1.131885      -0.023797      -0.001344       0.002673       0.023985      -0.024300      -0.050504      -0.035346      -0.043574      -0.047199      -0.081467       0.032182       0.049284              9.129893       9.341590      -0.973291       2.028845      10.496760       0.927469       7.551327           0.011164
          148              O       6.320968       6.471246      12.720488      -0.581436      34.253857 0.52043744E+03  0.12402338E+05                                 8.335876                            7.047951       0.496030       2.213501                    0.995106      27.608041      72.111966       0.718096       0.357922      -1.140534       0.011227      -0.040553       0.006849       0.042632       0.010137       0.005832      -0.018633       0.168937       0.081709      -0.101485       0.029508       0.071976              9.276702      12.511035      -1.181725       3.900917       5.854224       0.209415       9.464848           0.004445
          149              O       9.636100       4.621002       1.548366      -0.500368      32.334980 0.50907456E+03  0.12048656E+05                                 7.999733                            6.963420       0.569416       2.250284                    0.997680      26.583950      68.897654       0.724526       0.357187      -1.142648      -0.010420       0.007462       0.021764       0.025257       0.019596      -0.030670       0.011726       0.075023       0.108964      -0.064269       0.004550       0.059718              8.702968       9.780028       0.244990      -4.441196       6.054860      -0.351336      10.274017           0.033110
          150              O       8.343039       4.411323       3.316241      -0.540864      38.953702 0.55155428E+03  0.13321203E+05                                 9.118158                            7.290794       0.323145       2.173781                    0.994489      27.002586      70.746293       0.701711       0.361404      -1.139048       0.034625       0.006477      -0.013512       0.037728       0.046446       0.014542      -0.006559       0.030230       0.114116      -0.069655       0.025527       0.044129             10.464324       8.007843       2.527823      -3.976278       8.589141      -4.484808      14.795987           0.004019
          151              O       4.890220       4.154409      13.705732      -0.612883      36.510797 0.67132969E+03  0.17076361E+05                                 8.755316                            8.101936      -0.027536       2.032628                    0.993856      28.900293      78.390942       0.656710       0.366668      -1.131891       0.013055      -0.019940       0.002678       0.023983       0.030994       0.055840      -0.026039      -0.020303      -0.047256      -0.081427       0.032164       0.049263              9.129369       9.364561       0.986970      -1.817412      10.472745       1.293087       7.550802           0.011277
          152              O       4.538353       2.238496      12.720488      -0.581427      34.253538 0.52043068E+03  0.12402142E+05                                 8.335864                            7.047939       0.496096       2.213527                    0.995107      27.607746      72.111182       0.718091       0.357925      -1.140531       0.029500       0.029993       0.006845       0.042622      -0.078208       0.013231       0.014377      -0.066911       0.081694      -0.101475       0.029507       0.071968              9.276685       6.494971      -2.291645      -2.131767      11.870253       3.273593       9.464831           0.004465
          153              O       4.483145       6.034607       1.548366      -0.500361      32.334523 0.50906530E+03  0.12048385E+05                                 7.999673                            6.963364       0.569491       2.250309                    0.997680      26.583698      68.896887       0.724527       0.357187      -1.142648      -0.001260      -0.012765       0.021762       0.025261      -0.042277       0.005201      -0.032415      -0.003553       0.108991      -0.064259       0.004536       0.059722              8.702911       7.198279      -1.735530       2.524862       8.636489      -3.670504      10.273965           0.033128
          154              O       5.311263       5.019623       3.316241      -0.540870      38.954628 0.55156527E+03  0.13321540E+05                                 9.118308                            7.290868       0.323136       2.173780                    0.994483      27.002824      70.747183       0.701707       0.361404      -1.139047      -0.022941       0.026735      -0.013519       0.037733      -0.036313      -0.001601       0.015859       0.065285       0.114106      -0.069633       0.025508       0.044125             10.464532      10.633280      -1.012201       5.872322       5.964033      -1.201125      14.796284           0.004006
          155              O       6.042933       2.157850       6.422732      -0.612857      36.509667 0.67130645E+03  0.17075611E+05                                 8.755133                            8.101799      -0.027629       2.032612                    0.993856      28.899761      78.388975       0.656715       0.366668      -1.131891      -0.010742       0.021294       0.002660       0.023998       0.006725       0.005360       0.061351       0.063841      -0.047263      -0.081403       0.032148       0.049255              9.129150      11.050229       0.013541       0.211260       8.786677      -2.220341       7.550543           0.011229
          156              O       4.207771       2.811081       5.437488      -0.581430      34.253835 0.52043658E+03  0.12402321E+05                                 8.335916                            7.047983       0.495952       2.213480                    0.995102      27.607866      72.111671       0.718088       0.357926      -1.140530       0.040720       0.010549       0.006847       0.042618      -0.068076       0.019065       0.004273      -0.102001       0.081698      -0.101474       0.029509       0.071965              9.276749       8.541788      -3.473363       1.769130       9.823541      -3.483039       9.464917           0.004452
          157              O       7.467695       0.865214       8.831366      -0.500357      32.335347 0.50908171E+03  0.12048868E+05                                 7.999785                            6.963457       0.569454       2.250290                    0.997680      26.584143      68.898274       0.724526       0.357185      -1.142649      -0.011674       0.005291       0.021765       0.025259      -0.022688      -0.025491       0.020694      -0.071463       0.108957      -0.064272       0.004557       0.059715              8.703023       6.774031      -1.490562      -1.916352       9.060968       4.021910      10.274072           0.033150
          158              O       7.002752       2.089877      10.599241      -0.540865      38.956192 0.55159958E+03  0.13322592E+05                                 9.118601                            7.291139       0.323020       2.173724                    0.994489      27.003481      70.749793       0.701687       0.361408      -1.139042       0.011699      -0.033241      -0.013517       0.037743       0.010134       0.012951      -0.009336      -0.095538       0.114140      -0.069648       0.025498       0.044150             10.464835       6.254974       1.515793       1.896021      10.342917       5.686240      14.796613           0.004007
          159              O       5.498836       5.208564       6.422732      -0.612870      36.512042 0.67136196E+03  0.17077454E+05                                 8.755673                            8.102258      -0.027829       2.032533                    0.993856      28.900734      78.393763       0.656679       0.366680      -1.131877       0.023787      -0.001331       0.002688       0.023976       0.024289       0.050465      -0.035337      -0.043531      -0.047222      -0.081419       0.032160       0.049260              9.129764       9.341459       0.973301      -2.028799      10.496629       0.927433       7.551203           0.011267
          160              O       6.982132       6.471246       5.437488      -0.581427      34.253405 0.52043008E+03  0.12402130E+05                                 8.335863                            7.047950       0.496010       2.213503                    0.995106      27.607652      72.111073       0.718088       0.357927      -1.140529      -0.011226      -0.040532       0.006852       0.042612      -0.010131      -0.005835      -0.018648       0.168886       0.081663      -0.101456       0.029498       0.071959              9.276682      12.511007       1.181730      -3.900886       5.854225       0.209416       9.464812           0.004502
          161              O       3.667000       4.621002       8.831366      -0.500397      32.335665 0.50908773E+03  0.12049056E+05                                 7.999879                            6.963534       0.569444       2.250284                    0.997680      26.584205      68.898748       0.724515       0.357189      -1.142646       0.010423       0.007461       0.021766       0.025260      -0.019600       0.030669       0.011718       0.075014       0.108970      -0.064265       0.004548       0.059717              8.703132       9.780240      -0.245002       4.441299       6.054963      -0.351352      10.274194           0.033199
          162              O       4.960061       4.411323      10.599241      -0.540890      38.954563 0.55156936E+03  0.13321661E+05                                 9.118289                            7.290892       0.323197       2.173788                    0.994490      27.002961      70.747575       0.701706       0.361404      -1.139048      -0.034626       0.006479      -0.013517       0.037731      -0.046443      -0.014536      -0.006557       0.030234       0.114120      -0.069652       0.025526       0.044126             10.464476       8.007987      -2.527874       3.976367       8.589255      -4.484870      14.796185           0.004046
          163              O       8.412880       4.154409       6.422732      -0.612888      36.511177 0.67133812E+03  0.17076617E+05                                 8.755335                            8.101950      -0.027496       2.032637                    0.993856      28.900541      78.391540       0.656714       0.366665      -1.131894      -0.013060      -0.019944       0.002680       0.023989      -0.031001      -0.055849      -0.026045      -0.020303      -0.047241      -0.081441       0.032168       0.049272              9.129392       9.364578      -0.986995       1.817421      10.472787       1.293090       7.550811           0.011198
          164              O       8.764747       2.238496       5.437488      -0.581429      34.254513 0.52044904E+03  0.12402697E+05                                 8.336041                            7.048080       0.496099       2.213523                    0.995107      27.608073      72.112538       0.718081       0.357927      -1.140529      -0.029503       0.029996       0.006849       0.042627       0.078215      -0.013226       0.014373      -0.066917       0.081708      -0.101483       0.029509       0.071973              9.276892       6.495118       2.291717       2.131841      11.870521       3.273672       9.465038           0.004462
          165              O       8.819955       6.034607       8.831366      -0.500378      32.335536 0.50908467E+03  0.12048947E+05                                 7.999793                            6.963460       0.569437       2.250286                    0.997680      26.584255      68.898430       0.724529       0.357184      -1.142652       0.001250      -0.012749       0.021762       0.025253       0.042290      -0.005163      -0.032429      -0.003577       0.108937      -0.064276       0.004564       0.059712              8.703045       7.198390       1.735581      -2.524915       8.636652      -3.670579      10.274094           0.033186
          166              O       7.991837       5.019623      10.599241      -0.540885      38.955442 0.55157842E+03  0.13321938E+05                                 9.118427                            7.290954       0.323131       2.173772                    0.994484      27.003130      70.748228       0.701703       0.361404      -1.139047       0.022931       0.026740      -0.013522       0.037732       0.036319       0.001605       0.015876       0.065321       0.114131      -0.069657       0.025512       0.044144             10.464672      10.633425       1.012221      -5.872420       5.964107      -1.201150      14.796484           0.004034
          167              O      -0.608617       9.362973       0.860268      -0.612859      36.509767 0.67130888E+03  0.17075702E+05                                 8.755185                            8.101843      -0.027621       2.032611                    0.993857      28.899774      78.389286       0.656710       0.366671      -1.131888      -0.010739      -0.021291      -0.002660       0.023994      -0.006724      -0.005361       0.061348       0.063825      -0.047260      -0.081395       0.032143       0.049252              9.129207      11.050276      -0.013510      -0.211281       8.786732      -2.220366       7.550612           0.011192
          168              O      -2.443779       8.709742       1.845512      -0.581433      34.254957 0.52045777E+03  0.12402970E+05                                 8.336155                            7.048174       0.495908       2.213462                    0.995102      27.608168      72.113216       0.718070       0.357931      -1.140525       0.040725      -0.010545      -0.006846       0.042622       0.068073      -0.019064       0.004270      -0.102004       0.081693      -0.101471       0.029506       0.071965              9.277025       8.542044       3.473481      -1.769184       9.823818      -3.483147       9.465213           0.004430
          169              O       0.816145      10.655609      13.017634      -0.500362      32.335160 0.50907593E+03  0.12048698E+05                                 7.999762                            6.963426       0.569463       2.250296                    0.997680      26.583980      68.897776       0.724526       0.357186      -1.142649      -0.011680      -0.005290      -0.021762       0.025259       0.022682       0.025482       0.020704      -0.071448       0.108980      -0.064263       0.004543       0.059720              8.703017       6.774004       1.490581       1.916348       9.060970       4.021930      10.274076           0.033133
          170              O       0.351202       9.430946      11.249759      -0.540893      38.956350 0.55159872E+03  0.13322569E+05                                 9.118639                            7.291155       0.322852       2.173677                    0.994481      27.003466      70.749785       0.701682       0.361410      -1.139041       0.011696       0.033248       0.013510       0.037746      -0.010118      -0.012942      -0.009308      -0.095563       0.114172      -0.069659       0.025523       0.044136             10.464897       6.254955      -1.515755      -1.895975      10.343117       5.686373      14.796620           0.004024
          171              O      -1.152714       6.312259       0.860268      -0.612912      36.513461 0.67139455E+03  0.17078463E+05                                 8.755798                            8.102370      -0.027762       2.032543                    0.993856      28.901577      78.396067       0.656686       0.366672      -1.131885       0.023797       0.001344      -0.002672       0.023984      -0.024300      -0.050504      -0.035345      -0.043574      -0.047201      -0.081467       0.032183       0.049284              9.129897       9.341587      -0.973292       2.028849      10.496758       0.927468       7.551345           0.011165
          172              O       0.330582       5.049577       1.845512      -0.581435      34.253772 0.52043594E+03  0.12402292E+05                                 8.335858                            7.047937       0.496029       2.213501                    0.995106      27.608026      72.111873       0.718097       0.357922      -1.140534      -0.011227       0.040553      -0.006849       0.042632       0.010137       0.005832      -0.018633       0.168937       0.081708      -0.101485       0.029508       0.071977              9.276680      12.510987      -1.181723       3.900908       5.854212       0.209410       9.464840           0.004447
          173              O      -2.984550       6.899821      13.017634      -0.500367      32.334941 0.50907167E+03  0.12048569E+05                                 7.999725                            6.963398       0.569424       2.250288                    0.997680      26.583861      68.897334       0.724527       0.357186      -1.142649       0.010417      -0.007460      -0.021764       0.025255       0.019597      -0.030670       0.011725       0.075023       0.108970      -0.064270       0.004550       0.059719              8.702975       9.780055       0.244999      -4.441231       6.054842      -0.351347      10.274029           0.033110
          174              O      -1.691489       7.109500      11.249759      -0.540922      38.955483 0.55158096E+03  0.13322009E+05                                 9.118415                            7.290966       0.323122       2.173766                    0.994487      27.003265      70.748499       0.701703       0.361403      -1.139048      -0.034654      -0.006493       0.013525       0.037763       0.046430       0.014561      -0.006543       0.030258       0.114095      -0.069640       0.025496       0.044144             10.464647       8.008211       2.527988      -3.976537       8.589367      -4.484983      14.796364           0.004020
          175              O       1.761330       7.366414       0.860268      -0.612884      36.510848 0.67133136E+03  0.17076414E+05                                 8.755324                            8.101945      -0.027533       2.032628                    0.993856      28.900326      78.391063       0.656710       0.366668      -1.131891      -0.013054       0.019940      -0.002677       0.023983       0.030993       0.055839      -0.026039      -0.020302      -0.047257      -0.081426       0.032164       0.049262              9.129375       9.364565       0.986976      -1.817416      10.472739       1.293090       7.550821           0.011278
          176              O       2.113197       9.282327       1.845512      -0.581426      34.253615 0.52043228E+03  0.12402191E+05                                 8.335885                            7.047957       0.496098       2.213527                    0.995107      27.607746      72.111257       0.718089       0.357926      -1.140530      -0.029498      -0.029993      -0.006844       0.042622      -0.078208       0.013231       0.014376      -0.066910       0.081694      -0.101475       0.029507       0.071968              9.276708       6.494985      -2.291647      -2.131775      11.870269       3.273604       9.464869           0.004464
          177              O       2.168405       5.486216      13.017634      -0.500360      32.334505 0.50906302E+03  0.12048316E+05                                 7.999666                            6.963345       0.569500       2.250313                    0.997680      26.583647      68.896695       0.724529       0.357187      -1.142648       0.001261       0.012764      -0.021762       0.025261      -0.042278       0.005201      -0.032415      -0.003550       0.108997      -0.064260       0.004537       0.059723              8.702917       7.198279      -1.735553       2.524887       8.636499      -3.670523      10.273973           0.033126
          178              O       1.340287       6.501200      11.249759      -0.540920      38.956336 0.55159017E+03  0.13322289E+05                                 9.118544                            7.291019       0.323023       2.173731                    0.994484      27.003493      70.749289       0.701702       0.361403      -1.139049       0.022951      -0.026762       0.013530       0.037763      -0.036320      -0.001608       0.015871       0.065318       0.114086      -0.069649       0.025514       0.044135             10.464837      10.633687      -1.012346       5.872606       5.964208      -1.201254      14.796615           0.004004

******************************************************
Auxiliary information for the entire system
The total spin magnetic moment of the unit cell is   3.299512
The total net atomic charge of the unit cell is   -0.000003
Accuracy of reproducing the electrostatic potential in the unit cell:
  The inner radius (bohr) =    5.0000
  The outer radius (bohr) =   12.0000
  Valid grid points have density less than (e/(bohr^3)) =    0.0001
  The number of valid grid points were=        56010
  The rms potential error without charges in kcal/mol is=      6.88825
  The rms potential error with partial charges in kcal/mol is=      0.67337
  The RRMSE value at monopole order=      0.09776
  The rms potential error with partial charges and cloud penetration in kcal/mol is=      0.66746
  The RRMSE value at monopole order with cloud penetration is=      0.09690
  The rms potential error with partial charges and atomic dipoles in kcal/mol is=      0.55369
  The RRMSE value at dipole order=      0.08038
  The rms potential error with partial charges, atomic dipoles and cloud penetration in kcal/mol is=      0.54534
  The RRMSE value at dipole order with cloud penetration=      0.07917

******************************************************
The electron densities and ab initio electrostatic potential were computed in VASP using the PBE functional and
projector augmented wave method. See the main text of the journal article for a description of computational details.
The atomic charges, dipoles, and quadrupoles were computed with the DDEC6 method as described in
(a) T. A. Manz and N. Gabaldon Limas, RSC Adv. 6 (2016) 47771-47801 DOI: 10.1039/c6ra04656h
(b) N. Gabaldon Limas and T. A. Manz, RSC Adv. 8 (2018) 2678-2707 DOI: 10.1039/c7ra11829e.
For each atom in the material, the electron cloud parameters were fit to the spherically averaged atom-in-material
electron density using radial positions for which this density was between 10^-4 and 10^-2 electrons per cubic bohr.
The polarizabilities, dispersion coefficients, and quantum Drude oscillator (QDO) parameters were fit using the MCLF method.
The magnetic structure of the system was optimized in VASP from the default ferromagnetic initial guess using spin polarization.
The atomic spin moments (ASMs) were computed on this optimized magnetic structure using the DDEC6 partition as inputs
to the method of T. A. Manz and D. S. Sholl, J. Chem. Theory Comput. 7 (2011) 4146-4164 DOI: 10.1021/ct200539n.
The RMSE and RRMSE were computed using a uniform grid with Ewald summation.
