# Supplementary material for: A collection of forcefield precursors for metal–organic frameworks
Source: RSC Adv. 2019 Nov 13;9(63):36492–507. doi: 10.1039/c9ra07327b (PMC9075174; doi:10.1039/c9ra07327b)
Supplement: RA-009-C9RA07327B-s6087 [file RA-009-C9RA07327B-s6087.xyz]

   74
jmolscript: load "" {1 1 1} spacegroup "x,y,z" unitcell [{     10.820000     0.000000     0.000000 }, {      3.883899    10.735007     0.000000 }, {      3.748720    -0.765770    11.828581 }]
Cd    10.340601     0.397338     1.569771     0.999617
Cd     6.555024     9.886278     1.290380     1.043117
Cd     9.983121     9.254908     0.246389     1.038895
Cd     8.112018     9.571899    10.258810     0.999617
Cd    11.897595     0.082959    10.538201     1.043118
Cd     8.469498     0.714329    11.582192     1.038894
H     11.565775     0.341667     6.097634     0.140802
H     13.733415     2.487548    10.907135     0.085879
H      6.675914     5.415604     1.163932     0.146479
H     10.950953     3.225514     1.215978     0.169418
H     11.799919     4.108307     0.231840     0.175695
H      4.512804     0.299718     3.346306     0.091106
H      6.534657     1.313904     3.748477     0.179502
H      5.845735     2.023537     2.537231     0.172512
H      6.886844     9.627570     5.730947     0.140800
H      4.719204     7.481689     0.921446     0.085882
H     11.776705     4.553633    10.664649     0.146474
H      7.501666     6.743723    10.612603     0.169419
H      6.652700     5.860930    11.596741     0.175696
H     13.939815     9.669519     8.482275     0.091110
H     11.917962     8.655333     8.080104     0.179503
H     12.606884     7.945700     9.291350     0.172512
C     12.209129    -0.110319     5.600833    -0.170397
C      1.884255     2.340213     0.680143     0.689281
C     14.482275     1.881342    11.084563     0.122862
C      9.841001     9.544009     3.274151     0.541720
C      7.733939     7.146803     0.572503     0.665477
C      7.216689     5.741123     0.480240    -0.180012
C     12.050185    -0.156914     4.115163     0.651846
C      7.533647     1.012022     1.994299     0.687738
C     11.513746     3.202519     0.427012    -0.402922
C      5.256751     0.083125     2.745414     0.118864
C      6.275606     1.201106     2.821117    -0.399333
C      4.579137     1.898874     9.868585     0.533643
C      6.243490    10.079556     6.227748    -0.170363
C     16.568364     7.629024    11.148438     0.689282
C      3.970344     8.087895     0.744018     0.122859
C      8.611618     0.425228     8.554430     0.541729
C     10.718680     2.822434    11.256078     0.665469
C     11.235930     4.228114    11.348341    -0.179926
C      6.402434    10.126151     7.713418     0.651843
C     10.918972     8.957215     9.834282     0.687739
C      6.938873     6.766718    11.401569    -0.402921
C     13.195868     9.886112     9.083167     0.118853
C     12.177013     8.768131     9.007464    -0.399329
C     13.873482     8.070363     1.959996     0.533650
O      1.703671     1.222824     1.242001    -0.600054
O      7.525780     0.360928     0.908435    -0.648685
O     10.292725     8.709367     2.436688    -0.466873
O      7.131869     7.789981     1.432441    -0.538472
O     10.050248     9.389528     4.466472    -0.288458
O      5.988983     9.937539     3.446849    -0.575143
O     11.081928     0.464223     3.690517    -0.467700
O      3.023986     2.738449     0.299263    -0.516230
O      4.836048     2.976851     9.318556    -0.296218
O     13.951245     0.588101    11.328232    -0.588920
O      4.740908    -0.075406     1.430075    -0.581404
O      5.106216     0.815601     9.472328    -0.473739
O     12.369458     6.818344    11.648787    -0.568489
O      8.592474     1.508709     2.447333    -0.491447
O     16.748948     8.746413    10.586580    -0.600054
O     10.926839     9.608309    10.920146    -0.648685
O      8.159894     1.259870     9.391893    -0.466874
O     11.320750     2.179256    10.396140    -0.538474
O      8.402371     0.579709     7.362109    -0.288475
O     12.463636     0.031698     8.381732    -0.575143
O      7.370691     9.505014     8.138064    -0.467701
O     15.428633     7.230788    11.529318    -0.516230
O     13.616571     6.992386     2.510025    -0.296233
O      4.501374     9.381136     0.500349    -0.588920
O      9.827812    -0.690364    10.398506    -0.581404
O     13.346403     9.153636     2.356253    -0.473740
O      6.083161     3.150893     0.179794    -0.568488
O      9.860145     8.460528     9.381248    -0.491447

The following XYZ coordinates are in angstroms. Other properties are in atomic units.
The sperically averaged electron density of each atom fit to a function of the form exp(a - br)
eigen_1, eigen_2 and eigen_3 are the three eigenvalues of traceless quadrupole moment tensor
  atom number  atomic symbol              X              Y              Z     net charge C6 coefficient C8 coefficient C10 coefficient fluctuating dipole atomic polarizability isotropic forcefield polarizability              a              b squared Pearson coefficient          <r^3>          <r^4>         wp_QDO          m_QDO          q_QDO       dipole_x       dipole_y       dipole_z         dipole            Qxy            Qxz            Qyz     Q(x^2-y^2)  Q(3z^2 - R^2)        eigen_1        eigen_2        eigen_3 static polarizability      alpha(xx)      alpha(xy)      alpha(xz)      alpha(yy)      alpha(yz)      alpha(zz) atomic spin moment
            1             Cd      10.340601       0.397338       1.569771       0.999617     144.257905 0.40045879E+04  0.14948885E+06                                22.049668                           20.641698       0.668377       1.940179                    0.997891      76.468102     204.606452       0.411236       0.398992      -1.180173      -0.011168       0.022459       0.038607       0.046039       0.032742      -0.021427       0.025646      -0.012007       0.054267      -0.056845       0.021576       0.035269             24.604209      32.208617      -0.396573       0.876104      19.053538      -3.642213      22.550473           0.073594
            2             Cd       6.555024       9.886278       1.290380       1.043117     145.474141 0.34239846E+04  0.12350317E+06                                22.729779                           19.572040       0.588025       1.925468                    0.998077      75.409599     201.501843       0.404751       0.419538      -1.159824      -0.002877      -0.004627       0.024603       0.025199       0.017879       0.024850      -0.032404      -0.080239       0.107099      -0.071423       0.008752       0.062670             26.959846      38.805800      -0.844632      -0.732556      21.035096       0.575641      21.038641           0.031693
            3             Cd       9.983121       9.254908       0.246389       1.038895     141.809279 0.38136934E+04  0.14070208E+06                                21.843511                           20.230167       0.578105       1.924644                    0.997378      75.309849     200.640295       0.412541       0.402425      -1.177088       0.034769      -0.042426      -0.006899       0.055285      -0.005524       0.049308       0.003378      -0.068940      -0.042212      -0.070873       0.028914       0.041959             24.477760      32.401562       2.752120      -0.775607      22.289932      -0.751850      18.741788           0.074773
            4             Cd       8.112018       9.571899      10.258810       0.999617     144.257873 0.40045885E+04  0.14948887E+06                                22.049664                           20.641699       0.668371       1.940177                    0.997891      76.468089     204.606410       0.411236       0.398992      -1.180173       0.011168      -0.022458      -0.038609       0.046041       0.032745      -0.021430       0.025646      -0.012007       0.054263      -0.056848       0.021580       0.035268             24.604199      32.208623      -0.396569       0.876092      19.053519      -3.642212      22.550456           0.073594
            5             Cd      11.897595       0.082959      10.538201       1.043118     145.473858 0.34239775E+04  0.12350286E+06                                22.729750                           19.572021       0.588027       1.925469                    0.998077      75.409583     201.501767       0.404751       0.419538      -1.159824       0.002876       0.004628      -0.024603       0.025200       0.017878       0.024853      -0.032403      -0.080237       0.107107      -0.071423       0.008753       0.062670             26.959807      38.805771      -0.844641      -0.732494      21.035046       0.575640      21.038605           0.031692
            6             Cd       8.469498       0.714329      11.582192       1.038894     141.809353 0.38136955E+04  0.14070217E+06                                21.843513                           20.230168       0.578121       1.924648                    0.997378      75.309918     200.640469       0.412541       0.402424      -1.177088      -0.034769       0.042422       0.006905       0.055283      -0.005521       0.049304       0.003378      -0.068938      -0.042225      -0.070870       0.028910       0.041960             24.477764      32.401558       2.752120      -0.775635      22.289929      -0.751822      18.741804           0.074774
            7              H      11.565775       0.341667       6.097634       0.140802       1.136587 0.85430909E+01  0.84665104E+02                                 1.755480                            1.674287      -1.220725       2.319723                    0.996007       3.387281       9.312945       0.502274       1.230484      -0.720931      -0.020076       0.017362       0.020314       0.033423      -0.006807      -0.002113       0.003642      -0.002299      -0.011255      -0.005721      -0.004309       0.010030              1.787832       1.852183      -0.273333      -0.300705       1.485632       0.180121       2.025682           0.000523
            8              H      13.733415       2.487548      10.907135       0.085879       1.122952 0.85941861E+01  0.86446570E+02                                 1.828382                            1.742368      -1.056127       2.363752                    0.994944       3.805160      11.010351       0.459681       1.324666      -0.698361      -0.039218       0.030956      -0.003536       0.050088      -0.002217       0.001904      -0.000293      -0.015106      -0.007200      -0.007359      -0.001740       0.009099              1.882814       2.324035      -0.493943       0.133215       1.866348      -0.072141       1.458059           0.002017
            9              H       6.675914       5.415604       1.163932       0.146479       1.040976 0.78297147E+01  0.75400226E+02                                 1.617162                            1.574422      -1.125053       2.367198                    0.997704       3.163964       8.384004       0.535737       1.187210      -0.732447      -0.017463      -0.017005       0.023330       0.033740       0.001903      -0.007074      -0.003180       0.001805       0.026904      -0.006974      -0.005917       0.012891              1.618709       1.564398       0.134904      -0.282743       1.678435      -0.099475       1.613293           0.000318
           10              H      10.950953       3.225514       1.215978       0.169418       0.940825 0.70403740E+01  0.66304640E+02                                 1.552049                            1.525741      -0.701269       2.575558                    0.999900       3.003746       7.982085       0.524518       1.239930      -0.721439      -0.014616       0.006820       0.022391       0.027595      -0.002195       0.000023       0.003441       0.004171       0.027624      -0.008218      -0.001718       0.009936              1.555642       1.603167      -0.014997      -0.304383       1.387685       0.007833       1.676075           0.000840
           11              H      11.799919       4.108307       0.231840       0.175695       0.900538 0.64018940E+01  0.59577299E+02                                 1.571591                            1.502375      -0.849343       2.512668                    0.999407       3.115015       8.553315       0.497799       1.322146      -0.701590       0.007860       0.026186      -0.002590       0.027463       0.002596       0.002347       0.000069      -0.006138      -0.012771      -0.005602      -0.000623       0.006225              1.617523       1.404458       0.222597      -0.015545       2.165301      -0.088008       1.282810           0.000573
           12              H       4.512804       0.299718       3.346306       0.091106       1.227761 0.95103486E+01  0.97138767E+02                                 1.881310                            1.789029      -0.906649       2.438990                    0.997269       3.623376      10.225301       0.475161       1.262029      -0.713976      -0.039836       0.021051       0.028553       0.053342      -0.005262      -0.001870       0.007336      -0.003191       0.014976      -0.008843      -0.002476       0.011320              1.938000       2.364803      -0.055206      -0.516790       1.507061       0.053340       1.942136           0.002248
           13              H       6.534657       1.313904       3.748477       0.179502       0.948525 0.69341790E+01  0.64929642E+02                                 1.549062                            1.504855      -0.789944       2.541379                    0.999744       2.951304       7.770345       0.534113       1.224687      -0.725091       0.008182       0.004810       0.029526       0.031014       0.001448       0.001650       0.004731       0.005239       0.018771      -0.007490      -0.000875       0.008365              1.565169       1.394572       0.040888       0.168094       1.309938       0.058535       1.990997           0.000684
           14              H       5.845735       2.023537       2.537231       0.172512       0.967857 0.72549950E+01  0.68952224E+02                                 1.584486                            1.549511      -0.818613       2.517801                    0.999220       3.094986       8.305933       0.519292       1.241033      -0.720113      -0.015379       0.023774      -0.001666       0.028364      -0.004152      -0.000275       0.002848      -0.001707      -0.028981      -0.010188       0.000816       0.009372              1.597601       1.500686      -0.230293       0.089754       1.851729      -0.234730       1.440389           0.000847
           15              H       6.886844       9.627570       5.730947       0.140800       1.136595 0.85431500E+01  0.84665770E+02                                 1.755483                            1.674289      -1.220721       2.319723                    0.996007       3.387279       9.312920       0.502276       1.230478      -0.720932       0.020076      -0.017362      -0.020314       0.033423      -0.006807      -0.002113       0.003641      -0.002297      -0.011255      -0.005720      -0.004309       0.010029              1.787835       1.852189      -0.273337      -0.300710       1.485634       0.180124       2.025683           0.000522
           16              H       4.719204       7.481689       0.921446       0.085882       1.122955 0.85942239E+01  0.86447094E+02                                 1.828389                            1.742374      -1.056149       2.363742                    0.994944       3.805178      11.010433       0.459679       1.324669      -0.698360       0.039218      -0.030955       0.003536       0.050087      -0.002218       0.001904      -0.000292      -0.015105      -0.007199      -0.007359      -0.001740       0.009099              1.882821       2.324044      -0.493946       0.133215       1.866354      -0.072141       1.458064           0.002019
           17              H      11.776705       4.553633      10.664649       0.146474       1.041020 0.78301115E+01  0.75404905E+02                                 1.617198                            1.574453      -1.125093       2.367173                    0.997704       3.164018       8.384159       0.535737       1.187197      -0.732450       0.017464       0.017005      -0.023329       0.033740       0.001903      -0.007075      -0.003180       0.001805       0.026903      -0.006975      -0.005916       0.012892              1.618744       1.564433       0.134913      -0.282760       1.678467      -0.099483       1.613333           0.000317
           18              H       7.501666       6.743723      10.612603       0.169419       0.940822 0.70403422E+01  0.66304269E+02                                 1.552046                            1.525738      -0.701266       2.575560                    0.999900       3.003741       7.982069       0.524519       1.239931      -0.721439       0.014616      -0.006820      -0.022391       0.027595      -0.002195       0.000023       0.003441       0.004171       0.027624      -0.008218      -0.001718       0.009936              1.555639       1.603164      -0.014996      -0.304382       1.387682       0.007833       1.676071           0.000840
           19              H       6.652700       5.860930      11.596741       0.175696       0.900543 0.64019487E+01  0.59577968E+02                                 1.571601                            1.502383      -0.849353       2.512663                    0.999407       3.115031       8.553386       0.497797       1.322150      -0.701589      -0.007861      -0.026186       0.002590       0.027463       0.002596       0.002346       0.000069      -0.006138      -0.012773      -0.005602      -0.000623       0.006225              1.617533       1.404466       0.222599      -0.015545       2.165316      -0.088008       1.282817           0.000573
           20              H      13.939815       9.669519       8.482275       0.091110       1.227801 0.95107477E+01  0.97144012E+02                                 1.881360                            1.789073      -0.906743       2.438947                    0.997268       3.623450      10.225623       0.475151       1.262039      -0.713974       0.039837      -0.021051      -0.028550       0.053340      -0.005262      -0.001872       0.007337      -0.003194       0.014967      -0.008842      -0.002479       0.011321              1.938053       2.364874      -0.055208      -0.516811       1.507096       0.053342       1.942189           0.002249
           21              H      11.917962       8.655333       8.080104       0.179503       0.948547 0.69343867E+01  0.64932141E+02                                 1.549091                            1.504882      -0.789960       2.541371                    0.999744       2.951343       7.770507       0.534105       1.224695      -0.725090      -0.008182      -0.004811      -0.029526       0.031014       0.001446       0.001651       0.004732       0.005239       0.018770      -0.007490      -0.000876       0.008366              1.565198       1.394597       0.040890       0.168099       1.309960       0.058537       1.991038           0.000686
           22              H      12.606884       7.945700       9.291350       0.172512       0.967854 0.72549711E+01  0.68951962E+02                                 1.584486                            1.549510      -0.818607       2.517804                    0.999220       3.094984       8.305934       0.519291       1.241036      -0.720112       0.015379      -0.023774       0.001667       0.028364      -0.004152      -0.000275       0.002848      -0.001707      -0.028982      -0.010189       0.000816       0.009372              1.597601       1.500685      -0.230292       0.089755       1.851727      -0.234731       1.440390           0.000847
           23              C      12.209129      -0.110319       5.600833      -0.170397      36.868754 0.40237686E+03  0.92618025E+04                                 9.620336                            6.642695       0.148962       2.029576                    0.999649      28.739340      81.268738       0.647078       0.411232      -1.069479      -0.003663       0.003664       0.000056       0.005182       0.034024      -0.008174       0.001593      -0.052835      -0.157035      -0.054121      -0.015166       0.069287             12.718730       9.130910      -1.896662       4.038653       5.735161      -1.228655      23.290120           0.020456
           24              C       1.884255       2.340213       0.680143       0.689281      20.220268 0.23334175E+03  0.47575611E+04                                 6.937215                            5.499950      -0.071811       2.050527                    0.999301      21.248782      59.380433       0.617956       0.486134      -1.010451       0.021753      -0.018082       0.022251       0.035989       0.006009       0.026294       0.055832      -0.036510       0.236834      -0.063488      -0.044605       0.108092              7.860190      10.786696      -0.311593      -0.365633       7.936411      -1.908061       4.857462          -0.000072
           25              C      14.482275       1.881342      11.084563       0.122862      23.355126 0.35970406E+03  0.81252014E+04                                 7.286477                            6.435624      -0.235057       1.953703                    0.999108      26.374889      76.139584       0.627986       0.431785      -1.046837      -0.018688      -0.081135       0.099856       0.130013       0.021585       0.025457       0.012666      -0.062133      -0.046480      -0.046055      -0.005762       0.051816              7.806498       9.010891       0.883328       0.062908       7.537483       0.024745       6.871122           0.026129
           26              C       9.841001       9.544009       3.274151       0.541720      21.455326 0.27166112E+03  0.57366720E+04                                 7.160270                            5.941707      -0.167709       2.014551                    0.998421      22.439045      63.210851       0.595179       0.487334      -1.012782       0.038432      -0.055613       0.007190       0.067982       0.074587      -0.009947      -0.005957       0.077904      -0.230758      -0.077591      -0.045686       0.123277              7.777445       5.449428      -1.694268       0.440080       6.894007      -0.477382      10.988902           0.007055
           27              C       7.733939       7.146803       0.572503       0.665477      21.601916 0.22490115E+03  0.45293844E+04                                 7.210274                            5.341873      -0.002468       2.076367                    0.999638      21.027559      57.814274       0.639193       0.475802      -1.019042       0.023997       0.031381       0.011940       0.041270      -0.029058       0.067780      -0.028531       0.064440       0.121120      -0.063703      -0.042106       0.105808              8.844805       7.321478       1.750579      -1.762471      13.523868       1.633108       5.689070           0.003177
           28              C       7.216689       5.741123       0.480240      -0.180012      34.626560 0.38619906E+03  0.87794815E+04                                 9.175916                            6.470956       0.274185       2.071733                    0.999753      28.267277      78.872763       0.662661       0.406590      -1.074866      -0.003551      -0.003088       0.009733       0.010811      -0.032027       0.035137      -0.023611       0.075318       0.015196      -0.054327      -0.018021       0.072348             11.984609       6.457225       1.851782      -0.862968      21.925017       4.446771       7.571585           0.009919
           29              C      12.050185      -0.156914       4.115163       0.651846      23.246479 0.23378005E+03  0.47418629E+04                                 7.522467                            5.415322      -0.028272       2.063562                    0.999453      21.136087      57.835226       0.641937       0.470406      -1.024567      -0.004633      -0.009354      -0.037924       0.039334       0.060496      -0.012807      -0.009698      -0.061177      -0.162446      -0.057628      -0.038727       0.096355              9.431599       8.146269      -1.972784       1.513966       4.985847      -0.211787      15.162681           0.005811
           30              C       7.533647       1.012022       1.994299       0.687738      19.793575 0.24190907E+03  0.50059372E+04                                 7.006637                            5.708925      -0.275976       1.982804                    0.999346      21.899141      62.836137       0.585848       0.505228      -0.994961       0.020497      -0.017085      -0.012433       0.029438      -0.023720       0.008915      -0.054174      -0.113453      -0.030009      -0.056650      -0.038480       0.095131              7.823023      11.413482       0.969303      -0.681177       4.953901       1.288338       7.101686          -0.000277
           31              C      11.513746       3.202519       0.427012      -0.402922      28.581698 0.46782348E+03  0.11206530E+05                                 8.094391                            7.136423      -0.030985       1.973108                    0.997928      30.855277      89.658102       0.626335       0.408235      -1.069060      -0.040872      -0.008583      -0.034938       0.054451       0.009082       0.032662       0.028160      -0.000942       0.038395      -0.035863      -0.015245       0.051108              8.737438       9.839325      -0.668714       1.249140       9.401654       0.360522       6.971336           0.011383
           32              C       5.256751       0.083125       2.745414       0.118864      23.901137 0.35622469E+03  0.79917157E+04                                 7.290207                            6.318298      -0.135409       1.985139                    0.999023      25.986435      73.691410       0.649655       0.420250      -1.058611      -0.000404       0.063502      -0.113714       0.130244       0.021955       0.013244       0.031796       0.002035       0.073005      -0.038663      -0.012173       0.050835              7.922646       9.346199       0.674851       0.680380       6.743066      -0.463630       7.678673           0.031797
           33              C       6.275606       1.201106       2.821117      -0.399333      29.192191 0.47438826E+03  0.11409882E+05                                 8.259954                            7.224217      -0.244710       1.911067                    0.997720      31.054407      90.586417       0.617277       0.412552      -1.065650      -0.044570      -0.040287      -0.002191       0.060120       0.014341       0.005117       0.038706       0.008864      -0.060137      -0.048301       0.006793       0.041508              8.973220      11.393999       1.483621      -1.158222       7.686618      -0.098415       7.839041           0.016570
           34              C       4.579137       1.898874       9.868585       0.533643      21.207240 0.28012777E+03  0.59708181E+04                                 7.131396                            6.048625      -0.196818       1.998691                    0.998821      22.846274      65.006100       0.586732       0.489766      -1.009863       0.042684      -0.016059      -0.049958       0.067644       0.017282       0.071146       0.028490       0.123383       0.044394      -0.078093      -0.035574       0.113667              7.544989       6.183279      -0.183318      -2.223936       9.344951      -0.799442       7.106737           0.007022
           35              C       6.243490      10.079556       6.227748      -0.170363      36.867430 0.40236121E+03  0.92613417E+04                                 9.620060                            6.642529       0.149018       2.029600                    0.999649      28.738818      81.266523       0.647092       0.411227      -1.069483       0.003663      -0.003662      -0.000057       0.005180       0.034023      -0.008174       0.001592      -0.052830      -0.157029      -0.054119      -0.015165       0.069283             12.718323       9.130679      -1.896625       4.038491       5.735019      -1.228599      23.289272           0.020455
           36              C      16.568364       7.629024      11.148438       0.689282      20.220243 0.23334148E+03  0.47575538E+04                                 6.937209                            5.499946      -0.071807       2.050529                    0.999301      21.248762      59.380352       0.617957       0.486134      -1.010451      -0.021753       0.018082      -0.022251       0.035989       0.006009       0.026294       0.055832      -0.036511       0.236836      -0.063488      -0.044605       0.108093              7.860181      10.786682      -0.311597      -0.365627       7.936404      -1.908061       4.857458          -0.000072
           37              C       3.970344       8.087895       0.744018       0.122859      23.355286 0.35970702E+03  0.81252844E+04                                 7.286499                            6.435641      -0.235063       1.953699                    0.999108      26.375031      76.140055       0.627987       0.431783      -1.046838       0.018693       0.081137      -0.099862       0.130019       0.021585       0.025461       0.012667      -0.062129      -0.046483      -0.046057      -0.005760       0.051817              7.806523       9.010921       0.883331       0.062904       7.537504       0.024745       6.871144           0.026128
           38              C       8.611618       0.425228       8.554430       0.541729      21.456263 0.27167553E+03  0.57370538E+04                                 7.160449                            5.941850      -0.167683       2.014543                    0.998421      22.439776      63.213389       0.595174       0.487331      -1.012783      -0.038439       0.055626      -0.007212       0.067998       0.074629      -0.009954      -0.005957       0.077942      -0.230801      -0.077606      -0.045725       0.123330              7.777640       5.449566      -1.694323       0.440096       6.894182      -0.477407      10.989170           0.007062
           39              C      10.718680       2.822434      11.256078       0.665469      21.602170 0.22490455E+03  0.45294687E+04                                 7.210323                            5.341909      -0.002465       2.076365                    0.999638      21.027713      57.814747       0.639192       0.475802      -1.019043      -0.023998      -0.031384      -0.011939       0.041272      -0.029058       0.067781      -0.028530       0.064441       0.121123      -0.063703      -0.042106       0.105809              8.844871       7.321525       1.750592      -1.762481      13.523985       1.633127       5.689103           0.003176
           40              C      11.235930       4.228114      11.348341      -0.179926      34.623942 0.38616683E+03  0.87785478E+04                                 9.175363                            6.470611       0.274292       2.071781                    0.999753      28.266198      78.868322       0.662692       0.406581      -1.074874       0.003551       0.003090      -0.009729       0.010808      -0.032025       0.035133      -0.023609       0.075313       0.015190      -0.054323      -0.018019       0.072342             11.983804       6.456880       1.851660      -0.862968      21.923336       4.446402       7.571196           0.009918
           41              C       6.402434      10.126151       7.713418       0.651843      23.246549 0.23378107E+03  0.47418880E+04                                 7.522479                            5.415334      -0.028277       2.063559                    0.999453      21.136119      57.835308       0.641936       0.470405      -1.024567       0.004633       0.009354       0.037925       0.039335       0.060495      -0.012807      -0.009698      -0.061176      -0.162444      -0.057627      -0.038727       0.096354              9.431615       8.146291      -1.972789       1.513977       4.985853      -0.211792      15.162700           0.005808
           42              C      10.918972       8.957215       9.834282       0.687739      19.793545 0.24190865E+03  0.50059257E+04                                 7.006629                            5.708918      -0.275959       1.982810                    0.999346      21.899113      62.836017       0.585849       0.505228      -0.994961      -0.020497       0.017085       0.012433       0.029438      -0.023720       0.008915      -0.054175      -0.113455      -0.030009      -0.056651      -0.038481       0.095132              7.823015      11.413472       0.969304      -0.681191       4.953893       1.288333       7.101680          -0.000277
           43              C       6.938873       6.766718      11.401569      -0.402921      28.581756 0.46782476E+03  0.11206571E+05                                 8.094409                            7.136438      -0.030999       1.973103                    0.997928      30.855333      89.658388       0.626333       0.408236      -1.069059       0.040872       0.008584       0.034939       0.054451       0.009082       0.032661       0.028162      -0.000940       0.038394      -0.035863      -0.015246       0.051109              8.737459       9.839344      -0.668713       1.249149       9.401680       0.360522       6.971351           0.011383
           44              C      13.195868       9.886112       9.083167       0.118853      23.901625 0.35623322E+03  0.79919535E+04                                 7.290265                            6.318337      -0.135444       1.985122                    0.999023      25.986879      73.692834       0.649658       0.420245      -1.058614       0.000412      -0.063520       0.113726       0.130263       0.021963       0.013243       0.031799       0.002055       0.072990      -0.038673      -0.012163       0.050836              7.922715       9.346293       0.674851       0.680378       6.743117      -0.463633       7.678734           0.031798
           45              C      12.177013       8.768131       9.007464      -0.399329      29.192270 0.47438965E+03  0.11409932E+05                                 8.259983                            7.224237      -0.244740       1.911057                    0.997720      31.054507      90.586958       0.617274       0.412553      -1.065649       0.044570       0.040289       0.002192       0.060121       0.014338       0.005120       0.038707       0.008863      -0.060151      -0.048303       0.006794       0.041509              8.973257      11.394049       1.483645      -1.158228       7.686644      -0.098417       7.839077           0.016571
           46              C      13.873482       8.070363       1.959996       0.533650      21.207484 0.28013159E+03  0.59709208E+04                                 7.131442                            6.048662      -0.196816       1.998686                    0.998821      22.846484      65.006844       0.586731       0.489765      -1.009863      -0.042687       0.016054       0.049965       0.067649       0.017286       0.071160       0.028490       0.123391       0.044397      -0.078097      -0.035587       0.113684              7.545038       6.183319      -0.183318      -2.223955       9.345008      -0.799449       7.106787           0.007020
           47              O       1.703671       1.222824       1.242001      -0.600054      38.999219 0.64262500E+03  0.16201283E+05                                 9.169329                            7.919967      -0.148167       1.986909                    0.995697      29.027789      78.905642       0.663734       0.366033      -1.130097       0.017468       0.026733       0.014845       0.035216       0.022251       0.017732       0.012281      -0.080765       0.105749      -0.065761       0.016156       0.049604             10.096986       9.072689       0.768886      -0.578895      13.181732      -3.948307       8.036536           0.022685
           48              O       7.525780       0.360928       0.908435      -0.648685      43.749906 0.82411811E+03  0.22146868E+05                                 9.973676                            9.045837      -0.375610       1.893223                    0.994715      30.916783      87.240063       0.612130       0.372340      -1.123409      -0.000397      -0.006745       0.028898       0.029677      -0.007005       0.002370       0.009034      -0.097032       0.134433      -0.071503       0.023039       0.048464             10.678392      11.051938       1.048136       0.283231       8.166872       2.177214      12.816367           0.017110
           49              O      10.292725       8.709367       2.436688      -0.466873      27.564936 0.47398565E+03  0.11076658E+05                                 7.247142                            6.811123       0.364150       2.188555                    0.995574      26.636298      69.762188       0.714100       0.367032      -1.129068       0.015548       0.002579       0.034420       0.037856       0.019229      -0.034015       0.063683       0.007402       0.092568      -0.080834       0.002873       0.077961              7.408169       6.508893      -1.255683      -1.195548       7.045734       1.940907       8.669881           0.137866
           50              O       7.131869       7.789981       1.432441      -0.538472      30.265400 0.44954913E+03  0.10340410E+05                                 7.661298                            6.521224       0.519940       2.235510                    0.996709      26.587546      68.497132       0.750643       0.354742      -1.141705       0.022149      -0.016350       0.014021       0.030895      -0.058735       0.024549       0.021885       0.016666       0.065393      -0.080624       0.031260       0.049365              8.606416       7.637571      -2.620994      -1.903195      11.044993       3.302180       7.136683           0.035018
           51              O      10.050248       9.389528       4.466472      -0.288458      21.482853 0.28415727E+03  0.58081009E+04                                 5.990448                            5.096519       1.092874       2.464711                    0.999775      23.177146      55.664097       0.874200       0.342783      -1.155467       0.013518      -0.016262      -0.050364       0.054624      -0.032467      -0.014894       0.019119      -0.025505      -0.016861      -0.032201      -0.016304       0.048505              6.598067       4.420986      -0.198101       0.708841       4.062727      -0.950034      11.310488           0.379009
           52              O       5.988983       9.937539       3.446849      -0.575143      34.363509 0.51277960E+03  0.12151005E+05                                 8.323036                            6.952097       0.638567       2.265603                    0.996541      27.244191      70.511765       0.731295       0.353453      -1.146348      -0.013169      -0.002827       0.019347       0.023574      -0.002043      -0.060785       0.029590      -0.018211      -0.062081      -0.076436       0.013788       0.062649              9.494348       9.080197      -1.738382      -3.753261       5.944582       2.097387      13.458265           0.024096
           53              O      11.081928       0.464223       3.690517      -0.467700      28.936927 0.40276586E+03  0.89976923E+04                                 7.422490                            6.143766       0.583608       2.267822                    0.998504      25.537445      64.472945       0.780153       0.351437      -1.146360       0.002603      -0.005902       0.010339       0.012186       0.018008       0.027884      -0.025274      -0.000089      -0.071908      -0.053667       0.023461       0.030206              8.471572       9.804374      -2.127322       4.030232       5.480788      -1.621690      10.129555           0.095756
           54              O       3.023986       2.738449       0.299263      -0.516230      31.164518 0.45046352E+03  0.10330825E+05                                 7.763930                            6.479944       0.660288       2.291035                    0.997241      26.111549      66.414898       0.764041       0.349554      -1.149898      -0.000313      -0.001901       0.003819       0.004278       0.022845      -0.032234       0.031920       0.098840       0.084695      -0.082307       0.017936       0.064371              8.780286      14.637252       1.304333      -1.941384       6.581006      -0.345919       5.122599           0.038813
           55              O       4.836048       2.976851       9.318556      -0.296218      20.096100 0.28222332E+03  0.57632828E+04                                 5.693414                            5.068674       0.919478       2.398601                    0.999593      23.465211      56.475655       0.878622       0.341371      -1.155747       0.015491      -0.060579       0.004511       0.062691      -0.023733      -0.038599       0.015689      -0.012435      -0.032795      -0.045093      -0.007495       0.052588              5.957776       4.246869       0.891984      -0.549972       8.468163      -2.091646       5.158297           0.386087
           56              O      13.951245       0.588101      11.328232      -0.588920      45.311095 0.85569682E+03  0.23142923E+05                                10.162578                            9.093259      -0.340148       1.900176                    0.996837      30.687172      86.019391       0.624967       0.362369      -1.134468       0.046013       0.127784      -0.012225       0.136365       0.058613      -0.014606      -0.014017      -0.124220      -0.133380      -0.066653      -0.043182       0.109835             11.271144      12.630106       3.805845      -0.141337      13.342399      -1.390534       7.840927           0.136934
           57              O       4.740908      -0.075406       1.430075      -0.581404      46.335600 0.83271048E+03  0.22347230E+05                                10.284518                            8.931013      -0.341903       1.902487                    0.997062      30.363389      84.519942       0.635386       0.359202      -1.138040       0.046445       0.027946       0.126839       0.137936       0.006744       0.059290       0.020444       0.012150       0.229900      -0.058662      -0.047083       0.105745             11.631359      13.876931       0.839368       4.074946       7.402117       0.007977      13.615028           0.139814
           58              O       5.106216       0.815601       9.472328      -0.473739      29.550953 0.51818452E+03  0.12371276E+05                                 7.610995                            7.143905       0.226062       2.142857                    0.994285      26.877284      70.939835       0.694637       0.369333      -1.128326       0.016585       0.029888      -0.015590       0.037569      -0.028333       0.030849       0.031696      -0.069812      -0.161662      -0.081266       0.005960       0.075306              7.788402       7.539531      -1.719098      -0.864690       9.796777       1.122227       6.028896           0.110159
           59              O      12.369458       6.818344      11.648787      -0.568489      34.199027 0.52276068E+03  0.12458339E+05                                 8.307803                            7.039510       0.431610       2.198386                    0.996073      27.251582      70.936103       0.722996       0.355478      -1.143704      -0.010421      -0.011552       0.014699       0.021404       0.034028       0.016823      -0.048853       0.089167       0.011192      -0.087282       0.033059       0.054224              9.399234      11.033055       4.388305      -2.102901      10.865886      -1.448385       6.298760           0.012693
           60              O       8.592474       1.508709       2.447333      -0.491447      26.781452 0.39047021E+03  0.86528998E+04                                 6.999059                            5.999295       0.839734       2.355776                    0.998099      25.599506      64.302343       0.799629       0.345656      -1.151491      -0.000993      -0.011060       0.013351       0.017365      -0.002696       0.033835      -0.034364       0.030750      -0.131454      -0.069361       0.014651       0.054710              7.752611      12.213355       1.363662       1.554395       5.435624       0.716661       5.608855           0.053258
           61              O      16.748948       8.746413      10.586580      -0.600054      38.999190 0.64262459E+03  0.16201269E+05                                 9.169324                            7.919964      -0.148168       1.986909                    0.995697      29.027780      78.905605       0.663734       0.366033      -1.130097      -0.017468      -0.026733      -0.014845       0.035216       0.022251       0.017733       0.012281      -0.080766       0.105752      -0.065762       0.016156       0.049605             10.096979       9.072685       0.768875      -0.578886      13.181721      -3.948305       8.036531           0.022685
           62              O      10.926839       9.608309      10.920146      -0.648685      43.749921 0.82411873E+03  0.22146885E+05                                 9.973670                            9.045834      -0.375606       1.893224                    0.994715      30.916794      87.240044       0.612131       0.372339      -1.123410       0.000398       0.006746      -0.028898       0.029677      -0.007007       0.002372       0.009034      -0.097036       0.134440      -0.071506       0.023040       0.048466             10.678386      11.051932       1.048134       0.283208       8.166865       2.177207      12.816361           0.017110
           63              O       8.159894       1.259870       9.391893      -0.466874      27.565267 0.47399204E+03  0.11076836E+05                                 7.247143                            6.811121       0.364131       2.188547                    0.995574      26.636692      69.763138       0.714108       0.367026      -1.129073      -0.015551      -0.002571      -0.034413       0.037851       0.019254      -0.034036       0.063691       0.007421       0.092416      -0.080866       0.002926       0.077940              7.408169       6.508894      -1.255690      -1.195554       7.045742       1.940914       8.669871           0.137865
           64              O      11.320750       2.179256      10.396140      -0.538474      30.265443 0.44955096E+03  0.10340464E+05                                 7.661300                            6.521238       0.519935       2.235506                    0.996709      26.587622      68.497395       0.750642       0.354742      -1.141705      -0.022149       0.016349      -0.014021       0.030895      -0.058735       0.024550       0.021886       0.016673       0.065399      -0.080626       0.031261       0.049365              8.606405       7.637582      -2.620990      -1.903194      11.044954       3.302161       7.136679           0.035017
           65              O       8.402371       0.579709       7.362109      -0.288475      21.483962 0.28417612E+03  0.58085555E+04                                 5.990412                            5.096489       1.092955       2.464714                    0.999775      23.179005      55.668045       0.874258       0.342757      -1.155495      -0.013526       0.016274       0.050355       0.054621      -0.032303      -0.014851       0.019048      -0.025348      -0.016574      -0.032068      -0.016201       0.048270              6.598023       4.420960      -0.198101       0.708839       4.062707      -0.950032      11.310401           0.379048
           66              O      12.463636       0.031698       8.381732      -0.575143      34.363430 0.51277831E+03  0.12150967E+05                                 8.323023                            6.952089       0.638572       2.265605                    0.996541      27.244155      70.511641       0.731295       0.353453      -1.146348       0.013169       0.002828      -0.019347       0.023574      -0.002044      -0.060785       0.029590      -0.018210      -0.062083      -0.076436       0.013787       0.062649              9.494329       9.080194      -1.738378      -3.753243       5.944571       2.097373      13.458223           0.024096
           67              O       7.370691       9.505014       8.138064      -0.467701      28.936861 0.40276508E+03  0.89976713E+04                                 7.422480                            6.143763       0.583594       2.267818                    0.998504      25.537428      64.472908       0.780152       0.351438      -1.146359      -0.002604       0.005902      -0.010339       0.012186       0.018007       0.027882      -0.025273      -0.000088      -0.071901      -0.053664       0.023460       0.030204              8.471554       9.804365      -2.127319       4.030214       5.480781      -1.621683      10.129514           0.095756
           68              O      15.428633       7.230788      11.529318      -0.516230      31.164379 0.45046136E+03  0.10330761E+05                                 7.763899                            6.479923       0.660301       2.291039                    0.997241      26.111521      66.414737       0.764043       0.349553      -1.149899       0.000313       0.001901      -0.003819       0.004277       0.022846      -0.032234       0.031922       0.098843       0.084700      -0.082310       0.017938       0.064372              8.780248      14.637187       1.304324      -1.941368       6.580977      -0.345918       5.122579           0.038813
           69              O      13.616571       6.992386       2.510025      -0.296233      20.096597 0.28223206E+03  0.57634968E+04                                 5.693424                            5.068682       0.919528       2.398607                    0.999594      23.465975      56.477376       0.878641       0.341362      -1.155757      -0.015495       0.060577      -0.004506       0.062689      -0.023690      -0.038544       0.015650      -0.012455      -0.032805      -0.045044      -0.007454       0.052497              5.957787       4.246874       0.891987      -0.549974       8.468179      -2.091653       5.158307           0.386079
           70              O       4.501374       9.381136       0.500349      -0.588920      45.311276 0.85570052E+03  0.23143038E+05                                10.162581                            9.093259      -0.340144       1.900176                    0.996837      30.687250      86.019521       0.624970       0.362367      -1.134470      -0.046015      -0.127786       0.012225       0.136367       0.058614      -0.014598      -0.014019      -0.124227      -0.133399      -0.066648      -0.043192       0.109841             11.271148      12.630104       3.805852      -0.141345      13.342410      -1.390540       7.840928           0.136932
           71              O       9.827812      -0.690364      10.398506      -0.581404      46.336070 0.83271937E+03  0.22347508E+05                                10.284531                            8.931016      -0.341879       1.902492                    0.997062      30.363582      84.520295       0.635391       0.359198      -1.138044      -0.046449      -0.027946      -0.126846       0.137943       0.006757       0.059286       0.020453       0.012179       0.229948      -0.058650      -0.047111       0.105760             11.631378      13.876933       0.839362       4.074970       7.402118       0.007975      13.615082           0.139815
           72              O      13.346403       9.153636       2.356253      -0.473740      29.551156 0.51818881E+03  0.12371405E+05                                 7.611025                            7.143930       0.226032       2.142846                    0.994284      26.877401      70.940226       0.694636       0.369333      -1.128327      -0.016586      -0.029887       0.015592       0.037570      -0.028336       0.030855       0.031701      -0.069791      -0.161641      -0.081268       0.005971       0.075297              7.788432       7.539557      -1.719105      -0.864694       9.796818       1.122233       6.028921           0.110154
           73              O       6.083161       3.150893       0.179794      -0.568488      34.199093 0.52276186E+03  0.12458374E+05                                 8.307811                            7.039516       0.431607       2.198385                    0.996073      27.251619      70.936224       0.722996       0.355478      -1.143704       0.010421       0.011552      -0.014700       0.021404       0.034028       0.016822      -0.048854       0.089171       0.011195      -0.087285       0.033060       0.054224              9.399243      11.033063       4.388296      -2.102900      10.865896      -1.448372       6.298769           0.012693
           74              O       9.860145       8.460528       9.381248      -0.491447      26.781368 0.39046879E+03  0.86528590E+04                                 6.999039                            5.999279       0.839743       2.355779                    0.998099      25.599490      64.302232       0.799631       0.345655      -1.151492       0.000993       0.011060      -0.013351       0.017365      -0.002696       0.033835      -0.034365       0.030749      -0.131460      -0.069362       0.014652       0.054711              7.752588      12.213323       1.363662       1.554381       5.435607       0.716656       5.608833           0.053259

******************************************************
Auxiliary information for the entire system
The total spin magnetic moment of the unit cell is   3.832777
The total net atomic charge of the unit cell is   -0.000001
Accuracy of reproducing the electrostatic potential in the unit cell:
  The inner radius (bohr) =    5.0000
  The outer radius (bohr) =   12.0000
  Valid grid points have density less than (e/(bohr^3)) =    0.0001
  The number of valid grid points were=        80214
  The rms potential error without charges in kcal/mol is=      4.47645
  The rms potential error with partial charges in kcal/mol is=      0.62369
  The RRMSE value at monopole order=      0.13933
  The rms potential error with partial charges and cloud penetration in kcal/mol is=      0.61225
  The RRMSE value at monopole order with cloud penetration is=      0.13677
  The rms potential error with partial charges and atomic dipoles in kcal/mol is=      0.47196
  The RRMSE value at dipole order=      0.10543
  The rms potential error with partial charges, atomic dipoles and cloud penetration in kcal/mol is=      0.45874
  The RRMSE value at dipole order with cloud penetration=      0.10248

******************************************************
The electron densities and ab initio electrostatic potential were computed in VASP using the PBE functional and
projector augmented wave method. See the main text of the journal article for a description of computational details.
The atomic charges, dipoles, and quadrupoles were computed with the DDEC6 method as described in
(a) T. A. Manz and N. Gabaldon Limas, RSC Adv. 6 (2016) 47771-47801 DOI: 10.1039/c6ra04656h
(b) N. Gabaldon Limas and T. A. Manz, RSC Adv. 8 (2018) 2678-2707 DOI: 10.1039/c7ra11829e.
For each atom in the material, the electron cloud parameters were fit to the spherically averaged atom-in-material
electron density using radial positions for which this density was between 10^-4 and 10^-2 electrons per cubic bohr.
The polarizabilities, dispersion coefficients, and quantum Drude oscillator (QDO) parameters were fit using the MCLF method.
The magnetic structure of the system was optimized in VASP from the default ferromagnetic initial guess using spin polarization.
The atomic spin moments (ASMs) were computed on this optimized magnetic structure using the DDEC6 partition as inputs
to the method of T. A. Manz and D. S. Sholl, J. Chem. Theory Comput. 7 (2011) 4146-4164 DOI: 10.1021/ct200539n.
The RMSE and RRMSE were computed using a uniform grid with Ewald summation.
