# Supplementary material for: A collection of forcefield precursors for metal–organic frameworks
Source: RSC Adv. 2019 Nov 13;9(63):36492–507. doi: 10.1039/c9ra07327b (PMC9075174; doi:10.1039/c9ra07327b)
Supplement: RA-009-C9RA07327B-s6088 [file RA-009-C9RA07327B-s6088.xyz]

 1164
jmolscript: load "" {1 1 1} spacegroup "x,y,z" unitcell [{     27.129800     0.000000     0.000000 }, {     -9.043168    25.578256     0.000000 }, {     -9.043168   -12.788919    22.151540 }]
Zn    -6.782339    19.183744     5.537885     0.650847
Zn    -2.260681     6.394721    16.613655     0.650847
Zn     2.260866     7.993231     2.768942     0.650847
Zn    15.825766    -1.598563     8.306828     0.650847
Zn    11.304219    11.190618    13.844712     0.650847
Zn     6.782561    -4.795740    19.382597     0.650847
Zn    11.304145     6.394616     5.537885     0.650847
Zn    15.825803    -6.394407    16.613655     0.650847
Zn    -2.260755     1.598719     8.306828     0.650847
Zn     2.260903    17.585077     2.768942     0.650847
Zn     6.782598     4.796106    19.382597     0.650847
Zn    -6.782302    14.387900    13.844712     0.650847
H      0.996618    -3.816185     9.662502     0.144831
H      4.413141    -1.390133     4.773657     0.123396
H     -8.149660    19.655690     8.371067     0.124245
H      2.257255    -1.526935     9.241622     0.126548
H     -6.315720    21.547143     2.170851     0.124190
H     -5.076800    22.501196     0.420879     0.115137
H     -3.644337    24.292957     0.857265     0.096446
H      5.601418    -0.438639     3.005964     0.110934
H     -3.930122    18.851188     1.413268     0.144849
H      6.261590    -2.697168     6.302113     0.123403
H     -5.881653    18.051880     2.704703     0.124253
H     -2.191995    20.802813     1.834148     0.126538
H      4.333573    -5.166724     8.904919     0.124179
H      4.820118    -3.680611    10.654891     0.115121
H      6.031920    -1.732830    10.218505     0.096464
H      6.762604    -1.259653     8.069806     0.110920
H      0.313002     2.890476    14.092810     0.144851
H     -5.961208     2.485074    15.481711     0.123413
H      0.285889     5.088938    15.224753     0.124247
H     -1.530025     1.013029    13.800409     0.126541
H     -6.279515     6.543065    15.630127     0.124189
H     -8.571076     6.333328    16.090879     0.115123
H     -9.536904     4.211613    16.226003     0.096437
H     -8.249153     2.311145    15.902591     0.110923
H     -6.422371     7.653195    19.134500     0.144835
H     -4.713226     1.602645    17.745599     0.123394
H     -4.340615     8.360423    18.002557     0.124241
H     -7.578107     5.289767    19.426901     0.126554
H     -0.781210     2.655189    17.597183     0.124193
H     -0.215114     0.424761    17.136431     0.115133
H     -1.893551    -1.193065    17.001307     0.096458
H     -4.114573    -0.612436    17.324719     0.110928
H     -8.046571    -2.512869    20.625299     0.144851
H     -4.630043    -7.959755    20.968648     0.123413
H      0.893520    10.210849     0.943656     0.124247
H     -6.785957    -4.022003    18.853176     0.126541
H      2.727480     3.895591     2.405657     0.124189
H      3.966400     1.903045     2.454391     0.115123
H      5.398840     1.385069     0.684483     0.096437
H     -3.441765    -9.966369    21.028457     0.110923
H      5.113115     4.587509     5.119221     0.144835
H     -2.781589    -5.982553    21.336363     0.123394
H      3.161584     6.105578     5.165739     0.124241
H      6.851216     3.976170     3.218619     0.126554
H      4.333573    10.295248     0.022152     0.124193
H     -4.223078    -1.721228    20.011701     0.115133
H     -3.011296    -3.073053    18.543054     0.096458
H     -2.280603    -5.170463    19.207600     0.110928
H     18.399507    -2.029516    12.602011     0.144831
H     12.125291    -0.623994    12.258662     0.123396
H     18.372360    -2.148478    10.132114     0.124245
H     16.556503    -1.344002    14.374134     0.126548
H     11.806937    -2.524492     8.670113     0.124189
H      9.515375    -2.020601     8.621379     0.115137
H      8.549570    -0.842705    10.391287     0.096446
H      9.837346    -0.172538    12.198853     0.110934
H     11.664045    -0.044706     5.956549     0.144849
H     13.373269     1.777801    11.890947     0.123403
H     13.745800    -1.378612     5.910031     0.124253
H     10.508334     1.390252     7.857151     0.126538
H     17.305273     1.122990    11.053618     0.124179
H     17.871399     1.839201    13.215609     0.115121
H     16.192981     2.531107    14.684256     0.096464
H     13.971950     2.520869    14.019710     0.110920
H     10.039953     6.329472    14.015279     0.144849
H    -13.673259     9.350307    18.560775     0.123403
H      9.936860     8.501054    12.836817     0.124253
H     11.300596     5.549356    16.208282     0.126538
H    -15.358917    12.924859    17.575032     0.124179
H    -14.119974    13.963352    19.276270     0.115121
H    -12.687516    12.689567    20.609793     0.096464
H    -12.484958    10.405426    20.268659     0.110920
H    -12.973308    14.928896    15.619051     0.144831
H    -11.824831     8.680138    16.664604     0.123396
H     12.204943    14.210135    14.281098     0.124245
H    -11.235188    13.588610    17.098774     0.126548
H     13.376918     7.660812    13.224469     0.124189
H     13.863440     5.402256    13.636488     0.115137
H     15.075248     4.806301    15.541520     0.096446
H    -11.323840     6.430534    17.025674     0.110934
H      9.356278    -0.860542    17.608259     0.144835
H      3.082049    -1.860662    16.562706     0.123394
H      9.329149    -2.940042    18.946212     0.124241
H      7.513255     0.331391    16.128536     0.126554
H      2.763740    -4.018155    20.002841     0.124193
H      0.472173    -4.312309    19.590822     0.115133
H     -0.493657    -3.368489    17.685790     0.096458
H      0.794099    -2.138189    16.201636     0.110928
H      2.620838    -7.608071    19.212031     0.144851
H      4.330001    -3.380028    14.666535     0.123413
H      4.702608    -6.981393    20.390493     0.124247
H      1.465097    -6.679601    17.019028     0.126541
H      8.262018    -3.777761    15.652278     0.124189
H      8.828121    -2.263544    13.951040     0.115123
H      7.149686    -1.337624    12.617517     0.096437
H      4.928660    -1.908016    12.958651     0.110923
H      8.451872     6.727095     1.413268     0.144831
H      7.303395     2.697287     6.302113     0.123396
H     10.403421     7.526427     2.704703     0.124245
H      6.713752     4.775478     1.834148     0.126548
H      9.231446     5.166892     8.904919     0.124189
H      8.744924     3.680812    10.654891     0.115137
H      7.533116     1.733023    10.218505     0.096446
H      6.802404     1.259805     8.069806     0.110934
H     12.568411     3.816367     9.662502     0.144849
H      9.151823     1.390223     4.773657     0.123403
H     12.671504     5.922724     8.371067     0.124253
H     11.307768     1.527109     9.241622     0.126538
H     10.837481     4.031154     2.170851     0.124179
H      9.598538     3.077068     0.420879     0.115121
H      8.166080     1.285315     0.857265     0.096464
H      7.963522     0.438695     3.005964     0.110920
H     -7.142274    -7.652834    19.134500     0.144851
H     -8.851437    -1.602310    17.745599     0.123413
H     17.905756    -8.360083    18.002557     0.124247
H     -5.986533    -5.289400    19.426901     0.126541
H     14.346346    -2.654857    17.597183     0.124189
H     13.780243    -0.424437    17.136431     0.115123
H     15.458678     1.193386    17.001307     0.096437
H     -9.450096     0.612763    17.324719     0.110923
H     13.252086    -2.890210    14.092810     0.144835
H     -7.603485    -2.484782    15.481711     0.123394
H     13.279215    -5.088650    15.224753     0.124241
H     15.095109    -1.012769    13.800409     0.126554
H     -7.285176    -6.542770    15.630127     0.124193
H     -4.993609    -6.333024    16.090879     0.115133
H     -4.027779    -4.211307    16.226003     0.096458
H     -5.315535    -2.310845    15.902591     0.110928
H     -4.834438     2.029754    12.602011     0.144851
H      1.439772     0.624225    12.258662     0.123413
H     -4.807325     2.148669    10.132114     0.124247
H     -2.991411     1.344273    14.374134     0.126541
H      1.758079     2.524656     8.670113     0.124190
H      4.049640     2.020764     8.621379     0.115123
H      5.015468     0.842902    10.391287     0.096437
H      3.727717     0.172768    12.198853     0.110923
H      1.900935     0.044818     5.956549     0.144835
H      0.191790    -1.777577    11.890947     0.123394
H     -0.180821     1.378724     5.910031     0.124241
H      3.056671    -1.390104     7.857151     0.126554
H     -3.740226    -1.122781    11.053618     0.124193
H     -4.306322    -1.838952    13.215609     0.115133
H     -2.627885    -2.530830    14.684256     0.096458
H     -0.406863    -2.520605    14.019710     0.110928
H     -5.518054     2.513258    20.625299     0.144831
H     -8.934577     7.960151    20.968648     0.123396
H      3.628224    15.367425     0.943656     0.124245
H     -6.778691     4.022359    18.853176     0.126548
H      1.794284    21.682710     2.405657     0.124190
H      0.555364    23.675257     2.454391     0.115137
H     -0.877099    24.193200     0.684483     0.096446
H    -10.122854     9.966766    21.028457     0.110934
H     -0.591314    20.990844     5.119221     0.144849
H    -10.783026     5.982955    21.336363     0.123403
H      1.360217    19.472775     5.165739     0.124253
H     -2.329441    21.602146     3.218619     0.126538
H      0.188159    15.283008     0.022152     0.124179
H     -9.341554     1.721605    20.011701     0.115121
H    -10.553356     3.073402    18.543054     0.096464
H    -11.284040     5.170826    19.207600     0.110920
H     10.944319     7.608434    19.212031     0.144849
H      9.235095     3.380305    14.666535     0.123403
H      8.862564     6.981777    20.390493     0.124253
H     12.100030     6.679922    17.019028     0.126538
H      5.303091     3.778056    15.652278     0.124179
H      4.736965     2.263807    13.951040     0.115121
H      6.415383     1.337862    12.617517     0.096464
H      8.636414     1.908260    12.958651     0.110920
H      4.208857     0.860874    17.608259     0.144831
H     10.483073     1.860974    16.562706     0.123396
H      4.236004     2.940399    18.946212     0.124245
H      6.051861    -0.331086    16.128536     0.126548
H     10.801427     4.018533    20.002841     0.124189
H     13.092989     4.312679    19.590822     0.115137
H     14.058794     3.368823    17.685790     0.096446
H     12.771018     2.138495    16.201636     0.110934
H     -9.634551    10.649654    15.619051     0.144835
H     -1.739847    -8.679824    16.664604     0.123394
H     -7.683020    11.368391    14.281098     0.124241
H    -11.372652    11.989969    17.098774     0.126554
H      0.188159    -7.660563    13.224469     0.124193
H     -0.298358    -5.401999    13.636488     0.115133
H     -1.510140    -4.806008    15.541520     0.096458
H     -2.240833    -6.430213    17.025674     0.110928
H      3.525135    -6.329207    14.015279     0.144851
H      0.108607    -9.349956    18.560775     0.123413
H     -5.414956    17.077444    12.836817     0.124247
H      2.264521    -5.549050    16.208282     0.126541
H     -7.248916    12.653729    17.575032     0.124189
H     -8.487836    11.615268    19.276270     0.115123
H     -9.920276    12.889078    20.609793     0.096437
H     -1.079671   -10.405043    20.268659     0.110923
H      8.046846    16.605522    12.489038     0.144831
H      4.630323    14.179470    17.377883     0.123396
H     17.193124    -6.866353    13.780473     0.124245
H      6.786209    14.316272    12.909918     0.126548
H     15.359184    -8.757806    19.980689     0.124190
H     14.120264    -9.711859    21.730661     0.115137
H     12.687801   -11.503620    21.294275     0.096446
H      3.442046    13.227976    19.145576     0.110934
H     12.973586    -6.061851    20.738272     0.144849
H      2.781874    15.486505    15.849427     0.123403
H     14.925117    -5.262543    19.446837     0.124253
H     11.235459    -8.013476    20.317392     0.126538
H     13.753059    -7.622195    13.246621     0.124179
H      4.223346    16.469948    11.496649     0.115121
H      3.011544    14.522167    11.933035     0.096464
H      2.280860    14.048990    14.081734     0.110920
H      8.730462     9.898861     8.058730     0.144851
H     15.004672    10.304263     6.669829     0.123413
H      8.757575     7.700399     6.926787     0.124247
H     10.573489    11.776308     8.351131     0.126541
H     15.322979     6.246272     6.521413     0.124189
H     17.614540     6.456009     6.060661     0.115123
H     18.580368     8.577724     5.925537     0.096437
H     17.292617    10.478192     6.248949     0.110923
H     15.465835     5.136142     3.017040     0.144835
H     13.756690    11.186692     4.405941     0.123394
H     13.384079     4.428914     4.148983     0.124241
H     16.621571     7.499570     2.724639     0.126554
H      9.824674    10.134148     4.554357     0.124193
H      9.258578    12.364576     5.015109     0.115133
H     10.937015    13.982402     5.150233     0.096458
H     13.158037    13.401773     4.826821     0.110928
H     17.090035    15.302206     1.526241     0.144851
H     13.673507    20.749092     1.182892     0.123413
H      8.149944     2.578488    21.207884     0.124247
H     15.829421    16.811340     3.298364     0.126541
H      6.315984     8.893746    19.745883     0.124189
H      5.077064    10.886292    19.697149     0.115123
H      3.644624    11.404268    21.467057     0.096437
H     12.485229    22.755706     1.123083     0.110923
H      3.930349     8.201828    17.032319     0.144835
H     11.825053    18.771890     0.815177     0.123394
H      5.881880     6.683759    16.985801     0.124241
H      2.192248     8.813167    18.932921     0.126554
H     13.753059    15.283008    -0.022152     0.124193
H     13.266542    14.510565     2.139839     0.115133
H     12.054760    15.862390     3.608486     0.096458
H     11.324067    17.959800     2.943940     0.110928
H     -9.356043    14.818853     9.549529     0.144831
H     -3.081827    13.413331     9.892878     0.123396
H     -9.328896    14.937815    12.019426     0.124245
H     -7.513039    14.133339     7.777406     0.126548
H     -2.763473    15.313829    13.481427     0.124189
H     -0.471911    14.809938    13.530161     0.115137
H      0.493894    13.632042    11.760253     0.096446
H     -0.793882    12.961875     9.952687     0.110934
H     -2.620581    12.834043    16.194991     0.144849
H     -4.329805    11.011536    10.260593     0.123403
H     -4.702336    14.167949    16.241509     0.124253
H     -1.464870    11.399085    14.294389     0.126538
H     -8.261809    11.666347    11.097922     0.124179
H     -8.827935    10.950136     8.935931     0.115121
H     -7.149517    10.258230     7.467284     0.096464
H     -4.928486    10.268468     8.131830     0.110920
H     -0.996489     6.459865     8.136261     0.144849
H     22.716723     3.439030     3.590765     0.123403
H     -0.893396     4.288283     9.314723     0.124253
H     -2.257132     7.239981     5.943258     0.126538
H     -2.727419    -0.135522     4.576508     0.124179
H     23.163438    -1.174015     2.875270     0.115121
H     21.730980     0.099770     1.541747     0.096464
H     21.528422     2.383911     1.882881     0.110920
H     22.016772    -2.139559     6.532489     0.144831
H     20.868295     4.109199     5.486936     0.123396
H     -3.161479    -1.420798     7.870442     0.124245
H     20.278652    -0.799273     5.052766     0.126548
H     -4.333454     5.128525     8.927071     0.124189
H     -4.819976     7.387081     8.515052     0.115137
H     -6.031784     7.983036     6.610020     0.096446
H     20.367304     6.358803     5.125866     0.110934
H     -0.312814    13.649879     4.543281     0.144835
H      5.961415    14.649999     5.588834     0.123394
H     -0.285685    15.729379     3.205328     0.124241
H      1.530209    12.457946     6.023004     0.126554
H      6.279724    16.807492     2.148699     0.124193
H      8.571291    17.101646     2.560718     0.115133
H      9.537121    16.157826     4.465750     0.096458
H      8.249365    14.927526     5.949904     0.110928
H      6.422626    20.397408     2.939509     0.144851
H      4.713463    16.169365     7.485005     0.123413
H      4.340856    19.770730     1.761047     0.124247
H      7.578367    19.468938     5.132512     0.126541
H      0.781446    16.567098     6.499262     0.124189
H      0.215343    15.052881     8.200500     0.115123
H      1.893778    14.126961     9.534023     0.096437
H      4.114804    14.697353     9.192889     0.110923
H      0.591592     6.062242    20.738272     0.144831
H      1.740069    10.092050    15.849427     0.123396
H     -1.359957     5.262910    19.446837     0.124245
H      2.329712     8.013859    20.317392     0.126548
H     -0.187982     7.622445    13.246621     0.124189
H      0.298540     9.108525    11.496649     0.115137
H      1.510348    11.056314    11.933035     0.096446
H      2.241060    11.529532    14.081734     0.110934
H     -3.524947     8.972970    12.489038     0.144849
H     -0.108359    11.399114    17.377883     0.123403
H     -3.628040     6.866613    13.780473     0.124253
H     -2.264304    11.262228    12.909918     0.126538
H     -1.794017     8.758183    19.980689     0.124179
H     -0.555074     9.712269    21.730661     0.115121
H      0.877384    11.504022    21.294275     0.096464
H      1.079942    12.350642    19.145576     0.110920
H     16.185738    20.442171     3.017040     0.144851
H     17.894901    14.391647     4.405941     0.123413
H     -8.862292    21.149420     4.148983     0.124247
H     15.029997    18.078737     2.724639     0.126541
H     -5.302882    15.444194     4.554357     0.124189
H     -4.736779    13.213774     5.015109     0.115123
H     -6.415214    11.595951     5.150233     0.096437
H     18.493560    12.176574     4.826821     0.110923
H     -4.208622    15.679547     8.058730     0.144835
H     16.646949    15.274119     6.669829     0.123394
H     -4.235751    17.877987     6.926787     0.124241
H     -6.051645    13.802106     8.351131     0.126554
H    -10.801160    19.332107     6.521413     0.124193
H     14.037073    19.122361     6.060661     0.115133
H     13.071243    17.000644     5.925537     0.096458
H     14.358999    15.100182     6.248949     0.110928
H     13.877902    10.759583     9.549529     0.144851
H      7.603692    12.165112     9.892878     0.123413
H     13.850789    10.640668    12.019426     0.124247
H     12.034875    11.445064     7.777406     0.126541
H      7.285385    10.264681    13.481427     0.124190
H      4.993824    10.768573    13.530161     0.115123
H      4.027996    11.946435    11.760253     0.096437
H      5.315747    12.616569     9.952687     0.110923
H      7.142529    12.744519    16.194991     0.144835
H      8.851674    14.566914    10.260593     0.123394
H      9.224285    11.410613    16.241509     0.124241
H      5.986793    14.179441    14.294389     0.126554
H     12.783690    13.912118    11.097922     0.124193
H     13.349786    14.628289     8.935931     0.115133
H     11.671349    15.320167     7.467284     0.096458
H      9.450327    15.309942     8.131830     0.110928
H     14.561518    10.276079     1.526241     0.144831
H     17.978041     4.829186     1.182892     0.123396
H      5.415240    -2.578088    21.207884     0.124245
H     15.822155     8.766978     3.298364     0.126548
H      7.249180    -8.893373    19.745883     0.124190
H      8.488100   -10.885920    19.697149     0.115137
H      9.920563   -11.403863    21.467057     0.096446
H     19.166318     2.822571     1.123083     0.110934
H      9.634778    -8.201507    17.032319     0.144849
H     19.826490     6.806382     0.815177     0.123403
H      7.683247    -6.683438    16.985801     0.124253
H     11.372905    -8.812809    18.932921     0.126538
H     17.898473    10.295248    -0.022152     0.124179
H     18.385018    11.067732     2.139839     0.115121
H     19.596820     9.715935     3.608486     0.096464
H     20.327504     7.618511     2.943940     0.110920
H     -1.900855     5.180903     2.939509     0.144849
H     -0.191631     9.409032     7.485005     0.123403
H      0.180900     5.807560     1.761047     0.124253
H     -3.056566     6.109415     5.132512     0.126538
H      3.740373     9.011281     6.499262     0.124179
H      4.306499    10.525530     8.200500     0.115121
H      2.628081    11.451475     9.534023     0.096464
H      0.407050    10.881077     9.192889     0.110920
H      4.834607    11.928463     4.543281     0.144831
H     -1.439609    10.928363     5.588834     0.123396
H      4.807460     9.848938     3.205328     0.124245
H      2.991603    13.120423     6.023004     0.126548
H     -1.757963     8.770804     2.148699     0.124189
H     -4.049525     8.476658     2.560718     0.115137
H     -5.015330     9.420514     4.465750     0.096446
H     -3.727554    10.650842     5.949904     0.110934
H     18.678015     2.139683     6.532489     0.144835
H     10.783311    21.469161     5.486936     0.123394
H     16.726484     1.420946     7.870442     0.124241
H     20.416116     0.799368     5.052766     0.126554
H     17.898473    -5.128356     8.927071     0.124193
H      9.341822    18.191336     8.515052     0.115133
H     10.553604    17.595345     6.610020     0.096458
H     11.284297    19.219550     5.125866     0.110928
H      5.518329    19.118544     8.136261     0.144851
H      8.934857    22.139293     3.590765     0.123413
H     14.458420    -4.288107     9.314723     0.124247
H      6.778943    18.338387     5.943258     0.126541
H     16.292380     0.135608     4.576508     0.124189
H     17.531300     1.174069     2.875270     0.115123
H     18.963740    -0.099741     1.541747     0.096437
H     10.123135    23.194380     1.882881     0.110923
C      1.291784    -3.945107     8.769352    -0.057924
C     -5.592606    22.781947     3.625100     0.150668
C      4.315285    -1.727647     3.889146    -0.134928
C     -7.808909    20.482888     8.049870    -0.000765
C      2.096984    -3.613632     6.750460     0.322908
C     -5.729350    22.274718     2.340310    -0.153586
C     -4.995946    22.842674     1.304726    -0.069014
C     -4.145512    23.905325     1.565006    -0.082731
C      5.022102    -1.173120     2.842707    -0.060344
C     -4.150047    19.086516     2.306418    -0.057932
C      5.256704    -4.073395     7.450670     0.150678
C      5.976008    -2.901913     7.186624    -0.134947
C     -5.215341    18.648879     3.025900    -0.000775
C     -4.105899    19.956196     4.325310     0.322871
C      4.824082    -4.371369     8.735460    -0.153580
C      5.115104    -3.490572     9.771044    -0.068959
C      5.833504    -2.334566     9.510764    -0.082783
C      6.263233    -2.050659     8.233063    -0.060344
C     -0.453863     3.352934    14.408248    -0.058003
C     -5.915260     4.539392    15.507629     0.150662
C     -6.491683     3.266874    15.596678    -0.134962
C     -0.479899     4.562280    15.025390    -0.000718
C     -2.526936     3.917962    14.874316     0.322896
C     -6.679592     5.683764    15.688828    -0.153560
C     -8.037346     5.557282    15.959742    -0.068996
C     -8.609247     4.297682    16.040595    -0.082713
C     -7.843107     3.168144    15.853636    -0.060338
C     -5.730746     7.084331    18.819062    -0.057913
C     -2.791710     2.330730    17.719681     0.150683
C     -3.799315     1.363104    17.630632    -0.134925
C     -4.581892     7.462884    18.201920    -0.000754
C     -4.507021     5.318148    18.352994     0.322924
C     -1.458011     1.991561    17.538482    -0.153578
C     -1.124684     0.669290    17.267568    -0.068966
C     -2.121618    -0.289767    17.186715    -0.082789
C     -3.441932     0.056052    17.373674    -0.060348
C     -7.751397    -3.221893    21.183518    -0.058002
C      3.450570     4.537588     0.609167     0.150662
C     -4.727889    -8.557001    21.703193    -0.134962
C      1.234264     9.519080     0.387873    -0.000718
C     -6.946187    -5.136035    21.905879     0.322896
C      3.313840     3.678553     1.690827    -0.153559
C      4.047245     2.497733     1.716744    -0.068996
C      4.897665     2.191807     0.666318    -0.082713
C     -4.021071    -9.740506    21.746167    -0.060338
C      4.893181     5.243329     4.468852    -0.057913
C     -3.786467    -4.299753    21.953948     0.150683
C     -3.067174    -5.114173    21.071431    -0.134925
C      3.827887     6.085237     4.488124    -0.000754
C      4.937305     6.556884     2.706254     0.322924
C     -4.219094    -3.038110    21.569619    -0.153578
C     -3.928089    -2.581678    20.289039    -0.068966
C     -3.209700    -3.385099    19.418040    -0.082789
C     -2.779967    -4.633570    19.811008    -0.060348
C     17.632634    -1.987573    12.043792    -0.057924
C     12.171215    -1.628725    10.466603     0.150667
C     11.594807    -0.915337    11.524117    -0.134928
C     17.606580    -2.057798    10.687897    -0.000765
C     15.559551    -1.866466    11.321431     0.322908
C     11.406870    -2.043998     9.384943    -0.153584
C     10.049115    -1.746139     9.359026    -0.069014
C      9.477228    -1.046308    10.409452    -0.082731
C     10.243382    -0.643441    11.481143    -0.060344
C     12.355678    -0.033445     6.606918    -0.057932
C     15.294777     1.391308    11.273362     0.150678
C     14.287183     1.798010    12.155879    -0.134947
C     13.504532    -0.757182     6.587646    -0.000775
C     13.579427     0.446036     8.369516     0.322871
C     16.628480     1.403973    11.657691    -0.153580
C     16.961825     1.830502    12.938271    -0.068960
C     15.964903     2.240018    13.809270    -0.082783
C     14.644583     2.229016    13.416302    -0.060344
C     10.335130     7.167419    14.350211    -0.057932
C    -14.635822    11.048057    17.917273     0.150678
C    -13.771103    10.285065    18.710741    -0.134947
C     10.277616     8.365626    13.713797    -0.000775
C     11.140358     8.750085    15.646740     0.322871
C    -14.772550    12.414322    18.120403    -0.153580
C    -14.039132    13.027186    19.130070    -0.068960
C    -13.188701    12.270461    19.920215    -0.082783
C    -13.064272    10.914044    19.714206    -0.060344
C    -13.193246    14.037748    15.376270    -0.057924
C     14.300069     8.373566    14.898461     0.150667
C    -12.110424     8.016505    16.045025    -0.134928
C     12.871251    13.633476    14.637516    -0.000765
C    -13.149125    11.854513    15.119977     0.322908
C     13.867429     7.409897    13.998001    -0.153584
C     14.158438     6.072668    14.242997    -0.069014
C     14.876841     5.720083    15.374276    -0.082731
C    -11.823213     6.684647    16.259009    -0.060344
C      8.589409    -1.364943    17.851040    -0.057913
C      3.127996    -2.910249    18.328849     0.150683
C      2.551573    -2.351119    17.182285    -0.134925
C      8.563365    -2.504064    18.589794    -0.000754
C      6.516329    -2.051077    18.107333     0.322924
C      2.363663    -3.639349    19.229309    -0.153578
C      1.005904    -3.810725    18.984313    -0.068966
C      0.434003    -3.250956    17.853034    -0.082789
C      1.200145    -2.524286    16.968301    -0.060348
C      3.312467    -7.050468    18.877099    -0.058002
C      6.251517    -3.721620    15.310037     0.150662
C      5.243913    -3.160696    14.516569    -0.134962
C      4.461329    -6.705284    19.513513    -0.000718
C      4.536198    -5.763766    17.580570     0.322896
C      7.585218    -3.395115    15.106907    -0.153559
C      7.918550    -2.499374    14.097240    -0.068996
C      6.921617    -1.949833    13.307095    -0.082713
C      5.601300    -2.284650    13.513104    -0.060338
C      8.671810     6.491783     2.306418    -0.057924
C      8.308295     4.073535     7.450670     0.150667
C      7.588988     2.902049     7.186624    -0.134928
C      9.737113     6.929434     3.025900    -0.000765
C      8.627689     5.622141     4.325310     0.322908
C      8.740935     4.371534     8.735460    -0.153584
C      8.449926     3.490757     9.771044    -0.069014
C      7.731523     2.334745     9.510764    -0.082730
C      7.301777     2.050814     8.233063    -0.060344
C     12.273234     3.945273     8.769352    -0.057932
C     10.114386     2.796377     3.625100     0.150678
C      9.249667     1.727720     3.889146    -0.134947
C     12.330748     5.095520     8.049870    -0.000775
C     11.468006     3.613760     6.750460     0.322871
C     10.251114     3.303582     2.340310    -0.153580
C      9.517696     2.735607     1.304726    -0.068959
C      8.667265     1.672961     1.565006    -0.082783
C      8.542836     1.173174     2.842707    -0.060344
C     -7.833903    -7.083976    18.819062    -0.058002
C     16.356847    -2.330396    17.719681     0.150662
C     -9.765349    -1.362771    17.630632    -0.134962
C     18.147035    -7.462540    18.201920    -0.000718
C     -9.057634    -5.317802    18.352994     0.322896
C     15.023146    -1.991230    17.538482    -0.153560
C     14.689814    -0.668964    17.267568    -0.068996
C     15.686747     0.290092    17.186715    -0.082713
C    -10.122736    -0.055725    17.373674    -0.060338
C     14.018955    -3.352662    14.408248    -0.057913
C     -7.649432    -4.539099    15.507629     0.150683
C     -7.073009    -3.266580    15.596678    -0.134925
C     14.044999    -4.561996    15.025390    -0.000754
C     16.092035    -3.917681    14.874316     0.322924
C     -6.885099    -5.683468    15.688828    -0.153578
C     -5.527340    -5.556981    15.959742    -0.068966
C     -4.955439    -4.297379    16.040595    -0.082789
C     -5.721581    -3.167845    15.853636    -0.060348
C     -4.067573     1.987800    12.043792    -0.058003
C      1.393824     1.628922    10.466603     0.150662
C      1.970247     0.915555    11.524117    -0.134962
C     -4.041537     2.057999    10.687897    -0.000718
C     -1.994500     1.866680    11.321431     0.322896
C      2.158156     2.044175     9.384943    -0.153560
C      3.515910     1.746316     9.359026    -0.068996
C      4.087811     1.046505    10.409452    -0.082713
C      3.321671     0.643657    11.481143    -0.060338
C      1.209310     0.033570     6.606918    -0.057913
C     -1.729726    -1.391095    11.273362     0.150683
C     -0.722121    -1.797781    12.155879    -0.134925
C      0.060456     0.757306     6.587646    -0.000754
C     -0.014415    -0.445878     8.369516     0.322924
C     -3.063425    -1.403753    11.657691    -0.153578
C     -3.396752    -1.830258    12.938271    -0.068966
C     -2.399818    -2.239758    13.809270    -0.082789
C     -1.079504    -2.228763    13.416302    -0.060348
C     -5.813220     3.222293    21.183518    -0.057924
C      1.071170    21.040679     0.609167     0.150668
C     -8.836721     8.557410    21.703193    -0.134928
C      3.287473    16.059184     0.387873    -0.000765
C     -6.618420     5.136448    21.905879     0.322908
C      1.207914    21.899735     1.690827    -0.153585
C      0.474510    23.080555     1.716744    -0.069014
C     -0.375924    23.386462     0.666318    -0.082731
C     -9.543538     9.740917    21.746167    -0.060344
C     -0.371389    20.335011     4.468852    -0.057932
C     -9.778140     4.300168    21.953948     0.150678
C    -10.497444     5.114571    21.071431    -0.134947
C      0.693905    19.493103     4.488124    -0.000775
C     -0.415537    19.021423     2.706254     0.322871
C     -9.345518     3.038517    21.569619    -0.153580
C     -9.636540     2.582061    20.289039    -0.068960
C    -10.354940     3.385465    19.418040    -0.082783
C    -10.784669     4.633944    19.811008    -0.060344
C     10.252686     7.050824    18.877099    -0.057932
C      7.313587     3.721909    15.310037     0.150678
C      8.321181     3.160970    14.516569    -0.134947
C      9.103832     6.705652    19.513513    -0.000775
C      9.028937     5.764098    17.580570     0.322871
C      5.979884     3.395400    15.106907    -0.153580
C      5.646539     2.499640    14.097240    -0.068960
C      6.643461     1.950084    13.307095    -0.082783
C      7.963781     2.284905    13.513104    -0.060344
C      4.975730     1.365280    17.851040    -0.057924
C     10.437149     2.910595    18.328849     0.150667
C     11.013557     2.351443    17.182285    -0.134928
C      5.001784     2.504415    18.589794    -0.000765
C      7.048813     2.051419    18.107333     0.322908
C     11.201494     3.639711    19.229309    -0.153584
C     12.559249     3.811083    18.984313    -0.069014
C     13.131136     3.251293    17.853034    -0.082731
C     12.364982     2.524606    16.968301    -0.060344
C     -9.414617    11.540798    15.376270    -0.057913
C     -0.734969    -8.373285    14.898461     0.150683
C     -1.454262    -8.016202    16.045025    -0.134925
C     -8.349323    11.945056    14.637516    -0.000754
C     -9.458741    13.724028    15.119977     0.322924
C     -0.302342    -7.409633    13.998001    -0.153578
C     -0.593347    -6.072399    14.242997    -0.068966
C     -1.311736    -5.719792    15.374276    -0.082789
C     -1.741469    -6.684340    16.259009    -0.060348
C      3.229961    -7.167148    14.350211    -0.058002
C     -7.972006    14.530537    17.917273     0.150662
C      0.206453   -10.284712    18.710741    -0.134962
C     -5.755700    17.212889    13.713797    -0.000718
C      2.424751    -8.749790    15.646740     0.322896
C     -7.835276    13.164276    18.120403    -0.153559
C     -8.568681    12.551431    19.130070    -0.068996
C     -9.419101    13.308171    19.920215    -0.082713
C     -0.500365   -10.913672    19.714206    -0.060338
C      7.751680    16.734444    13.382188    -0.057924
C     14.636070    -9.992610    18.526440     0.150668
C      4.728179    14.516984    18.262394    -0.134928
C     16.852373    -7.693551    14.101670    -0.000765
C      6.946480    16.402969    15.401080     0.322908
C     14.772814    -9.485381    19.811230    -0.153586
C     14.039410   -10.053337    20.846814    -0.069014
C     13.188976   -11.115988    20.586534    -0.082731
C      4.021362    13.962457    19.308833    -0.060344
C     13.193511    -6.297179    19.845122    -0.057932
C      3.786760    16.862732    14.700870     0.150678
C      3.067456    15.691250    14.964916    -0.134947
C     14.258805    -5.859542    19.125640    -0.000775
C     13.149363    -7.166859    17.826230     0.322871
C      4.219382    17.160706    13.416080    -0.153580
C      3.928360    16.279909    12.380496    -0.068959
C      3.209960    15.123903    12.640776    -0.082783
C      2.780231    14.839996    13.918477    -0.060344
C      9.497327     9.436403     7.743292    -0.058002
C     14.958724     8.249945     6.643911     0.150662
C     15.535147     9.522463     6.554862    -0.134962
C      9.523363     8.227057     7.126150    -0.000718
C     11.570400     8.871375     7.277224     0.322896
C     15.723056     7.105573     6.462712    -0.153559
C     17.080810     7.232055     6.191798    -0.068996
C     17.652711     8.491655     6.110945    -0.082713
C     16.886571     9.621193     6.297904    -0.060338
C     14.774210     5.705006     3.332478    -0.057913
C     11.835174    10.458607     4.431859     0.150683
C     12.842779    11.426233     4.520908    -0.134925
C     13.625356     5.326453     3.949620    -0.000754
C     13.550485     7.471189     3.798546     0.322924
C     10.501475    10.797776     4.613058    -0.153578
C     10.168148    12.120047     4.883972    -0.068966
C     11.165082    13.079104     4.964825    -0.082789
C     12.485396    12.733285     4.777866    -0.060348
C     16.794861    16.011230     0.968022    -0.058003
C      5.592894     8.251749    21.542373     0.150662
C     13.771353    21.346338     0.448347    -0.134962
C      7.809200     3.270257    21.763667    -0.000718
C     15.989651    17.925372     0.245661     0.322896
C      5.729624     9.110784    20.460713    -0.153559
C      4.996219    10.291604    20.434796    -0.068996
C      4.145799    10.597530    21.485222    -0.082713
C     13.064535    22.529843     0.405373    -0.060338
C      4.150283     7.546008    17.682688    -0.057913
C     12.829931    17.089090     0.197592     0.150683
C     12.110638    17.903510     1.080109    -0.134925
C      5.215577     6.704100    17.663416    -0.000754
C      4.106159     6.232453    19.445286     0.322924
C     13.262558    15.827447     0.581921    -0.153577
C     12.971553    15.371015     1.862501    -0.068966
C     12.253164    16.174436     2.733500    -0.082789
C     11.823431    17.422907     2.340532    -0.060348
C     -8.589170    14.776910    10.107748    -0.057924
C     -3.127751    14.418062    11.684937     0.150667
C     -2.551343    13.704674    10.627423    -0.134928
C     -8.563116    14.847135    11.463643    -0.000765
C     -6.516087    14.655803    10.830109     0.322908
C     -2.363406    14.833335    12.766597    -0.153584
C     -1.005651    14.535476    12.792514    -0.069014
C     -0.433764    13.835645    11.742088    -0.082731
C     -1.199918    13.432778    10.670397    -0.060344
C     -3.312214    12.822782    15.544622    -0.057932
C     -6.251313    11.398029    10.878178     0.150678
C     -5.243719    10.991327     9.995661    -0.134947
C     -4.461068    13.546519    15.563894    -0.000775
C     -4.535963    12.343301    13.782024     0.322871
C     -7.585016    11.385364    10.493849    -0.153580
C     -7.918361    10.958835     9.213269    -0.068960
C     -6.921439    10.549319     8.342270    -0.082783
C     -5.601119    10.560321     8.735238    -0.060344
C     -1.291666     5.621918     7.801329    -0.057932
C     23.679286     1.741280     4.234267     0.150678
C     22.814567     2.504272     3.440799    -0.134947
C     -1.234152     4.423711     8.437743    -0.000775
C     -2.096894     4.039252     6.504800     0.322871
C     23.816014     0.375015     4.031137    -0.153580
C     23.082596    -0.237849     3.021470    -0.068960
C     22.232165     0.518876     2.231325    -0.082783
C     22.107736     1.875293     2.437334    -0.060344
C     22.236710    -1.248411     6.775270    -0.057924
C     -5.256605     4.415771     7.253079     0.150667
C     21.153888     4.772832     6.106515    -0.134928
C     -3.827787    -0.844139     7.514024    -0.000765
C     22.192589     0.934824     7.031563     0.322908
C     -4.823965     5.379440     8.153539    -0.153584
C     -5.114974     6.716669     7.908543    -0.069014
C     -5.833377     7.069254     6.777264    -0.082731
C     20.866677     6.104690     5.892531    -0.060344
C      0.454055    14.154280     4.300500    -0.057913
C      5.915468    15.699586     3.822691     0.150683
C      6.491891    15.140456     4.969255    -0.134925
C      0.480099    15.293401     3.561746    -0.000754
C      2.527135    14.840414     4.044207     0.322924
C      6.679801    16.428686     2.922231    -0.153577
C      8.037560    16.600062     3.167227    -0.068966
C      8.609461    16.040293     4.298506    -0.082789
C      7.843319    15.313623     5.183239    -0.060348
C      5.730997    19.839805     3.274441    -0.058002
C      2.791947    16.510957     6.841503     0.150662
C      3.799551    15.950033     7.634971    -0.134962
C      4.582135    19.494621     2.638027    -0.000718
C      4.507266    18.553103     4.570970     0.322896
C      1.458246    16.184452     7.044633    -0.153559
C      1.124914    15.288711     8.054300    -0.068996
C      2.121847    14.739170     8.844445    -0.082713
C      3.442164    15.073987     8.638436    -0.060338
C      0.371654     6.297554    19.845122    -0.057924
C      0.735169     8.715802    14.700870     0.150667
C      1.454476     9.887288    14.964916    -0.134928
C     -0.693649     5.859903    19.125640    -0.000765
C      0.415775     7.167196    17.826230     0.322908
C      0.302529     8.417803    13.416080    -0.153584
C      0.593538     9.298580    12.380496    -0.069014
C      1.311941    10.454592    12.640776    -0.082731
C      1.741687    10.738523    13.918477    -0.060344
C     -3.229770     8.844064    13.382188    -0.057932
C     -1.070922     9.992960    18.526440     0.150678
C     -0.206203    11.061617    18.262394    -0.134947
C     -3.287284     7.693817    14.101670    -0.000775
C     -2.424542     9.175577    15.401080     0.322871
C     -1.207650     9.485755    19.811230    -0.153580
C     -0.474232    10.053730    20.846814    -0.068959
C      0.376199    11.116376    20.586534    -0.082783
C      0.500628    11.616163    19.308833    -0.060344
C     16.877367    19.873313     3.332478    -0.058003
C     -7.313383    15.119733     4.431859     0.150662
C     18.808813    14.152108     4.520908    -0.134962
C     -9.103571    20.251877     3.949620    -0.000718
C     18.101098    18.107139     3.798546     0.322896
C     -5.979682    14.780567     4.613058    -0.153559
C     -5.646350    13.458301     4.883972    -0.068996
C     -6.643283    12.499245     4.964825    -0.082713
C     19.166200    12.845062     4.777866    -0.060338
C     -4.975491    16.141999     7.743292    -0.057913
C     16.692896    17.328436     6.643911     0.150683
C     16.116473    16.055917     6.554862    -0.134925
C     -5.001535    17.351333     7.126150    -0.000754
C     -7.048571    16.707018     7.277224     0.322924
C     15.928563    18.472805     6.462712    -0.153578
C     14.570804    18.346318     6.191798    -0.068966
C     13.998903    17.086716     6.110945    -0.082789
C     14.765045    15.957182     6.297904    -0.060348
C     13.111037    10.801537    10.107748    -0.058002
C      7.649640    11.160415    11.684937     0.150662
C      7.073217    11.873782    10.627423    -0.134962
C     13.085001    10.731338    11.463643    -0.000718
C     11.037964    10.922657    10.830109     0.322896
C      6.885308    10.745162    12.766597    -0.153559
C      5.527554    11.043021    12.792514    -0.068996
C      4.955653    11.742832    11.742088    -0.082713
C      5.721793    12.145680    10.670397    -0.060338
C      7.834154    12.755767    15.544622    -0.057913
C     10.773190    14.180432    10.878178     0.150683
C      9.765585    14.587118     9.995661    -0.134925
C      8.983008    12.032031    15.563894    -0.000754
C      9.057879    13.235215    13.782024     0.322924
C     12.106889    14.193090    10.493849    -0.153577
C     12.440216    14.619595     9.213269    -0.068966
C     11.443282    15.029095     8.342270    -0.082789
C     10.122968    15.018100     8.735238    -0.060348
C     14.856684     9.567044     0.968022    -0.057924
C      7.972294    -8.251342    21.542373     0.150668
C     17.880185     4.231927     0.448347    -0.134928
C      5.755991    -3.269847    21.763667    -0.000765
C     15.661884     7.652889     0.245661     0.322908
C      7.835550    -9.110398    20.460713    -0.153585
C      8.568954   -10.291218    20.434796    -0.069014
C      9.419388   -10.597125    21.485222    -0.082731
C     18.587002     3.048420     0.405373    -0.060344
C      9.414853    -7.545674    17.682688    -0.057932
C     18.821604     8.489169     0.197592     0.150678
C     19.540908     7.674766     1.080109    -0.134947
C      8.349559    -6.703766    17.663416    -0.000775
C      9.459001    -6.232086    19.445286     0.322871
C     18.388982     9.750820     0.581921    -0.153580
C     18.680004    10.207276     1.862501    -0.068960
C     19.398404     9.403872     2.733500    -0.082783
C     19.828133     8.155393     2.340532    -0.060344
C     -1.209222     5.738513     3.274441    -0.057932
C      1.729877     9.067428     6.841503     0.150678
C      0.722283     9.628367     7.634971    -0.134947
C     -0.060368     6.083685     2.638027    -0.000775
C      0.014527     7.025239     4.570970     0.322871
C      3.063580     9.393937     7.044633    -0.153580
C      3.396925    10.289697     8.054300    -0.068960
C      2.400003    10.839253     8.844445    -0.082783
C      1.079683    10.504432     8.638436    -0.060344
C      4.067734    11.424057     4.300500    -0.057924
C     -1.393685     9.878742     3.822691     0.150667
C     -1.970093    10.437894     4.969255    -0.134928
C      4.041680    10.284922     3.561746    -0.000765
C      1.994651    10.737918     4.044207     0.322908
C     -2.158030     9.149626     2.922231    -0.153584
C     -3.515785     8.978254     3.167227    -0.069014
C     -4.087672     9.538044     4.298506    -0.082731
C     -3.321518    10.264731     5.183239    -0.060344
C     18.458081     1.248539     6.775270    -0.057913
C      9.778433    21.162622     7.253079     0.150683
C     10.497726    20.805539     6.106515    -0.134925
C     17.392787     0.844281     7.514024    -0.000754
C     18.502205    -0.934691     7.031563     0.322924
C      9.345806    20.198970     8.153539    -0.153578
C      9.636811    18.861736     7.908543    -0.068966
C     10.355200    18.509129     6.777264    -0.082789
C     10.784933    19.473677     5.892531    -0.060348
C      5.813503    19.956485     7.801329    -0.058002
C     17.015470    -1.741200     4.234267     0.150662
C      8.837011    23.074049     3.440799    -0.134962
C     14.799164    -4.423552     8.437743    -0.000718
C      6.618713    21.539127     6.504800     0.322896
C     16.878740    -0.374939     4.031137    -0.153559
C     17.612145     0.237906     3.021470    -0.068996
C     18.462565    -0.518834     2.231325    -0.082713
C      9.543829    23.703009     2.437334    -0.060338
C      2.181285    -1.626699     8.258094     0.003194
C     -2.260718    20.697951     2.817676     0.003161
C     -2.260718     1.683179    13.795979     0.003151
C     -6.702721     4.824242    19.431331     0.003194
C     -6.861920    -4.823876    19.431331     0.003152
C      6.782488     4.880358     2.817676     0.003194
C     15.825802    -1.682919    13.795979     0.003194
C     11.383726     1.626855     8.258094     0.003161
C     11.224638     6.450993    16.613655     0.003161
C    -11.303924    12.789284    16.516188     0.003194
C      6.782562     0.000158    16.711122     0.003194
C      2.340484    -6.450679    16.613655     0.003152
C      6.862179    14.416036    13.893446     0.003194
C     11.304182    -7.908614    19.333864     0.003161
C     11.304182    11.106158     8.355561     0.003151
C     15.746185     7.965095     2.720209     0.003194
C     15.905384    17.613213     2.720209     0.003152
C      2.260976     7.908979    19.333864     0.003194
C     -6.782338    14.472256     8.355561     0.003194
C     -2.340262    11.162482    13.893446     0.003161
C     -2.181174     6.338344     5.537885     0.003161
C     20.347388     0.000053     5.635352     0.003194
C      2.260902    12.789179     5.440418     0.003194
C      6.702980    19.240016     5.537885     0.003151
N      2.704507    -2.872640     5.744780    -0.173397
N     -6.317691    22.096460     4.640526    -0.111351
N     -7.305568    20.688269     6.792548    -0.333001
N      1.863678    -3.003963     7.939776    -0.016736
N     -3.609775    20.775989     5.330990    -0.173359
N     -4.191070    20.592731     6.435244    -0.111343
N     -5.189466    19.191917     4.283222    -0.332986
N     -3.453345    19.939431     3.135994    -0.016714
N     -3.899885     3.718196    14.942543    -0.173383
N     -4.521332     4.751945    15.311366    -0.111349
N     -1.771093     4.913983    15.317790    -0.332990
N     -1.765500     2.934856    14.331825    -0.016702
N     -4.237718     3.957129    18.284767    -0.173394
N     -3.055948     3.715794    17.915944    -0.111358
N     -3.819913     6.362760    17.909520    -0.332981
N     -5.687705     5.708350    18.895485    -0.016785
N     -6.338667    -6.377477    21.766989    -0.173383
N      2.725487     5.759718     0.695115    -0.111349
N      1.737611     8.327521     0.838657    -0.332990
N     -7.179508    -4.410902    20.783239    -0.016702
N      5.433413     7.017920     1.493457    -0.173393
N      4.852113     8.065858     1.100045    -0.111358
N      3.853747     6.902580     3.389186    -0.332981
N      5.589867     5.535294     3.315421    -0.016785
N     14.186604    -1.707496    11.460321    -0.173397
N     13.565143    -1.904971    10.380655    -0.111351
N     16.315380    -1.980428    10.237113    -0.333001
N     16.321002    -1.844714    12.444071    -0.016736
N     13.848746     1.067471     9.582313    -0.173359
N     15.030522     0.868732     9.975725    -0.111343
N     14.266526    -0.460336     7.686584    -0.332986
N     12.398735     0.720741     7.760349    -0.016714
N     11.747894     9.250535    16.791310    -0.173359
N     11.768879    10.511415    16.815899    -0.111343
N     10.780973     9.351803    14.520334    -0.332986
N     10.907036     7.415283    15.580064    -0.016714
N    -12.653015    10.573684    15.327094    -0.173397
N     13.895476     9.709004    14.616251    -0.111351
N     12.897108    12.273095    14.479133    -0.333001
N    -12.496555    12.892868    15.700125    -0.016736
N      5.143379    -2.010282    17.900216    -0.173393
N      4.521928    -2.846556    18.611059    -0.111358
N      7.272166    -2.933138    18.748177    -0.332981
N      7.277772    -1.089724    17.527185    -0.016785
N      4.805501    -5.024182    16.436000    -0.173383
N      5.987277    -4.584108    16.411411    -0.111349
N      5.223312    -5.902006    18.706976    -0.332990
N      3.355507    -6.428672    17.647246    -0.016702
N      8.131579     4.802368     5.330990    -0.173397
N      8.712888     4.985646     6.435244    -0.111351
N      9.711256     6.386419     4.283222    -0.333001
N      7.975119     5.638884     3.135994    -0.016736
N     10.860470     2.872748     5.744780    -0.173359
N     10.839485     3.481884     4.640526    -0.111343
N     11.827391     4.890115     6.792548    -0.332986
N     11.701328     3.004113     7.939776    -0.016714
N     -9.326937    -3.956784    18.284767    -0.173383
N     16.621087    -3.715456    17.915944    -0.111349
N     17.385052    -6.362422    17.909520    -0.332990
N     -7.876943    -5.707993    18.895485    -0.016702
N     17.464985    -3.717914    14.942543    -0.173393
N     18.086436    -4.751656    15.311366    -0.111358
N     15.336198    -4.913694    15.317790    -0.332981
N     15.330592    -2.934586    14.331825    -0.016785
N     -0.621551     1.707712    11.460321    -0.173383
N     -0.000104     1.905166    10.380655    -0.111349
N     -2.750343     1.980621    10.237113    -0.332990
N     -2.755936     1.844949    12.444071    -0.016702
N     -0.283718    -1.067290     9.582313    -0.173393
N     -1.465488    -0.868543     9.975725    -0.111358
N     -0.701523     0.460481     7.686584    -0.332981
N      1.166269    -0.720594     7.760349    -0.016785
N     -7.225943     6.377888    21.766989    -0.173397
N      1.796255    19.818551     0.695115    -0.111351
N      2.784132    17.250751     0.838657    -0.333001
N     -6.385114     4.411294    20.783239    -0.016736
N     -0.911661    18.560364     1.493457    -0.173358
N     -0.330366    17.512419     1.100045    -0.111343
N      0.668030    18.675740     3.389186    -0.332986
N     -1.068091    20.043025     3.315421    -0.016714
N      8.759618     5.024492    16.436000    -0.173359
N      7.577842     4.584418    16.411411    -0.111343
N      8.341838     5.902359    18.706976    -0.332986
N     10.209629     6.429005    17.647246    -0.016714
N      8.421760     2.010620    17.900216    -0.173397
N      9.043221     2.846908    18.611059    -0.111351
N      6.292984     2.933491    18.748177    -0.333001
N      6.287362     1.090055    17.527185    -0.016736
N     -9.954849    15.004861    15.327094    -0.173393
N     -9.373549    15.869527    14.616251    -0.111358
N     -8.375183    13.305434    14.479133    -0.332981
N    -10.111303    12.685684    15.700125    -0.016785
N      1.817231    -9.250218    16.791310    -0.173383
N     -7.246923    15.067158    16.815899    -0.111349
N     -6.259047    16.226727    14.520334    -0.332990
N      2.658072    -7.414989    15.580064    -0.016702
N      6.338957    15.661977    16.406760    -0.173397
N     15.361155    -9.307123    17.511014    -0.111351
N     16.349032    -7.898932    15.358992    -0.333001
N      7.179786    15.793300    14.211764    -0.016736
N     12.653239    -7.986652    16.820550    -0.173359
N     13.234534    -7.803394    15.716296    -0.111343
N     14.232930    -6.402580    17.868318    -0.332986
N     12.496809    -7.150094    19.015546    -0.016714
N     12.943349     9.071141     7.208997    -0.173383
N     13.564796     8.037392     6.840174    -0.111349
N     10.814557     7.875354     6.833750    -0.332990
N     10.808964     9.854481     7.819715    -0.016702
N     13.281182     8.832208     3.866773    -0.173394
N     12.099412     9.073543     4.235596    -0.111358
N     12.863377     6.426577     4.242020    -0.332981
N     14.731169     7.080987     3.256055    -0.016785
N     15.382131    19.166814     0.384551    -0.173383
N      6.317977     7.029619    21.456425    -0.111349
N      7.305853     4.461816    21.312883    -0.332990
N     16.222972    17.200239     1.368301    -0.016702
N      3.610051     5.771417    20.658083    -0.173393
N      4.191351     4.723479    21.051495    -0.111358
N      5.189717     5.886757    18.762354    -0.332981
N      3.453597     7.254043    18.836119    -0.016785
N     -5.143140    14.496833    10.691219    -0.173397
N     -4.521679    14.694308    11.770885    -0.111351
N     -7.271916    14.769765    11.914427    -0.333001
N     -7.277538    14.634051     9.707469    -0.016736
N     -4.805282    11.721866    12.569227    -0.173359
N     -5.987058    11.920605    12.175815    -0.111343
N     -5.223062    13.249673    14.464956    -0.332986
N     -3.355271    12.068596    14.391191    -0.016714
N     -2.704430     3.538802     5.360230    -0.173359
N     -2.725415     2.277922     5.335641    -0.111343
N     -1.737509     3.437534     7.631206    -0.332986
N     -1.863572     5.374054     6.571476    -0.016714
N     21.696479     2.215653     6.824446    -0.173397
N     -4.852012     3.080333     7.535289    -0.111351
N     -3.853644     0.516242     7.672407    -0.333001
N     21.540019    -0.103531     6.451415    -0.016736
N      3.900085    14.799619     4.251324    -0.173393
N      4.521536    15.635893     3.540481    -0.111358
N      1.771298    15.722475     3.403363    -0.332981
N      1.765692    13.879061     4.624355    -0.016785
N      4.237963    17.813519     5.715540    -0.173383
N      3.056187    17.373445     5.740129    -0.111349
N      3.820152    18.691343     3.444564    -0.332990
N      5.687957    19.218009     4.504294    -0.016702
N      0.911885     7.986969    16.820550    -0.173397
N      0.330576     7.803691    15.716296    -0.111351
N     -0.667792     6.402918    17.868318    -0.333001
N      1.068345     7.150453    19.015546    -0.016736
N     -1.817006     9.916589    16.406760    -0.173359
N     -1.796021     9.307453    17.511014    -0.111343
N     -2.783927     7.899222    15.358992    -0.332986
N     -2.657864     9.785224    14.211764    -0.016714
N     18.370401    16.746121     3.866773    -0.173383
N     -7.577623    16.504793     4.235596    -0.111349
N     -8.341588    19.151759     4.242020    -0.332990
N     16.920407    18.497330     3.256055    -0.016702
N     -8.421521    16.507251     7.208997    -0.173393
N     -9.042972    17.540993     6.840174    -0.111358
N     -6.292734    17.703031     6.833750    -0.332981
N     -6.287128    15.723923     7.819715    -0.016785
N      9.665015    11.081625    10.691219    -0.173383
N      9.043568    10.884171    11.770885    -0.111349
N     11.793807    10.808716    11.914427    -0.332990
N     11.799400    10.944388     9.707469    -0.016702
N      9.327182    13.856627    12.569227    -0.173393
N     10.508952    13.657880    12.175815    -0.111358
N      9.744987    12.328856    14.464956    -0.332981
N      7.877195    13.509931    14.391191    -0.016785
N     16.269407     6.411449     0.384551    -0.173397
N      7.247209    -7.029214    21.456425    -0.111351
N      6.259332    -4.461414    21.312883    -0.333001
N     15.428578     8.378043     1.368301    -0.016736
N      9.955125    -5.771027    20.658083    -0.173359
N      9.373830    -4.723082    21.051495    -0.111343
N      8.375434    -5.886403    18.762354    -0.332986
N     10.111555    -7.253688    18.836119    -0.016714
N      0.283846     7.764845     5.715540    -0.173359
N      1.465622     8.204919     5.740129    -0.111343
N      0.701626     6.886978     3.444564    -0.332986
N     -1.166165     6.360332     4.504294    -0.016714
N      0.621704    10.778717     4.251324    -0.173397
N      0.000243     9.942429     3.540481    -0.111351
N      2.750480     9.855846     3.403363    -0.333001
N      2.756102    11.699282     4.624355    -0.016736
N     18.998313    -2.215524     6.824446    -0.173393
N     18.417013    -3.080190     7.535289    -0.111358
N     17.418647    -0.516097     7.672407    -0.332981
N     19.154767     0.103653     6.451415    -0.016785
N      7.226233    22.039555     5.360230    -0.173383
N     16.290387    -2.277821     5.335641    -0.111349
N     15.302511    -3.437390     7.631206    -0.332990
N      6.385392    20.204326     6.571476    -0.016702
B      2.260884    -4.037538    12.436539     1.073452
B    -13.603439     7.180396    20.790771     1.073463
B      2.260922     0.840518    15.252886     1.073452
B     -9.004407     8.806379    17.974424     1.073429
B     -6.782320     0.000183    19.430002     1.073452
B      4.482971     1.626062     5.537885     1.073429
B     -6.782358     0.000130    13.797308     1.073452
B      9.082003    -1.625957     5.537885     1.073463
B     11.304182     4.037773    12.436539     1.073463
B     -4.560252    -8.806040    17.974424     1.073452
B     11.304182    -0.840230    15.252886     1.073429
B      0.038816    -7.180004    20.790771     1.073452
B      6.782580    16.826875     9.715001     1.073452
B     22.646903     5.608941     1.360769     1.073463
B      6.782542    11.948819     6.898654     1.073452
B     18.047871     3.982958     4.177116     1.073429
B     15.825784    12.789154     2.721538     1.073452
B      4.560493    11.163275    16.613655     1.073429
B     15.825822    12.789207     8.354232     1.073452
B     -0.038539    14.415294    16.613655     1.073463
B     -2.260718     8.751564     9.715001     1.073463
B     13.603716    21.595377     4.177116     1.073452
B     -2.260718    13.629567     6.898654     1.073429
B      9.004648    19.969341     1.360769     1.073452
F      3.379351    -4.859114    12.214581    -0.482850
F      2.048015    -3.953373    13.782910    -0.463724
F      1.142407    -4.640551    11.836011    -0.482858
F      2.473763    -2.829483    11.836232    -0.463720
F    -14.750844     7.961047    21.012729    -0.482861
F    -13.453149     7.007730    19.444400    -0.463724
F    -13.799136     5.924893    21.391299    -0.482861
F    -12.535422     7.783793    21.391078    -0.463724
F      2.094174     0.989140    16.640458    -0.482858
F      3.391507     0.107443    15.030484    -0.463720
F      2.427681     2.116483    14.687800    -0.482850
F      1.130327     0.281372    14.729223    -0.463724
F     -8.808721     8.698682    16.586852    -0.482846
F    -10.072413     9.627955    18.196826    -0.463712
F     -7.856992     9.388930    18.539510    -0.482846
F     -9.154708     7.554073    18.498087    -0.463712
F     -5.663843     0.218757    20.252488    -0.482858
F     -6.995199     1.124085    18.683938    -0.463720
F     -7.900787    -0.218375    20.252488    -0.482850
F     -6.569451    -1.123732    18.683938    -0.463724
F      3.335556     1.427951     4.750841    -0.482846
F      4.633272     0.546412     6.360593    -0.463712
F      4.287285     2.773894     6.324929    -0.482846
F      5.550977     1.844237     4.715177    -0.463712
F     -6.949117     1.127484    12.974822    -0.482850
F     -5.651763     0.174069    14.543372    -0.463724
F     -6.615610    -1.127239    12.974822    -0.482858
F     -7.912943    -0.173795    14.543372    -0.463720
F      9.277700    -2.773774     6.324929    -0.482861
F      8.013986    -1.844148     4.715177    -0.463724
F     10.229408    -1.427861     4.750841    -0.482861
F      8.931713    -0.546292     6.360593    -0.463724
F     12.422652     4.640775    11.836011    -0.482861
F     11.091295     2.829706    11.836232    -0.463724
F     10.185712     4.859344    12.214581    -0.482861
F     11.517069     3.953633    13.782910    -0.463724
F     -5.707661    -9.388580    18.539510    -0.482850
F     -4.409945    -7.553724    18.498087    -0.463724
F     -4.755958    -8.698369    16.586852    -0.482858
F     -3.492244    -9.627612    18.196826    -0.463720
F     11.137415    -2.116206    14.687800    -0.482846
F     12.434770    -0.281094    14.729223    -0.463712
F     11.470949    -0.988826    16.640458    -0.482846
F     10.173594    -0.107159    15.030484    -0.463712
F      0.234522    -5.924490    21.391299    -0.482858
F     -1.029192    -7.783389    21.391078    -0.463720
F      1.186225    -7.960650    21.012729    -0.482850
F     -0.111491    -7.007363    19.444400    -0.463724
F      5.664113    17.648451     9.936959    -0.482850
F      6.995449    16.742710     8.368630    -0.463724
F      7.901057    17.429888    10.315529    -0.482858
F      6.569701    15.618820    10.315308    -0.463720
F     23.794308     4.828290     1.138811    -0.482861
F     22.496613     5.781607     2.707140    -0.463724
F     22.842600     6.864444     0.760241    -0.482861
F     21.578886     5.005544     0.760462    -0.463724
F      6.949290    11.800197     5.511082    -0.482858
F      5.651957    12.681894     7.121056    -0.463720
F      6.615783    10.672854     7.463740    -0.482850
F      7.913137    12.507965     7.422317    -0.463724
F     17.852185     4.090655     5.564688    -0.482846
F     19.115877     3.161382     3.954714    -0.463712
F     16.900456     3.400407     3.612030    -0.482846
F     18.198172     5.235264     3.653453    -0.463712
F     14.707307    12.570580     1.899052    -0.482858
F     16.038663    11.665252     3.467602    -0.463720
F     16.944251    13.007712     1.899052    -0.482850
F     15.612915    13.913069     3.467602    -0.463724
F      5.707908    11.361386    17.400699    -0.482846
F      4.410192    12.242925    15.790947    -0.463712
F      4.756179    10.015443    15.826611    -0.482846
F      3.492487    10.945100    17.436363    -0.463712
F     15.992581    11.661853     9.176718    -0.482850
F     14.695227    12.615268     7.608168    -0.463724
F     15.659074    13.916576     9.176718    -0.482858
F     16.956407    12.963132     7.608168    -0.463720
F     -0.234236    15.563111    15.826611    -0.482861
F      1.029478    14.633485    17.436363    -0.463724
F     -1.185944    14.217198    17.400699    -0.482861
F      0.111751    13.335629    15.790947    -0.463724
F     -3.379188     8.148562    10.315529    -0.482861
F     -2.047831     9.959631    10.315308    -0.463724
F     -1.142248     7.929993     9.936959    -0.482861
F     -2.473605     8.835704     8.368630    -0.463724
F     14.751125    22.177917     3.612030    -0.482850
F     13.453409    20.343061     3.653453    -0.463724
F     13.799422    21.487706     5.564688    -0.482858
F     12.535708    22.416949     3.954714    -0.463720
F     -2.093951    14.905543     7.463740    -0.482846
F     -3.391306    13.070431     7.422317    -0.463712
F     -2.427485    13.778163     5.511082    -0.482846
F     -1.130130    12.896496     7.121056    -0.463712
F      8.808942    18.713827     0.760241    -0.482858
F     10.072656    20.572726     0.760462    -0.463720
F      7.857239    20.749987     1.138811    -0.482850
F      9.154955    19.796700     2.707140    -0.463724

The following XYZ coordinates are in angstroms. Other properties are in atomic units.
The sperically averaged electron density of each atom fit to a function of the form exp(a - br)
eigen_1, eigen_2 and eigen_3 are the three eigenvalues of traceless quadrupole moment tensor
  atom number  atomic symbol              X              Y              Z     net charge C6 coefficient C8 coefficient C10 coefficient fluctuating dipole atomic polarizability isotropic forcefield polarizability              a              b squared Pearson coefficient          <r^3>          <r^4>         wp_QDO          m_QDO          q_QDO       dipole_x       dipole_y       dipole_z         dipole            Qxy            Qxz            Qyz     Q(x^2-y^2)  Q(3z^2 - R^2)        eigen_1        eigen_2        eigen_3 static polarizability      alpha(xx)      alpha(xy)      alpha(xz)      alpha(yy)      alpha(yz)      alpha(zz) atomic spin moment
            1             Zn      -6.782339      19.183744       5.537885       0.650847     109.189968 0.23257374E+04  0.78762306E+05                                19.984283                           16.946501       0.158106       1.845819                    0.999471      53.947460     155.895396       0.390587       0.463053      -1.094140       0.000004       0.000004      -0.000003       0.000006       0.014844       0.000096       0.000149      -0.010515      -0.031084      -0.010567      -0.010362       0.020929             22.940762      22.941067       2.005122      -0.000196      24.357849      -0.000222      21.523372           0.000001
            2             Zn      -2.260681       6.394721      16.613655       0.650847     109.189964 0.23257374E+04  0.78762305E+05                                19.984283                           16.946501       0.158106       1.845819                    0.999471      53.947459     155.895392       0.390587       0.463053      -1.094140       0.000002       0.000005      -0.000003       0.000006       0.014850       0.000108       0.000140      -0.010481      -0.031084      -0.010567      -0.010362       0.020929             22.940762      22.940145       2.004796      -0.000135      24.358770      -0.000263      21.523370           0.000001
            3             Zn       2.260866       7.993231       2.768942       0.650847     109.189950 0.23257376E+04  0.78762313E+05                                19.984282                           16.946503       0.158106       1.845819                    0.999471      53.947460     155.895395       0.390587       0.463053      -1.094140      -0.000005       0.000000       0.000003       0.000006      -0.007345      -0.012723       0.009200       0.005150       0.016042      -0.010567      -0.010362       0.020929             22.940759      22.941161      -1.002141      -1.736361      22.231393       1.227558      23.649722           0.000001
            4             Zn      15.825766      -1.598563       8.306828       0.650847     109.189954 0.23257376E+04  0.78762312E+05                                19.984283                           16.946502       0.158106       1.845819                    0.999471      53.947460     155.895395       0.390587       0.463053      -1.094140      -0.000005       0.000002       0.000002       0.000006      -0.007346      -0.012722       0.009188       0.005170       0.016102      -0.010567      -0.010362       0.020929             22.940759      22.941151      -1.002676      -1.736049      22.232061       1.227941      23.649066           0.000001
            5             Zn      11.304219      11.190618      13.844712       0.650847     109.189975 0.23257375E+04  0.78762310E+05                                19.984284                           16.946502       0.158106       1.845819                    0.999471      53.947460     155.895394       0.390587       0.463053      -1.094140       0.000002      -0.000005       0.000003       0.000006      -0.007331       0.012914      -0.008929       0.005227       0.016042      -0.010567      -0.010362       0.020929             22.940763      22.940147      -1.002501       1.736143      22.232418      -1.227871      23.649725           0.000001
            6             Zn       6.782561      -4.795740      19.382597       0.650847     109.189968 0.23257375E+04  0.78762307E+05                                19.984284                           16.946502       0.158106       1.845819                    0.999471      53.947460     155.895395       0.390587       0.463053      -1.094140       0.000004      -0.000004       0.000002       0.000006      -0.007339       0.012903      -0.008932       0.005214       0.016102      -0.010567      -0.010362       0.020929             22.940762      22.941066      -1.002707       1.736398      22.232168      -1.227464      23.649052           0.000001
            7             Zn      11.304145       6.394616       5.537885       0.650847     109.189964 0.23257374E+04  0.78762305E+05                                19.984283                           16.946501       0.158106       1.845819                    0.999471      53.947459     155.895392       0.390587       0.463053      -1.094140      -0.000002      -0.000005       0.000003       0.000006       0.014850       0.000108       0.000140      -0.010481      -0.031084      -0.010567      -0.010362       0.020929             22.940762      22.940145       2.004796      -0.000135      24.358770      -0.000263      21.523371           0.000001
            8             Zn      15.825803      -6.394407      16.613655       0.650847     109.189969 0.23257375E+04  0.78762307E+05                                19.984283                           16.946501       0.158106       1.845819                    0.999471      53.947460     155.895395       0.390587       0.463053      -1.094140      -0.000004      -0.000004       0.000003       0.000006       0.014844       0.000096       0.000149      -0.010515      -0.031084      -0.010567      -0.010362       0.020929             22.940762      22.941067       2.005122      -0.000196      24.357849      -0.000222      21.523372           0.000001
            9             Zn      -2.260755       1.598719       8.306828       0.650847     109.189974 0.23257375E+04  0.78762309E+05                                19.984285                           16.946502       0.158106       1.845819                    0.999471      53.947460     155.895395       0.390587       0.463053      -1.094140      -0.000002       0.000005      -0.000003       0.000006      -0.007331       0.012914      -0.008929       0.005227       0.016042      -0.010567      -0.010362       0.020929             22.940763      22.940147      -1.002501       1.736143      22.232418      -1.227871      23.649725           0.000001
           10             Zn       2.260903      17.585077       2.768942       0.650847     109.189970 0.23257375E+04  0.78762309E+05                                19.984284                           16.946502       0.158106       1.845819                    0.999471      53.947460     155.895395       0.390587       0.463053      -1.094140      -0.000004       0.000004      -0.000002       0.000006      -0.007339       0.012903      -0.008932       0.005214       0.016102      -0.010567      -0.010362       0.020929             22.940762      22.941058      -1.002708       1.736394      22.232159      -1.227461      23.649069           0.000001
           11             Zn       6.782598       4.796106      19.382597       0.650847     109.189949 0.23257376E+04  0.78762312E+05                                19.984283                           16.946503       0.158106       1.845819                    0.999471      53.947460     155.895396       0.390587       0.463053      -1.094140       0.000005      -0.000000      -0.000003       0.000006      -0.007345      -0.012723       0.009200       0.005150       0.016042      -0.010567      -0.010362       0.020929             22.940759      22.941170      -1.002140      -1.736365      22.231402       1.227560      23.649705           0.000001
           12             Zn      -6.782302      14.387900      13.844712       0.650847     109.189954 0.23257376E+04  0.78762312E+05                                19.984283                           16.946502       0.158106       1.845819                    0.999471      53.947460     155.895395       0.390587       0.463053      -1.094140       0.000005      -0.000002      -0.000002       0.000006      -0.007346      -0.012722       0.009188       0.005170       0.016102      -0.010567      -0.010362       0.020929             22.940759      22.941150      -1.002676      -1.736049      22.232061       1.227941      23.649066           0.000001
           13              H       0.996618      -3.816185       9.662502       0.144831       1.199048 0.84609681E+01  0.84748996E+02                                 1.891882                            1.720223      -1.445088       2.204728                    0.993207       3.706408      10.691409       0.466241       1.311538      -0.700315      -0.017207      -0.003763       0.044947       0.048275       0.011046      -0.013762       0.002417      -0.006510       0.007356      -0.020070       0.004537       0.015534              1.987477       1.535702      -0.089557      -0.365412       1.559247       0.193411       2.867480           0.000000
           14              H       4.413141      -1.390133       4.773657       0.123396       1.061992 0.79588850E+01  0.79797978E+02                                 1.848487                            1.746461      -1.591187       2.123046                    0.991344       4.112437      12.516361       0.425079       1.437133      -0.673438       0.010325       0.018180       0.030656       0.037107       0.006551       0.008365       0.004326      -0.001007       0.009680      -0.009567      -0.003644       0.013211              1.895412       1.526298       0.075227      -0.048477       1.775393       0.311647       2.384546           0.000000
           15              H      -8.149660      19.655690       8.371067       0.124245       1.218893 0.87216684E+01  0.87033656E+02                                 1.856844                            1.708956      -1.024055       2.401126                    0.997769       3.416028       9.477920       0.488793       1.255722      -0.716040      -0.017867      -0.040337       0.026947       0.051696       0.004847      -0.016357      -0.012484      -0.017288       0.024204      -0.021817      -0.003702       0.025519              1.917979       1.579498       0.442047      -0.102781       2.583601      -0.224113       1.590837           0.000000
           16              H       2.257255      -1.526935       9.241622       0.126548       1.019766 0.78205998E+01  0.77806616E+02                                 1.793306                            1.723570      -1.497663       2.178776                    0.990245       3.932843      11.793271       0.432196       1.424456      -0.677204       0.008426       0.004521       0.044462       0.045479      -0.001784       0.008150       0.000985      -0.020791       0.029143      -0.017847       0.005679       0.012168              1.841073       1.540125      -0.037606       0.056788       1.606216       0.194343       2.376877          -0.000000
           17              H      -6.315720      21.547143       2.170851       0.124190       1.214279 0.94182865E+01  0.96425114E+02                                 1.893856                            1.807758      -1.076721       2.374488                    0.995864       3.616434      10.378697       0.459778       1.301187      -0.705161      -0.023253      -0.028559      -0.012883       0.039016       0.014277       0.003568       0.004156      -0.002795       0.007442      -0.015586       0.000165       0.015421              1.909221       1.925787       0.509713       0.065851       2.104672       0.120695       1.697205           0.000000
           18              H      -5.076800      22.501196       0.420879       0.115137       1.207209 0.86382488E+01  0.86752762E+02                                 1.884149                            1.723242      -1.316158       2.248530                    0.994067       3.761383      10.774089       0.473097       1.289135      -0.705135      -0.004737      -0.015016      -0.036959       0.040173       0.010352      -0.002419       0.000746       0.002989       0.024428      -0.014733       0.005712       0.009021              1.987126       1.439214       0.072458       0.042133       1.694861       0.428036       2.827302          -0.000000
           19              H      -3.644337      24.292957       0.857265       0.096446       1.053362 0.73302744E+01  0.70765813E+02                                 1.737850                            1.600227      -0.898068       2.437495                    0.997950       3.625280      10.232755       0.484316       1.310009      -0.701224       0.017976       0.012958      -0.027962       0.035678       0.013694      -0.008381       0.003305      -0.001933       0.029266      -0.020925       0.006910       0.014014              1.827345       1.633649       0.227802      -0.395733       1.679339      -0.344971       2.169047          -0.000001
           20              H       5.601418      -0.438639       3.005964       0.110934       0.992298 0.68639981E+01  0.65531866E+02                                 1.705388                            1.576094      -0.974262       2.414924                    0.997104       3.606497      10.300570       0.472729       1.357120      -0.691373       0.021856       0.031166       0.010305       0.039436       0.013105      -0.002053      -0.000041      -0.002941       0.018032      -0.016294       0.005679       0.010615              1.785578       1.743373       0.496638       0.043939       2.149013       0.089997       1.464347          -0.000001
           21              H      -3.930122      18.851188       1.413268       0.144849       1.198961 0.84602982E+01  0.84740720E+02                                 1.891798                            1.720162      -1.445074       2.204738                    0.993206       3.706315      10.691088       0.466246       1.311549      -0.700313       0.002185      -0.017476      -0.044942       0.048270       0.010641      -0.006849       0.012187      -0.008830       0.007355      -0.020072       0.004514       0.015557              1.987379       1.612860      -0.062252      -0.304110       1.481986       0.280033       2.867291           0.000000
           22              H       6.261590      -2.697168       6.302113       0.123403       1.061937 0.79583825E+01  0.79791568E+02                                 1.848414                            1.746400      -1.591142       2.123074                    0.991345       4.112302      12.515785       0.425089       1.437123      -0.673440       0.013696       0.015792      -0.030657       0.037105       0.005412      -0.001259      -0.009292      -0.007448       0.009676      -0.009566      -0.003599       0.013165              1.895333       1.700366       0.136777      -0.309949       1.601197      -0.058160       2.384436           0.000000
           23              H      -5.881653      18.051880       2.704703       0.124253       1.218693 0.87200421E+01  0.87014175E+02                                 1.856694                            1.708834      -1.024086       2.401106                    0.997769       3.416049       9.478088       0.488790       1.255777      -0.716025      -0.032072      -0.030291      -0.026948       0.051695       0.009199       0.006329       0.019614       0.007345       0.024195      -0.021836      -0.003712       0.025548              1.917818       2.194005       0.659280       0.176999       1.968733       0.171571       1.590718           0.000000
           24              H      -2.191995      20.802813       1.834148       0.126538       1.019663 0.78195182E+01  0.77791675E+02                                 1.793052                            1.723349      -1.497161       2.179001                    0.990248       3.932340      11.790708       0.432270       1.424288      -0.677237       0.001457       0.009442      -0.044473       0.045488       0.005138       0.001815      -0.007974       0.018420       0.029142      -0.017830       0.005681       0.012149              1.840800       1.622312      -0.008475      -0.164252       1.523652      -0.118290       2.376436          -0.000000
           25              H       4.333573      -5.166724       8.904919       0.124179       1.213797 0.94135241E+01  0.96362939E+02                                 1.893206                            1.807176      -1.076678       2.374507                    0.995866       3.616154      10.376738       0.459905       1.301008      -0.705194      -0.019170      -0.031456       0.012882       0.039024       0.011983      -0.002708      -0.004725      -0.015778       0.007461      -0.015591       0.000193       0.015398              1.908553       1.763841       0.452403      -0.091799       2.265158      -0.102267       1.696660           0.000000
           26              H       4.820118      -3.680611      10.654891       0.115121       1.207114 0.86372801E+01  0.86739530E+02                                 1.883945                            1.723063      -1.315964       2.248614                    0.994074       3.761241      10.773030       0.473162       1.289010      -0.705161      -0.012577      -0.009467       0.036966       0.040178       0.007113      -0.001497       0.002051      -0.015340       0.024429      -0.014734       0.005695       0.009039              1.986905       1.620754       0.136677      -0.389465       1.513009      -0.182376       2.826952          -0.000000
           27              H       6.031920      -1.732830      10.218505       0.096464       1.053308 0.73298080E+01  0.70759721E+02                                 1.737747                            1.600143      -0.898139       2.437468                    0.997949       3.625083      10.231865       0.484347       1.309954      -0.701235       0.006230       0.021268       0.027954       0.035673       0.011258      -0.005892       0.006828      -0.015705       0.029260      -0.020921       0.006881       0.014040              1.827229       1.531002       0.191522       0.193311       1.781798       0.488041       2.168888          -0.000001
           28              H       6.762604      -1.259653       8.069806       0.110920       0.992342 0.68643368E+01  0.65535752E+02                                 1.705419                            1.576117      -0.974260       2.414925                    0.997102       3.606575      10.300764       0.472734       1.357093      -0.691378       0.022096       0.031001      -0.010304       0.039439       0.011119      -0.000618       0.001986      -0.014175       0.018033      -0.016292       0.005653       0.010639              1.785614       1.791834       0.513778      -0.070212       2.100641      -0.071438       1.464367          -0.000001
           29              H       0.313002       2.890476      14.092810       0.144851       1.198926 0.84600379E+01  0.84738014E+02                                 1.891817                            1.720179      -1.445050       2.204758                    0.993206       3.706311      10.691298       0.466223       1.311615      -0.700300       0.044195      -0.015330      -0.011876       0.048262       0.005692      -0.010659       0.006799       0.008672      -0.038135      -0.020064       0.004527       0.015537              1.987400       2.450546      -0.642466      -0.311107       1.883713       0.270138       1.627940           0.000000
           30              H      -5.961208       2.485074      15.481711       0.123413       1.061597 0.79551568E+01  0.79750641E+02                                 1.848009                            1.746044      -1.590548       2.123377                    0.991349       4.111381      12.512051       0.425136       1.437119      -0.673445       0.013021      -0.034690      -0.002067       0.037111      -0.002052       0.002562      -0.003875      -0.016242      -0.023782      -0.009548      -0.003622       0.013170              1.894907       1.963423      -0.368196      -0.125857       2.183240       0.202045       1.538057           0.000000
           31              H       0.285889       5.088938      15.224753       0.124247       1.218791 0.87207807E+01  0.87023080E+02                                 1.856779                            1.708896      -1.024194       2.401057                    0.997767       3.416026       9.477998       0.488787       1.255762      -0.716030       0.046972       0.019755       0.008704       0.051695       0.004369      -0.001243       0.008898       0.038589      -0.034392      -0.021832      -0.003685       0.025517              1.917912       2.177503       0.587434       0.225328       2.078848       0.239901       1.497384           0.000000
           32              H      -1.530025       1.013029      13.800409       0.126541       1.019837 0.78211875E+01  0.77812501E+02                                 1.793236                            1.723513      -1.497560       2.178802                    0.990245       3.932827      11.792521       0.432257       1.424255      -0.677240       0.031376      -0.032662       0.004272       0.045492      -0.007846       0.010991       0.004992      -0.006093      -0.019813      -0.017851       0.005718       0.012133              1.840997       1.920219      -0.454162      -0.028523       2.005205       0.073685       1.597567          -0.000000
           33              H      -6.279515       6.543065      15.630127       0.124189       1.213877 0.94141596E+01  0.96371050E+02                                 1.893296                            1.807242      -1.076694       2.374504                    0.995862       3.616134      10.376760       0.459895       1.301015      -0.705193       0.010689       0.037440      -0.002505       0.039016       0.003005      -0.001554      -0.003095      -0.013664      -0.045441      -0.015563       0.000158       0.015405              1.908652       1.844014       0.344841      -0.062373       2.377478      -0.060656       1.504463           0.000000
           34              H      -8.571076       6.333328      16.090879       0.115123       1.206316 0.86305140E+01  0.86654281E+02                                 1.883035                            1.722318      -1.316024       2.248590                    0.994072       3.760872      10.770767       0.473294       1.288907      -0.705178      -0.021523       0.033582       0.004801       0.040175      -0.001121      -0.004759      -0.002571       0.002484      -0.039914      -0.014700       0.005692       0.009008              1.985885       2.090393      -0.665760      -0.117942       2.411879       0.201309       1.455384          -0.000000
           35              H      -9.536904       4.211613      16.226003       0.096437       1.053410 0.73305907E+01  0.70769098E+02                                 1.737845                            1.600216      -0.898134       2.437452                    0.997948       3.625288      10.232543       0.484342       1.309935      -0.701239      -0.034931      -0.000977       0.007191       0.035677       0.000072      -0.009245       0.002086       0.004531      -0.054257      -0.020900       0.006889       0.014011              1.827343       2.553313       0.033242      -0.132614       1.494621       0.027147       1.434095          -0.000001
           36              H      -8.249153       2.311145      15.902591       0.110923       0.992352 0.68644590E+01  0.65537553E+02                                 1.705464                            1.576159      -0.974399       2.414857                    0.997102       3.606656      10.301221       0.472713       1.357141      -0.691369      -0.013561      -0.037035      -0.000143       0.039440       0.002233      -0.003056      -0.001462       0.001062      -0.047474      -0.016263       0.005641       0.010622              1.785661       1.710457       0.446821       0.001693       2.236115       0.030254       1.410412          -0.000001
           37              H      -6.422371       7.653195      19.134500       0.144835       1.198928 0.84599104E+01  0.84735233E+02                                 1.891708                            1.720081      -1.444969       2.204781                    0.993210       3.706190      10.690366       0.466278       1.311485      -0.700327      -0.029189       0.036565       0.011878       0.048270       0.001705      -0.009954       0.007806      -0.013905      -0.038136      -0.020067       0.004516       0.015551              1.987285       2.350351      -0.677792      -0.358367       1.983648       0.203264       1.627857           0.000000
           38              H      -4.713226       1.602645      17.745599       0.123394       1.062005 0.79590878E+01  0.79801400E+02                                 1.848583                            1.746546      -1.591258       2.123007                    0.991344       4.112654      12.517581       0.425041       1.437236      -0.673418      -0.037044       0.000713       0.002066       0.037109       0.003508       0.004538      -0.001087       0.015214      -0.023776      -0.009539      -0.003645       0.013185              1.895512       2.391107      -0.217396      -0.232570       1.756952       0.051339       1.538477           0.000000
           39              H      -4.340615       8.360423      18.002557       0.124241       1.218485 0.87181812E+01  0.86990617E+02                                 1.856449                            1.708625      -1.023974       2.401163                    0.997771       3.415842       9.477118       0.488833       1.255737      -0.716034       0.002965       0.050875      -0.008698       0.051698      -0.008732      -0.008788      -0.001773      -0.035507      -0.034388      -0.021813      -0.003705       0.025518              1.917555       1.720292       0.425755      -0.151033       2.535212      -0.292326       1.497162           0.000000
           40              H      -7.578107       5.289767      19.426901       0.126554       1.019794 0.78208373E+01  0.77809477E+02                                 1.793324                            1.723584      -1.497676       2.178763                    0.990245       3.932885      11.793389       0.432199       1.424437      -0.677207      -0.041240       0.018693      -0.004268       0.045480      -0.004187      -0.001024      -0.011989       0.014588      -0.019810      -0.017807       0.005679       0.012128              1.841094       2.281374      -0.326582      -0.078986       1.644285       0.002336       1.597624          -0.000000
           41              H      -0.781210       2.655189      17.597183       0.124193       1.214396 0.94194010E+01  0.96439636E+02                                 1.894007                            1.807891      -1.076751       2.374477                    0.995866       3.616486      10.379105       0.459749       1.301226      -0.705153       0.031731       0.022558       0.002499       0.039013       0.006632       0.002419       0.002523       0.006848      -0.045453      -0.015575       0.000162       0.015413              1.909376       2.102295       0.436092       0.036413       2.120883       0.079067       1.504951           0.000000
           42              H      -0.215114       0.424761      17.136431       0.115133       1.206919 0.86357665E+01  0.86722667E+02                                 1.883940                            1.723062      -1.316068       2.248574                    0.994072       3.761290      10.773934       0.473088       1.289235      -0.705113       0.038834      -0.009092      -0.004794       0.040171      -0.001656       0.000852       0.005371      -0.000534      -0.039920      -0.014716       0.005695       0.009021              1.986897       2.796266      -0.417142      -0.229295       1.708454       0.044136       1.455972          -0.000000
           43              H      -1.893551      -1.193065      17.001307       0.096458       1.053324 0.73299551E+01  0.70762050E+02                                 1.737821                            1.600203      -0.898193       2.437443                    0.997948       3.625197      10.232514       0.484314       1.310026      -0.701220       0.010719      -0.033250      -0.007198       0.035669      -0.001368      -0.005029       0.008050      -0.003609      -0.054257      -0.020907       0.006888       0.014019              1.827314       1.591334      -0.306826      -0.069794       2.456523       0.115971       1.434085          -0.000001
           44              H      -4.114573      -0.612436      17.324719       0.110928       0.992360 0.68645641E+01  0.65539111E+02                                 1.705504                            1.576194      -0.974465       2.414828                    0.997101       3.606742      10.301667       0.472695       1.357180      -0.691360      -0.030389      -0.025133       0.000145       0.039436       0.001405       0.000384       0.003403      -0.003624      -0.047461      -0.016268       0.005640       0.010628              1.785706       1.896914       0.512745      -0.027961       2.049757      -0.011683       1.410447          -0.000001
           45              H      -8.046571      -2.512869      20.625299       0.144851       1.198926 0.84600408E+01  0.84738048E+02                                 1.891817                            1.720179      -1.445050       2.204758                    0.993206       3.706311      10.691298       0.466223       1.311615      -0.700300      -0.017202       0.040794      -0.019214       0.048262      -0.017441      -0.002676      -0.001370      -0.004736       0.012674      -0.020064       0.004527       0.015537              1.987400       1.535668      -0.271655       0.260244       2.372816      -0.663123       2.053716           0.000000
           46              H      -4.630043      -7.959755      20.968648       0.123413       1.061598 0.79551637E+01  0.79750724E+02                                 1.848010                            1.746044      -1.590548       2.123377                    0.991349       4.111382      12.512053       0.425136       1.437118      -0.673445       0.010325       0.017461      -0.031076       0.037111       0.003966      -0.009831      -0.004002      -0.000510       0.011177      -0.009548      -0.003622       0.013170              1.894907       1.525954      -0.079567      -0.040881       1.961843      -0.419409       2.196924           0.000000
           47              H       0.893520      10.210849       0.943656       0.124247       1.218791 0.87207809E+01  0.87023082E+02                                 1.856779                            1.708896      -1.024194       2.401057                    0.997767       3.416026       9.477998       0.488787       1.255762      -0.716030      -0.017863       0.043506       0.021461       0.051695      -0.016591       0.003998       0.004767      -0.030684      -0.015997      -0.021832      -0.003685       0.025517              1.917912       1.579443      -0.310014      -0.331416       2.033047       0.541920       2.141247           0.000000
           48              H      -6.785957      -4.022003      18.853176       0.126541       1.019837 0.78211903E+01  0.77812534E+02                                 1.793237                            1.723513      -1.497560       2.178802                    0.990245       3.932827      11.792521       0.432257       1.424255      -0.677240       0.008427       0.036258      -0.026151       0.045492       0.007958      -0.002502      -0.002263      -0.023076       0.022300      -0.017851       0.005718       0.012133              1.840997       1.540078       0.067978       0.004179       2.015802      -0.430825       1.967111          -0.000000
           49              H       2.727480       3.895591       2.405657       0.124189       1.213877 0.94141587E+01  0.96371037E+02                                 1.893296                            1.807242      -1.076694       2.374504                    0.995862       3.616134      10.376759       0.459895       1.301015      -0.705193      -0.023257       0.003115       0.031172       0.039016      -0.004045      -0.014132      -0.003061      -0.000946       0.013011      -0.015563       0.000158       0.015405              1.908651       1.925202      -0.197731      -0.474149       1.694049       0.116045       2.106702           0.000000
           50              H       3.966400       1.903045       2.454391       0.115123       1.206316 0.86305175E+01  0.86654321E+02                                 1.883035                            1.722319      -1.316024       2.248590                    0.994072       3.760872      10.770766       0.473294       1.288906      -0.705178      -0.004736      -0.024503       0.031484       0.040175      -0.007262      -0.007736      -0.006288      -0.006641      -0.004484      -0.014700       0.005692       0.009008              1.985885       1.438498       0.000256      -0.083740       2.172058      -0.703695       2.347100          -0.000000
           51              H       5.398840       1.385069       0.684483       0.096437       1.053410 0.73305934E+01  0.70769131E+02                                 1.737846                            1.600217      -0.898134       2.437452                    0.997948       3.625288      10.232544       0.484341       1.309935      -0.701239       0.017976      -0.030694       0.002750       0.035677      -0.014107      -0.007647      -0.007540      -0.009323       0.007104      -0.020900       0.006889       0.014011              1.827344       1.633635      -0.456620       0.000594       2.345396      -0.039584       1.503000          -0.000001
           52              H      -3.441765      -9.966369      21.028457       0.110923       0.992351 0.68644534E+01  0.65537492E+02                                 1.705464                            1.576159      -0.974399       2.414857                    0.997102       3.606655      10.301221       0.472712       1.357142      -0.691369       0.021862      -0.006655      -0.032145       0.039440      -0.008332      -0.010298      -0.003210      -0.008648       0.000941      -0.016263       0.005641       0.010622              1.785661       1.743442      -0.210279      -0.452094       1.557646       0.251493       2.055896          -0.000001
           53              H       5.113115       4.587509       5.119221       0.144835       1.198927 0.84599047E+01  0.84735163E+02                                 1.891707                            1.720080      -1.444969       2.204781                    0.993210       3.706190      10.690366       0.466278       1.311485      -0.700327       0.002191      -0.030184       0.037605       0.048270      -0.011255      -0.005776      -0.005755       0.002286       0.040691      -0.020067       0.004516       0.015551              1.987285       1.612789      -0.232231       0.205960       2.278334      -0.739827       2.070732           0.000000
           54              H      -2.781589      -5.982553      21.336363       0.123394       1.062006 0.79590931E+01  0.79801461E+02                                 1.848583                            1.746547      -1.591258       2.123007                    0.991344       4.112654      12.517579       0.425041       1.437236      -0.673418       0.013699      -0.034448       0.001651       0.037109      -0.003802      -0.004029       0.004205      -0.016334      -0.016968      -0.009539      -0.003645       0.013184              1.895512       1.700515      -0.336874       0.036528       2.239227      -0.310114       1.746795           0.000000
           55              H       3.161584       6.105578       5.165739       0.124241       1.218485 0.87181776E+01  0.86990573E+02                                 1.856448                            1.708624      -1.023974       2.401163                    0.997771       3.415842       9.477118       0.488833       1.255737      -0.716034      -0.032073      -0.008195       0.039710       0.051698       0.000880      -0.011118      -0.016612       0.012503       0.039640      -0.021813      -0.003705       0.025518              1.917555       2.193665      -0.176312      -0.659319       1.536451       0.077884       2.022547           0.000000
           56              H       6.851216       3.976170       3.218619       0.126554       1.019794 0.78208399E+01  0.77809508E+02                                 1.793325                            1.723585      -1.497676       2.178763                    0.990245       3.932885      11.793389       0.432199       1.424437      -0.677207       0.001450      -0.043229       0.014055       0.045480      -0.000998      -0.005339      -0.006276      -0.006311      -0.045084      -0.017807       0.005679       0.012128              1.841094       1.622527      -0.138051       0.089492       2.266113      -0.310233       1.634643          -0.000000
           57              H       4.333573      10.295248       0.022152       0.124193       1.214397 0.94194060E+01  0.96439702E+02                                 1.894008                            1.807892      -1.076751       2.374477                    0.995866       3.616485      10.379104       0.459749       1.301226      -0.705153      -0.019170       0.026878       0.020785       0.039013      -0.008338      -0.009008       0.004189      -0.016750       0.004534      -0.015575       0.000162       0.015413              1.909377       1.764552      -0.305916      -0.346134       1.928200       0.297513       2.035380           0.000000
           58              H      -4.223078      -1.721228      20.011701       0.115133       1.206920 0.86357664E+01  0.86722663E+02                                 1.883940                            1.723062      -1.316067       2.248575                    0.994072       3.761290      10.773933       0.473088       1.289235      -0.705113      -0.012573       0.036744      -0.010271       0.040171      -0.004844      -0.005390      -0.002975      -0.016969       0.019545      -0.014716       0.005695       0.009021              1.986897       1.620739      -0.405614       0.076365       2.656393      -0.477773       1.683559          -0.000000
           59              H      -3.011296      -3.073053      18.543054       0.096458       1.053324 0.73299576E+01  0.70762076E+02                                 1.737821                            1.600203      -0.898193       2.437443                    0.997948       3.625198      10.232515       0.484314       1.310026      -0.701220       0.006224       0.013569      -0.032395       0.035669      -0.010732      -0.006784      -0.006322      -0.014878       0.031756      -0.020907       0.006888       0.014019              1.827314       1.531052       0.071654      -0.262528       1.649535      -0.411668       2.301354          -0.000001
           60              H      -2.280603      -5.170463      19.207600       0.110928       0.992360 0.68645670E+01  0.65539146E+02                                 1.705505                            1.576194      -0.974465       2.414828                    0.997101       3.606742      10.301667       0.472695       1.357180      -0.691360       0.022096      -0.024421      -0.021694       0.039436      -0.006095      -0.009293      -0.001791      -0.013908       0.018852      -0.016268       0.005640       0.010628              1.785706       1.791912      -0.317707      -0.409858       1.685388       0.311254       1.879817          -0.000001
           61              H      18.399507      -2.029516      12.602011       0.144831       1.199049 0.84609726E+01  0.84749051E+02                                 1.891882                            1.720224      -1.445088       2.204728                    0.993207       3.706408      10.691409       0.466241       1.311538      -0.700315       0.044209      -0.002620       0.019214       0.048275      -0.012078       0.000417       0.002995       0.025607       0.012684      -0.020070       0.004537       0.015534              1.987477       2.450672       0.051807       0.712011       1.457967      -0.024319       2.053793           0.000000
           62              H      12.125291      -0.623994      12.258662       0.123396       1.061992 0.79588820E+01  0.79797940E+02                                 1.848487                            1.746461      -1.591187       2.123046                    0.991344       4.112437      12.516360       0.425079       1.437132      -0.673438       0.013019       0.015554       0.031072       0.037107       0.003248       0.000525       0.010639      -0.004591       0.011163      -0.009567      -0.003644       0.013211              1.895412       1.963949       0.075135       0.381964       1.524721       0.178435       2.197567           0.000000
           63              H      18.372360      -2.148478      10.132114       0.124245       1.218894 0.87216742E+01  0.87033723E+02                                 1.856845                            1.708956      -1.024055       2.401126                    0.997769       3.416028       9.477919       0.488793       1.255722      -0.716040       0.046973      -0.002343      -0.021460       0.051696      -0.003257      -0.003147      -0.005335       0.044726      -0.016012      -0.021817      -0.003702       0.025519              1.917979       2.177571      -0.098584      -0.621420       1.435033       0.131838       2.141334           0.000000
           64              H      16.556503      -1.344002      14.374134       0.126548       1.019766 0.78206006E+01  0.77806626E+02                                 1.793306                            1.723570      -1.497663       2.178776                    0.990245       3.932843      11.793271       0.432196       1.424456      -0.677204       0.031364       0.020026       0.026146       0.045479       0.013433       0.001326       0.003152       0.007950       0.022306      -0.017847       0.005679       0.012168              1.841073       1.920320       0.202400       0.407627       1.635718       0.139689       1.967179          -0.000000
           65              H      11.806937      -2.524492       8.670113       0.124189       1.214287 0.94183618E+01  0.96426065E+02                                 1.893863                            1.807763      -1.076718       2.374488                    0.995863       3.616448      10.378743       0.459778       1.301185      -0.705161       0.010695      -0.020881      -0.031175       0.039016      -0.002854      -0.001808       0.014367       0.005821       0.013013      -0.015587       0.000166       0.015422              1.909228       1.844583      -0.226537      -0.267565       1.775761       0.408531       2.107341           0.000000
           66              H       9.515375      -2.020601       8.621379       0.115137       1.207209 0.86382509E+01  0.86752794E+02                                 1.884149                            1.723243      -1.316158       2.248530                    0.994067       3.761383      10.774092       0.473097       1.289135      -0.705135      -0.021520      -0.012632      -0.031483       0.040173      -0.003566       0.003363       0.009415       0.014310      -0.004479      -0.014733       0.005712       0.009021              1.987126       2.091765       0.230968       0.636159       1.520965       0.313814       2.348649          -0.000000
           67              H       8.549570      -0.842705      10.391287       0.096446       1.053363 0.73302837E+01  0.70765917E+02                                 1.737851                            1.600228      -0.898068       2.437495                    0.997950       3.625281      10.232755       0.484316       1.310008      -0.701224      -0.034931       0.006717      -0.002758       0.035678      -0.008041       0.004581       0.009754       0.024980       0.007102      -0.020925       0.006910       0.014014              1.827345       2.553295      -0.131476       0.037489       1.425730       0.012638       1.503012          -0.000001
           68              H       9.837346      -0.172538      12.198853       0.110934       0.992299 0.68639993E+01  0.65531879E+02                                 1.705389                            1.576094      -0.974262       2.414924                    0.997104       3.606497      10.300570       0.472729       1.357120      -0.691373      -0.013562       0.018386       0.032143       0.039436      -0.003765      -0.000380       0.010815       0.017189       0.000947      -0.016294       0.005679       0.010615              1.785578       1.710371      -0.221931      -0.387774       1.590572       0.342398       2.055792          -0.000001
           69              H      11.664045      -0.044706       5.956549       0.144849       1.198962 0.84602983E+01  0.84740721E+02                                 1.891798                            1.720162      -1.445075       2.204738                    0.993206       3.706315      10.691088       0.466246       1.311549      -0.700313      -0.029185      -0.008001      -0.037606       0.048270      -0.009467       0.003514       0.007384       0.012373       0.040676      -0.020072       0.004514       0.015557              1.987379       2.350481       0.028543       0.766211       1.540842       0.052435       2.070815           0.000000
           70              H      13.373269       1.777801      11.890947       0.123403       1.061937 0.79583775E+01  0.79791510E+02                                 1.848414                            1.746399      -1.591142       2.123074                    0.991345       4.112302      12.515786       0.425089       1.437123      -0.673440      -0.037041       0.001431      -0.001652       0.037105       0.002180      -0.005278       0.002437       0.017474      -0.016973      -0.009566      -0.003599       0.013165              1.895333       2.390852      -0.092692       0.304507       1.548515       0.068924       1.746632           0.000000
           71              H      13.745800      -1.378612       5.910031       0.124253       1.218694 0.87200472E+01  0.87014233E+02                                 1.856694                            1.708834      -1.024086       2.401106                    0.997769       3.416050       9.478089       0.488790       1.255776      -0.716025       0.002967      -0.032968      -0.039707       0.051695      -0.003244       0.011974       0.016039      -0.010834       0.039671      -0.021836      -0.003712       0.025548              1.917819       1.720516      -0.343750      -0.293257       2.010125       0.595776       2.022815           0.000000
           72              H      10.508334       1.390252       7.857151       0.126538       1.019663 0.78195220E+01  0.77791721E+02                                 1.793052                            1.723350      -1.497162       2.179001                    0.990248       3.932340      11.790708       0.432270       1.424288      -0.677237      -0.041249      -0.013038      -0.014059       0.045488       0.001211       0.004163       0.007154       0.006170      -0.045084      -0.017830       0.005681       0.012149              1.840800       2.280947       0.094850       0.322201       1.607053       0.019024       1.634400          -0.000000
           73              H      17.305273       1.122990      11.053618       0.124179       1.213797 0.94135220E+01  0.96362912E+02                                 1.893206                            1.807176      -1.076678       2.374507                    0.995866       3.616154      10.376738       0.459905       1.301008      -0.705194       0.031736      -0.009112      -0.020800       0.039024      -0.001220      -0.006933       0.007120       0.023508       0.004543      -0.015591       0.000193       0.015398              1.908553       2.101321      -0.186384      -0.395594       1.589866       0.227016       2.034473           0.000000
           74              H      17.871399       1.839201      13.215609       0.115121       1.207114 0.86372746E+01  0.86739463E+02                                 1.883944                            1.723062      -1.315964       2.248615                    0.994074       3.761240      10.773027       0.473162       1.289010      -0.705161       0.038837       0.000391       0.010284       0.040178       0.001559       0.001018       0.006100       0.019301       0.019533      -0.014734       0.005695       0.009039              1.986905       2.796294       0.009985       0.475889       1.480876       0.087254       1.683544          -0.000000
           75              H      16.192981       2.531107      14.684256       0.096464       1.053308 0.73298092E+01  0.70759735E+02                                 1.737747                            1.600143      -0.898140       2.437468                    0.997949       3.625083      10.231865       0.484347       1.309954      -0.701235       0.010722       0.010398       0.032396       0.035673      -0.003672       0.003718       0.008531       0.025059       0.031749      -0.020921       0.006881       0.014040              1.827229       1.591269       0.092961       0.300595       1.589201       0.384717       2.301217          -0.000001
           76              H      13.971950       2.520869      14.019710       0.110920       0.992342 0.68643370E+01  0.65535752E+02                                 1.705419                            1.576117      -0.974260       2.414925                    0.997102       3.606575      10.300763       0.472734       1.357092      -0.691379      -0.030392       0.012691       0.021696       0.039439      -0.000371      -0.001383       0.009397       0.018474       0.018852      -0.016292       0.005653       0.010639              1.785614       1.896813      -0.280575      -0.430045       1.580317       0.282660       1.879711          -0.000001
           77              H      10.039953       6.329472      14.015279       0.144849       1.198962 0.84603026E+01  0.84740772E+02                                 1.891798                            1.720163      -1.445074       2.204738                    0.993206       3.706315      10.691087       0.466246       1.311548      -0.700313      -0.017205      -0.037038      -0.025732       0.048270       0.006402       0.016457      -0.001014      -0.008900       0.000181      -0.020072       0.004514       0.015557              1.987379       1.535655       0.361209       0.105139       2.707743       0.469728       1.718740           0.000000
           78              H     -13.673259       9.350307      18.560775       0.123403       1.061937 0.79583773E+01  0.79791505E+02                                 1.848414                            1.746399      -1.591143       2.123074                    0.991345       4.112302      12.515785       0.425089       1.437123      -0.673440       0.010324      -0.035638       0.000413       0.037105      -0.010499       0.001502      -0.000266      -0.007970      -0.011204      -0.009566      -0.003599       0.013165              1.895333       1.526246       0.004377       0.089380       2.502019       0.107944       1.657732           0.000000
           79              H       9.936860       8.501054      12.836817       0.124253       1.218695 0.87200544E+01  0.87014320E+02                                 1.856695                            1.708835      -1.024086       2.401106                    0.997769       3.416050       9.478089       0.488790       1.255776      -0.716026      -0.017869      -0.003171      -0.048404       0.051695       0.011765       0.012388       0.007751      -0.009041       0.048900      -0.021836      -0.003712       0.025548              1.917819       1.579384      -0.131994       0.434148       1.644824      -0.317782       2.529250           0.000000
           80              H      11.300596       5.549356      16.208282       0.126538       1.019663 0.78195181E+01  0.77791674E+02                                 1.793052                            1.723349      -1.497161       2.179001                    0.990248       3.932340      11.790708       0.432270       1.424288      -0.677237       0.008417      -0.040776      -0.018320       0.045488      -0.006139      -0.005614       0.001336      -0.024739       0.017282      -0.017830       0.005681       0.012149              1.840800       1.539941      -0.030371      -0.060947       2.352095       0.236448       1.630364          -0.000000
           81              H     -15.358917      12.924859      17.575032       0.124179       1.213796 0.94135191E+01  0.96362874E+02                                 1.893205                            1.807175      -1.076678       2.374507                    0.995866       3.616154      10.376737       0.459905       1.301008      -0.705194      -0.023267       0.025435      -0.018291       0.039024      -0.010215       0.010590      -0.001053      -0.008117      -0.008517      -0.015591       0.000193       0.015398              1.908553       1.925106      -0.311706       0.408263       1.902939      -0.236656       1.897613           0.000000
           82              H     -14.119974      13.963352      19.276270       0.115121       1.207113 0.86372732E+01  0.86739447E+02                                 1.883944                            1.723062      -1.315964       2.248614                    0.994074       3.761240      10.773028       0.473162       1.289011      -0.705161      -0.004733       0.039520       0.005481       0.040178      -0.003070       0.010183       0.005572      -0.007923      -0.008307      -0.014734       0.005695       0.009039              1.986905       1.439074      -0.072703       0.041677       2.914535       0.276280       1.607105          -0.000000
           83              H     -12.687516      12.689567      20.609793       0.096464       1.053309 0.73298130E+01  0.70759780E+02                                 1.737748                            1.600143      -0.898139       2.437468                    0.997949       3.625083      10.231865       0.484347       1.309954      -0.701235       0.017975       0.017728       0.025203       0.035673       0.000430       0.016058       0.004276      -0.015022      -0.009997      -0.020921       0.006881       0.014040              1.827230       1.633554       0.228795       0.395107       1.747763       0.384492       2.100371          -0.000001
           84              H     -12.484958      10.405426      20.268659       0.110920       0.992342 0.68643356E+01  0.65535736E+02                                 1.705419                            1.576117      -0.974260       2.414925                    0.997102       3.606574      10.300760       0.472734       1.357093      -0.691378       0.021863      -0.024506       0.021839       0.039439      -0.004752       0.012387       0.003305      -0.008539       0.001272      -0.016292       0.005653       0.010639              1.785614       1.743404      -0.286385       0.408144       1.713487      -0.341488       1.899951          -0.000001
           85              H     -12.973308      14.928896      15.619051       0.144831       1.199048 0.84609651E+01  0.84748961E+02                                 1.891882                            1.720223      -1.445088       2.204728                    0.993207       3.706408      10.691410       0.466241       1.311538      -0.700315       0.002188       0.047664       0.007338       0.048275       0.000628       0.012645      -0.006402      -0.018811      -0.022611      -0.020070       0.004537       0.015534              1.987477       1.612922       0.294535       0.098158       2.763651       0.459885       1.585857           0.000000
           86              H     -11.824831       8.680138      16.664604       0.123396       1.061992 0.79588815E+01  0.79797934E+02                                 1.848487                            1.746460      -1.591187       2.123046                    0.991344       4.112437      12.516360       0.425079       1.437132      -0.673438       0.013699       0.018652       0.029006       0.037107      -0.001588       0.005332       0.005147      -0.000208       0.031409      -0.009567      -0.003644       0.013211              1.895412       1.700433       0.200059       0.273455       2.138348       0.368260       1.847455           0.000000
           87              H      12.204943      14.210135      14.281098       0.124245       1.218894 0.87216705E+01  0.87033680E+02                                 1.856844                            1.708956      -1.024055       2.401126                    0.997769       3.416028       9.477920       0.488793       1.255722      -0.716040      -0.032075       0.038482      -0.012759       0.051696      -0.010073       0.004811      -0.002960      -0.021440      -0.062176      -0.021817      -0.003702       0.025519              1.917979       2.194195      -0.482999       0.482520       1.833966      -0.249512       1.725776           0.000000
           88              H     -11.235188      13.588610      17.098774       0.126548       1.019766 0.78206048E+01  0.77806674E+02                                 1.793306                            1.723571      -1.497663       2.178776                    0.990245       3.932843      11.793270       0.432196       1.424456      -0.677204       0.001454       0.033780       0.030416       0.045479      -0.004122       0.003563       0.014302       0.007518      -0.003543      -0.017847       0.005679       0.012168              1.841073       1.622509       0.146528       0.074806       2.061155       0.428537       1.839554          -0.000000
           89              H      13.376918       7.660812      13.224469       0.124189       1.214288 0.94183663E+01  0.96426124E+02                                 1.893864                            1.807764      -1.076718       2.374488                    0.995863       3.616448      10.378744       0.459778       1.301185      -0.705161      -0.019176       0.004564      -0.033671       0.039016      -0.003628       0.011743       0.000571      -0.008536       0.029151      -0.015587       0.000166       0.015422              1.909229       1.764432      -0.146791       0.437944       1.750806      -0.195149       2.212449           0.000000
           90              H      13.863440       5.402256      13.636488       0.115137       1.207209 0.86382454E+01  0.86752725E+02                                 1.884149                            1.723242      -1.316158       2.248530                    0.994067       3.761383      10.774091       0.473097       1.289135      -0.705135      -0.012578      -0.027272      -0.026681       0.040173      -0.002249       0.006914       0.000952      -0.020507       0.008921      -0.014733       0.005712       0.009021              1.987126       1.620915       0.268982       0.313138       2.340816       0.660237       1.999647          -0.000000
           91              H      15.075248       4.806301      15.541520       0.096446       1.053362 0.73302780E+01  0.70765855E+02                                 1.737851                            1.600228      -0.898068       2.437495                    0.997950       3.625280      10.232755       0.484316       1.310009      -0.701224       0.006225      -0.034849       0.004438       0.035678      -0.000511       0.012705      -0.000465      -0.026683      -0.003651      -0.020925       0.006910       0.014014              1.827345       1.531082      -0.263200       0.069214       2.494959      -0.076418       1.455994          -0.000001
           92              H     -11.323840       6.430534      17.025674       0.110934       0.992298 0.68639945E+01  0.65531823E+02                                 1.705388                            1.576094      -0.974262       2.414924                    0.997104       3.606496      10.300567       0.472729       1.357121      -0.691373       0.022098      -0.006572       0.031994       0.039436      -0.005000       0.009950      -0.000142      -0.017317       0.008641      -0.016294       0.005679       0.010615              1.785578       1.791789      -0.196075       0.480029       1.561549      -0.239788       2.003394          -0.000001
           93              H       9.356278      -0.860542      17.608259       0.144835       1.198928 0.84599082E+01  0.84735205E+02                                 1.891707                            1.720080      -1.444969       2.204781                    0.993210       3.706191      10.690368       0.466278       1.311484      -0.700327       0.044203       0.017952      -0.007339       0.048270       0.006399       0.010271      -0.009770       0.013847      -0.022611      -0.020067       0.004516       0.015551              1.987285       2.450405       0.590620      -0.400809       1.925716      -0.245799       1.585733           0.000000
           94              H       3.082049      -1.860662      16.562706       0.123394       1.062006 0.79590910E+01  0.79801436E+02                                 1.848583                            1.746546      -1.591258       2.123007                    0.991344       4.112654      12.517579       0.425041       1.437236      -0.673418       0.013021       0.019133      -0.029008       0.037109      -0.001171      -0.003047      -0.006706       0.002156       0.031421      -0.009539      -0.003645       0.013185              1.895512       1.964053       0.293243      -0.256068       1.874924      -0.380600       1.847559           0.000000
           95              H       9.329149      -2.940042      18.946212       0.124241       1.218485 0.87181782E+01  0.86990584E+02                                 1.856449                            1.708625      -1.023974       2.401163                    0.997771       3.415842       9.477120       0.488833       1.255738      -0.716034       0.046977      -0.017410       0.012758       0.051698      -0.001094       0.004411      -0.003528       0.029330      -0.062180      -0.021813      -0.003705       0.025518              1.917555       2.177065      -0.488705       0.395942       1.850179      -0.371619       1.725421           0.000000
           96              H       7.513255       0.331391      16.128536       0.126554       1.019794 0.78208376E+01  0.77809480E+02                                 1.793324                            1.723584      -1.497676       2.178763                    0.990245       3.932885      11.793389       0.432199       1.424437      -0.677207       0.031370       0.012629      -0.030411       0.045480      -0.005573      -0.012272      -0.008087      -0.000669      -0.003570      -0.017807       0.005679       0.012128              1.841094       1.920338       0.251818      -0.379108       1.763361      -0.213382       1.839584          -0.000000
           97              H       2.763740      -4.018155      20.002841       0.124193       1.214396 0.94193972E+01  0.96439593E+02                                 1.894007                            1.807892      -1.076751       2.374477                    0.995866       3.616485      10.379104       0.459749       1.301227      -0.705153       0.010691      -0.016554       0.033670       0.039013      -0.000141       0.003390      -0.011238       0.011209       0.029162      -0.015575       0.000162       0.015413              1.909377       1.844720      -0.118463       0.330007       1.670765      -0.347891       2.212645           0.000000
           98              H       0.472173      -4.312309      19.590822       0.115133       1.206919 0.86357640E+01  0.86722634E+02                                 1.883939                            1.723062      -1.316067       2.248575                    0.994072       3.761290      10.773933       0.473088       1.289235      -0.705113      -0.021516      -0.020942       0.026686       0.040171       0.004699       0.001420      -0.006806       0.018776       0.008919      -0.014716       0.005695       0.009021              1.986897       2.091506       0.435378      -0.518022       1.869750      -0.515231       1.999434          -0.000000
           99              H      -0.493657      -3.368489      17.685790       0.096458       1.053324 0.73299586E+01  0.70762088E+02                                 1.737821                            1.600203      -0.898193       2.437443                    0.997948       3.625198      10.232515       0.484314       1.310026      -0.701220      -0.034922      -0.005745      -0.004446       0.035669       0.007989       0.004693      -0.011796       0.021393      -0.003658      -0.020907       0.006888       0.014019              1.827314       2.553243       0.098210       0.095101       1.472725      -0.039783       1.455973          -0.000001
          100              H       0.794099      -2.138189      16.201636       0.110928       0.992360 0.68645662E+01  0.65539136E+02                                 1.705504                            1.576194      -0.974465       2.414828                    0.997101       3.606742      10.301667       0.472695       1.357180      -0.691360      -0.013566       0.018640      -0.031996       0.039436       0.001552       0.003473      -0.009299       0.019752       0.008637      -0.016268       0.005640       0.010628              1.785706       1.710498      -0.224882       0.386128       1.643074      -0.372675       2.003546          -0.000001
          101              H       2.620838      -7.608071      19.212031       0.144851       1.198927 0.84600409E+01  0.84738051E+02                                 1.891818                            1.720179      -1.445050       2.204758                    0.993206       3.706311      10.691298       0.466223       1.311615      -0.700300      -0.029185      -0.028563       0.025722       0.048262       0.007777       0.006455      -0.015158      -0.001127       0.000184      -0.020064       0.004527       0.015537              1.987400       2.350505       0.649289      -0.407835       1.892927      -0.255709       1.718769           0.000000
          102              H       4.330001      -3.380028      14.666535       0.123413       1.061597 0.79551582E+01  0.79750657E+02                                 1.848009                            1.746044      -1.590548       2.123377                    0.991349       4.111382      12.512053       0.425136       1.437119      -0.673445      -0.037047      -0.002146      -0.000416       0.037111      -0.005658       0.000784      -0.001294       0.019399      -0.011222      -0.009548      -0.003622       0.013170              1.894907       2.390241       0.309947      -0.071965       1.637083      -0.120211       1.657396           0.000000
          103              H       4.702608      -6.981393      20.390493       0.124247       1.218791 0.87207813E+01  0.87023087E+02                                 1.856779                            1.708896      -1.024194       2.401057                    0.997767       3.416026       9.477998       0.488787       1.255762      -0.716030       0.002969      -0.017897       0.048407       0.051695       0.011989      -0.003158      -0.014236      -0.007741       0.048905      -0.021832      -0.003685       0.025517              1.917912       1.720588      -0.082109       0.444371       1.503741      -0.303417       2.529408           0.000000
          104              H       1.465097      -6.679601      17.019028       0.126541       1.019837 0.78211932E+01  0.77812568E+02                                 1.793237                            1.723513      -1.497560       2.178802                    0.990245       3.932827      11.792520       0.432257       1.424254      -0.677240      -0.041253      -0.005647       0.018325       0.045492       0.002997      -0.003105       0.004885       0.026971       0.017294      -0.017851       0.005718       0.012133              1.840997       2.281219       0.231661      -0.243297       1.611245      -0.021360       1.630528          -0.000000
          105              H       8.262018      -3.777761      15.652278       0.124189       1.213877 0.94141611E+01  0.96371069E+02                                 1.893296                            1.807242      -1.076693       2.374504                    0.995862       3.616134      10.376760       0.459895       1.301015      -0.705193       0.031736      -0.013448       0.018284       0.039016      -0.005394       0.004543      -0.009604       0.019159      -0.008515      -0.015563       0.000158       0.015405              1.908652       2.101461      -0.249447       0.359272       1.726787      -0.306060       1.897707           0.000000
          106              H       8.828121      -2.263544      13.951040       0.115123       1.206315 0.86305041E+01  0.86654157E+02                                 1.883034                            1.722317      -1.316024       2.248590                    0.994072       3.760872      10.770766       0.473294       1.288907      -0.705178       0.038836       0.008707      -0.005479       0.040175       0.000101      -0.001850      -0.011427       0.010013      -0.008306      -0.014700       0.005692       0.009008              1.985884       2.794610       0.406804      -0.246394       1.556637      -0.131286       1.606405          -0.000000
          107              H       7.149686      -1.337624      12.617517       0.096437       1.053410 0.73305998E+01  0.70769203E+02                                 1.737846                            1.600217      -0.898134       2.437452                    0.997948       3.625289      10.232545       0.484342       1.309934      -0.701239       0.010722       0.022857      -0.025207       0.035677       0.005056       0.001339      -0.016540       0.011141      -0.009991      -0.020900       0.006889       0.014011              1.827344       1.591358       0.213873      -0.230848       1.790149      -0.500736       2.100524          -0.000001
          108              H       4.928660      -1.908016      12.958651       0.110923       0.992351 0.68644550E+01  0.65537506E+02                                 1.705464                            1.576158      -0.974399       2.414857                    0.997102       3.606656      10.301221       0.472713       1.357141      -0.691369      -0.030397       0.012441      -0.021836       0.039440      -0.001013       0.001035      -0.012749       0.012615       0.001271      -0.016263       0.005641       0.010622              1.785661       1.896867      -0.232145       0.458016       1.560114      -0.270978       1.900001          -0.000001
          109              H       8.451872       6.727095       1.413268       0.144831       1.199048 0.84609699E+01  0.84749020E+02                                 1.891882                            1.720224      -1.445088       2.204728                    0.993207       3.706408      10.691410       0.466241       1.311538      -0.700315      -0.002188       0.017477      -0.044947       0.048275       0.010637       0.006866      -0.012169      -0.008822       0.007356      -0.020070       0.004537       0.015534              1.987477       1.612922      -0.062257       0.304154       1.482029      -0.280045       2.867480           0.000000
          110              H       7.303395       2.697287       6.302113       0.123396       1.061992 0.79588826E+01  0.79797947E+02                                 1.848487                            1.746461      -1.591187       2.123046                    0.991344       4.112437      12.516360       0.425079       1.437132      -0.673438      -0.013699      -0.015795      -0.030656       0.037107       0.005411       0.001291       0.009329      -0.007452       0.009680      -0.009567      -0.003644       0.013211              1.895412       1.700433       0.136793       0.309983       1.601257       0.058177       2.384546           0.000000
          111              H      10.403421       7.526427       2.704703       0.124245       1.218893 0.87216655E+01  0.87033617E+02                                 1.856844                            1.708956      -1.024054       2.401126                    0.997769       3.416028       9.477919       0.488793       1.255722      -0.716040       0.032075       0.030290      -0.026947       0.051696       0.009203      -0.006318      -0.019583       0.007353       0.024204      -0.021817      -0.003702       0.025519              1.917978       2.194195       0.659372      -0.177036       1.968903      -0.171607       1.590837           0.000000
          112              H       6.713752       4.775478       1.834148       0.126548       1.019766 0.78206007E+01  0.77806626E+02                                 1.793306                            1.723570      -1.497663       2.178776                    0.990245       3.932843      11.793270       0.432196       1.424456      -0.677204      -0.001454      -0.009451      -0.044462       0.045479       0.005147      -0.001788       0.008012       0.018413       0.029143      -0.017847       0.005679       0.012168              1.841072       1.622509      -0.008479       0.164300       1.523832       0.118320       2.376877          -0.000000
          113              H       9.231446       5.166892       8.904919       0.124189       1.214288 0.94183688E+01  0.96426155E+02                                 1.893864                            1.807764      -1.076718       2.374488                    0.995863       3.616448      10.378744       0.459778       1.301185      -0.705161       0.019176       0.031442       0.012883       0.039016       0.011983       0.002729       0.004749      -0.015773       0.007443      -0.015587       0.000166       0.015422              1.909229       1.764432       0.452666       0.091843       2.266045       0.102316       1.697211           0.000000
          114              H       8.744924       3.680812      10.654891       0.115137       1.207209 0.86382481E+01  0.86752763E+02                                 1.884149                            1.723243      -1.316158       2.248530                    0.994067       3.761383      10.774093       0.473097       1.289136      -0.705135       0.012578       0.009471       0.036959       0.040173       0.007112       0.001510      -0.002032      -0.015338       0.024428      -0.014733       0.005712       0.009021              1.987126       1.620915       0.136698       0.389513       1.513161       0.182400       2.827303          -0.000000
          115              H       7.533116       1.733023      10.218505       0.096446       1.053363 0.73302781E+01  0.70765853E+02                                 1.737850                            1.600227      -0.898069       2.437495                    0.997950       3.625281      10.232756       0.484316       1.310009      -0.701224      -0.006225      -0.021267       0.027962       0.035678       0.011258       0.005910      -0.006800      -0.015711       0.029266      -0.020925       0.006910       0.014014              1.827345       1.531082       0.191539      -0.193333       1.781906      -0.488090       2.169047          -0.000001
          116              H       6.802404       1.259805       8.069806       0.110934       0.992298 0.68639959E+01  0.65531840E+02                                 1.705388                            1.576094      -0.974262       2.414924                    0.997104       3.606497      10.300570       0.472729       1.357120      -0.691373      -0.022098      -0.030994      -0.010305       0.039436       0.011117       0.000645      -0.001949      -0.014186       0.018032      -0.016294       0.005679       0.010615              1.785578       1.791789       0.513755       0.070204       2.100597       0.071425       1.464347          -0.000001
          117              H      12.568411       3.816367       9.662502       0.144849       1.198962 0.84602987E+01  0.84740724E+02                                 1.891798                            1.720162      -1.445074       2.204738                    0.993206       3.706315      10.691087       0.466246       1.311549      -0.700313       0.017205       0.003765       0.044942       0.048270       0.011051       0.013773      -0.002395      -0.006508       0.007355      -0.020072       0.004514       0.015557              1.987379       1.535655      -0.089548       0.365387       1.559191      -0.193375       2.867291           0.000000
          118              H       9.151823       1.390223       4.773657       0.123403       1.061937 0.79583830E+01  0.79791574E+02                                 1.848414                            1.746400      -1.591142       2.123074                    0.991345       4.112302      12.515785       0.425089       1.437122      -0.673440      -0.010324      -0.018177       0.030657       0.037105       0.006550      -0.008341      -0.004284      -0.001010       0.009676      -0.009566      -0.003599       0.013165              1.895333       1.526247       0.075217       0.048480       1.775317      -0.311610       2.384436           0.000000
          119              H      12.671504       5.922724       8.371067       0.124253       1.218693 0.87200429E+01  0.87014183E+02                                 1.856694                            1.708834      -1.024086       2.401106                    0.997769       3.416048       9.478084       0.488790       1.255777      -0.716025       0.017869       0.040335       0.026948       0.051695       0.004846       0.016383       0.012505      -0.017277       0.024195      -0.021837      -0.003712       0.025548              1.917818       1.579383       0.441981       0.102760       2.583354       0.224066       1.590718           0.000000
          120              H      11.307768       1.527109       9.241622       0.126538       1.019663 0.78195183E+01  0.77791676E+02                                 1.793052                            1.723349      -1.497161       2.179001                    0.990248       3.932340      11.790708       0.432270       1.424288      -0.677237      -0.008417      -0.004522       0.044473       0.045488      -0.001792      -0.008123      -0.000947      -0.020786       0.029142      -0.017830       0.005681       0.012149              1.840800       1.539941      -0.037597      -0.056776       1.606023      -0.194288       2.376436          -0.000000
          121              H      10.837481       4.031154       2.170851       0.124179       1.213796 0.94135181E+01  0.96362863E+02                                 1.893205                            1.807175      -1.076678       2.374507                    0.995866       3.616154      10.376738       0.459905       1.301008      -0.705194       0.023267       0.028558      -0.012882       0.039024       0.014278      -0.003552      -0.004128      -0.002791       0.007461      -0.015591       0.000193       0.015398              1.908553       1.925106       0.509419      -0.065819       2.103892      -0.120638       1.696660           0.000000
          122              H       9.598538       3.077068       0.420879       0.115121       1.207114 0.86372779E+01  0.86739504E+02                                 1.883945                            1.723062      -1.315964       2.248614                    0.994074       3.761241      10.773030       0.473162       1.289010      -0.705161       0.004733       0.015013      -0.036966       0.040178       0.010354       0.002433      -0.000728       0.002989       0.024429      -0.014734       0.005695       0.009039              1.986905       1.439074       0.072444      -0.042125       1.694688      -0.427983       2.826952          -0.000000
          123              H       8.166080       1.285315       0.857265       0.096464       1.053309 0.73298102E+01  0.70759747E+02                                 1.737747                            1.600143      -0.898140       2.437468                    0.997949       3.625083      10.231865       0.484347       1.309954      -0.701235      -0.017975      -0.012963      -0.027954       0.035673       0.013691       0.008401      -0.003279      -0.001937       0.029260      -0.020921       0.006881       0.014040              1.827229       1.633554       0.227779       0.395693       1.679246       0.344934       2.168888          -0.000001
          124              H       7.963522       0.438695       3.005964       0.110920       0.992343 0.68643457E+01  0.65535850E+02                                 1.705420                            1.576117      -0.974260       2.414925                    0.997102       3.606575      10.300761       0.472734       1.357092      -0.691379      -0.021863      -0.031166       0.010304       0.039439       0.013103       0.002078       0.000079      -0.002952       0.018034      -0.016292       0.005653       0.010639              1.785615       1.743404       0.496655      -0.043949       2.149072      -0.090009       1.464367          -0.000001
          125              H      -7.142274      -7.652834      19.134500       0.144851       1.198927 0.84600408E+01  0.84738049E+02                                 1.891818                            1.720179      -1.445049       2.204758                    0.993206       3.706311      10.691298       0.466223       1.311615      -0.700300       0.029185      -0.036557       0.011876       0.048262       0.001702       0.009963      -0.007783      -0.013901      -0.038135      -0.020064       0.004527       0.015537              1.987400       2.350505      -0.677836       0.358390       1.983755      -0.203270       1.627940           0.000000
          126              H      -8.851437      -1.602310      17.745599       0.123413       1.061597 0.79551584E+01  0.79750659E+02                                 1.848009                            1.746044      -1.590548       2.123377                    0.991349       4.111382      12.512053       0.425136       1.437119      -0.673445       0.037047      -0.000713       0.002067       0.037111       0.003508      -0.004508       0.001123       0.015212      -0.023782      -0.009548      -0.003622       0.013170              1.894907       2.390241      -0.217294       0.232442       1.756422      -0.051312       1.538057           0.000000
          127              H      17.905756      -8.360083      18.002557       0.124247       1.218790 0.87207772E+01  0.87023037E+02                                 1.856778                            1.708896      -1.024194       2.401057                    0.997767       3.416026       9.477998       0.488787       1.255762      -0.716030      -0.002969      -0.050871      -0.008704       0.051695      -0.008729       0.008804       0.001794      -0.035506      -0.034392      -0.021832      -0.003685       0.025517              1.917912       1.720587       0.425893       0.151072       2.535763       0.292408       1.497384           0.000000
          128              H      -5.986533      -5.289400      19.426901       0.126541       1.019837 0.78211926E+01  0.77812562E+02                                 1.793237                            1.723513      -1.497560       2.178802                    0.990245       3.932827      11.792521       0.432257       1.424255      -0.677240       0.041253      -0.018694      -0.004272       0.045492      -0.004188       0.001043       0.012026       0.014602      -0.019813      -0.017851       0.005718       0.012133              1.840997       2.281219      -0.326531       0.078979       1.644205      -0.002330       1.597568          -0.000000
          129              H      14.346346      -2.654857      17.597183       0.124189       1.213876 0.94141555E+01  0.96371000E+02                                 1.893296                            1.807242      -1.076693       2.374504                    0.995862       3.616134      10.376760       0.459895       1.301015      -0.705193      -0.031736      -0.022558       0.002505       0.039016       0.006631      -0.002400      -0.002497       0.006851      -0.045441      -0.015563       0.000158       0.015405              1.908651       2.101461       0.435861      -0.036396       2.120030      -0.079025       1.504463           0.000000
          130              H      13.780243      -0.424437      17.136431       0.115123       1.206315 0.86305042E+01  0.86654158E+02                                 1.883034                            1.722317      -1.316024       2.248590                    0.994072       3.760872      10.770766       0.473294       1.288907      -0.705178      -0.038836       0.009098      -0.004801       0.040175      -0.001652      -0.000838      -0.005344      -0.000523      -0.039914      -0.014700       0.005692       0.009008              1.985884       2.794609      -0.416783       0.229109       1.707659      -0.044095       1.455383          -0.000000
          131              H      15.458678       1.193386      17.001307       0.096437       1.053410 0.73305949E+01  0.70769146E+02                                 1.737845                            1.600217      -0.898134       2.437452                    0.997948       3.625289      10.232545       0.484342       1.309934      -0.701239      -0.010722       0.033259      -0.007191       0.035677      -0.001368       0.005048      -0.008021      -0.003614      -0.054257      -0.020900       0.006889       0.014011              1.827343       1.591358      -0.306857       0.069799       2.456577      -0.115981       1.434095          -0.000001
          132              H      -9.450096       0.612763      17.324719       0.110923       0.992352 0.68644594E+01  0.65537557E+02                                 1.705464                            1.576159      -0.974399       2.414857                    0.997102       3.606656      10.301221       0.472713       1.357141      -0.691369       0.030397       0.025131       0.000143       0.039440       0.001403      -0.000360      -0.003368      -0.003633      -0.047474      -0.016263       0.005641       0.010622              1.785661       1.896867       0.512726       0.027959       2.049705       0.011680       1.410412          -0.000001
          133              H      13.252086      -2.890210      14.092810       0.144835       1.198928 0.84599084E+01  0.84735206E+02                                 1.891707                            1.720080      -1.444969       2.204781                    0.993210       3.706191      10.690368       0.466278       1.311484      -0.700327      -0.044203       0.015331      -0.011878       0.048270       0.005696       0.010677      -0.006783       0.008672      -0.038136      -0.020067       0.004516       0.015551              1.987285       2.450405      -0.642418       0.311093       1.883593      -0.270119       1.627857           0.000000
          134              H      -7.603485      -2.484782      15.481711       0.123394       1.062006 0.79590888E+01  0.79801408E+02                                 1.848583                            1.746546      -1.591258       2.123007                    0.991344       4.112654      12.517579       0.425041       1.437236      -0.673418      -0.013021       0.034688      -0.002066       0.037109      -0.002053      -0.002538       0.003916      -0.016243      -0.023776      -0.009539      -0.003645       0.013184              1.895512       1.964053      -0.368381       0.125926       2.184006      -0.202156       1.538477           0.000000
          135              H      13.279215      -5.088650      15.224753       0.124241       1.218484 0.87181762E+01  0.86990561E+02                                 1.856448                            1.708625      -1.023974       2.401163                    0.997771       3.415842       9.477120       0.488833       1.255738      -0.716034      -0.046977      -0.019753       0.008698       0.051698       0.004367       0.001258      -0.008876       0.038594      -0.034388      -0.021813      -0.003705       0.025518              1.917555       2.177066       0.587246      -0.225264       2.078437      -0.239836       1.497162           0.000000
          136              H      15.095109      -1.012769      13.800409       0.126554       1.019793 0.78208346E+01  0.77809445E+02                                 1.793324                            1.723584      -1.497676       2.178763                    0.990245       3.932885      11.793389       0.432199       1.424437      -0.677207      -0.031370       0.032651       0.004268       0.045480      -0.007841      -0.010962      -0.004961      -0.006083      -0.019810      -0.017807       0.005679       0.012128              1.841094       1.920338      -0.454226       0.028531       2.005321      -0.073690       1.597624          -0.000000
          137              H      -7.285176      -6.542770      15.630127       0.124193       1.214396 0.94194007E+01  0.96439630E+02                                 1.894007                            1.807891      -1.076751       2.374477                    0.995866       3.616486      10.379104       0.459750       1.301225      -0.705154      -0.010691      -0.037436      -0.002499       0.039013       0.003006       0.001573       0.003121      -0.013663      -0.045453      -0.015575       0.000162       0.015413              1.909376       1.844719       0.345026       0.062408       2.378458       0.060686       1.504951           0.000000
          138              H      -4.993609      -6.333024      16.090879       0.115133       1.206919 0.86357651E+01  0.86722647E+02                                 1.883940                            1.723062      -1.316068       2.248574                    0.994072       3.761290      10.773933       0.473088       1.289235      -0.705113       0.021516      -0.033582       0.004794       0.040171      -0.001120       0.004780       0.002593       0.002497      -0.039920      -0.014716       0.005695       0.009021              1.986897       2.091506      -0.666308       0.118043       2.413213      -0.201470       1.455971          -0.000000
          139              H      -4.027779      -4.211307      16.226003       0.096458       1.053324 0.73299585E+01  0.70762087E+02                                 1.737821                            1.600203      -0.898193       2.437443                    0.997948       3.625198      10.232515       0.484314       1.310026      -0.701220       0.034922       0.000978       0.007198       0.035669       0.000070       0.009266      -0.002059       0.004527      -0.054257      -0.020907       0.006888       0.014019              1.827314       2.553243       0.033256       0.132603       1.494614      -0.027146       1.434085          -0.000001
          140              H      -5.315535      -2.310845      15.902591       0.110928       0.992360 0.68645648E+01  0.65539120E+02                                 1.705504                            1.576194      -0.974465       2.414828                    0.997101       3.606742      10.301667       0.472695       1.357180      -0.691360       0.013566       0.037029      -0.000145       0.039436       0.002232       0.003080       0.001496       0.001052      -0.047461      -0.016268       0.005640       0.010628              1.785706       1.710497       0.446838      -0.001694       2.236173      -0.030256       1.410447          -0.000001
          141              H      -4.834438       2.029754      12.602011       0.144851       1.198926 0.84600385E+01  0.84738021E+02                                 1.891817                            1.720179      -1.445049       2.204758                    0.993206       3.706311      10.691298       0.466223       1.311615      -0.700300      -0.044195       0.002620       0.019214       0.048262      -0.012077      -0.000400      -0.002980       0.025608       0.012674      -0.020064       0.004527       0.015537              1.987400       2.450546       0.051799      -0.711946       1.457938       0.024322       2.053716           0.000000
          142              H       1.439772       0.624225      12.258662       0.123413       1.061598 0.79551646E+01  0.79750736E+02                                 1.848010                            1.746044      -1.590548       2.123377                    0.991349       4.111382      12.512053       0.425136       1.437118      -0.673445      -0.013021      -0.015555       0.031076       0.037111       0.003245      -0.000496      -0.010603      -0.004589       0.011177      -0.009548      -0.003622       0.013170              1.894907       1.963423       0.075099      -0.381796       1.524375      -0.178344       2.196924           0.000000
          143              H      -4.807325       2.148669      10.132114       0.124247       1.218791 0.87207869E+01  0.87023157E+02                                 1.856780                            1.708897      -1.024194       2.401057                    0.997767       3.416026       9.477999       0.488787       1.255762      -0.716030      -0.046972       0.002340      -0.021461       0.051695      -0.003261       0.003162       0.005358       0.044721      -0.015997      -0.021832      -0.003685       0.025517              1.917913       2.177503      -0.098571       0.621399       1.434988      -0.131824       2.141247           0.000000
          144              H      -2.991411       1.344273      14.374134       0.126541       1.019837 0.78211870E+01  0.77812494E+02                                 1.793236                            1.723513      -1.497560       2.178802                    0.990245       3.932827      11.792521       0.432257       1.424255      -0.677240      -0.031376      -0.020031       0.026151       0.045492       0.013441      -0.001300      -0.003113       0.007945       0.022300      -0.017851       0.005718       0.012133              1.840997       1.920219       0.202376      -0.407580       1.635661      -0.139667       1.967111          -0.000000
          145              H       1.758079       2.524656       8.670113       0.124190       1.213876 0.94141559E+01  0.96371009E+02                                 1.893296                            1.807242      -1.076694       2.374504                    0.995862       3.616133      10.376759       0.459895       1.301016      -0.705193      -0.010690       0.020889      -0.031172       0.039016      -0.002849       0.001825      -0.014344       0.005820       0.013011      -0.015563       0.000158       0.015405              1.908651       1.844014      -0.226436       0.267457       1.775239      -0.408352       2.106702           0.000000
          146              H       4.049640       2.020764       8.621379       0.115123       1.206316 0.86305165E+01  0.86654309E+02                                 1.883035                            1.722319      -1.316024       2.248590                    0.994072       3.760872      10.770766       0.473294       1.288907      -0.705178       0.021523       0.012633      -0.031484       0.040175      -0.003561      -0.003350      -0.009389       0.014294      -0.004484      -0.014700       0.005692       0.009008              1.985885       2.090392       0.230733      -0.635538       1.520163      -0.313512       2.347100          -0.000000
          147              H       5.015468       0.842902      10.391287       0.096437       1.053410 0.73305905E+01  0.70769098E+02                                 1.737845                            1.600217      -0.898134       2.437452                    0.997948       3.625288      10.232544       0.484341       1.309935      -0.701239       0.034931      -0.006716      -0.002750       0.035677      -0.008042      -0.004560      -0.009723       0.024984       0.007104      -0.020900       0.006889       0.014011              1.827343       2.553314      -0.131469      -0.037518       1.425717      -0.012634       1.503000          -0.000001
          148              H       3.727717       0.172768      12.198853       0.110923       0.992352 0.68644590E+01  0.65537554E+02                                 1.705465                            1.576159      -0.974399       2.414857                    0.997102       3.606656      10.301222       0.472713       1.357141      -0.691369       0.013561      -0.018393       0.032145       0.039440      -0.003763       0.000406      -0.010779       0.017201       0.000941      -0.016263       0.005641       0.010622              1.785661       1.710457      -0.221941       0.387807       1.590631      -0.342409       2.055896          -0.000001
          149              H       1.900935       0.044818       5.956549       0.144835       1.198928 0.84599078E+01  0.84735201E+02                                 1.891708                            1.720081      -1.444969       2.204781                    0.993210       3.706190      10.690366       0.466278       1.311485      -0.700327       0.029189       0.007995      -0.037605       0.048270      -0.009473      -0.003501      -0.007364       0.012370       0.040691      -0.020067       0.004516       0.015551              1.987285       2.350352       0.028533      -0.766169       1.540772      -0.052425       2.070732           0.000000
          150              H       0.191790      -1.777577      11.890947       0.123394       1.062006 0.79590893E+01  0.79801415E+02                                 1.848583                            1.746546      -1.591258       2.123007                    0.991344       4.112654      12.517579       0.425041       1.437236      -0.673418       0.037044      -0.001433      -0.001651       0.037109       0.002176       0.005307      -0.002397       0.017483      -0.016968      -0.009539      -0.003645       0.013185              1.895512       2.391107      -0.092716      -0.304555       1.548634      -0.068931       1.746795           0.000000
          151              H      -0.180821       1.378724       5.910031       0.124241       1.218485 0.87181822E+01  0.86990627E+02                                 1.856448                            1.708625      -1.023974       2.401163                    0.997771       3.415842       9.477117       0.488833       1.255737      -0.716034      -0.002965       0.032970      -0.039710       0.051698      -0.003245      -0.011956      -0.016019      -0.010831       0.039640      -0.021813      -0.003705       0.025518              1.917555       1.720292      -0.343673       0.293201       2.009826      -0.595652       2.022547           0.000000
          152              H       3.056671      -1.390104       7.857151       0.126554       1.019793 0.78208353E+01  0.77809452E+02                                 1.793324                            1.723584      -1.497676       2.178763                    0.990245       3.932885      11.793389       0.432199       1.424437      -0.677207       0.041240       0.013043      -0.014055       0.045480       0.001207      -0.004138      -0.007125       0.006164      -0.045084      -0.017807       0.005679       0.012128              1.841094       2.281375       0.094884      -0.322322       1.607265      -0.019036       1.634643          -0.000000
          153              H      -3.740226      -1.122781      11.053618       0.124193       1.214397 0.94194097E+01  0.96439741E+02                                 1.894008                            1.807892      -1.076751       2.374477                    0.995866       3.616486      10.379104       0.459749       1.301225      -0.705154      -0.031731       0.009115      -0.020785       0.039013      -0.001221       0.006953      -0.007097       0.023510       0.004534      -0.015575       0.000162       0.015413              1.909377       2.102294      -0.186507       0.395875       1.590456      -0.227169       2.035380           0.000000
          154              H      -4.306322      -1.838952      13.215609       0.115133       1.206920 0.86357688E+01  0.86722691E+02                                 1.883940                            1.723062      -1.316067       2.248574                    0.994072       3.761290      10.773932       0.473088       1.289235      -0.705113      -0.038834      -0.000394       0.010271       0.040171       0.001565      -0.001008      -0.006073       0.019287       0.019545      -0.014716       0.005695       0.009021              1.986897       2.796265       0.009991      -0.475904       1.480867      -0.087258       1.683559          -0.000000
          155              H      -2.627885      -2.530830      14.684256       0.096458       1.053324 0.73299596E+01  0.70762099E+02                                 1.737821                            1.600203      -0.898193       2.437443                    0.997948       3.625198      10.232515       0.484314       1.310026      -0.701220      -0.010719      -0.010392       0.032395       0.035669      -0.003671      -0.003699      -0.008503       0.025062       0.031756      -0.020907       0.006888       0.014019              1.827314       1.591334       0.092967      -0.300617       1.589253      -0.384736       2.301354          -0.000001
          156              H      -0.406863      -2.520605      14.019710       0.110928       0.992360 0.68645646E+01  0.65539118E+02                                 1.705504                            1.576194      -0.974464       2.414828                    0.997101       3.606742      10.301667       0.472695       1.357180      -0.691360       0.030389      -0.012692       0.021694       0.039436      -0.000370       0.001409      -0.009359       0.018480       0.018852      -0.016268       0.005640       0.010628              1.785706       1.896914      -0.280584       0.430072       1.580386      -0.282668       1.879817          -0.000001
          157              H      -5.518054       2.513258      20.625299       0.144831       1.199049 0.84609735E+01  0.84749061E+02                                 1.891882                            1.720224      -1.445088       2.204728                    0.993207       3.706408      10.691409       0.466241       1.311538      -0.700315       0.017207      -0.040807      -0.019214       0.048275      -0.017441       0.002685       0.001392      -0.004734       0.012684      -0.020070       0.004537       0.015534              1.987477       1.535703      -0.271680      -0.260263       2.372936       0.663185       2.053793           0.000000
          158              H      -8.934577       7.960151      20.968648       0.123396       1.061992 0.79588821E+01  0.79797942E+02                                 1.848487                            1.746461      -1.591187       2.123046                    0.991344       4.112437      12.516360       0.425079       1.437132      -0.673438      -0.010325      -0.017459      -0.031072       0.037107       0.003969       0.009855       0.004041      -0.000512       0.011163      -0.009567      -0.003644       0.013211              1.895412       1.526298      -0.079595       0.040911       1.962371       0.419597       2.197567           0.000000
          159              H       3.628224      15.367425       0.943656       0.124245       1.218894 0.87216737E+01  0.87033717E+02                                 1.856845                            1.708956      -1.024054       2.401126                    0.997769       3.416028       9.477919       0.488793       1.255722      -0.716040       0.017867      -0.043505       0.021460       0.051696      -0.016589      -0.003981      -0.004745      -0.030693      -0.016012      -0.021817      -0.003702       0.025519              1.917979       1.579498      -0.310032       0.331436       2.033106      -0.541935       2.141334           0.000000
          160              H      -6.778691       4.022359      18.853176       0.126548       1.019766 0.78205978E+01  0.77806592E+02                                 1.793306                            1.723570      -1.497663       2.178776                    0.990245       3.932843      11.793271       0.432196       1.424456      -0.677204      -0.008426      -0.036245      -0.026146       0.045479       0.007950       0.002530       0.002301      -0.023070       0.022306      -0.017847       0.005679       0.012168              1.841073       1.540125       0.067982      -0.004174       2.015913       0.430877       1.967180          -0.000000
          161              H       1.794284      21.682710       2.405657       0.124190       1.214279 0.94182883E+01  0.96425138E+02                                 1.893857                            1.807758      -1.076721       2.374488                    0.995864       3.616434      10.378698       0.459778       1.301187      -0.705161       0.023253      -0.003122       0.031175       0.039016      -0.004048       0.014148       0.003084      -0.000939       0.013011      -0.015586       0.000165       0.015421              1.909222       1.925788      -0.197824       0.474352       1.694545      -0.116087       2.107332           0.000000
          162              H       0.555364      23.675257       2.454391       0.115137       1.207210 0.86382525E+01  0.86752805E+02                                 1.884149                            1.723242      -1.316158       2.248530                    0.994067       3.761383      10.774088       0.473097       1.289134      -0.705136       0.004737       0.024500       0.031483       0.040173      -0.007271       0.007755       0.006309      -0.006647      -0.004479      -0.014733       0.005712       0.009021              1.987126       1.439214       0.000260       0.083816       2.173515       0.704381       2.348649          -0.000000
          163              H      -0.877099      24.193200       0.684483       0.096446       1.053363 0.73302811E+01  0.70765889E+02                                 1.737851                            1.600228      -0.898069       2.437495                    0.997950       3.625281      10.232756       0.484316       1.310009      -0.701224      -0.017976       0.030694       0.002758       0.035678      -0.014105       0.007669       0.007570      -0.009321       0.007102      -0.020925       0.006910       0.014014              1.827345       1.633649      -0.456616      -0.000581       2.345375       0.039557       1.503012          -0.000001
          164              H     -10.122854       9.966766      21.028457       0.110934       0.992298 0.68639988E+01  0.65531873E+02                                 1.705388                            1.576094      -0.974262       2.414924                    0.997104       3.606497      10.300570       0.472729       1.357120      -0.691373      -0.021856       0.006658      -0.032143       0.039436      -0.008330       0.010323       0.003247      -0.008636       0.000947      -0.016294       0.005679       0.010615              1.785578       1.743373      -0.210263       0.452073       1.557569      -0.251466       2.055791          -0.000001
          165              H      -0.591314      20.990844       5.119221       0.144849       1.198962 0.84603024E+01  0.84740769E+02                                 1.891798                            1.720163      -1.445074       2.204738                    0.993206       3.706315      10.691087       0.466246       1.311548      -0.700313      -0.002185       0.030183       0.037606       0.048270      -0.011251       0.005791       0.005774       0.002277       0.040676      -0.020072       0.004514       0.015557              1.987379       1.612860      -0.232243      -0.205965       2.278464       0.739869       2.070814           0.000000
          166              H     -10.783026       5.982955      21.336363       0.123403       1.061937 0.79583819E+01  0.79791560E+02                                 1.848414                            1.746400      -1.591142       2.123074                    0.991345       4.112302      12.515784       0.425089       1.437122      -0.673440      -0.013696       0.034445       0.001652       0.037105      -0.003796       0.004057      -0.004164      -0.016331      -0.016973      -0.009566      -0.003599       0.013165              1.895333       1.700366      -0.336813      -0.036519       2.239001       0.310067       1.746632           0.000000
          167              H       1.360217      19.472775       5.165739       0.124253       1.218694 0.87200438E+01  0.87014193E+02                                 1.856695                            1.708834      -1.024086       2.401106                    0.997769       3.416049       9.478087       0.488790       1.255776      -0.716025       0.032072       0.008192       0.039707       0.051695       0.000882       0.011131       0.016636       0.012504       0.039671      -0.021836      -0.003712       0.025548              1.917819       2.194005      -0.176348       0.659455       1.536635      -0.077895       2.022816           0.000000
          168              H      -2.329441      21.602146       3.218619       0.126538       1.019663 0.78195143E+01  0.77791632E+02                                 1.793052                            1.723349      -1.497161       2.179001                    0.990248       3.932339      11.790707       0.432270       1.424289      -0.677237      -0.001457       0.043236       0.014059       0.045488      -0.000997       0.005357       0.006310      -0.006322      -0.045084      -0.017830       0.005681       0.012149              1.840800       1.622312      -0.138010      -0.089464       2.265688       0.310115       1.634400          -0.000000
          169              H       0.188159      15.283008       0.022152       0.124179       1.213797 0.94135249E+01  0.96362949E+02                                 1.893206                            1.807176      -1.076678       2.374507                    0.995866       3.616154      10.376738       0.459905       1.301008      -0.705194       0.019170      -0.026884       0.020800       0.039024      -0.008336       0.009023      -0.004163      -0.016751       0.004543      -0.015591       0.000193       0.015398              1.908553       1.763841      -0.305699       0.345896       1.927346      -0.297299       2.034473           0.000000
          170              H      -9.341554       1.721605      20.011701       0.115121       1.207114 0.86372813E+01  0.86739543E+02                                 1.883945                            1.723062      -1.315964       2.248614                    0.994074       3.761241      10.773029       0.473162       1.289010      -0.705161       0.012577      -0.036747      -0.010284       0.040178      -0.004853       0.005412       0.002994      -0.016972       0.019533      -0.014734       0.005695       0.009039              1.986905       1.620754      -0.405626      -0.076363       2.656417       0.477758       1.683544          -0.000000
          171              H     -10.553356       3.073402      18.543054       0.096464       1.053309 0.73298145E+01  0.70759794E+02                                 1.737747                            1.600143      -0.898140       2.437468                    0.997949       3.625084      10.231866       0.484347       1.309953      -0.701236      -0.006230      -0.013575      -0.032396       0.035673      -0.010731       0.006804       0.006349      -0.014875       0.031749      -0.020921       0.006881       0.014040              1.827229       1.531002       0.071654       0.262517       1.649468       0.411642       2.301218          -0.000001
          172              H     -11.284040       5.170826      19.207600       0.110920       0.992342 0.68643372E+01  0.65535756E+02                                 1.705419                            1.576117      -0.974260       2.414925                    0.997102       3.606575      10.300764       0.472734       1.357093      -0.691378      -0.022096       0.024423      -0.021696       0.039439      -0.006095       0.009320       0.001828      -0.013902       0.018852      -0.016292       0.005653       0.010639              1.785614       1.791834      -0.317690       0.409842       1.685297      -0.311232       1.879712          -0.000001
          173              H      10.944319       7.608434      19.212031       0.144849       1.198962 0.84603049E+01  0.84740797E+02                                 1.891798                            1.720163      -1.445074       2.204738                    0.993206       3.706315      10.691086       0.466246       1.311548      -0.700313       0.029185       0.028567       0.025732       0.048270       0.007776      -0.006442       0.015178      -0.001126       0.000181      -0.020072       0.004514       0.015557              1.987379       2.350481       0.649291       0.407818       1.892918       0.255701       1.718740           0.000000
          174              H       9.235095       3.380305      14.666535       0.123403       1.061937 0.79583793E+01  0.79791530E+02                                 1.848414                            1.746399      -1.591142       2.123074                    0.991345       4.112302      12.515785       0.425089       1.437123      -0.673440       0.037041       0.002146      -0.000413       0.037105      -0.005661      -0.000751       0.001327       0.019396      -0.011204      -0.009566      -0.003599       0.013165              1.895333       2.390851       0.310058       0.071978       1.637415       0.120250       1.657732           0.000000
          175              H       8.862564       6.981777      20.390493       0.124253       1.218694 0.87200507E+01  0.87014280E+02                                 1.856695                            1.708835      -1.024086       2.401106                    0.997769       3.416049       9.478088       0.488790       1.255777      -0.716025      -0.002967       0.017904       0.048404       0.051695       0.011992       0.003178       0.014263      -0.007757       0.048900      -0.021836      -0.003712       0.025548              1.917820       1.720516      -0.082097      -0.444324       1.503692       0.303393       2.529250           0.000000
          176              H      12.100030       6.679922      17.019028       0.126538       1.019663 0.78195150E+01  0.77791639E+02                                 1.793052                            1.723349      -1.497161       2.179001                    0.990248       3.932339      11.790707       0.432270       1.424289      -0.677237       0.041249       0.005656       0.018320       0.045488       0.003000       0.003131      -0.004848       0.026959       0.017282      -0.017830       0.005681       0.012149              1.840800       2.280947       0.231611       0.243241       1.611089       0.021353       1.630364          -0.000000
          177              H       5.303091       3.778056      15.652278       0.124179       1.213796 0.94135198E+01  0.96362882E+02                                 1.893205                            1.807175      -1.076678       2.374507                    0.995866       3.616154      10.376737       0.459905       1.301008      -0.705194      -0.031736       0.013458       0.018291       0.039024      -0.005394      -0.004523       0.009633       0.019155      -0.008517      -0.015591       0.000193       0.015398              1.908553       2.101320      -0.249406      -0.359208       1.726725       0.306030       1.897613           0.000000
          178              H       4.736965       2.263807      13.951040       0.115121       1.207114 0.86372732E+01  0.86739445E+02                                 1.883944                            1.723062      -1.315964       2.248614                    0.994074       3.761240      10.773027       0.473162       1.289010      -0.705161      -0.038837      -0.008711      -0.005481       0.040178       0.000102       0.001859       0.011458       0.010021      -0.008307      -0.014734       0.005695       0.009039              1.986905       2.796295       0.407141       0.246588       1.557315       0.131385       1.607105          -0.000000
          179              H       6.415383       1.337862      12.617517       0.096464       1.053309 0.73298149E+01  0.70759799E+02                                 1.737747                            1.600143      -0.898140       2.437468                    0.997949       3.625084      10.231866       0.484347       1.309953      -0.701236      -0.010722      -0.022857      -0.025203       0.035673       0.005056      -0.001321       0.016565       0.011143      -0.009997      -0.020921       0.006881       0.014040              1.827229       1.591269       0.213845       0.230802       1.790048       0.500673       2.100371          -0.000001
          180              H       8.636414       1.908260      12.958651       0.110920       0.992343 0.68643424E+01  0.65535811E+02                                 1.705419                            1.576117      -0.974260       2.414925                    0.997102       3.606576      10.300764       0.472734       1.357091      -0.691379       0.030392      -0.012444      -0.021839       0.039439      -0.001012      -0.001013       0.012780       0.012615       0.001273      -0.016292       0.005653       0.010639              1.785614       1.896813      -0.232147      -0.458006       1.560077       0.270974       1.899952          -0.000001
          181              H       4.208857       0.860874      17.608259       0.144831       1.199049 0.84609731E+01  0.84749059E+02                                 1.891882                            1.720224      -1.445088       2.204728                    0.993207       3.706408      10.691410       0.466241       1.311538      -0.700315      -0.044209      -0.017950      -0.007338       0.048275       0.006400      -0.010251       0.009788       0.013842      -0.022611      -0.020070       0.004537       0.015534              1.987477       2.450672       0.590720       0.400866       1.925903       0.245838       1.585858           0.000000
          182              H      10.483073       1.860974      16.562706       0.123396       1.061992 0.79588838E+01  0.79797964E+02                                 1.848487                            1.746461      -1.591187       2.123046                    0.991344       4.112437      12.516361       0.425079       1.437133      -0.673438      -0.013019      -0.019133      -0.029006       0.037107      -0.001169       0.003075       0.006742       0.002158       0.031409      -0.009567      -0.003644       0.013211              1.895412       1.963949       0.293225       0.256048       1.874833       0.380568       1.847455           0.000000
          183              H       4.236004       2.940399      18.946212       0.124245       1.218893 0.87216671E+01  0.87033639E+02                                 1.856844                            1.708956      -1.024055       2.401126                    0.997769       3.416028       9.477920       0.488793       1.255722      -0.716040      -0.046973       0.017414       0.012759       0.051696      -0.001097      -0.004394       0.003549       0.029338      -0.062176      -0.021817      -0.003702       0.025519              1.917979       2.177572      -0.488876      -0.396081       1.850589       0.371755       1.725776           0.000000
          184              H       6.051861      -0.331086      16.128536       0.126548       1.019766 0.78206045E+01  0.77806671E+02                                 1.793306                            1.723571      -1.497663       2.178776                    0.990245       3.932843      11.793270       0.432196       1.424456      -0.677204      -0.031364      -0.012631      -0.030416       0.045479      -0.005568       0.012297       0.008127      -0.000666      -0.003543      -0.017847       0.005679       0.012168              1.841073       1.920320       0.251819       0.379095       1.763344       0.213372       1.839554          -0.000000
          185              H      10.801427       4.018533      20.002841       0.124189       1.214288 0.94183682E+01  0.96426145E+02                                 1.893864                            1.807764      -1.076718       2.374488                    0.995863       3.616448      10.378743       0.459778       1.301185      -0.705161      -0.010695       0.016558       0.033671       0.039016      -0.000139      -0.003376       0.011261       0.011200       0.029151      -0.015587       0.000166       0.015422              1.909229       1.844583      -0.118453      -0.329968       1.670655       0.347849       2.212449           0.000000
          186              H      13.092989       4.312679      19.590822       0.115137       1.207209 0.86382479E+01  0.86752754E+02                                 1.884149                            1.723242      -1.316158       2.248531                    0.994067       3.761383      10.774090       0.473097       1.289135      -0.705135       0.021520       0.020949       0.026681       0.040173       0.004696      -0.001407       0.006836       0.018776       0.008921      -0.014733       0.005712       0.009021              1.987126       2.091764       0.435451       0.518100       1.869966       0.515306       1.999646          -0.000000
          187              H      14.058794       3.368823      17.685790       0.096446       1.053363 0.73302838E+01  0.70765918E+02                                 1.737851                            1.600228      -0.898068       2.437495                    0.997950       3.625281      10.232755       0.484316       1.310008      -0.701224       0.034931       0.005747      -0.004438       0.035678       0.007988      -0.004674       0.011823       0.021396      -0.003651      -0.020925       0.006910       0.014014              1.827345       2.553295       0.098202      -0.095118       1.472747       0.039783       1.455994          -0.000001
          188              H      12.771018       2.138495      16.201636       0.110934       0.992298 0.68639980E+01  0.65531864E+02                                 1.705388                            1.576094      -0.974262       2.414924                    0.997104       3.606497      10.300570       0.472729       1.357120      -0.691373       0.013562      -0.018644      -0.031994       0.039436       0.001553      -0.003451       0.009334       0.019754       0.008641      -0.016294       0.005679       0.010615              1.785578       1.710371      -0.224861      -0.386083       1.642968       0.372648       2.003394          -0.000001
          189              H      -9.634551      10.649654      15.619051       0.144835       1.198928 0.84599052E+01  0.84735170E+02                                 1.891707                            1.720080      -1.444969       2.204781                    0.993210       3.706190      10.690366       0.466278       1.311485      -0.700327      -0.002191      -0.047659       0.007339       0.048270       0.000625      -0.012635       0.006427      -0.018814      -0.022611      -0.020067       0.004516       0.015551              1.987285       1.612789       0.294481      -0.098141       2.763333      -0.459819       1.585733           0.000000
          190              H      -1.739847      -8.679824      16.664604       0.123394       1.062006 0.79590922E+01  0.79801449E+02                                 1.848583                            1.746546      -1.591258       2.123007                    0.991344       4.112654      12.517578       0.425041       1.437236      -0.673418      -0.013699      -0.018654       0.029008       0.037109      -0.001589      -0.005307      -0.005108      -0.000204       0.031421      -0.009539      -0.003645       0.013185              1.895512       1.700515       0.200069      -0.273479       2.138463      -0.368288       1.847559           0.000000
          191              H      -7.683020      11.368391      14.281098       0.124241       1.218485 0.87181794E+01  0.86990594E+02                                 1.856448                            1.708625      -1.023974       2.401163                    0.997771       3.415842       9.477118       0.488833       1.255737      -0.716034       0.032073      -0.038487      -0.012758       0.051698      -0.010068      -0.004796       0.002983      -0.021437      -0.062180      -0.021813      -0.003705       0.025518              1.917555       2.193665      -0.482836      -0.482345       1.833578       0.249427       1.725421           0.000000
          192              H     -11.372652      11.989969      17.098774       0.126554       1.019794 0.78208387E+01  0.77809494E+02                                 1.793324                            1.723584      -1.497676       2.178763                    0.990245       3.932885      11.793389       0.432199       1.424437      -0.677207      -0.001450      -0.033786       0.030411       0.045480      -0.004124      -0.003534      -0.014265       0.007527      -0.003570      -0.017807       0.005679       0.012128              1.841094       1.622527       0.146527      -0.074811       2.061172      -0.428553       1.839584          -0.000000
          193              H       0.188159      -7.660563      13.224469       0.124193       1.214397 0.94194070E+01  0.96439710E+02                                 1.894008                            1.807892      -1.076751       2.374477                    0.995866       3.616486      10.379105       0.459749       1.301226      -0.705154       0.019170      -0.004562      -0.033670       0.039013      -0.003632      -0.011725      -0.000550      -0.008541       0.029162      -0.015575       0.000162       0.015413              1.909377       1.764552      -0.146807      -0.437997       1.750934       0.195171       2.212644           0.000000
          194              H      -0.298358      -5.401999      13.636488       0.115133       1.206918 0.86357534E+01  0.86722500E+02                                 1.883938                            1.723061      -1.316067       2.248575                    0.994072       3.761288      10.773925       0.473089       1.289235      -0.705113       0.012573       0.027266      -0.026686       0.040171      -0.002246      -0.006890      -0.000930      -0.020511       0.008919      -0.014716       0.005695       0.009021              1.986895       1.620738       0.268938      -0.313092       2.340515      -0.660138       1.999432          -0.000000
          195              H      -1.510140      -4.806008      15.541520       0.096458       1.053324 0.73299530E+01  0.70762022E+02                                 1.737820                            1.600202      -0.898193       2.437443                    0.997948       3.625198      10.232515       0.484314       1.310026      -0.701220      -0.006224       0.034839       0.004446       0.035669      -0.000509      -0.012686       0.000493      -0.026682      -0.003658      -0.020907       0.006888       0.014019              1.827313       1.531051      -0.263184      -0.069208       2.494915       0.076402       1.455973          -0.000001
          196              H      -2.240833      -6.430213      17.025674       0.110928       0.992360 0.68645673E+01  0.65539151E+02                                 1.705505                            1.576194      -0.974465       2.414828                    0.997101       3.606742      10.301668       0.472695       1.357180      -0.691360      -0.022096       0.006577       0.031996       0.039436      -0.005000      -0.009925       0.000175      -0.017313       0.008637      -0.016268       0.005640       0.010628              1.785706       1.791912      -0.196099      -0.480070       1.561660       0.239821       2.003546          -0.000001
          197              H       3.525135      -6.329207      14.015279       0.144851       1.198927 0.84600449E+01  0.84738099E+02                                 1.891818                            1.720180      -1.445050       2.204758                    0.993206       3.706311      10.691298       0.466223       1.311615      -0.700300       0.017202       0.037037      -0.025722       0.048262       0.006403      -0.016443       0.001034      -0.008899       0.000184      -0.020064       0.004527       0.015537              1.987401       1.535668       0.361204      -0.105142       2.707764      -0.469746       1.718769           0.000000
          198              H       0.108607      -9.349956      18.560775       0.123413       1.061598 0.79551614E+01  0.79750696E+02                                 1.848009                            1.746044      -1.590548       2.123377                    0.991349       4.111382      12.512053       0.425136       1.437118      -0.673445      -0.010325       0.035643       0.000416       0.037111      -0.010497      -0.001481       0.000308      -0.007976      -0.011222      -0.009548      -0.003622       0.013170              1.894907       1.525954       0.004379      -0.089348       2.501370      -0.107919       1.657396           0.000000
          199              H      -5.414956      17.077444      12.836817       0.124247       1.218791 0.87207816E+01  0.87023093E+02                                 1.856779                            1.708896      -1.024194       2.401057                    0.997767       3.416026       9.477999       0.488787       1.255762      -0.716030       0.017863       0.003167      -0.048407       0.051695       0.011757      -0.012369      -0.007723      -0.009050       0.048905      -0.021832      -0.003685       0.025517              1.917912       1.579443      -0.132011      -0.434187       1.644886       0.317819       2.529408           0.000000
          200              H       2.264521      -5.549050      16.208282       0.126541       1.019837 0.78211856E+01  0.77812476E+02                                 1.793236                            1.723513      -1.497560       2.178802                    0.990245       3.932827      11.792520       0.432257       1.424254      -0.677240      -0.008427       0.040776      -0.018325       0.045492      -0.006145       0.005641      -0.001299      -0.024745       0.017294      -0.017851       0.005718       0.012133              1.840996       1.540077      -0.030369       0.060960       2.352384      -0.236503       1.630528          -0.000000
          201              H      -7.248916      12.653729      17.575032       0.124189       1.213877 0.94141615E+01  0.96371073E+02                                 1.893296                            1.807242      -1.076694       2.374504                    0.995862       3.616134      10.376760       0.459895       1.301015      -0.705193       0.023257      -0.025438      -0.018284       0.039016      -0.010217      -0.010569       0.001082      -0.008121      -0.008515      -0.015563       0.000158       0.015405              1.908652       1.925203      -0.311764      -0.408312       1.903046       0.236706       1.897707           0.000000
          202              H      -8.487836      11.615268      19.276270       0.115123       1.206316 0.86305127E+01  0.86654263E+02                                 1.883035                            1.722318      -1.316024       2.248590                    0.994072       3.760872      10.770766       0.473294       1.288907      -0.705178       0.004736      -0.039517       0.005479       0.040175      -0.003069      -0.010157      -0.005553      -0.007915      -0.008306      -0.014700       0.005692       0.009008              1.985885       1.438498      -0.072649      -0.041647       2.912752      -0.276064       1.606406          -0.000000
          203              H      -9.920276      12.889078      20.609793       0.096437       1.053410 0.73305952E+01  0.70769153E+02                                 1.737846                            1.600217      -0.898134       2.437452                    0.997948       3.625288      10.232544       0.484341       1.309935      -0.701239      -0.017976      -0.017728       0.025207       0.035677       0.000431      -0.016041      -0.004251      -0.015021      -0.009991      -0.020900       0.006889       0.014011              1.827344       1.633635       0.228820      -0.395150       1.747872      -0.384556       2.100525          -0.000001
          204              H      -1.079671     -10.405043      20.268659       0.110923       0.992352 0.68644575E+01  0.65537537E+02                                 1.705464                            1.576159      -0.974399       2.414857                    0.997102       3.606656      10.301222       0.472713       1.357141      -0.691369      -0.021862       0.024511       0.021836       0.039440      -0.004753      -0.012365      -0.003274      -0.008538       0.001271      -0.016263       0.005641       0.010622              1.785661       1.743442      -0.286389      -0.408151       1.713541       0.341497       1.900001          -0.000001
          205              H       8.046846      16.605522      12.489038       0.144831       1.199048 0.84609675E+01  0.84748991E+02                                 1.891882                            1.720223      -1.445088       2.204728                    0.993207       3.706408      10.691410       0.466241       1.311538      -0.700315       0.017207       0.003763      -0.044947       0.048275       0.011046      -0.013762       0.002417      -0.006510       0.007356      -0.020070       0.004537       0.015534              1.987477       1.535702      -0.089558      -0.365412       1.559247       0.193411       2.867481           0.000000
          206              H       4.630323      14.179470      17.377883       0.123396       1.061992 0.79588850E+01  0.79797978E+02                                 1.848487                            1.746461      -1.591187       2.123046                    0.991344       4.112437      12.516361       0.425079       1.437133      -0.673438      -0.010325      -0.018180      -0.030656       0.037107       0.006551       0.008365       0.004326      -0.001007       0.009680      -0.009567      -0.003644       0.013211              1.895412       1.526298       0.075227      -0.048477       1.775393       0.311647       2.384546           0.000000
          207              H      17.193124      -6.866353      13.780473       0.124245       1.218893 0.87216684E+01  0.87033656E+02                                 1.856844                            1.708956      -1.024055       2.401126                    0.997769       3.416028       9.477920       0.488793       1.255722      -0.716040       0.017867       0.040337      -0.026947       0.051696       0.004847      -0.016357      -0.012484      -0.017288       0.024204      -0.021817      -0.003702       0.025519              1.917979       1.579498       0.442047      -0.102781       2.583601      -0.224113       1.590837           0.000000
          208              H       6.786209      14.316272      12.909918       0.126548       1.019766 0.78205998E+01  0.77806616E+02                                 1.793306                            1.723570      -1.497664       2.178776                    0.990245       3.932843      11.793271       0.432196       1.424456      -0.677204      -0.008426      -0.004521      -0.044462       0.045479      -0.001784       0.008150       0.000985      -0.020791       0.029143      -0.017847       0.005679       0.012168              1.841073       1.540125      -0.037606       0.056788       1.606216       0.194343       2.376877          -0.000000
          209              H      15.359184      -8.757806      19.980689       0.124190       1.214279 0.94182876E+01  0.96425132E+02                                 1.893857                            1.807758      -1.076722       2.374488                    0.995864       3.616434      10.378699       0.459778       1.301188      -0.705161       0.023253       0.028559       0.012883       0.039016       0.014277       0.003568       0.004156      -0.002795       0.007442      -0.015586       0.000165       0.015421              1.909222       1.925788       0.509713       0.065851       2.104673       0.120695       1.697205           0.000000
          210              H      14.120264      -9.711859      21.730661       0.115137       1.207209 0.86382501E+01  0.86752778E+02                                 1.884149                            1.723242      -1.316158       2.248530                    0.994067       3.761383      10.774089       0.473097       1.289134      -0.705135       0.004737       0.015016       0.036959       0.040173       0.010352      -0.002419       0.000746       0.002989       0.024428      -0.014733       0.005712       0.009021              1.987126       1.439214       0.072458       0.042133       1.694861       0.428036       2.827302          -0.000000
          211              H      12.687801     -11.503620      21.294275       0.096446       1.053363 0.73302798E+01  0.70765871E+02                                 1.737850                            1.600227      -0.898068       2.437495                    0.997950       3.625281      10.232755       0.484316       1.310008      -0.701224      -0.017976      -0.012958       0.027962       0.035678       0.013694      -0.008381       0.003305      -0.001933       0.029266      -0.020925       0.006910       0.014014              1.827345       1.633649       0.227802      -0.395733       1.679339      -0.344971       2.169047          -0.000001
          212              H       3.442046      13.227976      19.145576       0.110934       0.992298 0.68639981E+01  0.65531866E+02                                 1.705388                            1.576094      -0.974262       2.414924                    0.997104       3.606497      10.300570       0.472729       1.357120      -0.691373      -0.021856      -0.031166      -0.010305       0.039436       0.013105      -0.002053      -0.000041      -0.002941       0.018032      -0.016294       0.005679       0.010615              1.785578       1.743373       0.496638       0.043939       2.149013       0.089997       1.464347          -0.000001
          213              H      12.973586      -6.061851      20.738272       0.144849       1.198961 0.84602982E+01  0.84740720E+02                                 1.891798                            1.720162      -1.445074       2.204738                    0.993206       3.706315      10.691088       0.466246       1.311549      -0.700313      -0.002185       0.017476       0.044942       0.048270       0.010641      -0.006849       0.012187      -0.008830       0.007355      -0.020072       0.004514       0.015557              1.987379       1.612860      -0.062252      -0.304110       1.481986       0.280033       2.867291           0.000000
          214              H       2.781874      15.486505      15.849427       0.123403       1.061937 0.79583825E+01  0.79791568E+02                                 1.848414                            1.746400      -1.591142       2.123074                    0.991345       4.112302      12.515785       0.425089       1.437123      -0.673440      -0.013696      -0.015792       0.030657       0.037105       0.005412      -0.001259      -0.009292      -0.007448       0.009676      -0.009566      -0.003599       0.013165              1.895333       1.700366       0.136777      -0.309949       1.601197      -0.058160       2.384436           0.000000
          215              H      14.925117      -5.262543      19.446837       0.124253       1.218693 0.87200421E+01  0.87014175E+02                                 1.856694                            1.708834      -1.024086       2.401106                    0.997769       3.416049       9.478088       0.488790       1.255777      -0.716025       0.032072       0.030291       0.026948       0.051695       0.009199       0.006329       0.019614       0.007345       0.024195      -0.021836      -0.003712       0.025548              1.917818       2.194005       0.659280       0.176999       1.968733       0.171571       1.590718           0.000000
          216              H      11.235459      -8.013476      20.317392       0.126538       1.019663 0.78195182E+01  0.77791675E+02                                 1.793052                            1.723349      -1.497161       2.179001                    0.990248       3.932340      11.790708       0.432270       1.424288      -0.677237      -0.001457      -0.009442       0.044473       0.045488       0.005138       0.001815      -0.007974       0.018420       0.029142      -0.017830       0.005681       0.012149              1.840800       1.622312      -0.008475      -0.164252       1.523652      -0.118290       2.376436          -0.000000
          217              H      13.753059      -7.622195      13.246621       0.124179       1.213797 0.94135239E+01  0.96362939E+02                                 1.893206                            1.807176      -1.076678       2.374507                    0.995866       3.616154      10.376739       0.459905       1.301008      -0.705194       0.019170       0.031456      -0.012882       0.039024       0.011983      -0.002708      -0.004725      -0.015778       0.007461      -0.015591       0.000193       0.015398              1.908553       1.763841       0.452404      -0.091799       2.265158      -0.102267       1.696661           0.000000
          218              H       4.223346      16.469948      11.496649       0.115121       1.207114 0.86372801E+01  0.86739530E+02                                 1.883945                            1.723063      -1.315964       2.248614                    0.994074       3.761241      10.773030       0.473162       1.289010      -0.705161       0.012577       0.009467      -0.036966       0.040178       0.007113      -0.001497       0.002051      -0.015340       0.024429      -0.014734       0.005695       0.009039              1.986905       1.620754       0.136677      -0.389465       1.513009      -0.182376       2.826952          -0.000000
          219              H       3.011544      14.522167      11.933035       0.096464       1.053308 0.73298080E+01  0.70759721E+02                                 1.737747                            1.600143      -0.898139       2.437468                    0.997949       3.625083      10.231865       0.484347       1.309954      -0.701235      -0.006230      -0.021268      -0.027954       0.035673       0.011258      -0.005892       0.006828      -0.015705       0.029260      -0.020921       0.006881       0.014040              1.827229       1.531002       0.191522       0.193311       1.781798       0.488041       2.168888          -0.000001
          220              H       2.280860      14.048990      14.081734       0.110920       0.992342 0.68643376E+01  0.65535760E+02                                 1.705419                            1.576117      -0.974260       2.414925                    0.997102       3.606575      10.300763       0.472734       1.357092      -0.691379      -0.022096      -0.031001       0.010304       0.039439       0.011119      -0.000618       0.001986      -0.014175       0.018033      -0.016292       0.005653       0.010639              1.785614       1.791834       0.513778      -0.070212       2.100641      -0.071438       1.464367          -0.000001
          221              H       8.730462       9.898861       8.058730       0.144851       1.198926 0.84600387E+01  0.84738025E+02                                 1.891818                            1.720179      -1.445050       2.204758                    0.993206       3.706311      10.691299       0.466223       1.311615      -0.700299      -0.044195       0.015330       0.011876       0.048262       0.005692      -0.010659       0.006799       0.008672      -0.038135      -0.020064       0.004527       0.015537              1.987400       2.450546      -0.642466      -0.311108       1.883713       0.270138       1.627940           0.000000
          222              H      15.004672      10.304263       6.669829       0.123413       1.061598 0.79551622E+01  0.79750705E+02                                 1.848009                            1.746044      -1.590548       2.123377                    0.991349       4.111382      12.512052       0.425136       1.437118      -0.673445      -0.013021       0.034690       0.002067       0.037111      -0.002052       0.002562      -0.003875      -0.016242      -0.023782      -0.009548      -0.003622       0.013170              1.894907       1.963423      -0.368196      -0.125857       2.183240       0.202045       1.538057           0.000000
          223              H       8.757575       7.700399       6.926787       0.124247       1.218791 0.87207807E+01  0.87023080E+02                                 1.856779                            1.708896      -1.024194       2.401057                    0.997767       3.416026       9.477998       0.488787       1.255762      -0.716030      -0.046972      -0.019755      -0.008704       0.051695       0.004369      -0.001243       0.008898       0.038589      -0.034392      -0.021832      -0.003685       0.025517              1.917912       2.177503       0.587434       0.225328       2.078848       0.239901       1.497384           0.000000
          224              H      10.573489      11.776308       8.351131       0.126541       1.019837 0.78211875E+01  0.77812501E+02                                 1.793236                            1.723513      -1.497560       2.178802                    0.990245       3.932827      11.792521       0.432257       1.424255      -0.677240      -0.031376       0.032662      -0.004272       0.045492      -0.007846       0.010991       0.004992      -0.006093      -0.019813      -0.017851       0.005718       0.012133              1.840997       1.920219      -0.454162      -0.028523       2.005205       0.073685       1.597567          -0.000000
          225              H      15.322979       6.246272       6.521413       0.124189       1.213877 0.94141598E+01  0.96371050E+02                                 1.893296                            1.807242      -1.076694       2.374504                    0.995862       3.616134      10.376759       0.459895       1.301015      -0.705193      -0.010689      -0.037440       0.002505       0.039016       0.003005      -0.001554      -0.003095      -0.013664      -0.045441      -0.015563       0.000158       0.015405              1.908651       1.844013       0.344841      -0.062373       2.377478      -0.060656       1.504463           0.000000
          226              H      17.614540       6.456009       6.060661       0.115123       1.206316 0.86305134E+01  0.86654276E+02                                 1.883036                            1.722319      -1.316024       2.248590                    0.994072       3.760872      10.770768       0.473294       1.288907      -0.705178       0.021523      -0.033582      -0.004801       0.040175      -0.001121      -0.004759      -0.002571       0.002484      -0.039914      -0.014700       0.005692       0.009008              1.985885       2.090393      -0.665760      -0.117942       2.411880       0.201309       1.455384          -0.000000
          227              H      18.580368       8.577724       5.925537       0.096437       1.053410 0.73305907E+01  0.70769098E+02                                 1.737845                            1.600216      -0.898134       2.437452                    0.997948       3.625288      10.232543       0.484342       1.309935      -0.701239       0.034931       0.000977      -0.007191       0.035677       0.000072      -0.009245       0.002086       0.004531      -0.054257      -0.020900       0.006889       0.014011              1.827343       2.553313       0.033242      -0.132614       1.494621       0.027147       1.434095          -0.000001
          228              H      17.292617      10.478192       6.248949       0.110923       0.992352 0.68644590E+01  0.65537553E+02                                 1.705464                            1.576159      -0.974399       2.414857                    0.997102       3.606656      10.301221       0.472713       1.357141      -0.691369       0.013561       0.037035       0.000143       0.039440       0.002233      -0.003056      -0.001462       0.001062      -0.047474      -0.016263       0.005641       0.010622              1.785661       1.710457       0.446821       0.001693       2.236115       0.030254       1.410412          -0.000001
          229              H      15.465835       5.136142       3.017040       0.144835       1.198928 0.84599118E+01  0.84735249E+02                                 1.891708                            1.720081      -1.444969       2.204781                    0.993210       3.706190      10.690366       0.466278       1.311485      -0.700327       0.029189      -0.036565      -0.011878       0.048270       0.001705      -0.009954       0.007806      -0.013905      -0.038136      -0.020067       0.004516       0.015551              1.987286       2.350352      -0.677792      -0.358367       1.983648       0.203264       1.627857           0.000000
          230              H      13.756690      11.186692       4.405941       0.123394       1.062006 0.79590943E+01  0.79801474E+02                                 1.848583                            1.746546      -1.591258       2.123007                    0.991344       4.112655      12.517581       0.425041       1.437235      -0.673418       0.037044      -0.000713      -0.002066       0.037109       0.003508       0.004538      -0.001087       0.015214      -0.023776      -0.009539      -0.003645       0.013185              1.895512       2.391107      -0.217396      -0.232570       1.756952       0.051339       1.538478           0.000000
          231              H      13.384079       4.428914       4.148983       0.124241       1.218485 0.87181798E+01  0.86990597E+02                                 1.856448                            1.708624      -1.023974       2.401163                    0.997771       3.415842       9.477117       0.488833       1.255737      -0.716034      -0.002965      -0.050875       0.008698       0.051698      -0.008732      -0.008788      -0.001773      -0.035507      -0.034388      -0.021813      -0.003705       0.025518              1.917555       1.720292       0.425755      -0.151032       2.535211      -0.292326       1.497162           0.000000
          232              H      16.621571       7.499570       2.724639       0.126554       1.019794 0.78208373E+01  0.77809477E+02                                 1.793324                            1.723584      -1.497676       2.178763                    0.990245       3.932885      11.793389       0.432199       1.424437      -0.677207       0.041240      -0.018693       0.004268       0.045480      -0.004187      -0.001024      -0.011989       0.014588      -0.019810      -0.017807       0.005679       0.012128              1.841094       2.281374      -0.326582      -0.078986       1.644285       0.002336       1.597624          -0.000000
          233              H       9.824674      10.134148       4.554357       0.124193       1.214396 0.94194026E+01  0.96439655E+02                                 1.894007                            1.807892      -1.076751       2.374477                    0.995866       3.616486      10.379105       0.459749       1.301226      -0.705153      -0.031731      -0.022558      -0.002499       0.039013       0.006632       0.002419       0.002523       0.006848      -0.045453      -0.015575       0.000162       0.015413              1.909376       2.102295       0.436092       0.036413       2.120883       0.079067       1.504951           0.000000
          234              H       9.258578      12.364576       5.015109       0.115133       1.206920 0.86357671E+01  0.86722672E+02                                 1.883940                            1.723062      -1.316068       2.248574                    0.994072       3.761290      10.773933       0.473088       1.289235      -0.705113      -0.038834       0.009092       0.004794       0.040171      -0.001656       0.000852       0.005371      -0.000534      -0.039920      -0.014716       0.005695       0.009021              1.986897       2.796265      -0.417141      -0.229295       1.708454       0.044136       1.455972          -0.000000
          235              H      10.937015      13.982402       5.150233       0.096458       1.053324 0.73299551E+01  0.70762050E+02                                 1.737821                            1.600203      -0.898193       2.437443                    0.997948       3.625197      10.232514       0.484314       1.310026      -0.701220      -0.010719       0.033250       0.007198       0.035669      -0.001368      -0.005029       0.008050      -0.003609      -0.054257      -0.020907       0.006888       0.014019              1.827314       1.591334      -0.306826      -0.069794       2.456523       0.115971       1.434085          -0.000001
          236              H      13.158037      13.401773       4.826821       0.110928       0.992360 0.68645641E+01  0.65539111E+02                                 1.705504                            1.576194      -0.974465       2.414828                    0.997101       3.606742      10.301667       0.472695       1.357180      -0.691360       0.030389       0.025133      -0.000145       0.039436       0.001405       0.000384       0.003403      -0.003624      -0.047461      -0.016268       0.005640       0.010628              1.785706       1.896914       0.512745      -0.027961       2.049757      -0.011683       1.410447          -0.000001
          237              H      17.090035      15.302206       1.526241       0.144851       1.198926 0.84600408E+01  0.84738048E+02                                 1.891817                            1.720179      -1.445050       2.204758                    0.993206       3.706311      10.691298       0.466223       1.311615      -0.700300       0.017202      -0.040794       0.019214       0.048262      -0.017441      -0.002676      -0.001370      -0.004736       0.012674      -0.020064       0.004527       0.015537              1.987400       1.535668      -0.271655       0.260244       2.372816      -0.663123       2.053716           0.000000
          238              H      13.673507      20.749092       1.182892       0.123413       1.061598 0.79551637E+01  0.79750724E+02                                 1.848010                            1.746044      -1.590548       2.123377                    0.991349       4.111382      12.512053       0.425136       1.437118      -0.673445      -0.010325      -0.017461       0.031076       0.037111       0.003966      -0.009831      -0.004002      -0.000510       0.011177      -0.009548      -0.003622       0.013170              1.894907       1.525954      -0.079567      -0.040881       1.961843      -0.419409       2.196924           0.000000
          239              H       8.149944       2.578488      21.207884       0.124247       1.218791 0.87207809E+01  0.87023084E+02                                 1.856779                            1.708896      -1.024194       2.401057                    0.997767       3.416026       9.477999       0.488787       1.255762      -0.716030       0.017863      -0.043506      -0.021461       0.051695      -0.016591       0.003998       0.004767      -0.030684      -0.015997      -0.021832      -0.003685       0.025517              1.917912       1.579443      -0.310014      -0.331416       2.033047       0.541920       2.141247           0.000000
          240              H      15.829421      16.811340       3.298364       0.126541       1.019837 0.78211903E+01  0.77812534E+02                                 1.793237                            1.723513      -1.497560       2.178802                    0.990245       3.932827      11.792521       0.432257       1.424255      -0.677240      -0.008427      -0.036258       0.026151       0.045492       0.007958      -0.002502      -0.002263      -0.023076       0.022300      -0.017851       0.005718       0.012133              1.840997       1.540078       0.067978       0.004179       2.015802      -0.430825       1.967111          -0.000000
          241              H       6.315984       8.893746      19.745883       0.124189       1.213877 0.94141603E+01  0.96371056E+02                                 1.893296                            1.807242      -1.076694       2.374504                    0.995862       3.616134      10.376759       0.459895       1.301015      -0.705193       0.023257      -0.003115      -0.031172       0.039016      -0.004045      -0.014132      -0.003061      -0.000946       0.013011      -0.015563       0.000158       0.015405              1.908651       1.925202      -0.197731      -0.474149       1.694050       0.116045       2.106703           0.000000
          242              H       5.077064      10.886292      19.697149       0.115123       1.206316 0.86305175E+01  0.86654321E+02                                 1.883035                            1.722319      -1.316024       2.248590                    0.994072       3.760872      10.770766       0.473294       1.288906      -0.705178       0.004736       0.024503      -0.031484       0.040175      -0.007262      -0.007736      -0.006288      -0.006641      -0.004484      -0.014700       0.005692       0.009008              1.985885       1.438498       0.000256      -0.083740       2.172058      -0.703695       2.347100          -0.000000
          243              H       3.644624      11.404268      21.467057       0.096437       1.053410 0.73305934E+01  0.70769131E+02                                 1.737846                            1.600217      -0.898134       2.437452                    0.997948       3.625288      10.232544       0.484341       1.309935      -0.701239      -0.017976       0.030694      -0.002750       0.035677      -0.014107      -0.007647      -0.007540      -0.009323       0.007104      -0.020900       0.006889       0.014011              1.827344       1.633635      -0.456620       0.000594       2.345396      -0.039584       1.503000          -0.000001
          244              H      12.485229      22.755706       1.123083       0.110923       0.992352 0.68644589E+01  0.65537552E+02                                 1.705464                            1.576159      -0.974399       2.414857                    0.997102       3.606656      10.301221       0.472713       1.357141      -0.691369      -0.021862       0.006655       0.032145       0.039440      -0.008332      -0.010298      -0.003210      -0.008648       0.000941      -0.016263       0.005641       0.010622              1.785661       1.743442      -0.210279      -0.452094       1.557646       0.251493       2.055896          -0.000001
          245              H       3.930349       8.201828      17.032319       0.144835       1.198927 0.84599047E+01  0.84735163E+02                                 1.891707                            1.720080      -1.444969       2.204781                    0.993210       3.706190      10.690366       0.466278       1.311485      -0.700327      -0.002191       0.030184      -0.037605       0.048270      -0.011255      -0.005776      -0.005755       0.002286       0.040691      -0.020067       0.004516       0.015551              1.987285       1.612789      -0.232231       0.205960       2.278334      -0.739827       2.070732           0.000000
          246              H      11.825053      18.771890       0.815177       0.123394       1.062006 0.79590931E+01  0.79801461E+02                                 1.848583                            1.746547      -1.591258       2.123007                    0.991344       4.112654      12.517579       0.425041       1.437236      -0.673418      -0.013699       0.034448      -0.001651       0.037109      -0.003802      -0.004029       0.004205      -0.016334      -0.016968      -0.009539      -0.003645       0.013184              1.895512       1.700515      -0.336874       0.036528       2.239227      -0.310114       1.746795           0.000000
          247              H       5.881880       6.683759      16.985801       0.124241       1.218484 0.87181762E+01  0.86990554E+02                                 1.856448                            1.708624      -1.023974       2.401163                    0.997771       3.415842       9.477117       0.488833       1.255737      -0.716034       0.032073       0.008195      -0.039710       0.051698       0.000880      -0.011118      -0.016612       0.012503       0.039640      -0.021813      -0.003705       0.025518              1.917554       2.193665      -0.176311      -0.659319       1.536451       0.077884       2.022547           0.000000
          248              H       2.192248       8.813167      18.932921       0.126554       1.019794 0.78208399E+01  0.77809508E+02                                 1.793325                            1.723585      -1.497676       2.178763                    0.990245       3.932885      11.793389       0.432199       1.424437      -0.677207      -0.001450       0.043229      -0.014055       0.045480      -0.000998      -0.005339      -0.006276      -0.006311      -0.045084      -0.017807       0.005679       0.012128              1.841094       1.622527      -0.138051       0.089492       2.266113      -0.310233       1.634643          -0.000000
          249              H      13.753059      15.283008      -0.022152       0.124193       1.214397 0.94194060E+01  0.96439702E+02                                 1.894008                            1.807892      -1.076751       2.374477                    0.995866       3.616485      10.379104       0.459749       1.301226      -0.705153       0.019170      -0.026878      -0.020785       0.039013      -0.008338      -0.009008       0.004189      -0.016750       0.004534      -0.015575       0.000162       0.015413              1.909377       1.764552      -0.305916      -0.346134       1.928200       0.297513       2.035381           0.000000
          250              H      13.266542      14.510565       2.139839       0.115133       1.206920 0.86357664E+01  0.86722663E+02                                 1.883940                            1.723062      -1.316067       2.248574                    0.994072       3.761290      10.773933       0.473088       1.289235      -0.705113       0.012573      -0.036744       0.010271       0.040171      -0.004844      -0.005390      -0.002975      -0.016969       0.019545      -0.014716       0.005695       0.009021              1.986897       1.620739      -0.405614       0.076365       2.656393      -0.477773       1.683559          -0.000000
          251              H      12.054760      15.862390       3.608486       0.096458       1.053324 0.73299576E+01  0.70762076E+02                                 1.737821                            1.600203      -0.898193       2.437443                    0.997948       3.625198      10.232515       0.484314       1.310026      -0.701220      -0.006224      -0.013569       0.032395       0.035669      -0.010732      -0.006784      -0.006322      -0.014878       0.031756      -0.020907       0.006888       0.014019              1.827314       1.531052       0.071654      -0.262528       1.649535      -0.411668       2.301354          -0.000001
          252              H      11.324067      17.959800       2.943940       0.110928       0.992360 0.68645670E+01  0.65539146E+02                                 1.705505                            1.576194      -0.974465       2.414828                    0.997101       3.606742      10.301667       0.472695       1.357180      -0.691360      -0.022096       0.024421       0.021694       0.039436      -0.006095      -0.009293      -0.001791      -0.013908       0.018852      -0.016268       0.005640       0.010628              1.785706       1.791912      -0.317707      -0.409858       1.685388       0.311254       1.879817          -0.000001
          253              H      -9.356043      14.818853       9.549529       0.144831       1.199049 0.84609721E+01  0.84749046E+02                                 1.891882                            1.720224      -1.445088       2.204728                    0.993207       3.706408      10.691410       0.466241       1.311538      -0.700315      -0.044209       0.002620      -0.019214       0.048275      -0.012078       0.000417       0.002995       0.025607       0.012684      -0.020070       0.004537       0.015534              1.987477       2.450672       0.051807       0.712011       1.457967      -0.024319       2.053793           0.000000
          254              H      -3.081827      13.413331       9.892878       0.123396       1.061992 0.79588820E+01  0.79797940E+02                                 1.848487                            1.746461      -1.591187       2.123046                    0.991344       4.112437      12.516360       0.425079       1.437132      -0.673438      -0.013019      -0.015554      -0.031072       0.037107       0.003248       0.000525       0.010639      -0.004591       0.011163      -0.009567      -0.003644       0.013211              1.895412       1.963949       0.075135       0.381964       1.524721       0.178435       2.197567           0.000000
          255              H      -9.328896      14.937815      12.019426       0.124245       1.218894 0.87216742E+01  0.87033723E+02                                 1.856845                            1.708956      -1.024054       2.401126                    0.997769       3.416028       9.477919       0.488793       1.255722      -0.716040      -0.046973       0.002343       0.021460       0.051696      -0.003257      -0.003147      -0.005335       0.044726      -0.016012      -0.021817      -0.003702       0.025519              1.917979       2.177571      -0.098584      -0.621420       1.435033       0.131838       2.141334           0.000000
          256              H      -7.513039      14.133339       7.777406       0.126548       1.019766 0.78206015E+01  0.77806635E+02                                 1.793306                            1.723570      -1.497663       2.178776                    0.990245       3.932843      11.793270       0.432196       1.424456      -0.677204      -0.031364      -0.020026      -0.026146       0.045479       0.013433       0.001326       0.003152       0.007950       0.022306      -0.017847       0.005679       0.012168              1.841073       1.920320       0.202400       0.407627       1.635718       0.139689       1.967179          -0.000000
          257              H      -2.763473      15.313829      13.481427       0.124189       1.214287 0.94183618E+01  0.96426065E+02                                 1.893863                            1.807763      -1.076718       2.374488                    0.995863       3.616448      10.378743       0.459778       1.301185      -0.705161      -0.010695       0.020881       0.031175       0.039016      -0.002854      -0.001808       0.014367       0.005821       0.013013      -0.015587       0.000166       0.015422              1.909228       1.844583      -0.226537      -0.267565       1.775761       0.408531       2.107341           0.000000
          258              H      -0.471911      14.809938      13.530161       0.115137       1.207209 0.86382509E+01  0.86752794E+02                                 1.884149                            1.723243      -1.316158       2.248530                    0.994067       3.761383      10.774092       0.473097       1.289135      -0.705135       0.021520       0.012632       0.031483       0.040173      -0.003566       0.003363       0.009415       0.014310      -0.004479      -0.014733       0.005712       0.009021              1.987126       2.091765       0.230968       0.636159       1.520965       0.313814       2.348649          -0.000000
          259              H       0.493894      13.632042      11.760253       0.096446       1.053363 0.73302837E+01  0.70765917E+02                                 1.737851                            1.600228      -0.898068       2.437495                    0.997950       3.625281      10.232755       0.484316       1.310008      -0.701224       0.034931      -0.006717       0.002758       0.035678      -0.008041       0.004581       0.009754       0.024980       0.007102      -0.020925       0.006910       0.014014              1.827345       2.553295      -0.131476       0.037489       1.425730       0.012638       1.503012          -0.000001
          260              H      -0.793882      12.961875       9.952687       0.110934       0.992298 0.68639945E+01  0.65531827E+02                                 1.705388                            1.576094      -0.974262       2.414924                    0.997104       3.606496      10.300569       0.472729       1.357121      -0.691373       0.013562      -0.018386      -0.032143       0.039436      -0.003765      -0.000380       0.010815       0.017189       0.000947      -0.016294       0.005679       0.010615              1.785578       1.710371      -0.221931      -0.387774       1.590572       0.342398       2.055792          -0.000001
          261              H      -2.620581      12.834043      16.194991       0.144849       1.198962 0.84603032E+01  0.84740775E+02                                 1.891798                            1.720162      -1.445075       2.204738                    0.993206       3.706316      10.691088       0.466246       1.311548      -0.700313       0.029185       0.008001       0.037606       0.048270      -0.009467       0.003514       0.007384       0.012373       0.040676      -0.020072       0.004514       0.015557              1.987379       2.350481       0.028543       0.766210       1.540841       0.052435       2.070814           0.000000
          262              H      -4.329805      11.011536      10.260593       0.123403       1.061937 0.79583775E+01  0.79791510E+02                                 1.848414                            1.746399      -1.591143       2.123074                    0.991345       4.112302      12.515786       0.425089       1.437123      -0.673440       0.037041      -0.001431       0.001652       0.037105       0.002180      -0.005278       0.002437       0.017474      -0.016973      -0.009566      -0.003599       0.013165              1.895333       2.390852      -0.092692       0.304507       1.548515       0.068924       1.746632           0.000000
          263              H      -4.702336      14.167949      16.241509       0.124253       1.218694 0.87200472E+01  0.87014233E+02                                 1.856694                            1.708834      -1.024086       2.401106                    0.997769       3.416050       9.478089       0.488790       1.255776      -0.716025      -0.002967       0.032968       0.039707       0.051695      -0.003244       0.011974       0.016039      -0.010834       0.039671      -0.021836      -0.003712       0.025548              1.917819       1.720516      -0.343750      -0.293257       2.010125       0.595776       2.022815           0.000000
          264              H      -1.464870      11.399085      14.294389       0.126538       1.019663 0.78195220E+01  0.77791721E+02                                 1.793052                            1.723350      -1.497161       2.179001                    0.990248       3.932340      11.790708       0.432270       1.424288      -0.677237       0.041249       0.013038       0.014059       0.045488       0.001211       0.004163       0.007154       0.006170      -0.045084      -0.017830       0.005681       0.012149              1.840800       2.280947       0.094850       0.322201       1.607053       0.019024       1.634400          -0.000000
          265              H      -8.261809      11.666347      11.097922       0.124179       1.213797 0.94135233E+01  0.96362931E+02                                 1.893206                            1.807176      -1.076678       2.374506                    0.995866       3.616154      10.376739       0.459905       1.301008      -0.705194      -0.031736       0.009112       0.020800       0.039024      -0.001220      -0.006933       0.007120       0.023508       0.004543      -0.015591       0.000193       0.015398              1.908554       2.101321      -0.186384      -0.395595       1.589866       0.227016       2.034473           0.000000
          266              H      -8.827935      10.950136       8.935931       0.115121       1.207114 0.86372740E+01  0.86739458E+02                                 1.883945                            1.723062      -1.315964       2.248614                    0.994074       3.761240      10.773028       0.473162       1.289011      -0.705161      -0.038837      -0.000391      -0.010284       0.040178       0.001559       0.001018       0.006100       0.019301       0.019533      -0.014734       0.005695       0.009039              1.986905       2.796295       0.009985       0.475889       1.480876       0.087254       1.683544          -0.000000
          267              H      -7.149517      10.258230       7.467284       0.096464       1.053308 0.73298092E+01  0.70759735E+02                                 1.737747                            1.600143      -0.898139       2.437468                    0.997949       3.625083      10.231865       0.484347       1.309954      -0.701235      -0.010722      -0.010398      -0.032396       0.035673      -0.003672       0.003718       0.008531       0.025059       0.031749      -0.020921       0.006881       0.014040              1.827229       1.591269       0.092961       0.300595       1.589201       0.384717       2.301217          -0.000001
          268              H      -4.928486      10.268468       8.131830       0.110920       0.992342 0.68643370E+01  0.65535752E+02                                 1.705419                            1.576117      -0.974260       2.414925                    0.997102       3.606575      10.300763       0.472734       1.357092      -0.691379       0.030392      -0.012691      -0.021696       0.039439      -0.000371      -0.001383       0.009397       0.018474       0.018852      -0.016292       0.005653       0.010639              1.785614       1.896813      -0.280575      -0.430045       1.580317       0.282660       1.879711          -0.000001
          269              H      -0.996489       6.459865       8.136261       0.144849       1.198962 0.84603026E+01  0.84740772E+02                                 1.891798                            1.720163      -1.445074       2.204738                    0.993206       3.706315      10.691087       0.466246       1.311548      -0.700313       0.017205       0.037038       0.025732       0.048270       0.006402       0.016457      -0.001014      -0.008900       0.000181      -0.020072       0.004514       0.015557              1.987379       1.535655       0.361209       0.105139       2.707743       0.469728       1.718740           0.000000
          270              H      22.716723       3.439030       3.590765       0.123403       1.061937 0.79583773E+01  0.79791505E+02                                 1.848414                            1.746399      -1.591143       2.123074                    0.991345       4.112302      12.515785       0.425089       1.437123      -0.673440      -0.010324       0.035638      -0.000413       0.037105      -0.010499       0.001502      -0.000266      -0.007970      -0.011204      -0.009566      -0.003599       0.013165              1.895333       1.526246       0.004377       0.089380       2.502019       0.107944       1.657732           0.000000
          271              H      -0.893396       4.288283       9.314723       0.124253       1.218694 0.87200516E+01  0.87014291E+02                                 1.856695                            1.708835      -1.024086       2.401106                    0.997769       3.416049       9.478088       0.488790       1.255777      -0.716025       0.017869       0.003171       0.048404       0.051695       0.011765       0.012388       0.007751      -0.009041       0.048900      -0.021836      -0.003712       0.025548              1.917820       1.579384      -0.131994       0.434148       1.644824      -0.317782       2.529250           0.000000
          272              H      -2.257132       7.239981       5.943258       0.126538       1.019663 0.78195181E+01  0.77791674E+02                                 1.793052                            1.723349      -1.497161       2.179001                    0.990248       3.932340      11.790708       0.432270       1.424288      -0.677237      -0.008417       0.040776       0.018320       0.045488      -0.006139      -0.005614       0.001336      -0.024739       0.017282      -0.017830       0.005681       0.012149              1.840800       1.539941      -0.030371      -0.060947       2.352095       0.236448       1.630364          -0.000000
          273              H      -2.727419      -0.135522       4.576508       0.124179       1.213796 0.94135187E+01  0.96362874E+02                                 1.893206                            1.807176      -1.076678       2.374507                    0.995866       3.616154      10.376739       0.459905       1.301008      -0.705194       0.023267      -0.025435       0.018291       0.039024      -0.010215       0.010590      -0.001053      -0.008117      -0.008517      -0.015591       0.000193       0.015398              1.908553       1.925106      -0.311707       0.408263       1.902940      -0.236656       1.897613           0.000000
          274              H      23.163438      -1.174015       2.875270       0.115121       1.207113 0.86372726E+01  0.86739442E+02                                 1.883945                            1.723062      -1.315964       2.248614                    0.994074       3.761240      10.773029       0.473162       1.289011      -0.705161       0.004733      -0.039520      -0.005481       0.040178      -0.003070       0.010183       0.005572      -0.007923      -0.008307      -0.014734       0.005695       0.009039              1.986905       1.439074      -0.072703       0.041677       2.914536       0.276280       1.607105          -0.000000
          275              H      21.730980       0.099770       1.541747       0.096464       1.053309 0.73298130E+01  0.70759780E+02                                 1.737748                            1.600143      -0.898139       2.437468                    0.997949       3.625083      10.231865       0.484347       1.309954      -0.701235      -0.017975      -0.017728      -0.025203       0.035673       0.000430       0.016058       0.004276      -0.015022      -0.009997      -0.020921       0.006881       0.014040              1.827230       1.633554       0.228795       0.395107       1.747763       0.384492       2.100371          -0.000001
          276              H      21.528422       2.383911       1.882881       0.110920       0.992342 0.68643356E+01  0.65535736E+02                                 1.705419                            1.576117      -0.974260       2.414925                    0.997102       3.606574      10.300760       0.472734       1.357093      -0.691378      -0.021863       0.024506      -0.021839       0.039439      -0.004752       0.012387       0.003305      -0.008539       0.001272      -0.016292       0.005653       0.010639              1.785614       1.743404      -0.286385       0.408144       1.713487      -0.341488       1.899951          -0.000001
          277              H      22.016772      -2.139559       6.532489       0.144831       1.199048 0.84609651E+01  0.84748961E+02                                 1.891882                            1.720223      -1.445088       2.204728                    0.993207       3.706408      10.691410       0.466241       1.311538      -0.700315      -0.002188      -0.047664      -0.007338       0.048275       0.000628       0.012645      -0.006402      -0.018811      -0.022611      -0.020070       0.004537       0.015534              1.987477       1.612922       0.294535       0.098158       2.763651       0.459885       1.585857           0.000000
          278              H      20.868295       4.109199       5.486936       0.123396       1.061992 0.79588805E+01  0.79797924E+02                                 1.848487                            1.746461      -1.591187       2.123046                    0.991344       4.112437      12.516361       0.425079       1.437133      -0.673438      -0.013699      -0.018652      -0.029006       0.037107      -0.001588       0.005332       0.005147      -0.000208       0.031409      -0.009567      -0.003644       0.013211              1.895412       1.700433       0.200059       0.273455       2.138348       0.368260       1.847455           0.000000
          279              H      -3.161479      -1.420798       7.870442       0.124245       1.218894 0.87216705E+01  0.87033678E+02                                 1.856844                            1.708956      -1.024055       2.401126                    0.997769       3.416028       9.477919       0.488793       1.255722      -0.716040       0.032075      -0.038482       0.012759       0.051696      -0.010073       0.004811      -0.002960      -0.021440      -0.062176      -0.021817      -0.003702       0.025519              1.917979       2.194195      -0.482999       0.482519       1.833966      -0.249512       1.725776           0.000000
          280              H      20.278652      -0.799273       5.052766       0.126548       1.019766 0.78206038E+01  0.77806665E+02                                 1.793306                            1.723571      -1.497663       2.178776                    0.990245       3.932843      11.793271       0.432196       1.424456      -0.677204      -0.001454      -0.033780      -0.030416       0.045479      -0.004122       0.003563       0.014302       0.007518      -0.003543      -0.017847       0.005679       0.012168              1.841073       1.622509       0.146528       0.074806       2.061155       0.428537       1.839554          -0.000000
          281              H      -4.333454       5.128525       8.927071       0.124189       1.214288 0.94183661E+01  0.96426124E+02                                 1.893864                            1.807764      -1.076718       2.374488                    0.995863       3.616448      10.378745       0.459777       1.301186      -0.705161       0.019176      -0.004564       0.033671       0.039016      -0.003628       0.011743       0.000571      -0.008536       0.029151      -0.015587       0.000166       0.015422              1.909229       1.764432      -0.146791       0.437944       1.750806      -0.195149       2.212449           0.000000
          282              H      -4.819976       7.387081       8.515052       0.115137       1.207209 0.86382448E+01  0.86752719E+02                                 1.884149                            1.723242      -1.316158       2.248530                    0.994067       3.761383      10.774092       0.473097       1.289135      -0.705135       0.012578       0.027272       0.026681       0.040173      -0.002249       0.006914       0.000952      -0.020507       0.008921      -0.014733       0.005712       0.009021              1.987126       1.620915       0.268982       0.313138       2.340816       0.660237       1.999647          -0.000000
          283              H      -6.031784       7.983036       6.610020       0.096446       1.053362 0.73302780E+01  0.70765855E+02                                 1.737851                            1.600228      -0.898068       2.437495                    0.997950       3.625280      10.232755       0.484316       1.310009      -0.701224      -0.006225       0.034849      -0.004438       0.035678      -0.000511       0.012705      -0.000465      -0.026683      -0.003651      -0.020925       0.006910       0.014014              1.827345       1.531082      -0.263200       0.069214       2.494959      -0.076418       1.455994          -0.000001
          284              H      20.367304       6.358803       5.125866       0.110934       0.992298 0.68639945E+01  0.65531823E+02                                 1.705388                            1.576094      -0.974262       2.414924                    0.997104       3.606496      10.300567       0.472729       1.357121      -0.691373      -0.022098       0.006572      -0.031994       0.039436      -0.005000       0.009950      -0.000142      -0.017317       0.008641      -0.016294       0.005679       0.010615              1.785578       1.791789      -0.196075       0.480029       1.561549      -0.239788       2.003394          -0.000001
          285              H      -0.312814      13.649879       4.543281       0.144835       1.198928 0.84599082E+01  0.84735205E+02                                 1.891707                            1.720080      -1.444969       2.204781                    0.993210       3.706191      10.690368       0.466278       1.311484      -0.700327      -0.044203      -0.017952       0.007339       0.048270       0.006399       0.010271      -0.009770       0.013847      -0.022611      -0.020067       0.004516       0.015551              1.987285       2.450405       0.590620      -0.400809       1.925716      -0.245799       1.585733           0.000000
          286              H       5.961415      14.649999       5.588834       0.123394       1.062006 0.79590910E+01  0.79801436E+02                                 1.848583                            1.746546      -1.591258       2.123007                    0.991344       4.112654      12.517579       0.425041       1.437236      -0.673418      -0.013021      -0.019133       0.029008       0.037109      -0.001171      -0.003047      -0.006706       0.002156       0.031421      -0.009539      -0.003645       0.013185              1.895512       1.964053       0.293243      -0.256068       1.874924      -0.380600       1.847559           0.000000
          287              H      -0.285685      15.729379       3.205328       0.124241       1.218485 0.87181782E+01  0.86990582E+02                                 1.856448                            1.708625      -1.023974       2.401163                    0.997771       3.415842       9.477119       0.488833       1.255738      -0.716034      -0.046977       0.017410      -0.012758       0.051698      -0.001094       0.004411      -0.003528       0.029330      -0.062180      -0.021813      -0.003705       0.025518              1.917555       2.177065      -0.488704       0.395942       1.850178      -0.371619       1.725421           0.000000
          288              H       1.530209      12.457946       6.023004       0.126554       1.019794 0.78208376E+01  0.77809480E+02                                 1.793324                            1.723584      -1.497676       2.178763                    0.990245       3.932885      11.793389       0.432199       1.424437      -0.677207      -0.031370      -0.012629       0.030411       0.045480      -0.005573      -0.012272      -0.008087      -0.000669      -0.003570      -0.017807       0.005679       0.012128              1.841094       1.920338       0.251818      -0.379108       1.763361      -0.213382       1.839584          -0.000000
          289              H       6.279724      16.807492       2.148699       0.124193       1.214396 0.94194020E+01  0.96439648E+02                                 1.894007                            1.807891      -1.076751       2.374477                    0.995866       3.616486      10.379105       0.459749       1.301226      -0.705153      -0.010691       0.016554      -0.033670       0.039013      -0.000141       0.003390      -0.011238       0.011209       0.029162      -0.015575       0.000162       0.015413              1.909376       1.844720      -0.118463       0.330007       1.670765      -0.347891       2.212645           0.000000
          290              H       8.571291      17.101646       2.560718       0.115133       1.206919 0.86357646E+01  0.86722639E+02                                 1.883939                            1.723062      -1.316067       2.248575                    0.994072       3.761290      10.773932       0.473088       1.289235      -0.705113       0.021516       0.020942      -0.026686       0.040171       0.004699       0.001420      -0.006806       0.018776       0.008919      -0.014716       0.005695       0.009021              1.986896       2.091506       0.435378      -0.518022       1.869750      -0.515231       1.999434          -0.000000
          291              H       9.537121      16.157826       4.465750       0.096458       1.053324 0.73299593E+01  0.70762095E+02                                 1.737821                            1.600203      -0.898193       2.437443                    0.997948       3.625198      10.232514       0.484314       1.310025      -0.701221       0.034922       0.005745       0.004446       0.035669       0.007989       0.004693      -0.011796       0.021393      -0.003658      -0.020907       0.006888       0.014019              1.827314       2.553243       0.098210       0.095101       1.472725      -0.039783       1.455973          -0.000001
          292              H       8.249365      14.927526       5.949904       0.110928       0.992360 0.68645654E+01  0.65539129E+02                                 1.705505                            1.576194      -0.974465       2.414828                    0.997101       3.606742      10.301668       0.472695       1.357180      -0.691360       0.013566      -0.018640       0.031996       0.039436       0.001552       0.003473      -0.009299       0.019752       0.008637      -0.016268       0.005640       0.010628              1.785706       1.710498      -0.224882       0.386128       1.643074      -0.372675       2.003546          -0.000001
          293              H       6.422626      20.397408       2.939509       0.144851       1.198927 0.84600409E+01  0.84738051E+02                                 1.891818                            1.720179      -1.445050       2.204758                    0.993206       3.706311      10.691298       0.466223       1.311615      -0.700300       0.029185       0.028563      -0.025722       0.048262       0.007777       0.006455      -0.015158      -0.001127       0.000184      -0.020064       0.004527       0.015537              1.987400       2.350505       0.649289      -0.407835       1.892927      -0.255709       1.718769           0.000000
          294              H       4.713463      16.169365       7.485005       0.123413       1.061597 0.79551582E+01  0.79750657E+02                                 1.848009                            1.746044      -1.590548       2.123377                    0.991349       4.111382      12.512053       0.425136       1.437119      -0.673445       0.037047       0.002146       0.000416       0.037111      -0.005658       0.000784      -0.001294       0.019399      -0.011222      -0.009548      -0.003622       0.013170              1.894907       2.390241       0.309947      -0.071965       1.637083      -0.120211       1.657396           0.000000
          295              H       4.340856      19.770730       1.761047       0.124247       1.218791 0.87207813E+01  0.87023087E+02                                 1.856779                            1.708896      -1.024194       2.401057                    0.997767       3.416026       9.477998       0.488787       1.255762      -0.716030      -0.002969       0.017897      -0.048407       0.051695       0.011989      -0.003158      -0.014236      -0.007741       0.048905      -0.021832      -0.003685       0.025517              1.917912       1.720588      -0.082109       0.444371       1.503741      -0.303417       2.529408           0.000000
          296              H       7.578367      19.468938       5.132512       0.126541       1.019837 0.78211932E+01  0.77812568E+02                                 1.793237                            1.723513      -1.497560       2.178802                    0.990245       3.932827      11.792520       0.432257       1.424254      -0.677240       0.041253       0.005647      -0.018325       0.045492       0.002997      -0.003105       0.004885       0.026971       0.017294      -0.017851       0.005718       0.012133              1.840997       2.281219       0.231661      -0.243297       1.611245      -0.021360       1.630528          -0.000000
          297              H       0.781446      16.567098       6.499262       0.124189       1.213877 0.94141626E+01  0.96371088E+02                                 1.893296                            1.807242      -1.076694       2.374504                    0.995862       3.616134      10.376760       0.459895       1.301015      -0.705193      -0.031736       0.013448      -0.018284       0.039016      -0.005394       0.004543      -0.009604       0.019159      -0.008515      -0.015563       0.000158       0.015405              1.908652       2.101461      -0.249448       0.359272       1.726787      -0.306060       1.897707           0.000000
          298              H       0.215343      15.052881       8.200500       0.115123       1.206315 0.86304983E+01  0.86654091E+02                                 1.883034                            1.722317      -1.316024       2.248590                    0.994072       3.760871      10.770765       0.473294       1.288907      -0.705178      -0.038836      -0.008707       0.005479       0.040175       0.000101      -0.001850      -0.011427       0.010013      -0.008306      -0.014700       0.005692       0.009008              1.985884       2.794610       0.406804      -0.246394       1.556637      -0.131286       1.606405          -0.000000
          299              H       1.893778      14.126961       9.534023       0.096437       1.053410 0.73305998E+01  0.70769203E+02                                 1.737846                            1.600217      -0.898134       2.437452                    0.997948       3.625289      10.232545       0.484342       1.309934      -0.701239      -0.010722      -0.022857       0.025207       0.035677       0.005056       0.001339      -0.016540       0.011141      -0.009991      -0.020900       0.006889       0.014011              1.827344       1.591358       0.213873      -0.230848       1.790149      -0.500736       2.100524          -0.000001
          300              H       4.114804      14.697353       9.192889       0.110923       0.992351 0.68644550E+01  0.65537506E+02                                 1.705464                            1.576158      -0.974399       2.414857                    0.997102       3.606656      10.301221       0.472713       1.357141      -0.691369       0.030397      -0.012441       0.021836       0.039440      -0.001013       0.001035      -0.012749       0.012615       0.001271      -0.016263       0.005641       0.010622              1.785661       1.896867      -0.232145       0.458016       1.560114      -0.270978       1.900001          -0.000001
          301              H       0.591592       6.062242      20.738272       0.144831       1.199048 0.84609705E+01  0.84749024E+02                                 1.891882                            1.720224      -1.445088       2.204728                    0.993207       3.706408      10.691409       0.466241       1.311538      -0.700315       0.002188      -0.017477       0.044947       0.048275       0.010637       0.006866      -0.012169      -0.008822       0.007356      -0.020070       0.004537       0.015534              1.987477       1.612922      -0.062257       0.304154       1.482029      -0.280044       2.867480           0.000000
          302              H       1.740069      10.092050      15.849427       0.123396       1.061992 0.79588826E+01  0.79797947E+02                                 1.848487                            1.746461      -1.591187       2.123046                    0.991344       4.112437      12.516360       0.425079       1.437132      -0.673438       0.013699       0.015795       0.030656       0.037107       0.005411       0.001291       0.009329      -0.007452       0.009680      -0.009567      -0.003644       0.013211              1.895412       1.700433       0.136793       0.309983       1.601257       0.058177       2.384546           0.000000
          303              H      -1.359957       5.262910      19.446837       0.124245       1.218893 0.87216655E+01  0.87033617E+02                                 1.856844                            1.708956      -1.024054       2.401126                    0.997769       3.416028       9.477919       0.488793       1.255722      -0.716040      -0.032075      -0.030290       0.026947       0.051696       0.009203      -0.006318      -0.019583       0.007353       0.024204      -0.021817      -0.003702       0.025519              1.917978       2.194195       0.659372      -0.177036       1.968903      -0.171607       1.590837           0.000000
          304              H       2.329712       8.013859      20.317392       0.126548       1.019766 0.78206008E+01  0.77806626E+02                                 1.793306                            1.723570      -1.497663       2.178776                    0.990245       3.932843      11.793270       0.432196       1.424456      -0.677204       0.001454       0.009451       0.044462       0.045479       0.005147      -0.001788       0.008012       0.018413       0.029143      -0.017847       0.005679       0.012168              1.841072       1.622509      -0.008479       0.164300       1.523832       0.118320       2.376877          -0.000000
          305              H      -0.187982       7.622445      13.246621       0.124189       1.214288 0.94183688E+01  0.96426155E+02                                 1.893864                            1.807764      -1.076718       2.374488                    0.995863       3.616448      10.378744       0.459778       1.301185      -0.705161      -0.019176      -0.031442      -0.012883       0.039016       0.011983       0.002729       0.004749      -0.015773       0.007443      -0.015587       0.000166       0.015422              1.909229       1.764432       0.452667       0.091843       2.266045       0.102316       1.697211           0.000000
          306              H       0.298540       9.108525      11.496649       0.115137       1.207210 0.86382531E+01  0.86752818E+02                                 1.884149                            1.723243      -1.316158       2.248530                    0.994067       3.761384      10.774093       0.473097       1.289135      -0.705135      -0.012578      -0.009471      -0.036959       0.040173       0.007112       0.001510      -0.002032      -0.015338       0.024428      -0.014733       0.005712       0.009021              1.987126       1.620915       0.136698       0.389513       1.513161       0.182400       2.827303          -0.000000
          307              H       1.510348      11.056314      11.933035       0.096446       1.053362 0.73302735E+01  0.70765802E+02                                 1.737850                            1.600227      -0.898068       2.437495                    0.997950       3.625280      10.232755       0.484316       1.310009      -0.701223       0.006225       0.021267      -0.027962       0.035678       0.011258       0.005910      -0.006800      -0.015711       0.029266      -0.020925       0.006910       0.014014              1.827345       1.531082       0.191539      -0.193333       1.781906      -0.488090       2.169047          -0.000001
          308              H       2.241060      11.529532      14.081734       0.110934       0.992298 0.68639959E+01  0.65531840E+02                                 1.705388                            1.576094      -0.974262       2.414924                    0.997104       3.606497      10.300570       0.472729       1.357120      -0.691373       0.022098       0.030994       0.010305       0.039436       0.011117       0.000645      -0.001949      -0.014186       0.018032      -0.016294       0.005679       0.010615              1.785578       1.791789       0.513755       0.070204       2.100597       0.071425       1.464347          -0.000001
          309              H      -3.524947       8.972970      12.489038       0.144849       1.198962 0.84602987E+01  0.84740724E+02                                 1.891798                            1.720162      -1.445074       2.204738                    0.993206       3.706315      10.691087       0.466246       1.311549      -0.700313      -0.017205      -0.003765      -0.044942       0.048270       0.011051       0.013773      -0.002395      -0.006508       0.007355      -0.020072       0.004514       0.015557              1.987379       1.535655      -0.089548       0.365387       1.559191      -0.193375       2.867291           0.000000
          310              H      -0.108359      11.399114      17.377883       0.123403       1.061937 0.79583820E+01  0.79791564E+02                                 1.848414                            1.746400      -1.591143       2.123074                    0.991345       4.112302      12.515786       0.425089       1.437123      -0.673440       0.010324       0.018177      -0.030657       0.037105       0.006550      -0.008341      -0.004284      -0.001010       0.009676      -0.009566      -0.003599       0.013165              1.895333       1.526247       0.075217       0.048480       1.775317      -0.311610       2.384436           0.000000
          311              H      -3.628040       6.866613      13.780473       0.124253       1.218693 0.87200429E+01  0.87014185E+02                                 1.856695                            1.708834      -1.024086       2.401106                    0.997769       3.416048       9.478085       0.488790       1.255777      -0.716025      -0.017869      -0.040335      -0.026948       0.051695       0.004846       0.016383       0.012505      -0.017277       0.024195      -0.021837      -0.003712       0.025548              1.917819       1.579383       0.441981       0.102760       2.583354       0.224066       1.590718           0.000000
          312              H      -2.264304      11.262228      12.909918       0.126538       1.019663 0.78195183E+01  0.77791676E+02                                 1.793052                            1.723349      -1.497161       2.179001                    0.990248       3.932340      11.790708       0.432270       1.424288      -0.677237       0.008417       0.004522      -0.044473       0.045488      -0.001792      -0.008123      -0.000947      -0.020786       0.029142      -0.017830       0.005681       0.012149              1.840800       1.539941      -0.037597      -0.056776       1.606023      -0.194288       2.376436          -0.000000
          313              H      -1.794017       8.758183      19.980689       0.124179       1.213796 0.94135181E+01  0.96362863E+02                                 1.893205                            1.807175      -1.076678       2.374507                    0.995866       3.616154      10.376738       0.459905       1.301008      -0.705194      -0.023267      -0.028558       0.012882       0.039024       0.014278      -0.003552      -0.004128      -0.002791       0.007461      -0.015591       0.000193       0.015398              1.908553       1.925106       0.509419      -0.065819       2.103892      -0.120638       1.696660           0.000000
          314              H      -0.555074       9.712269      21.730661       0.115121       1.207114 0.86372779E+01  0.86739504E+02                                 1.883945                            1.723062      -1.315964       2.248614                    0.994074       3.761241      10.773030       0.473162       1.289010      -0.705161      -0.004733      -0.015013       0.036966       0.040178       0.010354       0.002433      -0.000728       0.002989       0.024429      -0.014734       0.005695       0.009039              1.986905       1.439074       0.072444      -0.042125       1.694688      -0.427983       2.826952          -0.000000
          315              H       0.877384      11.504022      21.294275       0.096464       1.053309 0.73298102E+01  0.70759747E+02                                 1.737747                            1.600143      -0.898140       2.437468                    0.997949       3.625083      10.231865       0.484347       1.309954      -0.701235       0.017975       0.012963       0.027954       0.035673       0.013691       0.008401      -0.003279      -0.001937       0.029260      -0.020921       0.006881       0.014040              1.827229       1.633554       0.227779       0.395693       1.679246       0.344934       2.168888          -0.000001
          316              H       1.079942      12.350642      19.145576       0.110920       0.992343 0.68643409E+01  0.65535798E+02                                 1.705420                            1.576117      -0.974260       2.414925                    0.997102       3.606574      10.300760       0.472734       1.357092      -0.691379       0.021863       0.031166      -0.010304       0.039439       0.013103       0.002078       0.000079      -0.002952       0.018034      -0.016292       0.005653       0.010639              1.785614       1.743404       0.496655      -0.043949       2.149072      -0.090009       1.464367          -0.000001
          317              H      16.185738      20.442171       3.017040       0.144851       1.198927 0.84600408E+01  0.84738049E+02                                 1.891818                            1.720179      -1.445050       2.204758                    0.993206       3.706311      10.691298       0.466223       1.311615      -0.700300      -0.029185       0.036557      -0.011876       0.048262       0.001702       0.009963      -0.007783      -0.013901      -0.038135      -0.020064       0.004527       0.015537              1.987400       2.350505      -0.677836       0.358390       1.983755      -0.203270       1.627940           0.000000
          318              H      17.894901      14.391647       4.405941       0.123413       1.061597 0.79551584E+01  0.79750659E+02                                 1.848009                            1.746044      -1.590548       2.123377                    0.991349       4.111382      12.512053       0.425136       1.437119      -0.673445      -0.037047       0.000713      -0.002067       0.037111       0.003508      -0.004508       0.001123       0.015212      -0.023782      -0.009548      -0.003622       0.013170              1.894907       2.390241      -0.217294       0.232442       1.756422      -0.051312       1.538057           0.000000
          319              H      -8.862292      21.149420       4.148983       0.124247       1.218790 0.87207772E+01  0.87023037E+02                                 1.856778                            1.708896      -1.024194       2.401057                    0.997767       3.416026       9.477998       0.488787       1.255762      -0.716030       0.002969       0.050871       0.008704       0.051695      -0.008729       0.008804       0.001794      -0.035506      -0.034392      -0.021832      -0.003685       0.025517              1.917912       1.720587       0.425893       0.151072       2.535763       0.292408       1.497384           0.000000
          320              H      15.029997      18.078737       2.724639       0.126541       1.019837 0.78211926E+01  0.77812562E+02                                 1.793237                            1.723513      -1.497560       2.178802                    0.990245       3.932827      11.792521       0.432257       1.424255      -0.677240      -0.041253       0.018694       0.004272       0.045492      -0.004188       0.001043       0.012026       0.014602      -0.019813      -0.017851       0.005718       0.012133              1.840997       2.281219      -0.326531       0.078979       1.644205      -0.002330       1.597568          -0.000000
          321              H      -5.302882      15.444194       4.554357       0.124189       1.213876 0.94141555E+01  0.96371000E+02                                 1.893296                            1.807242      -1.076693       2.374504                    0.995862       3.616134      10.376760       0.459895       1.301015      -0.705193       0.031736       0.022558      -0.002505       0.039016       0.006631      -0.002400      -0.002497       0.006851      -0.045441      -0.015563       0.000158       0.015405              1.908651       2.101461       0.435861      -0.036396       2.120030      -0.079025       1.504463           0.000000
          322              H      -4.736779      13.213774       5.015109       0.115123       1.206315 0.86305042E+01  0.86654158E+02                                 1.883034                            1.722317      -1.316024       2.248590                    0.994072       3.760872      10.770766       0.473294       1.288907      -0.705178       0.038836      -0.009098       0.004801       0.040175      -0.001652      -0.000838      -0.005344      -0.000523      -0.039914      -0.014700       0.005692       0.009008              1.985884       2.794609      -0.416783       0.229109       1.707659      -0.044095       1.455383          -0.000000
          323              H      -6.415214      11.595951       5.150233       0.096437       1.053410 0.73305949E+01  0.70769146E+02                                 1.737845                            1.600217      -0.898134       2.437452                    0.997948       3.625289      10.232545       0.484342       1.309934      -0.701239       0.010722      -0.033259       0.007191       0.035677      -0.001368       0.005048      -0.008021      -0.003614      -0.054257      -0.020900       0.006889       0.014011              1.827343       1.591358      -0.306857       0.069798       2.456577      -0.115981       1.434095          -0.000001
          324              H      18.493560      12.176574       4.826821       0.110923       0.992352 0.68644586E+01  0.65537549E+02                                 1.705464                            1.576159      -0.974399       2.414857                    0.997102       3.606656      10.301222       0.472713       1.357141      -0.691369      -0.030397      -0.025131      -0.000143       0.039440       0.001403      -0.000360      -0.003368      -0.003633      -0.047474      -0.016263       0.005641       0.010622              1.785661       1.896867       0.512726       0.027959       2.049705       0.011680       1.410412          -0.000001
          325              H      -4.208622      15.679547       8.058730       0.144835       1.198928 0.84599083E+01  0.84735206E+02                                 1.891707                            1.720080      -1.444969       2.204781                    0.993210       3.706191      10.690368       0.466278       1.311484      -0.700327       0.044203      -0.015331       0.011878       0.048270       0.005696       0.010677      -0.006783       0.008672      -0.038136      -0.020067       0.004516       0.015551              1.987285       2.450405      -0.642418       0.311093       1.883593      -0.270119       1.627857           0.000000
          326              H      16.646949      15.274119       6.669829       0.123394       1.062006 0.79590888E+01  0.79801409E+02                                 1.848583                            1.746546      -1.591258       2.123007                    0.991344       4.112654      12.517579       0.425041       1.437236      -0.673418       0.013021      -0.034688       0.002066       0.037109      -0.002053      -0.002538       0.003916      -0.016243      -0.023776      -0.009539      -0.003645       0.013184              1.895512       1.964053      -0.368381       0.125926       2.184006      -0.202156       1.538477           0.000000
          327              H      -4.235751      17.877987       6.926787       0.124241       1.218484 0.87181762E+01  0.86990561E+02                                 1.856448                            1.708625      -1.023974       2.401163                    0.997771       3.415842       9.477120       0.488833       1.255738      -0.716034       0.046977       0.019753      -0.008698       0.051698       0.004367       0.001258      -0.008876       0.038594      -0.034388      -0.021813      -0.003705       0.025518              1.917555       2.177066       0.587246      -0.225264       2.078437      -0.239836       1.497162           0.000000
          328              H      -6.051645      13.802106       8.351131       0.126554       1.019793 0.78208346E+01  0.77809445E+02                                 1.793324                            1.723584      -1.497676       2.178763                    0.990245       3.932885      11.793389       0.432199       1.424437      -0.677207       0.031370      -0.032651      -0.004268       0.045480      -0.007841      -0.010962      -0.004961      -0.006083      -0.019810      -0.017807       0.005679       0.012128              1.841094       1.920338      -0.454226       0.028531       2.005321      -0.073690       1.597624          -0.000000
          329              H     -10.801160      19.332107       6.521413       0.124193       1.214396 0.94194021E+01  0.96439649E+02                                 1.894007                            1.807891      -1.076751       2.374477                    0.995866       3.616486      10.379105       0.459749       1.301226      -0.705153       0.010691       0.037436       0.002499       0.039013       0.003006       0.001573       0.003121      -0.013663      -0.045453      -0.015575       0.000162       0.015413              1.909376       1.844719       0.345026       0.062408       2.378459       0.060686       1.504951           0.000000
          330              H      14.037073      19.122361       6.060661       0.115133       1.206919 0.86357651E+01  0.86722647E+02                                 1.883940                            1.723062      -1.316068       2.248574                    0.994072       3.761290      10.773933       0.473088       1.289235      -0.705113      -0.021516       0.033582      -0.004794       0.040171      -0.001120       0.004780       0.002593       0.002497      -0.039920      -0.014716       0.005695       0.009021              1.986897       2.091506      -0.666308       0.118043       2.413213      -0.201470       1.455971          -0.000000
          331              H      13.071243      17.000644       5.925537       0.096458       1.053324 0.73299585E+01  0.70762087E+02                                 1.737821                            1.600203      -0.898193       2.437443                    0.997948       3.625198      10.232515       0.484314       1.310026      -0.701220      -0.034922      -0.000978      -0.007198       0.035669       0.000070       0.009266      -0.002059       0.004527      -0.054257      -0.020907       0.006888       0.014019              1.827314       2.553243       0.033256       0.132603       1.494614      -0.027146       1.434085          -0.000001
          332              H      14.358999      15.100182       6.248949       0.110928       0.992360 0.68645648E+01  0.65539120E+02                                 1.705504                            1.576194      -0.974465       2.414828                    0.997101       3.606742      10.301667       0.472695       1.357180      -0.691360      -0.013566      -0.037029       0.000145       0.039436       0.002232       0.003080       0.001496       0.001052      -0.047461      -0.016268       0.005640       0.010628              1.785706       1.710497       0.446838      -0.001694       2.236173      -0.030256       1.410447          -0.000001
          333              H      13.877902      10.759583       9.549529       0.144851       1.198926 0.84600385E+01  0.84738021E+02                                 1.891817                            1.720179      -1.445050       2.204758                    0.993206       3.706311      10.691298       0.466223       1.311615      -0.700300       0.044195      -0.002620      -0.019214       0.048262      -0.012077      -0.000400      -0.002980       0.025608       0.012674      -0.020064       0.004527       0.015537              1.987400       2.450546       0.051799      -0.711946       1.457938       0.024322       2.053716           0.000000
          334              H       7.603692      12.165112       9.892878       0.123413       1.061598 0.79551646E+01  0.79750736E+02                                 1.848010                            1.746044      -1.590548       2.123377                    0.991349       4.111382      12.512053       0.425136       1.437118      -0.673445       0.013021       0.015555      -0.031076       0.037111       0.003245      -0.000496      -0.010603      -0.004589       0.011177      -0.009548      -0.003622       0.013170              1.894907       1.963423       0.075099      -0.381796       1.524375      -0.178344       2.196924           0.000000
          335              H      13.850789      10.640668      12.019426       0.124247       1.218791 0.87207869E+01  0.87023155E+02                                 1.856779                            1.708897      -1.024194       2.401057                    0.997767       3.416026       9.477998       0.488787       1.255762      -0.716030       0.046972      -0.002340       0.021461       0.051695      -0.003261       0.003162       0.005358       0.044721      -0.015997      -0.021832      -0.003685       0.025517              1.917913       2.177503      -0.098571       0.621399       1.434988      -0.131824       2.141247           0.000000
          336              H      12.034875      11.445064       7.777406       0.126541       1.019837 0.78211870E+01  0.77812494E+02                                 1.793236                            1.723513      -1.497560       2.178802                    0.990245       3.932827      11.792521       0.432257       1.424255      -0.677240       0.031376       0.020031      -0.026151       0.045492       0.013441      -0.001300      -0.003113       0.007945       0.022300      -0.017851       0.005718       0.012133              1.840997       1.920219       0.202376      -0.407580       1.635661      -0.139667       1.967111          -0.000000
          337              H       7.285385      10.264681      13.481427       0.124190       1.213877 0.94141592E+01  0.96371045E+02                                 1.893296                            1.807242      -1.076694       2.374504                    0.995862       3.616134      10.376760       0.459895       1.301015      -0.705193       0.010689      -0.020889       0.031172       0.039016      -0.002849       0.001825      -0.014344       0.005820       0.013011      -0.015563       0.000158       0.015405              1.908651       1.844013      -0.226435       0.267457       1.775239      -0.408351       2.106702           0.000000
          338              H       4.993824      10.768573      13.530161       0.115123       1.206316 0.86305165E+01  0.86654309E+02                                 1.883035                            1.722319      -1.316024       2.248590                    0.994072       3.760872      10.770766       0.473294       1.288907      -0.705178      -0.021523      -0.012633       0.031484       0.040175      -0.003561      -0.003350      -0.009389       0.014294      -0.004484      -0.014700       0.005692       0.009008              1.985885       2.090392       0.230733      -0.635538       1.520163      -0.313512       2.347100          -0.000000
          339              H       4.027996      11.946435      11.760253       0.096437       1.053410 0.73305905E+01  0.70769098E+02                                 1.737845                            1.600217      -0.898134       2.437452                    0.997948       3.625288      10.232544       0.484341       1.309935      -0.701239      -0.034931       0.006716       0.002750       0.035677      -0.008042      -0.004560      -0.009723       0.024984       0.007104      -0.020900       0.006889       0.014011              1.827343       2.553314      -0.131469      -0.037518       1.425717      -0.012634       1.503000          -0.000001
          340              H       5.315747      12.616569       9.952687       0.110923       0.992352 0.68644598E+01  0.65537561E+02                                 1.705464                            1.576159      -0.974399       2.414857                    0.997102       3.606656      10.301221       0.472713       1.357141      -0.691369      -0.013561       0.018393      -0.032145       0.039440      -0.003763       0.000406      -0.010779       0.017201       0.000941      -0.016263       0.005641       0.010622              1.785661       1.710457      -0.221941       0.387807       1.590631      -0.342409       2.055896          -0.000001
          341              H       7.142529      12.744519      16.194991       0.144835       1.198928 0.84599078E+01  0.84735201E+02                                 1.891708                            1.720081      -1.444969       2.204781                    0.993210       3.706190      10.690366       0.466278       1.311485      -0.700327      -0.029189      -0.007995       0.037605       0.048270      -0.009473      -0.003501      -0.007364       0.012370       0.040691      -0.020067       0.004516       0.015551              1.987285       2.350352       0.028533      -0.766169       1.540772      -0.052425       2.070732           0.000000
          342              H       8.851674      14.566914      10.260593       0.123394       1.062006 0.79590893E+01  0.79801415E+02                                 1.848583                            1.746546      -1.591258       2.123007                    0.991344       4.112654      12.517579       0.425041       1.437236      -0.673418      -0.037044       0.001433       0.001651       0.037109       0.002176       0.005307      -0.002397       0.017483      -0.016968      -0.009539      -0.003645       0.013185              1.895512       2.391107      -0.092716      -0.304555       1.548634      -0.068931       1.746795           0.000000
          343              H       9.224285      11.410613      16.241509       0.124241       1.218485 0.87181780E+01  0.86990580E+02                                 1.856449                            1.708625      -1.023974       2.401163                    0.997771       3.415841       9.477116       0.488833       1.255738      -0.716034       0.002965      -0.032970       0.039710       0.051698      -0.003245      -0.011956      -0.016019      -0.010831       0.039640      -0.021813      -0.003705       0.025518              1.917555       1.720292      -0.343673       0.293201       2.009826      -0.595652       2.022547           0.000000
          344              H       5.986793      14.179441      14.294389       0.126554       1.019793 0.78208353E+01  0.77809452E+02                                 1.793324                            1.723584      -1.497676       2.178763                    0.990245       3.932885      11.793389       0.432199       1.424437      -0.677207      -0.041240      -0.013043       0.014055       0.045480       0.001207      -0.004138      -0.007125       0.006164      -0.045084      -0.017807       0.005679       0.012128              1.841094       2.281375       0.094884      -0.322322       1.607265      -0.019036       1.634643          -0.000000
          345              H      12.783690      13.912118      11.097922       0.124193       1.214397 0.94194095E+01  0.96439741E+02                                 1.894008                            1.807892      -1.076751       2.374477                    0.995866       3.616486      10.379105       0.459749       1.301226      -0.705154       0.031731      -0.009115       0.020785       0.039013      -0.001221       0.006953      -0.007097       0.023510       0.004534      -0.015575       0.000162       0.015413              1.909377       2.102295      -0.186507       0.395875       1.590456      -0.227169       2.035381           0.000000
          346              H      13.349786      14.628289       8.935931       0.115133       1.206920 0.86357682E+01  0.86722686E+02                                 1.883940                            1.723062      -1.316067       2.248575                    0.994072       3.761290      10.773933       0.473088       1.289235      -0.705113       0.038834       0.000394      -0.010271       0.040171       0.001565      -0.001008      -0.006073       0.019287       0.019545      -0.014716       0.005695       0.009021              1.986897       2.796265       0.009991      -0.475904       1.480867      -0.087258       1.683559          -0.000000
          347              H      11.671349      15.320167       7.467284       0.096458       1.053324 0.73299589E+01  0.70762093E+02                                 1.737821                            1.600203      -0.898193       2.437443                    0.997948       3.625198      10.232516       0.484314       1.310026      -0.701220       0.010719       0.010392      -0.032395       0.035669      -0.003671      -0.003699      -0.008503       0.025062       0.031756      -0.020907       0.006888       0.014019              1.827314       1.591335       0.092967      -0.300617       1.589253      -0.384736       2.301355          -0.000001
          348              H       9.450327      15.309942       8.131830       0.110928       0.992360 0.68645638E+01  0.65539110E+02                                 1.705504                            1.576194      -0.974465       2.414828                    0.997101       3.606742      10.301668       0.472695       1.357181      -0.691360      -0.030389       0.012692      -0.021694       0.039436      -0.000370       0.001409      -0.009359       0.018480       0.018852      -0.016268       0.005640       0.010628              1.785706       1.896914      -0.280584       0.430072       1.580386      -0.282668       1.879817          -0.000001
          349              H      14.561518      10.276079       1.526241       0.144831       1.199049 0.84609735E+01  0.84749061E+02                                 1.891882                            1.720224      -1.445088       2.204728                    0.993207       3.706408      10.691409       0.466241       1.311538      -0.700315      -0.017207       0.040807       0.019214       0.048275      -0.017441       0.002685       0.001392      -0.004734       0.012684      -0.020070       0.004537       0.015534              1.987477       1.535703      -0.271680      -0.260263       2.372936       0.663185       2.053793           0.000000
          350              H      17.978041       4.829186       1.182892       0.123396       1.061992 0.79588821E+01  0.79797942E+02                                 1.848487                            1.746461      -1.591187       2.123046                    0.991344       4.112437      12.516360       0.425079       1.437132      -0.673438       0.010325       0.017459       0.031072       0.037107       0.003969       0.009855       0.004041      -0.000512       0.011163      -0.009567      -0.003644       0.013211              1.895412       1.526298      -0.079595       0.040911       1.962371       0.419597       2.197567           0.000000
          351              H       5.415240      -2.578088      21.207884       0.124245       1.218894 0.87216737E+01  0.87033714E+02                                 1.856845                            1.708956      -1.024054       2.401126                    0.997769       3.416028       9.477918       0.488793       1.255721      -0.716040      -0.017867       0.043505      -0.021460       0.051696      -0.016589      -0.003981      -0.004745      -0.030693      -0.016012      -0.021817      -0.003702       0.025519              1.917979       1.579498      -0.310032       0.331436       2.033105      -0.541935       2.141334           0.000000
          352              H      15.822155       8.766978       3.298364       0.126548       1.019766 0.78205987E+01  0.77806601E+02                                 1.793306                            1.723570      -1.497663       2.178776                    0.990245       3.932843      11.793270       0.432196       1.424456      -0.677204       0.008426       0.036245       0.026146       0.045479       0.007950       0.002530       0.002301      -0.023070       0.022306      -0.017847       0.005679       0.012168              1.841072       1.540125       0.067982      -0.004174       2.015913       0.430877       1.967179          -0.000000
          353              H       7.249180      -8.893373      19.745883       0.124190       1.214279 0.94182885E+01  0.96425138E+02                                 1.893856                            1.807758      -1.076721       2.374488                    0.995864       3.616434      10.378697       0.459778       1.301187      -0.705161      -0.023253       0.003122      -0.031175       0.039016      -0.004048       0.014148       0.003084      -0.000939       0.013011      -0.015586       0.000165       0.015421              1.909222       1.925788      -0.197824       0.474351       1.694545      -0.116087       2.107332           0.000000
          354              H       8.488100     -10.885920      19.697149       0.115137       1.207210 0.86382525E+01  0.86752805E+02                                 1.884149                            1.723242      -1.316158       2.248530                    0.994067       3.761383      10.774088       0.473097       1.289134      -0.705136      -0.004737      -0.024500      -0.031483       0.040173      -0.007271       0.007755       0.006309      -0.006647      -0.004479      -0.014733       0.005712       0.009021              1.987126       1.439214       0.000260       0.083816       2.173515       0.704381       2.348649          -0.000000
          355              H       9.920563     -11.403863      21.467057       0.096446       1.053363 0.73302811E+01  0.70765889E+02                                 1.737851                            1.600228      -0.898069       2.437495                    0.997950       3.625281      10.232756       0.484316       1.310009      -0.701224       0.017976      -0.030694      -0.002758       0.035678      -0.014105       0.007669       0.007570      -0.009321       0.007102      -0.020925       0.006910       0.014014              1.827345       1.633649      -0.456616      -0.000581       2.345375       0.039557       1.503012          -0.000001
          356              H      19.166318       2.822571       1.123083       0.110934       0.992298 0.68639988E+01  0.65531873E+02                                 1.705388                            1.576094      -0.974262       2.414924                    0.997104       3.606497      10.300570       0.472729       1.357120      -0.691373       0.021856      -0.006658       0.032143       0.039436      -0.008330       0.010323       0.003247      -0.008636       0.000947      -0.016294       0.005679       0.010615              1.785578       1.743373      -0.210263       0.452073       1.557569      -0.251466       2.055791          -0.000001
          357              H       9.634778      -8.201507      17.032319       0.144849       1.198962 0.84603024E+01  0.84740769E+02                                 1.891798                            1.720163      -1.445074       2.204738                    0.993206       3.706315      10.691087       0.466246       1.311548      -0.700313       0.002185      -0.030183      -0.037606       0.048270      -0.011251       0.005791       0.005774       0.002277       0.040676      -0.020072       0.004514       0.015557              1.987379       1.612860      -0.232243      -0.205965       2.278464       0.739869       2.070814           0.000000
          358              H      19.826490       6.806382       0.815177       0.123403       1.061937 0.79583819E+01  0.79791560E+02                                 1.848414                            1.746400      -1.591142       2.123074                    0.991345       4.112302      12.515784       0.425089       1.437122      -0.673440       0.013696      -0.034445      -0.001652       0.037105      -0.003796       0.004057      -0.004164      -0.016331      -0.016973      -0.009566      -0.003599       0.013165              1.895333       1.700366      -0.336813      -0.036519       2.239001       0.310067       1.746632           0.000000
          359              H       7.683247      -6.683438      16.985801       0.124253       1.218694 0.87200438E+01  0.87014193E+02                                 1.856695                            1.708834      -1.024086       2.401106                    0.997769       3.416049       9.478087       0.488790       1.255776      -0.716025      -0.032072      -0.008192      -0.039707       0.051695       0.000882       0.011131       0.016636       0.012504       0.039671      -0.021836      -0.003712       0.025548              1.917819       2.194005      -0.176348       0.659455       1.536635      -0.077895       2.022816           0.000000
          360              H      11.372905      -8.812809      18.932921       0.126538       1.019663 0.78195198E+01  0.77791694E+02                                 1.793052                            1.723349      -1.497161       2.179001                    0.990248       3.932340      11.790708       0.432270       1.424288      -0.677237       0.001457      -0.043236      -0.014059       0.045488      -0.000997       0.005357       0.006310      -0.006322      -0.045084      -0.017830       0.005681       0.012149              1.840800       1.622312      -0.138010      -0.089464       2.265688       0.310115       1.634400          -0.000000
          361              H      17.898473      10.295248      -0.022152       0.124179       1.213797 0.94135249E+01  0.96362949E+02                                 1.893206                            1.807176      -1.076678       2.374506                    0.995866       3.616154      10.376738       0.459905       1.301008      -0.705194      -0.019170       0.026884      -0.020800       0.039024      -0.008336       0.009023      -0.004163      -0.016751       0.004543      -0.015591       0.000193       0.015398              1.908553       1.763841      -0.305699       0.345896       1.927346      -0.297299       2.034473           0.000000
          362              H      18.385018      11.067732       2.139839       0.115121       1.207114 0.86372769E+01  0.86739493E+02                                 1.883945                            1.723063      -1.315964       2.248614                    0.994074       3.761240      10.773028       0.473162       1.289011      -0.705161      -0.012577       0.036747       0.010284       0.040178      -0.004853       0.005412       0.002994      -0.016972       0.019533      -0.014734       0.005695       0.009039              1.986905       1.620754      -0.405626      -0.076363       2.656417       0.477758       1.683544          -0.000000
          363              H      19.596820       9.715935       3.608486       0.096464       1.053309 0.73298145E+01  0.70759794E+02                                 1.737747                            1.600143      -0.898140       2.437468                    0.997949       3.625084      10.231866       0.484347       1.309953      -0.701236       0.006230       0.013575       0.032396       0.035673      -0.010731       0.006804       0.006349      -0.014875       0.031749      -0.020921       0.006881       0.014040              1.827229       1.531002       0.071654       0.262517       1.649468       0.411642       2.301218          -0.000001
          364              H      20.327504       7.618511       2.943940       0.110920       0.992342 0.68643372E+01  0.65535756E+02                                 1.705419                            1.576117      -0.974260       2.414925                    0.997102       3.606575      10.300764       0.472734       1.357093      -0.691378       0.022096      -0.024423       0.021696       0.039439      -0.006095       0.009320       0.001828      -0.013902       0.018852      -0.016292       0.005653       0.010639              1.785614       1.791834      -0.317690       0.409842       1.685297      -0.311232       1.879712          -0.000001
          365              H      -1.900855       5.180903       2.939509       0.144849       1.198962 0.84603035E+01  0.84740780E+02                                 1.891798                            1.720162      -1.445074       2.204738                    0.993206       3.706315      10.691086       0.466246       1.311548      -0.700313      -0.029185      -0.028567      -0.025732       0.048270       0.007776      -0.006442       0.015178      -0.001126       0.000181      -0.020072       0.004514       0.015557              1.987379       2.350480       0.649290       0.407818       1.892917       0.255701       1.718740           0.000000
          366              H      -0.191631       9.409032       7.485005       0.123403       1.061937 0.79583793E+01  0.79791530E+02                                 1.848414                            1.746399      -1.591142       2.123074                    0.991345       4.112302      12.515785       0.425089       1.437123      -0.673440      -0.037041      -0.002146       0.000413       0.037105      -0.005661      -0.000751       0.001327       0.019396      -0.011204      -0.009566      -0.003599       0.013165              1.895333       2.390851       0.310058       0.071978       1.637415       0.120250       1.657732           0.000000
          367              H       0.180900       5.807560       1.761047       0.124253       1.218695 0.87200549E+01  0.87014327E+02                                 1.856695                            1.708835      -1.024086       2.401106                    0.997769       3.416050       9.478089       0.488790       1.255776      -0.716026       0.002967      -0.017904      -0.048404       0.051695       0.011992       0.003178       0.014263      -0.007757       0.048900      -0.021836      -0.003712       0.025548              1.917819       1.720516      -0.082097      -0.444324       1.503692       0.303393       2.529250           0.000000
          368              H      -3.056566       6.109415       5.132512       0.126538       1.019663 0.78195204E+01  0.77791702E+02                                 1.793052                            1.723349      -1.497161       2.179001                    0.990248       3.932340      11.790708       0.432270       1.424288      -0.677237      -0.041249      -0.005656      -0.018320       0.045488       0.003000       0.003131      -0.004848       0.026959       0.017282      -0.017830       0.005681       0.012149              1.840800       2.280947       0.231611       0.243241       1.611089       0.021353       1.630364          -0.000000
          369              H       3.740373       9.011281       6.499262       0.124179       1.213796 0.94135196E+01  0.96362882E+02                                 1.893206                            1.807176      -1.076677       2.374507                    0.995866       3.616154      10.376738       0.459905       1.301008      -0.705194       0.031736      -0.013458      -0.018291       0.039024      -0.005394      -0.004523       0.009633       0.019155      -0.008517      -0.015591       0.000193       0.015398              1.908553       2.101321      -0.249406      -0.359208       1.726725       0.306030       1.897613           0.000000
          370              H       4.306499      10.525530       8.200500       0.115121       1.207113 0.86372720E+01  0.86739435E+02                                 1.883945                            1.723062      -1.315964       2.248614                    0.994074       3.761240      10.773029       0.473162       1.289011      -0.705161       0.038837       0.008711       0.005481       0.040178       0.000102       0.001859       0.011458       0.010021      -0.008307      -0.014734       0.005695       0.009039              1.986905       2.796295       0.407141       0.246588       1.557315       0.131386       1.607105          -0.000000
          371              H       2.628081      11.451475       9.534023       0.096464       1.053309 0.73298103E+01  0.70759748E+02                                 1.737747                            1.600143      -0.898140       2.437468                    0.997949       3.625083      10.231865       0.484347       1.309954      -0.701235       0.010722       0.022857       0.025203       0.035673       0.005056      -0.001321       0.016565       0.011143      -0.009997      -0.020921       0.006881       0.014040              1.827229       1.591269       0.213845       0.230802       1.790048       0.500673       2.100371          -0.000001
          372              H       0.407050      10.881077       9.192889       0.110920       0.992343 0.68643424E+01  0.65535811E+02                                 1.705419                            1.576117      -0.974260       2.414925                    0.997102       3.606576      10.300764       0.472734       1.357091      -0.691379      -0.030392       0.012444       0.021839       0.039439      -0.001012      -0.001013       0.012780       0.012615       0.001273      -0.016292       0.005653       0.010639              1.785614       1.896813      -0.232147      -0.458006       1.560077       0.270974       1.899952          -0.000001
          373              H       4.834607      11.928463       4.543281       0.144831       1.199049 0.84609731E+01  0.84749059E+02                                 1.891882                            1.720224      -1.445088       2.204728                    0.993207       3.706408      10.691410       0.466241       1.311538      -0.700315       0.044209       0.017950       0.007338       0.048275       0.006400      -0.010251       0.009788       0.013842      -0.022611      -0.020070       0.004537       0.015534              1.987477       2.450672       0.590720       0.400866       1.925903       0.245838       1.585858           0.000000
          374              H      -1.439609      10.928363       5.588834       0.123396       1.061992 0.79588848E+01  0.79797974E+02                                 1.848487                            1.746461      -1.591187       2.123046                    0.991344       4.112437      12.516360       0.425079       1.437132      -0.673438       0.013019       0.019133       0.029006       0.037107      -0.001169       0.003075       0.006742       0.002158       0.031409      -0.009567      -0.003644       0.013211              1.895412       1.963948       0.293225       0.256048       1.874833       0.380568       1.847455           0.000000
          375              H       4.807460       9.848938       3.205328       0.124245       1.218893 0.87216671E+01  0.87033639E+02                                 1.856844                            1.708956      -1.024055       2.401126                    0.997769       3.416028       9.477920       0.488793       1.255722      -0.716040       0.046973      -0.017414      -0.012759       0.051696      -0.001097      -0.004394       0.003549       0.029338      -0.062176      -0.021817      -0.003702       0.025519              1.917979       2.177572      -0.488876      -0.396081       1.850589       0.371755       1.725776           0.000000
          376              H       2.991603      13.120423       6.023004       0.126548       1.019766 0.78206045E+01  0.77806671E+02                                 1.793306                            1.723571      -1.497663       2.178776                    0.990245       3.932843      11.793270       0.432196       1.424456      -0.677204       0.031364       0.012631       0.030416       0.045479      -0.005568       0.012297       0.008127      -0.000666      -0.003543      -0.017847       0.005679       0.012168              1.841073       1.920320       0.251819       0.379095       1.763344       0.213372       1.839554          -0.000000
          377              H      -1.757963       8.770804       2.148699       0.124189       1.214288 0.94183680E+01  0.96426145E+02                                 1.893864                            1.807764      -1.076718       2.374488                    0.995863       3.616448      10.378744       0.459778       1.301185      -0.705161       0.010695      -0.016558      -0.033671       0.039016      -0.000139      -0.003376       0.011261       0.011200       0.029151      -0.015587       0.000166       0.015422              1.909229       1.844583      -0.118453      -0.329968       1.670656       0.347849       2.212449           0.000000
          378              H      -4.049525       8.476658       2.560718       0.115137       1.207209 0.86382487E+01  0.86752765E+02                                 1.884149                            1.723243      -1.316158       2.248530                    0.994067       3.761383      10.774091       0.473097       1.289135      -0.705135      -0.021520      -0.020949      -0.026681       0.040173       0.004696      -0.001407       0.006836       0.018776       0.008921      -0.014733       0.005712       0.009021              1.987126       2.091765       0.435451       0.518100       1.869967       0.515306       1.999647          -0.000000
          379              H      -5.015330       9.420514       4.465750       0.096446       1.053363 0.73302830E+01  0.70765911E+02                                 1.737851                            1.600228      -0.898068       2.437495                    0.997950       3.625281      10.232756       0.484316       1.310008      -0.701224      -0.034931      -0.005747       0.004438       0.035678       0.007988      -0.004674       0.011823       0.021396      -0.003651      -0.020925       0.006910       0.014014              1.827345       2.553295       0.098202      -0.095118       1.472747       0.039783       1.455994          -0.000001
          380              H      -3.727554      10.650842       5.949904       0.110934       0.992298 0.68639980E+01  0.65531864E+02                                 1.705388                            1.576094      -0.974262       2.414924                    0.997104       3.606497      10.300570       0.472729       1.357120      -0.691373      -0.013562       0.018644       0.031994       0.039436       0.001553      -0.003451       0.009334       0.019754       0.008641      -0.016294       0.005679       0.010615              1.785578       1.710371      -0.224861      -0.386083       1.642968       0.372648       2.003394          -0.000001
          381              H      18.678015       2.139683       6.532489       0.144835       1.198928 0.84599058E+01  0.84735175E+02                                 1.891707                            1.720080      -1.444969       2.204781                    0.993210       3.706190      10.690365       0.466278       1.311485      -0.700327       0.002191       0.047659      -0.007339       0.048270       0.000625      -0.012635       0.006427      -0.018814      -0.022611      -0.020067       0.004516       0.015551              1.987285       1.612789       0.294481      -0.098141       2.763332      -0.459819       1.585733           0.000000
          382              H      10.783311      21.469161       5.486936       0.123394       1.062006 0.79590913E+01  0.79801439E+02                                 1.848583                            1.746546      -1.591258       2.123007                    0.991344       4.112654      12.517579       0.425041       1.437236      -0.673418       0.013699       0.018654      -0.029008       0.037109      -0.001589      -0.005307      -0.005108      -0.000204       0.031421      -0.009539      -0.003645       0.013185              1.895512       1.700515       0.200069      -0.273479       2.138463      -0.368288       1.847559           0.000000
          383              H      16.726484       1.420946       7.870442       0.124241       1.218485 0.87181794E+01  0.86990594E+02                                 1.856448                            1.708625      -1.023974       2.401163                    0.997771       3.415842       9.477118       0.488833       1.255737      -0.716034      -0.032073       0.038487       0.012758       0.051698      -0.010068      -0.004796       0.002983      -0.021437      -0.062180      -0.021813      -0.003705       0.025518              1.917555       2.193665      -0.482836      -0.482345       1.833578       0.249427       1.725421           0.000000
          384              H      20.416116       0.799368       5.052766       0.126554       1.019794 0.78208387E+01  0.77809494E+02                                 1.793324                            1.723584      -1.497676       2.178763                    0.990245       3.932885      11.793389       0.432199       1.424437      -0.677207       0.001450       0.033786      -0.030411       0.045480      -0.004124      -0.003534      -0.014265       0.007527      -0.003570      -0.017807       0.005679       0.012128              1.841094       1.622527       0.146527      -0.074811       2.061172      -0.428553       1.839584          -0.000000
          385              H      17.898473      -5.128356       8.927071       0.124193       1.214397 0.94194072E+01  0.96439711E+02                                 1.894007                            1.807892      -1.076751       2.374477                    0.995866       3.616486      10.379104       0.459749       1.301225      -0.705154      -0.019170       0.004562       0.033670       0.039013      -0.003632      -0.011725      -0.000550      -0.008541       0.029162      -0.015575       0.000162       0.015413              1.909377       1.764551      -0.146807      -0.437997       1.750934       0.195171       2.212644           0.000000
          386              H       9.341822      18.191336       8.515052       0.115133       1.206918 0.86357534E+01  0.86722500E+02                                 1.883938                            1.723061      -1.316067       2.248575                    0.994072       3.761288      10.773925       0.473089       1.289235      -0.705113      -0.012573      -0.027266       0.026686       0.040171      -0.002246      -0.006890      -0.000930      -0.020511       0.008919      -0.014716       0.005695       0.009021              1.986895       1.620738       0.268938      -0.313092       2.340515      -0.660138       1.999432          -0.000000
          387              H      10.553604      17.595345       6.610020       0.096458       1.053324 0.73299530E+01  0.70762022E+02                                 1.737820                            1.600202      -0.898193       2.437443                    0.997948       3.625198      10.232515       0.484314       1.310026      -0.701220       0.006224      -0.034839      -0.004446       0.035669      -0.000509      -0.012686       0.000493      -0.026682      -0.003658      -0.020907       0.006888       0.014019              1.827313       1.531051      -0.263184      -0.069208       2.494915       0.076402       1.455973          -0.000001
          388              H      11.284297      19.219550       5.125866       0.110928       0.992360 0.68645673E+01  0.65539151E+02                                 1.705505                            1.576194      -0.974465       2.414828                    0.997101       3.606742      10.301668       0.472695       1.357180      -0.691360       0.022096      -0.006577      -0.031996       0.039436      -0.005000      -0.009925       0.000175      -0.017313       0.008637      -0.016268       0.005640       0.010628              1.785706       1.791912      -0.196099      -0.480070       1.561660       0.239821       2.003546          -0.000001
          389              H       5.518329      19.118544       8.136261       0.144851       1.198927 0.84600449E+01  0.84738099E+02                                 1.891818                            1.720180      -1.445050       2.204758                    0.993206       3.706311      10.691298       0.466223       1.311615      -0.700300      -0.017202      -0.037037       0.025722       0.048262       0.006403      -0.016443       0.001034      -0.008899       0.000184      -0.020064       0.004527       0.015537              1.987401       1.535668       0.361204      -0.105142       2.707764      -0.469746       1.718769           0.000000
          390              H       8.934857      22.139293       3.590765       0.123413       1.061598 0.79551624E+01  0.79750706E+02                                 1.848009                            1.746044      -1.590548       2.123377                    0.991349       4.111382      12.512052       0.425136       1.437118      -0.673445       0.010325      -0.035643      -0.000416       0.037111      -0.010497      -0.001481       0.000308      -0.007976      -0.011222      -0.009548      -0.003622       0.013170              1.894907       1.525954       0.004379      -0.089348       2.501370      -0.107919       1.657396           0.000000
          391              H      14.458420      -4.288107       9.314723       0.124247       1.218791 0.87207816E+01  0.87023093E+02                                 1.856779                            1.708896      -1.024194       2.401057                    0.997767       3.416026       9.477999       0.488787       1.255762      -0.716030      -0.017863      -0.003167       0.048407       0.051695       0.011757      -0.012369      -0.007723      -0.009050       0.048905      -0.021832      -0.003685       0.025517              1.917912       1.579443      -0.132011      -0.434187       1.644886       0.317819       2.529408           0.000000
          392              H       6.778943      18.338387       5.943258       0.126541       1.019837 0.78211860E+01  0.77812482E+02                                 1.793236                            1.723513      -1.497560       2.178802                    0.990245       3.932827      11.792521       0.432257       1.424255      -0.677240       0.008427      -0.040776       0.018325       0.045492      -0.006145       0.005641      -0.001299      -0.024745       0.017294      -0.017851       0.005718       0.012133              1.840997       1.540078      -0.030369       0.060960       2.352384      -0.236503       1.630528          -0.000000
          393              H      16.292380       0.135608       4.576508       0.124189       1.213877 0.94141617E+01  0.96371073E+02                                 1.893296                            1.807242      -1.076694       2.374504                    0.995862       3.616134      10.376759       0.459895       1.301015      -0.705193      -0.023257       0.025438       0.018284       0.039016      -0.010217      -0.010569       0.001082      -0.008121      -0.008515      -0.015563       0.000158       0.015405              1.908652       1.925202      -0.311764      -0.408312       1.903045       0.236706       1.897707           0.000000
          394              H      17.531300       1.174069       2.875270       0.115123       1.206316 0.86305133E+01  0.86654268E+02                                 1.883035                            1.722318      -1.316024       2.248590                    0.994072       3.760872      10.770765       0.473294       1.288906      -0.705178      -0.004736       0.039517      -0.005479       0.040175      -0.003069      -0.010157      -0.005553      -0.007915      -0.008306      -0.014700       0.005692       0.009008              1.985885       1.438497      -0.072649      -0.041647       2.912751      -0.276064       1.606406          -0.000000
          395              H      18.963740      -0.099741       1.541747       0.096437       1.053410 0.73305952E+01  0.70769153E+02                                 1.737846                            1.600217      -0.898134       2.437452                    0.997948       3.625288      10.232544       0.484341       1.309935      -0.701239       0.017976       0.017728      -0.025207       0.035677       0.000431      -0.016041      -0.004251      -0.015021      -0.009991      -0.020900       0.006889       0.014011              1.827344       1.633635       0.228820      -0.395150       1.747872      -0.384556       2.100525          -0.000001
          396              H      10.123135      23.194380       1.882881       0.110923       0.992352 0.68644575E+01  0.65537537E+02                                 1.705464                            1.576159      -0.974399       2.414857                    0.997102       3.606656      10.301222       0.472713       1.357141      -0.691369       0.021862      -0.024511      -0.021836       0.039440      -0.004753      -0.012365      -0.003274      -0.008538       0.001271      -0.016263       0.005641       0.010622              1.785661       1.743442      -0.286389      -0.408151       1.713541       0.341497       1.900001          -0.000001
          397              C       1.291784      -3.945107       8.769352      -0.057924      30.632219 0.40074877E+03  0.92571638E+04                                 8.616310                            6.744064       0.090727       2.023510                    0.998826      28.213124      81.123814       0.623014       0.425601      -1.055504       0.029871       0.039368      -0.011357       0.050706       0.026989      -0.004243      -0.040556      -0.014453       0.000670      -0.044372      -0.008906       0.053278              9.716095       5.456434       0.390246      -2.609247      10.378235       1.900839      13.313616           0.000000
          398              C      -5.592606      22.781947       3.625100       0.150668      34.244411 0.39985084E+03  0.92318829E+04                                 9.421942                            6.843221      -0.317979       1.908475                    0.999283      26.626648      76.560568       0.604031       0.439192      -1.047169      -0.018117      -0.000086       0.020968       0.027711      -0.004815      -0.023434      -0.016121       0.008574       0.053122      -0.030096      -0.005112       0.035208             11.505249       8.608190       3.487172      -4.082007       9.351200      -1.218313      16.556358           0.000001
          399              C       4.315285      -1.727647       3.889146      -0.134928      34.350787 0.47432246E+03  0.11482504E+05                                 9.429398                            7.442702      -0.241629       1.903094                    0.997744      30.329604      90.669452       0.577729       0.437944      -1.043035       0.008331       0.018327      -0.021529       0.029475      -0.025422       0.022235       0.004251       0.012644      -0.046569      -0.035619      -0.002878       0.038496             10.720779       8.757976       4.085219      -3.042868      10.775772      -1.206341      12.628589           0.000000
          400              C      -7.808909      20.482888       8.049870      -0.000765      28.986447 0.37447840E+03  0.85112178E+04                                 8.232886                            6.465949       0.107116       2.022796                    0.999734      27.858065      79.647979       0.643683       0.418667      -1.059065       0.025251      -0.009793      -0.061508       0.067207      -0.004064      -0.019374      -0.028089       0.023530       0.108202      -0.043401      -0.008001       0.051402              9.153776       5.439393       2.087260      -1.597042      12.992510       0.782642       9.029424           0.000000
          401              C       2.096984      -3.613632       6.750460       0.322908      30.856342 0.33369096E+03  0.74251859E+04                                 9.002136                            6.401036      -0.204625       1.952241                    0.999371      25.412030      73.705869       0.597800       0.460455      -1.026301      -0.005293      -0.013448      -0.008819       0.016931      -0.008301       0.003474      -0.005428       0.050586       0.018374      -0.030324       0.005746       0.024578             11.096070       7.109643       1.382322      -4.650583      11.271045       0.178732      14.907521           0.000001
          402              C      -5.729350      22.274718       2.340310      -0.153586      33.229807 0.45287455E+03  0.10806299E+05                                 9.072945                            7.161925      -0.065186       1.951581                    0.998894      30.180873      88.745001       0.604358       0.424730      -1.054060       0.006375       0.014096      -0.029891       0.033658      -0.007043       0.018496       0.007258      -0.003862      -0.098303      -0.040581       0.016016       0.024565             10.262251       7.481880       2.603086      -2.429212       8.264653      -0.272429      15.040219          -0.000000
          403              C      -4.995946      22.842674       1.304726      -0.069014      31.352251 0.41982522E+03  0.98299823E+04                                 8.796525                            6.947945      -0.020871       1.982474                    0.998798      28.825069      83.968407       0.606661       0.431197      -1.050056      -0.008307       0.003589       0.031778       0.033041      -0.005599       0.005060       0.004977       0.005730      -0.002545      -0.010741       0.003387       0.007354              9.911493       7.131522       2.921511      -1.689122       8.892272       0.065149      13.710684          -0.000001
          404              C      -4.145512      23.905325       1.565006      -0.082731      30.589647 0.42065570E+03  0.98124120E+04                                 8.505455                            6.846523       0.323683       2.085076                    0.999746      28.594717      81.992009       0.628366       0.417873      -1.062845      -0.020099      -0.009849       0.017267       0.028269      -0.005034      -0.014468      -0.008080       0.005740       0.009745      -0.018407       0.001330       0.017077              9.431016       6.925743       2.877786      -1.159033       9.323000       0.429450      12.044306          -0.000002
          405              C       5.022102      -1.173120       2.842707      -0.060344      31.704314 0.41848899E+03  0.97805319E+04                                 8.845384                            6.925193       0.144340       2.040160                    0.999093      28.421700      82.431130       0.609841       0.429745      -1.052054      -0.024906      -0.012883       0.009034       0.029460      -0.001261       0.011566       0.003394      -0.000644      -0.032245      -0.017412       0.006210       0.011202             10.059804       7.593154       3.275118      -1.982401      10.084516      -0.230718      12.501743          -0.000001
          406              C      -4.150047      19.086516       2.306418      -0.057932      30.634352 0.40078516E+03  0.92582919E+04                                 8.617024                            6.744624       0.090729       2.023510                    0.998826      28.214035      81.129905       0.622948       0.425633      -1.055476       0.027169       0.041299       0.011378       0.050727       0.025535       0.036967       0.017697      -0.022675       0.000615      -0.044467      -0.009030       0.053497              9.716898       9.586987       1.850429      -2.661984       6.249082       1.826689      13.314625           0.000000
          407              C       5.256704      -4.073395       7.450670       0.150678      34.243968 0.39984664E+03  0.92317495E+04                                 9.421807                            6.843139      -0.317988       1.908461                    0.999284      26.626672      76.560160       0.604042       0.439186      -1.047174       0.005980      -0.017079      -0.020973       0.027700      -0.006440       0.007500       0.027611      -0.000596       0.053118      -0.030256      -0.005089       0.035345             11.505090       7.076727       2.945733      -0.211801      10.882561       4.254873      16.555982           0.000001
          408              C       5.976008      -2.901913       7.186624      -0.134947      34.351347 0.47433444E+03  0.11482845E+05                                 9.429451                            7.442770      -0.241375       1.903169                    0.997745      30.329887      90.669943       0.577731       0.437941      -1.043039       0.014494       0.014017       0.021552       0.029513      -0.023763       0.003585      -0.022087       0.022086      -0.046549      -0.035277      -0.003207       0.038484             10.720848       7.983955       3.811593       0.123225      11.550056       3.271104      12.628534           0.000000
          409              C      -5.215341      18.648879       3.025900      -0.000775      28.988534 0.37451591E+03  0.85123203E+04                                 8.233443                            6.466401       0.106929       2.022737                    0.999734      27.858868      79.652568       0.643639       0.418684      -1.059050      -0.017652       0.020530       0.061523       0.067217      -0.010570       0.020146       0.027800      -0.013198       0.108162      -0.043551      -0.007996       0.051547              9.154398      10.842210       3.997372      -1.270339       7.590974       1.244927       9.030010           0.000000
          410              C      -4.105899      19.956196       4.325310       0.322871      30.859464 0.33372719E+03  0.74263599E+04                                 9.003544                            6.401938      -0.204544       1.952261                    0.999371      25.413799      73.718210       0.597667       0.460535      -1.026233      -0.010908      -0.009472       0.008812       0.016922      -0.022387       0.006380      -0.001313      -0.028942       0.018395      -0.030406       0.005833       0.024573             11.097901       9.941636       2.383326      -1.719056       8.442200       4.325889      14.909866           0.000001
          411              C       4.824082      -4.371369       8.735460      -0.153580      33.231394 0.45290855E+03  0.10807204E+05                                 9.073048                            7.162114      -0.065372       1.951526                    0.998896      30.180529      88.741447       0.604366       0.424721      -1.054077       0.011155       0.010698       0.029885       0.033645      -0.004251      -0.000499      -0.019633       0.011842      -0.098307      -0.040418       0.015852       0.024566             10.262347       6.541545       2.270406      -0.552855       9.204786       2.381318      15.040710          -0.000000
          412              C       5.115104      -3.490572       9.771044      -0.068959      31.348942 0.41977268E+03  0.98283958E+04                                 8.795777                            6.947434      -0.020791       1.982513                    0.998799      28.823431      83.960752       0.606697       0.431187      -1.050067       0.006146      -0.006614      -0.031745       0.033004      -0.006137      -0.002854      -0.006235       0.002522      -0.002572      -0.010491       0.003178       0.007313              9.910610       6.859849       2.825323      -0.624550       9.162533       1.570536      13.709448          -0.000001
          413              C       5.833504      -2.334566       9.510764      -0.082783      30.590354 0.42067077E+03  0.98128086E+04                                 8.505436                            6.846558       0.323427       2.084988                    0.999746      28.595245      81.992540       0.628379       0.417863      -1.062856      -0.002565      -0.022230      -0.017296       0.028282      -0.005737       0.002935       0.016522       0.001824       0.009769      -0.018626       0.001370       0.017256              9.430981       7.247890       2.991629      -0.791279       9.000778       0.949563      12.044274          -0.000002
          414              C       6.263233      -2.050659       8.233063      -0.060344      31.703234 0.41847120E+03  0.97799539E+04                                 8.844953                            6.924865       0.144330       2.040156                    0.999094      28.421153      82.427258       0.609883       0.429723      -1.052074      -0.003816      -0.027767      -0.009015       0.029442      -0.000758       0.000778      -0.011835       0.002084      -0.032249      -0.017246       0.006188       0.011058             10.059324       7.748887       3.330161      -0.443181       9.928081       1.945849      12.501003          -0.000001
          415              C      -0.453863       3.352934      14.408248      -0.058003      30.635576 0.40080560E+03  0.92588660E+04                                 8.617169                            6.744730       0.090554       2.023437                    0.998825      28.215022      81.132734       0.622953       0.425624      -1.055483      -0.037806      -0.033796       0.001655       0.050736       0.024958       0.015106      -0.013212       0.058084      -0.083346      -0.044338      -0.009034       0.053372              9.717072      11.869196      -1.999072      -1.371232      10.552223       3.652200       6.729797           0.000000
          416              C      -5.915260       4.539392      15.507629       0.150662      34.243334 0.39983681E+03  0.92314303E+04                                 9.421537                            6.842959      -0.318131       1.908429                    0.999284      26.626256      76.557617       0.604065       0.439174      -1.047186       0.023185      -0.003543      -0.014752       0.027708      -0.006350      -0.009371       0.003743       0.061319      -0.008314      -0.030220      -0.004965       0.035184             11.504714      18.327271      -0.845825      -2.615823      10.618962       0.854898       5.567909           0.000001
          417              C      -6.491683       3.266874      15.596678      -0.134962      34.351783 0.47434155E+03  0.11483051E+05                                 9.429586                            7.442878      -0.241593       1.903103                    0.997744      30.329709      90.669294       0.577721       0.437947      -1.043036      -0.028986      -0.003725      -0.003766       0.029466      -0.006603       0.014365      -0.006879      -0.029592       0.102114      -0.035600      -0.003047       0.038647             10.721042      15.656442       1.539692      -1.696985      10.927538       0.696951       5.579146           0.000000
          418              C      -0.479899       4.562280      15.025390      -0.000718      28.984958 0.37445703E+03  0.85106071E+04                                 8.232583                            6.465738       0.107013       2.022783                    0.999734      27.857069      79.644434       0.643698       0.418664      -1.059068      -0.054016       0.030112       0.026241       0.067180      -0.017677      -0.005262      -0.008070       0.085066      -0.030377      -0.043410      -0.007924       0.051335              9.153416      10.433667       1.703386       0.220392      11.037607       3.352628       5.988975           0.000000
          419              C      -2.526936       3.917962      14.874316       0.322896      30.858701 0.33371438E+03  0.74259997E+04                                 9.003370                            6.401807      -0.204608       1.952243                    0.999371      25.413356      73.716429       0.597674       0.460534      -1.026235       0.000920       0.016550       0.003438       0.016929      -0.011094      -0.007249      -0.020585       0.013234       0.040049      -0.030269       0.005668       0.024601             11.097664      16.063595      -0.907577      -2.318472      10.034839       3.477994       7.194559           0.000001
          420              C      -6.679592       5.683764      15.688828      -0.153560      33.225460 0.45280968E+03  0.10804246E+05                                 9.071871                            7.161265      -0.065190       1.951599                    0.998897      30.178695      88.733366       0.604411       0.424713      -1.054083      -0.033151       0.004854      -0.002929       0.033632       0.014937       0.011416      -0.002791      -0.045436       0.067619      -0.040639       0.015879       0.024760             10.260885      15.042551      -1.618086      -1.778704      10.452051       0.647048       5.288052          -0.000000
          421              C      -8.037346       5.557282      15.959742      -0.068996      31.352361 0.41984589E+03  0.98302936E+04                                 8.795704                            6.947594      -0.020869       1.982484                    0.998798      28.822792      83.952847       0.606763       0.431132      -1.050126       0.027023      -0.016792      -0.008845       0.033022      -0.004558       0.000634      -0.001360      -0.011364       0.020572      -0.010714       0.003239       0.007474              9.910369      13.694747      -0.941596      -1.239629      11.072685       0.700395       4.963674          -0.000001
          422              C      -8.609247       4.297682      16.040595      -0.082713      30.588226 0.42063129E+03  0.98116761E+04                                 8.505102                            6.846286       0.323610       2.085063                    0.999747      28.593988      81.988555       0.628383       0.417869      -1.062850       0.025435       0.006073      -0.010741       0.028270       0.000097      -0.006380       0.003357       0.031834       0.012739      -0.018569       0.001523       0.017046              9.430607      12.075350      -0.274480      -0.876551      11.205012       0.828942       5.011460          -0.000002
          423              C      -7.843107       3.168144      15.853636      -0.060338      31.704589 0.41849153E+03  0.97806705E+04                                 8.845659                            6.925390       0.144306       2.040148                    0.999093      28.422057      82.434280       0.609805       0.429767      -1.052034       0.021757       0.015104      -0.012900       0.029461       0.004078       0.006618      -0.003612      -0.022656       0.019823      -0.017480       0.006420       0.011060             10.060146      13.705725       0.369157      -1.165109      11.138732       0.925152       5.335982          -0.000001
          424              C      -5.730746       7.084331      18.819062      -0.057913      30.633562 0.40076980E+03  0.92578227E+04                                 8.616807                            6.744457       0.090815       2.023535                    0.998827      28.213561      81.127308       0.622963       0.425628      -1.055481      -0.019238      -0.046899      -0.001651       0.050719       0.001173       0.017627      -0.009634      -0.076528      -0.083376      -0.044445      -0.008871       0.053315              9.716662      11.954414      -1.968780      -3.900252      10.465996       0.075502       6.729575           0.000000
          425              C      -2.791710       2.330730      17.719681       0.150683      34.244947 0.39985470E+03  0.92320667E+04                                 9.422340                            6.843450      -0.318045       1.908452                    0.999284      26.626763      76.563251       0.603991       0.439217      -1.047146      -0.011058       0.020716       0.014747       0.027730      -0.024188      -0.006553       0.007746      -0.039715      -0.008252      -0.030183      -0.005026       0.035210             11.505801      12.008519      -3.080625      -1.678180      16.940554       2.181411       5.568329           0.000001
          426              C      -3.799315       1.363104      17.630632      -0.134925      34.349856 0.47430300E+03  0.11481984E+05                                 9.429451                            7.442682      -0.241253       1.903216                    0.997747      30.329179      90.669773       0.577711       0.437960      -1.043020       0.006160      -0.028623       0.003750       0.029518       0.004142       0.011458      -0.010952       0.031257       0.102144      -0.035476      -0.003194       0.038671             10.720897      10.485616      -0.288645      -1.222857      16.098056       1.367537       5.579019           0.000000
          427              C      -4.581892       7.462884      18.201920      -0.000754      28.987214 0.37449702E+03  0.85117618E+04                                 8.233167                            6.466240       0.107080       2.022785                    0.999734      27.857891      79.648498       0.643648       0.418684      -1.059053       0.046423      -0.040874      -0.026276       0.067203      -0.040480       0.006023       0.007810      -0.043968      -0.030422      -0.043523      -0.007829       0.051352              9.154044       9.900628       1.514519      -3.087806      11.571983      -1.325349       5.989521           0.000000
          428              C      -4.507021       5.318148      18.352994       0.322924      30.857723 0.33370119E+03  0.74256023E+04                                 9.003079                            6.401600      -0.204565       1.952255                    0.999372      25.412745      73.713154       0.597698       0.460522      -1.026245       0.015277       0.006359      -0.003418       0.016896      -0.012792       0.017126       0.013839       0.003676       0.040067      -0.030431       0.005672       0.024759             11.097337      11.274631      -2.600600      -4.051757      14.823024       1.026584       7.194355           0.000001
          429              C      -1.458011       1.991561      17.538482      -0.153578      33.225775 0.45280767E+03  0.10804506E+05                                 9.072855                            7.161847      -0.065214       1.951578                    0.998895      30.181268      88.750787       0.604293       0.424783      -1.054007       0.015608      -0.029662       0.002926       0.033645       0.025920       0.006565      -0.009571       0.016544       0.067596      -0.040605       0.015929       0.024676             10.262146      11.980632      -2.701523      -1.203113      13.517288       1.461508       5.288518          -0.000000
          430              C      -1.124684       0.669290      17.267568      -0.068966      31.348387 0.41976637E+03  0.98282194E+04                                 8.795694                            6.947334      -0.020603       1.982566                    0.998799      28.823228      83.960266       0.606707       0.431181      -1.050069      -0.024893       0.019824       0.008804       0.033018       0.000036       0.001606       0.000060       0.014551       0.020561      -0.010703       0.003152       0.007551              9.910538      11.956489      -1.556699      -1.073676      12.811547       0.935337       4.963579          -0.000001
          431              C      -2.121618      -0.289767      17.186715      -0.082789      30.590325 0.42066735E+03  0.98127568E+04                                 8.505598                            6.846630       0.323473       2.085010                    0.999746      28.595157      81.993712       0.628359       0.417875      -1.062843      -0.002766       0.025985       0.010756       0.028259      -0.009960      -0.005130       0.005080      -0.024902       0.012783      -0.018539       0.001384       0.017156              9.431194      11.475148      -0.486750      -1.073802      11.806717       0.550065       5.011717          -0.000002
          432              C      -3.441932       0.056052      17.373674      -0.060348      31.704945 0.41849625E+03  0.97808326E+04                                 8.845813                            6.925474       0.144311       2.040150                    0.999092      28.422292      82.435847       0.609794       0.429773      -1.052028       0.007015       0.025528       0.012922       0.029460       0.010287       0.005756      -0.004786       0.012502       0.019895      -0.017411       0.006142       0.011269             10.060344      11.192176      -0.519609      -1.260663      13.652790       0.790089       5.336067          -0.000001
          433              C      -7.751397      -3.221893      21.183518      -0.058002      30.635583 0.40080556E+03  0.92588651E+04                                 8.617170                            6.744729       0.090554       2.023437                    0.998825      28.215021      81.132733       0.622953       0.425624      -1.055483       0.029885      -0.029534      -0.028441       0.050736      -0.017166      -0.021108       0.023474      -0.044404      -0.089253      -0.044338      -0.009034       0.053372              9.717074       5.456960      -2.455050       0.966849      10.934746      -2.221632      12.759514           0.000000
          434              C       3.450570       4.537588       0.609167       0.150662      34.243315 0.39983662E+03  0.92314247E+04                                 9.421533                            6.842957      -0.318132       1.908429                    0.999284      26.626256      76.557611       0.604065       0.439174      -1.047186      -0.018103       0.018191      -0.010444       0.027708      -0.017885       0.015979      -0.005153      -0.028544      -0.058222      -0.030220      -0.004965       0.035184             11.504706       8.607967      -5.278720      -0.978928      15.809556      -2.510257      10.096596           0.000001
          435              C      -4.727889      -8.557001      21.703193      -0.134962      34.351789 0.47434147E+03  0.11483049E+05                                 9.429588                            7.442878      -0.241588       1.903105                    0.997744      30.329714      90.669315       0.577721       0.437947      -1.043036       0.008343      -0.027794      -0.005109       0.029466       0.031963       0.011072       0.005467       0.029014       0.002653      -0.035600      -0.003047       0.038647             10.721044       8.758396      -4.678272      -2.016545      13.210679      -0.198589      10.194057           0.000000
          436              C       1.234264       9.519080       0.387873      -0.000718      28.984959 0.37445704E+03  0.85106072E+04                                 8.232582                            6.465738       0.107013       2.022783                    0.999734      27.857070      79.644435       0.643698       0.418664      -1.059068       0.025236      -0.048371       0.039199       0.067180      -0.014762       0.013339      -0.014312      -0.050158      -0.112869      -0.043410      -0.007924       0.051335              9.153416       5.439210      -2.426592      -1.009032       9.342107       1.324804      12.678931           0.000000
          437              C      -6.946187      -5.136035      21.905879       0.322896      30.858696 0.33371432E+03  0.74259980E+04                                 9.003369                            6.401806      -0.204608       1.952243                    0.999371      25.413355      73.716427       0.597674       0.460534      -1.026235      -0.005301      -0.000898       0.016052       0.016929       0.007154       0.005583      -0.012061       0.020032      -0.073374      -0.030269       0.005668       0.024602             11.097663       7.110594      -4.719407       1.128468      13.845604      -1.664238      12.336792           0.000001
          438              C       3.313840       3.678553       1.690827      -0.153559      33.225457 0.45280997E+03  0.10804254E+05                                 9.071871                            7.161268      -0.065190       1.951599                    0.998897      30.178693      88.733357       0.604411       0.424713      -1.054083       0.006371      -0.032909       0.002739       0.033632       0.019534      -0.003002       0.018713       0.040650       0.035412      -0.040639       0.015880       0.024760             10.260882       7.480986      -3.404759      -1.039605      13.580206      -2.797144       9.721454          -0.000000
          439              C       4.047245       2.497733       1.716744      -0.068996      31.352367 0.41984622E+03  0.98303029E+04                                 8.795705                            6.947596      -0.020869       1.982484                    0.998798      28.822792      83.952841       0.606763       0.431132      -1.050127      -0.008314       0.025722      -0.018965       0.033022       0.007226       0.002448      -0.002985       0.008886       0.006680      -0.010714       0.003239       0.007474              9.910367       7.130985      -2.923370      -1.685379      12.448076      -2.118179      10.152042          -0.000001
          440              C       4.897665       2.191807       0.666318      -0.082713      30.588229 0.42063127E+03  0.98116753E+04                                 8.505103                            6.846285       0.323610       2.085063                    0.999747      28.593988      81.988555       0.628383       0.417869      -1.062850      -0.020111       0.019868      -0.000111       0.028270      -0.010000       0.011716       0.000848      -0.007014      -0.028684      -0.018569       0.001523       0.017046              9.430608       6.925380      -2.442646      -1.912378      10.991891      -1.393108      10.374553          -0.000002
          441              C      -4.021071      -9.740506      21.746167      -0.060338      31.704589 0.41849143E+03  0.97806677E+04                                 8.845659                            6.925389       0.144306       2.040148                    0.999093      28.422056      82.434276       0.609805       0.429767      -1.052034      -0.024905       0.014272       0.006630       0.029461       0.010641      -0.004561       0.005643       0.014587       0.013626      -0.017480       0.006420       0.011060             10.060147       7.593432      -3.354590      -1.845191      12.097720      -0.931157      10.489288          -0.000001
          442              C       4.893181       5.243329       4.468852      -0.057913      30.633542 0.40076957E+03  0.92578162E+04                                 8.616804                            6.744455       0.090815       2.023535                    0.998827      28.213561      81.127308       0.622963       0.425628      -1.055481       0.027173      -0.010798      -0.041442       0.050719       0.019244      -0.040458      -0.003878       0.000920       0.071489      -0.044445      -0.008871       0.053316              9.716657       9.586572      -3.230508      -0.271415       9.966096      -3.972792       9.597303           0.000000
          443              C      -3.786467      -4.299753      21.953948       0.150683      34.244936 0.39985440E+03  0.92320582E+04                                 9.422338                            6.843447      -0.318044       1.908452                    0.999284      26.626764      76.563258       0.603991       0.439217      -1.047146       0.005961      -0.009621       0.025315       0.027730       0.009713       0.001935      -0.025009       0.003612       0.065836      -0.030183      -0.005026       0.035210             11.505799       7.077096      -1.656568      -2.445297      11.453579      -4.584256      15.986722           0.000001
          444              C      -3.067174      -5.114173      21.071431      -0.134925      34.349901 0.47430373E+03  0.11482006E+05                                 9.429458                            7.442687      -0.241252       1.903216                    0.997747      30.329202      90.669856       0.577711       0.437960      -1.043020       0.014502       0.011661      -0.022915       0.029519       0.014987       0.018964       0.016585       0.012104      -0.076398      -0.035480      -0.003193       0.038673             10.720905       7.983889      -1.799199      -3.362527       9.526126      -2.102463      14.652699           0.000000
          445              C       3.827887       6.085237       4.488124      -0.000754      28.987204 0.37449689E+03  0.85117581E+04                                 8.233165                            6.466238       0.107080       2.022785                    0.999734      27.857891      79.648498       0.643648       0.418684      -1.059053      -0.017661       0.042995      -0.048535       0.067203       0.022724      -0.000821      -0.034279      -0.024760       0.073559      -0.043523      -0.007829       0.051352              9.154041      10.841570      -3.098708      -2.826383       7.591919      -1.245618       9.028635           0.000000
          446              C       4.937305       6.556884       2.706254       0.322924      30.857710 0.33370118E+03  0.74256021E+04                                 9.003077                            6.401600      -0.204565       1.952255                    0.999372      25.412747      73.713160       0.597698       0.460522      -1.026245      -0.010881       0.012356       0.003798       0.016896       0.016744       0.016291       0.003092      -0.026106       0.026809      -0.030431       0.005672       0.024759             11.097332       9.940882      -2.680212      -1.204414       9.546168      -4.963352      13.804945           0.000001
          447              C      -4.219094      -3.038110      21.569619      -0.153578      33.225786 0.45280729E+03  0.10804495E+05                                 9.072856                            7.161843      -0.065214       1.951578                    0.998895      30.181268      88.750785       0.604293       0.424783      -1.054007       0.011169       0.020504      -0.024225       0.033645       0.001664       0.004086       0.028735       0.027265      -0.051927      -0.040605       0.015929       0.024677             10.262150       6.541473      -1.614200      -1.689992      11.519118      -3.717060      12.725859          -0.000000
          448              C      -3.928089      -2.581678      20.289039      -0.068966      31.348402 0.41976645E+03  0.98282216E+04                                 8.795698                            6.947335      -0.020603       1.982566                    0.998799      28.823230      83.960276       0.606707       0.431181      -1.050069       0.006141      -0.024232       0.021570       0.033018       0.000617       0.006918       0.003331      -0.002843      -0.018784      -0.010703       0.003152       0.007551              9.910544       6.859695      -1.953457      -2.134631      11.212289      -2.754034      11.659648          -0.000001
          449              C      -3.209700      -3.385099      19.418040      -0.082789      30.590321 0.42066753E+03  0.98127621E+04                                 8.505598                            6.846632       0.323473       2.085010                    0.999746      28.595157      81.993713       0.628359       0.417875      -1.062843      -0.002546      -0.003833       0.027882       0.028259       0.005433       0.003651      -0.010578       0.011737       0.039616      -0.018539       0.001384       0.017156              9.431193       7.247910      -2.181103      -2.195236      10.461274      -1.792696      10.584394          -0.000002
          450              C      -2.779967      -4.633570      19.811008      -0.060348      31.704938 0.41849622E+03  0.97808318E+04                                 8.845811                            6.925473       0.144311       2.040150                    0.999092      28.422291      82.435841       0.609794       0.429773      -1.052028      -0.003822       0.006090       0.028569       0.029460       0.001069       0.000427       0.012653       0.003149      -0.028988      -0.017411       0.006142       0.011269             10.060341       7.749550      -2.049104      -2.662690      10.173566      -2.087241      12.257907          -0.000001
          451              C      17.632634      -1.987573      12.043792      -0.057924      30.632223 0.40074863E+03  0.92571597E+04                                 8.616310                            6.744063       0.090727       2.023510                    0.998826      28.213123      81.123808       0.623014       0.425601      -1.055504      -0.037788       0.018323       0.028415       0.050706       0.000602      -0.029016       0.012282       0.056120      -0.089190      -0.044372      -0.008906       0.053278              9.716096      11.867993      -0.188006       2.416656       4.522071      -0.170867      12.758224           0.000000
          452              C      12.171215      -1.628725      10.466603       0.150667      34.244413 0.39985112E+03  0.92318908E+04                                 9.421943                            6.843224      -0.317978       1.908475                    0.999283      26.626653      76.560589       0.604031       0.439192      -1.047169       0.023200      -0.011014       0.010409       0.027711      -0.004948       0.010289      -0.013213       0.044671      -0.058170      -0.030096      -0.005112       0.035208             11.505248      18.327820      -1.842323       2.040787       6.090561       1.759938      10.097362           0.000001
          453              C      11.594807      -0.915337      11.524117      -0.134928      34.350779 0.47432211E+03  0.11482494E+05                                 9.429397                            7.442699      -0.241629       1.903094                    0.997744      30.329604      90.669455       0.577729       0.437944      -1.043035      -0.028995      -0.001414       0.005108       0.029475       0.015735      -0.001288      -0.012015      -0.062778       0.002641      -0.035619      -0.002877       0.038496             10.720778      15.655588      -2.239146      -0.484449       6.312497       1.967554      10.194250           0.000000
          454              C      17.606580      -2.057798      10.687897      -0.000765      28.986449 0.37447817E+03  0.85112116E+04                                 8.232886                            6.465946       0.107116       2.022796                    0.999734      27.858065      79.647979       0.643683       0.418667      -1.059065      -0.054022       0.007684      -0.039235       0.067207       0.004305       0.018050      -0.007626       0.057579      -0.112974      -0.043401      -0.008001       0.051402              9.153778      10.433990      -0.660865      -1.585325       4.347787       0.509843      12.679556           0.000000
          455              C      15.559551      -1.866466      11.321431       0.322908      30.856334 0.33369101E+03  0.74251872E+04                                 9.002135                            6.401037      -0.204625       1.952241                    0.999371      25.412030      73.705868       0.597800       0.460455      -1.026301       0.000903      -0.005295      -0.016056       0.016931      -0.000725       0.013334      -0.001068      -0.024574      -0.073309      -0.030324       0.005746       0.024578             11.096066      16.061295      -1.553846       1.944860       4.891992      -0.508945      12.334911           0.000001
          456              C      11.406870      -2.043998       9.384943      -0.153584      33.229701 0.45287280E+03  0.10806247E+05                                 9.072924                            7.161909      -0.065175       1.951584                    0.998894      30.180842      88.744876       0.604359       0.424730      -1.054060      -0.033176      -0.004970      -0.002739       0.033658       0.002395      -0.018483      -0.003193      -0.056250       0.035486      -0.040583       0.016018       0.024565             10.262224      15.044783      -0.731414       2.291064       6.019340       1.912845       9.722550          -0.000000
          457              C      10.049115      -1.746139       9.359026      -0.069014      31.352281 0.41982598E+03  0.98300045E+04                                 8.796531                            6.947952      -0.020875       1.982473                    0.998798      28.825078      83.968447       0.606661       0.431197      -1.050056       0.027023       0.000743       0.018997       0.033041       0.002806       0.003769      -0.001128      -0.015908       0.006802      -0.010742       0.003387       0.007355              9.911499      13.696368      -0.602572       1.435955       5.884866       2.295495      10.153263          -0.000001
          458              C       9.477228      -1.046308      10.409452      -0.082731      30.589658 0.42065583E+03  0.98124160E+04                                 8.505457                            6.846525       0.323683       2.085076                    0.999746      28.594716      81.992008       0.628365       0.417873      -1.062845       0.025442      -0.012324       0.000104       0.028269      -0.005568       0.003216      -0.011160       0.018082      -0.028668      -0.018407       0.001330       0.017077              9.431020      12.075562      -0.621914       0.675847       5.842278       2.267706      10.375218          -0.000002
          459              C      10.243382      -0.643441      11.481143      -0.060344      31.704305 0.41848860E+03  0.97805207E+04                                 8.845382                            6.925189       0.144340       2.040160                    0.999093      28.421698      82.431121       0.609841       0.429745      -1.052054       0.021751      -0.018726      -0.006640       0.029460       0.003684      -0.006677       0.002615      -0.024761       0.013572      -0.017412       0.006210       0.011202             10.059802      13.705135      -1.193465       0.263007       5.985275       2.050076      10.488998          -0.000001
          460              C      12.355678      -0.033445       6.606918      -0.057932      30.634344 0.40078498E+03  0.92582865E+04                                 8.617022                            6.744622       0.090730       2.023511                    0.998826      28.214031      81.129886       0.622948       0.425633      -1.055476      -0.019234       0.022017       0.041456       0.050727       0.014680      -0.009693       0.039633      -0.024913       0.071411      -0.044467      -0.009030       0.053497              9.716896      11.954715      -2.393448       3.655088       7.598623       1.580284       9.597350           0.000000
          461              C      15.294777       1.391308      11.273362       0.150678      34.243958 0.39984647E+03  0.92317447E+04                                 9.421805                            6.843138      -0.317988       1.908461                    0.999284      26.626672      76.560160       0.604042       0.439186      -1.047174      -0.011067       0.002430      -0.025277       0.027700       0.006419       0.024346       0.006670      -0.015028       0.065766      -0.030256      -0.005089       0.035345             11.505086      12.007686       0.087061       3.506917       6.521933       3.833380      15.985640           0.000001
          462              C      14.287183       1.798010      12.155879      -0.134947      34.351334 0.47433432E+03  0.11482842E+05                                 9.429449                            7.442769      -0.241375       1.903169                    0.997745      30.329887      90.669945       0.577731       0.437941      -1.043039       0.006159       0.017550       0.022915       0.029513       0.007843      -0.009144      -0.023159      -0.028275      -0.076411      -0.035277      -0.003207       0.038484             10.720845      10.485517      -0.914627       0.861499       7.024536       3.871114      14.652483           0.000000
          463              C      13.504532      -0.757182       6.587646      -0.000775      28.988536 0.37451588E+03  0.85123194E+04                                 8.233444                            6.466401       0.106929       2.022737                    0.999734      27.858866      79.652560       0.643639       0.418684      -1.059050       0.046440      -0.002304       0.048541       0.067217       0.025454       0.032183       0.012353      -0.009336       0.073551      -0.043551      -0.007996       0.051547              9.154399       9.900953      -3.431589       0.232143       8.533395       3.080222       9.028849           0.000000
          464              C      13.579427       0.446036       8.369516       0.322871      30.859466 0.33372716E+03  0.74263589E+04                                 9.003544                            6.401938      -0.204543       1.952261                    0.999371      25.413798      73.718207       0.597667       0.460535      -1.026233       0.015296      -0.006162      -0.003797       0.016922       0.021213       0.002628      -0.016251      -0.000697       0.026850      -0.030406       0.005833       0.024573             11.097902      11.275315      -2.208879       4.278202       8.213039       2.790135      13.805351           0.000001
          465              C      16.628480       1.403973      11.657691      -0.153580      33.231378 0.45290803E+03  0.10807188E+05                                 9.073045                            7.162110      -0.065372       1.951526                    0.998896      30.180528      88.741442       0.604366       0.424720      -1.054077       0.015640       0.017361       0.024207       0.033645      -0.007251      -0.025595      -0.013218      -0.023334      -0.052040      -0.040418       0.015852       0.024566             10.262344      11.980860       0.309089       2.941818       6.080201       2.832393      12.725970          -0.000000
          466              C      16.961825       1.830502      12.938271      -0.068960      31.348950 0.41977287E+03  0.98284012E+04                                 8.795779                            6.947436      -0.020791       1.982513                    0.998799      28.823432      83.960755       0.606697       0.431187      -1.050067      -0.024851      -0.002268      -0.021600       0.033004       0.001363      -0.000702      -0.007399       0.001473      -0.018715      -0.010491       0.003178       0.007313              9.910613      11.956864      -0.151470       1.885138       6.115632       2.930510      11.659342          -0.000001
          467              C      15.964903       2.240018      13.809270      -0.082783      30.590356 0.42067099E+03  0.98128149E+04                                 8.505437                            6.846560       0.323427       2.084989                    0.999746      28.595244      81.992537       0.628379       0.417863      -1.062856      -0.002788      -0.003706      -0.027899       0.028282       0.000504       0.011322       0.000289      -0.015967       0.039651      -0.018626       0.001370       0.017256              9.430981      11.474945      -0.686588       0.958409       6.234035       2.667209      10.583963          -0.000002
          468              C      14.644583       2.229016      13.416302      -0.060344      31.703226 0.41847123E+03  0.97799547E+04                                 8.844952                            6.924865       0.144330       2.040156                    0.999094      28.421153      82.427255       0.609883       0.429723      -1.052074       0.007000      -0.001572      -0.028555       0.029442      -0.000170      -0.011648      -0.004401      -0.003771      -0.029061      -0.017246       0.006188       0.011058             10.059321      11.191130      -0.831858       1.080223       6.730409       3.205843      12.256423          -0.000001
          469              C      10.335130       7.167419      14.350211      -0.057932      30.634346 0.40078483E+03  0.92582823E+04                                 8.617023                            6.744621       0.090730       2.023511                    0.998826      28.214031      81.129887       0.622948       0.425633      -1.055476       0.029881      -0.009836       0.039795       0.050727      -0.009715       0.025553       0.017378       0.026022       0.122070      -0.044467      -0.009030       0.053497              9.716897       5.456895       2.064823       1.642709      14.226955       0.320610       9.466843           0.000000
          470              C     -14.635822      11.048057      17.917273       0.150678      34.243969 0.39984668E+03  0.92317505E+04                                 9.421807                            6.843139      -0.317988       1.908461                    0.999284      26.626672      76.560157       0.604042       0.439186      -1.047174      -0.018095      -0.018136      -0.010534       0.027700       0.022790       0.007590       0.021491      -0.000476       0.026015      -0.030256      -0.005089       0.035345             11.505090       8.608208       1.791685       5.061043      13.699501       3.729089      12.207560           0.000001
          471              C     -13.771103      10.285065      18.710741      -0.134947      34.351328 0.47433405E+03  0.11482834E+05                                 9.429448                            7.442767      -0.241375       1.903169                    0.997745      30.329888      90.669950       0.577731       0.437941      -1.043039       0.008384       0.009496       0.026656       0.029513      -0.006358      -0.033027      -0.009321       0.021942      -0.018807      -0.035277      -0.003207       0.038484             10.720845       8.758115       0.592674       5.059441      11.120509       1.405494      12.283911           0.000000
          472              C      10.277616       8.365626      13.713797      -0.000775      28.988540 0.37451581E+03  0.85123173E+04                                 8.233444                            6.466400       0.106929       2.022737                    0.999734      27.858865      79.652555       0.643639       0.418684      -1.059050       0.025240       0.058180       0.022275       0.067217       0.018919       0.006220       0.042647      -0.001368       0.033404      -0.043551      -0.007995       0.051547              9.154400       5.439735       0.339554       2.606267      10.698686      -2.107572      11.324779           0.000000
          473              C      11.140358       8.750085      15.646740       0.322871      30.859474 0.33372725E+03  0.74263615E+04                                 9.003545                            6.401938      -0.204543       1.952261                    0.999371      25.413798      73.718205       0.597667       0.460535      -1.026233      -0.005295       0.014352      -0.007235       0.016922       0.001245      -0.008885       0.017738       0.029589      -0.044794      -0.030406       0.005833       0.024573             11.097904       7.110803       3.337116       3.522990      14.155535       1.485381      12.027374           0.000001
          474              C     -14.772550      12.414322      18.120403      -0.153580      33.231376 0.45290836E+03  0.10807198E+05                                 9.073045                            7.162113      -0.065372       1.951526                    0.998896      30.180527      88.741436       0.604366       0.424721      -1.054077       0.006368       0.018840       0.027138       0.033645      -0.012372      -0.015258      -0.025628       0.028375      -0.001585      -0.040418       0.015852       0.024566             10.262342       7.481847       0.802536       3.468830      13.110691       3.070423      10.194488          -0.000000
          475              C     -14.039132      13.027186      19.130070      -0.068960      31.348936 0.41977271E+03  0.98283965E+04                                 8.795777                            6.947434      -0.020791       1.982513                    0.998799      28.823431      83.960752       0.606697       0.431187      -1.050067      -0.008284      -0.029287      -0.012764       0.033004      -0.001484      -0.007284      -0.001696       0.000430      -0.018540      -0.010491       0.003177       0.007314              9.910609       7.130874       0.002089       3.374233      12.561575       2.053542      10.039377          -0.000001
          476              C     -13.188701      12.270461      19.920215      -0.082783      30.590368 0.42067108E+03  0.98128174E+04                                 8.505439                            6.846561       0.323426       2.084988                    0.999746      28.595246      81.992546       0.628379       0.417863      -1.062856      -0.020103      -0.010065      -0.017159       0.028282       0.015161       0.002938       0.007506       0.007123       0.013758      -0.018626       0.001370       0.017256              9.430984       6.925680      -0.435092       3.071682      11.735943       0.963578       9.631329          -0.000002
          477              C     -13.064272      10.914044      19.714206      -0.060344      31.703236 0.41847123E+03  0.97799547E+04                                 8.844953                            6.924865       0.144330       2.040156                    0.999094      28.421152      82.427251       0.609883       0.429723      -1.052074      -0.024907      -0.001381      -0.015639       0.029442      -0.009266      -0.006786      -0.008732       0.008895      -0.003559      -0.017246       0.006188       0.011058             10.059324       7.592839       0.079258       3.827371      11.696949       1.161918      10.888184          -0.000001
          478              C     -13.193246      14.037748      15.376270      -0.057924      30.632209 0.40074858E+03  0.92571583E+04                                 8.616308                            6.744063       0.090727       2.023510                    0.998826      28.213123      81.123809       0.623014       0.425601      -1.055504       0.027160      -0.030478       0.030075       0.050706      -0.044656       0.003702      -0.013526      -0.029600      -0.020076      -0.044372      -0.008906       0.053278              9.716093       9.586097       1.380143       2.933316      13.129115       2.145984       6.433066           0.000000
          479              C      14.300069       8.373566      14.898461       0.150667      34.244412 0.39985100E+03  0.92318875E+04                                 9.421942                            6.843223      -0.317978       1.908475                    0.999283      26.626654      76.560591       0.604031       0.439192      -1.047169       0.005958       0.026714      -0.004334       0.027711      -0.003178      -0.009271      -0.002366      -0.044093      -0.077311      -0.030096      -0.005112       0.035208             11.505247       7.076844      -1.289244       2.657132      18.822534       0.329414       8.616363           0.000001
          480              C     -12.110424       8.016505      16.045025      -0.134928      34.350773 0.47432220E+03  0.11482497E+05                                 9.429396                            7.442700      -0.241629       1.903094                    0.997744      30.329604      90.669456       0.577729       0.437944      -1.043035       0.014502      -0.025626       0.001329       0.029475       0.008925      -0.022267       0.005898       0.050672       0.039079      -0.035619      -0.002878       0.038496             10.720776       7.983879      -2.012321       3.239373      15.191609      -1.168433       8.986841           0.000000
          481              C      12.871251      13.633476      14.637516      -0.000765      28.986448 0.37447829E+03  0.85112148E+04                                 8.232886                            6.465947       0.107116       2.022796                    0.999734      27.858065      79.647978       0.643683       0.418667      -1.059065      -0.017650      -0.063540      -0.012963       0.067207      -0.012064      -0.019153       0.006755      -0.072749      -0.070466      -0.043401      -0.008001       0.051402              9.153777      10.841378      -0.898479       4.096733       9.747760       0.000619       6.872192           0.000000
          482              C     -13.149125      11.854513      15.119977       0.322908      30.856330 0.33369083E+03  0.74251823E+04                                 9.002133                            6.401035      -0.204625       1.952241                    0.999371      25.412029      73.705861       0.597800       0.460455      -1.026301      -0.010914      -0.002901      -0.012614       0.016931       0.005742      -0.022497      -0.001548      -0.023690       0.034036      -0.030324       0.005746       0.024578             11.096065       9.939839       0.296983       2.923023      17.036450       0.637526       6.311905           0.000001
          483              C      13.867429       7.409897      13.998001      -0.153584      33.229704 0.45287275E+03  0.10806245E+05                                 9.072925                            7.161909      -0.065176       1.951584                    0.998894      30.180828      88.744823       0.604359       0.424730      -1.054061       0.011165      -0.031240      -0.005673       0.033657       0.002719      -0.003355      -0.008788       0.061469       0.050549      -0.040581       0.016017       0.024564             10.262226       6.541541      -0.656483       2.242874      15.643472       1.336119       8.601667          -0.000000
          484              C      14.158438       6.072668      14.242997      -0.069014      31.352260 0.41982553E+03  0.98299917E+04                                 8.796527                            6.947948      -0.020875       1.982473                    0.998798      28.825078      83.968447       0.606661       0.431197      -1.050056       0.006153       0.030838       0.010142       0.033041       0.005681      -0.003828       0.003223       0.008137       0.014117      -0.010742       0.003387       0.007355              9.911495       6.860371      -0.871997       2.759318      13.934252       1.183575       8.939863          -0.000001
          485              C      14.876841       5.720083      15.374276      -0.082731      30.589661 0.42065600E+03  0.98124209E+04                                 8.505458                            6.846526       0.323683       2.085076                    0.999746      28.594719      81.992020       0.628365       0.417873      -1.062845      -0.002586       0.026070      -0.010621       0.028269       0.000439      -0.006350      -0.005654      -0.016635      -0.045751      -0.018407       0.001330       0.017077              9.431019       7.247861      -0.810577       2.986486      12.105845       0.843016       8.939352          -0.000002
          486              C     -11.823213       6.684647      16.259009      -0.060344      31.704312 0.41848894E+03  0.97805302E+04                                 8.845384                            6.925192       0.144340       2.040160                    0.999093      28.421698      82.431124       0.609841       0.429745      -1.052054      -0.003844       0.021711      -0.019538       0.029460      -0.000179      -0.001002      -0.000511       0.023819       0.032954      -0.017412       0.006210       0.011202             10.059804       7.749186      -1.281230       3.105758      13.543654       0.141239       8.886572          -0.000001
          487              C       8.589409      -1.364943      17.851040      -0.057913      30.633557 0.40076984E+03  0.92578240E+04                                 8.616807                            6.744457       0.090815       2.023535                    0.998827      28.213562      81.127314       0.622963       0.425628      -1.055481      -0.037804       0.015455      -0.030072       0.050719      -0.025435       0.014139       0.001220       0.079156      -0.020048      -0.044445      -0.008871       0.053316              9.716660      11.868811       2.187056      -1.045619      10.847767      -3.481040       6.433403           0.000000
          488              C       3.127996      -2.910249      18.328849       0.150683      34.244946 0.39985487E+03  0.92320714E+04                                 9.422341                            6.843452      -0.318044       1.908452                    0.999284      26.626764      76.563258       0.603990       0.439217      -1.047146       0.023218       0.014532       0.004325       0.027730       0.011383      -0.000740       0.009686       0.038290      -0.077269      -0.030183      -0.005026       0.035210             11.505800      18.328830       2.688611       0.575262       7.571777      -2.615070       8.616792           0.000001
          489              C       2.551573      -2.351119      17.182285      -0.134925      34.349888 0.47430365E+03  0.11482004E+05                                 9.429455                            7.442686      -0.241252       1.903216                    0.997747      30.329202      90.669853       0.577711       0.437960      -1.043020      -0.029041       0.005115      -0.001359       0.029519      -0.008949      -0.012792       0.019300      -0.050563       0.039023      -0.035480      -0.003193       0.038673             10.720901      15.655895       0.699967       2.181534       7.519851      -2.664610       8.986956           0.000000
          490              C       8.563365      -2.504064      18.589794      -0.000754      28.987213 0.37449714E+03  0.85117651E+04                                 8.233167                            6.466241       0.107080       2.022785                    0.999734      27.857892      79.648506       0.643648       0.418684      -1.059053      -0.054010      -0.037827       0.012968       0.067203       0.013471      -0.012622       0.015976       0.071758      -0.070399      -0.043523      -0.007829       0.051352              9.154043      10.434351      -1.042374       1.364888      10.155413      -3.862693       6.872365           0.000000
          491              C       6.516329      -2.051077      18.107333       0.322924      30.857727 0.33370131E+03  0.74256056E+04                                 9.003080                            6.401601      -0.204565       1.952255                    0.999372      25.412747      73.713158       0.597698       0.460522      -1.026245       0.000903      -0.011221       0.012600       0.016896       0.011908      -0.005947       0.021917       0.011216       0.034052      -0.030431       0.005672       0.024759             11.097337      16.063317       2.461620       0.373226      10.916208      -2.968714       6.312486           0.000001
          492              C       2.363663      -3.639349      19.229309      -0.153578      33.225767 0.45280744E+03  0.10804499E+05                                 9.072853                            7.161845      -0.065214       1.951578                    0.998895      30.181267      88.750782       0.604293       0.424783      -1.054007      -0.033168       0.000120       0.005645       0.033645      -0.017190       0.007351       0.006294      -0.051158       0.050474      -0.040605       0.015929       0.024676             10.262144      15.044545       2.349758      -0.512017       7.140124      -2.560005       8.601763          -0.000000
          493              C       1.005904      -3.810725      18.984313      -0.068966      31.348385 0.41976632E+03  0.98282180E+04                                 8.795694                            6.947333      -0.020603       1.982566                    0.998799      28.823230      83.960275       0.606707       0.431181      -1.050069       0.026988       0.016055      -0.010201       0.033018       0.001858      -0.004175       0.002759      -0.013483       0.014201      -0.010703       0.003152       0.007551              9.910538      13.694982       1.544668      -0.195998       7.097539      -2.995712       8.939094          -0.000001
          494              C       0.434003      -3.250956      17.853034      -0.082789      30.590326 0.42066745E+03  0.98127596E+04                                 8.505598                            6.846631       0.323473       2.085009                    0.999746      28.595159      81.993719       0.628359       0.417875      -1.062843       0.025421       0.006288       0.010621       0.028259       0.005589       0.003319       0.008100       0.012414      -0.045640      -0.018539       0.001384       0.017156              9.431194      12.075817       0.896295       0.200637       7.278208      -3.096727       8.939557          -0.000002
          495              C       1.200145      -2.524286      16.968301      -0.060348      31.704946 0.41849634E+03  0.97808350E+04                                 8.845813                            6.925474       0.144311       2.040150                    0.999092      28.422290      82.435836       0.609794       0.429773      -1.052028       0.021730       0.003629       0.019558       0.029460      -0.007606       0.000311       0.001318      -0.018302       0.032955      -0.017411       0.006142       0.011269             10.060343      13.705984       0.824459       0.902240       7.587990      -2.975325       8.887055          -0.000001
          496              C       3.312467      -7.050468      18.877099      -0.058002      30.635582 0.40080557E+03  0.92588654E+04                                 8.617170                            6.744729       0.090554       2.023437                    0.998825      28.215021      81.132731       0.622953       0.425624      -1.055483      -0.019261       0.024888      -0.039797       0.050736      -0.015728      -0.007743      -0.029699      -0.008069       0.122099      -0.044338      -0.009034       0.053372              9.717074      11.955032       4.362214       0.245193       7.729235      -1.655690       9.466954           0.000000
          497              C       6.251517      -3.721620      15.310037       0.150662      34.243323 0.39983675E+03  0.92314284E+04                                 9.421534                            6.842958      -0.318131       1.908429                    0.999284      26.626256      76.557611       0.604065       0.439174      -1.047186      -0.011068      -0.023115       0.010532       0.027708       0.017865      -0.017640      -0.014191      -0.028271       0.026002      -0.030220      -0.004965       0.035184             11.504708      12.007045       2.993279      -1.828697      10.299636      -6.014515      12.207443           0.000001
          498              C       5.243913      -3.160696      14.516569      -0.134962      34.351776 0.47434152E+03  0.11483050E+05                                 9.429586                            7.442878      -0.241588       1.903105                    0.997744      30.329714      90.669315       0.577721       0.437947      -1.043036       0.006149       0.011023      -0.026625       0.029466      -0.011846      -0.002031       0.034514      -0.008977      -0.018769      -0.035600      -0.003047       0.038647             10.721041      10.485217       1.203227       0.361436       9.393342      -5.238909      12.284563           0.000000
          499              C       4.461329      -6.705284      19.513513      -0.000718      28.984961 0.37445706E+03  0.85106079E+04                                 8.232583                            6.465738       0.107013       2.022783                    0.999734      27.857071      79.644440       0.643698       0.418664      -1.059068       0.046396       0.043170      -0.022291       0.067180       0.015170      -0.037986      -0.019916      -0.022698       0.033356      -0.043410      -0.007924       0.051335              9.153417       9.899871       1.916489       2.855435       6.236789      -1.754553      11.323589           0.000000
          500              C       4.536198      -5.763766      17.580570       0.322896      30.858691 0.33371419E+03  0.74259945E+04                                 9.003368                            6.401805      -0.204608       1.952243                    0.999371      25.413355      73.716427       0.597674       0.460534      -1.026235       0.015297      -0.000214       0.007248       0.016929      -0.008321      -0.019570       0.002614      -0.024596      -0.044699      -0.030269       0.005668       0.024601             11.097662      11.275126       4.809317      -0.226223       9.990699      -3.816604      12.027161           0.000001
          501              C       7.585218      -3.395115      15.106907      -0.153559      33.225472 0.45281006E+03  0.10804257E+05                                 9.071874                            7.161269      -0.065190       1.951599                    0.998897      30.178693      88.733359       0.604411       0.424713      -1.054083       0.015626       0.012282      -0.027131       0.033632      -0.018523       0.019209       0.023142      -0.006490      -0.001540      -0.040639       0.015880       0.024760             10.260886      11.979119       2.392339      -1.737827       8.610354      -4.293218      10.193187          -0.000000
          502              C       7.918550      -2.499374      14.097240      -0.068996      31.352343 0.41984565E+03  0.98302870E+04                                 8.795701                            6.947593      -0.020869       1.982484                    0.998798      28.822795      83.952862       0.606763       0.431132      -1.050126      -0.024839      -0.017600       0.012794       0.033022      -0.001307      -0.000724       0.007680       0.001516      -0.018586      -0.010714       0.003239       0.007474              9.910364      11.955848       1.707901      -0.811111       7.735541      -3.865854      10.039704          -0.000002
          503              C       6.921617      -1.949833      13.307095      -0.082713      30.588239 0.42063147E+03  0.98116811E+04                                 8.505105                            6.846287       0.323610       2.085063                    0.999747      28.593989      81.988562       0.628383       0.417869      -1.062850      -0.002753      -0.022304       0.017150       0.028270       0.009547      -0.005953      -0.005077      -0.024568       0.013681      -0.018569       0.001523       0.017046              9.430611      11.474247       1.173368       0.115090       7.186475      -3.217207       9.631110          -0.000002
          504              C       5.601300      -2.284650      13.513104      -0.060338      31.704579 0.41849137E+03  0.97806659E+04                                 8.845657                            6.925388       0.144306       2.040148                    0.999093      28.422056      82.434273       0.609805       0.429767      -1.052034       0.006987      -0.023946       0.015675       0.029461      -0.010005       0.006107       0.009515       0.004736      -0.003454      -0.017480       0.006420       0.011060             10.060144      11.191923       1.351521       0.180305       8.099283      -3.996192      10.889225          -0.000001
          505              C       8.671810       6.491783       2.306418      -0.057924      30.632227 0.40074887E+03  0.92571667E+04                                 8.616311                            6.744065       0.090727       2.023510                    0.998826      28.213125      81.123816       0.623014       0.425601      -1.055504      -0.027160      -0.041285       0.011357       0.050706       0.025533      -0.036822      -0.017518      -0.022685       0.000670      -0.044372      -0.008906       0.053278              9.716097       9.586101       1.850282       2.661878       6.248572      -1.826418      13.313616           0.000000
          506              C       8.308295       4.073535       7.450670       0.150667      34.244417 0.39985102E+03  0.92318880E+04                                 9.421943                            6.843223      -0.317978       1.908475                    0.999283      26.626654      76.560592       0.604031       0.439192      -1.047169      -0.005958       0.017110      -0.020968       0.027711      -0.006440      -0.007388      -0.027468      -0.000615       0.053122      -0.030097      -0.005112       0.035208             11.505250       7.076846       2.945771       0.212015      10.882553      -4.254650      16.556351           0.000001
          507              C       7.588988       2.902049       7.186624      -0.134928      34.350778 0.47432216E+03  0.11482495E+05                                 9.429396                            7.442699      -0.241629       1.903094                    0.997744      30.329605      90.669458       0.577729       0.437944      -1.043035      -0.014502      -0.013964       0.021529       0.029475      -0.023747      -0.003404       0.022381       0.022123      -0.046569      -0.035619      -0.002878       0.038496             10.720778       7.983880       3.811540      -0.123073      11.549867      -3.270957      12.628586           0.000000
          508              C       9.737113       6.929434       3.025900      -0.000765      28.986442 0.37447824E+03  0.85112136E+04                                 8.232885                            6.465947       0.107116       2.022796                    0.999734      27.858065      79.647981       0.643683       0.418667      -1.059065       0.017650      -0.020543       0.061508       0.067207      -0.010555      -0.020024      -0.027629      -0.013192       0.108202      -0.043401      -0.008001       0.051402              9.153775      10.841379       3.997127       1.270224       7.590523      -1.244831       9.029424           0.000000
          509              C       8.627689       5.622141       4.325310       0.322908      30.856332 0.33369084E+03  0.74251827E+04                                 9.002134                            6.401035      -0.204625       1.952241                    0.999371      25.412029      73.705862       0.597800       0.460455      -1.026301       0.010914       0.009473       0.008819       0.016931      -0.022354      -0.006276       0.001466      -0.028910       0.018374      -0.030324       0.005746       0.024578             11.096066       9.939838       2.382935       1.718685       8.440845      -4.325040      14.907515           0.000001
          510              C       8.740935       4.371534       8.735460      -0.153584      33.229721 0.45287301E+03  0.10806253E+05                                 9.072928                            7.161911      -0.065176       1.951584                    0.998894      30.180831      88.744836       0.604359       0.424730      -1.054060      -0.011165      -0.010707       0.029892       0.033657      -0.004265       0.000677       0.019858       0.011851      -0.098303      -0.040581       0.016017       0.024564             10.262231       6.541542       2.270634       0.552880       9.204966      -2.381084      15.040184          -0.000000
[truncated: 431,571 more chars]
