# Supplementary material for: A collection of forcefield precursors for metal–organic frameworks
Source: RSC Adv. 2019 Nov 13;9(63):36492–507. doi: 10.1039/c9ra07327b (PMC9075174; doi:10.1039/c9ra07327b)
Supplement: RA-009-C9RA07327B-s6089 [file RA-009-C9RA07327B-s6089.xyz]

  146
jmolscript: load "" {1 1 1} spacegroup "x,y,z" unitcell [{     11.630000     0.000000     0.000000 }, {     -5.815000    10.071875     0.000000 }, {      0.000000     0.000000    15.731000 }]
Cd    -0.000000     6.714516     4.313440     0.744465
Cd     5.815000     3.357359    12.178940     0.744462
Cd     0.000000     0.000000     8.299676     0.696014
Cd     0.000000     0.000000     0.434176     0.696015
P     -0.000000     6.714516     1.826369     0.392420
P      5.815000     3.357359     9.691869     0.392420
P      0.000000     0.000000     5.760692     0.385640
P      0.000000     0.000000    13.626192     0.385641
H      4.389162     9.445404     4.025563     0.136796
H      4.547330     8.254909     5.033920     0.145538
H      8.771928     0.430069     5.431914     0.116480
H      3.181968     9.403103     6.529938     0.132733
H     -1.151952     7.669733     0.160456     0.125674
H     -2.113753     6.922400     1.116901     0.147743
H     -1.370596     9.434325     1.088585     0.123190
H     -1.848589     8.797783     2.424147     0.118963
H      0.170379     1.548047     4.025563     0.136796
H     -0.939704     2.006317     5.033920     0.145537
H      1.801487     2.260129     5.431914     0.116483
H      0.737342     2.614659     6.529938     0.132734
H      1.403159     7.234628     0.160456     0.125671
H      1.236850     8.441238     1.116901     0.147748
H      3.040664     6.541683     1.088585     0.123185
H      2.728398     7.273908     2.424147     0.118958
H     -4.559542     9.150298     4.025563     0.136796
H     -3.607626     9.882524     5.033920     0.145537
H      6.871586     7.381677     5.431914     0.116481
H     -3.919310     8.125989     6.529938     0.132733
H     -0.251208     5.239389     0.160456     0.125657
H      0.876902     4.780112     1.116901     0.147734
H     -1.670068     4.167742     1.088585     0.123191
H     -0.879810     4.072059     2.424147     0.118960
H      1.425838     0.626471    11.891063     0.136795
H      1.267670     1.816966    12.899420     0.145539
H     -2.956928     9.641806    13.297414     0.116481
H      2.633032     0.668773    14.395438     0.132734
H      6.966952     2.402142     8.025956     0.125673
H      7.928752     3.149475     8.982401     0.147743
H      7.185595     0.637550     8.954085     0.123193
H      7.663588     1.274092    10.289647     0.118963
H      5.644621     8.523828    11.891063     0.136795
H      6.754704     8.065558    12.899420     0.145538
H      4.013513     7.811746    13.297414     0.116483
H      5.077658     7.457216    14.395438     0.132735
H      4.411841     2.837247     8.025956     0.125669
H      4.578150     1.630637     8.982401     0.147748
H      2.774337     3.530192     8.954085     0.123188
H      3.086602     2.797967    10.289647     0.118958
H     10.374541     0.921577    11.891063     0.136796
H      9.422626     0.189351    12.899420     0.145538
H     -1.056585     2.690198    13.297414     0.116482
H      9.734310     1.945886    14.395438     0.132734
H      6.066208     4.832486     8.025956     0.125657
H      4.938098     5.291763     8.982401     0.147735
H      7.485068     5.904133     8.954085     0.123194
H      6.694809     5.999816    10.289647     0.118959
H     -2.032924     9.181521    11.087209     0.358156
H     -3.199995     8.453325    10.240881     0.374671
H     -2.280643     7.672754    11.211484     0.283702
H     -1.722985     8.195485     9.921542     0.256296
H      3.152893     7.241678    11.087209     0.358154
H      3.105791     8.616489    10.240881     0.374672
H      1.970122     8.210593    11.211484     0.283704
H      2.143991     7.466281     9.921542     0.256300
H     -1.119969     3.720551    11.087209     0.358157
H      0.094203     3.073936    10.240881     0.374672
H      0.310521     4.260403    11.211484     0.283705
H     -0.421006     4.481984     9.921542     0.256313
H      7.847924     0.890354     3.221709     0.358147
H      9.014994     1.618550     2.375381     0.374665
H      8.095643     2.399121     3.345984     0.283681
H      7.537985     1.876390     2.056042     0.256290
H      2.662107     2.830197     3.221709     0.358147
H      2.709209     1.455386     2.375381     0.374666
H      3.844878     1.861282     3.345984     0.283687
H      3.671009     2.605594     2.056042     0.256295
H      6.934969     6.351324     3.221709     0.358150
H      5.720797     6.997939     2.375381     0.374667
H      5.504479     5.811472     3.345984     0.283689
H      6.236006     5.589891     2.056042     0.256308
C      4.411841     9.212744     4.966277    -0.318097
C      3.133704     9.557202     5.573493    -0.296402
C      2.006757     8.751452     4.997739     0.629628
C     -1.384551     7.562971     1.096451    -0.312249
C     -1.936976     8.739366     1.459837    -0.298537
C     -3.319202     9.115047     1.143644     0.645479
C     -0.042450     1.644737     4.966277    -0.318096
C      0.894928     2.579407     5.573493    -0.296399
C      0.760602     3.958247     4.997739     0.629641
C      1.427001     7.489446     1.096451    -0.312242
C      2.722002     7.379663     1.459837    -0.298539
C      3.738463     8.388865     1.143644     0.645477
C     -4.369391     9.286269     4.966277    -0.318096
C     -4.028632     8.007141     5.573493    -0.296401
C     -2.767359     7.434051     4.997739     0.629628
C     -0.042449     5.091333     1.096451    -0.312111
C     -0.785025     4.024721     1.459837    -0.298577
C     -0.419262     2.639838     1.143644     0.645480
C      1.403160     0.859131    12.831777    -0.318098
C      2.681297     0.514673    13.438993    -0.296401
C      3.808243     1.320423    12.863239     0.629629
C      7.199552     2.508904     8.961951    -0.312249
C      7.751977     1.332509     9.325337    -0.298537
C      9.134202     0.956828     9.009144     0.645479
C      5.857449     8.427138    12.831777    -0.318097
C      4.920072     7.492468    13.438993    -0.296398
C      5.054398     6.113628    12.863239     0.629642
C      4.387999     2.582429     8.961951    -0.312241
C      3.092998     2.692212     9.325337    -0.298540
C      2.076537     1.683010     9.009144     0.645477
C     10.184391     0.785606    12.831777    -0.318097
C      9.843632     2.064734    13.438993    -0.296400
C      8.582358     2.637824    12.863239     0.629628
C      5.857449     4.980542     8.961951    -0.312112
C      6.600025     6.047154     9.325337    -0.298577
C      6.234262     7.432037     9.009144     0.645480
O      1.642738     7.659661     5.460230    -0.516237
O      1.244992     9.273175     3.995674    -0.696210
O      1.934069     0.034244     1.656474    -0.571236
O     -3.930359     8.368721     0.305181    -0.582957
O     -0.002908     4.819392     5.460230    -0.516258
O      1.593310     4.357093     3.995674    -0.696209
O      4.877622     8.379800     1.656474    -0.571236
O      3.397704     9.291305     0.305181    -0.582958
O     -1.639830     7.664697     5.460230    -0.516237
O     -2.838302     6.513482     3.995674    -0.696214
O     10.633309     1.657831     1.656474    -0.571233
O      0.532654     2.483724     0.305181    -0.582958
O      4.172262     2.412214    13.325730    -0.516235
O      4.570008     0.798700    11.861174    -0.696212
O      3.880931    10.037631     9.521974    -0.571236
O      9.745358     1.703154     8.170681    -0.582954
O      5.817908     5.252483    13.325730    -0.516254
O      4.221690     5.714782    11.861174    -0.696209
O      0.937378     1.692075     9.521974    -0.571235
O      2.417296     0.780570     8.170681    -0.582955
O      7.454830     2.407178    13.325730    -0.516234
O      8.653301     3.558393    11.861174    -0.696214
O     -4.818309     8.414044     9.521974    -0.571233
O      5.282346     7.588151     8.170681    -0.582955
N     -2.305648     8.370735    10.615279    -0.742660
N      2.587093     7.883257    10.615279    -0.742661
N     -0.281446     3.889758    10.615279    -0.742667
N      8.120648     1.701140     2.749779    -0.742641
N      3.227907     2.188618     2.749779    -0.742645
N      6.096446     6.182117     2.749779    -0.742652

The following XYZ coordinates are in angstroms. Other properties are in atomic units.
The sperically averaged electron density of each atom fit to a function of the form exp(a - br)
eigen_1, eigen_2 and eigen_3 are the three eigenvalues of traceless quadrupole moment tensor
  atom number  atomic symbol              X              Y              Z     net charge C6 coefficient C8 coefficient C10 coefficient fluctuating dipole atomic polarizability isotropic forcefield polarizability              a              b squared Pearson coefficient          <r^3>          <r^4>         wp_QDO          m_QDO          q_QDO       dipole_x       dipole_y       dipole_z         dipole            Qxy            Qxz            Qyz     Q(x^2-y^2)  Q(3z^2 - R^2)        eigen_1        eigen_2        eigen_3 static polarizability      alpha(xx)      alpha(xy)      alpha(xz)      alpha(yy)      alpha(yz)      alpha(zz) atomic spin moment
            1             Cd      -0.000000       6.714516       4.313440       0.744465     179.914251 0.54553736E+04  0.21972142E+06                                24.118625                           22.783094       1.007763       1.992097                    0.997853      83.812226     231.944393       0.426212       0.356806      -1.215202      -0.000000       0.000025       0.327513       0.327513       0.000015       0.000000      -0.000060       0.000003      -0.572747      -0.190916       0.095442       0.095473             25.665463      27.717403      -0.000750       0.000079      27.718997      -0.000260      21.559989           0.000504
            2             Cd       5.815000       3.357359      12.178940       0.744462     179.913879 0.54553735E+04  0.21972139E+06                                24.118585                           22.783093       1.007764       1.992097                    0.997853      83.812253     231.944372       0.426212       0.356806      -1.215202      -0.000000      -0.000025       0.327516       0.327516       0.000015       0.000000       0.000060       0.000003      -0.572734      -0.190911       0.095440       0.095471             25.665381      27.717314      -0.000744      -0.000079      27.718912       0.000259      21.559915           0.000500
            3             Cd       0.000000       0.000000       8.299676       0.696014     158.445382 0.48536191E+04  0.19020968E+06                                23.457498                           22.680483       1.206504       2.028326                    0.998933      84.949769     233.313539       0.393250       0.397439      -1.180675       0.000000      -0.000001       0.264938       0.264938       0.000001       0.000000       0.000001      -0.000002      -0.527579      -0.175860       0.087929       0.087931             24.891661      24.047219       0.000008      -0.000009      24.047408      -0.000015      26.580355           0.001366
            4             Cd       0.000000       0.000000       0.434176       0.696015     158.445386 0.48536143E+04  0.19020948E+06                                23.457518                           22.680488       1.206503       2.028326                    0.998933      84.949783     233.313683       0.393250       0.397439      -1.180674      -0.000000       0.000001       0.264938       0.264938       0.000001      -0.000000      -0.000001      -0.000002      -0.527573      -0.175858       0.087928       0.087930             24.891685      24.047179       0.000006       0.000008      24.047372       0.000016      26.580504           0.001368
            5              P      -0.000000       6.714516       1.826369       0.392420     123.887224 0.30229880E+04  0.11078531E+06                                18.527490                           16.188023       0.707115       1.933538                    0.999426      62.705440     196.933413       0.514136       0.325074      -1.179413       0.000002       0.000070      -0.240194       0.240194       0.000002      -0.000003      -0.000143       0.000132      -0.993565      -0.331188       0.165528       0.165660             21.222766      24.591841       0.000274       0.000044      24.594407       0.000141      14.482051           0.000012
            6              P       5.815000       3.357359       9.691869       0.392420     123.887117 0.30229890E+04  0.11078543E+06                                18.527543                           16.188081       0.707113       1.933538                    0.999426      62.705575     196.934354       0.514132       0.325076      -1.179410      -0.000003      -0.000070      -0.240195       0.240195       0.000002       0.000003       0.000144       0.000131      -0.993574      -0.331191       0.165530       0.165661             21.222837      24.591948       0.000277      -0.000042      24.594524      -0.000145      14.482040           0.000009
            7              P       0.000000       0.000000       5.760692       0.385640     112.239521 0.30486086E+04  0.11196126E+06                                18.009805                           16.853554       0.413195       1.854353                    0.999186      62.855489     197.619914       0.477340       0.349392      -1.158322      -0.000001      -0.000000      -0.207684       0.207684      -0.000001      -0.000000      -0.000001      -0.000001      -1.010750      -0.336917       0.168458       0.168459             19.439707      19.945707      -0.000005      -0.000008      19.945805      -0.000020      18.427608           0.000868
            8              P       0.000000       0.000000      13.626192       0.385641     112.239563 0.30486078E+04  0.11196122E+06                                18.009811                           16.853552       0.413188       1.854351                    0.999186      62.855467     197.619824       0.477340       0.349392      -1.158322       0.000001       0.000000      -0.207683       0.207683      -0.000001       0.000000       0.000001      -0.000001      -1.010754      -0.336918       0.168458       0.168460             19.439714      19.945685      -0.000003       0.000011      19.945778       0.000022      18.427680           0.000867
            9              H       4.389162       9.445404       4.025563       0.136796       0.844027 0.63204099E+01  0.59425100E+02                                 1.561836                            1.537992      -0.993369       2.410763                    0.996020       3.594020      10.364956       0.464181       1.403440      -0.681964      -0.008827       0.011289      -0.025000       0.028815      -0.002458      -0.000152      -0.008424       0.003359       0.006704      -0.009500       0.000761       0.008739              1.574486       1.374404       0.012872      -0.015707       1.381993      -0.146025       1.967062          -0.000657
           10              H       4.547330       8.254909       5.033920       0.145538       0.936496 0.72974157E+01  0.70513071E+02                                 1.636115                            1.624035      -0.765720       2.529735                    0.998823       3.398782       9.661932       0.467684       1.355354      -0.693868      -0.006256      -0.025888       0.007471       0.027661      -0.002707      -0.004763       0.000287      -0.000443      -0.008978      -0.006282       0.000444       0.005837              1.631683       1.547695      -0.184287       0.018841       1.932215      -0.048463       1.415139           0.000735
           11              H       8.771928       0.430069       5.431914       0.116480       1.110413 0.90587474E+01  0.93166698E+02                                 1.887466                            1.849909      -1.130806       2.335574                    0.994571       3.884270      11.706086       0.420387       1.416655      -0.680545       0.002072       0.020123      -0.005255       0.020901       0.005906      -0.007734      -0.004456      -0.005321       0.008545      -0.009861      -0.002471       0.012332              1.890962       1.652165      -0.096567       0.037325       2.310397      -0.131257       1.710325           0.002247
           12              H       3.181968       9.403103       6.529938       0.132733       1.023838 0.77364374E+01  0.76680015E+02                                 1.804398                            1.719804      -1.211420       2.311836                    0.993616       3.768139      11.239128       0.431039       1.433667      -0.676831       0.003285      -0.010619       0.024197       0.026628      -0.007173      -0.005727      -0.002351       0.002710       0.023431      -0.012700       0.002299       0.010401              1.855484       1.521998       0.006547       0.071212       1.456892      -0.037632       2.587561           0.000643
           13              H      -1.151952       7.669733       0.160456       0.125674       1.273237 0.10971990E+02  0.11905146E+03                                 2.121952                            2.080025      -1.122714       2.348150                    0.993633       4.079247      12.862388       0.381745       1.478710      -0.669498       0.000338       0.024632      -0.007647       0.025794      -0.001597       0.008865      -0.019741      -0.014411      -0.101747      -0.041252       0.010177       0.031074              2.132924       2.058760      -0.150316      -0.344113       1.844442      -0.039926       2.495570           0.006907
           14              H      -2.113753       6.922400       1.116901       0.147743       1.049558 0.85076495E+01  0.86285482E+02                                 1.830879                            1.802762      -1.231695       2.306867                    0.993472       3.762222      11.323094       0.421580       1.432512      -0.677482      -0.027195      -0.006773       0.008644       0.029328       0.001186      -0.006352       0.001577      -0.012129      -0.038062      -0.015412       0.002847       0.012565              1.836265       1.976298       0.210926      -0.091179       2.074786      -0.069577       1.457710           0.000763
           15              H      -1.370596       9.434325       1.088585       0.123190       1.135788 0.92443943E+01  0.94755577E+02                                 1.862387                            1.826780      -0.893366       2.448621                    0.997547       3.686313      10.788904       0.441422       1.353709      -0.694161       0.017461      -0.005130      -0.022673       0.029073      -0.015449      -0.006895      -0.004501       0.016911       0.024727      -0.023473       0.007777       0.015696              1.864880       1.906966       0.238776      -0.184204       2.056311      -0.225950       1.631363           0.006816
           16              H      -1.848589       8.797783       2.424147       0.118963       1.088473 0.87353302E+01  0.89145043E+02                                 1.856825                            1.808511      -1.290699       2.253890                    0.993221       4.018521      12.115779       0.427459       1.404088      -0.681164       0.003339      -0.015551       0.022851       0.027841      -0.005994      -0.002910       0.004267       0.002664       0.030499      -0.011340      -0.001073       0.012412              1.870318       1.620129      -0.099692       0.006279       1.558758       0.044391       2.432067           0.000329
           17              H       0.170379       1.548047       4.025563       0.136796       0.844022 0.63203666E+01  0.59424589E+02                                 1.561830                            1.537987      -0.993362       2.410767                    0.996020       3.594007      10.364908       0.464182       1.403441      -0.681964       0.014190       0.001999      -0.025000       0.028815       0.002684      -0.007219       0.004344       0.002579       0.006704      -0.009500       0.000761       0.008739              1.574481       1.368944      -0.009722      -0.118608       1.387445       0.086614       1.967053          -0.000658
           18              H      -0.939704       2.006317       5.033920       0.145537       0.936491 0.72973698E+01  0.70512505E+02                                 1.636110                            1.624029      -0.765711       2.529739                    0.998823       3.398771       9.661887       0.467685       1.355354      -0.693868      -0.019292       0.018362       0.007471       0.027661       0.001162       0.002631       0.003981       0.004910      -0.008979      -0.006282       0.000445       0.005837              1.631677       1.995674      -0.074358      -0.051391       1.484224       0.007914       1.415134           0.000735
           19              H       1.801487       2.260129       5.431914       0.116483       1.110394 0.90585465E+01  0.93164138E+02                                 1.887447                            1.849892      -1.130787       2.335584                    0.994572       3.884230      11.705944       0.420388       1.416659      -0.680544       0.016392      -0.011856      -0.005254       0.020901      -0.005257       0.000008       0.008926      -0.007567       0.008543      -0.009861      -0.002471       0.012331              1.890943       2.229443      -0.236736      -0.132332       1.733077       0.033302       1.710310           0.002248
           20              H       0.737342       2.614659       6.529938       0.132734       1.023827 0.77363307E+01  0.76678687E+02                                 1.804385                            1.719793      -1.211413       2.311841                    0.993616       3.768116      11.239037       0.431040       1.433667      -0.676831      -0.010839       0.002465       0.024197       0.026628       0.004759       0.000828       0.006135       0.011069       0.023428      -0.012698       0.002299       0.010400              1.855470       1.467490       0.024919      -0.068195       1.511382      -0.042857       2.587539           0.000642
           21              H       1.403159       7.234628       0.160456       0.125671       1.273293 0.10972637E+02  0.11906048E+03                                 2.122030                            2.080099      -1.122772       2.348122                    0.993632       4.079358      12.862929       0.381735       1.478727      -0.669495       0.021163      -0.012608      -0.007646       0.025793      -0.005441      -0.021531       0.002193       0.009970      -0.101758      -0.041256       0.010181       0.031076              2.133003       2.028272       0.167975       0.137496       1.875059       0.317980       2.495679           0.006907
           22              H       1.236850       8.441238       1.116901       0.147748       1.049533 0.85073294E+01  0.86281343E+02                                 1.830847                            1.802726      -1.231649       2.306892                    0.993473       3.762125      11.322709       0.421585       1.432510      -0.677483       0.007734       0.026939       0.008643       0.029330      -0.005846       0.004542       0.004712       0.004009      -0.038056      -0.015410       0.002845       0.012564              1.836235       1.867450      -0.148115      -0.014662       2.183571       0.113751       1.457683           0.000763
           23              H       3.040664       6.541683       1.088585       0.123185       1.135847 0.92450718E+01  0.94764460E+02                                 1.862465                            1.826857      -0.893442       2.448581                    0.997546       3.686456      10.789508       0.441409       1.353723      -0.694158      -0.013174      -0.012555      -0.022673       0.029073       0.015050      -0.000450       0.008221       0.018306       0.024734      -0.023477       0.007779       0.015698              1.864956       1.812261      -0.184060      -0.103582       2.151181       0.272517       1.631427           0.006818
           24              H       2.728398       7.273908       2.424147       0.118958       1.088513 0.87357447E+01  0.89150430E+02                                 1.856875                            1.808556      -1.290748       2.253861                    0.993221       4.018644      12.116273       0.427452       1.404092      -0.681163      -0.015135       0.004884       0.022851       0.027841       0.004148       0.005153       0.000387       0.009049       0.030502      -0.011338      -0.001075       0.012414              1.870369       1.660476       0.076429       0.035301       1.518485      -0.027633       2.432147           0.000329
           25              H      -4.559542       9.150298       4.025563       0.136796       0.844024 0.63203836E+01  0.59424774E+02                                 1.561831                            1.537987      -0.993360       2.410768                    0.996020       3.594009      10.364908       0.464182       1.403438      -0.681964      -0.005363      -0.013289      -0.025000       0.028815      -0.000225       0.007371       0.004080      -0.005938       0.006704      -0.009500       0.000761       0.008739              1.574481       1.391239      -0.003150       0.134315       1.365151       0.059410       1.967055          -0.000657
           26              H      -3.607626       9.882524       5.033920       0.145537       0.936499 0.72974483E+01  0.70513452E+02                                 1.636118                            1.624037      -0.765722       2.529734                    0.998823       3.398787       9.661945       0.467684       1.355353      -0.693868       0.025548       0.007526       0.007471       0.027661       0.001546       0.002133      -0.004269      -0.004468      -0.008979      -0.006282       0.000445       0.005838              1.631686       1.676490       0.258646       0.032550       1.803427       0.040548       1.415141           0.000735
           27              H       6.871586       7.381677       5.431914       0.116481       1.110395 0.90585562E+01  0.93164183E+02                                 1.887442                            1.849887      -1.130783       2.335586                    0.994572       3.884228      11.705902       0.420391       1.416651      -0.680546      -0.018464      -0.008268      -0.005254       0.020902      -0.000648       0.007726      -0.004470       0.012886       0.008542      -0.009860      -0.002471       0.012331              1.890938       2.062179       0.333299       0.095007       1.900328       0.097951       1.710306           0.002248
           28              H      -3.919310       8.125989       6.529938       0.132733       1.023840 0.77364476E+01  0.76680112E+02                                 1.804396                            1.719803      -1.211422       2.311835                    0.993616       3.768140      11.239117       0.431040       1.433663      -0.676832       0.007554       0.008155       0.024197       0.026628       0.002414       0.004899      -0.003785      -0.013780       0.023430      -0.012700       0.002299       0.010401              1.855482       1.478836      -0.031466      -0.003017       1.500052       0.080488       2.587558           0.000642
           29              H      -0.251208       5.239389       0.160456       0.125657       1.273251 0.10972114E+02  0.11905314E+03                                 2.121970                            2.080040      -1.122712       2.348151                    0.993632       4.079268      12.862472       0.381743       1.478714      -0.669498      -0.021503      -0.012018      -0.007650       0.025794       0.007039       0.012667       0.017551       0.004433      -0.101732      -0.041251       0.010175       0.031076              2.132943       1.767850      -0.017642       0.206633       2.135364      -0.278042       2.495616           0.006906
           30              H       0.876902       4.780112       1.116901       0.147734       1.049537 0.85073479E+01  0.86281404E+02                                 1.830834                            1.802715      -1.231587       2.306913                    0.993474       3.762137      11.322662       0.421592       1.432488      -0.677487       0.019467      -0.020165       0.008644       0.029331       0.004655       0.001810      -0.006289       0.008121      -0.038072      -0.015414       0.002849       0.012564              1.836223       2.232790      -0.062831       0.105837       1.818205      -0.044171       1.457673           0.000763
           31              H      -1.670068       4.167742       1.088585       0.123191       1.135801 0.92445811E+01  0.94758199E+02                                 1.862419                            1.826813      -0.893415       2.448599                    0.997546       3.686369      10.789193       0.441412       1.353731      -0.694157      -0.004289       0.017684      -0.022673       0.029072       0.000400       0.007345      -0.003721      -0.035217       0.024734      -0.023475       0.007778       0.015697              1.864912       2.225794      -0.054720       0.287787       1.737550      -0.046551       1.631392           0.006817
           32              H      -0.879810       4.072059       2.424147       0.118960       1.088511 0.87357486E+01  0.89150477E+02                                 1.856872                            1.808556      -1.290756       2.253855                    0.993222       4.018649      12.116287       0.427452       1.404090      -0.681163       0.011796       0.010663       0.022852       0.027840       0.001843      -0.002240      -0.004655      -0.011709       0.030505      -0.011338      -0.001076       0.012414              1.870367       1.487797       0.023274      -0.041583       1.691173      -0.016755       2.432130           0.000329
           33              H       1.425838       0.626471      11.891063       0.136795       0.844029 0.63204277E+01  0.59425290E+02                                 1.561836                            1.537992      -0.993365       2.410764                    0.996020       3.594023      10.364956       0.464182       1.403437      -0.681965       0.008827      -0.011289      -0.024999       0.028815      -0.002459       0.000152       0.008424       0.003359       0.006704      -0.009500       0.000761       0.008739              1.574487       1.374405       0.012872       0.015707       1.381993       0.146025       1.967062          -0.000659
           34              H       1.267670       1.816966      12.899420       0.145539       0.936487 0.72973166E+01  0.70511804E+02                                 1.636099                            1.624019      -0.765702       2.529744                    0.998823       3.398754       9.661800       0.467689       1.355346      -0.693870       0.006256       0.025888       0.007471       0.027662      -0.002708       0.004763      -0.000287      -0.000446      -0.008980      -0.006283       0.000445       0.005837              1.631667       1.547679      -0.184284      -0.018841       1.932194       0.048462       1.415127           0.000735
           35              H      -2.956928       9.641806      13.297414       0.116481       1.110387 0.90584483E+01  0.93162682E+02                                 1.887424                            1.849869      -1.130763       2.335595                    0.994572       3.884191      11.705719       0.420396       1.416640      -0.680548      -0.002071      -0.020124      -0.005254       0.020902       0.005903       0.007734       0.004456      -0.005323       0.008539      -0.009860      -0.002471       0.012330              1.890920       1.652129      -0.096565      -0.037324       2.310340       0.131254       1.710290           0.002247
           36              H       2.633032       0.668773      14.395438       0.132734       1.023834 0.77363973E+01  0.76679492E+02                                 1.804392                            1.719798      -1.211421       2.311837                    0.993616       3.768120      11.239050       0.431040       1.433665      -0.676832      -0.003285       0.010619       0.024197       0.026628      -0.007174       0.005727       0.002351       0.002710       0.023431      -0.012700       0.002299       0.010401              1.855477       1.521994       0.006547      -0.071213       1.456887       0.037631       2.587551           0.000643
           37              H       6.966952       2.402142       8.025956       0.125673       1.273301 0.10972750E+02  0.11906219E+03                                 2.122048                            2.080117      -1.122778       2.348119                    0.993631       4.079418      12.863211       0.381730       1.478738      -0.669493      -0.000337      -0.024633      -0.007643       0.025794      -0.001597      -0.008869       0.019744      -0.014411      -0.101778      -0.041263       0.010183       0.031081              2.133022       2.058857      -0.150330       0.344136       1.844521       0.039928       2.495687           0.006907
           38              H       7.928752       3.149475       8.982401       0.147743       1.049556 0.85076292E+01  0.86285316E+02                                 1.830884                            1.802766      -1.231691       2.306869                    0.993472       3.762233      11.323169       0.421576       1.432523      -0.677480       0.027195       0.006773       0.008644       0.029328       0.001186       0.006352      -0.001577      -0.012129      -0.038065      -0.015412       0.002847       0.012565              1.836271       1.976304       0.210929       0.091182       2.074795       0.069580       1.457713           0.000762
           39              H       7.185595       0.637550       8.954085       0.123193       1.135799 0.92445296E+01  0.94757435E+02                                 1.862407                            1.826800      -0.893382       2.448612                    0.997547       3.686353      10.789094       0.441417       1.353719      -0.694159      -0.017460       0.005131      -0.022673       0.029073      -0.015450       0.006895       0.004501       0.016912       0.024729      -0.023475       0.007778       0.015697              1.864900       1.906988       0.238780       0.184206       2.056336       0.225951       1.631377           0.006819
           40              H       7.663588       1.274092      10.289647       0.118963       1.088476 0.87353736E+01  0.89145609E+02                                 1.856830                            1.808516      -1.290702       2.253887                    0.993221       4.018535      12.115835       0.427458       1.404088      -0.681164      -0.003339       0.015551       0.022851       0.027842      -0.005994       0.002910      -0.004268       0.002663       0.030500      -0.011340      -0.001072       0.012412              1.870322       1.620132      -0.099692      -0.006280       1.558762      -0.044392       2.432071           0.000328
           41              H       5.644621       8.523828      11.891063       0.136795       0.844025 0.63203896E+01  0.59424836E+02                                 1.561831                            1.537987      -0.993358       2.410767                    0.996020       3.594011      10.364909       0.464183       1.403437      -0.681965      -0.014190      -0.001999      -0.024999       0.028815       0.002684       0.007219      -0.004344       0.002579       0.006703      -0.009500       0.000761       0.008739              1.574481       1.368945      -0.009721       0.118607       1.387445      -0.086614       1.967054          -0.000659
           42              H       6.754704       8.065558      12.899420       0.145538       0.936483 0.72972784E+01  0.70511333E+02                                 1.636094                            1.624014      -0.765693       2.529748                    0.998823       3.398744       9.661760       0.467690       1.355345      -0.693870       0.019292      -0.018362       0.007471       0.027662       0.001161      -0.002631      -0.003982       0.004911      -0.008981      -0.006283       0.000445       0.005837              1.631662       1.995653      -0.074357       0.051390       1.484210      -0.007914       1.415122           0.000735
           43              H       4.013513       7.811746      13.297414       0.116483       1.110368 0.90582488E+01  0.93160147E+02                                 1.887406                            1.849853      -1.130746       2.335605                    0.994572       3.884152      11.705583       0.420396       1.416646      -0.680547      -0.016393       0.011856      -0.005254       0.020902      -0.005256      -0.000008      -0.008926      -0.007562       0.008537      -0.009859      -0.002471       0.012330              1.890902       2.229392      -0.236727       0.132329       1.733038      -0.033302       1.710275           0.002247
           44              H       5.077658       7.457216      14.395438       0.132735       1.023822 0.77362818E+01  0.76678062E+02                                 1.804378                            1.719786      -1.211414       2.311842                    0.993616       3.768096      11.238958       0.431042       1.433666      -0.676831       0.010839      -0.002465       0.024197       0.026628       0.004759      -0.000828      -0.006135       0.011069       0.023428      -0.012699       0.002299       0.010400              1.855463       1.467484       0.024918       0.068194       1.511376       0.042857       2.587529           0.000643
           45              H       4.411841       2.837247       8.025956       0.125669       1.273356 0.10973385E+02  0.11907104E+03                                 2.122125                            2.080189      -1.122835       2.348092                    0.993631       4.079527      12.863744       0.381719       1.478755      -0.669490      -0.021164       0.012608      -0.007642       0.025793      -0.005441       0.021536      -0.002191       0.009970      -0.101789      -0.041268       0.010186       0.031082              2.133100       2.028368       0.167990      -0.137506       1.875138      -0.318001       2.495795           0.006906
           46              H       4.578150       1.630637       8.982401       0.147748       1.049532 0.85073214E+01  0.86281328E+02                                 1.830853                            1.802732      -1.231644       2.306894                    0.993473       3.762137      11.322786       0.421581       1.432520      -0.677481      -0.007734      -0.026939       0.008643       0.029330      -0.005845      -0.004541      -0.004712       0.004009      -0.038059      -0.015410       0.002846       0.012564              1.836242       1.867456      -0.148117       0.014663       2.183583      -0.113755       1.457687           0.000762
           47              H       2.774337       3.530192       8.954085       0.123188       1.135854 0.92451609E+01  0.94765714E+02                                 1.862479                            1.826871      -0.893454       2.448574                    0.997546       3.686488      10.789663       0.441405       1.353732      -0.694156       0.013174       0.012554      -0.022673       0.029073       0.015051       0.000451      -0.008222       0.018307       0.024735      -0.023478       0.007779       0.015699              1.864972       1.812277      -0.184063       0.103582       2.151201      -0.272518       1.631437           0.006821
           48              H       3.086602       2.797967      10.289647       0.118958       1.088514 0.87357610E+01  0.89150650E+02                                 1.856877                            1.808559      -1.290748       2.253860                    0.993221       4.018651      12.116303       0.427451       1.404093      -0.681163       0.015136      -0.004885       0.022851       0.027841       0.004149      -0.005153      -0.000387       0.009050       0.030502      -0.011339      -0.001075       0.012414              1.870370       1.660478       0.076428      -0.035303       1.518486       0.027633       2.432147           0.000328
           49              H      10.374541       0.921577      11.891063       0.136796       0.844027 0.63204021E+01  0.59424974E+02                                 1.561831                            1.537988      -0.993356       2.410769                    0.996020       3.594012      10.364909       0.464183       1.403435      -0.681965       0.005363       0.013289      -0.024999       0.028815      -0.000225      -0.007371      -0.004080      -0.005938       0.006704      -0.009500       0.000761       0.008739              1.574482       1.391239      -0.003150      -0.134314       1.365151      -0.059410       1.967055          -0.000658
           50              H       9.422626       0.189351      12.899420       0.145538       0.936491 0.72973536E+01  0.70512245E+02                                 1.636103                            1.624022      -0.765705       2.529742                    0.998823       3.398761       9.661823       0.467689       1.355345      -0.693870      -0.025548      -0.007526       0.007471       0.027662       0.001547      -0.002133       0.004269      -0.004467      -0.008980      -0.006283       0.000445       0.005838              1.631670       1.676474       0.258643      -0.032549       1.803408      -0.040547       1.415129           0.000735
           51              H      -1.056585       2.690198      13.297414       0.116482       1.110369 0.90582589E+01  0.93160181E+02                                 1.887399                            1.849847      -1.130739       2.335607                    0.994572       3.884147      11.705524       0.420400       1.416635      -0.680549       0.018464       0.008270      -0.005254       0.020903      -0.000646      -0.007726       0.004470       0.012882       0.008535      -0.009859      -0.002471       0.012329              1.890894       2.062129       0.333289      -0.095005       1.900285      -0.097949       1.710270           0.002247
           52              H       9.734310       1.945886      14.395438       0.132734       1.023835 0.77364035E+01  0.76679543E+02                                 1.804389                            1.719797      -1.211423       2.311836                    0.993616       3.768121      11.239040       0.431042       1.433661      -0.676832      -0.007554      -0.008155       0.024197       0.026628       0.002414      -0.004899       0.003784      -0.013780       0.023430      -0.012700       0.002299       0.010400              1.855475       1.478831      -0.031466       0.003018       1.500046      -0.080487       2.587547           0.000643
           53              H       6.066208       4.832486       8.025956       0.125657       1.273312 0.10972838E+02  0.11906339E+03                                 2.122063                            2.080128      -1.122773       2.348122                    0.993631       4.079434      12.863274       0.381728       1.478742      -0.669492       0.021503       0.012019      -0.007646       0.025793       0.007039      -0.012668      -0.017557       0.004433      -0.101763      -0.041262       0.010180       0.031082              2.133037       1.767918      -0.017643      -0.206646       2.135464       0.278060       2.495728           0.006908
           54              H       4.938098       5.291763       8.982401       0.147735       1.049536 0.85073408E+01  0.86281399E+02                                 1.830840                            1.802720      -1.231583       2.306914                    0.993474       3.762149      11.322739       0.421589       1.432498      -0.677485      -0.019466       0.020165       0.008644       0.029331       0.004655      -0.001810       0.006289       0.008121      -0.038075      -0.015414       0.002850       0.012565              1.836229       2.232801      -0.062833      -0.105841       1.818211       0.044172       1.457676           0.000763
           55              H       7.485068       5.904133       8.954085       0.123194       1.135808 0.92446758E+01  0.94759516E+02                                 1.862434                            1.826827      -0.893426       2.448593                    0.997546       3.686402      10.789348       0.441408       1.353738      -0.694155       0.004288      -0.017684      -0.022673       0.029072       0.000401      -0.007346       0.003721      -0.035220       0.024735      -0.023477       0.007779       0.015698              1.864927       2.225815      -0.054719      -0.287788       1.737564       0.046551       1.631401           0.006819
           56              H       6.694809       5.999816      10.289647       0.118959       1.088514 0.87357846E+01  0.89150942E+02                                 1.856876                            1.808560      -1.290758       2.253854                    0.993222       4.018661      12.116332       0.427452       1.404090      -0.681163      -0.011796      -0.010663       0.022852       0.027840       0.001843       0.002241       0.004655      -0.011709       0.030505      -0.011338      -0.001076       0.012414              1.870370       1.487800       0.023274       0.041582       1.691176       0.016756       2.432133           0.000328
           57              H      -2.032924       9.181521      11.087209       0.358156       0.680217 0.44365410E+01  0.40088313E+02                                 1.655145                            1.513345      -1.536003       2.262669                    0.996786       3.413684      11.317439       0.350163       1.935810      -0.599336      -0.012264       0.010292      -0.004477       0.016625       0.021459      -0.015472       0.002011      -0.002357       0.039563      -0.031775       0.007027       0.024748              1.717084       1.336036       0.252735       0.111002       2.250462       0.553093       1.564754           0.004419
           58              H      -3.199995       8.453325      10.240881       0.374671       0.450189 0.26332940E+01  0.20542702E+02                                 1.194836                            1.121974      -1.015212       2.542542                    0.999959       2.560407       7.472692       0.437976       1.792658      -0.621141      -0.001474       0.006805      -0.002949       0.007561       0.000245      -0.005694      -0.001153      -0.016727       0.016497      -0.012878       0.005004       0.007874              1.226576       1.641732      -0.014721       0.287553       0.965505       0.003685       1.072490          -0.001274
           59              H      -2.280643       7.672754      11.211484       0.283702       2.506047 0.23857386E+02  0.31994191E+03                                 3.362802                            3.067221      -2.955468       1.543573                    0.972417       6.082300      22.586295       0.308858       1.478763      -0.657781      -0.086161       0.040581      -0.013050       0.096129       0.108769      -0.065842       0.031859      -0.122558       0.124245      -0.170640       0.065732       0.104908              3.413276       2.564253       0.054062      -0.069942       4.080861      -1.205075       3.594714           0.069636
           60              H      -1.722985       8.195485       9.921542       0.256296       3.179319 0.31436946E+02  0.44732713E+03                                 3.716102                            3.346509      -3.123137       1.422671                    0.976706       6.999727      25.938774       0.322215       1.335903      -0.681286      -0.097382       0.080526      -0.006628       0.126537       0.147226       0.027514      -0.025640      -0.079383       0.211911      -0.193115       0.075641       0.117474              3.790404       4.052392      -0.250680      -1.434920       2.867486       0.333743       4.451333           0.093493
           61              H       3.152893       7.241678      11.087209       0.358154       0.680219 0.44365520E+01  0.40088519E+02                                 1.655160                            1.513357      -1.536020       2.262661                    0.996785       3.413722      11.317655       0.350157       1.935836      -0.599333       0.015046       0.005475      -0.004477       0.016625      -0.011751       0.009478       0.012393      -0.035991       0.039565      -0.031776       0.007027       0.024748              1.717102       1.803001      -0.522336       0.423498       1.783538      -0.372684       1.564768           0.004419
           62              H       3.105791       8.616489      10.240881       0.374672       0.450192 0.26333192E+01  0.20542930E+02                                 1.194837                            1.121975      -1.015214       2.542542                    0.999958       2.560413       7.472694       0.437979       1.792644      -0.621143       0.006630      -0.002126      -0.002949       0.007561      -0.007365       0.001849       0.005508       0.007939       0.016497      -0.012878       0.005005       0.007873              1.226577       1.147312       0.300176      -0.140586       1.459929      -0.250871       1.072491          -0.001273
           63              H       1.970122       8.210593      11.211484       0.283704       2.506098 0.23857979E+02  0.31995191E+03                                 3.362844                            3.067255      -2.955484       1.543566                    0.972416       6.082377      22.586666       0.308857       1.478759      -0.657781       0.078226       0.054329      -0.013053       0.096132      -0.107457       0.060520       0.041093      -0.127117       0.124236      -0.170647       0.065735       0.104912              3.413321       3.654938      -0.683756      -1.008670       2.990264       0.663122       3.594759           0.069633
           64              H       2.143991       7.466281       9.921542       0.256300       3.179386 0.31437750E+02  0.44734115E+03                                 3.716133                            3.346536      -3.123144       1.422664                    0.976706       6.999819      25.939134       0.322217       1.335890      -0.681289       0.118429       0.044077      -0.006627       0.126539      -0.107991      -0.035960      -0.011012      -0.215305       0.211910      -0.193115       0.075641       0.117474              3.790436       3.380836       0.638423       1.006501       3.539096       1.075816       4.451376           0.093496
           65              H      -1.119969       3.720551      11.087209       0.358157       0.680202 0.44364249E+01  0.40087017E+02                                 1.655124                            1.513329      -1.535988       2.262678                    0.996786       3.413652      11.317312       0.350164       1.935818      -0.599335      -0.002781      -0.015767      -0.004476       0.016624      -0.009709       0.005994      -0.014403       0.038344       0.039564      -0.031773       0.007026       0.024747              1.717061       2.240698       0.269583      -0.534482       1.345752      -0.180411       1.564734           0.004419
           66              H       0.094203       3.073936      10.240881       0.374672       0.450190 0.26333041E+01  0.20542807E+02                                 1.194838                            1.121977      -1.015221       2.542539                    0.999958       2.560416       7.472730       0.437975       1.792660      -0.621141      -0.005156      -0.004679      -0.002949       0.007561       0.007120       0.003846      -0.004355       0.008788       0.016497      -0.012878       0.005004       0.007874              1.226578       1.121815      -0.285454      -0.146968       1.485427       0.247186       1.072493          -0.001273
           67              H       0.310521       4.260403      11.211484       0.283705       2.506082 0.23857833E+02  0.31994935E+03                                 3.362823                            3.067241      -2.955479       1.543567                    0.972417       6.082369      22.586592       0.308859       1.478755      -0.657782       0.007936      -0.094911      -0.013051       0.096132      -0.001319       0.005328      -0.072954       0.249678       0.124240      -0.170645       0.065733       0.104911              3.413297       3.748550       0.629682       1.078603       2.896602       0.541969       3.594740           0.069636
           68              H      -0.421006       4.481984       9.921542       0.256313       3.179323 0.31437057E+02  0.44732901E+03                                 3.716087                            3.346500      -3.123145       1.422667                    0.976706       6.999752      25.938855       0.322218       1.335891      -0.681288      -0.021045      -0.124599      -0.006626       0.126538      -0.039238       0.008445       0.036649       0.294693       0.211913      -0.193115       0.075642       0.117473              3.790386       2.946609      -0.387736       0.428430       3.973236      -1.409534       4.451314           0.093495
           69              H       7.847924       0.890354       3.221709       0.358147       0.680233 0.44366556E+01  0.40089512E+02                                 1.655157                            1.513354      -1.535993       2.262667                    0.996786       3.413689      11.317390       0.350166       1.935782      -0.599340       0.012263      -0.010292      -0.004477       0.016623       0.021457       0.015473      -0.002014      -0.002356       0.039552      -0.031773       0.007027       0.024746              1.717098       1.336046       0.252745      -0.111008       2.250485      -0.553102       1.564764           0.004416
           70              H       9.014994       1.618550       2.375381       0.374665       0.450207 0.26334224E+01  0.20543912E+02                                 1.194858                            1.121992      -1.015223       2.542529                    0.999958       2.560447       7.472795       0.437979       1.792628      -0.621145       0.001474      -0.006805      -0.002949       0.007561       0.000245       0.005693       0.001153      -0.016725       0.016494      -0.012876       0.005004       0.007872              1.226599       1.641770      -0.014721      -0.287567       0.965518      -0.003685       1.072509          -0.001271
           71              H       8.095643       2.399121       3.345984       0.283681       2.505896 0.23855617E+02  0.31991284E+03                                 3.362730                            3.067158      -2.955412       1.543607                    0.972418       6.082056      22.585336       0.308853       1.478812      -0.657774       0.086149      -0.040574      -0.013056       0.096116       0.108751       0.065851      -0.031866      -0.122539       0.124180      -0.170622       0.065724       0.104899              3.413204       2.564198       0.054046       0.069922       4.080792       1.205048       3.594624           0.069594
           72              H       7.537985       1.876390       2.056042       0.256290       3.178512 0.31427045E+02  0.44715411E+03                                 3.715679                            3.346144      -3.123042       1.422753                    0.976705       6.998597      25.934237       0.322207       1.336032      -0.681265       0.097350      -0.080500      -0.006625       0.126496       0.147177      -0.027512       0.025637      -0.079357       0.211821      -0.193051       0.075612       0.117439              3.789974       4.051924      -0.250655       1.434733       2.867175      -0.333708       4.450822           0.093426
           73              H       2.662107       2.830197       3.221709       0.358147       0.680237 0.44366847E+01  0.40089924E+02                                 1.655175                            1.513368      -1.536012       2.262658                    0.996786       3.413735      11.317641       0.350161       1.935807      -0.599337      -0.015045      -0.005475      -0.004477       0.016624      -0.011749      -0.009480      -0.012393      -0.035987       0.039554      -0.031774       0.007028       0.024746              1.717119       1.803014      -0.522347      -0.423504       1.783562       0.372693       1.564780           0.004418
           74              H       2.709209       1.455386       2.375381       0.374666       0.450209 0.26334343E+01  0.20544015E+02                                 1.194857                            1.121992      -1.015226       2.542529                    0.999958       2.560449       7.472789       0.437981       1.792619      -0.621146      -0.006630       0.002126      -0.002949       0.007561      -0.007364      -0.001849      -0.005507       0.007940       0.016494      -0.012877       0.005005       0.007872              1.226599       1.147329       0.300185       0.140592       1.459958       0.250882       1.072509          -0.001270
           75              H       3.844878       1.861282       3.345984       0.283687       2.505911 0.23855791E+02  0.31991593E+03                                 3.362746                            3.067171      -2.955424       1.543603                    0.972417       6.082085      22.585511       0.308852       1.478813      -0.657773      -0.078213      -0.054321      -0.013059       0.096118      -0.107439      -0.060530      -0.041097      -0.127093       0.124171      -0.170628       0.065726       0.104901              3.413222       3.654857      -0.683735       1.008645       2.990170      -0.663084       3.594639           0.069592
           76              H       3.671009       2.605594       2.056042       0.256295       3.178584 0.31427937E+02  0.44716964E+03                                 3.715712                            3.346173      -3.123050       1.422745                    0.976705       6.998700      25.934638       0.322209       1.336017      -0.681268      -0.118391      -0.044063      -0.006624       0.126498      -0.107957       0.035956       0.011012      -0.215232       0.211821      -0.193051       0.075612       0.117440              3.790007       3.380467       0.638342      -1.006378       3.538691      -1.075669       4.450864           0.093431
           77              H       6.934969       6.351324       3.221709       0.358150       0.680219 0.44365491E+01  0.40088331E+02                                 1.655138                            1.513339      -1.535980       2.262675                    0.996786       3.413664      11.317297       0.350167       1.935790      -0.599339       0.002781       0.015765      -0.004477       0.016623      -0.009708      -0.005993       0.014406       0.038340       0.039553      -0.031771       0.007026       0.024745              1.717077       2.240728       0.269584       0.534493       1.345758       0.180411       1.564746           0.004419
           78              H       5.720797       6.997939       2.375381       0.374667       0.450206 0.26334192E+01  0.20543894E+02                                 1.194858                            1.121993      -1.015233       2.542526                    0.999958       2.560453       7.472830       0.437977       1.792635      -0.621144       0.005156       0.004679      -0.002949       0.007561       0.007120      -0.003845       0.004354       0.008786       0.016494      -0.012876       0.005004       0.007872              1.226599       1.121833      -0.285464       0.146974       1.485455      -0.247197       1.072511          -0.001271
           79              H       5.504479       5.811472       3.345984       0.283689       2.505940 0.23856175E+02  0.31992211E+03                                 3.362753                            3.067180      -2.955427       1.543598                    0.972418       6.082141      22.585695       0.308854       1.478799      -0.657776      -0.007935       0.094897      -0.013058       0.096119      -0.001318      -0.005326       0.072966       0.249639       0.124177      -0.170628       0.065726       0.104902              3.413227       3.748472       0.629683      -1.078568       2.896558      -0.541971       3.594650           0.069599
           80              H       6.236006       5.589891       2.056042       0.256308       3.178536 0.31427414E+02  0.44716048E+03                                 3.715674                            3.346144      -3.123053       1.422746                    0.976705       6.998654      25.934445       0.322210       1.336016      -0.681268       0.021039       0.124560      -0.006623       0.126498      -0.039225      -0.008444      -0.036645       0.294598       0.211824      -0.193051       0.075613       0.117438              3.789965       2.946288      -0.387682      -0.428367       3.972794       1.409358       4.450813           0.093431
           81              C       4.411841       9.212744       4.966277      -0.318097      28.012326 0.48493488E+03  0.11781866E+05                                 8.092441                            7.352562      -0.260103       1.897916                    0.995607      31.300835      93.155284       0.603046       0.418047      -1.057261      -0.077457       0.035349       0.059059       0.103621      -0.005670      -0.016552      -0.008950       0.036829      -0.071895      -0.032569      -0.002701       0.035271              8.606474      11.712497       0.400562      -0.512362       6.644069       0.290993       7.462856           0.000137
           82              C       3.133704       9.557202       5.573493      -0.296402      29.343822 0.44448923E+03  0.10632261E+05                                 8.430851                            7.053281      -0.309757       1.883637                    0.997574      31.231652      94.112601       0.610084       0.419713      -1.049690       0.086651      -0.035756      -0.043167       0.103200      -0.019185      -0.048051      -0.012389       0.029157      -0.019828      -0.054762      -0.001369       0.056131              9.365412      12.305543       1.904879       0.782387       7.395986       1.041913       8.394707           0.002021
           83              C       2.006757       8.751452       4.997739       0.629628      22.063443 0.26206463E+03  0.55135128E+04                                 7.433468                            5.848614       0.002362       2.062529                    0.999756      22.404312      64.091444       0.594781       0.489473      -1.006348      -0.032330      -0.014693      -0.009692       0.036812      -0.027982      -0.048149       0.052039       0.082626       0.024298      -0.077151      -0.017112       0.094263              8.389385      10.020049       3.622862       2.489856       8.422553      -0.193976       6.725554           0.002520
           84              C      -1.384551       7.562971       1.096451      -0.312249      29.192854 0.42695502E+03  0.10196912E+05                                 8.563415                            7.010950      -0.520332       1.813256                    0.996515      32.230819      99.780331       0.594041       0.431721      -1.033491      -0.010454       0.106780       0.072568       0.129528       0.001660      -0.008012      -0.028781      -0.020784      -0.186742      -0.070288       0.020862       0.049426              9.880557      11.635377      -4.994826      -0.390671      11.638324       0.199606       6.367969           0.004492
           85              C      -1.936976       8.739366       1.459837      -0.298537      29.130032 0.39389258E+03  0.91683717E+04                                 8.375394                            6.607125      -0.261162       1.901999                    0.997744      30.766133      92.331973       0.633160       0.415603      -1.049201       0.022985      -0.129864      -0.060411       0.145060      -0.007631      -0.020995      -0.013299       0.011807       0.081068      -0.031687      -0.006637       0.038324              9.778710      12.475794      -4.840225       0.222342      10.234251       0.171699       6.626087           0.004587
           86              C      -3.319202       9.115047       1.143644       0.645479      20.881321 0.23760941E+03  0.48623505E+04                                 7.068914                            5.513051       0.149769       2.119410                    0.999852      21.539120      60.131340       0.623982       0.479680      -1.014714      -0.038405       0.007704      -0.003166       0.039298       0.010817      -0.044014      -0.060053      -0.027041       0.052550      -0.064346      -0.022309       0.086655              8.127731      10.936164      -3.167654       1.315319       7.513885       1.257734       5.933144           0.000238
           87              C      -0.042450       1.644737       4.966277      -0.318096      28.012242 0.48493265E+03  0.11781799E+05                                 8.092436                            7.352555      -0.260094       1.897920                    0.995607      31.300730      93.154941       0.603045       0.418048      -1.057260       0.069342       0.049406       0.059060       0.103621       0.018782       0.000525       0.018811      -0.008595      -0.071898      -0.032571      -0.002700       0.035271              8.606477       7.564265       1.994425       0.508173      10.792330       0.298202       7.462837           0.000137
           88              C       0.894928       2.579407       5.573493      -0.296399      29.343715 0.44448596E+03  0.10632160E+05                                 8.430837                            7.053260      -0.309739       1.883644                    0.997574      31.231424      94.111716       0.610084       0.419714      -1.049690      -0.074293      -0.057163      -0.043166       0.103200       0.022213       0.013296       0.047809       0.018649      -0.019842      -0.054764      -0.001365       0.056129              9.365413       6.973672       1.173471       0.511117      12.727875      -1.198570       8.394692           0.002022
           89              C       0.760602       3.958247       4.997739       0.629641      22.062769 0.26205493E+03  0.55132629E+04                                 7.433330                            5.848508       0.002157       2.062468                    0.999756      22.404028      64.090561       0.594786       0.489473      -1.006347       0.003435       0.035350      -0.009688       0.036814       0.049773       0.069142       0.015680       0.007165       0.024306      -0.077152      -0.017117       0.094268              8.389238       5.684318      -1.119671      -1.412864      12.757979      -2.059283       6.725418           0.002519
           90              C       1.427001       7.489446       1.096451      -0.312242      29.191624 0.42693670E+03  0.10196344E+05                                 8.563087                            7.010729      -0.520187       1.813308                    0.996514      32.229956      99.776324       0.594061       0.431712      -1.033498       0.097705      -0.044341       0.072569       0.129532      -0.009817      -0.020921       0.021327       0.007505      -0.186730      -0.070286       0.020873       0.049412              9.880128      15.962179       2.496147       0.368305       7.310403       0.238472       6.367803           0.004492
           91              C       2.722002       7.379663       1.459837      -0.298539      29.129933 0.39389265E+03  0.91683822E+04                                 8.375378                            6.607124      -0.261176       1.901991                    0.997744      30.766305      92.332813       0.633159       0.415603      -1.049200      -0.123954       0.045027      -0.060410       0.145056       0.008928      -0.001017       0.024833       0.007311       0.081072      -0.031686      -0.006640       0.038327              9.778680      14.986211       3.390830       0.037532       7.723714      -0.278409       6.626114           0.004588
           92              C       3.738463       8.388865       1.143644       0.645477      20.881401 0.23761036E+03  0.48623759E+04                                 7.068936                            5.513065       0.149760       2.119406                    0.999852      21.539178      60.131583       0.623980       0.479681      -1.014713       0.025874       0.029408      -0.003166       0.039298      -0.017117      -0.030001       0.068143      -0.005214       0.052554      -0.064345      -0.022310       0.086655              8.127756      11.112690       3.065768       0.431560       7.337418      -1.767988       5.933160           0.000239
           93              C      -4.369391       9.286269       4.966277      -0.318096      28.012382 0.48493544E+03  0.11781879E+05                                 8.092441                            7.352558      -0.260102       1.897917                    0.995607      31.300831      93.155173       0.603047       0.418046      -1.057262       0.008116      -0.084755       0.059059       0.103621      -0.013112       0.016027      -0.009859      -0.028235      -0.071896      -0.032570      -0.002700       0.035270              8.606483       8.258070      -2.394994       0.004178      10.098531      -0.589210       7.462846           0.000137
           94              C      -4.028632       8.007141       5.573493      -0.296401      29.343903 0.44449009E+03  0.10632280E+05                                 8.430851                            7.053276      -0.309752       1.883639                    0.997574      31.231630      94.112347       0.610086       0.419712      -1.049692      -0.012360       0.092920      -0.043166       0.103200      -0.003031       0.034755      -0.035419      -0.047810      -0.019834      -0.054764      -0.001367       0.056131              9.365421      10.273027      -3.078383      -1.293529       9.428520       0.156634       8.394714           0.002022
           95              C      -2.767359       7.434051       4.997739       0.629628      22.063257 0.26206234E+03  0.55134544E+04                                 7.433424                            5.848584       0.002248       2.062492                    0.999756      22.404281      64.091364       0.594783       0.489472      -1.006348       0.028890      -0.020652      -0.009693       0.036811      -0.021788      -0.020995      -0.067717      -0.089779       0.024292      -0.077153      -0.017109       0.094262              8.389336      11.959299      -2.503214      -1.076944       6.483185       2.253272       6.725524           0.002520
           96              C      -0.042449       5.091333       1.096451      -0.312111      29.189417 0.42688927E+03  0.10195032E+05                                 8.563061                            7.010645      -0.520567       1.813202                    0.996517      32.229019      99.775873       0.594020       0.431750      -1.033465      -0.087249      -0.062378       0.072576       0.129502       0.008168       0.028935       0.007465       0.013183      -0.186856      -0.070329       0.020911       0.049417              9.880149       7.311632       2.498408       0.022444      15.961031      -0.438027       6.367784           0.004492
           97              C      -0.785025       4.024721       1.459837      -0.298577      29.131019 0.39390763E+03  0.91688169E+04                                 8.375582                            6.607242      -0.261182       1.901985                    0.997743      30.766823      92.334763       0.633155       0.415602      -1.049201       0.100958       0.084818      -0.060407       0.145037      -0.001299       0.022016      -0.011541      -0.019119       0.081078      -0.031687      -0.006644       0.038331              9.778980       6.602946       1.449493      -0.259864      16.107785       0.106789       6.626211           0.004588
           98              C      -0.419262       2.639838       1.143644       0.645480      20.881408 0.23760971E+03  0.48623600E+04                                 7.068944                            5.513059       0.149754       2.119404                    0.999852      21.539169      60.131574       0.623980       0.479681      -1.014713       0.012529      -0.037109      -0.003165       0.039295       0.006297       0.074016      -0.008089       0.032261       0.052559      -0.064343      -0.022315       0.086658              8.127785       5.626199       0.101897      -1.746894      12.823990       0.510278       5.933166           0.000239
           99              C       1.403160       0.859131      12.831777      -0.318098      28.012377 0.48493595E+03  0.11781895E+05                                 8.092445                            7.352569      -0.260095       1.897918                    0.995607      31.300833      93.155201       0.603046       0.418047      -1.057261       0.077458      -0.035349       0.059060       0.103621      -0.005671       0.016552       0.008951       0.036826      -0.071895      -0.032570      -0.002700       0.035270              8.606476      11.712492       0.400560       0.512355       6.644068      -0.290995       7.462869           0.000136
          100              C       2.681297       0.514673      13.438993      -0.296401      29.343765 0.44448834E+03  0.10632226E+05                                 8.430827                            7.053268      -0.309746       1.883641                    0.997574      31.231527      94.111932       0.610085       0.419712      -1.049691      -0.086651       0.035755      -0.043166       0.103199      -0.019188       0.048051       0.012390       0.029155      -0.019837      -0.054765      -0.001366       0.056131              9.365379      12.305490       1.904862      -0.782395       7.395946      -1.041905       8.394700           0.002021
          101              C       3.808243       1.320423      12.863239       0.629629      22.063370 0.26206378E+03  0.55134851E+04                                 7.433427                            5.848588       0.002369       2.062531                    0.999756      22.404223      64.090927       0.594786       0.489470      -1.006350       0.032331       0.014693      -0.009692       0.036812      -0.027983       0.048149      -0.052039       0.082625       0.024300      -0.077151      -0.017113       0.094264              8.389330      10.019969       3.622817      -2.489839       8.422502       0.193987       6.725519           0.002519
          102              C       7.199552       2.508904       8.961951      -0.312249      29.192712 0.42695271E+03  0.10196858E+05                                 8.563409                            7.010942      -0.520339       1.813254                    0.996515      32.230940      99.781197       0.594039       0.431722      -1.033488       0.010454      -0.106780       0.072570       0.129529       0.001659       0.008008       0.028783      -0.020784      -0.186774      -0.070299       0.020867       0.049431              9.880554      11.635355      -4.994814       0.390698      11.638336      -0.199615       6.367972           0.004490
          103              C       7.751977       1.332509       9.325337      -0.298537      29.130090 0.39389347E+03  0.91684021E+04                                 8.375416                            6.607137      -0.261162       1.901999                    0.997744      30.766216      92.332420       0.633158       0.415603      -1.049200      -0.022984       0.129865      -0.060412       0.145061      -0.007633       0.020995       0.013300       0.011808       0.081071      -0.031690      -0.006635       0.038325              9.778745      12.475845      -4.840252      -0.222326      10.234306      -0.171724       6.626084           0.004588
          104              C       9.134202       0.956828       9.009144       0.645479      20.881288 0.23760899E+03  0.48623394E+04                                 7.068906                            5.513045       0.149778       2.119413                    0.999852      21.539099      60.131251       0.623982       0.479680      -1.014714       0.038404      -0.007704      -0.003167       0.039297       0.010816       0.044014       0.060053      -0.027041       0.052550      -0.064346      -0.022309       0.086655              8.127725      10.936166      -3.167653      -1.315311       7.513890      -1.257734       5.933118           0.000237
          105              C       5.857449       8.427138      12.831777      -0.318097      28.012298 0.48493369E+03  0.11781827E+05                                 8.092442                            7.352562      -0.260086       1.897922                    0.995607      31.300732      93.154878       0.603045       0.418048      -1.057260      -0.069341      -0.049406       0.059061       0.103621       0.018781      -0.000524      -0.018812      -0.008591      -0.071898      -0.032572      -0.002698       0.035270              8.606481       7.564264       1.994424      -0.508174      10.792326      -0.298195       7.462852           0.000135
          106              C       4.920072       7.492468      13.438993      -0.296398      29.343638 0.44448477E+03  0.10632116E+05                                 8.430809                            7.053244      -0.309728       1.883649                    0.997574      31.231286      94.110995       0.610086       0.419713      -1.049691       0.074292       0.057163      -0.043165       0.103199       0.022214      -0.013295      -0.047810       0.018655      -0.019851      -0.054766      -0.001363       0.056129              9.365374       6.973642       1.173478      -0.511110      12.727798       1.198563       8.394681           0.002021
          107              C       5.054398       6.113628      12.863239       0.629642      22.062697 0.26205418E+03  0.55132374E+04                                 7.433288                            5.848483       0.002168       2.062472                    0.999756      22.403931      64.090008       0.594790       0.489471      -1.006349      -0.003436      -0.035351      -0.009687       0.036815       0.049773      -0.069142      -0.015681       0.007167       0.024307      -0.077151      -0.017118       0.094269              8.389183       5.684300      -1.119660       1.412866      12.757865       2.059261       6.725382           0.002519
          108              C       4.387999       2.582429       8.961951      -0.312241      29.191498 0.42693467E+03  0.10196298E+05                                 8.563083                            7.010723      -0.520195       1.813306                    0.996514      32.230073      99.777176       0.594059       0.431713      -1.033496      -0.097705       0.044341       0.072571       0.129533      -0.009817       0.020924      -0.021325       0.007506      -0.186761      -0.070295       0.020878       0.049417              9.880129      15.962174       2.496135      -0.368322       7.310405      -0.238490       6.367808           0.004490
          109              C       3.092998       2.692212       9.325337      -0.298540      29.129959 0.39389323E+03  0.91684029E+04                                 8.375393                            6.607134      -0.261174       1.901991                    0.997744      30.766376      92.333193       0.633158       0.415603      -1.049199       0.123954      -0.045028      -0.060411       0.145057       0.008929       0.001018      -0.024834       0.007313       0.081074      -0.031689      -0.006639       0.038327              9.778705      14.986273       3.390835      -0.037568       7.723733       0.278400       6.626108           0.004589
          110              C       2.076537       1.683010       9.009144       0.645477      20.881373 0.23761014E+03  0.48623696E+04                                 7.068928                            5.513061       0.149769       2.119410                    0.999852      21.539155      60.131481       0.623981       0.479680      -1.014714      -0.025875      -0.029408      -0.003167       0.039298      -0.017117       0.030001      -0.068143      -0.005214       0.052554      -0.064345      -0.022310       0.086655              8.127750      11.112693       3.065766      -0.431563       7.337423       1.767981       5.933133           0.000238
          111              C      10.184391       0.785606      12.831777      -0.318097      28.012422 0.48493632E+03  0.11781903E+05                                 8.092444                            7.352563      -0.260094       1.897918                    0.995607      31.300833      93.155111       0.603047       0.418046      -1.057262      -0.008116       0.084755       0.059060       0.103622      -0.013110      -0.016028       0.009859      -0.028235      -0.071896      -0.032571      -0.002699       0.035269              8.606482       8.258065      -2.394987      -0.004167      10.098521       0.589203       7.462859           0.000136
          112              C       9.843632       2.064734      13.438993      -0.296400      29.343851 0.44448958E+03  0.10632256E+05                                 8.430828                            7.053267      -0.309740       1.883643                    0.997574      31.231493      94.111625       0.610087       0.419711      -1.049693       0.012361      -0.092919      -0.043166       0.103199      -0.003029      -0.034755       0.035419      -0.047815      -0.019843      -0.054767      -0.001364       0.056131              9.365387      10.272964      -3.078366       1.293522       9.428488      -0.156634       8.394708           0.002022
          113              C       8.582358       2.637824      12.863239       0.629628      22.063171 0.26206146E+03  0.55134256E+04                                 7.433379                            5.848558       0.002258       2.062496                    0.999756      22.404186      64.090818       0.594788       0.489470      -1.006351      -0.028890       0.020653      -0.009693       0.036812      -0.021787       0.020995       0.067717      -0.089781       0.024293      -0.077153      -0.017110       0.094263              8.389275      11.959191      -2.503173       1.076920       6.483148      -2.253260       6.725486           0.002519
          114              C       5.857449       4.980542       8.961951      -0.312112      29.189343 0.42688808E+03  0.10195011E+05                                 8.563070                            7.010647      -0.520574       1.813199                    0.996517      32.229172      99.776875       0.594017       0.431751      -1.033463       0.087250       0.062378       0.072578       0.129503       0.008168      -0.028935      -0.007469       0.013182      -0.186887      -0.070339       0.020916       0.049422              9.880167       7.311652       2.498418      -0.022449      15.961052       0.438050       6.367796           0.004490
          115              C       6.600025       6.047154       9.325337      -0.298577      29.131045 0.39390814E+03  0.91688361E+04                                 8.375598                            6.607251      -0.261181       1.901985                    0.997743      30.766896      92.335162       0.633153       0.415602      -1.049200      -0.100959      -0.084818      -0.060407       0.145037      -0.001299      -0.022016       0.011540      -0.019122       0.081080      -0.031690      -0.006642       0.038332              9.779008       6.602973       1.449514       0.259872      16.107845      -0.106757       6.626206           0.004588
          116              C       6.234262       7.432037       9.009144       0.645480      20.881380 0.23760949E+03  0.48623538E+04                                 7.068937                            5.513055       0.149764       2.119408                    0.999852      21.539148      60.131483       0.623981       0.479681      -1.014713      -0.012528       0.037109      -0.003166       0.039295       0.006297      -0.074016       0.008089       0.032260       0.052560      -0.064343      -0.022315       0.086658              8.127780       5.626205       0.101897       1.746890      12.823994      -0.510273       5.933141           0.000238
          117              O       1.642738       7.659661       5.460230      -0.516237      34.771181 0.55164875E+03  0.13443927E+05                                 8.689897                            7.463861       0.231305       2.136771                    0.995187      27.702124      75.070830       0.663662       0.378700      -1.115775      -0.051912       0.021842      -0.053106       0.077409       0.050718      -0.016401       0.043147      -0.031819      -0.300778      -0.116373       0.009834       0.106539              9.402548       9.070481       4.473476       0.207725      12.287440      -1.223856       6.849725           0.009594
          118              O       1.244992       9.273175       3.995674      -0.696210      39.625780 0.75185210E+03  0.19633943E+05                                 9.239770                            8.540699       0.638495       2.207670                    0.995563      30.979124      84.577476       0.644682       0.363819      -1.136409      -0.015665      -0.057306       0.008544       0.060020      -0.008880       0.039394      -0.049813       0.112402       0.323358      -0.120943      -0.010335       0.131278              9.555639       9.815591       0.283125       2.965421       8.545615      -1.673794      10.305712           0.010479
          119              O       1.934069       0.034244       1.656474      -0.571236      35.028192 0.55654597E+03  0.13421662E+05                                 8.353003                            7.212480       0.561762       2.251744                    0.996541      26.813532      69.344029       0.724605       0.350509      -1.152109      -0.030718      -0.023655      -0.027803       0.047709      -0.029536      -0.023960       0.005905      -0.028423      -0.089068      -0.044274      -0.007430       0.051704              9.117519       8.818408      -3.059714      -0.468347      11.057707       2.726813       7.476442          -0.002271
          120              O      -3.930359       8.368721       0.305181      -0.582957      30.487090 0.52129642E+03  0.12385926E+05                                 7.576979                            6.985713       1.036319       2.386093                    0.997889      27.447863      70.799764       0.734335       0.351049      -1.149963      -0.003431       0.006813       0.014336       0.016239       0.058074       0.027007      -0.007044       0.013719       0.102338      -0.080323       0.024911       0.055412              7.906101       8.653809       0.486405       2.737503       6.527140       1.299452       8.537354           0.000118
          121              O      -0.002908       4.819392       5.460230      -0.516258      34.772957 0.55168367E+03  0.13445014E+05                                 8.690217                            7.464114       0.231365       2.136777                    0.995186      27.702911      75.074042       0.663647       0.378702      -1.115771       0.044855       0.034018      -0.053087       0.077379      -0.039135       0.045569      -0.007351      -0.071861      -0.300755      -0.116365       0.009858       0.106507              9.402909       7.609293      -3.629787      -1.163822      13.749413       0.431896       6.850022           0.009593
          122              O       1.593310       4.357093       3.995674      -0.696209      39.629096 0.75193659E+03  0.19636781E+05                                 9.240472                            8.541337       0.638112       2.207545                    0.995560      30.979996      84.582327       0.644637       0.363833      -1.136394      -0.041804       0.042220       0.008548       0.060026       0.053107      -0.062842      -0.009201      -0.040840       0.323365      -0.120949      -0.010331       0.131279              9.556381       8.618547       0.408245      -2.932484       9.744171      -1.731336      10.306427           0.010482
          123              O       4.877622       8.379800       1.656474      -0.571236      35.028256 0.55654833E+03  0.13421735E+05                                 8.353016                            7.212500       0.561750       2.251740                    0.996541      26.813559      69.344178       0.724603       0.350510      -1.152108      -0.005127       0.038430      -0.027802       0.047708       0.002461       0.017095       0.017796       0.065369      -0.089066      -0.044273      -0.007432       0.051705              9.117522      13.147645       0.560249       2.595655       6.728468      -0.957802       7.476454          -0.002272
          124              O       3.397704       9.291305       0.305181      -0.582958      30.487012 0.52129391E+03  0.12385851E+05                                 7.576965                            6.985693       1.036333       2.386098                    0.997889      27.447842      70.799662       0.734337       0.351049      -1.149963       0.007615      -0.000434       0.014335       0.016238      -0.023097      -0.019603      -0.019867      -0.107447       0.102336      -0.080323       0.024911       0.055412              7.906092       6.637530       0.677669      -0.243385       8.543415      -3.020485       8.537331           0.000116
          125              O      -1.639830       7.664697       5.460230      -0.516237      34.771313 0.55165340E+03  0.13444074E+05                                 8.689935                            7.463906       0.231295       2.136768                    0.995186      27.702189      75.071202       0.663658       0.378702      -1.115773       0.007041      -0.055872      -0.053103       0.077403      -0.011580      -0.029164      -0.035775       0.103759      -0.300773      -0.116370       0.009831       0.106540              9.402579      15.357257      -0.843837       0.956081       6.000706       0.791901       6.849775           0.009592
          126              O      -2.838302       6.513482       3.995674      -0.696214      39.627684 0.75190138E+03  0.19635596E+05                                 9.240163                            8.541064       0.638228       2.207584                    0.995561      30.979667      84.580359       0.644657       0.363827      -1.136401       0.057462       0.015095       0.008548       0.060024      -0.044235       0.023450       0.059022      -0.071564       0.323356      -0.120944      -0.010332       0.131276              9.556050       9.108798      -0.691606      -0.033179       9.253207       3.405176      10.306146           0.010478
          127              O      10.633309       1.657831       1.656474      -0.571233      35.027992 0.55654147E+03  0.13421523E+05                                 8.352965                            7.212444       0.561746       2.251740                    0.996541      26.813453      69.343696       0.724608       0.350509      -1.152109       0.035844      -0.014775      -0.027803       0.047709       0.027075       0.006866      -0.023702      -0.036949      -0.089066      -0.044273      -0.007432       0.051705              9.117484       7.848027       2.499480      -2.127286      12.028034      -1.768990       7.476390          -0.002271
          128              O       0.532654       2.483724       0.305181      -0.582958      30.487243 0.52129900E+03  0.12386006E+05                                 7.577015                            6.985737       1.036306       2.386089                    0.997889      27.447904      70.799981       0.734333       0.351050      -1.149962      -0.004183      -0.006380       0.014334       0.016238      -0.034978      -0.007402       0.026910       0.093730       0.102342      -0.080325       0.024913       0.055412              7.906149       7.480084      -1.164113      -2.494132       7.700963       1.721062       8.537400           0.000117
          129              O       4.172262       2.412214      13.325730      -0.516235      34.770611 0.55163786E+03  0.13443588E+05                                 8.689782                            7.463771       0.231322       2.136779                    0.995187      27.701949      75.070009       0.663668       0.378699      -1.115776       0.051913      -0.021842      -0.053102       0.077407       0.050717       0.016403      -0.043145      -0.031818      -0.300768      -0.116370       0.009834       0.106536              9.402412       9.070335       4.473384      -0.207716      12.287268       1.223845       6.849634           0.009589
          130              O       4.570008       0.798700      11.861174      -0.696212      39.625651 0.75184927E+03  0.19633844E+05                                 9.239734                            8.540670       0.638513       2.207675                    0.995563      30.979126      84.577330       0.644684       0.363818      -1.136411       0.015664       0.057307       0.008546       0.060021      -0.008880      -0.039390       0.049808       0.112399       0.323360      -0.120940      -0.010335       0.131274              9.555601       9.815539       0.283114      -2.965401       8.545610       1.673803      10.305654           0.010478
          131              O       3.880931      10.037631       9.521974      -0.571236      35.028059 0.55654372E+03  0.13421591E+05                                 8.352977                            7.212460       0.561776       2.251750                    0.996541      26.813479      69.343795       0.724607       0.350509      -1.152109       0.030718       0.023654      -0.027804       0.047709      -0.029535       0.023960      -0.005906      -0.028425      -0.089068      -0.044274      -0.007430       0.051704              9.117493       8.818392      -3.059696       0.468343      11.057700      -2.726803       7.476387          -0.002276
          132              O       9.745358       1.703154       8.170681      -0.582954      30.486979 0.52129432E+03  0.12385864E+05                                 7.576963                            6.985702       1.036330       2.386099                    0.997889      27.447790      70.799539       0.734335       0.351050      -1.149962       0.003431      -0.006813       0.014333       0.016237       0.058075      -0.027008       0.007046       0.013718       0.102339      -0.080325       0.024913       0.055412              7.906082       8.653806       0.486413      -2.737495       6.527136      -1.299439       8.537304           0.000116
          133              O       5.817908       5.252483      13.325730      -0.516254      34.772354 0.55167223E+03  0.13444658E+05                                 8.690095                            7.464021       0.231381       2.136785                    0.995186      27.702722      75.073171       0.663654       0.378700      -1.115773      -0.044856      -0.034019      -0.053083       0.077376      -0.039134      -0.045568       0.007348      -0.071860      -0.300746      -0.116362       0.009858       0.106504              9.402767       7.609201      -3.629726       1.163807      13.749170      -0.431898       6.849928           0.009591
          134              O       4.221690       5.714782      11.861174      -0.696209      39.628779 0.75192925E+03  0.19636533E+05                                 9.240406                            8.541281       0.638132       2.207552                    0.995561      30.979924      84.581891       0.644641       0.363832      -1.136396       0.041804      -0.042220       0.008550       0.060027       0.053105       0.062836       0.009200      -0.040837       0.323365      -0.120945      -0.010330       0.131276              9.556309       8.618512       0.408229       2.932469       9.744083       1.731307      10.306333           0.010483
          135              O       0.937378       1.692075       9.521974      -0.571235      35.028110 0.55654596E+03  0.13421660E+05                                 8.352988                            7.212479       0.561765       2.251746                    0.996541      26.813506      69.343941       0.724605       0.350509      -1.152109       0.005127      -0.038429      -0.027803       0.047709       0.002460      -0.017095      -0.017796       0.065369      -0.089067      -0.044273      -0.007432       0.051704              9.117492      13.147613       0.560235      -2.595641       6.728467       0.957800       7.476397          -0.002276
          136              O       2.417296       0.780570       8.170681      -0.582955      30.486894 0.52129174E+03  0.12385787E+05                                 7.576946                            6.985681       1.036345       2.386104                    0.997889      27.447766      70.799421       0.734337       0.351049      -1.149963      -0.007615       0.000434       0.014333       0.016236      -0.023098       0.019605       0.019866      -0.107449       0.102337      -0.080325       0.024913       0.055412              7.906071       6.637518       0.677666       0.243392       8.543417       3.020469       8.537277           0.000114
          137              O       7.454830       2.407178      13.325730      -0.516234      34.770712 0.55164197E+03  0.13443719E+05                                 8.689814                            7.463813       0.231310       2.136775                    0.995186      27.702010      75.070370       0.663664       0.378700      -1.115775      -0.007042       0.055873      -0.053099       0.077401      -0.011579       0.029161       0.035776       0.103758      -0.300763      -0.116367       0.009830       0.106537              9.402436      15.356995      -0.843801      -0.956077       6.000630      -0.791888       6.849683           0.009589
          138              O       8.653301       3.558393      11.861174      -0.696214      39.627390 0.75189463E+03  0.19635367E+05                                 9.240100                            8.541011       0.638249       2.207591                    0.995561      30.979607      84.579965       0.644661       0.363825      -1.136403      -0.057462      -0.015095       0.008550       0.060024      -0.044233      -0.023448      -0.059016      -0.071562       0.323357      -0.120940      -0.010332       0.131272              9.555981       9.108738      -0.691576       0.033161       9.253149      -3.405149      10.306056           0.010479
          139              O      -4.818309       8.414044       9.521974      -0.571233      35.027840 0.55653897E+03  0.13421444E+05                                 8.352935                            7.212421       0.561762       2.251746                    0.996541      26.813397      69.343445       0.724610       0.350508      -1.152110      -0.035844       0.014775      -0.027804       0.047709       0.027075      -0.006865       0.023702      -0.036947      -0.089067      -0.044273      -0.007431       0.051705              9.117453       7.848032       2.499474       2.127279      12.027994       1.768980       7.476332          -0.002276
          140              O       5.282346       7.588151       8.170681      -0.582955      30.487162 0.52129766E+03  0.12385966E+05                                 7.577003                            6.985731       1.036316       2.386094                    0.997889      27.447845      70.799804       0.734333       0.351050      -1.149961       0.004184       0.006380       0.014332       0.016236      -0.034979       0.007401      -0.026911       0.093733       0.102342      -0.080327       0.024915       0.055411              7.906135       7.480091      -1.164119       2.494116       7.700959      -1.721062       8.537355           0.000115
          141              N      -2.305648       8.370735      10.615279      -0.742660      24.687439 0.39947266E+03  0.95121889E+04                                 7.581099                            6.571392      -1.778959       1.467910                    0.973158      35.522954     114.817556       0.634532       0.405377      -1.035647      -0.138592       0.106026      -0.036192       0.178211       0.284692      -0.105650      -0.002111      -0.228508       0.474667      -0.399386       0.133255       0.266131              7.805447       7.643922       0.229347      -0.133574       8.033579       0.370122       7.738840           0.102398
          142              N       2.587093       7.883257      10.615279      -0.742661      24.687449 0.39947219E+03  0.95121864E+04                                 7.581133                            6.571414      -1.778977       1.467903                    0.973158      35.523161     114.818729       0.634527       0.405380      -1.035644       0.161119       0.067014      -0.036193       0.178214      -0.241301       0.051005       0.092547      -0.378844       0.474667      -0.399392       0.133264       0.266128              7.805487       7.737585      -0.283422       0.387329       7.940002      -0.069391       7.738875           0.102398
          143              N      -0.281446       3.889758      10.615279      -0.742667      24.687652 0.39947787E+03  0.95123499E+04                                 7.581170                            6.571466      -1.778977       1.467901                    0.973158      35.523275     114.819047       0.634524       0.405381      -1.035644      -0.022526      -0.173042      -0.036189       0.178215      -0.043404       0.054649      -0.090438       0.607363       0.474675      -0.399391       0.133260       0.266131              7.805513       8.134857       0.054051      -0.253748       7.542770      -0.300731       7.738913           0.102399
          144              N       8.120648       1.701140       2.749779      -0.742641      24.686784 0.39945994E+03  0.95117527E+04                                 7.580790                            6.571116      -1.778794       1.467978                    0.973160      35.521093     114.808464       0.634574       0.405356      -1.035667       0.138556      -0.106001      -0.036188       0.178167       0.284615       0.105645       0.002099      -0.228451       0.474464      -0.399275       0.133208       0.266067              7.805138       7.643605       0.229353       0.133509       8.033275      -0.370102       7.738534           0.102333
          145              N       3.227907       2.188618       2.749779      -0.742645      24.686911 0.39946231E+03  0.95118349E+04                                 7.580856                            6.571169      -1.778813       1.467969                    0.973160      35.521390     114.810036       0.634566       0.405360      -1.035663      -0.161080      -0.066998      -0.036190       0.178172      -0.241242      -0.051014      -0.092538      -0.378736       0.474468      -0.399285       0.133220       0.266065              7.805209       7.737302      -0.283432      -0.387287       7.939730       0.069442       7.738596           0.102337
          146              N       6.096446       6.182117       2.749779      -0.742652      24.687126 0.39946807E+03  0.95120044E+04                                 7.580905                            6.571231      -1.778821       1.467965                    0.973160      35.521598     114.810831       0.634561       0.405362      -1.035662       0.022522       0.173001      -0.036187       0.178175      -0.043390      -0.054637       0.090443       0.607211       0.474480      -0.399287       0.133216       0.266070              7.805248       8.134604       0.054053       0.253768       7.542492       0.300668       7.738648           0.102340

******************************************************
Auxiliary information for the entire system
The total spin magnetic moment of the unit cell is   1.915183
The total net atomic charge of the unit cell is   -0.000001
Accuracy of reproducing the electrostatic potential in the unit cell:
  The inner radius (bohr) =    5.0000
  The outer radius (bohr) =   12.0000
  Valid grid points have density less than (e/(bohr^3)) =    0.0001
  The number of valid grid points were=         3132
  The rms potential error without charges in kcal/mol is=      3.20110
  The rms potential error with partial charges in kcal/mol is=      1.52113
  The RRMSE value at monopole order=      0.47519
  The rms potential error with partial charges and cloud penetration in kcal/mol is=      1.50425
  The RRMSE value at monopole order with cloud penetration is=      0.46992
  The rms potential error with partial charges and atomic dipoles in kcal/mol is=      0.96236
  The RRMSE value at dipole order=      0.30063
  The rms potential error with partial charges, atomic dipoles and cloud penetration in kcal/mol is=      0.94522
  The RRMSE value at dipole order with cloud penetration=      0.29528

******************************************************
The electron densities and ab initio electrostatic potential were computed in VASP using the PBE functional and
projector augmented wave method. See the main text of the journal article for a description of computational details.
The atomic charges, dipoles, and quadrupoles were computed with the DDEC6 method as described in
(a) T. A. Manz and N. Gabaldon Limas, RSC Adv. 6 (2016) 47771-47801 DOI: 10.1039/c6ra04656h
(b) N. Gabaldon Limas and T. A. Manz, RSC Adv. 8 (2018) 2678-2707 DOI: 10.1039/c7ra11829e.
For each atom in the material, the electron cloud parameters were fit to the spherically averaged atom-in-material
electron density using radial positions for which this density was between 10^-4 and 10^-2 electrons per cubic bohr.
The polarizabilities, dispersion coefficients, and quantum Drude oscillator (QDO) parameters were fit using the MCLF method.
The magnetic structure of the system was optimized in VASP from the default ferromagnetic initial guess using spin polarization.
The atomic spin moments (ASMs) were computed on this optimized magnetic structure using the DDEC6 partition as inputs
to the method of T. A. Manz and D. S. Sholl, J. Chem. Theory Comput. 7 (2011) 4146-4164 DOI: 10.1021/ct200539n.
The RMSE and RRMSE were computed using a uniform grid with Ewald summation.
