# Supplementary material for: A collection of forcefield precursors for metal–organic frameworks
Source: RSC Adv. 2019 Nov 13;9(63):36492–507. doi: 10.1039/c9ra07327b (PMC9075174; doi:10.1039/c9ra07327b)
Supplement: RA-009-C9RA07327B-s6090 [file RA-009-C9RA07327B-s6090.xyz]

  216
jmolscript: load "" {1 1 1} spacegroup "x,y,z" unitcell [{     14.285000     0.000000     0.000000 }, {     -4.761604    18.099953     0.000000 }, {      4.761667     9.049952    15.675014 }]
Cu     3.699605     8.041899     0.116465     0.628386
Cu     5.746222    12.538463     5.191408     0.692252
Cu     8.461244     5.129875     8.652294     0.599168
Cu    10.507876     7.276630     2.220679     0.692397
Cu    13.222945    13.978130     6.906254     0.620854
Cu    15.269531     7.334812     8.262927     0.694372
Cu    10.585458    19.108006    15.558549     0.624572
Cu     8.538841    14.611442    10.483606     0.692157
Cu     5.823819    22.020030     7.022720     0.618773
Cu     3.777187    19.873275    13.454335     0.692477
Cu     1.062118    13.171775     8.768760     0.620877
Cu    -0.984468    19.815093     7.412087     0.694447
H      2.156102     7.255362     2.681995     0.084121
H      6.434476    11.840986     2.373197     0.100170
H      3.998871    10.369453     6.348381     0.353643
H      2.973204     9.310606     6.552156     0.355343
H      4.131714     5.411884     1.373131     0.080296
H      8.710072     9.470799     0.800993     0.102287
H      7.848662     3.744876     2.859123     0.364630
H      8.930041     4.741279     2.622430     0.338431
H      6.917760     7.744957     8.050687     0.083888
H     11.196116     5.184725     4.233821     0.100410
H      8.760540     9.363100     3.520608     0.352001
H      7.734878    10.068997     4.335709     0.352987
H      8.893371     7.533184    10.301619     0.080943
H     13.471711     5.008246     7.072566     0.102863
H     12.610333     9.653593    11.002292     0.364453
H     13.691707     8.950411    10.257729     0.338686
H     11.679448    12.149586     4.942332     0.083892
H      1.672791    10.124195     9.067996     0.099542
H     13.522195     7.417352     5.806025     0.352128
H     12.496535     7.770302     4.787149     0.354008
H     -0.629927    14.204837     4.000264     0.080746
H      3.948402    12.670860     7.801454     0.101979
H      3.087033    13.751436     1.813599     0.364584
H      4.168404    13.458216     2.794855     0.337919
H     12.128961    19.894543    12.993019     0.084192
H      7.850587    15.308919    13.301817     0.100177
H     10.286192    16.780452     9.326633     0.353679
H     11.311859    17.839299     9.122858     0.355366
H     10.153349    21.738021    14.301883     0.080443
H      5.574991    17.679106    14.874021     0.102402
H      6.436401    23.405029    12.815891     0.364752
H      5.355022    22.408626    13.052584     0.338573
H      7.367303    19.404948     7.624327     0.083659
H      3.088947    21.965180    11.441193     0.100511
H      5.524523    17.786805    12.154406     0.352025
H      6.550185    17.080908    11.339305     0.352995
H      5.391692    19.616721     5.373395     0.080792
H      0.813352    22.141659     8.602448     0.103120
H      1.674730    17.496312     4.672722     0.364466
H      0.593356    18.199494     5.417285     0.338745
H      2.605615    15.000319    10.732682     0.083904
H     12.612272    17.025710     6.607018     0.099536
H      0.762868    19.732553     9.868989     0.352173
H      1.788528    19.379603    10.887865     0.354042
H     14.914990    12.945068    11.674750     0.080690
H     10.336661    14.479045     7.873560     0.101939
H     11.198030    13.398469    13.861415     0.364575
H     10.116659    13.691689    12.880159     0.337916
C      8.380093    13.182188     5.016004     0.475215
C      7.751554    14.200309     6.011368     0.463217
C      2.676079     8.173029     3.011170     0.259461
C      4.237436     9.687996     2.443735     0.304807
C      4.254577    10.152258     3.774543    -0.052921
C      3.477469     9.497943     4.729152     0.439985
C      5.688797    11.221967     2.630267     0.158555
C      5.014528     5.726823     1.366861     0.228130
C      6.448749     7.361249     0.968716     0.293937
C      7.527263     6.617340     1.536151    -0.049580
C      7.192988     5.349438     2.039319     0.419534
C      8.234378     8.487972     0.891908     0.195618
C     13.141744     6.802865     1.750899     0.473189
C     12.513208     7.155816     0.371498     0.463619
C      7.437736     7.571199     7.091376     0.256765
C      8.999084     6.322304     6.063095     0.304692
C      9.016231     7.242688     4.995627    -0.053927
C      8.239131     8.396560     5.084975     0.438144
C     10.450440     5.716863     4.641372     0.157565
C      9.776184     7.370285    10.032009     0.226202
C     11.210396     6.208270     8.815628     0.293331
C     12.288916     7.071637     9.176153    -0.049923
C     11.954649     8.141343    10.022604     0.419089
C     12.996021     5.578393     7.878262     0.192403
C      3.618398     7.164852     8.908110     0.476108
C      2.989852     5.793780     9.292148     0.462231
C     12.199418    11.405677     5.572467     0.257981
C     13.760765    11.139605     7.168184     0.305363
C     13.777903     9.754959     6.904844    -0.053922
C     13.000799     9.255402     5.860888     0.437945
C     15.212115    10.211075     8.403375     0.159107
C      0.252885    14.052797     4.276144     0.226696
C      1.687094    13.580386     5.890670     0.296033
C      2.765613    13.460927     4.962709    -0.052953
C      2.431347    13.659124     3.613091     0.420250
C      3.472715    13.083540     6.904844     0.194756
C      5.904970    13.967717    10.659010     0.475204
C      6.533509    12.949596     9.663646     0.463213
C     11.608984    18.976876    12.663844     0.259226
C     10.047627    17.461909    13.231279     0.305034
C     10.030486    16.997647    11.900471    -0.052565
C     10.807594    17.651962    10.945862     0.440049
C      8.596266    15.927938    13.044747     0.159270
C      9.270535    21.423082    14.308153     0.227998
C      7.836314    19.788656    14.706298     0.294077
C      6.757800    20.532565    14.138863    -0.049166
C      7.092075    21.800467    13.635695     0.419641
C      6.050685    18.661933    14.783106     0.196487
C      1.143319    20.347040    13.924115     0.473129
C      1.771855    19.994089    15.303516     0.463593
C      6.847327    19.578706     8.583638     0.257350
C      5.285979    20.827601     9.611919     0.304560
C      5.268832    19.907217    10.679387    -0.054143
C      6.045932    18.753345    10.590039     0.438374
C      3.834623    21.433042    11.033642     0.157634
C      4.508879    19.779620     5.643005     0.226496
C      3.074667    20.941635     6.859386     0.293169
C      1.996147    20.078268     6.498861    -0.050126
C      2.330414    19.008562     5.652410     0.419273
C      1.289042    21.571512     7.796752     0.192285
C     10.666665    19.985053     6.766904     0.476256
C     11.295211    21.356125     6.382866     0.462216
C      2.085645    15.744228    10.102547     0.257966
C      0.524298    16.010300     8.506830     0.305342
C      0.507160    17.394946     8.770170    -0.053927
C      1.284264    17.894503     9.814126     0.437924
C     -0.927052    16.938830     7.271639     0.159048
C     14.032178    13.097108    11.398870     0.226685
C     12.597969    13.569519     9.784344     0.295979
C     11.519450    13.688978    10.712305    -0.052944
C     11.853716    13.490781    12.061923     0.420252
C     10.812348    14.066365     8.770170     0.194708
N      2.656079     8.498826     4.255766    -0.396252
N      3.440330     8.672589     1.995429    -0.384624
N      5.168820    11.178525     3.865458    -0.341342
N      5.134538    10.377605     1.747764    -0.379664
N      3.496038     9.772155     6.022340    -0.647324
N      5.903051     4.917754     2.012672    -0.421803
N      5.177382     6.875266     0.832343    -0.338543
N      8.661494     7.385684     1.468749    -0.300239
N      6.914445     8.523267     0.567436    -0.377839
N      8.101510     4.502359     2.556595    -0.677424
N      7.417741     8.486153     6.186928    -0.397888
N      8.201979     6.441762     7.166616    -0.378372
N      9.930471     6.808291     4.061396    -0.343600
N      9.896179     5.374772     5.813863    -0.379085
N      8.257706     9.379389     4.200904    -0.645202
N     10.664713     8.334107    10.409777    -0.424359
N      9.939030     6.333159     9.304688    -0.334553
N     13.423144     6.629094     8.544450    -0.299905
N     11.676085     5.279744     8.009932    -0.376368
N     12.863177     9.012855    10.497557    -0.678944
N     12.179416    10.164925     5.232320    -0.397777
N     12.963666    12.035554     6.512968    -0.384369
N     14.692139     9.163089     7.748159    -0.343906
N     14.657862    11.397528     8.113387    -0.381602
N     13.019366     7.998361     5.451770    -0.646786
N      1.141413    13.898044     3.252565    -0.425137
N      0.415731    13.941480     5.537982    -0.339434
N      3.899839    13.135127     5.661815    -0.300731
N      2.152782    13.346894     7.097646    -0.380602
N      3.339875    13.634690     2.620862    -0.680085
N     11.628984    18.651079    11.419248    -0.396268
N     10.844733    18.477316    13.679585    -0.383309
N      9.116243    15.971380    11.809556    -0.342214
N      9.150525    16.772300    13.927250    -0.381569
N     10.789025    17.377750     9.652674    -0.647239
N      8.382012    22.232151    13.662342    -0.421778
N      9.107681    20.274639    14.842671    -0.337116
N      5.623569    19.764221    14.206265    -0.300942
N      7.370618    18.626638    15.107578    -0.379506
N      6.183553    22.647546    13.118419    -0.677117
N      6.867322    18.663752     9.488086    -0.398147
N      6.083084    20.708143     8.508398    -0.381401
N      4.354592    20.341614    11.613618    -0.344264
N      4.388884    21.775133     9.861151    -0.376654
N      6.027357    17.770516    11.474110    -0.645012
N      3.620350    18.815798     5.265237    -0.424388
N      4.346033    20.816746     6.370326    -0.337014
N      0.861919    20.520811     7.130564    -0.300252
N      2.608978    21.870161     7.665082    -0.373756
N      1.421886    18.137050     5.177457    -0.678794
N      2.105647    16.984980    10.442694    -0.397775
N      1.321397    15.114351     9.162046    -0.384389
N     -0.407076    17.986816     7.926855    -0.343872
N     -0.372799    15.752377     7.561627    -0.381595
N      1.265697    19.151544    10.223244    -0.646698
N     13.143650    13.251861    12.422449    -0.425176
N     13.869332    13.208425    10.137032    -0.339425
N     10.385224    14.014778    10.013199    -0.300832
N     12.132281    13.803011     8.577368    -0.380622
N     10.945188    13.515215    13.054152    -0.680049
O      7.584416    12.316106     4.569267    -0.512818
O      6.494473    13.977679     6.237088    -0.499809
O      9.561463    13.274498     4.715044    -0.473978
O      8.445808    15.098971     6.454971    -0.463590
O     12.346068     6.849018     2.724317    -0.511513
O     11.256129     7.462610     0.451440    -0.500781
O      0.038112     6.496070     1.821437    -0.473911
O      3.684128    16.140610    15.046446    -0.464311
O      2.822727     7.984781     8.381430    -0.512540
O     16.017772     5.709616     8.986486    -0.499786
O      4.799767     7.379337     9.138533    -0.472427
O     -1.077505    23.060230     9.848611    -0.463136
O      6.700647    14.833799    11.105747    -0.512782
O      7.790590    13.172226     9.437926    -0.499776
O      4.723600    13.875407    10.959970    -0.474094
O      5.839255    12.050934     9.220043    -0.463343
O      1.938995    20.300887    12.950697    -0.511115
O      3.028934    19.687295    15.223574    -0.500674
O     14.246951    20.653835    13.853577    -0.473545
O     10.600935    11.009295     0.628568    -0.464173
O     11.462336    19.165124     7.293584    -0.512559
O     -1.732709    21.440289     6.688528    -0.499617
O      9.485296    19.770568     6.536481    -0.473032
O     15.362568     4.089675     5.826403    -0.463384

The following XYZ coordinates are in angstroms. Other properties are in atomic units.
The sperically averaged electron density of each atom fit to a function of the form exp(a - br)
eigen_1, eigen_2 and eigen_3 are the three eigenvalues of traceless quadrupole moment tensor
  atom number  atomic symbol              X              Y              Z     net charge C6 coefficient C8 coefficient C10 coefficient fluctuating dipole atomic polarizability isotropic forcefield polarizability              a              b squared Pearson coefficient          <r^3>          <r^4>         wp_QDO          m_QDO          q_QDO       dipole_x       dipole_y       dipole_z         dipole            Qxy            Qxz            Qyz     Q(x^2-y^2)  Q(3z^2 - R^2)        eigen_1        eigen_2        eigen_3 static polarizability      alpha(xx)      alpha(xy)      alpha(xz)      alpha(yy)      alpha(yz)      alpha(zz) atomic spin moment
            1             Cu       3.699605       8.041899       0.116465       0.628386      76.459162 0.10843361E+04  0.30011867E+05                                15.517951                           11.344960       1.329428       2.312861                    0.993533      44.401520     111.900987       0.497169       0.445116      -1.117228      -0.069598      -0.052737       0.006931       0.087596       0.086657       0.012024       0.007366       0.003105      -0.154697      -0.061966      -0.051630       0.113597             21.290152      17.228865      -7.187948       2.010305      14.505368       0.296468      32.136223           0.601641
            2             Cu       5.746222      12.538463       5.191408       0.692252      76.449646 0.10981682E+04  0.30542618E+05                                15.612164                           11.503366       1.085372       2.228246                    0.997290      44.188984     112.252358       0.487367       0.451869      -1.111156       0.061625       0.013999       0.048573       0.079705      -0.009241      -0.030747       0.024541       0.012175       0.125391      -0.034886      -0.028027       0.062913             20.633656      29.053487       3.319263       3.009851      17.851596       8.401815      14.995884           0.554180
            3             Cu       8.461244       5.129875       8.652294       0.599168      78.701020 0.11207596E+04  0.31298792E+05                                15.841495                           11.560759       1.162680       2.256872                    0.992487      44.923412     113.979844       0.490455       0.447189      -1.115163      -0.068133       0.031691       0.040415       0.085322      -0.032973      -0.079998       0.028692       0.064400       0.033664      -0.061535      -0.050482       0.112017             21.764344      17.598962       5.465260       5.328688      28.107692      -7.983888      19.586380          -0.020881
            4             Cu      10.507876       7.276630       2.220679       0.692397      76.379394 0.10969526E+04  0.30499411E+05                                15.600724                           11.495254       1.087639       2.229116                    0.997276      44.176385     112.191641       0.487665       0.451732      -1.111275       0.061880       0.035365      -0.035941       0.079822      -0.022607       0.024045      -0.041806      -0.017316       0.033411      -0.034927      -0.028253       0.063180             20.618539      29.015548       0.947218      -4.384104       8.428553      -2.965994      24.411515           0.557959
            5             Cu      13.222945      13.978130       6.906254       0.620854      77.141742 0.10950494E+04  0.30388890E+05                                15.615016                           11.407545       1.213980       2.276099                    0.992788      44.557678     112.515117       0.495271       0.445638      -1.116683      -0.068682       0.019704      -0.047332       0.085708      -0.052496       0.069164      -0.035631       0.052446       0.000221      -0.061804      -0.050535       0.112339             21.435138      17.344620       1.863249      -7.285856      28.176288       7.544104      18.784507          -0.606508
            6             Cu      15.269531       7.334812       8.262927       0.694372      76.301018 0.10957234E+04  0.30456618E+05                                15.591754                           11.490001       1.085402       2.228932                    0.997216      44.145867     112.097319       0.487702       0.451825      -1.111220       0.061718      -0.048211      -0.012230       0.079266       0.031562       0.007923       0.017243      -0.060928      -0.094381      -0.035295      -0.028095       0.063390             20.605128      29.000773      -4.266555       1.372196      22.965735      -5.431563       9.848874           0.545024
            7             Cu      10.585458      19.108006      15.558549       0.624572      76.738995 0.10889647E+04  0.30175050E+05                                15.559893                           11.373592       1.317048       2.308569                    0.993450      44.464245     112.160196       0.496203       0.445464      -1.116900       0.069628       0.052746      -0.007094       0.087639       0.086818       0.011671       0.007131       0.002670      -0.154878      -0.062042      -0.051672       0.113714             21.350660      17.276705      -7.207870       2.017659      14.543260       0.297759      32.232014          -0.539892
            8             Cu       8.538841      14.611442      10.483606       0.692157      76.468702 0.10984407E+04  0.30552254E+05                                15.614799                           11.504876       1.085373       2.228165                    0.997297      44.193789     112.270263       0.487328       0.451875      -1.111146      -0.061588      -0.014003      -0.048481       0.079621      -0.009193      -0.030592       0.024762       0.012391       0.126068      -0.035194      -0.027872       0.063066             20.637698      29.058724       3.320183       3.010719      17.855276       8.404141      14.999093           0.556264
            9             Cu       5.823819      22.020030       7.022720       0.618773      77.251997 0.10975232E+04  0.30476886E+05                                15.633450                           11.424539       1.196730       2.270774                    0.992608      44.582278     112.639013       0.494600       0.445959      -1.116403       0.066909      -0.030981      -0.039641       0.083714      -0.032593      -0.079481       0.028613       0.063800       0.033548      -0.061143      -0.050087       0.111230             21.456828      17.358283       5.380747       5.256924      27.696786      -7.851695      19.315416          -0.528985
           10             Cu       3.777187      19.873275      13.454335       0.692477      76.390702 0.10970715E+04  0.30503695E+05                                15.602435                           11.496021       1.087305       2.228973                    0.997281      44.178256     112.199983       0.487638       0.451743      -1.111262      -0.061805      -0.035099       0.035977       0.079663      -0.022908       0.024121      -0.042014      -0.017250       0.032795      -0.035206      -0.028291       0.063497             20.621389      29.017895       0.947051      -4.384801       8.429701      -2.967203      24.416570           0.557241
           11             Cu       1.062118      13.171775       8.768760       0.620877      77.139582 0.10950168E+04  0.30387721E+05                                15.614649                           11.407314       1.214062       2.276130                    0.992789      44.557288     112.513157       0.495281       0.445633      -1.116688       0.068686      -0.019708       0.047327       0.085709      -0.052511       0.069172      -0.035641       0.052473       0.000213      -0.061814      -0.050550       0.112363             21.434579      17.344125       1.863302      -7.285560      28.175659       7.543873      18.783952          -0.606540
           12             Cu      -0.984468      19.815093       7.412087       0.694447      76.304127 0.10957112E+04  0.30456239E+05                                15.592303                           11.490000       1.085129       2.228853                    0.997215      44.145657     112.097255       0.487698       0.451830      -1.111216      -0.061736       0.048259       0.012347       0.079327       0.031599       0.007992       0.017222      -0.061035      -0.094401      -0.035314      -0.028143       0.063456             20.606493      29.003872      -4.266263       1.371717      22.966502      -5.431490       9.849104           0.544648
           13              H       2.156102       7.255362       2.681995       0.084121       1.906303 0.15435225E+02  0.17702429E+03                                 2.451216                            2.221135      -1.424325       2.164594                    0.992440       4.322546      12.708582       0.445572       1.198583      -0.727009      -0.029196      -0.063701      -0.018341       0.072434       0.008179      -0.004131       0.003028      -0.025776       0.003483      -0.017118       0.002198       0.014921              2.537119       2.743142       0.790001       0.240496       2.756710       0.346553       2.111506           0.000046
           14              H       6.434476      11.840986       2.373197       0.100170       1.587177 0.12388366E+02  0.13371655E+03                                 2.150089                            1.989476      -1.093116       2.341251                    0.997200       3.657553      10.239821       0.473631       1.198104      -0.731235       0.053668       0.035292      -0.016567       0.066335       0.017821      -0.012142      -0.004234       0.002354      -0.003833      -0.019133      -0.004960       0.024093              2.191744       2.524418       0.558448      -0.111269       2.142849      -0.040278       1.907966          -0.000040
           15              H       3.998871      10.369453       6.348381       0.353643       0.489106 0.30225510E+01  0.24026828E+02                                 1.174999                            1.138228      -1.223504       2.448665                    0.999876       2.475874       6.930329       0.479366       1.607371      -0.648395       0.013241       0.009572       0.013269       0.021048       0.012047      -0.000232       0.003382       0.002880       0.054927      -0.021469       0.002708       0.018761              1.192277       1.150671       0.190873       0.077135       1.307213       0.159087       1.118949          -0.000210
           16              H       2.973204       9.310606       6.552156       0.355343       0.488621 0.28892666E+01  0.22852954E+02                                 1.194986                            1.125384      -1.456791       2.322476                    0.998110       2.644721       7.537608       0.471093       1.643785      -0.640736      -0.009743      -0.010221       0.008035       0.016246       0.009866      -0.000172       0.007647       0.000918       0.013543      -0.013983       0.002022       0.011961              1.238205       1.212555       0.166191      -0.275465       1.152267      -0.216631       1.349794           0.000010
           17              H       4.131714       5.411884       1.373131       0.080296       1.430504 0.10596464E+02  0.10975796E+03                                 2.003957                            1.838494      -0.787597       2.500579                    0.999335       3.400694       9.261350       0.494352       1.196175      -0.733103      -0.052411      -0.021159       0.008634       0.057177       0.011336      -0.000617      -0.007496       0.012002      -0.029435      -0.015385      -0.003067       0.018452              2.044614       2.749902       0.355350      -0.016618       1.771435      -0.050373       1.612505           0.000517
           18              H       8.710072       9.470799       0.800993       0.102287       1.582807 0.12492007E+02  0.13754922E+03                                 2.252649                            2.064775      -1.431360       2.162156                    0.993924       4.342873      13.017336       0.434646       1.279807      -0.706552       0.018681       0.067904      -0.008544       0.070944      -0.000547       0.004570       0.002405      -0.011556      -0.027341      -0.011473       0.000845       0.010628              2.319410       2.450970       0.720817      -0.178584       2.599981      -0.250245       1.907280           0.000223
           19              H       7.848662       3.744876       2.859123       0.364630       0.539303 0.32530551E+01  0.25856647E+02                                 1.179835                            1.124022      -1.191712       2.478137                    0.999809       2.218137       5.845085       0.529098       1.456429      -0.676968      -0.008510      -0.022230       0.008849       0.025395       0.000956       0.004343      -0.013203      -0.002463      -0.046948      -0.022043       0.007166       0.014877              1.205729       1.015616       0.089859      -0.009441       1.492310      -0.259890       1.109262           0.000044
           20              H       8.930041       4.741279       2.622430       0.338431       0.592406 0.37903858E+01  0.31361062E+02                                 1.249072                            1.206580      -1.248113       2.413057                    0.999692       2.499414       6.761770       0.513971       1.440324      -0.677558       0.018245       0.003039      -0.000338       0.018500      -0.006490       0.002456      -0.015465       0.001544      -0.047246      -0.023568       0.004212       0.019356              1.254263       1.550824       0.128831       0.136397       1.111367      -0.006503       1.100599          -0.000214
           21              H       6.917760       7.744957       8.050687       0.083888       1.906662 0.15440665E+02  0.17711767E+03                                 2.452399                            2.222218      -1.425123       2.164237                    0.992460       4.324443      12.718880       0.445217       1.199329      -0.726832      -0.028952       0.015722       0.064247       0.072201      -0.007452      -0.005172       0.003293      -0.014854       0.036610      -0.017062       0.002079       0.014984              2.538317       2.744284      -0.186884      -0.804613       1.973757       0.105992       2.896911          -0.000077
           22              H      11.196116       5.184725       4.233821       0.100410       1.593520 0.12451202E+02  0.13459112E+03                                 2.157423                            1.995757      -1.096376       2.339443                    0.997106       3.665179      10.275205       0.472352       1.199597      -0.730865       0.053109      -0.031935      -0.022014       0.065765      -0.019331      -0.009439       0.002374      -0.000572      -0.013979      -0.019023      -0.005096       0.024119              2.199354       2.533578      -0.377529      -0.430470       2.008175       0.122305       2.056310          -0.000037
           23              H       8.760540       9.363100       3.520608       0.352001       0.491889 0.30406298E+01  0.24180462E+02                                 1.174070                            1.137288      -1.218283       2.448459                    0.999875       2.475876       6.907336       0.482832       1.595176      -0.650333       0.013343       0.006580      -0.015162       0.021242      -0.006367      -0.010535      -0.014233      -0.016081      -0.001153      -0.021764       0.002906       0.018857              1.191345       1.149884      -0.028717      -0.203833       1.027422       0.002127       1.396728          -0.000185
           24              H       7.734878      10.068997       4.335709       0.352987       0.492530 0.29177171E+01  0.23135125E+02                                 1.201273                            1.130819      -1.461854       2.318816                    0.998012       2.659099       7.588534       0.470006       1.643516      -0.640748      -0.010011       0.012768       0.004946       0.016961      -0.004988      -0.008580      -0.007065       0.002227       0.017347      -0.014062       0.001892       0.012170              1.245028       1.218983      -0.324635      -0.006097       1.497388       0.022813       1.018713          -0.000031
           25              H       8.893371       7.533184      10.301619       0.080943       1.437465 0.10662680E+02  0.11067229E+03                                 2.015598                            1.848278      -0.804395       2.494439                    0.999221       3.405194       9.298643       0.491172       1.201433      -0.731926      -0.051987       0.017851       0.013635       0.056632      -0.006164      -0.009439       0.007441       0.011879      -0.029277      -0.015297      -0.003013       0.018310              2.056769       2.768325      -0.193505      -0.302058       1.705068       0.095065       1.696914          -0.000081
           26              H      13.471711       5.008246       7.072566       0.102863       1.587668 0.12541749E+02  0.13827443E+03                                 2.259455                            2.070488      -1.439528       2.158657                    0.993795       4.354374      13.072619       0.433415       1.281795      -0.706073       0.018483      -0.041268      -0.054177       0.070568       0.004136      -0.001789       0.007219       0.004778       0.023445      -0.011392       0.000538       0.010854              2.326672       2.459202      -0.517486      -0.537400       2.304336       0.426914       2.216480           0.000195
           27              H      12.610333       9.653593      11.002292       0.364453       0.542654 0.32788936E+01  0.26119188E+02                                 1.186041                            1.129535      -1.192856       2.477626                    0.999814       2.223109       5.868693       0.526951       1.459162      -0.676506      -0.008540       0.018512       0.014958       0.025286       0.003249      -0.002913       0.017347       0.004444      -0.026202      -0.022111       0.007124       0.014987              1.212285       1.020402      -0.053522      -0.073697       1.438770       0.298563       1.177683          -0.000029
           28              H      13.691707       8.950411      10.257729       0.338686       0.594445 0.38079990E+01  0.31553138E+02                                 1.253507                            1.210596      -1.256907       2.409085                    0.999629       2.505283       6.789523       0.512186       1.443220      -0.677008       0.017992      -0.001709      -0.002147       0.018200       0.005431       0.004184       0.017674       0.005150      -0.036139      -0.023606       0.004258       0.019347              1.258791       1.557234       0.053978      -0.180928       1.112517       0.008016       1.106622          -0.000221
           29              H      11.679448      12.149586       4.942332       0.083892       1.909579 0.15468690E+02  0.17753105E+03                                 2.455448                            2.224621      -1.431240       2.161417                    0.992460       4.328261      12.736089       0.444831       1.199747      -0.726722      -0.029325       0.047489      -0.045456       0.071982      -0.000553       0.008944      -0.006511      -0.020100       0.020910      -0.017029       0.001985       0.015044              2.541649       2.748199      -0.604788       0.565354       2.577646      -0.453734       2.299102          -0.000132
           30              H       1.672791      10.124195       9.067996       0.099542       1.592608 0.12440670E+02  0.13442592E+03                                 2.154864                            1.993546      -1.097453       2.338543                    0.997124       3.665580      10.268649       0.473180       1.197954      -0.731240       0.053384      -0.003172       0.038951       0.066159       0.001567       0.021446       0.001980       0.006942       0.008434      -0.019016      -0.005089       0.024105              2.196693       2.530493      -0.183541       0.541293       1.936014      -0.081839       2.123571          -0.000021
           31              H      13.522195       7.417352       5.806025       0.352128       0.492221 0.30465521E+01  0.24263392E+02                                 1.179351                            1.142177      -1.221303       2.448397                    0.999878       2.485774       6.962590       0.478932       1.605793      -0.648612       0.013450      -0.016280       0.001631       0.021180      -0.005848       0.010666       0.010737      -0.021934      -0.018954      -0.021586       0.002794       0.018792              1.196802       1.154903      -0.163410       0.127687       1.309040      -0.162227       1.126465          -0.000152
           32              H      12.496535       7.770302       4.787149       0.354008       0.492160 0.29152105E+01  0.23112108E+02                                 1.200960                            1.130518      -1.467263       2.316603                    0.997946       2.658350       7.587839       0.469916       1.644055      -0.640644      -0.009751      -0.001879      -0.013232       0.016544      -0.004730       0.008641      -0.000613      -0.011059      -0.022526      -0.013977       0.002115       0.011862              1.244695       1.218741       0.156901       0.284256       1.118163       0.195686       1.397182          -0.000064
           33              H      -0.629927      14.204837       4.000264       0.080746       1.435296 0.10641874E+02  0.11037352E+03                                 2.010469                            1.843992      -0.793035       2.498188                    0.999277       3.406484       9.290730       0.492865       1.198205      -0.732611      -0.051687       0.003310      -0.022265       0.056375      -0.004859       0.010066      -0.000056       0.025217       0.009486      -0.015308      -0.003101       0.018408              2.051410       2.760122      -0.164073       0.317294       1.613180      -0.043815       1.780928          -0.000565
           34              H       3.948402      12.670860       7.801454       0.101979       1.589002 0.12551778E+02  0.13838598E+03                                 2.259025                            2.070027      -1.434201       2.160513                    0.993890       4.354237      13.064021       0.433952       1.280200      -0.706429       0.018323      -0.026207       0.063213       0.070841      -0.003774      -0.002715      -0.009701       0.000569       0.010418      -0.011505       0.000696       0.010809              2.326222       2.458666      -0.206737       0.716852       1.868278      -0.175656       2.651722           0.000253
           35              H       3.087033      13.751436       1.813599       0.364584       0.543069 0.32824792E+01  0.26159703E+02                                 1.187509                            1.130796      -1.193662       2.477073                    0.999811       2.225387       5.879578       0.526111       1.460824      -0.676190      -0.008687       0.003612      -0.023264       0.025095      -0.004214      -0.001303      -0.003975       0.027781       0.042826      -0.022121       0.007312       0.014809              1.213846       1.021533      -0.037164       0.083572       0.985390      -0.036369       1.634617          -0.000072
           36              H       4.168404      13.458216       2.794855       0.337919       0.596495 0.38256972E+01  0.31745663E+02                                 1.258026                            1.214705      -1.267457       2.404427                    0.999529       2.511350       6.817276       0.510352       1.446313      -0.676451       0.018257      -0.001255       0.002583       0.018481       0.000922      -0.006798      -0.002244       0.032004       0.044416      -0.023545       0.004236       0.019308              1.263393       1.563728      -0.184853       0.043953       1.104781      -0.001452       1.121670          -0.000219
           37              H      12.128961      19.894543      12.993019       0.084192       1.905966 0.15432102E+02  0.17698004E+03                                 2.450993                            2.220966      -1.424189       2.164707                    0.992443       4.321924      12.706572       0.445571       1.198644      -0.726997       0.029208       0.063700       0.018326       0.072434       0.008186      -0.004134       0.003026      -0.025782       0.003508      -0.017129       0.002207       0.014922              2.536874       2.742811       0.789864       0.240443       2.756451       0.346502       2.111359          -0.000024
           38              H       7.850587      15.308919      13.301817       0.100177       1.587223 0.12388694E+02  0.13372092E+03                                 2.150106                            1.989484      -1.092691       2.341418                    0.997203       3.657628      10.240049       0.473637       1.198083      -0.731239      -0.053666      -0.035342       0.016580       0.066362       0.017835      -0.012154      -0.004246       0.002303      -0.003832      -0.019149      -0.004963       0.024112              2.191753       2.524462       0.558483      -0.111280       2.142863      -0.040296       1.907934          -0.000028
           39              H      10.286192      16.780452       9.326633       0.353679       0.489091 0.30224831E+01  0.24026423E+02                                 1.175022                            1.138252      -1.223727       2.448577                    0.999876       2.475942       6.930793       0.479333       1.607474      -0.648378      -0.013230      -0.009576      -0.013276       0.021047       0.012035      -0.000215       0.003381       0.002862       0.054919      -0.021453       0.002693       0.018760              1.192300       1.150689       0.190872       0.077135       1.307236       0.159092       1.118975          -0.000131
           40              H      11.311859      17.839299       9.122858       0.355366       0.488544 0.28886839E+01  0.22847005E+02                                 1.194829                            1.125247      -1.456655       2.322560                    0.998113       2.644363       7.536163       0.471140       1.643716      -0.640748       0.009744       0.010218      -0.008043       0.016250       0.009870      -0.000168       0.007646       0.000917       0.013544      -0.013984       0.002019       0.011965              1.238037       1.212394       0.166157      -0.275401       1.152124      -0.216583       1.349592          -0.000005
           41              H      10.153349      21.738021      14.301883       0.080443       1.429570 0.10588139E+02  0.10964954E+03                                 2.003062                            1.837756      -0.787391       2.500783                    0.999338       3.399447       9.256841       0.494460       1.196155      -0.733110       0.052418       0.021196      -0.008610       0.057193       0.011352      -0.000609      -0.007484       0.011986      -0.029459      -0.015383      -0.003080       0.018463              2.043675       2.748435       0.355109      -0.016606       1.770707      -0.050335       1.611883          -0.000408
           42              H       5.574991      17.679106      14.874021       0.102402       1.582619 0.12490171E+02  0.13752462E+03                                 2.252511                            2.064655      -1.431235       2.162244                    0.993925       4.342436      13.016028       0.434646       1.279847      -0.706543      -0.018730      -0.067936       0.008547       0.070987      -0.000533       0.004569       0.002422      -0.011555      -0.027314      -0.011468       0.000841       0.010627              2.319260       2.450794       0.720774      -0.178589       2.599822      -0.250225       1.907164           0.000170
           43              H       6.436401      23.405029      12.815891       0.364752       0.538998 0.32506743E+01  0.25832764E+02                                 1.179364                            1.123593      -1.191840       2.478215                    0.999809       2.217234       5.841974       0.529216       1.456384      -0.676979       0.008483       0.022253      -0.008851       0.025407       0.000952       0.004336      -0.013190      -0.002472      -0.046979      -0.022038       0.007164       0.014874              1.205235       1.015231       0.089813      -0.009447       1.491646      -0.259726       1.108829           0.000015
           44              H       5.355022      22.408626      13.052584       0.338573       0.592099 0.37878342E+01  0.31334476E+02                                 1.248621                            1.206162      -1.248291       2.413101                    0.999693       2.498459       6.758456       0.514071       1.440294      -0.677566      -0.018258      -0.003019       0.000323       0.018508      -0.006494       0.002446      -0.015440       0.001539      -0.047274      -0.023555       0.004209       0.019345              1.253802       1.550209       0.128756       0.136310       1.110975      -0.006494       1.100222          -0.000191
           45              H       7.367303      19.404948       7.624327       0.083659       1.909364 0.15466355E+02  0.17748177E+03                                 2.454288                            2.223718      -1.426646       2.163307                    0.992443       4.327930      12.730608       0.445182       1.198954      -0.726907       0.029046      -0.015909      -0.064213       0.072250      -0.007485      -0.005165       0.003387      -0.014824       0.036552      -0.017054       0.002021       0.015033              2.540345       2.746693      -0.187071      -0.805714       1.975009       0.106171       2.899335          -0.000110
           46              H       3.088947      21.965180      11.441193       0.100511       1.591386 0.12430751E+02  0.13431208E+03                                 2.155336                            1.993994      -1.095265       2.340077                    0.997119       3.662811      10.265663       0.472614       1.199449      -0.730903      -0.053077       0.031958       0.021867       0.065701      -0.019305      -0.009435       0.002336      -0.000547      -0.013976      -0.019014      -0.005066       0.024080              2.197190       2.530865      -0.376960      -0.429797       2.006347       0.122098       2.054358          -0.000014
           47              H       5.524523      17.786805      12.154406       0.352025       0.491858 0.30403891E+01  0.24178235E+02                                 1.174055                            1.137271      -1.218412       2.448428                    0.999874       2.475797       6.907226       0.482815       1.595254      -0.650321      -0.013340      -0.006583       0.015159       0.021239      -0.006352      -0.010529      -0.014227      -0.016080      -0.001138      -0.021748       0.002894       0.018853              1.191328       1.149870      -0.028715      -0.203843       1.027399       0.002129       1.396715          -0.000158
           48              H       6.550185      17.080908      11.339305       0.352995       0.492484 0.29173612E+01  0.23131630E+02                                 1.201211                            1.130762      -1.461656       2.318927                    0.998015       2.658922       7.587954       0.470010       1.643551      -0.640743       0.010012      -0.012766      -0.004946       0.016961      -0.004988      -0.008578      -0.007057       0.002233       0.017339      -0.014056       0.001892       0.012164              1.244961       1.218923      -0.324621      -0.006100       1.497305       0.022819       1.018654          -0.000041
           49              H       5.391692      19.616721       5.373395       0.080792       1.438028 0.10667435E+02  0.11073252E+03                                 2.015995                            1.848591      -0.804369       2.494370                    0.999215       3.405902       9.300630       0.491177       1.201304      -0.731956       0.052013      -0.017983      -0.013752       0.056726      -0.006215      -0.009509       0.007451       0.011920      -0.029208      -0.015309      -0.003087       0.018397              2.057178       2.768992      -0.193605      -0.302151       1.705325       0.095053       1.697218          -0.000478
           50              H       0.813352      22.141659       8.602448       0.103120       1.583691 0.12503905E+02  0.13775247E+03                                 2.255831                            2.067501      -1.437144       2.160027                    0.993815       4.348587      13.050093       0.433686       1.281968      -0.706052      -0.018322       0.041354       0.054193       0.070588       0.004134      -0.001796       0.007272       0.004702       0.023380      -0.011397       0.000516       0.010881              2.322810       2.454883      -0.516049      -0.535994       2.300548       0.425837       2.212999           0.000206
           51              H       1.674730      17.496312       4.672722       0.364466       0.542555 0.32780160E+01  0.26109530E+02                                 1.185717                            1.129242      -1.192718       2.477687                    0.999814       2.222724       5.866702       0.527138       1.458794      -0.676573       0.008540      -0.018509      -0.014959       0.025284       0.003241      -0.002918       0.017345       0.004453      -0.026185      -0.022107       0.007127       0.014980              1.211943       1.020142      -0.053517      -0.073675       1.438324       0.298434       1.177362          -0.000034
           52              H       0.593356      18.199494       5.417285       0.338745       0.594342 0.38071267E+01  0.31543936E+02                                 1.253335                            1.210435      -1.257124       2.409033                    0.999629       2.504933       6.788245       0.512236       1.443169      -0.677017      -0.017989       0.001710       0.002142       0.018197       0.005429       0.004192       0.017659       0.005150      -0.036102      -0.023586       0.004248       0.019338              1.258617       1.557011       0.053963      -0.180894       1.112364       0.008008       1.106475          -0.000206
           53              H       2.605615      15.000319      10.732682       0.083904       1.909502 0.15467974E+02  0.17752191E+03                                 2.455445                            2.224617      -1.431316       2.161397                    0.992458       4.328264      12.736332       0.444815       1.199798      -0.726710       0.029320      -0.047491       0.045463       0.071986      -0.000555       0.008942      -0.006512      -0.020100       0.020910      -0.017028       0.001983       0.015045              2.541650       2.748210      -0.604785       0.565355       2.577641      -0.453735       2.299100          -0.000133
           54              H      12.612272      17.025710       6.607018       0.099536       1.592709 0.12441587E+02  0.13443780E+03                                 2.154910                            1.993583      -1.097571       2.338471                    0.997123       3.665717      10.268983       0.473191       1.197910      -0.731249      -0.053384       0.003169      -0.038945       0.066156       0.001565       0.021450       0.001980       0.006939       0.008430      -0.019021      -0.005087       0.024108              2.196744       2.530557      -0.183558       0.541310       1.936064      -0.081844       2.123611          -0.000015
           55              H       0.762868      19.732553       9.868989       0.352173       0.492152 0.30459769E+01  0.24257582E+02                                 1.179235                            1.142065      -1.221435       2.448377                    0.999878       2.485415       6.961329       0.478959       1.605782      -0.648616      -0.013435       0.016289      -0.001635       0.021178      -0.005841       0.010668       0.010741      -0.021924      -0.018954      -0.021585       0.002795       0.018790              1.196685       1.154796      -0.163391       0.127661       1.308907      -0.162201       1.126352          -0.000165
           56              H       1.788528      19.379603      10.887865       0.354042       0.492090 0.29147065E+01  0.23107350E+02                                 1.200903                            1.130465      -1.467217       2.316671                    0.997947       2.658173       7.587462       0.469894       1.644186      -0.640625       0.009757       0.001896       0.013221       0.016541      -0.004729       0.008640      -0.000610      -0.011077      -0.022522      -0.013979       0.002114       0.011865              1.244635       1.218687       0.156894       0.284232       1.118115       0.195673       1.397102          -0.000066
           57              H      14.914990      12.945068      11.674750       0.080690       1.435788 0.10646376E+02  0.11043399E+03                                 2.011125                            1.844538      -0.793124       2.498134                    0.999276       3.406947       9.293149       0.492720       1.198408      -0.732566       0.051685      -0.003310       0.022267       0.056375      -0.004855       0.010064      -0.000051       0.025220       0.009483      -0.015308      -0.003099       0.018407              2.052098       2.761177      -0.164154       0.317454       1.613633      -0.043836       1.781485          -0.000569
           58              H      10.336661      14.479045       7.873560       0.101939       1.589217 0.12553777E+02  0.13841285E+03                                 2.259170                            2.070144      -1.434161       2.160489                    0.993893       4.354582      13.065077       0.433956       1.280142      -0.706440      -0.018327       0.026201      -0.063202       0.070830      -0.003775      -0.002713      -0.009699       0.000585       0.010418      -0.011506       0.000701       0.010805              2.326377       2.458839      -0.206760       0.716930       1.868377      -0.175672       2.651914           0.000257
           59              H      11.198030      13.398469      13.861415       0.364575       0.543063 0.32824324E+01  0.26159310E+02                                 1.187519                            1.130804      -1.193664       2.477079                    0.999811       2.225368       5.879579       0.526097       1.460864      -0.676183       0.008685      -0.003610       0.023268       0.025097      -0.004216      -0.001305      -0.003974       0.027781       0.042836      -0.022123       0.007311       0.014812              1.213857       1.021537      -0.037164       0.083575       0.985394      -0.036370       1.634642          -0.000076
           60              H      10.116659      13.691689      12.880159       0.337916       0.596450 0.38253105E+01  0.31741648E+02                                 1.257971                            1.214651      -1.267304       2.404502                    0.999530       2.511212       6.816812       0.510359       1.446331      -0.676449      -0.018255       0.001260      -0.002583       0.018480       0.000920      -0.006798      -0.002244       0.032002       0.044417      -0.023544       0.004236       0.019308              1.263338       1.563666      -0.184844       0.043954       1.104733      -0.001453       1.121616          -0.000226
           61              C       8.380093      13.182188       5.016004       0.475215      25.807865 0.27347823E+03  0.57659647E+04                                 7.884880                            5.793711       0.041137       2.058316                    0.999356      23.205529      64.630979       0.631153       0.460280      -1.030681       0.031490      -0.086086      -0.074328       0.118013      -0.019472       0.052942      -0.109541      -0.104194       0.176674      -0.103753      -0.059582       0.163335              9.414155      13.330061       1.717724       0.083350       8.404843       3.103711       6.507563          -0.003019
           62              C       7.751554      14.200309       6.011368       0.463217      26.723871 0.29279576E+03  0.62905944E+04                                 8.141156                            6.042606      -0.059044       2.024342                    0.998819      23.767719      67.209640       0.609627       0.467644      -1.024787      -0.064970       0.068449       0.078592       0.122813      -0.040119       0.025759      -0.121478      -0.038401       0.165406      -0.107064      -0.051736       0.158800              9.778309      11.890757       2.946302       1.261117      10.093595       4.122526       7.350576          -0.002959
           63              C       2.676079       8.173029       3.011170       0.259461      26.516884 0.31843979E+03  0.69405120E+04                                 7.751963                            5.992371       0.208291       2.086630                    0.999795      25.119547      70.011998       0.664570       0.422865      -1.057890       0.024267       0.057648       0.008384       0.063107      -0.051839       0.020929      -0.032657       0.025467      -0.198974      -0.077367      -0.017566       0.094932              8.710477       7.269776       2.423170      -1.453194       6.887725       1.201402      11.973930           0.000595
           64              C       4.237436       9.687996       2.443735       0.304807      25.842972 0.32660687E+03  0.72201584E+04                                 7.961194                            6.286319      -0.046205       2.010099                    0.999692      25.175462      72.501658       0.610641       0.453731      -1.031296       0.002094      -0.018864      -0.067080       0.069714      -0.008965       0.020178      -0.017687       0.004988      -0.107117      -0.045616       0.008590       0.037026              9.099443       7.715507       3.124558      -0.252154       8.081781       2.363491      11.501040           0.001228
           65              C       4.254577      10.152258       3.774543      -0.052921      34.257788 0.42244655E+03  0.98318037E+04                                 9.114228                            6.821146       0.222087       2.077832                    0.999505      27.545303      78.038154       0.637192       0.413023      -1.069513       0.080960       0.086362       0.016581       0.119532       0.011977       0.011608       0.016312      -0.005241      -0.012841      -0.017143      -0.009988       0.027131             10.711840       9.267444       3.614062      -3.263055       8.764106       0.189610      14.103971           0.003614
           66              C       3.477469       9.497943       4.729152       0.439985      25.974906 0.29801903E+03  0.64119887E+04                                 7.967409                            6.029925       0.030530       2.055198                    0.999409      23.278370      65.233075       0.622223       0.457521      -1.033493      -0.026747      -0.028440       0.089551       0.097691      -0.009364       0.012456       0.017150      -0.004875       0.031131      -0.026460       0.003302       0.023158              9.054785       6.693730       1.946513      -1.991401       6.503341       0.983023      13.967284          -0.000997
           67              C       5.688797      11.221967       2.630267       0.158555      26.182740 0.32835499E+03  0.72341291E+04                                 7.692491                            6.045857       0.306905       2.101937                    0.999885      26.327504      74.527622       0.665978       0.417449      -1.058012      -0.029699      -0.056255       0.010301       0.064442      -0.009816       0.005577      -0.022715       0.023453      -0.096511      -0.043062       0.008632       0.034430              8.808227       7.974242       2.551398      -0.122580       7.663143       2.546120      10.787298          -0.000296
           68              C       5.014528       5.726823       1.366861       0.228130      22.981451 0.27639338E+03  0.58365458E+04                                 7.058927                            5.591901       0.237610       2.099005                    0.999877      24.784966      68.839027       0.683684       0.424251      -1.053043       0.042192       0.013164       0.018298       0.047836       0.022434      -0.034868       0.055110       0.030761       0.140542      -0.083198       0.003556       0.079642              7.624317       8.835142      -0.511164       1.284881       8.250378      -2.554141       5.787430          -0.000227
           69              C       6.448749       7.361249       0.968716       0.293937      25.908605 0.32930790E+03  0.72867135E+04                                 7.955813                            6.304048      -0.017011       2.019789                    0.999684      25.137986      72.163456       0.611658       0.452552      -1.033123      -0.050428       0.037254      -0.036299       0.072446       0.019092      -0.029800       0.021281       0.028313       0.061723      -0.049976       0.006276       0.043700              8.935472      12.762185       0.685599       2.104232       8.109697      -1.741348       5.934535           0.002179
           70              C       7.527263       6.617340       1.536151      -0.049580      33.381516 0.42053008E+03  0.97511513E+04                                 8.881575                            6.765290       0.299717       2.101286                    0.999672      27.346668      76.690272       0.647202       0.408138      -1.075442       0.118616       0.053338      -0.007344       0.130264      -0.009249       0.001216      -0.010237       0.039510      -0.012519      -0.024450       0.000110       0.024340             10.029383      10.765562       1.092488       1.528777      12.239653      -3.780536       7.082935           0.003760
           71              C       7.192988       5.349438       2.039319       0.419534      26.836966 0.31437657E+03  0.68438362E+04                                 8.084430                            6.162356      -0.058182       2.014760                    0.999488      23.785613      66.694592       0.621129       0.452975      -1.037750       0.029627      -0.079536       0.046767       0.096907      -0.024805       0.013025      -0.004646       0.032083       0.012394      -0.031747      -0.002037       0.033784              9.009111       9.691842      -1.571889       2.489049      10.394306      -3.758377       6.941184          -0.000751
           72              C       8.234378       8.487972       0.891908       0.195618      27.078613 0.34017395E+03  0.75573451E+04                                 7.977554                            6.227424       0.352610       2.130370                    0.999709      25.913419      73.543917       0.644898       0.427511      -1.052249      -0.034753      -0.067848      -0.026486       0.080701      -0.003088      -0.028794       0.034719       0.009350       0.095442      -0.042293      -0.017369       0.059662              8.989617      11.874878       0.659098       1.798830       8.757011      -2.178541       6.336961          -0.000660
           73              C      13.141744       6.802865       1.750899       0.473189      25.842141 0.27390175E+03  0.57770200E+04                                 7.890180                            5.797195       0.040521       2.057769                    0.999367      23.227084      64.698941       0.631139       0.460121      -1.030789       0.030378      -0.022379       0.112201       0.118375       0.056024      -0.009488       0.039047      -0.227874      -0.187752      -0.104509      -0.059464       0.163973              9.420645      13.336719      -0.787016      -1.531040       4.296398      -0.731302      10.628817          -0.002914
           74              C      12.513208       7.155816       0.371498       0.463619      26.706989 0.29256128E+03  0.62845738E+04                                 8.139053                            6.041051      -0.061356       2.023789                    0.998832      23.760341      67.193154       0.609548       0.467778      -1.024669      -0.064165       0.033454      -0.098121       0.121918       0.042450       0.021451       0.033576      -0.191429      -0.290526      -0.106152      -0.052439       0.158591              9.775818      11.884922      -0.381121      -3.180546       4.465312      -0.873639      12.977218          -0.002850
           75              C       7.437736       7.571199       7.091376       0.256765      26.560933 0.31898647E+03  0.69553336E+04                                 7.759307                            5.996294       0.209012       2.086410                    0.999802      25.146257      70.098600       0.664562       0.422693      -1.058009       0.024275      -0.020351      -0.052685       0.061475       0.044546       0.034580       0.053011       0.061636      -0.087201      -0.076218      -0.018608       0.094826              8.721140       7.275082      -2.474755      -1.370674       9.678280      -2.811171       9.210058           0.000169
           76              C       8.999084       6.322304       6.063095       0.304692      25.837946 0.32644635E+03  0.72154093E+04                                 7.960138                            6.284371      -0.045045       2.010561                    0.999676      25.163117      72.449792       0.610821       0.453673      -1.031374       0.003119      -0.049449       0.049064       0.069730       0.022594      -0.002208       0.029663       0.026324      -0.038121      -0.044260       0.007285       0.036975              9.100817       7.713274      -1.780261      -2.580151       8.601910      -2.666731      10.987267           0.000244
           77              C       9.016231       7.242688       4.995627      -0.053927      34.316821 0.42313980E+03  0.98521544E+04                                 9.123711                            6.825625       0.225153       2.078269                    0.999523      27.577268      78.150066       0.637128       0.412888      -1.069581       0.081386      -0.027798      -0.082784       0.119372       0.003905      -0.016132      -0.003646       0.015244       0.048885      -0.016715      -0.009986       0.026701             10.725579       9.279197      -4.642092      -1.499878      12.623786      -2.410780      10.273753          -0.001646
           78              C       8.239131       8.396560       5.084975       0.438144      26.039708 0.29879109E+03  0.64331196E+04                                 7.979971                            6.037177       0.027855       2.053538                    0.999392      23.318764      65.381194       0.621900       0.457437      -1.033483      -0.025717       0.091930      -0.019414       0.097413       0.015662       0.001404      -0.014201      -0.001784       0.045446      -0.026249       0.002873       0.023376              9.071257       6.704310      -2.705774      -0.689274      11.275068      -3.732570       9.234395          -0.000012
           79              C      10.450440       5.716863       4.641372       0.157565      26.200144 0.32852662E+03  0.72390521E+04                                 7.694762                            6.045929       0.305470       2.101102                    0.999895      26.345071      74.589833       0.666205       0.417241      -1.058115      -0.029865       0.038177       0.044001       0.065464       0.010288       0.005835       0.026489       0.031944      -0.072721      -0.042444       0.007575       0.034869              8.811818       7.978034      -1.384074      -2.151458       7.804823      -2.626632      10.652597          -0.000860
           80              C       9.776184       7.370285      10.032009       0.226202      23.031073 0.27698026E+03  0.58520725E+04                                 7.065642                            5.593917       0.237235       2.098317                    0.999885      24.825627      68.971644       0.684275       0.423657      -1.053406       0.042029       0.009929      -0.020889       0.047973      -0.040287      -0.001017      -0.064521       0.013661       0.092783      -0.081955       0.002072       0.079883              7.633692       8.849391       1.372164      -0.200603       8.625074       2.348158       5.426612           0.000242
           81              C      11.210396       6.208270       8.815628       0.293331      25.924488 0.32946372E+03  0.72908415E+04                                 7.959436                            6.305423      -0.012185       2.021258                    0.999668      25.140373      72.167786       0.611623       0.452535      -1.033159      -0.050950      -0.050400      -0.014235       0.073066      -0.033878      -0.000978      -0.030763       0.013325       0.013815      -0.048917       0.005468       0.043449              8.941464      12.772423       1.482334      -1.647176       7.991654       1.815494       6.060315           0.000813
           82              C      12.288916       7.071637       9.176153      -0.049923      33.412991 0.42088081E+03  0.97617216E+04                                 8.888115                            6.768611       0.300657       2.101063                    0.999695      27.361863      76.752828       0.646945       0.408198      -1.075358       0.117516      -0.032954      -0.042947       0.129385       0.006044       0.007081      -0.000257       0.021585      -0.069554      -0.024315      -0.000608       0.024923             10.037979      10.772224       0.777609      -1.711828      11.658472       4.129991       7.683241          -0.001803
           83              C      11.954649       8.141343      10.022604       0.419089      26.887648 0.31495457E+03  0.68600408E+04                                 8.095007                            6.167918      -0.062827       2.012783                    0.999493      23.817387      66.816349       0.620822       0.452961      -1.037687       0.028599       0.080530       0.046085       0.097092       0.023662       0.014669      -0.006935       0.012683      -0.048591      -0.031165      -0.002631       0.033795              9.023091       9.707042       2.950492       0.119277      11.078179       3.381604       6.284052          -0.000096
           84              C      12.996021       5.578393       7.878262       0.192403      27.148566 0.34115683E+03  0.75845342E+04                                 7.988417                            6.233772       0.352870       2.129807                    0.999690      25.961368      73.702343       0.644989       0.427149      -1.052488      -0.035512       0.011993       0.072225       0.081372      -0.023405       0.017634      -0.040599      -0.000439       0.067418      -0.042315      -0.018123       0.060438              9.003175      11.893770       1.229627      -1.473794       8.841703       2.141986       6.274051          -0.001087
           85              C       3.618398       7.164852       8.908110       0.476108      25.798062 0.27339521E+03  0.57634000E+04                                 7.881617                            5.792071       0.047303       2.060193                    0.999316      23.196371      64.587115       0.631408       0.460159      -1.030816       0.030398       0.108081      -0.036987       0.118210      -0.036248      -0.043110       0.069880      -0.036858       0.379103      -0.103848      -0.058907       0.162755              9.409602      13.323421      -0.931109       1.445366       9.665535      -2.371654       5.239852          -0.002940
           86              C       2.989852       5.793780       9.292148       0.462231      26.736437 0.29297781E+03  0.62951157E+04                                 8.141166                            6.042772      -0.054896       2.025663                    0.998860      23.776673      67.225376       0.609913       0.467379      -1.024993      -0.064180      -0.102660       0.020440       0.122784      -0.002838      -0.047995       0.088175       0.019468       0.339528      -0.107027      -0.052301       0.159328              9.778167      11.891552      -2.566721       1.921648      11.605781      -3.248213       5.837169          -0.002864
           87              C      12.199418      11.405677       5.572467       0.257981      26.551476 0.31886160E+03  0.69520976E+04                                 7.756982                            5.994658       0.213237       2.087700                    0.999797      25.145763      70.100143       0.664714       0.422628      -1.058024       0.025093      -0.036056       0.045201       0.063030       0.007870      -0.056161      -0.021671       0.117776       0.080268      -0.076956      -0.018519       0.095475              8.717572       7.273379       0.047293       2.827023      11.756004       1.603727       7.123332          -0.000171
           88              C      13.760765      11.139605       7.168184       0.305363      25.819363 0.32621135E+03  0.72091509E+04                                 7.956897                            6.282760      -0.045486       2.010487                    0.999660      25.157890      72.437069       0.610784       0.453767      -1.031287       0.002745       0.068216       0.017832       0.070562      -0.013167      -0.018579      -0.012945       0.058431       0.054084      -0.045617       0.007885       0.037732              9.095487       7.710756      -1.341475       2.830815      12.688898       0.300207       6.886806          -0.001415
           89              C      13.777903       9.754959       6.904844      -0.053922      34.275539 0.42262151E+03  0.98359300E+04                                 9.112222                            6.818742       0.225285       2.078480                    0.999522      27.557393      78.047630       0.637902       0.412561      -1.069917       0.080701      -0.057223       0.065851       0.118842      -0.015772       0.004910      -0.011974      -0.011050      -0.034783      -0.017016      -0.009670       0.026686             10.710514       9.265649       1.020833       4.761860      12.931401       2.219185       9.934492          -0.005196
           90              C      13.000799       9.255402       5.860888       0.437945      26.051998 0.29896919E+03  0.64377186E+04                                 7.981790                            6.038502       0.033455       2.055031                    0.999399      23.325263      65.396842       0.621924       0.457365      -1.033555      -0.026368      -0.063568      -0.069450       0.097773      -0.006329      -0.014410      -0.002572      -0.030118      -0.041832      -0.026467       0.003156       0.023310              9.073397       6.704022       0.754880       2.686908      12.984317       2.749636       7.531851           0.000952
           91              C      15.212115      10.211075       8.403375       0.159107      26.180694 0.32825576E+03  0.72314227E+04                                 7.690861                            6.043802       0.309878       2.102505                    0.999885      26.331173      74.536207       0.666278       0.417291      -1.058108      -0.029990       0.019015      -0.054298       0.064879       0.000720      -0.011047      -0.003850       0.070358       0.042605      -0.042541       0.008274       0.034267              8.806590       7.973403      -1.168597       2.272472      12.207877       0.079883       6.238489          -0.000995
           92              C       0.252885      14.052797       4.276144       0.226696      23.026067 0.27694658E+03  0.58518043E+04                                 7.068161                            5.596911       0.237146       2.098347                    0.999870      24.825982      68.999165       0.683408       0.424162      -1.052981       0.043060      -0.022931       0.002379       0.048843       0.019906       0.036619       0.009925      -0.081561      -0.195206      -0.083006       0.002686       0.080320              7.635783       8.850622      -0.858979      -1.089328       4.195409       0.211099       9.861317           0.000798
           93              C       1.687094      13.580386       5.890670       0.296033      25.846962 0.32834733E+03  0.72604215E+04                                 7.945597                            6.296284      -0.014833       2.021098                    0.999674      25.100656      72.039954       0.611803       0.452758      -1.032968      -0.050788       0.012679       0.050330       0.072618       0.015821       0.030668       0.009449      -0.024078      -0.094180      -0.049191       0.005903       0.043288              8.924242      12.743575      -2.160842      -0.457719       4.963522      -0.071617       9.065629          -0.000995
           94              C       2.765613      13.460927       4.962709      -0.052953      33.462360 0.42161986E+03  0.97823723E+04                                 8.892357                            6.771433       0.304740       2.101986                    0.999670      27.390063      76.825687       0.647309       0.407823      -1.075691       0.119036      -0.019695       0.050667       0.130861       0.003417      -0.008146       0.010976       0.037238      -0.017197      -0.023999       0.000258       0.023740             10.043102      10.778192      -1.872274       0.182174       5.102564      -0.343904      14.248549          -0.005424
           95              C       2.431347      13.659124       3.613091       0.420250      26.875566 0.31474890E+03  0.68548491E+04                                 8.094827                            6.167566      -0.060329       2.013561                    0.999480      23.810842      66.807488       0.620551       0.453205      -1.037485       0.028479       0.000220      -0.091698       0.096019       0.000824      -0.027929       0.011324       0.020781      -0.025997      -0.031210      -0.002906       0.034116              9.023048       9.708282      -1.371952      -2.615565       4.553916       0.385157      12.806948           0.000646
           96              C       3.472715      13.083540       6.904844       0.194756      27.081514 0.34011195E+03  0.75552566E+04                                 7.974701                            6.223777       0.354778       2.130899                    0.999708      25.920695      73.549436       0.645597       0.427088      -1.052561      -0.034687       0.057422      -0.045673       0.081157       0.026692       0.011111       0.005292      -0.061102      -0.110962      -0.041521      -0.018359       0.059880              8.986995      11.868951      -1.886791      -0.327046       5.052911       0.039525      10.039124          -0.001107
           97              C       5.904970      13.967717      10.659010       0.475204      25.808062 0.27347873E+03  0.57659820E+04                                 7.884915                            5.793706       0.041045       2.058281                    0.999356      23.205778      64.631861       0.631155       0.460278      -1.030681      -0.031473       0.086059       0.074343       0.117998      -0.019478       0.052927      -0.109561      -0.104187       0.176622      -0.103737      -0.059605       0.163343              9.414230      13.330521       1.717814       0.083427       8.404707       3.103597       6.507461          -0.002985
           98              C       6.533509      12.949596       9.663646       0.463213      26.723015 0.29278773E+03  0.62903420E+04                                 8.140886                            6.042459      -0.058846       2.024413                    0.998820      23.766831      67.205415       0.609648       0.467634      -1.024799       0.064982      -0.068486      -0.078550       0.122813      -0.040134       0.025773      -0.121475      -0.038441       0.165336      -0.107053      -0.051751       0.158804              9.777952      11.890388       2.946164       1.261023      10.093212       4.122319       7.350257          -0.002933
           99              C      11.608984      18.976876      12.663844       0.259226      26.520884 0.31849864E+03  0.69420331E+04                                 7.752511                            5.992763       0.208935       2.086814                    0.999795      25.121220      70.015146       0.664583       0.422842      -1.057917      -0.024223      -0.057631      -0.008423       0.063079      -0.051808       0.020896      -0.032665       0.025509      -0.198768      -0.077312      -0.017557       0.094869              8.711189       7.270159       2.423286      -1.453687       6.888026       1.201317      11.975382          -0.000428
          100              C      10.047627      17.461909      13.231279       0.305034      25.841421 0.32658207E+03  0.72194547E+04                                 7.960767                            6.285968      -0.044918       2.010505                    0.999693      25.174662      72.497975       0.610676       0.453715      -1.031308      -0.002113       0.018705       0.066915       0.069512      -0.009066       0.020204      -0.017612       0.004929      -0.106530      -0.045423       0.008396       0.037027              9.099087       7.714850       3.124413      -0.251379       8.081761       2.364261      11.500649           0.001483
          101              C      10.030486      16.997647      11.900471      -0.052565      34.256366 0.42241166E+03  0.98308387E+04                                 9.114092                            6.820902       0.223234       2.078154                    0.999508      27.544748      78.037272       0.637195       0.413028      -1.069505      -0.080615      -0.086014      -0.016621       0.119052       0.011874       0.011668       0.016491      -0.005334      -0.012176      -0.017208      -0.010009       0.027217             10.711848       9.267304       3.613902      -3.263422       8.763841       0.189466      14.104398           0.001823
          102              C      10.807594      17.651962      10.945862       0.440049      25.974710 0.29801705E+03  0.64119596E+04                                 7.967478                            6.029991       0.029884       2.054979                    0.999406      23.278267      65.233653       0.622204       0.457534      -1.033482       0.026734       0.028335      -0.089583       0.097687      -0.009338       0.012440       0.017137      -0.004874       0.030924      -0.026413       0.003306       0.023107              9.054787       6.693908       1.946697      -1.991469       6.503508       0.982858      13.966946           0.001383
          103              C       8.596266      15.927938      13.044747       0.159270      26.171236 0.32817993E+03  0.72295475E+04                                 7.691231                            6.044968       0.305940       2.101702                    0.999884      26.321903      74.516080       0.665886       0.417549      -1.057914       0.030004       0.056436      -0.010396       0.064756      -0.009662       0.005515      -0.022688       0.023349      -0.096420      -0.043010       0.008771       0.034240              8.806569       7.973117       2.550894      -0.122732       7.661848       2.545253      10.784743          -0.001412
          104              C       9.270535      21.423082      14.308153       0.227998      22.983092 0.27642293E+03  0.58372174E+04                                 7.059154                            5.592173       0.238000       2.099149                    0.999877      24.784022      68.832508       0.683685       0.424247      -1.053066      -0.042169      -0.013075      -0.018219       0.047761       0.022424      -0.034819       0.055102       0.030625       0.140549      -0.083139       0.003518       0.079622              7.624543       8.834548      -0.511433       1.284978       8.251353      -2.554630       5.787729           0.000473
          105              C       7.836314      19.788656      14.706298       0.294077      25.908642 0.32931265E+03  0.72867807E+04                                 7.955484                            6.303828      -0.015172       2.020360                    0.999686      25.138179      72.161746       0.611712       0.452513      -1.033154       0.050216      -0.037263       0.036047       0.072177       0.018816      -0.029728       0.021251       0.028346       0.061660      -0.049717       0.006064       0.043653              8.935193      12.762567       0.685325       2.104474       8.108798      -1.740916       5.934215           0.001110
          106              C       6.757800      20.532565      14.138863      -0.049166      33.378886 0.42048905E+03  0.97500295E+04                                 8.881343                            6.765114       0.300846       2.101612                    0.999675      27.345509      76.688079       0.647184       0.408157      -1.075422      -0.118164      -0.052930       0.007212       0.129677      -0.009481       0.001496      -0.010257       0.039816      -0.012406      -0.024617      -0.000020       0.024637             10.029095      10.764779       1.092135       1.528769      12.239640      -3.780605       7.082867           0.002006
          107              C       7.092075      21.800467      13.635695       0.419641      26.834885 0.31436070E+03  0.68433866E+04                                 8.084054                            6.162268      -0.058867       2.014545                    0.999485      23.784191      66.689532       0.621125       0.452985      -1.037747      -0.029702       0.079454      -0.046839       0.096897      -0.024698       0.013030      -0.004605       0.032040       0.012376      -0.031646      -0.002045       0.033691              9.008491       9.690847      -1.571285       2.488514      10.393876      -3.758038       6.940748           0.001236
          108              C       6.050685      18.661933      14.783106       0.196487      27.066023 0.33998013E+03  0.75522621E+04                                 7.976546                            6.226712       0.351200       2.130045                    0.999709      25.905986      73.528543       0.644744       0.427657      -1.052118       0.034942       0.068267       0.026571       0.081163      -0.002988      -0.028679       0.034713       0.009245       0.095211      -0.042272      -0.017244       0.059516              8.988415      11.872878       0.658989       1.798393       8.756040      -2.178259       6.336328          -0.000906
          109              C       1.143319      20.347040      13.924115       0.473129      25.841287 0.27390082E+03  0.57769107E+04                                 7.889763                            5.797043       0.041016       2.057948                    0.999368      23.225691      64.691458       0.631179       0.460099      -1.030817      -0.030394       0.022398      -0.112192       0.118375       0.056031      -0.009489       0.039031      -0.227897      -0.187748      -0.104517      -0.059463       0.163980              9.420052      13.335830      -0.786966      -1.531049       4.296243      -0.731297      10.628084          -0.002888
          110              C       1.771855      19.994089      15.303516       0.463593      26.706413 0.29255780E+03  0.62844396E+04                                 8.138819                            6.040945      -0.061186       2.023856                    0.998832      23.759693      67.189585       0.609568       0.467767      -1.024682       0.064163      -0.033480       0.098105       0.121911       0.042489       0.021448       0.033576      -0.191431      -0.290572      -0.106162      -0.052452       0.158615              9.775513      11.884738      -0.381077      -3.180741       4.465238      -0.873597      12.976562          -0.002852
          111              C       6.847327      19.578706       8.583638       0.257350      26.553133 0.31889054E+03  0.69529871E+04                                 7.758261                            5.995793       0.207513       2.085910                    0.999802      25.145557      70.104192       0.664498       0.422749      -1.057933      -0.024520       0.020520       0.052981       0.061881       0.044411       0.034375       0.053584       0.062016      -0.087741      -0.076935      -0.018003       0.094939              8.718887       7.274828      -2.473204      -1.372365       9.673196      -2.808002       9.208638          -0.000231
          112              C       5.285979      20.827601       9.611919       0.304560      25.838392 0.32645013E+03  0.72154453E+04                                 7.959712                            6.284104      -0.044446       2.010723                    0.999677      25.163691      72.448962       0.610884       0.453629      -1.031409      -0.002478       0.048921      -0.049507       0.069645       0.022597      -0.002324       0.029695       0.026622      -0.038176      -0.044396       0.007428       0.036968              9.099889       7.713701      -1.783321      -2.577865       8.603879      -2.664856      10.982087           0.000458
          113              C       5.268832      19.907217      10.679387      -0.054143      34.321283 0.42322390E+03  0.98544970E+04                                 9.123773                            6.825852       0.225761       2.078386                    0.999523      27.580991      78.159412       0.637187       0.412833      -1.069628      -0.081497       0.027927       0.082734       0.119443       0.003901      -0.016088      -0.003620       0.015265       0.049044      -0.016749      -0.009940       0.026690             10.725586       9.278993      -4.641918      -1.499935      12.623841      -2.410710      10.273924          -0.002288
          114              C       6.045932      18.753345      10.590039       0.438374      26.034894 0.29873034E+03  0.64314641E+04                                 7.979092                            6.036633       0.028343       2.053741                    0.999393      23.315632      65.369967       0.621919       0.457448      -1.033480       0.025813      -0.091982       0.019282       0.097461       0.015735       0.001442      -0.014191      -0.001696       0.045596      -0.026350       0.002962       0.023388              9.070156       6.703576      -2.705402      -0.689306      11.273660      -3.731898       9.233232           0.001106
          115              C       3.834623      21.433042      11.033642       0.157634      26.195742 0.32844474E+03  0.72366123E+04                                 7.694298                            6.045471       0.305932       2.101439                    0.999895      26.336466      74.555980       0.666199       0.417282      -1.058117       0.029542      -0.038013      -0.043955       0.065191       0.010210       0.006183       0.026128       0.031524      -0.072822      -0.042049       0.007262       0.034787              8.812488       7.975801      -1.383362      -2.150572       7.806555      -2.630017      10.655108          -0.001191
          116              C       4.508879      19.779620       5.643005       0.226496      23.026591 0.27694926E+03  0.58513444E+04                                 7.064515                            5.593555       0.237361       2.098267                    0.999885      24.826954      68.978387       0.684296       0.423650      -1.053395      -0.042401      -0.009813       0.020999       0.048323      -0.040854      -0.001392      -0.064599       0.013939       0.093208      -0.082628       0.002637       0.079992              7.631802       8.848407       1.370164      -0.201321       8.621346       2.346307       5.425654           0.000625
          117              C       3.074667      20.941635       6.859386       0.293169      25.925507 0.32948961E+03  0.72915482E+04                                 7.959462                            6.305664      -0.012071       2.021286                    0.999668      25.141243      72.170635       0.611613       0.452534      -1.033161       0.051515       0.049893       0.013745       0.073021      -0.033858      -0.001131      -0.030671       0.013594       0.013978      -0.048963       0.005698       0.043265              8.940802      12.767680       1.481046      -1.646416       7.993790       1.817166       6.060936           0.000422
          118              C       1.996147      20.078268       6.498861      -0.050126      33.418021 0.42097904E+03  0.97645068E+04                                 8.888446                            6.769077       0.301189       2.101156                    0.999695      27.366015      76.764849       0.646974       0.408159      -1.075390      -0.117495       0.033118       0.043067       0.129448       0.006051       0.007107      -0.000263       0.021609      -0.069396      -0.024273      -0.000645       0.024918             10.038219      10.773257       0.777924      -1.711869      11.658322       4.129490       7.683078          -0.002410
          119              C       2.330414      19.008562       5.652410       0.419273      26.882634 0.31489705E+03  0.68584320E+04                                 8.094016                            6.167388      -0.062277       2.013010                    0.999495      23.814178      66.804252       0.620847       0.452966      -1.037691      -0.028445      -0.080588      -0.046171       0.097136       0.023678       0.014697      -0.007008       0.012737      -0.048607      -0.031246      -0.002570       0.033816              9.021810       9.705776       2.949775       0.119158      11.076416       3.380933       6.283238           0.000870
          120              C       1.289042      21.571512       7.796752       0.192285      27.144455 0.34111302E+03  0.75829876E+04                                 7.987326                            6.233270       0.354102       2.130331                    0.999687      25.954413      73.669374       0.645059       0.427135      -1.052542       0.035349      -0.011854      -0.071983       0.081065      -0.023165       0.018045      -0.040413      -0.001014       0.067313      -0.041743      -0.018707       0.060449              9.002453      11.894191       1.233122      -1.471718       8.841173       2.141101       6.271997          -0.001038
          121              C      10.666665      19.985053       6.766904       0.476256      25.795911 0.27335459E+03  0.57624009E+04                                 7.881481                            5.791806       0.047063       2.060136                    0.999316      23.195576      64.586713       0.631388       0.460186      -1.030788      -0.030441      -0.108162       0.036927       0.118276      -0.036169      -0.043122       0.069911      -0.036924       0.379274      -0.103822      -0.058992       0.162813              9.409605      13.323274      -0.931086       1.445144       9.665806      -2.371678       5.239734          -0.002934
          122              C      11.295211      21.356125       6.382866       0.462216      26.736473 0.29296818E+03  0.62948746E+04                                 8.141227                            6.042672      -0.054660       2.025741                    0.998860      23.776699      67.225874       0.609917       0.467379      -1.024990       0.064197       0.102703      -0.020506       0.122840      -0.002804      -0.048011       0.088167       0.019316       0.339587      -0.106996      -0.052348       0.159344              9.778443      11.891942      -2.566717       1.921435      11.606294      -3.248203       5.837095          -0.002857
          123              C       2.085645      15.744228      10.102547       0.257966      26.552022 0.31886974E+03  0.69523316E+04                                 7.757111                            5.994744       0.213206       2.087686                    0.999797      25.146190      70.102017       0.664706       0.422629      -1.058022      -0.025121       0.036046      -0.045181       0.063022       0.007870      -0.056160      -0.021674       0.117781       0.080285      -0.076963      -0.018514       0.095477              8.717749       7.273574       0.047342       2.827117      11.756234       1.603720       7.123437          -0.000167
          124              C       0.524298      16.010300       8.506830       0.305342      25.819937 0.32621924E+03  0.72093682E+04                                 7.956980                            6.282805      -0.045475       2.010482                    0.999660      25.158340      72.438555       0.610787       0.453763      -1.031290      -0.002765      -0.068225      -0.017809       0.070565      -0.013168      -0.018570      -0.012945       0.058426       0.054093      -0.045615       0.007892       0.037724              9.095617       7.710906      -1.341488       2.830900      12.689057       0.300164       6.886886          -0.001409
          125              C       0.507160      17.394946       8.770170      -0.053927      34.276042 0.42262697E+03  0.98360954E+04                                 9.112325                            6.818789       0.225156       2.078433                    0.999523      27.557666      78.048730       0.637899       0.412561      -1.069917      -0.080704       0.057235      -0.065838       0.118843      -0.015767       0.004920      -0.011983      -0.011071      -0.034807      -0.017022      -0.009674       0.026695             10.710684       9.265893       1.020871       4.761966      12.931641       2.219109       9.934519          -0.005211
          126              C       1.284264      17.894503       9.814126       0.437924      26.052799 0.29897990E+03  0.64380139E+04                                 7.981979                            6.038620       0.033471       2.055028                    0.999399      23.325744      65.398756       0.621916       0.457367      -1.033553       0.026378       0.063553       0.069427       0.097749      -0.006304      -0.014395      -0.002599      -0.030132      -0.041874      -0.026461       0.003148       0.023313              9.073699       6.704276       0.755007       2.687003      12.984861       2.749638       7.531959           0.000943
          127              C      -0.927052      16.938830       7.271639       0.159048      26.182022 0.32827333E+03  0.72319005E+04                                 7.691059                            6.043914       0.309957       2.102514                    0.999885      26.332116      74.539144       0.666280       0.417284      -1.058114       0.029979      -0.019024       0.054316       0.064891       0.000727      -0.011036      -0.003851       0.070363       0.042579      -0.042539       0.008279       0.034261              8.806882       7.973681      -1.168677       2.272570      12.208341       0.079851       6.238624          -0.000971
          128              C      14.032178      13.097108      11.398870       0.226685      23.026159 0.27694370E+03  0.58517608E+04                                 7.068192                            5.596841       0.237160       2.098348                    0.999870      24.826505      69.001970       0.683416       0.424156      -1.052979      -0.043071       0.022920      -0.002384       0.048848       0.019910       0.036628       0.009928      -0.081535      -0.195199      -0.083008       0.002697       0.080311              7.635840       8.851022      -0.859026      -1.089125       4.195396       0.211069       9.861101           0.000799
          129              C      12.597969      13.569519       9.784344       0.295979      25.847991 0.32836070E+03  0.72607682E+04                                 7.945689                            6.296320      -0.014706       2.021124                    0.999674      25.101204      72.041042       0.611816       0.452745      -1.032978       0.050778      -0.012685      -0.050340       0.072618       0.015808       0.030680       0.009456      -0.024057      -0.094222      -0.049208       0.005921       0.043287              8.924375      12.743846      -2.160899      -0.457655       4.963597      -0.071641       9.065682          -0.000952
          130              C      11.519450      13.688978      10.712305      -0.052944      33.461227 0.42160365E+03  0.97818864E+04                                 8.892093                            6.771256       0.304976       2.102069                    0.999671      27.389543      76.823398       0.647325       0.407817      -1.075697      -0.119044       0.019691      -0.050659       0.130865       0.003396      -0.008160       0.010974       0.037199      -0.017233      -0.023981       0.000247       0.023734             10.042766      10.777988      -1.872276       0.182209       5.102475      -0.343913      14.247834          -0.005416
          131              C      11.853716      13.490781      12.061923       0.420252      26.875340 0.31474684E+03  0.68548061E+04                                 8.094848                            6.167594      -0.060241       2.013592                    0.999480      23.810780      66.807743       0.620541       0.453212      -1.037479      -0.028482      -0.000234       0.091695       0.096017       0.000804      -0.027925       0.011331       0.020790      -0.025999      -0.031203      -0.002918       0.034121              9.023047       9.708414      -1.371988      -2.615558       4.553950       0.385165      12.806776           0.000648
          132              C      10.812348      14.066365       8.770170       0.194708      27.081891 0.34011429E+03  0.75553070E+04                                 7.974655                            6.223702       0.354972       2.130952                    0.999708      25.921105      73.550134       0.645617       0.427075      -1.052571       0.034681      -0.057397       0.045667       0.081133       0.026680       0.011108       0.005313      -0.061035      -0.110952      -0.041508      -0.018342       0.059849              8.986974      11.868885      -1.886829      -0.327068       5.052899       0.039537      10.039137          -0.001029
          133              N       2.656079       8.498826       4.255766      -0.396252      35.944079 0.52276107E+03  0.12579427E+05                                 8.820456                            7.246132       0.476610       2.144535                    0.999756      29.195859      78.816522       0.675784       0.376652      -1.116430       0.096942       0.076767      -0.112367       0.167085      -0.067488       0.115782       0.106733      -0.022882       0.006415      -0.195113       0.066983       0.128130              9.584915       7.348000       2.162122       0.049776       7.793304       2.986804      13.613441           0.008057
          134              N       3.440330       8.672589       1.995429      -0.384624      43.417822 0.62549654E+03  0.15792362E+05                                10.190722                            8.026440       0.159941       2.040576                    0.999553      30.134299      84.199739       0.628104       0.386236      -1.105909       0.002590       0.034191       0.062651       0.071420       0.014468      -0.011699      -0.020834       0.009463      -0.085832      -0.038239       0.001234       0.037005             12.055872       9.809964       2.546724      -2.339525       8.753662       1.422599      17.603989           0.056994
          135              N       5.168820      11.178525       3.865458      -0.341342      46.236521 0.65085265E+03  0.16699513E+05                                10.893177                            8.324601      -0.167291       1.927782                    0.998790      31.099827      89.387325       0.597874       0.399278      -1.090006      -0.048320      -0.094672      -0.076952       0.131222       0.037352      -0.042463      -0.018782       0.033982      -0.083410      -0.050091      -0.025331       0.075422             13.381821      10.765382       3.888006       0.818455      13.786135       6.243072      15.593948           0.029073
          136              N       5.134538      10.377605       1.747764      -0.379664      44.665792 0.61887958E+03  0.15650237E+05                                10.551147                            8.028017      -0.026479       1.975815                    0.999459      30.617425      86.815762       0.620226       0.390519      -1.098183      -0.018666       0.004128       0.077685       0.080002       0.021925       0.020188       0.005829       0.017289      -0.108837      -0.042195      -0.004374       0.046569             13.357120       8.993161       1.508708      -1.327709       9.231905       4.222884      21.846294          -0.041518
          137              N       3.496038       9.772155       6.022340      -0.647324      31.717981 0.45939612E+03  0.10852813E+05                                 8.436488                            6.942765      -0.213965       1.962503                    0.993395      29.651281      82.989497       0.658934       0.393468      -1.089088       0.012143      -0.026905      -0.044341       0.053267       0.029061       0.003413       0.023477      -0.010283       0.214194      -0.066398      -0.010965       0.077364              9.365775       6.801690       1.078465      -2.051726       7.162459       0.939488      14.133177          -0.000582
          138              N       5.903051       4.917754       2.012672      -0.421803      35.811776 0.53522652E+03  0.12929601E+05                                 8.729676                            7.257426       0.281920       2.068829                    0.999818      29.877638      80.287811       0.687068       0.369028      -1.124399       0.029588       0.176086      -0.060160       0.188417      -0.109915       0.067729       0.055047       0.306307       0.032737      -0.217940       0.021673       0.196267              9.277292      12.330667      -1.582220       2.870859       8.206561      -2.508322       7.294648           0.007209
          139              N       5.177382       6.875266       0.832343      -0.338543      39.460196 0.56938854E+03  0.14074044E+05                                 9.591689                            7.698219       0.062682       2.019181                    0.999608      29.322817      81.675121       0.634882       0.390304      -1.100499       0.064705      -0.024929       0.039118       0.079614       0.036122      -0.030501       0.006970      -0.016322      -0.001810      -0.052622       0.009765       0.042857             10.772865      12.645754      -0.784929       2.142288      11.113617      -3.138930       8.559223           0.054733
          140              N       8.661494       7.385684       1.468749      -0.300239      42.454171 0.57739711E+03  0.14374315E+05                                10.281867                            7.838823      -0.122977       1.956925                    0.999112      29.834393      84.398112       0.616503       0.399079      -1.090410      -0.109335      -0.018673      -0.056828       0.124628       0.044252      -0.029409      -0.019330      -0.041476       0.004761      -0.054227      -0.010614       0.064841             12.266005      18.978163       0.072535       3.982373       9.020174      -2.287839       8.799677           0.031926
          141              N       6.914445       8.523267       0.567436      -0.377839      41.884681 0.59962818E+03  0.15036219E+05                                10.064849                            7.887415       0.077802       2.013340                    0.999572      30.259882      85.295523       0.627814       0.389062      -1.099784       0.040551      -0.058047       0.014797       0.072338       0.021172      -0.015251       0.023912       0.040356      -0.010307      -0.046034       0.014114       0.031920             11.887850      15.654544      -2.579089       3.935539      10.696275      -3.303024       9.312731          -0.042489
          142              N       8.101510       4.502359       2.556595      -0.677424      29.833284 0.42247012E+03  0.97708205E+04                                 8.037258                            6.607003       0.062934       2.042188                    0.995300      29.758622      82.334823       0.683481       0.387476      -1.093582      -0.046303       0.039753      -0.016204       0.063141      -0.024180       0.032486      -0.074377       0.014279      -0.230895      -0.116895       0.020802       0.096093              8.836017       8.945639      -2.079445       2.864741       9.827385      -3.474277       7.735028          -0.000038
          143              N       7.417741       8.486153       6.186928      -0.397888      36.079765 0.52508408E+03  0.12650439E+05                                 8.843338                            7.262989       0.470431       2.141502                    0.999759      29.261209      79.062594       0.674833       0.376733      -1.116273       0.097743      -0.136862      -0.009378       0.168443       0.134489       0.000136      -0.050388       0.074760       0.303557      -0.195683       0.066483       0.129201              9.611549       7.366588      -1.043119      -1.901579       9.601424      -4.027799      11.866636           0.000045
          144              N       8.201979       6.441762       7.166616      -0.378372      43.226219 0.62164779E+03  0.15672346E+05                                10.166066                            8.004463       0.152563       2.039916                    0.999626      30.039316      83.896918       0.628587       0.386502      -1.105623       0.003069       0.038143      -0.060004       0.071167      -0.018484      -0.007401       0.026206       0.019004      -0.055654      -0.037588      -0.000492       0.038080             12.029929       9.783534      -3.294360      -1.031943      14.133661      -4.537673      12.172593          -0.003309
          145              N       9.930471       6.808291       4.061396      -0.343600      46.344799 0.65251086E+03  0.16752619E+05                                10.907856                            8.333349      -0.162271       1.928596                    0.998827      31.147397      89.550644       0.597762       0.399101      -1.090133      -0.048090      -0.018934       0.120987       0.131564      -0.055319      -0.010801       0.019267       0.035783      -0.074453      -0.049686      -0.024942       0.074629             13.403269      10.780471      -1.238426      -3.784330       9.750466      -3.913634      19.678869           0.029361
          146              N       9.896179       5.374772       5.813863      -0.379085      44.662166 0.61861763E+03  0.15643010E+05                                10.553491                            8.028146      -0.033818       1.973824                    0.999488      30.612497      86.819201       0.619967       0.390696      -1.097984      -0.018571       0.065653      -0.042001       0.080120       0.006820      -0.028886       0.016825       0.055924       0.009827      -0.042019      -0.004084       0.046104             13.363229       8.992737      -1.902789      -0.645847      15.043117      -7.582160      16.053832          -0.041670
          147              N       8.257706       9.379389       4.200904      -0.645202      31.693937 0.45859992E+03  0.10829983E+05                                 8.434145                            6.937974      -0.211423       1.963146                    0.993495      29.646753      82.978355       0.658946       0.393607      -1.088923       0.012626      -0.024322       0.046452       0.053933      -0.013446      -0.029239      -0.056023      -0.067133       0.043385      -0.069533      -0.008033       0.077566              9.365325       6.800506      -2.320423       0.091787      11.582041      -3.488361       9.713429          -0.000129
          148              N      10.664713       8.334107      10.409777      -0.424359      35.971202 0.53796580E+03  0.13013654E+05                                 8.757982                            7.277743       0.310993       2.074973                    0.999690      29.945080      80.550312       0.685791       0.369207      -1.124152       0.028640      -0.140403      -0.123257       0.189012       0.113228       0.061695      -0.101567       0.226437      -0.203716      -0.218346       0.022781       0.195564              9.309494      12.376970       3.295083      -0.063915       9.728984       1.656323       5.822527          -0.000047
          149              N       9.939030       6.333159       9.304688      -0.334553      39.330538 0.56667134E+03  0.13989690E+05                                 9.569353                            7.677674       0.061900       2.019907                    0.999633      29.256208      81.431007       0.636019       0.390085      -1.100688       0.063250       0.045800       0.001376       0.078103      -0.043632      -0.016089       0.000489      -0.002373       0.036229      -0.051696       0.009441       0.042256             10.748951      12.614878       2.241612      -0.392752      11.892869       2.676054       7.739105          -0.003462
          150              N      13.423144       6.629094       8.544450      -0.299905      42.435736 0.57707572E+03  0.14363693E+05                                10.276638                            7.834830      -0.120759       1.957435                    0.999061      29.830861      84.368515       0.616901       0.398894      -1.090583      -0.109765      -0.040434       0.044587       0.125185      -0.047405      -0.024653       0.018023      -0.044177      -0.007334      -0.053885      -0.011717       0.065602             12.259497      18.964750       3.408890      -2.051975      10.832199       1.241836       6.981541           0.031019
          151              N      11.676085       5.279744       8.009932      -0.376368      41.857909 0.59901111E+03  0.15016972E+05                                10.060277                            7.882826       0.076467       2.012874                    0.999566      30.247936      85.252848       0.628056       0.389010      -1.099814       0.041174       0.041998       0.042664       0.072659      -0.023989      -0.010563      -0.018703       0.050933       0.015781      -0.046400       0.013640       0.032760             11.883700      15.652312       4.697140       0.264519      12.512924       2.251014       7.485864          -0.042896
          152              N      12.863177       9.012855      10.497557      -0.678944      29.858931 0.42271233E+03  0.97782093E+04                                 8.038837                            6.605089       0.063497       2.041884                    0.995342      29.787393      82.432585       0.684145       0.387029      -1.093854      -0.047852      -0.033593      -0.027743       0.064714       0.039789       0.004677       0.084868       0.030688      -0.179804      -0.117392       0.021259       0.096133              8.839703       8.951180       3.521863       0.368114      11.271016       2.647507       6.296913          -0.000275
          153              N      12.179416      10.164925       5.232320      -0.397777      36.055517 0.52463495E+03  0.12636586E+05                                 8.838886                            7.259270       0.469583       2.141403                    0.999772      29.250673      79.017939       0.675109       0.376669      -1.116349       0.097706       0.059887       0.123712       0.168635      -0.067061      -0.116446      -0.057061      -0.109248      -0.252400      -0.195461       0.066881       0.128581              9.606639       7.361691      -1.125533       1.851968      14.783194       1.031070       6.675031          -0.007999
          154              N      12.963666      12.035554       6.512968      -0.384369      43.438794 0.62565372E+03  0.15799123E+05                                10.198290                            8.030462       0.149955       2.037719                    0.999615      30.138669      84.250728       0.627522       0.386526      -1.105575       0.003008      -0.072347      -0.001756       0.072431       0.003315       0.018637      -0.006366       0.057758       0.055264      -0.039335       0.001587       0.037748             12.067978       9.815283       0.757798       3.378595      16.645338       3.129464       9.743313          -0.057121
          155              N      14.692139       9.163089       7.748159      -0.343906      46.360103 0.65287585E+03  0.16763839E+05                                10.908732                            8.335027      -0.160407       1.929098                    0.998797      31.154254      89.566670       0.597790       0.399038      -1.090208      -0.048696       0.113572      -0.043752       0.131088       0.018006       0.053238      -0.001051       0.067808       0.018977      -0.049416      -0.025368       0.074785             13.402812      10.779873      -2.656004       2.963925      20.585510      -2.341938       8.843054           0.027145
          156              N      14.657862      11.397528       8.113387      -0.381602      44.702309 0.61934816E+03  0.15664542E+05                                10.554613                            8.029350      -0.029065       1.974896                    0.999470      30.630978      86.851804       0.620392       0.390353      -1.098335      -0.019511      -0.069229      -0.036308       0.080571      -0.028392       0.007050      -0.023446       0.047095      -0.021496      -0.043364      -0.002572       0.045935             13.363797       8.995390       0.396353       1.971663      22.365161       3.352749       8.730841          -0.048845
          157              N      13.019366       7.998361       5.451770      -0.646786      31.699496 0.45875812E+03  0.10834454E+05                                 8.430922                            6.934984      -0.211147       1.963170                    0.993491      29.655827      83.001590       0.659697       0.393132      -1.089272       0.011565       0.051920      -0.000741       0.053198      -0.018627       0.025274       0.032139      -0.107637      -0.075831      -0.068537      -0.008990       0.077527              9.361393       6.797494       1.235364       1.962828      13.197789       2.548144       8.088896           0.000461
          158              N       1.141413      13.898044       3.252565      -0.425137      36.034129 0.53913626E+03  0.13049692E+05                                 8.768976                            7.286533       0.270828       2.064111                    0.999808      29.970830      80.656283       0.685220       0.369296      -1.124029       0.028698      -0.036355       0.183919       0.189662      -0.003274      -0.129299       0.045701       0.130351      -0.493607      -0.218625       0.022583       0.196041              9.321135      12.390544      -1.704320      -2.823823       5.371111       0.864367      10.201751          -0.007007
          159              N       0.415731      13.941480       5.537982      -0.339434      39.483291 0.56961341E+03  0.14081355E+05                                 9.595402                            7.699263       0.056352       2.017211                    0.999588      29.332496      81.714038       0.634881       0.390256      -1.100504       0.064242      -0.022079      -0.040360       0.079015       0.008816       0.046477      -0.007314      -0.016661      -0.000423      -0.052987       0.010524       0.042463             10.778749      12.649741      -1.462541      -1.754882       6.479134       0.463276      13.207370          -0.055038
          160              N       3.899839      13.135127       5.661815      -0.300731      42.486594 0.57777885E+03  0.14385604E+05                                10.284273                            7.839232      -0.118412       1.957845                    0.999103      29.850994      84.438989       0.616770       0.398857      -1.090606      -0.109545       0.058910       0.012373       0.124994       0.002534       0.052715       0.002006      -0.009292       0.096112      -0.053277      -0.011465       0.064742             12.270391      18.985136      -3.485943      -1.929934       6.873594       1.047592      10.952441           0.029422
          161              N       2.152782      13.346894       7.097646      -0.380602      42.046818 0.60221992E+03  0.15119322E+05                                10.093254                            7.906280       0.073365       2.010938                    0.999570      30.331702      85.582891       0.626770       0.389243      -1.099524       0.040759       0.015833      -0.059448       0.073797       0.002960       0.025999      -0.005099       0.007128      -0.112027      -0.047631       0.015588       0.032043             11.925706      15.706827      -2.126804      -4.223009       6.815585       1.058074      13.254706          -0.050525
          162              N       3.339875      13.634690       2.620862      -0.680085      29.869761 0.42287149E+03  0.97821210E+04                                 8.034444                            6.600386       0.071336       2.043782                    0.995415      29.809070      82.474528       0.685362       0.386333      -1.094423      -0.046555      -0.005705       0.044284       0.064506      -0.016033      -0.036586      -0.009914       0.161208       0.207137      -0.117716       0.021796       0.095920              8.834840       8.949864      -1.442110      -3.229445       5.243845       0.828290      12.310810          -0.000251
          163              N      11.628984      18.651079      11.419248      -0.396268      35.944600 0.52277566E+03  0.12579883E+05                                 8.820566                            7.246274       0.476730       2.144571                    0.999756      29.196317      78.818447       0.675771       0.376656      -1.116425      -0.096806      -0.076788       0.112350       0.167004      -0.067521       0.115729       0.106802      -0.022780       0.006359      -0.195136       0.067013       0.128123              9.584938       7.348155       2.162286       0.049859       7.793581       2.986801      13.613077          -0.007911
          164              N      10.844733      18.477316      13.679585      -0.383309      43.369791 0.62461520E+03  0.15764208E+05                                10.182724                            8.020231       0.160935       2.041165                    0.999553      30.112629      84.117426       0.628426       0.386182      -1.105971      -0.002224      -0.033915      -0.062155       0.070841       0.014708      -0.011524      -0.020503       0.009566      -0.084617      -0.037656       0.000784       0.036872             12.045901       9.802521       2.545574      -2.337165       8.747676       1.421205      17.587505          -0.049008
          165              N       9.116243      15.971380      11.809556      -0.342214      46.269849 0.65138620E+03  0.16716573E+05                                10.897588                            8.327387      -0.166671       1.927793                    0.998793      31.114120      89.436475       0.597843       0.399218      -1.090051       0.047835       0.093962       0.077597       0.130913       0.037233      -0.042238      -0.018751       0.034012      -0.086108      -0.050504      -0.024909       0.075412             13.388129      10.769406       3.889759       0.819477      13.792704       6.247665      15.602276           0.032372
          166              N       9.150525      16.772300      13.927250      -0.381569      44.734065 0.62003470E+03  0.15687100E+05                                10.562006                            8.035766      -0.027204       1.975198                    0.999461      30.648238      86.930511       0.619883       0.390544      -1.098141       0.018259      -0.004562      -0.078217       0.080449       0.021559       0.020152       0.005422       0.017296      -0.111461      -0.042953      -0.003556       0.046509             13.372184       9.001390       1.509087      -1.328924       9.241051       4.229565      21.874110           0.048867
          167              N      10.789025      17.377750       9.652674      -0.647239      31.717168 0.45938653E+03  0.10852564E+05                                 8.436533                            6.942860      -0.214453       1.962371                    0.993393      29.650442      82.987928       0.658904       0.393486      -1.089071      -0.012084       0.026847       0.044352       0.053234       0.028995       0.003465       0.023459      -0.010321       0.214360      -0.066353      -0.011060       0.077413              9.365785       6.801697       1.078480      -2.051709       7.162534       0.939471      14.133125           0.000833
          168              N       8.382012      22.232151      13.662342      -0.421778      35.802997 0.53508513E+03  0.12925223E+05                                 8.727920                            7.256235       0.282611       2.069072                    0.999819      29.875080      80.275737       0.687163       0.369004      -1.124427      -0.029539      -0.175985       0.060104       0.188297      -0.109893       0.067773       0.055009       0.306276       0.032876      -0.217920       0.021667       0.196253              9.275206      12.327558      -1.581404       2.869833       8.204918      -2.507557       7.293141          -0.006930
          169              N       9.107681      20.274639      14.842671      -0.337116      39.414099 0.56853998E+03  0.14047353E+05                                 9.583305                            7.691633       0.064263       2.019966                    0.999608      29.299806      81.585360       0.635280       0.390218      -1.100597      -0.063953       0.024849      -0.039082       0.078961       0.035884      -0.030246       0.006853      -0.015762      -0.002841      -0.052089       0.009394       0.042695             10.763002      12.634425      -0.782609       2.139574      11.104022      -3.135379       8.550559          -0.047034
          170              N       5.623569      19.764221      14.206265      -0.300942      42.477454 0.57776155E+03  0.14385589E+05                                10.284914                            7.840744      -0.122150       1.957050                    0.999114      29.844979      84.433226       0.616496       0.399022      -1.090453       0.108905       0.017646       0.057011       0.124185       0.044629      -0.029656      -0.018835      -0.040974       0.005811      -0.054751      -0.010044       0.064795             12.270203      18.985276       0.071485       3.984847       9.022448      -2.288845       8.802886           0.034633
          171              N       7.370618      18.626638      15.107578      -0.379506      41.942140 0.60064696E+03  0.15068445E+05                                10.074232                            7.894364       0.077278       2.012813                    0.999573      30.287182      85.396692       0.627496       0.389087      -1.099746      -0.041381       0.057886      -0.014655       0.072649       0.021610      -0.015725       0.024246       0.039904      -0.008258      -0.046672       0.014840       0.031832             11.899893      15.671189      -2.584107       3.940839      10.706008      -3.306814       9.322482           0.050868
          172              N       6.183553      22.647546      13.118419      -0.677117      29.821917 0.42228148E+03  0.97652746E+04                                 8.035273                            6.605601       0.062432       2.042184                    0.995292      29.750342      82.304383       0.683549       0.387484      -1.093586       0.046237      -0.039700       0.016117       0.063037      -0.024380       0.032460      -0.074224       0.014133      -0.230921      -0.116746       0.020575       0.096171              8.833721       8.943094      -2.078855       2.863781       9.824903      -3.473267       7.733166           0.000359
          173              N       6.867322      18.663752       9.488086      -0.398147      36.074122 0.52499629E+03  0.12647676E+05                                 8.842097                            7.262139       0.471022       2.141771                    0.999759      29.258877      79.051849       0.674912       0.376707      -1.116302      -0.097912       0.136982       0.009567       0.168649       0.134607       0.000217      -0.050440       0.074851       0.303657      -0.195847       0.066607       0.129240              9.609736       7.365529      -1.042827      -1.901492       9.599269      -4.026506      11.864410          -0.006699
          174              N       6.083084      20.708143       8.508398      -0.381401      43.344918 0.62399708E+03  0.15746777E+05                                10.185012                            8.020636       0.152126       2.038992                    0.999627      30.095223      84.099973       0.627814       0.386604      -1.105524      -0.003124      -0.038592       0.061168       0.072392      -0.018401      -0.007175       0.026482       0.019041      -0.057179      -0.038109      -0.000057       0.038166             12.051277       9.802630      -3.301522      -1.032353      14.159678      -4.544905      12.191525          -0.048720
          175              N       4.354592      20.341614      11.613618      -0.344264      46.380293 0.65308466E+03  0.16771093E+05                                10.912958                            8.336769      -0.162407       1.928316                    0.998831      31.162529      89.605133       0.597664       0.399078      -1.090145       0.048073       0.019020      -0.121089       0.131663      -0.055462      -0.010861       0.019341       0.036009      -0.074311      -0.049872      -0.024934       0.074806             13.410356      10.784896      -1.238713      -3.786065       9.755393      -3.917026      19.690779           0.030958
          176              N       4.388884      21.775133       9.861151      -0.376654      44.563513 0.61669662E+03  0.15581888E+05                                10.537140                            8.014313      -0.032528       1.974862                    0.999486      30.564805      86.641367       0.620676       0.390564      -1.098107       0.017625      -0.064943       0.041692       0.079161       0.006261      -0.028609       0.016677       0.055780       0.009133      -0.041483      -0.004357       0.045840             13.343463       8.979451      -1.903801      -0.643147      15.024520      -7.570195      16.026418          -0.003071
          177              N       6.027357      17.770516      11.474110      -0.645012      31.687428 0.45848864E+03  0.10826666E+05                                 8.432970                            6.937115      -0.211563       1.963177                    0.993490      29.642501      82.963010       0.658991       0.393605      -1.088928      -0.012645       0.024290      -0.046391       0.053871      -0.013369      -0.029157      -0.055964      -0.067072       0.043379      -0.069383      -0.008108       0.077491              9.363861       6.799591      -2.320071       0.091603      11.580221      -3.487564       9.711771           0.000491
          178              N       3.620350      18.815798       5.265237      -0.424388      35.954732 0.53769303E+03  0.13005227E+05                                 8.754832                            7.275555       0.311620       2.075280                    0.999690      29.939100      80.524938       0.685951       0.369172      -1.124193      -0.028871       0.140501       0.123328       0.189166       0.113340       0.061727      -0.101539       0.226415      -0.203529      -0.218376       0.022771       0.195606              9.305721      12.371888       3.292896      -0.064063       9.724675       1.655371       5.820600          -0.006084
          179              N       4.346033      20.816746       6.370326      -0.337014      39.417770 0.56844359E+03  0.14044739E+05                                 9.584229                            7.690928       0.061324       2.019086                    0.999634      29.301421      81.596071       0.635299       0.390213      -1.100572      -0.064420      -0.046087      -0.001592       0.079224      -0.043809      -0.016131       0.000446      -0.003348       0.037035      -0.052048       0.009744       0.042304             10.764974      12.631964       2.244609      -0.391984      11.912044       2.679269       7.750914          -0.047042
          180              N       0.861919      20.520811       7.130564      -0.300252      42.457685 0.57742238E+03  0.14374507E+05                                10.279864                            7.837036      -0.120913       1.957202                    0.999063      29.840893      84.403834       0.616830       0.398879      -1.090591       0.109783       0.040480      -0.044533       0.125196      -0.047450      -0.024737       0.018109      -0.044069      -0.007495      -0.053886      -0.011835       0.065722             12.263794      18.972803       3.410789      -2.052959      10.835326       1.241535       6.983251           0.032025
          181              N       2.608978      21.870161       7.665082      -0.373756      41.752516 0.59698894E+03  0.14953195E+05                                10.042372                            7.868207       0.077688       2.013957                    0.999565      30.197004      85.064009       0.628814       0.388881      -1.099938      -0.041009      -0.041374      -0.041698       0.071640      -0.023908      -0.010486      -0.018125       0.050462       0.016244      -0.045858       0.013368       0.032490             11.861784      15.619543       4.687406       0.264254      12.492236       2.249479       7.473574          -0.002934
          182              N       1.421886      18.137050       5.177457      -0.678794      29.851856 0.42259883E+03  0.97748499E+04                                 8.037485                            6.604199       0.063482       2.041949                    0.995339      29.782990      82.415171       0.684197       0.387029      -1.093862       0.047775       0.033594       0.027711       0.064644       0.039763       0.004724       0.084775       0.030666      -0.179541      -0.117246       0.021186       0.096060              8.838005       8.949498       3.520856       0.367931      11.268645       2.646814       6.295873           0.000001
          183              N       2.105647      16.984980      10.442694      -0.397775      36.057924 0.52467783E+03  0.12637927E+05                                 8.839425                            7.259678       0.469292       2.141302                    0.999772      29.251523      79.022226       0.675071       0.376681      -1.116336      -0.097720      -0.059880      -0.123695       0.168628      -0.067051      -0.116438      -0.057076      -0.109266      -0.252391      -0.195457       0.066880       0.128577              9.607307       7.362203      -1.125470       1.852179      14.784272       1.031104       6.675445          -0.007998
          184              N       1.321397      15.114351       9.162046      -0.384389      43.440445 0.62568013E+03  0.15799976E+05                                10.198568                            8.030646       0.149885       2.037687                    0.999615      30.139400      84.253622       0.627512       0.386527      -1.105573      -0.003032       0.072353       0.001780       0.072439       0.003306       0.018648      -0.006356       0.057750       0.055266      -0.039328       0.001570       0.037757             12.068371       9.815621       0.757902       3.378746      16.645942       3.129558       9.743549          -0.057147
          185              N      -0.407076      17.986816       7.926855      -0.343872      46.360089 0.65286792E+03  0.16763586E+05                                10.908744                            8.334968      -0.160352       1.929110                    0.998799      31.154137      89.566211       0.597793       0.399038      -1.090209       0.048708      -0.113551       0.043766       0.131079       0.018015       0.053234      -0.001027       0.067764       0.018956      -0.049395      -0.025377       0.074772             13.402980      10.779963      -2.655888       2.963929      20.585960      -2.342016       8.843017           0.027157
          186              N      -0.372799      15.752377       7.561627      -0.381595      44.702912 0.61935545E+03  0.15664787E+05                                10.554729                            8.029407      -0.029063       1.974889                    0.999470      30.631295      86.853139       0.620388       0.390354      -1.098333       0.019495       0.069221       0.036325       0.080567      -0.028400       0.007052      -0.023437       0.047084      -0.021510      -0.043356      -0.002583       0.045939             13.363994       8.995548       0.396318       1.971723      22.365513       3.352739       8.730920          -0.048827
          187              N       1.265697      19.151544      10.223244      -0.646698      31.696436 0.45869647E+03  0.10832614E+05                                 8.430430                            6.934518      -0.211328       1.963160                    0.993488      29.653430      82.992905       0.659720       0.393132      -1.089274      -0.011479      -0.051837       0.000682       0.053097      -0.018582       0.025251       0.032153      -0.107715      -0.075937      -0.068525      -0.009052       0.077577              9.361017       6.797222       1.235487       1.962590      13.197653       2.547917       8.088175           0.000382
          188              N      13.143650      13.251861      12.422449      -0.425176      36.038804 0.53922004E+03  0.13052297E+05                                 8.769961                            7.287278       0.270660       2.064048                    0.999808      29.972189      80.663140       0.685156       0.369314      -1.124009      -0.028710       0.036343      -0.183921       0.189663      -0.003268      -0.129311       0.045722       0.130375      -0.493574      -0.218629       0.022573       0.196056              9.322215      12.392155      -1.704558      -2.824284       5.371658       0.864520      10.202833          -0.007013
          189              N      13.869332      13.208425      10.137032      -0.339425      39.483228 0.56960842E+03  0.14081183E+05                                 9.595344                            7.699186       0.056490       2.017253                    0.999588      29.332402      81.713299       0.634891       0.390251      -1.100509      -0.064242       0.022069       0.040359       0.079012       0.008821       0.046459      -0.007313      -0.016651      -0.000421      -0.052968       0.010520       0.042448             10.778673      12.649606      -1.462482      -1.754569       6.479078       0.463190      13.207335          -0.055112
          190              N      10.385224      14.014778      10.013199      -0.300832      42.490073 0.57782637E+03  0.14387153E+05                                10.285010                            7.839685      -0.118747       1.957735                    0.999102      29.852312      84.445131       0.616733       0.398870      -1.090592       0.109605      -0.058931      -0.012393       0.125059       0.002600       0.052753       0.002043      -0.009453       0.096019      -0.053369      -0.011373       0.064741             12.271416      18.986769      -3.486478      -1.930488       6.874203       1.047874      10.953276           0.029814
          191              N      12.132281      13.803011       8.577368      -0.380622      42.047855 0.60223380E+03  0.15119739E+05                                10.093353                            7.906315       0.073502       2.010967                    0.999570      30.332191      85.584120       0.626776       0.389237      -1.099529      -0.040753      -0.015842       0.059449       0.073797       0.002955       0.025978      -0.005099       0.007154      -0.111963      -0.047599       0.015565       0.032034             11.925892      15.707158      -2.126867      -4.223135       6.815676       1.058093      13.254843          -0.050550
          192              N      10.945188      13.515215      13.054152      -0.680049      29.867246 0.42282751E+03  0.97808256E+04                                 8.033921                            6.599971       0.071595       2.043891                    0.995415      29.807497      82.468351       0.685396       0.386324      -1.094432       0.046548       0.005727      -0.044284       0.064503      -0.016068      -0.036592      -0.009903       0.161204       0.207179      -0.117727       0.021796       0.095931              8.834235       8.949384      -1.442046      -3.229179       5.243503       0.828212      12.309820          -0.000290
          193              O       7.584416      12.316106       4.569267      -0.512818      41.770189 0.55830475E+03  0.13560405E+05                                 9.625455                            7.340212       0.202721       2.104404                    0.998393      27.713474      73.432501       0.696831       0.361890      -1.135718       0.051414       0.036235       0.019339       0.065805       0.029482       0.014179      -0.011909       0.075418      -0.074429      -0.047176      -0.014181       0.061357             11.804350      15.452664       4.844577       3.206578      12.071009       4.124854       7.889378           0.076882
          194              O       6.494473      13.977679       6.237088      -0.499809      38.312707 0.55868429E+03  0.13613388E+05                                 9.151016                            7.394097       0.140907       2.076940                    0.998139      28.202760      75.598846       0.684970       0.366974      -1.128318       0.053923       0.014825       0.014347       0.057734       0.060097       0.019781      -0.000607       0.047447      -0.076660      -0.056493      -0.023351       0.079844             10.696284      16.797396       3.261509       1.388539       8.284419       2.349380       7.007036           0.082213
          195              O       9.561463      13.274498       4.715044      -0.473978      29.756812 0.40050732E+03  0.89435504E+04                                 7.555151                            6.107724       0.728095       2.277161                    0.999690      26.504813      67.118932       0.785284       0.349285      -1.146982      -0.053188      -0.013290      -0.003036       0.054907      -0.005629       0.010840      -0.086399       0.077992      -0.023922      -0.108992       0.037978       0.071015              8.631498      15.173834       0.194896      -0.671538       5.421503       0.443945       5.299157           0.038886
          196              O       8.445808      15.098971       6.454971      -0.463590      32.148596 0.43536605E+03  0.99519325E+04                                 8.068624                            6.462776       0.536328       2.217715                    0.998881      26.835215      69.321843       0.744798       0.359762      -1.135678      -0.037928      -0.028058      -0.027309       0.054512       0.046102       0.072662      -0.070492      -0.025532       0.002651      -0.127490       0.045102       0.082388              9.558906       9.875809       4.152758       3.226088      11.075310       3.768057       7.725601           0.033209
          197              O      12.346068       6.849018       2.724317      -0.511513      41.721212 0.55747921E+03  0.13535160E+05                                 9.618061                            7.334869       0.198441       2.103549                    0.998393      27.693054      73.361033       0.697082       0.361899      -1.135727       0.051756      -0.001455      -0.040966       0.066022      -0.002364      -0.032698       0.005204       0.064754      -0.106732      -0.047161      -0.014252       0.061413             11.795067      15.436122       0.354968      -5.796821       5.358798      -0.252521      14.590281           0.075933
          198              O      11.256129       7.462610       0.451440      -0.500781      38.373006 0.55973471E+03  0.13645620E+05                                 9.160749                            7.401250       0.137707       2.075637                    0.998202      28.225207      75.681579       0.684598       0.366994      -1.128283       0.054472       0.004900      -0.020172       0.058293      -0.013285      -0.062128       0.006809       0.057784      -0.046261      -0.056846      -0.023270       0.080116             10.708356      16.814024      -0.428016      -3.524756       5.296779      -0.623194      10.014265           0.082049
          199              O       0.038112       6.496070       1.821437      -0.473911      29.784654 0.40098284E+03  0.89569979E+04                                 7.559598                            6.111493       0.724675       2.275598                    0.999680      26.519467      67.170862       0.784999       0.349301      -1.146946      -0.055080       0.004062       0.012937       0.056724       0.011520       0.000386       0.031316      -0.017506      -0.311140      -0.109498       0.038467       0.071031              8.635872      15.180495      -0.679792       0.166982       4.947806      -0.169233       5.779316           0.037369
          200              O       3.684128      16.140610      15.046446      -0.464311      32.187423 0.43598071E+03  0.99695564E+04                                 8.075472                            6.467758       0.536086       2.217503                    0.998853      26.845524      69.362220       0.744434       0.359809      -1.135635      -0.039205      -0.009692       0.037910       0.055391       0.039665      -0.076730       0.040128      -0.078252      -0.153869      -0.127749       0.045570       0.082179              9.567954       9.882934       0.717591      -5.215379       5.303640      -0.434403      13.517289           0.032981
          201              O       2.822727       7.984781       8.381430      -0.512540      41.707944 0.55744093E+03  0.13533304E+05                                 9.613660                            7.332940       0.197941       2.103372                    0.998468      27.698100      73.359598       0.697449       0.361733      -1.135915       0.050680      -0.033428       0.021700       0.064473      -0.026059       0.017960       0.006868       0.085190      -0.044713      -0.046915      -0.013678       0.060593             11.788228      15.430122      -5.193305       2.588430      12.492238      -3.866065       7.442323           0.074489
          202              O      16.017772       5.709616       8.986486      -0.499786      38.356376 0.55942450E+03  0.13636374E+05                                 9.159150                            7.400002       0.141426       2.076777                    0.998141      28.217297      75.659436       0.684534       0.367074      -1.128205       0.055033      -0.020127       0.006030       0.058907      -0.046954       0.042183      -0.005800       0.059057      -0.041368      -0.056537      -0.023064       0.079600             10.706792      16.814085      -2.838570       2.133156       9.371226      -1.729852       5.935064           0.081359
          203              O       4.799767       7.379337       9.138533      -0.472427      29.681896 0.39932694E+03  0.89103609E+04                                 7.541901                            6.098250       0.728690       2.277876                    0.999681      26.474796      67.011004       0.786007       0.349231      -1.147058      -0.052982       0.008950      -0.009893       0.054635      -0.006452      -0.009943       0.054970       0.132300       0.138772      -0.108820       0.038242       0.070578              8.615208      15.142824       0.482908       0.504077       5.704583      -0.274016       4.998217           0.037553
          204              O      -1.077505      23.060230       9.848611      -0.463136      32.114496 0.43477577E+03  0.99349574E+04                                 8.062849                            6.458299       0.534081       2.217284                    0.998867      26.820991      69.270422       0.745080       0.359751      -1.135699      -0.037953       0.037648      -0.010638       0.054507      -0.085521       0.004187       0.030400       0.044958       0.211147      -0.127229       0.045295       0.081934              9.551935       9.870253      -4.867268       1.982534      11.816417      -3.330956       6.969136           0.032945
          205              O       6.700647      14.833799      11.105747      -0.512782      41.771002 0.55831182E+03  0.13560627E+05                                 9.625584                            7.340252       0.202798       2.104420                    0.998394      27.713604      73.433128       0.696830       0.361890      -1.135718      -0.051427      -0.036228      -0.019379       0.065824       0.029464       0.014154      -0.011922       0.075362      -0.074531      -0.047158      -0.014176       0.061334             11.804571      15.453502       4.844856       3.206770      12.070880       4.124791       7.889330           0.076729
          206              O       7.790590      13.172226       9.437926      -0.499776      38.308507 0.55861328E+03  0.13611186E+05                                 9.150247                            7.393540       0.141181       2.077045                    0.998140      28.201489      75.593403       0.685009       0.366965      -1.128327      -0.053864      -0.014816      -0.014242       0.057651       0.060094       0.019780      -0.000720       0.047386      -0.077065      -0.056506      -0.023368       0.079874             10.695335      16.795707       3.261107       1.388307       8.283790       2.349170       7.006508           0.081982
          207              O       4.723600      13.875407      10.959970      -0.474094      29.761814 0.40058452E+03  0.89457213E+04                                 7.556040                            6.108346       0.728056       2.277113                    0.999690      26.506827      67.126093       0.785237       0.349289      -1.146977       0.053189       0.013275       0.003077       0.054907      -0.005642       0.010827      -0.086478       0.078071      -0.023957      -0.109094       0.038025       0.071069              8.632629      15.176140       0.194979      -0.671509       5.422073       0.444010       5.299675           0.038675
          208              O       5.839255      12.050934       9.220043      -0.463343      32.139653 0.43522258E+03  0.99478248E+04                                 8.067196                            6.461753       0.536611       2.217879                    0.998881      26.831228      69.308466       0.744850       0.359766      -1.135676       0.037973       0.028031       0.027341       0.054546       0.045972       0.072606      -0.070400      -0.025380       0.002362      -0.127310       0.045037       0.082274              9.557083       9.873882       4.151806       3.225307      11.073241       3.767176       7.724127           0.032979
          209              O       1.938995      20.300887      12.950697      -0.511115      41.701922 0.55718805E+03  0.13526280E+05                                 9.615176                            7.332988       0.198278       2.103601                    0.998393      27.686594      73.338226       0.697169       0.361902      -1.135728      -0.051703       0.001487       0.040922       0.065955      -0.002344      -0.032655       0.005219       0.064922      -0.106670      -0.047117      -0.014336       0.061453             11.791236      15.430462       0.354871      -5.794610       5.357582      -0.252601      14.585664           0.075348
          210              O       3.028934      19.687295      15.223574      -0.500674      38.370576 0.55968815E+03  0.13644197E+05                                 9.160394                            7.400954       0.137668       2.075640                    0.998201      28.224111      75.677764       0.684611       0.366995      -1.128282      -0.054488      -0.004853       0.020189       0.058311      -0.013244      -0.062116       0.006859       0.057775      -0.046130      -0.056807      -0.023291       0.080098             10.707991      16.813281      -0.427996      -3.524863       5.296661      -0.623203      10.014031           0.081319
          211              O      14.246951      20.653835      13.853577      -0.473545      29.765211 0.40067752E+03  0.89483894E+04                                 7.556079                            6.108961       0.725437       2.275967                    0.999680      26.512066      67.143346       0.785209       0.349278      -1.146976       0.055093      -0.004037      -0.012891       0.056725       0.011485       0.000306       0.031362      -0.017416      -0.310472      -0.109306       0.038429       0.070878              8.631563      15.172179      -0.679495       0.166885       4.945859      -0.169149       5.776650           0.036606
          212              O      10.600935      11.009295       0.628568      -0.464173      32.179608 0.43585474E+03  0.99659113E+04                                 8.074020                            6.466690       0.536127       2.217544                    0.998854      26.842990      69.352002       0.744522       0.359794      -1.135652       0.039168       0.009636      -0.037907       0.055352       0.039702      -0.076714       0.040158      -0.078097      -0.153866      -0.127738       0.045593       0.082145              9.566143       9.881297       0.717445      -5.214311       5.302817      -0.434279      13.514316           0.032692
          213              O      11.462336      19.165124       7.293584      -0.512559      41.706099 0.55738296E+03  0.13531477E+05                                 9.613280                            7.332426       0.198194       2.103479                    0.998469      27.696733      73.353648       0.697496       0.361720      -1.135931      -0.050656       0.033384      -0.021702       0.064432      -0.026066       0.017991       0.006891       0.085243      -0.044572      -0.046972      -0.013635       0.060607             11.788033      15.430514      -5.193545       2.588471      12.491732      -3.865758       7.441853           0.074271
          214              O      -1.732709      21.440289       6.688528      -0.499617      38.349309 0.55927604E+03  0.13631827E+05                                 9.158142                            7.399054       0.141280       2.076798                    0.998140      28.213640      75.646636       0.684575       0.367077      -1.128204      -0.054957       0.020179      -0.006057       0.058857      -0.046945       0.042186      -0.005844       0.059044      -0.041388      -0.056501      -0.023108       0.079609             10.705790      16.812923      -2.838459       2.132845       9.370049      -1.729506       5.934398           0.081222
          215              O       9.485296      19.770568       6.536481      -0.473032      29.714045 0.39984102E+03  0.89248343E+04                                 7.547661                            6.102482       0.727389       2.277222                    0.999681      26.487717      67.058238       0.785663       0.349266      -1.147012       0.053241      -0.009280       0.009900       0.054943      -0.006139      -0.010062       0.055051       0.132166       0.139326      -0.108862       0.038122       0.070740              8.622151      15.155702       0.483758       0.503833       5.709069      -0.274405       5.001681           0.037317
          216              O      15.362568       4.089675       5.826403      -0.463384      32.131221 0.43504013E+03  0.99425999E+04                                 8.066012                            6.460559       0.533821       2.217133                    0.998865      26.826253      69.291664       0.744892       0.359784      -1.135663       0.038197      -0.037557       0.010603       0.054607      -0.085580       0.004105       0.030414       0.044602       0.211411      -0.127269       0.045203       0.082066              9.556055       9.874246      -4.869864       1.983056      11.822141      -3.332429       6.971780           0.032743

******************************************************
Auxiliary information for the entire system
The total spin magnetic moment of the unit cell is   2.663873
The total net atomic charge of the unit cell is   -0.000003
Accuracy of reproducing the electrostatic potential in the unit cell:
  The inner radius (bohr) =    5.0000
  The outer radius (bohr) =   12.0000
  Valid grid points have density less than (e/(bohr^3)) =    0.0001
  The number of valid grid points were=       285473
  The rms potential error without charges in kcal/mol is=      7.59869
  The rms potential error with partial charges in kcal/mol is=      2.45628
  The RRMSE value at monopole order=      0.32325
  The rms potential error with partial charges and cloud penetration in kcal/mol is=      2.44248
  The RRMSE value at monopole order with cloud penetration is=      0.32143
  The rms potential error with partial charges and atomic dipoles in kcal/mol is=      1.00439
  The RRMSE value at dipole order=      0.13218
  The rms potential error with partial charges, atomic dipoles and cloud penetration in kcal/mol is=      1.00251
  The RRMSE value at dipole order with cloud penetration=      0.13193

******************************************************
The electron densities and ab initio electrostatic potential were computed in VASP using the PBE functional and
projector augmented wave method. See the main text of the journal article for a description of computational details.
The atomic charges, dipoles, and quadrupoles were computed with the DDEC6 method as described in
(a) T. A. Manz and N. Gabaldon Limas, RSC Adv. 6 (2016) 47771-47801 DOI: 10.1039/c6ra04656h
(b) N. Gabaldon Limas and T. A. Manz, RSC Adv. 8 (2018) 2678-2707 DOI: 10.1039/c7ra11829e.
For each atom in the material, the electron cloud parameters were fit to the spherically averaged atom-in-material
electron density using radial positions for which this density was between 10^-4 and 10^-2 electrons per cubic bohr.
The polarizabilities, dispersion coefficients, and quantum Drude oscillator (QDO) parameters were fit using the MCLF method.
The magnetic structure of the system was optimized in VASP from the default ferromagnetic initial guess using spin polarization.
The atomic spin moments (ASMs) were computed on this optimized magnetic structure using the DDEC6 partition as inputs
to the method of T. A. Manz and D. S. Sholl, J. Chem. Theory Comput. 7 (2011) 4146-4164 DOI: 10.1021/ct200539n.
The RMSE and RRMSE were computed using a uniform grid with Ewald summation.
