# Supplementary material for: A collection of forcefield precursors for metal–organic frameworks
Source: RSC Adv. 2019 Nov 13;9(63):36492–507. doi: 10.1039/c9ra07327b (PMC9075174; doi:10.1039/c9ra07327b)
Supplement: RA-009-C9RA07327B-s6091 [file RA-009-C9RA07327B-s6091.xyz]

  232
jmolscript: load "" {1 1 1} spacegroup "x,y,z" unitcell [{     12.680400     0.000000     0.000000 }, {     -1.075589    13.802154     0.000000 }, {     -3.548856    -7.154525    26.696004 }]
Tb    -3.487919     1.087200    25.092108     2.083597
Tb    -0.496327    -2.936695    14.735393     2.053369
Tb     3.216622     3.372060    15.629709     2.064815
Tb     2.001935     5.769452    24.385999     2.074829
Tb    11.543874     5.560429     1.603896     2.083597
Tb     8.552282     9.584324    11.960611     2.053369
Tb     4.839333     3.275569    11.066295     2.064815
Tb     6.054020     0.878177     2.310005     2.074829
H      5.783644    -3.909558    25.160984     0.125611
H      6.248544    -0.910767    22.515410     0.126440
H     -2.944050     7.651582    17.480543     0.131470
H      4.013113    -4.096943    21.565032     0.124884
H     -2.324311    -2.829443    21.589058     0.119284
H      6.600541     6.916452    15.099260     0.130868
H      3.931118    -2.329629    17.427151     0.123375
H      4.534793     0.149140    21.290063     0.115877
H      2.922191     3.226099     0.307004     0.128379
H      1.527595    -3.943637    21.554354     0.112547
H      3.874997     1.192325    19.354603     0.117841
H     -2.707654     7.697067    19.885853     0.107869
H     -1.729837    -2.007128    23.655329     0.134279
H     -1.261470     7.081985    21.578380     0.114964
H      0.885349    -5.078328    23.460448     0.129309
H      1.552123    -3.822364    19.247819     0.116844
H      7.044766     4.846863    18.511009     0.127571
H     -2.282698    -2.683326    19.282524     0.115649
H      4.590075    -3.393669    19.378629     0.120253
H     -2.267561     3.239678    21.047130     0.112175
H      8.979682     3.849392    19.338585     0.108656
H      6.572921     1.816818    16.452747     0.126052
H     -2.352539    -0.185094    20.441130     0.118196
H      9.191196    -1.242416    16.305919     0.130381
H      7.166986    -0.148273    13.000954     0.135691
H      6.524148     1.541963    18.508340     0.113986
H     -2.715030    -0.448590    18.174640     0.116087
H      6.923666     1.888374    20.764152     0.120111
H      2.272311    10.557187     1.535020     0.125611
H      1.807411     7.558396     4.180594     0.126440
H     11.000005    -1.003953     9.215461     0.131470
H      4.042842    10.744572     5.130972     0.124884
H     10.380266     9.477072     5.106946     0.119284
H      1.455414    -0.268823    11.596744     0.130868
H      4.124837     8.977258     9.268853     0.123375
H      3.521162     6.498489     5.405941     0.115877
H      5.133764     3.421530    26.389000     0.128379
H      6.528360    10.591266     5.141650     0.112547
H      4.180958     5.455304     7.341401     0.117841
H     10.763609    -1.049438     6.810151     0.107869
H      9.785792     8.654757     3.040675     0.134279
H      9.317425    -0.434356     5.117624     0.114965
H      7.170606    11.725957     3.235556     0.129309
H      6.503832    10.469993     7.448185     0.116844
H      1.011189     1.800766     8.184995     0.127571
H     10.338653     9.330955     7.413480     0.115649
H      3.465880    10.041298     7.317375     0.120253
H     10.323516     3.407951     5.648874     0.112175
H     -0.923727     2.798237     7.357419     0.108656
H      1.483034     4.830811    10.243257     0.126052
H     10.408494     6.832723     6.254874     0.118196
H     -1.135241     7.890045    10.390085     0.130381
H      0.888969     6.795902    13.695050     0.135692
H      1.531807     5.105666     8.187664     0.113987
H     10.770985     7.096219     8.521364     0.116087
H      1.132289     4.759255     5.931852     0.120111
C      5.617175    -3.539032    24.324331    -0.129808
C      5.881602    -1.735146    22.738321    -0.139723
C      8.963861     7.167541    17.298744    -0.146949
C      4.543947    -3.636781    22.175837    -0.153626
C     -1.541415    -3.028282    21.125883    -0.142862
C      4.204727    -5.525584    23.779999     0.584791
C     -0.383747    -3.245615    19.027043    -0.015755
C      7.080738     6.738620    15.876114    -0.129943
C     -0.360920    -3.106160    17.538474     0.587502
C      4.057172    -1.830440    18.201336    -0.084400
C      6.615239     5.789655    16.769896    -0.003727
C      4.418991    -0.351429    20.515879    -0.155351
C     -0.566841    -3.820853    26.081462    -0.121693
C      4.815332    -4.221381    23.419870    -0.006868
C      4.644124    -1.732041    20.543109     0.079806
C     -3.323419     5.827798    19.403457     0.074851
C      0.755321    -3.696125    21.099454    -0.144829
C      0.281974    -4.635158    25.344919    -0.037326
C      8.526418     6.194941    18.203471     0.075862
C      6.176692    -2.306475    23.994635    -0.022923
C      4.024337     0.273817    19.351933    -0.093908
C     -2.604958     6.798564    20.102091    -0.151159
C     -1.242727    -2.681366    24.069918    -0.140952
C      3.846340    -0.445922    18.169834    -0.027363
C      5.049186    -2.385199    21.826653     0.076226
C     -1.737051     6.429720    21.117874    -0.098128
C     -0.427573    -3.528042    23.304811     0.080510
C      0.340298    -4.511060    23.954858    -0.141999
C      8.250745     7.420967    16.126522    -0.022379
C      0.773197    -3.622553    19.717669    -0.089566
C      7.346282     5.503686    17.924498    -0.156273
C     -1.572370     5.080244    21.456379    -0.022562
C     -1.515617    -2.946092    19.737691    -0.095862
C      4.452858    -2.473730    19.375960    -0.154597
C     -0.399590    -3.407581    21.825318     0.078336
C     -0.531606     4.655362    22.464954     0.608647
C     -2.333684     4.133629    20.801526    -0.092438
C     -3.201187     4.499457    19.776400    -0.154743
C      7.037928    -1.571854    24.997604     0.680964
C      8.814622     8.385174    15.088315     0.675797
C      1.097479    -5.654751    26.074788     0.711998
C      8.910441     1.016703    22.311986     0.598647
C      7.012554     1.149236    15.977291    -0.134982
C      8.668526     0.859046    20.840236    -0.014336
C      5.350227     5.024471    16.478375     0.588665
C     -2.284498    -2.013964    26.250715     0.676657
C     -3.118755     0.175224    20.054572    -0.093543
C      8.269332    -0.874562    14.536775    -0.014187
C      6.751923     0.989942    14.619800    -0.025524
C      8.565121    -0.691375    15.892665    -0.142928
C      3.466551     0.272210    16.911652     0.619778
C      8.904025    -1.965732    13.741501     0.647298
C      7.929342     0.314893    16.639085     0.078451
C      7.363904    -0.029788    13.903012    -0.105746
C      7.300872     1.203779    18.889559    -0.140415
C     -1.325460    -2.850173    25.451703    -0.014676
C      9.341785     0.009294    18.690940    -0.145445
C      7.528439     1.399931    20.253724    -0.098480
C      8.196323     0.523698    18.095085     0.074836
C      5.850317     1.964113    13.920364     0.691452
C      2.438780    10.186661     2.371673    -0.129808
C      2.174353     8.382775     3.957683    -0.139723
C     -0.907906    -0.519912     9.397260    -0.146949
C      3.512008    10.284410     4.520167    -0.153626
C      9.597370     9.675911     5.570121    -0.142862
C      3.851228    12.173213     2.916005     0.584791
C      8.439702     9.893244     7.668961    -0.015755
C      0.975217    -0.090991    10.819890    -0.129943
C      8.416875     9.753789     9.157530     0.587502
C      3.998783     8.478069     8.494668    -0.084400
C      1.440716     0.857974     9.926108    -0.003727
C      3.636964     6.999058     6.180125    -0.155351
C      8.622796    10.468482     0.614542    -0.121692
C      3.240623    10.869010     3.276134    -0.006868
C      3.411831     8.379670     6.152895     0.079806
C     11.379374     0.819831     7.292547     0.074851
C      7.300634    10.343754     5.596550    -0.144828
C      7.773981    11.282787     1.351085    -0.037326
C     -0.470463     0.452688     8.492533     0.075862
C      1.879263     8.954104     2.701369    -0.022923
C      4.031618     6.373812     7.344071    -0.093908
C     10.660913    -0.150935     6.593913    -0.151159
C      9.298682     9.328995     2.626086    -0.140952
C      4.209615     7.093551     8.526170    -0.027363
C      3.006769     9.032828     4.869351     0.076226
C      9.793006     0.217909     5.578130    -0.098128
C      8.483528    10.175671     3.391193     0.080510
C      7.715657    11.158689     2.741146    -0.141999
C     -0.194790    -0.773338    10.569482    -0.022379
C      7.282758    10.270182     6.978335    -0.089566
C      0.709673     1.143943     8.771506    -0.156273
C      9.628325     1.567385     5.239625    -0.022562
C      9.571572     9.593721     6.958313    -0.095862
C      3.603097     9.121359     7.320044    -0.154597
C      8.455545    10.055210     4.870686     0.078336
C      8.587561     1.992267     4.231050     0.608647
C     10.389639     2.514000     5.894478    -0.092438
C     11.257142     2.148172     6.919604    -0.154744
C      1.018027     8.219483     1.698400     0.680964
C     -0.758667    -1.737545    11.607689     0.675797
C      6.958476    12.302380     0.621216     0.711999
C     -0.854486     5.630926     4.384018     0.598647
C      1.043401     5.498393    10.718713    -0.134982
C     -0.612571     5.788583     5.855768    -0.014336
C      2.705728     1.623158    10.217629     0.588665
C     10.340453     8.661593     0.445289     0.676657
C     -1.505690     6.472405     6.641432    -0.093543
C     -0.213377     7.522191    12.159229    -0.014187
C      1.304032     5.657687    12.076204    -0.025524
C     -0.509166     7.339004    10.803339    -0.142928
C      4.589404     6.375419     9.784352     0.619778
C     -0.848070     8.613361    12.954503     0.647298
C      0.126613     6.332736    10.056919     0.078451
C      0.692051     6.677417    12.792992    -0.105746
C      0.755083     5.443850     7.806445    -0.140415
C      9.381415     9.497802     1.244301    -0.014676
C     -1.285830     6.638335     8.005064    -0.145445
C      0.527516     5.247698     6.442280    -0.098480
C     -0.140368     6.123931     8.600919     0.074836
C      2.205638     4.683516    12.775640     0.691452
O      3.475256    -6.129818    22.934270    -0.642463
O      4.431977    -6.028545    24.915114    -0.638224
O      0.542723    -3.669781    16.870807    -0.626991
O     -1.283663    -2.432986    16.988803    -0.672990
O      0.848715     4.647831     0.651649    -0.648234
O     -2.802918     8.990542    15.414807    -0.644496
O      4.664152     5.333323    15.464995    -0.632204
O      5.188376     2.759572    14.613927    -0.694144
O      8.243825     1.854486    22.981522    -0.659668
O      7.524916    -0.466915    24.618788    -0.650126
O      8.287463    -2.378203    12.715841    -0.601175
O      7.244146    -2.117513    26.101484    -0.710293
O     10.003134    -2.477692    14.101630    -0.752333
O     -2.643490    -0.904940    25.805158    -0.722243
O      8.168858     8.536034    14.041297    -0.693432
O      3.393569     1.537802    16.983998    -0.779230
O      5.831475     1.929506    12.658978    -0.702382
O      1.705851    -6.531967    25.408189    -0.691266
O      0.223469     5.572822    22.919587    -0.750068
O      5.009668     4.066979    17.223728    -0.636159
O      4.668618     1.601039     0.633496    -0.713868
O     -0.432692     3.438464    22.751669    -0.637099
O      3.261657    -0.387403    15.865702    -0.605577
O     -2.897454     0.293719    22.867263    -0.659694
O      5.656288    -1.024707     3.761734    -0.642463
O      3.623978    12.676174     1.780890    -0.638224
O      7.513232    10.317410     9.825197    -0.626991
O      9.339618     9.080615     9.707201    -0.672990
O      7.207240     1.999798    26.044355    -0.648234
O     10.858873    -2.342913    11.281197    -0.644496
O      3.391803     1.314306    11.231009    -0.632204
O      2.867579     3.888057    12.082077    -0.694144
O     -0.187870     4.793143     3.714482    -0.659668
O      0.531039     7.114544     2.077216    -0.650126
O     -0.231508     9.025832    13.980163    -0.601175
O      0.811809     8.765142     0.594520    -0.710293
O     -1.947179     9.125321    12.594374    -0.752333
O     10.699445     7.552569     0.890846    -0.722243
O     -0.112903    -1.888405    12.654707    -0.693432
O      4.662386     5.109827     9.712006    -0.779230
O      2.224480     4.718123    14.037026    -0.702382
O      6.350104    13.179596     1.287815    -0.691266
O      7.832486     1.074807     3.776417    -0.750068
O      3.046287     2.580650     9.472276    -0.636159
O      3.387337     5.046590    26.062508    -0.713868
O      8.488647     3.209165     3.944335    -0.637100
O      4.794298     7.035032    10.830302    -0.605577
O     10.953409     6.353910     3.828741    -0.659694

The following XYZ coordinates are in angstroms. Other properties are in atomic units.
The sperically averaged electron density of each atom fit to a function of the form exp(a - br)
eigen_1, eigen_2 and eigen_3 are the three eigenvalues of traceless quadrupole moment tensor
  atom number  atomic symbol              X              Y              Z     net charge C6 coefficient C8 coefficient C10 coefficient fluctuating dipole atomic polarizability isotropic forcefield polarizability              a              b squared Pearson coefficient          <r^3>          <r^4>         wp_QDO          m_QDO          q_QDO       dipole_x       dipole_y       dipole_z         dipole            Qxy            Qxz            Qyz     Q(x^2-y^2)  Q(3z^2 - R^2)        eigen_1        eigen_2        eigen_3 static polarizability      alpha(xx)      alpha(xy)      alpha(xz)      alpha(yy)      alpha(yz)      alpha(zz) atomic spin moment
            1             Tb      -3.487919       1.087200      25.092108       2.083597     103.387117 0.21461510E+04  0.66971261E+05                                14.558150                           12.383062       2.277410       2.467423                    0.999928      72.649729     164.731119       0.732573       0.267934      -1.334376       0.005947       0.004131       0.002549       0.007677       0.080754       0.006111      -0.003220      -0.045352      -0.542923      -0.181225       0.006857       0.174368             17.210064      12.984699       0.360001       1.055398      13.765778       1.607804      24.879715           0.000047
            2             Tb      -0.496327      -2.936695      14.735393       2.053369     109.475199 0.23648825E+04  0.75630411E+05                                15.186006                           13.079925       2.331315       2.472425                    0.999828      73.838707     169.649067       0.705971       0.271289      -1.329859       0.011895       0.012913       0.000867       0.017578       0.101632      -0.001659       0.006331       0.035182      -0.512562      -0.171104      -0.017488       0.188592             17.834724      13.653288       0.055479      -1.654380      14.688638      -0.884142      25.162247          -0.000048
            3             Tb       3.216622       3.372060      15.629709       2.064815      98.241102 0.20988141E+04  0.65338869E+05                                14.166255                           12.328636       2.147898       2.424629                    0.999940      73.379636     167.936706       0.724471       0.271573      -1.325630      -0.005828       0.005504       0.021385       0.022838      -0.093617      -0.131503       0.185596       0.166435       0.042869      -0.230961      -0.050574       0.281535             16.225145      16.610604      -1.400511       2.726478      17.186701      -4.964855      14.878130          -0.000060
            4             Tb       2.001935       5.769452      24.385999       2.074829      98.462769 0.20583024E+04  0.63733774E+05                                14.157289                           12.182600       2.129117       2.422342                    0.999952      72.998955     166.339813       0.731549       0.270397      -1.327745      -0.000637       0.001607      -0.010587       0.010727      -0.129791      -0.216381       0.033045       0.080153      -0.144931      -0.231147      -0.051887       0.283035             16.278510      16.609940      -0.076057       4.835820      16.186229      -1.039091      16.039360           0.000060
            5             Tb      11.543874       5.560429       1.603896       2.083597     103.387107 0.21461507E+04  0.66971250E+05                                14.558148                           12.383061       2.277410       2.467423                    0.999928      72.649728     164.731113       0.732573       0.267934      -1.334376      -0.005947      -0.004131      -0.002549       0.007677       0.080754       0.006111      -0.003220      -0.045352      -0.542923      -0.181225       0.006857       0.174368             17.210063      12.984699       0.360001       1.055397      13.765776       1.607804      24.879713           0.000047
            6             Tb       8.552282       9.584324      11.960611       2.053369     109.475210 0.23648828E+04  0.75630422E+05                                15.186007                           13.079926       2.331315       2.472425                    0.999828      73.838708     169.649073       0.705971       0.271289      -1.329859      -0.011895      -0.012913      -0.000867       0.017578       0.101632      -0.001659       0.006331       0.035182      -0.512562      -0.171104      -0.017488       0.188592             17.834726      13.653289       0.055479      -1.654381      14.688639      -0.884143      25.162250          -0.000049
            7             Tb       4.839333       3.275569      11.066295       2.064815      98.241128 0.20988147E+04  0.65338895E+05                                14.166259                           12.328638       2.147898       2.424629                    0.999940      73.379638     167.936721       0.724471       0.271573      -1.325630       0.005828      -0.005504      -0.021385       0.022838      -0.093617      -0.131503       0.185596       0.166435       0.042870      -0.230961      -0.050574       0.281535             16.225149      16.610608      -1.400512       2.726479      17.186705      -4.964857      14.878134          -0.000060
            8             Tb       6.054020       0.878177       2.310005       2.074829      98.462756 0.20583021E+04  0.63733760E+05                                14.157287                           12.182599       2.129117       2.422342                    0.999952      72.998955     166.339807       0.731549       0.270397      -1.327745       0.000637      -0.001607       0.010587       0.010727      -0.129791      -0.216381       0.033045       0.080153      -0.144931      -0.231147      -0.051888       0.283035             16.278508      16.609939      -0.076057       4.835819      16.186227      -1.039091      16.039358           0.000060
            9              H       5.783644      -3.909558      25.160984       0.125611       1.185237 0.90304346E+01  0.91098019E+02                                 1.827316                            1.740482      -1.272301       2.284003                    0.995237       3.549957       9.973012       0.482663       1.257945      -0.714183       0.008476      -0.017634       0.033726       0.038990      -0.001488       0.003613      -0.008774      -0.003258       0.014980      -0.007502      -0.004700       0.012201              1.851563       1.585706       0.112336       0.214320       1.763470      -0.294616       2.205513           0.000027
           10              H       6.248544      -0.910767      22.515410       0.126440       0.996012 0.72592893E+01  0.70128183E+02                                 1.691120                            1.608386      -1.233906       2.307268                    0.994815       3.583004      10.220246       0.474449       1.336343      -0.695575       0.017503       0.033930      -0.007355       0.038881       0.005342      -0.000138      -0.003456      -0.011887      -0.011131      -0.006669      -0.003932       0.010601              1.724459       1.617536       0.376503       0.021397       1.953796      -0.221851       1.602044           0.000005
           11              H      -2.944050       7.651582      17.480543       0.131470       1.061801 0.78636893E+01  0.77159983E+02                                 1.743987                            1.659985      -1.121663       2.363085                    0.996555       3.494900       9.903180       0.475037       1.314054      -0.701594       0.032339       0.021570       0.006084       0.039346       0.006202       0.003912      -0.000143       0.010605      -0.018794      -0.007962      -0.004006       0.011968              1.771724       1.897262       0.440898       0.184123       1.759900      -0.009632       1.658011          -0.000009
           12              H       4.013113      -4.096943      21.565032       0.124884       1.087136 0.79833487E+01  0.78226759E+02                                 1.735126                            1.642955      -1.103907       2.363901                    0.996530       3.474173       9.673693       0.492990       1.267936      -0.711541      -0.020887      -0.020450      -0.024477       0.038126       0.006804       0.009600       0.004483      -0.002372       0.013440      -0.011174      -0.003433       0.014607              1.775750       1.832327       0.302975       0.318474       1.672204       0.083074       1.822718           0.000001
           13              H      -2.324311      -2.829443      21.589058       0.119284       1.111846 0.81350840E+01  0.79728389E+02                                 1.739317                            1.644054      -0.889099       2.461028                    0.998916       3.365961       9.235842       0.501595       1.245953      -0.717897      -0.033066       0.010146       0.016528       0.038334      -0.006128      -0.003020      -0.000569       0.027286       0.012163      -0.017051       0.003291       0.013760              1.777254       2.028800      -0.255345      -0.346226       1.476229       0.112816       1.826733           0.000007
           14              H       6.600541       6.916452      15.099260       0.130868       1.139551 0.85370502E+01  0.85014203E+02                                 1.790872                            1.700837      -1.173431       2.336195                    0.996222       3.476321       9.738552       0.484032       1.270717      -0.711589      -0.024175       0.009870      -0.031042       0.040564      -0.002303       0.010219      -0.005139       0.004294       0.005808      -0.009402      -0.004089       0.013491              1.817962       1.792381       0.074853       0.367697       1.596262      -0.212122       2.065242          -0.000022
           15              H       3.931118      -2.329629      17.427151       0.123375       1.142585 0.84317391E+01  0.82685539E+02                                 1.719221                            1.634759      -0.924848       2.448806                    0.998764       3.257629       8.700640       0.525499       1.188561      -0.732504      -0.005922      -0.023774      -0.034721       0.042495      -0.001536       0.001559       0.009436      -0.026703       0.010478      -0.015465      -0.002360       0.017825              1.742704       1.472202       0.095188       0.138346       1.671835       0.314783       2.084075          -0.000025
           16              H       4.534793       0.149140      21.290063       0.115877       1.112010 0.82654584E+01  0.80627061E+02                                 1.683625                            1.615459      -0.851075       2.474442                    0.999263       3.262110       8.680701       0.530318       1.184012      -0.733436       0.003522       0.022677       0.029216       0.037151      -0.003088       0.004932       0.005986      -0.028162       0.021070      -0.019149       0.004102       0.015047              1.691603       1.440642       0.039174       0.144512       1.605597       0.234673       2.028571           0.000017
           17              H       2.922191       3.226099       0.307004       0.128379       1.126626 0.83246563E+01  0.81971925E+02                                 1.741959                            1.651633      -1.161071       2.338920                    0.996543       3.404016       9.330450       0.506192       1.228831      -0.721137      -0.005619      -0.005378       0.040449       0.041190      -0.000706      -0.003972      -0.000509      -0.011982       0.041893      -0.013594      -0.000954       0.014548              1.776212       1.528174      -0.190733      -0.065292       1.536100      -0.086669       2.264361           0.000027
           18              H       1.527595      -3.943637      21.554354       0.112547       0.986448 0.69017188E+01  0.65839404E+02                                 1.681955                            1.568529      -1.025153       2.392130                    0.997157       3.572243      10.126679       0.480306       1.336778      -0.695495       0.030513      -0.011775       0.015541       0.036210      -0.007447       0.000612      -0.000351       0.018665       0.015537      -0.014530       0.005068       0.009463              1.745418       2.159025      -0.129988       0.361088       1.354320      -0.155289       1.722908           0.000003
           19              H       3.874997       1.192325      19.354603       0.117841       1.111550 0.81813220E+01  0.79974622E+02                                 1.719070                            1.634228      -0.812531       2.497421                    0.999494       3.275726       8.860088       0.511852       1.224146      -0.723964      -0.004876       0.039767      -0.000591       0.040069      -0.001236       0.003556       0.006365      -0.025713       0.004330      -0.014652      -0.000455       0.015106              1.745144       1.480398      -0.133093       0.023336       2.241705      -0.132630       1.513329          -0.000000
           20              H      -2.707654       7.697067      19.885853       0.107869       1.135443 0.83104253E+01  0.82787895E+02                                 1.818694                            1.699870      -1.264629       2.275646                    0.993730       3.752225      10.759885       0.471545       1.303885      -0.702022      -0.002835       0.033701      -0.006623       0.034463      -0.000815       0.011424      -0.001425      -0.010268      -0.003723      -0.014423       0.005043       0.009380              1.870610       1.435954      -0.025744       0.149231       2.571903      -0.178454       1.603974           0.000000
           21              H      -1.729837      -2.007128      23.655329       0.134279       0.986747 0.70359685E+01  0.67631711E+02                                 1.698501                            1.596505      -1.301784       2.279363                    0.994256       3.592365      10.315623       0.469064       1.358463      -0.690782      -0.018660       0.030000      -0.016481       0.038985      -0.003940      -0.000306      -0.006512       0.001897      -0.000567      -0.008120       0.000978       0.007142              1.748188       1.639155      -0.447533       0.147771       1.854770      -0.204012       1.750639           0.000008
           22              H      -1.261470       7.081985      21.578380       0.114964       1.010257 0.70487347E+01  0.67683037E+02                                 1.717497                            1.591473      -1.059166       2.380323                    0.996395       3.605772      10.297837       0.473390       1.347469      -0.693231       0.021945       0.024253       0.020678       0.038695       0.003089       0.010577       0.003490      -0.007742      -0.006019      -0.013025       0.001577       0.011448              1.793018       1.624964       0.366441       0.375927       2.054286       0.374223       1.699805           0.000005
           23              H       0.885349      -5.078328      23.460448       0.129309       0.904617 0.64435587E+01  0.61120786E+02                                 1.656825                            1.569868      -1.296499       2.278783                    0.994109       3.689854      10.829538       0.450206       1.434272      -0.675552       0.021257      -0.026127      -0.020690       0.039529      -0.005076      -0.004232       0.005423      -0.001977       0.011624      -0.007114      -0.003325       0.010439              1.700232       1.667116      -0.308515      -0.186269       1.698954       0.172496       1.734628           0.000004
           24              H       1.552123      -3.822364      19.247819       0.116844       1.163592 0.85176043E+01  0.84229249E+02                                 1.772674                            1.665605      -1.018152       2.397791                    0.997605       3.408246       9.316890       0.507111       1.221400      -0.723299       0.032414      -0.011295      -0.021441       0.040472      -0.012124      -0.003834      -0.000937       0.020201       0.009481      -0.017658       0.002648       0.015010              1.822918       2.265795      -0.050397      -0.360107       1.409492       0.047380       1.793467          -0.000008
           25              H       7.044766       4.846863      18.511009       0.127571       1.139445 0.84624458E+01  0.83904657E+02                                 1.775902                            1.682499      -1.113036       2.362344                    0.996743       3.440822       9.550319       0.492460       1.254426      -0.715436      -0.013656      -0.026164       0.024472       0.038339       0.006267      -0.002561      -0.009189      -0.000708       0.017553      -0.010890      -0.002749       0.013639              1.810561       1.657500       0.239235      -0.009472       1.983512      -0.409013       1.790672           0.000001
           26              H      -2.282698      -2.683326      19.282524       0.115649       1.139359 0.82720536E+01  0.81346662E+02                                 1.759003                            1.649198      -1.030486       2.392062                    0.997525       3.413636       9.358803       0.505145       1.233001      -0.720335      -0.031226       0.011085      -0.019791       0.038596      -0.003286       0.002617      -0.000290       0.025004       0.009507      -0.014511       0.002395       0.012117              1.811684       2.027251      -0.354456       0.366473       1.623463      -0.171062       1.784340          -0.000005
           27              H       4.590075      -3.393669      19.378629       0.120253       1.040253 0.75022492E+01  0.71051706E+02                                 1.575689                            1.510688      -0.812026       2.496722                    0.999588       3.120655       8.041452       0.566935       1.140748      -0.744245       0.004472      -0.037507      -0.003969       0.037980      -0.003542       0.005523       0.004193      -0.028211       0.013192      -0.018350       0.004534       0.013817              1.585256       1.346102      -0.091078       0.003385       1.988447      -0.065546       1.421219          -0.000011
           28              H      -2.267561       3.239678      21.047130       0.112175       1.142707 0.82625367E+01  0.82489958E+02                                 1.857496                            1.717965      -1.272165       2.277764                    0.993896       3.760590      10.923963       0.458007       1.339512      -0.694788       0.004733      -0.036621       0.012871       0.039105      -0.002183       0.004802      -0.004332      -0.016181      -0.018361      -0.010568      -0.002224       0.012792              1.941942       1.533000       0.103079       0.118981       2.701884      -0.285996       1.590942           0.000001
           29              H       8.979682       3.849392      19.338585       0.108656       1.140273 0.82851561E+01  0.82351639E+02                                 1.816373                            1.691102      -1.233272       2.287880                    0.995091       3.707161      10.567666       0.476063       1.294405      -0.704343      -0.017264      -0.024776      -0.015350       0.033875      -0.000386       0.010588       0.001698      -0.010339       0.000665      -0.013566       0.004816       0.008750              1.884006       1.756164       0.422484       0.376300       2.212323       0.254340       1.683530          -0.000005
           30              H       6.572921       1.816818      16.452747       0.126052       0.951462 0.69193103E+01  0.66679598E+02                                 1.701750                            1.617689      -1.276223       2.285726                    0.994253       3.711342      10.907682       0.448144       1.418269      -0.678804      -0.019750       0.027278       0.019722       0.039027      -0.003146      -0.003038       0.004557      -0.009032       0.004426      -0.006653      -0.002032       0.008685              1.743375       1.569708      -0.318037      -0.078121       1.859166       0.220097       1.801252          -0.000005
           31              H      -2.352539      -0.185094      20.441130       0.118196       1.141477 0.83302279E+01  0.82098397E+02                                 1.761902                            1.655771      -1.089228       2.365791                    0.996906       3.433731       9.437726       0.503563       1.234170      -0.719848       0.032487      -0.012387       0.016638       0.038545      -0.005631       0.002906       0.003059       0.020600       0.003795      -0.013313       0.001771       0.011543              1.807650       2.018098      -0.412649       0.313639       1.702787      -0.134473       1.702065           0.000001
           32              H       9.191196      -1.242416      16.305919       0.130381       1.042938 0.74813270E+01  0.72957808E+02                                 1.759190                            1.644151      -1.295110       2.281003                    0.994059       3.617528      10.431897       0.463529       1.354990      -0.691856       0.024251      -0.026550       0.018267       0.040332      -0.005005       0.005268      -0.001663      -0.011491       0.002843      -0.009946       0.001092       0.008854              1.815665       1.839395      -0.475339       0.283447       1.793984      -0.113204       1.813615          -0.000009
           33              H       7.166986      -0.148273      13.000954       0.135691       1.052403 0.76407965E+01  0.73504464E+02                                 1.656183                            1.576553      -1.060765       2.392383                    0.997721       3.251638       8.755545       0.521940       1.219860      -0.723820      -0.012750      -0.008162      -0.040403       0.043146      -0.001717       0.004695       0.004517       0.009231       0.038871      -0.012554      -0.002348       0.014902              1.684267       1.457655      -0.142769       0.150693       1.489243       0.117204       2.105902          -0.000023
           34              H       6.524148       1.541963      18.508340       0.113986       0.966814 0.68960004E+01  0.65961869E+02                                 1.678461                            1.583394      -1.043521       2.386819                    0.996613       3.607227      10.336871       0.469676       1.363364      -0.690079      -0.033862       0.015030      -0.014353       0.039731      -0.013397       0.004586       0.004352       0.014016       0.011462      -0.018688       0.005151       0.013537              1.723063       1.958538      -0.180464       0.300428       1.473812      -0.137921       1.736839          -0.000003
           35              H      -2.715030      -0.448590      18.174640       0.116087       1.144197 0.82419782E+01  0.81549349E+02                                 1.800991                            1.673059      -1.212022       2.305174                    0.995502       3.596466      10.120445       0.486065       1.273569      -0.709515       0.025856      -0.019133      -0.019270       0.037496      -0.006309       0.001397       0.003436       0.016059       0.016242      -0.013639       0.006107       0.007531              1.859176       1.887315      -0.444039      -0.268869       1.765463       0.315415       1.924749          -0.000009
           36              H       6.923666       1.888374      20.764152       0.120111       1.121128 0.83318182E+01  0.81651941E+02                                 1.716128                            1.639755      -0.845366       2.482716                    0.999390       3.260396       8.771460       0.516452       1.210178      -0.727519      -0.025702       0.023275       0.021403       0.040748      -0.014763      -0.001167       0.003970       0.013049       0.000661      -0.016687       0.000046       0.016641              1.740457       1.778477      -0.198091      -0.258580       1.653326       0.212858       1.789569           0.000008
           37              H       2.272311      10.557187       1.535020       0.125611       1.185237 0.90304302E+01  0.91097969E+02                                 1.827316                            1.740482      -1.272301       2.284004                    0.995237       3.549956       9.973011       0.482663       1.257946      -0.714183      -0.008476       0.017634      -0.033726       0.038990      -0.001488       0.003613      -0.008774      -0.003258       0.014980      -0.007502      -0.004700       0.012201              1.851563       1.585706       0.112336       0.214320       1.763470      -0.294616       2.205513           0.000027
           38              H       1.807411       7.558396       4.180594       0.126440       0.996012 0.72592887E+01  0.70128177E+02                                 1.691120                            1.608386      -1.233906       2.307267                    0.994815       3.583004      10.220247       0.474449       1.336343      -0.695575      -0.017503      -0.033930       0.007355       0.038881       0.005342      -0.000138      -0.003456      -0.011887      -0.011131      -0.006669      -0.003932       0.010601              1.724459       1.617536       0.376503       0.021397       1.953796      -0.221851       1.602044           0.000005
           39              H      11.000005      -1.003953       9.215461       0.131470       1.061800 0.78636889E+01  0.77159980E+02                                 1.743987                            1.659985      -1.121663       2.363085                    0.996555       3.494900       9.903181       0.475036       1.314054      -0.701594      -0.032339      -0.021570      -0.006084       0.039346       0.006202       0.003912      -0.000143       0.010605      -0.018794      -0.007962      -0.004006       0.011968              1.771724       1.897262       0.440898       0.184123       1.759900      -0.009632       1.658011          -0.000009
           40              H       4.042842      10.744572       5.130972       0.124884       1.087136 0.79833484E+01  0.78226758E+02                                 1.735126                            1.642955      -1.103907       2.363901                    0.996530       3.474173       9.673694       0.492990       1.267937      -0.711541       0.020887       0.020450       0.024477       0.038126       0.006804       0.009600       0.004483      -0.002372       0.013440      -0.011174      -0.003433       0.014607              1.775750       1.832328       0.302975       0.318474       1.672204       0.083074       1.822719           0.000001
           41              H      10.380266       9.477072       5.106946       0.119284       1.111847 0.81350852E+01  0.79728407E+02                                 1.739317                            1.644055      -0.889099       2.461028                    0.998916       3.365961       9.235843       0.501595       1.245953      -0.717897       0.033066      -0.010146      -0.016528       0.038334      -0.006128      -0.003020      -0.000569       0.027286       0.012163      -0.017051       0.003291       0.013760              1.777254       2.028801      -0.255345      -0.346227       1.476229       0.112816       1.826733           0.000007
           42              H       1.455414      -0.268823      11.596744       0.130868       1.139551 0.85370505E+01  0.85014202E+02                                 1.790872                            1.700836      -1.173431       2.336195                    0.996222       3.476321       9.738550       0.484032       1.270716      -0.711589       0.024175      -0.009870       0.031042       0.040564      -0.002303       0.010219      -0.005139       0.004294       0.005808      -0.009402      -0.004089       0.013491              1.817961       1.792381       0.074853       0.367697       1.596261      -0.212122       2.065242          -0.000022
           43              H       4.124837       8.977258       9.268853       0.123375       1.142584 0.84317339E+01  0.82685476E+02                                 1.719220                            1.634759      -0.924848       2.448806                    0.998764       3.257628       8.700637       0.525499       1.188561      -0.732504       0.005922       0.023774       0.034721       0.042495      -0.001536       0.001559       0.009436      -0.026703       0.010478      -0.015465      -0.002360       0.017825              1.742704       1.472201       0.095188       0.138346       1.671835       0.314783       2.084075          -0.000025
           44              H       3.521162       6.498489       5.405941       0.115877       1.112010 0.82654580E+01  0.80627054E+02                                 1.683624                            1.615458      -0.851075       2.474442                    0.999263       3.262110       8.680700       0.530318       1.184011      -0.733436      -0.003522      -0.022677      -0.029216       0.037151      -0.003088       0.004932       0.005986      -0.028162       0.021070      -0.019149       0.004102       0.015047              1.691603       1.440642       0.039174       0.144512       1.605597       0.234672       2.028570           0.000017
           45              H       5.133764       3.421530      26.389000       0.128379       1.126626 0.83246576E+01  0.81971939E+02                                 1.741959                            1.651633      -1.161072       2.338920                    0.996543       3.404016       9.330449       0.506192       1.228831      -0.721137       0.005619       0.005378      -0.040449       0.041190      -0.000706      -0.003972      -0.000509      -0.011982       0.041893      -0.013594      -0.000954       0.014548              1.776212       1.528174      -0.190733      -0.065292       1.536100      -0.086669       2.264361           0.000027
           46              H       6.528360      10.591266       5.141650       0.112547       0.986448 0.69017226E+01  0.65839447E+02                                 1.681955                            1.568529      -1.025153       2.392130                    0.997157       3.572244      10.126681       0.480306       1.336777      -0.695495      -0.030513       0.011775      -0.015541       0.036210      -0.007447       0.000612      -0.000351       0.018665       0.015537      -0.014530       0.005068       0.009463              1.745418       2.159025      -0.129988       0.361088       1.354320      -0.155289       1.722908           0.000003
           47              H       4.180958       5.455304       7.341401       0.117841       1.111549 0.81813204E+01  0.79974601E+02                                 1.719069                            1.634228      -0.812530       2.497421                    0.999494       3.275726       8.860087       0.511852       1.224146      -0.723964       0.004876      -0.039767       0.000591       0.040069      -0.001236       0.003556       0.006365      -0.025713       0.004330      -0.014652      -0.000455       0.015106              1.745144       1.480397      -0.133093       0.023336       2.241704      -0.132630       1.513329          -0.000000
           48              H      10.763609      -1.049438       6.810151       0.107869       1.135443 0.83104234E+01  0.82787874E+02                                 1.818694                            1.699870      -1.264629       2.275646                    0.993730       3.752225      10.759886       0.471545       1.303886      -0.702022       0.002835      -0.033701       0.006623       0.034463      -0.000815       0.011424      -0.001425      -0.010268      -0.003723      -0.014423       0.005043       0.009380              1.870610       1.435954      -0.025744       0.149231       2.571903      -0.178454       1.603974           0.000000
           49              H       9.785792       8.654757       3.040675       0.134279       0.986747 0.70359692E+01  0.67631718E+02                                 1.698501                            1.596505      -1.301784       2.279363                    0.994256       3.592365      10.315622       0.469064       1.358463      -0.690782       0.018660      -0.030000       0.016481       0.038985      -0.003940      -0.000306      -0.006512       0.001897      -0.000567      -0.008120       0.000978       0.007142              1.748188       1.639155      -0.447533       0.147771       1.854770      -0.204012       1.750639           0.000008
           50              H       9.317425      -0.434356       5.117624       0.114965       1.010257 0.70487357E+01  0.67683049E+02                                 1.717497                            1.591473      -1.059166       2.380323                    0.996395       3.605772      10.297837       0.473390       1.347468      -0.693231      -0.021945      -0.024253      -0.020678       0.038695       0.003089       0.010577       0.003490      -0.007742      -0.006019      -0.013025       0.001577       0.011448              1.793018       1.624964       0.366441       0.375927       2.054286       0.374223       1.699804           0.000005
           51              H       7.170606      11.725957       3.235556       0.129309       0.904617 0.64435587E+01  0.61120786E+02                                 1.656825                            1.569868      -1.296499       2.278783                    0.994109       3.689854      10.829538       0.450206       1.434272      -0.675552      -0.021257       0.026127       0.020690       0.039529      -0.005076      -0.004232       0.005423      -0.001977       0.011624      -0.007114      -0.003325       0.010439              1.700232       1.667116      -0.308515      -0.186269       1.698954       0.172496       1.734628           0.000004
           52              H       6.503832      10.469993       7.448185       0.116844       1.163592 0.85176044E+01  0.84229249E+02                                 1.772674                            1.665605      -1.018152       2.397791                    0.997605       3.408246       9.316890       0.507111       1.221400      -0.723299      -0.032414       0.011295       0.021441       0.040472      -0.012124      -0.003834      -0.000937       0.020201       0.009481      -0.017658       0.002648       0.015010              1.822918       2.265795      -0.050397      -0.360107       1.409492       0.047380       1.793467          -0.000008
           53              H       1.011189       1.800766       8.184995       0.127571       1.139446 0.84624500E+01  0.83904706E+02                                 1.775903                            1.682499      -1.113036       2.362344                    0.996743       3.440823       9.550321       0.492460       1.254425      -0.715436       0.013656       0.026164      -0.024472       0.038339       0.006267      -0.002561      -0.009189      -0.000708       0.017553      -0.010890      -0.002749       0.013639              1.810561       1.657500       0.239235      -0.009472       1.983512      -0.409013       1.790672           0.000001
           54              H      10.338653       9.330955       7.413480       0.115649       1.139359 0.82720493E+01  0.81346617E+02                                 1.759003                            1.649198      -1.030486       2.392062                    0.997525       3.413635       9.358803       0.505145       1.233002      -0.720334       0.031226      -0.011085       0.019791       0.038596      -0.003286       0.002617      -0.000290       0.025004       0.009507      -0.014511       0.002395       0.012117              1.811685       2.027251      -0.354456       0.366473       1.623463      -0.171062       1.784340          -0.000005
           55              H       3.465880      10.041298       7.317375       0.120253       1.040252 0.75022469E+01  0.71051682E+02                                 1.575689                            1.510688      -0.812026       2.496722                    0.999588       3.120654       8.041450       0.566935       1.140748      -0.744245      -0.004472       0.037507       0.003969       0.037980      -0.003542       0.005523       0.004193      -0.028211       0.013192      -0.018350       0.004534       0.013817              1.585256       1.346102      -0.091078       0.003385       1.988447      -0.065546       1.421219          -0.000011
           56              H      10.323516       3.407951       5.648874       0.112175       1.142707 0.82625361E+01  0.82489952E+02                                 1.857496                            1.717965      -1.272165       2.277764                    0.993896       3.760590      10.923964       0.458007       1.339512      -0.694788      -0.004733       0.036621      -0.012871       0.039105      -0.002183       0.004802      -0.004332      -0.016181      -0.018361      -0.010568      -0.002224       0.012792              1.941942       1.533000       0.103079       0.118981       2.701884      -0.285996       1.590942           0.000001
           57              H      -0.923727       2.798237       7.357419       0.108656       1.140273 0.82851561E+01  0.82351639E+02                                 1.816373                            1.691102      -1.233272       2.287880                    0.995091       3.707161      10.567666       0.476063       1.294405      -0.704343       0.017264       0.024776       0.015350       0.033875      -0.000386       0.010588       0.001698      -0.010339       0.000665      -0.013566       0.004816       0.008750              1.884006       1.756164       0.422484       0.376300       2.212323       0.254340       1.683530          -0.000005
           58              H       1.483034       4.830811      10.243257       0.126052       0.951462 0.69193103E+01  0.66679598E+02                                 1.701750                            1.617689      -1.276223       2.285726                    0.994253       3.711342      10.907682       0.448144       1.418269      -0.678804       0.019750      -0.027278      -0.019722       0.039027      -0.003146      -0.003038       0.004557      -0.009032       0.004426      -0.006653      -0.002032       0.008685              1.743375       1.569708      -0.318037      -0.078121       1.859166       0.220097       1.801252          -0.000005
           59              H      10.408494       6.832723       6.254874       0.118196       1.141477 0.83302278E+01  0.82098400E+02                                 1.761902                            1.655771      -1.089228       2.365791                    0.996906       3.433731       9.437728       0.503562       1.234170      -0.719848      -0.032487       0.012387      -0.016638       0.038545      -0.005631       0.002906       0.003059       0.020600       0.003795      -0.013313       0.001771       0.011543              1.807650       2.018098      -0.412649       0.313639       1.702788      -0.134473       1.702065           0.000001
           60              H      -1.135241       7.890045      10.390085       0.130381       1.042938 0.74813270E+01  0.72957808E+02                                 1.759190                            1.644151      -1.295110       2.281002                    0.994059       3.617528      10.431897       0.463529       1.354990      -0.691856      -0.024251       0.026550      -0.018267       0.040332      -0.005005       0.005268      -0.001663      -0.011491       0.002843      -0.009946       0.001092       0.008854              1.815665       1.839395      -0.475339       0.283447       1.793984      -0.113204       1.813615          -0.000009
           61              H       0.888969       6.795902      13.695050       0.135692       1.052403 0.76407954E+01  0.73504448E+02                                 1.656182                            1.576553      -1.060765       2.392383                    0.997721       3.251638       8.755544       0.521941       1.219859      -0.723820       0.012750       0.008162       0.040403       0.043146      -0.001717       0.004695       0.004517       0.009231       0.038871      -0.012554      -0.002348       0.014902              1.684266       1.457654      -0.142768       0.150693       1.489243       0.117204       2.105901          -0.000023
           62              H       1.531807       5.105666       8.187664       0.113987       0.966815 0.68960034E+01  0.65961901E+02                                 1.678461                            1.583394      -1.043521       2.386819                    0.996613       3.607227      10.336870       0.469676       1.363363      -0.690079       0.033862      -0.015030       0.014353       0.039731      -0.013397       0.004586       0.004352       0.014016       0.011462      -0.018688       0.005151       0.013537              1.723063       1.958538      -0.180464       0.300428       1.473812      -0.137921       1.736839          -0.000003
           63              H      10.770985       7.096219       8.521364       0.116087       1.144197 0.82419795E+01  0.81549365E+02                                 1.800991                            1.673060      -1.212022       2.305174                    0.995502       3.596466      10.120445       0.486065       1.273569      -0.709515      -0.025856       0.019133       0.019270       0.037496      -0.006309       0.001397       0.003436       0.016059       0.016242      -0.013639       0.006107       0.007531              1.859176       1.887315      -0.444039      -0.268869       1.765464       0.315415       1.924749          -0.000009
           64              H       1.132289       4.759255       5.931852       0.120111       1.121128 0.83318161E+01  0.81651912E+02                                 1.716127                            1.639754      -0.845366       2.482716                    0.999390       3.260396       8.771458       0.516452       1.210178      -0.727519       0.025702      -0.023275      -0.021403       0.040748      -0.014763      -0.001167       0.003970       0.013049       0.000661      -0.016687       0.000046       0.016641              1.740456       1.778476      -0.198091      -0.258580       1.653325       0.212858       1.789568           0.000008
           65              C       5.617175      -3.539032      24.324331      -0.129808      35.890180 0.44682389E+03  0.10627573E+05                                 9.600902                            7.161227      -0.170581       1.911745                    0.999372      30.167503      88.602049       0.598327       0.430397      -1.050430       0.000339       0.000472      -0.018743       0.018752      -0.035494      -0.011302      -0.013081       0.026977       0.007076      -0.045346       0.008440       0.036906             11.326818      10.521077       6.133106       2.821674      13.582256       0.255168       9.877121           0.000056
           66              C       5.881602      -1.735146      22.738321      -0.139723      36.482469 0.46165185E+03  0.11046593E+05                                 9.683259                            7.261263      -0.061342       1.950525                    0.999425      30.027041      87.839927       0.597656       0.428293      -1.053969       0.003781      -0.011976       0.015826       0.020203      -0.014332      -0.031830       0.002028      -0.002076      -0.108306      -0.051262       0.010454       0.040808             11.412348       9.682824       2.683512       5.021341       9.039490      -1.026190      15.514729           0.000024
           67              C       8.963861       7.167541      17.298744      -0.146949      35.732745 0.45362723E+03  0.10811838E+05                                 9.535321                            7.186281      -0.027926       1.959644                    0.999483      30.061577      87.893509       0.601957       0.426914      -1.054357      -0.012982       0.002576      -0.015382       0.020292      -0.007135      -0.012171       0.031845       0.018037      -0.092360      -0.049754       0.012683       0.037071             11.103908       8.429843       2.010584       2.138751      10.520415      -5.106072      14.361464          -0.000031
           68              C       4.543947      -3.636781      22.175837      -0.153626      36.871589 0.46131712E+03  0.11044310E+05                                 9.768100                            7.267635      -0.049815       1.951284                    0.999387      30.258462      88.742551       0.595867       0.429356      -1.052579       0.010487      -0.005307       0.020133       0.023313      -0.009906      -0.000387       0.035405       0.036537      -0.015844      -0.047014       0.016531       0.030483             11.552038       8.162608       3.205305       1.074589      13.496134      -5.162957      12.997373           0.000013
           69              C      -1.541415      -3.028282      21.125883      -0.142862      33.376904 0.42960252E+03  0.10072424E+05                                 8.993121                            6.913021       0.193449       2.036746                    0.999713      29.272729      84.108479       0.626237       0.417158      -1.063464       0.007130       0.007658      -0.025571       0.027629      -0.006771      -0.018205       0.009691       0.012271      -0.036166      -0.023195      -0.003042       0.026237             10.331562       9.527180      -2.044495       0.977209       5.813307      -0.908572      15.654198           0.000010
           70              C       4.204727      -5.525584      23.779999       0.584791      24.899093 0.26326571E+03  0.55180372E+04                                 7.870953                            5.739471      -0.027236       2.035675                    0.999747      22.804783      64.081791       0.622781       0.469224      -1.022025      -0.028125      -0.025369       0.012755       0.039966      -0.082536      -0.023563       0.040882       0.150951       0.033016      -0.123425       0.003396       0.120030              9.631114       7.864959       4.350137       0.295227      12.593105      -2.876483       8.435279           0.000020
           71              C      -0.383747      -3.245615      19.027043      -0.015755      35.906647 0.42351275E+03  0.98153523E+04                                 9.419179                            6.833777       0.123876       2.055598                    0.999293      26.658548      74.188965       0.639117       0.413510      -1.074370       0.001582      -0.002621       0.037722       0.037846      -0.014511       0.003568       0.004939      -0.007071      -0.014996      -0.015675      -0.001891       0.017566             11.460235      10.301941      -1.486561       0.555755       5.517461      -0.726819      18.561304          -0.000006
           72              C       7.080738       6.738620      15.876114      -0.129943      35.418673 0.43764453E+03  0.10352088E+05                                 9.491795                            7.076010      -0.145425       1.921948                    0.999433      29.941088      87.604614       0.603550       0.429029      -1.051600      -0.000099       0.003561       0.020924       0.021225      -0.037373       0.010905       0.011997      -0.004699       0.007048      -0.044232       0.007905       0.036326             11.147818      12.019603       5.819076       0.281071      12.075234      -3.216155       9.348618          -0.000047
           73              C      -0.360920      -3.106160      17.538474       0.587502      24.358885 0.26585057E+03  0.55927703E+04                                 7.775987                            5.791407      -0.135204       1.999392                    0.999501      22.967064      64.919003       0.615396       0.473110      -1.018657      -0.012881      -0.004719      -0.039160       0.041494       0.059017       0.015464       0.029739      -0.020057      -0.329598      -0.115012      -0.004455       0.119467              9.243522       7.375761      -1.744553       0.268939       5.684655      -0.272958      14.670150          -0.000010
           74              C       4.057172      -1.830440      18.201336      -0.084400      30.957740 0.42300286E+03  0.98930796E+04                                 8.621424                            6.921199       0.017061       1.981434                    0.999602      29.020177      83.657167       0.616690       0.424669      -1.057263       0.003956       0.006613       0.022799       0.024066       0.009192      -0.004216       0.024025      -0.006998       0.014950      -0.025821      -0.001592       0.027412              9.514109       5.666952      -0.550789       1.920753      10.745206      -2.538219      12.130168          -0.000025
           75              C       6.615239       5.789655      16.769896      -0.003727      38.164703 0.41773925E+03  0.96306002E+04                                 9.752453                            6.733716       0.098168       2.044069                    0.999203      26.545544      73.237291       0.652713       0.407039      -1.080607       0.034567       0.022230       0.010427       0.042400      -0.001598       0.009435      -0.011346      -0.012668       0.016637      -0.014666      -0.003721       0.018387             12.273260      14.692929       6.156795       3.319729      11.669653      -1.525014      10.457198          -0.000014
           76              C       4.418991      -0.351429      20.515879      -0.155351      32.288613 0.43801069E+03  0.10334040E+05                                 8.838102                            7.012648       0.062790       1.987373                    0.999606      29.849437      86.432404       0.616609       0.421028      -1.059513      -0.004094       0.006444      -0.026041       0.027137       0.006088       0.005538       0.027112      -0.027537       0.039973      -0.021720      -0.016919       0.038639              9.900276       5.781518      -0.970650       2.189751      10.941413      -3.523443      12.977899           0.000017
           77              C      -0.566841      -3.820853      26.081462      -0.121693      36.529979 0.43459590E+03  0.10250868E+05                                 9.692085                            7.043886      -0.118914       1.930805                    0.999481      29.740969      86.587571       0.606542       0.428125      -1.053300      -0.007885      -0.006849      -0.020055       0.022611       0.043822      -0.003504      -0.000379      -0.007921       0.044390      -0.051481       0.014562       0.036919             11.742925      11.897789      -7.442192      -0.703381      12.779771      -0.100931      10.551215           0.000073
           78              C       4.815332      -4.221381      23.419870      -0.006868      38.881787 0.41737417E+03  0.96289870E+04                                 9.894026                            6.741796       0.073382       2.036554                    0.999175      26.614509      73.675876       0.650121       0.408373      -1.078724       0.018278       0.035242      -0.011269       0.041268       0.001534       0.013458      -0.001535       0.002874       0.036678      -0.012927      -0.006753       0.019680             12.651962      10.122821       6.211906       1.302166      16.416659      -3.371189      11.416406           0.000017
           79              C       4.644124      -1.732041      20.543109       0.079806      35.728531 0.42544980E+03  0.98953833E+04                                 9.516936                            6.921960      -0.084572       1.982456                    0.999263      26.621115      74.804800       0.623563       0.422319      -1.066144       0.001104       0.003251      -0.004122       0.005364       0.012605       0.014757      -0.017237      -0.007831       0.029052      -0.030430       0.007157       0.023273             11.618907       6.133033      -1.037658       3.357912      11.319094      -4.317839      17.404594           0.000003
           80              C      -3.323419       5.827798      19.403457       0.074851      37.977380 0.41446286E+03  0.95703076E+04                                 9.834692                            6.783975      -0.087846       1.979654                    0.999291      26.528781      74.106730       0.637018       0.416403      -1.070658       0.004105      -0.001822       0.001867       0.004863       0.006341       0.011456      -0.016811       0.032895       0.012846      -0.030255       0.007931       0.022324             12.240844       9.862726      -0.085127       6.980965      12.300058      -1.913572      14.559748          -0.000002
           81              C       0.755321      -3.696125      21.099454      -0.144829      34.357578 0.44470992E+03  0.10534861E+05                                 9.248365                            7.088416       0.178747       2.032819                    0.999524      29.571204      85.877613       0.610241       0.423695      -1.057553      -0.008399       0.000392      -0.022830       0.024329      -0.012954       0.016426      -0.008409       0.004025      -0.047613      -0.024002      -0.004407       0.028409             10.672216      10.849136      -0.892790      -0.886337       5.291049      -0.694571      15.876464           0.000005
           82              C       0.281974      -4.635158      25.344919      -0.037326      39.758128 0.42661022E+03  0.98850616E+04                                10.003714                            6.777597       0.167944       2.060595                    0.999317      26.898733      74.354364       0.654646       0.403786      -1.082979      -0.037716       0.032292      -0.032240       0.059200       0.001795      -0.008806       0.010967      -0.009412       0.032497      -0.015809      -0.003220       0.019029             12.988886      11.492649      -7.139569       1.578378      12.945444      -2.848783      14.528566           0.000027
           83              C       8.526418       6.194941      18.203471       0.075862      38.663963 0.41588663E+03  0.96044624E+04                                 9.936050                            6.791703      -0.081924       1.982800                    0.999259      26.452692      73.724497       0.637667       0.415924      -1.071743       0.001258       0.000842      -0.002686       0.003083       0.004104       0.012295       0.002492      -0.023045      -0.003381      -0.019415       0.004683       0.014732             12.457909      12.054780       1.663316       5.651000       9.806531      -4.028026      15.512416          -0.000006
           84              C       6.176692      -2.306475      23.994635      -0.022923      39.382260 0.43080576E+03  0.99900994E+04                                 9.911128                            6.792227       0.128603       2.046515                    0.999240      26.812401      73.743003       0.657724       0.401582      -1.086268      -0.023440      -0.024993      -0.039340       0.052170      -0.000831      -0.004419      -0.018543      -0.013454      -0.003794      -0.017403      -0.004840       0.022242             12.699511      11.339932       5.549809       5.501467      12.301339       1.240518      14.457261           0.000019
           85              C       4.024337       0.273817      19.351933      -0.093908      30.957131 0.41728427E+03  0.97368238E+04                                 8.634297                            6.875256       0.040581       1.989788                    0.999683      29.043821      83.927969       0.617936       0.424793      -1.056031       0.008989      -0.019255       0.002669       0.021417       0.002072      -0.003845      -0.000293      -0.036797      -0.064195      -0.022405      -0.006814       0.029219              9.624841       5.797247      -0.780139       2.209722       9.613647      -2.553903      13.463628           0.000000
           86              C      -2.604958       6.798564      20.102091      -0.151159      35.864387 0.45401018E+03  0.10841078E+05                                 9.560474                            7.190723      -0.041685       1.954901                    0.998987      30.341104      89.271892       0.600604       0.427082      -1.052519       0.012901      -0.016365       0.013374       0.024761      -0.005357      -0.005195      -0.014061      -0.037575      -0.006323      -0.021728      -0.005125       0.026852             11.004209       9.315271       0.838985       5.790624      11.823434       0.182438      11.873924           0.000008
           87              C      -1.242727      -2.681366      24.069918      -0.140952      36.971447 0.45480571E+03  0.10849440E+05                                 9.810977                            7.230195      -0.047038       1.961018                    0.999173      29.821930      87.296266       0.595689       0.431028      -1.051591       0.001490      -0.003304       0.014594       0.015038       0.027900       0.019208      -0.016776       0.007225      -0.098850      -0.049818       0.005040       0.044777             11.819013       9.075250      -4.306787      -3.192747       9.477889       1.928355      16.903899           0.000040
           88              C       3.846340      -0.445922      18.169834      -0.027363      35.068339 0.44619533E+03  0.10487691E+05                                 9.320543                            7.033260       0.108180       2.043717                    0.999335      27.222344      76.552394       0.626804       0.415738      -1.071815       0.013271      -0.020786       0.034115       0.042096       0.002608      -0.000225       0.009326      -0.016558      -0.032394      -0.014047      -0.003068       0.017115             10.960561       5.817334      -0.850004       2.498188      11.989992      -4.106800      15.074356          -0.000007
           89              C       5.049186      -2.385199      21.826653       0.076226      38.719639 0.41059267E+03  0.94574679E+04                                 9.950441                            6.749049      -0.081903       1.984054                    0.999161      26.402345      73.630062       0.639201       0.416011      -1.071053      -0.001523      -0.000626       0.001709       0.002373      -0.003064      -0.000500       0.006205      -0.024661       0.017861      -0.015686       0.001344       0.014342             12.652615       8.914355       2.048155       4.062640      11.931919      -4.825352      17.111571           0.000005
           90              C      -1.737051       6.429720      21.117874      -0.098128      34.544695 0.43962624E+03  0.10404548E+05                                 9.337562                            7.086079      -0.034459       1.962932                    0.999589      29.538794      86.283570       0.604236       0.428311      -1.052664      -0.010120      -0.018820      -0.012862       0.024941       0.011872       0.006943       0.014995       0.021902      -0.004105      -0.022446      -0.001326       0.023772             10.665035       8.797385      -0.257027       5.116182      12.461891      -1.022208      10.735829           0.000017
           91              C      -0.427573      -3.528042      23.304811       0.080510      38.856784 0.40999907E+03  0.94346564E+04                                 9.961043                            6.739562      -0.052897       1.994377                    0.999115      26.266115      73.069798       0.640695       0.415443      -1.072069      -0.001936      -0.000527       0.003920       0.004404      -0.006559      -0.003380      -0.005058       0.018596       0.010371      -0.014972       0.004778       0.010193             12.803508       8.539130      -3.826434      -0.823106       9.238285      -0.582940      20.633109           0.000013
           92              C       0.340298      -4.511060      23.954858      -0.141999      37.115597 0.47376439E+03  0.11422277E+05                                 9.852185                            7.395614      -0.090818       1.944777                    0.999022      30.143938      88.824984       0.586811       0.432930      -1.050012      -0.009316      -0.004004       0.020000       0.022424       0.024535      -0.016654       0.022638       0.006722      -0.074738      -0.047357       0.010020       0.037337             11.668576       8.732716      -4.062335       1.545893       9.964187      -2.861562      16.308824           0.000028
           93              C       8.250745       7.420967      16.126522      -0.022379      38.572991 0.42360762E+03  0.97868627E+04                                 9.777635                            6.739322       0.113689       2.042598                    0.999257      26.768374      73.607867       0.659366       0.402068      -1.085387      -0.020067      -0.026777       0.040213       0.052314      -0.002591       0.019614       0.004547       0.007744      -0.023913      -0.022416       0.001315       0.021101             12.378777      10.990620       4.984934      -0.105855      12.548176      -5.768974      13.597534          -0.000021
           94              C       0.773197      -3.622553      19.717669      -0.089566      32.665443 0.42015433E+03  0.98166703E+04                                 8.946646                            6.897340       0.058561       1.996537                    0.999702      29.000320      83.747519       0.617398       0.424606      -1.056571      -0.017746       0.001882       0.014486       0.022985      -0.012303      -0.014749       0.005459      -0.004036      -0.026616      -0.019322      -0.003822       0.023144             10.253551      10.688409      -0.813624       1.096816       5.135728      -1.001465      14.936515          -0.000010
           95              C       7.346282       5.503686      17.924498      -0.156273      35.821372 0.45367729E+03  0.10814318E+05                                 9.548544                            7.186986      -0.039356       1.953982                    0.999471      30.209001      88.356180       0.601833       0.426951      -1.054238      -0.005621       0.003824      -0.013956       0.015524      -0.012588      -0.031905      -0.004232      -0.033796      -0.006705      -0.044129       0.017262       0.026868             11.082132      12.968094       3.200927       5.010266       8.818135      -1.119378      11.460169          -0.000008
           96              C      -1.572370       5.080244      21.456379      -0.022562      37.236131 0.43045733E+03  0.10014943E+05                                 9.624378                            6.851310       0.073606       2.031816                    0.999318      26.990029      75.207596       0.643783       0.408929      -1.077582      -0.023045       0.013243      -0.028394       0.038892       0.008963      -0.002248       0.004424      -0.004861      -0.016814      -0.010632      -0.001730       0.012362             11.647095      11.231612       0.445905       6.659241      12.263440      -0.613232      11.446233           0.000010
           97              C      -1.515617      -2.946092      19.737691      -0.095862      32.003513 0.41391090E+03  0.96346700E+04                                 8.811324                            6.841991       0.069737       2.002373                    0.999708      28.853914      83.169019       0.620421       0.424121      -1.056873       0.015935       0.001138       0.019239       0.025008      -0.000491       0.017430      -0.005653      -0.003899      -0.033125      -0.023281       0.006668       0.016614             10.015554       9.398304      -2.008305      -0.648255       5.875420      -0.380366      14.772937          -0.000004
           98              C       4.452858      -2.473730      19.375960      -0.154597      31.867990 0.43488538E+03  0.10211498E+05                                 8.692854                            6.947571       0.204519       2.034077                    0.999743      29.475237      84.321431       0.626713       0.416220      -1.065729      -0.009171       0.013365      -0.019644       0.025468      -0.001492      -0.001091       0.005049      -0.060186      -0.043769      -0.022952      -0.014963       0.037915              9.651021       5.805123      -0.552164       2.322273       9.240243      -1.883268      13.907698          -0.000016
           99              C      -0.399590      -3.407581      21.825318       0.078336      36.219217 0.40915217E+03  0.94188326E+04                                 9.554567                            6.766031      -0.014371       2.008247                    0.999351      26.280368      73.340417       0.634132       0.419580      -1.068449       0.001693       0.001506      -0.004007       0.004603      -0.013460      -0.003471       0.002602      -0.030479       0.047417      -0.028359       0.010126       0.018233             11.900978      10.068037      -1.646031      -0.251684       5.666832      -1.061522      19.968064           0.000009
          100              C      -0.531606       4.655362      22.464954       0.608647      25.955636 0.26634464E+03  0.56421241E+04                                 8.174891                            5.873799      -0.391279       1.913355                    0.998803      23.528358      68.160674       0.595226       0.485764      -1.005436       0.050975       0.022573       0.031047       0.063811       0.003211      -0.125756       0.048618       0.003983       0.096370      -0.129407      -0.015340       0.144747              9.697290       9.404453       1.302352       4.616724      10.973344      -0.013194       8.714073           0.000020
          101              C      -2.333684       4.133629      20.801526      -0.092438      35.404635 0.44166552E+03  0.10501434E+05                                 9.592886                            7.165496      -0.183938       1.914781                    0.999289      29.913919      88.584686       0.590909       0.435944      -1.044381      -0.007266       0.020955      -0.006840       0.023210      -0.015596      -0.016169      -0.011135      -0.007386      -0.037937      -0.030836       0.008414       0.022422             11.141785       9.882848       1.562445       5.487878      12.512937      -0.379053      11.029571           0.000002
          102              C      -3.201187       4.499457      19.776400      -0.154743      35.828882 0.45051780E+03  0.10737366E+05                                 9.556386                            7.157527      -0.010000       1.964516                    0.999326      30.290063      89.049121       0.602664       0.426428      -1.052881       0.014904       0.000175       0.024655       0.028810       0.014796       0.005036       0.015774       0.007871       0.000307      -0.020949      -0.002922       0.023871             11.046627       8.815586      -0.201920       5.025620      13.253883      -2.401467      11.070412          -0.000008
          103              C       7.037928      -1.571854      24.997604       0.680964      21.935881 0.23156845E+03  0.47219585E+04                                 7.365205                            5.480907      -0.211143       2.006383                    0.998846      21.553357      60.634706       0.617457       0.486471      -1.008234       0.044638       0.031682       0.050731       0.074632      -0.085120      -0.063011       0.005822       0.048074      -0.138869      -0.096227      -0.032446       0.128673              8.839637       7.803940       3.223104       3.341657       8.314857       1.040501      10.400113           0.000020
          104              C       8.814622       8.385174      15.088315       0.675797      21.897838 0.23315788E+03  0.47551863E+04                                 7.319812                            5.476542      -0.151815       2.022330                    0.999034      21.558745      60.351091       0.622579       0.482385      -1.011917       0.018676       0.051415      -0.048210       0.072914      -0.082763      -0.015633       0.069806      -0.004761      -0.137135      -0.099373      -0.028631       0.128004              8.714615       7.433985       2.940164      -0.289251       8.677445      -3.602092      10.032415          -0.000020
          105              C       1.097479      -5.654751      26.074788       0.711998      22.714885 0.22599159E+03  0.45909944E+04                                 7.597680                            5.463956      -0.295837       1.985798                    0.998798      21.328083      60.349113       0.608609       0.495397      -1.001310       0.024453      -0.070430       0.046278       0.087750       0.099636      -0.048462       0.002397       0.050919      -0.125961      -0.100788      -0.031051       0.131839              9.249030       7.751162      -4.314911       1.465632       9.430854      -1.609832      10.565073           0.000029
          106              C       8.910441       1.016703      22.311986       0.598647      23.878836 0.26504240E+03  0.55816559E+04                                 7.745636                            5.824938      -0.174413       1.992066                    0.999479      22.922193      65.212150       0.605843       0.480063      -1.013106       0.004424       0.002537       0.039909       0.040233       0.051478      -0.040257      -0.029057       0.018504      -0.309420      -0.114481      -0.000634       0.115115              9.217795       6.179603      -1.492336       0.952056       6.746641       0.241203      14.727140           0.000006
          107              C       7.012554       1.149236      15.977291      -0.134982      36.158986 0.46663758E+03  0.11229761E+05                                 9.754461                            7.379428      -0.126700       1.936898                    0.998869      30.112233      89.215941       0.581592       0.437620      -1.045149      -0.014899      -0.014240      -0.013161       0.024453       0.029498      -0.031133       0.011148      -0.015073      -0.081476      -0.054486       0.008612       0.045874             11.544158       9.508662      -3.850445       3.857412       9.290574      -1.079352      15.833238          -0.000026
          108              C       8.668526       0.859046      20.840236      -0.014336      35.624110 0.42957425E+03  0.99981796E+04                                 9.404097                            6.906043       0.165873       2.073311                    0.999324      26.660239      74.519448       0.632080       0.416343      -1.071796      -0.003515      -0.001584      -0.040680       0.040862      -0.005472       0.002075      -0.003911      -0.013538      -0.032601      -0.011661      -0.003222       0.014884             11.385104       8.916161      -1.920904       1.435936       6.875575       1.290837      18.363575           0.000002
          109              C       5.350227       5.024471      16.478375       0.588665      24.860583 0.26368478E+03  0.55266217E+04                                 7.850134                            5.744094      -0.091170       2.015704                    0.999633      22.773114      63.901058       0.622791       0.469234      -1.022463      -0.026432      -0.021328      -0.011199       0.035762      -0.094708      -0.054984       0.033841      -0.084427       0.107448      -0.126828       0.001623       0.125205              9.505587      11.284998       4.210548       2.829996       9.658824      -0.493006       7.572938          -0.000015
          110              C      -2.284498      -2.013964      26.250715       0.676657      22.856203 0.23596991E+03  0.48345845E+04                                 7.592900                            5.541472      -0.265095       1.987565                    0.998985      21.673009      61.123176       0.612602       0.488006      -1.007404      -0.039267       0.046525       0.039401       0.072518       0.064988       0.099674       0.024448       0.044211       0.026721      -0.100147      -0.038142       0.138289              9.344464       8.720100      -4.220801      -3.414057       9.826854       1.382240       9.486437           0.000024
          111              C      -3.118755       0.175224      20.054572      -0.093543      31.807487 0.41108122E+03  0.95537731E+04                                 8.772401                            6.810808       0.077479       2.004632                    0.999717      28.830761      83.075791       0.622813       0.423156      -1.057323      -0.018589       0.009092      -0.015354       0.025767       0.006849       0.013847      -0.008429       0.007169      -0.048581      -0.025533       0.007262       0.018270              9.953553       8.429331      -2.496215       0.397315       7.036635       1.877177      14.394692          -0.000001
          112              C       8.269332      -0.874562      14.536775      -0.014187      39.697768 0.41956489E+03  0.96761028E+04                                10.005586                            6.727975       0.111906       2.047727                    0.999216      26.560382      73.114857       0.656453       0.404577      -1.083045      -0.031183       0.020201       0.031593       0.048770       0.000483       0.012624      -0.005399       0.021564      -0.000119      -0.014605      -0.004739       0.019344             13.173358      10.779844      -7.040110      -1.353110      14.459466       4.621075      14.280764          -0.000024
          113              C       6.751923       0.989942      14.619800      -0.025524      39.033689 0.42570211E+03  0.98706645E+04                                 9.947202                            6.812079       0.163765       2.065855                    0.999370      26.752031      74.265772       0.646220       0.408775      -1.078358       0.017641      -0.046458       0.029194       0.057636       0.006904      -0.006508       0.012561      -0.003222       0.036756      -0.018874      -0.000351       0.019225             12.847386      11.591311      -6.994443       3.147083      13.102106      -1.168903      13.848741          -0.000020
          114              C       8.565121      -0.691375      15.892665      -0.142928      37.423520 0.46178604E+03  0.11065419E+05                                 9.902906                            7.296939      -0.072318       1.951126                    0.999027      30.047367      88.347186       0.591163       0.432386      -1.050058      -0.018055      -0.009894      -0.009194       0.022548       0.015755       0.014537      -0.026549      -0.001373      -0.080519      -0.046712       0.015071       0.031640             11.907296       8.428505      -4.041032      -0.434216      10.819925       4.331285      16.473458          -0.000039
          115              C       3.466551       0.272210      16.911652       0.619778      23.369242 0.26324985E+03  0.55728512E+04                                 7.740729                            5.904478      -0.410286       1.915554                    0.998914      23.400912      68.270040       0.582600       0.496622      -0.997641      -0.004240       0.063843      -0.027095       0.069484       0.021676      -0.062465       0.031478       0.142491      -0.199008      -0.106523      -0.019047       0.125570              8.856289       5.191187      -0.067541       1.822325      10.192689      -2.199132      11.184990          -0.000015
          116              C       8.904025      -1.965732      13.741501       0.647298      23.930192 0.24354081E+03  0.50208353E+04                                 7.773913                            5.589919      -0.191775       2.003006                    0.999147      21.968526      61.810672       0.617492       0.481139      -1.012673       0.032027      -0.047608      -0.024154       0.062255       0.058621      -0.025522      -0.110746      -0.010642       0.057065      -0.112393      -0.028527       0.140920              9.718999       9.437893      -4.534850      -1.131575      10.412918       4.025960       9.306186          -0.000021
          117              C       7.929342       0.314893      16.639085       0.078451      38.680071 0.41540166E+03  0.95959006E+04                                 9.961928                            6.800807      -0.038334       1.998581                    0.999204      26.387688      73.689711       0.635045       0.417526      -1.070106      -0.005407      -0.009315       0.000073       0.010771      -0.015643       0.006510       0.004501       0.018285       0.004809      -0.021189       0.003104       0.018085             12.755977       8.655357      -3.415292       2.261685       9.625818       2.351575      19.986757          -0.000014
          118              C       7.363904      -0.029788      13.903012      -0.105746      35.035107 0.42304085E+03  0.98940723E+04                                 9.408038                            6.937092      -0.052417       1.960415                    0.999483      29.067696      83.791328       0.613917       0.426583      -1.056088      -0.017864      -0.013156       0.022572       0.031649       0.041510       0.000111      -0.002691       0.026971       0.032578      -0.049159       0.010862       0.038297             11.324927      10.906979      -6.885100       0.418203      13.058050       1.253054      10.009753          -0.000050
          119              C       7.300872       1.203779      18.889559      -0.140415      33.992673 0.45516460E+03  0.10856271E+05                                 9.219240                            7.196492       0.045446       1.990011                    0.999427      29.730016      86.918968       0.601852       0.426682      -1.054635       0.007223      -0.006912       0.024822       0.026759      -0.011525       0.020445      -0.012375      -0.000277      -0.039582      -0.026732      -0.003913       0.030645             10.541686       8.990363      -1.503743       0.969966       6.658035       1.838049      15.976660          -0.000006
          120              C      -1.325460      -2.850173      25.451703      -0.014676      39.604192 0.41754475E+03  0.96184472E+04                                 9.984742                            6.706942       0.124620       2.050930                    0.999290      26.557752      73.079135       0.658153       0.403996      -1.083372       0.026264      -0.030374      -0.030213       0.050251       0.011439       0.003050      -0.015581      -0.022337      -0.003102      -0.020702      -0.003326       0.024028             13.105230      12.444873      -7.427942      -3.496452      12.457226       2.183088      14.413592           0.000027
          121              C       9.341785       0.009294      18.690940      -0.145445      34.387821 0.43724530E+03  0.10321627E+05                                 9.244285                            7.024114       0.060337       1.992178                    0.999384      29.672260      86.219654       0.613188       0.423145      -1.057144      -0.004591       0.001954       0.025270       0.025758      -0.005678      -0.014663       0.019140      -0.000471      -0.021010      -0.024414      -0.002054       0.026468             10.630530       9.640675      -2.683341       2.291043       6.900659       1.131882      15.350256          -0.000019
          122              C       7.528439       1.399931      20.253724      -0.098480      31.760373 0.42764796E+03  0.10029522E+05                                 8.770189                            6.953995       0.130808       2.020430                    0.999697      29.013218      83.765796       0.615884       0.424047      -1.057603       0.012366      -0.006225      -0.017274       0.022138      -0.008661      -0.013509       0.012572      -0.005007      -0.030199      -0.020314      -0.003566       0.023880              9.885865       8.802764      -1.273645       2.146897       6.424962       0.655967      14.429869           0.000004
          123              C       8.196323       0.523698      18.095085       0.074836      35.569199 0.40798416E+03  0.93937212E+04                                 9.446076                            6.757595      -0.018217       2.004296                    0.999238      26.406551      73.917435       0.633781       0.419732      -1.067386      -0.005098      -0.005033       0.003876       0.008146      -0.008353       0.008017       0.003667      -0.014122       0.044395      -0.020536       0.003538       0.016998             11.653633       9.337666      -2.143350       2.373166       6.648977       1.911019      18.974256          -0.000011
          124              C       5.850317       1.964113      13.920364       0.691452      23.002127 0.23180020E+03  0.47470665E+04                                 7.673272                            5.540809      -0.268580       1.984186                    0.998930      21.844144      62.405836       0.602186       0.496665      -0.998963      -0.044023       0.041700      -0.038425       0.071787       0.116094      -0.001202       0.050397      -0.026460      -0.129014      -0.113557      -0.032159       0.145716              9.294589       8.352742      -4.319212       1.953928       8.783048      -1.374078      10.747976          -0.000023
          125              C       2.438780      10.186661       2.371673      -0.129808      35.890181 0.44682391E+03  0.10627574E+05                                 9.600903                            7.161227      -0.170581       1.911745                    0.999372      30.167503      88.602051       0.598327       0.430397      -1.050430      -0.000339      -0.000472       0.018743       0.018752      -0.035494      -0.011302      -0.013081       0.026977       0.007076      -0.045346       0.008440       0.036906             11.326818      10.521077       6.133107       2.821675      13.582257       0.255168       9.877121           0.000056
          126              C       2.174353       8.382775       3.957683      -0.139723      36.482473 0.46165191E+03  0.11046595E+05                                 9.683260                            7.261263      -0.061342       1.950525                    0.999425      30.027043      87.839936       0.597656       0.428293      -1.053969      -0.003781       0.011976      -0.015826       0.020203      -0.014332      -0.031830       0.002028      -0.002076      -0.108306      -0.051262       0.010454       0.040808             11.412349       9.682825       2.683512       5.021341       9.039491      -1.026190      15.514731           0.000023
          127              C      -0.907906      -0.519912       9.397260      -0.146949      35.732747 0.45362725E+03  0.10811839E+05                                 9.535321                            7.186281      -0.027926       1.959644                    0.999483      30.061578      87.893512       0.601957       0.426914      -1.054357       0.012982      -0.002576       0.015382       0.020292      -0.007135      -0.012171       0.031845       0.018037      -0.092360      -0.049754       0.012683       0.037071             11.103908       8.429843       2.010584       2.138751      10.520415      -5.106073      14.361465          -0.000031
          128              C       3.512008      10.284410       4.520167      -0.153626      36.871593 0.46131716E+03  0.11044311E+05                                 9.768101                            7.267635      -0.049815       1.951284                    0.999387      30.258463      88.742561       0.595867       0.429356      -1.052579      -0.010487       0.005307      -0.020133       0.023313      -0.009906      -0.000387       0.035405       0.036537      -0.015844      -0.047014       0.016531       0.030483             11.552040       8.162609       3.205306       1.074589      13.496136      -5.162958      12.997375           0.000013
          129              C       9.597370       9.675911       5.570121      -0.142862      33.376905 0.42960254E+03  0.10072425E+05                                 8.993121                            6.913021       0.193449       2.036746                    0.999713      29.272730      84.108484       0.626237       0.417158      -1.063464      -0.007130      -0.007658       0.025571       0.027629      -0.006771      -0.018205       0.009691       0.012272      -0.036166      -0.023195      -0.003042       0.026237             10.331562       9.527181      -2.044495       0.977209       5.813307      -0.908572      15.654198           0.000010
          130              C       3.851228      12.173213       2.916005       0.584791      24.899095 0.26326573E+03  0.55180376E+04                                 7.870953                            5.739471      -0.027236       2.035675                    0.999747      22.804784      64.081794       0.622781       0.469224      -1.022025       0.028125       0.025369      -0.012755       0.039966      -0.082536      -0.023563       0.040882       0.150951       0.033016      -0.123425       0.003396       0.120030              9.631115       7.864959       4.350138       0.295227      12.593106      -2.876483       8.435279           0.000020
          131              C       8.439702       9.893244       7.668961      -0.015755      35.906647 0.42351275E+03  0.98153523E+04                                 9.419179                            6.833777       0.123876       2.055598                    0.999293      26.658548      74.188965       0.639117       0.413510      -1.074370      -0.001582       0.002621      -0.037722       0.037846      -0.014511       0.003568       0.004939      -0.007071      -0.014996      -0.015675      -0.001891       0.017566             11.460235      10.301941      -1.486561       0.555755       5.517461      -0.726819      18.561304          -0.000006
          132              C       0.975217      -0.090991      10.819890      -0.129943      35.418669 0.43764448E+03  0.10352086E+05                                 9.491794                            7.076009      -0.145424       1.921948                    0.999433      29.941086      87.604603       0.603550       0.429029      -1.051600       0.000099      -0.003561      -0.020924       0.021225      -0.037373       0.010905       0.011997      -0.004699       0.007048      -0.044232       0.007905       0.036326             11.147817      12.019602       5.819075       0.281071      12.075233      -3.216155       9.348617          -0.000047
          133              C       8.416875       9.753789       9.157530       0.587502      24.358885 0.26585057E+03  0.55927703E+04                                 7.775988                            5.791407      -0.135204       1.999392                    0.999501      22.967064      64.919005       0.615396       0.473110      -1.018657       0.012881       0.004719       0.039160       0.041494       0.059017       0.015464       0.029739      -0.020057      -0.329598      -0.115012      -0.004455       0.119467              9.243523       7.375762      -1.744553       0.268939       5.684655      -0.272958      14.670151          -0.000010
          134              C       3.998783       8.478069       8.494668      -0.084400      30.957740 0.42300286E+03  0.98930795E+04                                 8.621424                            6.921199       0.017061       1.981434                    0.999602      29.020176      83.657163       0.616690       0.424669      -1.057263      -0.003956      -0.006613      -0.022799       0.024066       0.009192      -0.004216       0.024025      -0.006998       0.014950      -0.025821      -0.001592       0.027412              9.514109       5.666952      -0.550789       1.920753      10.745206      -2.538220      12.130168          -0.000025
          135              C       1.440716       0.857974       9.926108      -0.003727      38.164697 0.41773919E+03  0.96305983E+04                                 9.752451                            6.733715       0.098169       2.044069                    0.999203      26.545542      73.237280       0.652713       0.407039      -1.080607      -0.034567      -0.022230      -0.010427       0.042400      -0.001598       0.009435      -0.011346      -0.012668       0.016637      -0.014666      -0.003721       0.018387             12.273258      14.692927       6.156794       3.319729      11.669651      -1.525014      10.457197          -0.000014
          136              C       3.636964       6.999058       6.180125      -0.155351      32.288613 0.43801067E+03  0.10334039E+05                                 8.838103                            7.012648       0.062790       1.987373                    0.999606      29.849436      86.432402       0.616609       0.421028      -1.059513       0.004094      -0.006444       0.026041       0.027137       0.006088       0.005538       0.027112      -0.027537       0.039973      -0.021720      -0.016919       0.038639              9.900277       5.781518      -0.970650       2.189751      10.941413      -3.523444      12.977899           0.000017
          137              C       8.622796      10.468482       0.614542      -0.121692      36.529961 0.43459567E+03  0.10250861E+05                                 9.692081                            7.043883      -0.118914       1.930805                    0.999481      29.740961      86.587535       0.606542       0.428125      -1.053300       0.007885       0.006849       0.020055       0.022611       0.043822      -0.003505      -0.000379      -0.007921       0.044390      -0.051481       0.014562       0.036919             11.742919      11.897783      -7.442188      -0.703381      12.779765      -0.100931      10.551211           0.000073
          138              C       3.240623      10.869010       3.276134      -0.006868      38.881790 0.41737420E+03  0.96289879E+04                                 9.894027                            6.741796       0.073382       2.036553                    0.999175      26.614510      73.675882       0.650121       0.408373      -1.078724      -0.018278      -0.035242       0.011269       0.041268       0.001534       0.013458      -0.001535       0.002874       0.036678      -0.012927      -0.006753       0.019680             12.651963      10.122822       6.211906       1.302166      16.416661      -3.371189      11.416407           0.000017
          139              C       3.411831       8.379670       6.152895       0.079806      35.728531 0.42544981E+03  0.98953835E+04                                 9.516936                            6.921960      -0.084572       1.982456                    0.999263      26.621115      74.804802       0.623563       0.422320      -1.066144      -0.001104      -0.003251       0.004122       0.005364       0.012605       0.014757      -0.017237      -0.007831       0.029052      -0.030430       0.007157       0.023273             11.618908       6.133033      -1.037658       3.357912      11.319094      -4.317839      17.404595           0.000003
          140              C      11.379374       0.819831       7.292547       0.074851      37.977387 0.41446294E+03  0.95703099E+04                                 9.834693                            6.783975      -0.087847       1.979654                    0.999291      26.528784      74.106742       0.637018       0.416403      -1.070658      -0.004105       0.001822      -0.001867       0.004863       0.006341       0.011456      -0.016811       0.032895       0.012846      -0.030255       0.007931       0.022324             12.240846       9.862728      -0.085128       6.980966      12.300059      -1.913572      14.559750          -0.000002
          141              C       7.300634      10.343754       5.596550      -0.144828      34.357577 0.44470990E+03  0.10534860E+05                                 9.248364                            7.088416       0.178747       2.032819                    0.999524      29.571204      85.877614       0.610241       0.423695      -1.057553       0.008399      -0.000392       0.022830       0.024329      -0.012954       0.016426      -0.008409       0.004025      -0.047613      -0.024002      -0.004407       0.028409             10.672216      10.849136      -0.892791      -0.886337       5.291049      -0.694571      15.876464           0.000005
          142              C       7.773981      11.282787       1.351085      -0.037326      39.758133 0.42661029E+03  0.98850637E+04                                10.003715                            6.777598       0.167943       2.060595                    0.999317      26.898735      74.354373       0.654646       0.403786      -1.082979       0.037716      -0.032292       0.032240       0.059200       0.001795      -0.008806       0.010967      -0.009412       0.032497      -0.015809      -0.003220       0.019029             12.988888      11.492650      -7.139569       1.578379      12.945445      -2.848783      14.528568           0.000027
          143              C      -0.470463       0.452688       8.492533       0.075862      38.663968 0.41588668E+03  0.96044641E+04                                 9.936051                            6.791704      -0.081925       1.982800                    0.999259      26.452694      73.724506       0.637667       0.415924      -1.071743      -0.001258      -0.000842       0.002686       0.003083       0.004104       0.012295       0.002492      -0.023045      -0.003381      -0.019415       0.004683       0.014732             12.457911      12.054781       1.663316       5.651001       9.806532      -4.028027      15.512418          -0.000006
          144              C       1.879263       8.954104       2.701369      -0.022923      39.382261 0.43080576E+03  0.99900995E+04                                 9.911128                            6.792227       0.128603       2.046515                    0.999240      26.812401      73.743005       0.657724       0.401582      -1.086268       0.023440       0.024993       0.039340       0.052170      -0.000831      -0.004419      -0.018543      -0.013454      -0.003794      -0.017403      -0.004840       0.022242             12.699511      11.339932       5.549809       5.501468      12.301340       1.240519      14.457262           0.000019
          145              C       4.031618       6.373812       7.344071      -0.093908      30.957133 0.41728430E+03  0.97368247E+04                                 8.634298                            6.875256       0.040581       1.989788                    0.999683      29.043822      83.927971       0.617936       0.424793      -1.056031      -0.008989       0.019255      -0.002669       0.021417       0.002072      -0.003845      -0.000292      -0.036797      -0.064195      -0.022405      -0.006814       0.029219              9.624841       5.797247      -0.780139       2.209722       9.613647      -2.553903      13.463629           0.000000
          146              C      10.660913      -0.150935       6.593913      -0.151159      35.864392 0.45401025E+03  0.10841080E+05                                 9.560475                            7.190724      -0.041686       1.954901                    0.998987      30.341106      89.271903       0.600604       0.427082      -1.052519      -0.012901       0.016365      -0.013374       0.024761      -0.005357      -0.005195      -0.014060      -0.037575      -0.006323      -0.021728      -0.005125       0.026852             11.004211       9.315272       0.838985       5.790625      11.823435       0.182438      11.873925           0.000007
          147              C       9.298682       9.328995       2.626086      -0.140952      36.971442 0.45480564E+03  0.10849438E+05                                 9.810976                            7.230194      -0.047038       1.961018                    0.999173      29.821928      87.296254       0.595689       0.431028      -1.051591      -0.001490       0.003304      -0.014594       0.015038       0.027900       0.019208      -0.016776       0.007225      -0.098850      -0.049818       0.005040       0.044777             11.819011       9.075249      -4.306786      -3.192747       9.477888       1.928355      16.903895           0.000040
          148              C       4.209615       7.093551       8.526170      -0.027363      35.068339 0.44619532E+03  0.10487691E+05                                 9.320543                            7.033260       0.108180       2.043717                    0.999335      27.222344      76.552392       0.626804       0.415738      -1.071815      -0.013271       0.020786      -0.034115       0.042096       0.002609      -0.000225       0.009326      -0.016558      -0.032394      -0.014047      -0.003068       0.017115             10.960561       5.817334      -0.850004       2.498188      11.989992      -4.106800      15.074356          -0.000007
          149              C       3.006769       9.032828       4.869351       0.076226      38.719643 0.41059271E+03  0.94574691E+04                                 9.950441                            6.749049      -0.081903       1.984054                    0.999161      26.402347      73.630066       0.639201       0.416011      -1.071053       0.001523       0.000626      -0.001709       0.002373      -0.003064      -0.000500       0.006205      -0.024661       0.017861      -0.015686       0.001344       0.014342             12.652615       8.914355       2.048156       4.062640      11.931919      -4.825352      17.111571           0.000005
          150              C       9.793006       0.217909       5.578130      -0.098128      34.544699 0.43962629E+03  0.10404550E+05                                 9.337563                            7.086080      -0.034459       1.962932                    0.999589      29.538796      86.283580       0.604236       0.428311      -1.052664       0.010120       0.018820       0.012862       0.024941       0.011872       0.006943       0.014995       0.021902      -0.004105      -0.022446      -0.001326       0.023772             10.665036       8.797386      -0.257027       5.116183      12.461893      -1.022208      10.735830           0.000017
          151              C       8.483528      10.175671       3.391193       0.080510      38.856784 0.40999907E+03  0.94346563E+04                                 9.961043                            6.739562      -0.052897       1.994377                    0.999115      26.266115      73.069797       0.640695       0.415443      -1.072069       0.001936       0.000527      -0.003920       0.004404      -0.006559      -0.003380      -0.005058       0.018596       0.010371      -0.014972       0.004778       0.010193             12.803508       8.539130      -3.826434      -0.823106       9.238285      -0.582940      20.633108           0.000013
          152              C       7.715657      11.158689       2.741146      -0.141999      37.115598 0.47376439E+03  0.11422277E+05                                 9.852185                            7.395614      -0.090818       1.944777                    0.999022      30.143938      88.824986       0.586811       0.432930      -1.050012       0.009316       0.004004      -0.020000       0.022424       0.024535      -0.016654       0.022638       0.006722      -0.074738      -0.047357       0.010020       0.037337             11.668576       8.732716      -4.062335       1.545894       9.964187      -2.861562      16.308824           0.000028
          153              C      -0.194790      -0.773338      10.569482      -0.022379      38.572988 0.42360759E+03  0.97868618E+04                                 9.777634                            6.739322       0.113689       2.042598                    0.999257      26.768373      73.607861       0.659366       0.402068      -1.085387       0.020067       0.026777      -0.040213       0.052314      -0.002591       0.019614       0.004547       0.007744      -0.023913      -0.022416       0.001315       0.021101             12.378776      10.990619       4.984933      -0.105854      12.548175      -5.768973      13.597534          -0.000021
          154              C       7.282758      10.270182       6.978335      -0.089566      32.665444 0.42015434E+03  0.98166707E+04                                 8.946647                            6.897340       0.058561       1.996537                    0.999702      29.000320      83.747523       0.617398       0.424606      -1.056571       0.017746      -0.001882      -0.014486       0.022985      -0.012303      -0.014749       0.005459      -0.004036      -0.026616      -0.019322      -0.003822       0.023144             10.253551      10.688410      -0.813624       1.096816       5.135728      -1.001466      14.936516          -0.000010
          155              C       0.709673       1.143943       8.771506      -0.156273      35.821374 0.45367731E+03  0.10814319E+05                                 9.548545                            7.186987      -0.039356       1.953982                    0.999471      30.209002      88.356186       0.601833       0.426951      -1.054238       0.005620      -0.003824       0.013956       0.015524      -0.012588      -0.031905      -0.004232      -0.033796      -0.006705      -0.044129       0.017262       0.026868             11.082133      12.968096       3.200928       5.010267       8.818135      -1.119378      11.460170          -0.000008
          156              C       9.628325       1.567385       5.239625      -0.022562      37.236132 0.43045733E+03  0.10014943E+05                                 9.624379                            6.851310       0.073606       2.031817                    0.999318      26.990029      75.207599       0.643783       0.408929      -1.077582       0.023045      -0.013243       0.028394       0.038892       0.008963      -0.002248       0.004424      -0.004861      -0.016814      -0.010633      -0.001730       0.012362             11.647096      11.231613       0.445905       6.659242      12.263441      -0.613232      11.446235           0.000010
          157              C       9.571572       9.593721       6.958313      -0.095862      32.003514 0.41391091E+03  0.96346705E+04                                 8.811324                            6.841991       0.069737       2.002373                    0.999708      28.853914      83.169021       0.620421       0.424121      -1.056873      -0.015935      -0.001138      -0.019239       0.025008      -0.000491       0.017430      -0.005653      -0.003899      -0.033125      -0.023281       0.006667       0.016614             10.015554       9.398304      -2.008305      -0.648255       5.875420      -0.380366      14.772937          -0.000004
          158              C       3.603097       9.121359       7.320044      -0.154597      31.867989 0.43488537E+03  0.10211498E+05                                 8.692854                            6.947571       0.204519       2.034077                    0.999743      29.475237      84.321427       0.626713       0.416219      -1.065729       0.009171      -0.013365       0.019644       0.025468      -0.001492      -0.001091       0.005049      -0.060186      -0.043769      -0.022953      -0.014963       0.037915              9.651021       5.805123      -0.552164       2.322273       9.240243      -1.883268      13.907696          -0.000016
          159              C       8.455545      10.055210       4.870686       0.078336      36.219219 0.40915220E+03  0.94188334E+04                                 9.554568                            6.766031      -0.014371       2.008247                    0.999351      26.280369      73.340421       0.634132       0.419580      -1.068449      -0.001693      -0.001506       0.004007       0.004603      -0.013460      -0.003471       0.002602      -0.030479       0.047417      -0.028359       0.010126       0.018233             11.900978      10.068038      -1.646031      -0.251684       5.666832      -1.061522      19.968065           0.000009
          160              C       8.587561       1.992267       4.231050       0.608647      25.955638 0.26634465E+03  0.56421246E+04                                 8.174892                            5.873799      -0.391279       1.913355                    0.998803      23.528360      68.160685       0.595226       0.485764      -1.005435      -0.050975      -0.022573      -0.031047       0.063811       0.003211      -0.125756       0.048618       0.003983       0.096370      -0.129407      -0.015340       0.144747              9.697291       9.404455       1.302352       4.616725      10.973345      -0.013194       8.714074           0.000020
          161              C      10.389639       2.514000       5.894478      -0.092438      35.404634 0.44166550E+03  0.10501434E+05                                 9.592886                            7.165496      -0.183938       1.914781                    0.999289      29.913918      88.584686       0.590909       0.435944      -1.044381       0.007266      -0.020955       0.006840       0.023210      -0.015596      -0.016169      -0.011135      -0.007386      -0.037937      -0.030836       0.008414       0.022422             11.141786       9.882848       1.562445       5.487878      12.512937      -0.379053      11.029572           0.000002
          162              C      11.257142       2.148172       6.919604      -0.154744      35.828884 0.45051783E+03  0.10737367E+05                                 9.556387                            7.157527      -0.010000       1.964516                    0.999326      30.290064      89.049128       0.602664       0.426428      -1.052881      -0.014904      -0.000175      -0.024655       0.028810       0.014796       0.005036       0.015774       0.007871       0.000307      -0.020949      -0.002922       0.023871             11.046628       8.815587      -0.201920       5.025621      13.253884      -2.401468      11.070414          -0.000009
          163              C       1.018027       8.219483       1.698400       0.680964      21.935881 0.23156845E+03  0.47219585E+04                                 7.365205                            5.480907      -0.211143       2.006383                    0.998846      21.553357      60.634709       0.617457       0.486471      -1.008234      -0.044638      -0.031682      -0.050731       0.074632      -0.085120      -0.063011       0.005822       0.048074      -0.138869      -0.096227      -0.032446       0.128673              8.839637       7.803940       3.223105       3.341657       8.314857       1.040501      10.400114           0.000020
          164              C      -0.758667      -1.737545      11.607689       0.675797      21.897838 0.23315789E+03  0.47551864E+04                                 7.319812                            5.476542      -0.151815       2.022330                    0.999034      21.558745      60.351090       0.622579       0.482385      -1.011917      -0.018676      -0.051415       0.048210       0.072914      -0.082763      -0.015633       0.069806      -0.004761      -0.137135      -0.099373      -0.028631       0.128004              8.714615       7.433985       2.940164      -0.289251       8.677445      -3.602092      10.032415          -0.000020
          165              C       6.958476      12.302380       0.621216       0.711999      22.714885 0.22599160E+03  0.45909946E+04                                 7.597680                            5.463956      -0.295837       1.985798                    0.998798      21.328083      60.349114       0.608609       0.495397      -1.001310      -0.024453       0.070430      -0.046278       0.087750       0.099636      -0.048462       0.002397       0.050919      -0.125961      -0.100788      -0.031051       0.131839              9.249030       7.751161      -4.314911       1.465632       9.430854      -1.609832      10.565074           0.000029
          166              C      -0.854486       5.630926       4.384018       0.598647      23.878834 0.26504236E+03  0.55816550E+04                                 7.745637                            5.824938      -0.174413       1.992066                    0.999479      22.922192      65.212151       0.605843       0.480063      -1.013106      -0.004424      -0.002537      -0.039909       0.040233       0.051478      -0.040257      -0.029057       0.018504      -0.309420      -0.114481      -0.000634       0.115115              9.217795       6.179603      -1.492336       0.952056       6.746641       0.241203      14.727141           0.000006
          167              C       1.043401       5.498393      10.718713      -0.134982      36.158986 0.46663758E+03  0.11229761E+05                                 9.754461                            7.379428      -0.126699       1.936898                    0.998869      30.112233      89.215939       0.581592       0.437620      -1.045149       0.014899       0.014240       0.013161       0.024453       0.029498      -0.031133       0.011148      -0.015073      -0.081476      -0.054486       0.008612       0.045874             11.544157       9.508662      -3.850445       3.857412       9.290573      -1.079352      15.833237          -0.000026
          168              C      -0.612571       5.788583       5.855768      -0.014336      35.624110 0.42957425E+03  0.99981796E+04                                 9.404096                            6.906043       0.165873       2.073311                    0.999324      26.660239      74.519447       0.632080       0.416343      -1.071796       0.003515       0.001584       0.040680       0.040862      -0.005473       0.002075      -0.003911      -0.013538      -0.032601      -0.011661      -0.003222       0.014884             11.385104       8.916161      -1.920904       1.435936       6.875575       1.290837      18.363575           0.000002
          169              C       2.705728       1.623158      10.217629       0.588665      24.860582 0.26368477E+03  0.55266213E+04                                 7.850133                            5.744094      -0.091170       2.015704                    0.999633      22.773113      63.901051       0.622791       0.469234      -1.022463       0.026432       0.021328       0.011199       0.035762      -0.094708      -0.054984       0.033841      -0.084427       0.107448      -0.126828       0.001623       0.125205              9.505586      11.284997       4.210547       2.829996       9.658823      -0.493006       7.572938          -0.000015
          170              C      10.340453       8.661593       0.445289       0.676657      22.856204 0.23596993E+03  0.48345849E+04                                 7.592900                            5.541472      -0.265095       1.987565                    0.998985      21.673009      61.123172       0.612602       0.488006      -1.007404       0.039267      -0.046525      -0.039401       0.072518       0.064988       0.099674       0.024448       0.044211       0.026721      -0.100147      -0.038142       0.138289              9.344463       8.720100      -4.220801      -3.414056       9.826854       1.382240       9.486436           0.000023
          171              C      -1.505690       6.472405       6.641432      -0.093543      31.807485 0.41108120E+03  0.95537725E+04                                 8.772400                            6.810808       0.077479       2.004632                    0.999717      28.830760      83.075789       0.622813       0.423156      -1.057323       0.018589      -0.009092       0.015354       0.025767       0.006849       0.013847      -0.008429       0.007170      -0.048581      -0.025533       0.007262       0.018270              9.953552       8.429331      -2.496215       0.397315       7.036635       1.877177      14.394692          -0.000001
          172              C      -0.213377       7.522191      12.159229      -0.014187      39.697768 0.41956489E+03  0.96761028E+04                                10.005586                            6.727975       0.111906       2.047727                    0.999216      26.560382      73.114857       0.656453       0.404577      -1.083045       0.031183      -0.020201      -0.031593       0.048770       0.000483       0.012624      -0.005399       0.021564      -0.000119      -0.014605      -0.004739       0.019344             13.173358      10.779844      -7.040110      -1.353110      14.459466       4.621075      14.280764          -0.000024
          173              C       1.304032       5.657687      12.076204      -0.025524      39.033682 0.42570202E+03  0.98706620E+04                                 9.947201                            6.812078       0.163765       2.065855                    0.999370      26.752028      74.265762       0.646220       0.408775      -1.078358      -0.017641       0.046458      -0.029194       0.057636       0.006904      -0.006508       0.012561      -0.003222       0.036756      -0.018874      -0.000351       0.019225             12.847385      11.591310      -6.994442       3.147083      13.102105      -1.168903      13.848739          -0.000020
          174              C      -0.509166       7.339004      10.803339      -0.142928      37.423518 0.46178602E+03  0.11065418E+05                                 9.902905                            7.296939      -0.072318       1.951126                    0.999027      30.047366      88.347183       0.591163       0.432386      -1.050058       0.018055       0.009894       0.009194       0.022548       0.015755       0.014537      -0.026549      -0.001373      -0.080519      -0.046712       0.015071       0.031640             11.907296       8.428505      -4.041032      -0.434216      10.819925       4.331284      16.473457          -0.000039
          175              C       4.589404       6.375419       9.784352       0.619778      23.369245 0.26324989E+03  0.55728522E+04                                 7.740729                            5.904478      -0.410286       1.915554                    0.998914      23.400914      68.270043       0.582600       0.496622      -0.997641       0.004240      -0.063843       0.027095       0.069484       0.021676      -0.062465       0.031478       0.142491      -0.199008      -0.106523      -0.019047       0.125570              8.856288       5.191187      -0.067541       1.822325      10.192688      -2.199132      11.184990          -0.000015
          176              C      -0.848070       8.613361      12.954503       0.647298      23.930192 0.24354081E+03  0.50208353E+04                                 7.773913                            5.589919      -0.191775       2.003006                    0.999147      21.968526      61.810673       0.617492       0.481139      -1.012673      -0.032027       0.047608       0.024154       0.062255       0.058621      -0.025522      -0.110746      -0.010642       0.057065      -0.112393      -0.028527       0.140920              9.718999       9.437893      -4.534850      -1.131575      10.412918       4.025960       9.306187          -0.000021
          177              C       0.126613       6.332736      10.056919       0.078451      38.680068 0.41540163E+03  0.95958998E+04                                 9.961927                            6.800806      -0.038334       1.998581                    0.999204      26.387687      73.689707       0.635045       0.417526      -1.070106       0.005407       0.009315      -0.000073       0.010771      -0.015643       0.006510       0.004501       0.018285       0.004809      -0.021189       0.003104       0.018085             12.755977       8.655357      -3.415292       2.261685       9.625818       2.351575      19.986756          -0.000015
          178              C       0.692051       6.677417      12.792992      -0.105746      35.035108 0.42304086E+03  0.98940726E+04                                 9.408038                            6.937092      -0.052417       1.960415                    0.999483      29.067696      83.791327       0.613917       0.426583      -1.056088       0.017864       0.013156      -0.022572       0.031649       0.041510       0.000111      -0.002691       0.026971       0.032578      -0.049159       0.010862       0.038297             11.324928      10.906979      -6.885101       0.418203      13.058051       1.253054      10.009753          -0.000050
          179              C       0.755083       5.443850       7.806445      -0.140415      33.992672 0.45516459E+03  0.10856270E+05                                 9.219240                            7.196492       0.045446       1.990011                    0.999427      29.730016      86.918967       0.601852       0.426682      -1.054635      -0.007223       0.006912      -0.024822       0.026759      -0.011525       0.020445      -0.012375      -0.000277      -0.039582      -0.026732      -0.003913       0.030645             10.541686       8.990363      -1.503743       0.969966       6.658035       1.838049      15.976659          -0.000006
          180              C       9.381415       9.497802       1.244301      -0.014676      39.604186 0.41754470E+03  0.96184457E+04                                 9.984741                            6.706941       0.124621       2.050930                    0.999290      26.557750      73.079126       0.658153       0.403996      -1.083372      -0.026264       0.030374       0.030213       0.050251       0.011439       0.003050      -0.015581      -0.022337      -0.003102      -0.020702      -0.003326       0.024028             13.105228      12.444871      -7.427941      -3.496452      12.457224       2.183088      14.413590           0.000026
          181              C      -1.285830       6.638335       8.005064      -0.145445      34.387818 0.43724525E+03  0.10321626E+05                                 9.244284                            7.024113       0.060337       1.992178                    0.999384      29.672258      86.219648       0.613188       0.423145      -1.057144       0.004591      -0.001954      -0.025270       0.025758      -0.005678      -0.014663       0.019140      -0.000471      -0.021010      -0.024414      -0.002054       0.026468             10.630530       9.640674      -2.683341       2.291043       6.900659       1.131882      15.350255          -0.000019
          182              C       0.527516       5.247698       6.442280      -0.098480      31.760374 0.42764798E+03  0.10029523E+05                                 8.770189                            6.953995       0.130808       2.020430                    0.999697      29.013218      83.765794       0.615884       0.424047      -1.057603      -0.012366       0.006225       0.017274       0.022138      -0.008661      -0.013509       0.012572      -0.005007      -0.030199      -0.020314      -0.003566       0.023880              9.885865       8.802764      -1.273645       2.146897       6.424962       0.655967      14.429869           0.000004
          183              C      -0.140368       6.123931       8.600919       0.074836      35.569198 0.40798416E+03  0.93937211E+04                                 9.446075                            6.757594      -0.018217       2.004296                    0.999238      26.406551      73.917432       0.633781       0.419732      -1.067386       0.005098       0.005033      -0.003876       0.008146      -0.008353       0.008017       0.003667      -0.014122       0.044395      -0.020536       0.003538       0.016998             11.653632       9.337666      -2.143350       2.373166       6.648977       1.911018      18.974254          -0.000011
          184              C       2.205638       4.683516      12.775640       0.691452      23.002125 0.23180018E+03  0.47470661E+04                                 7.673272                            5.540809      -0.268580       1.984186                    0.998930      21.844143      62.405835       0.602186       0.496665      -0.998963       0.044023      -0.041700       0.038425       0.071787       0.116094      -0.001202       0.050397      -0.026460      -0.129014      -0.113557      -0.032159       0.145716              9.294589       8.352742      -4.319212       1.953928       8.783048      -1.374078      10.747977          -0.000023
          185              O       3.475256      -6.129818      22.934270      -0.642463      34.491566 0.53940161E+03  0.12991918E+05                                 8.394060                            7.165816       0.479753       2.174713                    0.997724      29.017305      76.623012       0.712352       0.356985      -1.139338      -0.014224       0.102006      -0.044445       0.112174       0.015110       0.026534       0.055570       0.110013       0.003935      -0.089628       0.012837       0.076791              9.351350       9.928427       3.780093       2.045587      10.185885       1.090174       7.939739           0.000017
          186              O       4.431977      -6.028545      24.915114      -0.638224      36.007047 0.55717069E+03  0.13518471E+05                                 8.643695                            7.282300       0.481075       2.171078                    0.998414      29.082926      76.880546       0.707272       0.356928      -1.140279       0.042502       0.084245       0.019599       0.096374      -0.069140      -0.003236      -0.039837       0.071030       0.090123      -0.102501       0.030369       0.072132              9.823716       6.984343       0.941969       0.359805      10.719081      -5.148224      11.767726           0.000054
          187              O       0.542723      -3.669781      16.870807      -0.626991      33.111113 0.51186032E+03  0.12156461E+05                                 8.113084                            6.942785       0.626622       2.226009                    0.998710      28.561779      74.658401       0.730303       0.353140      -1.143520       0.013339      -0.057011       0.074509       0.094761       0.012288      -0.041606       0.073162       0.009898      -0.173242      -0.112835       0.041873       0.070962              8.983985       8.941556      -1.234760      -2.060894       6.428229       2.087237      11.582169          -0.000039
          188              O      -1.283663      -2.432986      16.988803      -0.672990      38.329608 0.59811708E+03  0.14759334E+05                                 8.991043                            7.544474       0.489750       2.171085                    0.997798      29.500969      78.435927       0.695541       0.356864      -1.141270      -0.044665      -0.032608       0.095683       0.110515      -0.005493       0.058078       0.000850       0.010945      -0.208583      -0.094623       0.028755       0.065868             10.004237       9.793419      -3.246455       2.867232       8.433560      -1.505128      11.785734          -0.000023
          189              O       0.848715       4.647831       0.651649      -0.648234      34.512638 0.53827199E+03  0.12939211E+05                                 8.374673                            7.131227       0.400833       2.154567                    0.997913      28.746726      75.476825       0.719187       0.354289      -1.143150       0.090608      -0.005762      -0.009394       0.091276       0.054604       0.030168      -0.015538       0.038780       0.149540      -0.089463       0.025501       0.063962              9.443960       8.278898      -1.057618      -3.999377       6.864492       0.304615      13.188489           0.000056
          190              O      -2.802918       8.990542      15.414807      -0.644496      41.029012 0.66184376E+03  0.16762039E+05                                 9.506580                            8.052740       0.072110       2.050388                    0.996688      29.306865      79.116762       0.658221       0.367420      -1.132205      -0.032223      -0.054326       0.034221       0.071839      -0.042196       0.004164       0.066094       0.032018      -0.109321      -0.092795       0.015411       0.077384             10.555306      11.649155       5.139875      -0.253333      11.373831      -0.600113       8.642933          -0.000015
          191              O       4.664152       5.333323      15.464995      -0.632204      35.711683 0.54203899E+03  0.13066748E+05                                 8.597164                            7.184376       0.458803       2.167614                    0.998358      28.903268      76.266767       0.711525       0.357091      -1.139657       0.072428       0.071223      -0.016808       0.102962      -0.075579       0.039579       0.010773      -0.007583       0.085201      -0.100198       0.028093       0.072105              9.723782      11.146719       0.458801       5.111293       7.633580      -0.360010      10.391046          -0.000048
          192              O       5.188376       2.759572      14.613927      -0.694144      46.796671 0.75697284E+03  0.19911620E+05                                10.464710                            8.715656      -0.012155       1.998440                    0.997069      31.063718      86.676335       0.618769       0.376315      -1.120609       0.127319      -0.008175       0.007233       0.127786       0.070859      -0.028835       0.061964      -0.032014      -0.139797      -0.111418       0.008104       0.103315             11.495832      11.468316      -5.229792      -1.950357      12.992445       2.954245      10.026735          -0.000015
          193              O       8.243825       1.854486      22.981522      -0.659668      34.172646 0.54332336E+03  0.13116770E+05                                 8.324011                            7.181732       0.497118       2.175463                    0.997905      29.289855      77.561268       0.712699       0.355985      -1.139558      -0.053341       0.000339      -0.078309       0.094750       0.007346      -0.077898       0.023531      -0.021180      -0.138260      -0.104061       0.035928       0.068133              9.204045       6.747333      -1.266034      -2.000995       8.629739       1.810032      12.235062           0.000048
          194              O       7.524916      -0.466915      24.618788      -0.650126      41.404424 0.67068269E+03  0.17046357E+05                                 9.565859                            8.106841       0.085941       2.050902                    0.996800      29.496989      79.833277       0.655804       0.367466      -1.131902      -0.059588      -0.046389      -0.019257       0.077932      -0.050181      -0.063212      -0.017010      -0.004120      -0.120028      -0.096021       0.014948       0.081073             10.615691       9.859343       4.914336       0.236262      13.246775       0.080938       8.740956           0.000013
          195              O       8.287463      -2.378203      12.715841      -0.601175      30.327502 0.46543227E+03  0.10776217E+05                                 7.611470                            6.574630       0.540249       2.216157                    0.998203      27.583066      70.803418       0.759589       0.348271      -1.149405      -0.037429       0.077023       0.002332       0.085667       0.060035       0.022756      -0.029281      -0.004229       0.158502      -0.095582       0.032773       0.062809              8.429901       6.760872      -0.484221       0.694041       7.575248       3.443038      10.953582          -0.000059
          196              O       7.244146      -2.117513      26.101484      -0.710293      40.804156 0.64239556E+03  0.16176361E+05                                 9.451513                            7.874412       0.246573       2.079052                    0.998292      30.429079      82.371224       0.671990       0.361964      -1.134500       0.001100      -0.008190      -0.109427       0.109738      -0.073267      -0.028195      -0.001139       0.038226      -0.019785      -0.077282      -0.006998       0.084279             10.845047       8.360442       0.666397       3.989650       7.365703      -0.061787      16.808995           0.000049
          197              O      10.003134      -2.477692      14.101630      -0.752333      52.022789 0.84025627E+03  0.22648074E+05                                11.188948                            9.112471      -0.073300       1.954294                    0.997921      32.428956      91.087897       0.613190       0.370588      -1.126831      -0.107075       0.031204       0.026636       0.114665       0.021364      -0.034798      -0.102023       0.017607      -0.013399      -0.108321      -0.003878       0.112199             13.056133      16.685555      -7.002775       0.110980      12.913507      -0.028370       9.569336          -0.000017
          198              O      -2.643490      -0.904940      25.805158      -0.722243      45.798817 0.73628337E+03  0.19234087E+05                                10.297786                            8.545395      -0.028670       1.980732                    0.997692      31.511729      87.629283       0.630418       0.371921      -1.123881       0.038640      -0.095937       0.019141       0.105182       0.045839       0.098099       0.023978      -0.006724      -0.014480      -0.103322      -0.014080       0.117401             11.636466       9.973212      -5.329410       0.484797      16.075418      -0.605372       8.860769           0.000027
          199              O       8.168858       8.536034      14.041297      -0.693432      37.808532 0.58947233E+03  0.14518245E+05                                 8.933137                            7.507058       0.352976       2.123382                    0.998419      29.676552      79.273825       0.693662       0.358515      -1.137985      -0.020652      -0.005262       0.106707       0.108814      -0.066241       0.000332       0.030217       0.009591      -0.025177      -0.070640      -0.005108       0.075747             10.085912       7.046538       0.353768       1.269683       8.295093      -3.813767      14.916103          -0.000049
          200              O       3.393569       1.537802      16.983998      -0.779230      51.315784 0.79533865E+03  0.21230855E+05                                11.167828                            8.889581      -0.034819       1.962922                    0.997829      33.126993      93.833792       0.615813       0.372599      -1.120754       0.068366      -0.123772       0.090717       0.167997       0.036788      -0.046074       0.005594      -0.001533      -0.156687      -0.078030       0.007591       0.070439             12.937898       7.824858       0.159612       0.094506      20.972719      -5.478031      10.016118          -0.000032
          201              O       5.831475       1.929506      12.658978      -0.702382      42.784497 0.61293795E+03  0.15264453E+05                                 9.809699                            7.682511       0.322492       2.110380                    0.997742      30.127553      81.277072       0.681115       0.361095      -1.134442       0.001014      -0.116930       0.075949       0.139434       0.067335       0.012424       0.024676      -0.014410       0.034248      -0.074083       0.000562       0.073521             11.670825       9.035027      -2.379689       4.463515       7.921481      -3.067611      18.055968          -0.000064
          202              O       1.705851      -6.531967      25.408189      -0.691266      45.909872 0.71082419E+03  0.18381854E+05                                10.288161                            8.392692       0.037413       2.018426                    0.996838      30.622987      84.359561       0.637393       0.371597      -1.125625      -0.073219       0.079790       0.013735       0.109161       0.072159      -0.050534       0.024396       0.039150      -0.101514      -0.098658       0.001395       0.097263             11.480449      11.149486      -5.201959      -2.323894      13.292768       2.583622       9.999095           0.000022
          203              O       0.223469       5.572822      22.919587      -0.750068      56.947541 0.76446045E+03  0.20136805E+05                                11.895321                            8.654340       0.128277       2.025758                    0.998169      32.069004      89.235258       0.632887       0.367404      -1.128536      -0.123078       0.024736      -0.097491       0.158948       0.047738      -0.060372       0.050860      -0.001558       0.031697      -0.106194       0.041397       0.064797             14.809754      15.996201       7.181132       7.628670      15.223212       5.747533      13.209850           0.000023
          204              O       5.009668       4.066979      17.223728      -0.636159      34.751369 0.53511056E+03  0.12861619E+05                                 8.417102                            7.130511       0.530563       2.189145                    0.998096      28.985126      76.434005       0.715196       0.356311      -1.139987       0.097013       0.011138       0.038614       0.105008      -0.008851      -0.051574      -0.018268      -0.147707       0.030687      -0.103979       0.029721       0.074259              9.361704       7.953398       3.034454      -0.378979      12.435436      -2.440994       7.696276          -0.000014
          205              O       4.668618       1.601039       0.633496      -0.713868      42.966893 0.61920889E+03  0.15448205E+05                                 9.816540                            7.713030       0.355209       2.121198                    0.997962      30.115486      81.116126       0.681430       0.360283      -1.135941      -0.109452      -0.013899      -0.085272       0.139443       0.049056      -0.022659      -0.002358       0.046482       0.023357      -0.059782       0.001070       0.058712             11.698741       8.239502      -2.410495       3.613370       8.588815      -3.587971      18.267907           0.000068
          206              O      -0.432692       3.438464      22.751669      -0.637099      40.180085 0.64566506E+03  0.16357864E+05                                 9.403561                            7.975385       0.110196       2.016355                    0.998569      31.240797      86.169913       0.654424       0.369426      -1.123308      -0.036672      -0.006514      -0.073373       0.082285      -0.022858      -0.146858       0.018091      -0.202312      -0.076193      -0.207261       0.073372       0.133889             10.214225       7.185008       0.058595       1.068047      16.100958      -2.155328       7.356709           0.000072
          207              O       3.261657      -0.387403      15.865702      -0.605577      33.684802 0.55664222E+03  0.13537542E+05                                 8.213937                            7.286505       0.366092       2.115041                    0.999205      29.646630      79.131330       0.704123       0.357679      -1.136724       0.041096      -0.027953       0.020790       0.053875       0.042098      -0.061274       0.114725       0.122084       0.031907      -0.170716       0.060031       0.110685              8.616325       6.844536       1.353687       2.004445       7.354243       2.018705      11.650197          -0.000068
          208              O      -2.897454       0.293719      22.867263      -0.659694      36.856183 0.58259128E+03  0.14285510E+05                                 8.753660                            7.446442       0.553960       2.195712                    0.998059      29.241394      77.562390       0.699857       0.356915      -1.140949       0.000332      -0.034747      -0.093098       0.099372       0.003298       0.003562      -0.070566       0.028018      -0.208390      -0.108255       0.048751       0.059504              9.669226       8.585758      -2.661137       2.216897       8.778846      -2.603377      11.643074           0.000018
          209              O       5.656288      -1.024707       3.761734      -0.642463      34.491574 0.53940175E+03  0.12991922E+05                                 8.394061                            7.165817       0.479752       2.174713                    0.997724      29.017308      76.623023       0.712352       0.356985      -1.139338       0.014224      -0.102006       0.044445       0.112174       0.015110       0.026534       0.055570       0.110013       0.003935      -0.089628       0.012837       0.076791              9.351352       9.928429       3.780094       2.045587      10.185887       1.090174       7.939740           0.000017
          210              O       3.623978      12.676174       1.780890      -0.638224      36.007044 0.55717064E+03  0.13518470E+05                                 8.643694                            7.282300       0.481075       2.171078                    0.998414      29.082925      76.880542       0.707272       0.356928      -1.140279      -0.042502      -0.084245      -0.019599       0.096374      -0.069140      -0.003236      -0.039837       0.071030       0.090123      -0.102501       0.030369       0.072132              9.823716       6.984342       0.941969       0.359805      10.719080      -5.148224      11.767725           0.000055
          211              O       7.513232      10.317410       9.825197      -0.626991      33.111115 0.51186035E+03  0.12156462E+05                                 8.113085                            6.942786       0.626622       2.226009                    0.998710      28.561780      74.658404       0.730303       0.353140      -1.143520      -0.013339       0.057011      -0.074509       0.094761       0.012288      -0.041606       0.073162       0.009898      -0.173242      -0.112835       0.041873       0.070962              8.983985       8.941556      -1.234760      -2.060894       6.428229       2.087237      11.582169          -0.000039
          212              O       9.339618       9.080615       9.707201      -0.672990      38.329610 0.59811711E+03  0.14759335E+05                                 8.991043                            7.544474       0.489750       2.171085                    0.997798      29.500970      78.435929       0.695541       0.356864      -1.141270       0.044665       0.032608      -0.095683       0.110515      -0.005493       0.058078       0.000850       0.010945      -0.208583      -0.094623       0.028755       0.065868             10.004237       9.793419      -3.246455       2.867232       8.433560      -1.505128      11.785734          -0.000023
          213              O       7.207240       1.999798      26.044355      -0.648234      34.512629 0.53827182E+03  0.12939206E+05                                 8.374671                            7.131225       0.400833       2.154567                    0.997913      28.746724      75.476814       0.719188       0.354289      -1.143150      -0.090608       0.005762       0.009394       0.091276       0.054604       0.030168      -0.015538       0.038780       0.149540      -0.089463       0.025501       0.063962              9.443957       8.278896      -1.057617      -3.999376       6.864491       0.304615      13.188486           0.000056
          214              O      10.858873      -2.342913      11.281197      -0.644496      41.029010 0.66184371E+03  0.16762037E+05                                 9.506580                            8.052740       0.072110       2.050388                    0.996688      29.306864      79.116759       0.658221       0.367420      -1.132205       0.032223       0.054326      -0.034221       0.071839      -0.042196       0.004164       0.066094       0.032018      -0.109321      -0.092795       0.015411       0.077384             10.555306      11.649154       5.139875      -0.253333      11.373831      -0.600113       8.642933          -0.000015
          215              O       3.391803       1.314306      11.231009      -0.632204      35.711678 0.54203890E+03  0.13066746E+05                                 8.597163                            7.184375       0.458803       2.167614                    0.998358      28.903268      76.266763       0.711525       0.357091      -1.139657      -0.072428      -0.071223       0.016808       0.102962      -0.075579       0.039579       0.010773      -0.007583       0.085201      -0.100198       0.028093       0.072105              9.723780      11.146717       0.458800       5.111292       7.633579      -0.360010      10.391045          -0.000048
          216              O       2.867579       3.888057      12.082077      -0.694144      46.796670 0.75697281E+03  0.19911619E+05                                10.464710                            8.715656      -0.012156       1.998440                    0.997069      31.063717      86.676334       0.618769       0.376315      -1.120609      -0.127319       0.008175      -0.007233       0.127786       0.070859      -0.028835       0.061964      -0.032014      -0.139797      -0.111418       0.008104       0.103315             11.495832      11.468316      -5.229792      -1.950357      12.992444       2.954245      10.026735          -0.000015
          217              O      -0.187870       4.793143       3.714482      -0.659668      34.172650 0.54332342E+03  0.13116772E+05                                 8.324012                            7.181733       0.497118       2.175463                    0.997905      29.289856      77.561272       0.712699       0.355985      -1.139558       0.053341      -0.000339       0.078309       0.094750       0.007346      -0.077898       0.023531      -0.021180      -0.138260      -0.104061       0.035928       0.068133              9.204046       6.747334      -1.266034      -2.000995       8.629740       1.810032      12.235063           0.000048
          218              O       0.531039       7.114544       2.077216      -0.650126      41.404426 0.67068273E+03  0.17046359E+05                                 9.565860                            8.106841       0.085941       2.050902                    0.996800      29.496989      79.833279       0.655804       0.367466      -1.131902       0.059588       0.046389       0.019257       0.077932      -0.050181      -0.063212      -0.017010      -0.004120      -0.120028      -0.096021       0.014948       0.081073             10.615692       9.859343       4.914337       0.236263      13.246776       0.080939       8.740956           0.000013
          219              O      -0.231508       9.025832      13.980163      -0.601175      30.327501 0.46543227E+03  0.10776217E+05                                 7.611470                            6.574630       0.540249       2.216157                    0.998203      27.583066      70.803418       0.759589       0.348271      -1.149405       0.037429      -0.077023      -0.002332       0.085667       0.060035       0.022756      -0.029281      -0.004229       0.158502      -0.095582       0.032773       0.062809              8.429901       6.760872      -0.484221       0.694041       7.575248       3.443038      10.953582          -0.000059
          220              O       0.811809       8.765142       0.594520      -0.710293      40.804153 0.64239550E+03  0.16176359E+05                                 9.451512                            7.874411       0.246573       2.079052                    0.998292      30.429078      82.371219       0.671990       0.361964      -1.134500      -0.001100       0.008190       0.109427       0.109738      -0.073267      -0.028195      -0.001139       0.038226      -0.019785      -0.077282      -0.006998       0.084279             10.845046       8.360442       0.666397       3.989650       7.365703      -0.061787      16.808994           0.000049
          221              O      -1.947179       9.125321      12.594374      -0.752333      52.022789 0.84025627E+03  0.22648074E+05                                11.188948                            9.112471      -0.073301       1.954294                    0.997921      32.428956      91.087897       0.613190       0.370588      -1.126831       0.107075      -0.031204      -0.026636       0.114665       0.021364      -0.034798      -0.102023       0.017607      -0.013399      -0.108321      -0.003878       0.112199             13.056133      16.685555      -7.002775       0.110980      12.913507      -0.028370       9.569336          -0.000017
          222              O      10.699445       7.552569       0.890846      -0.722243      45.798811 0.73628325E+03  0.19234083E+05                                10.297784                            8.545394      -0.028670       1.980732                    0.997692      31.511728      87.629276       0.630419       0.371921      -1.123881      -0.038640       0.095937      -0.019141       0.105182       0.045839       0.098099       0.023978      -0.006724      -0.014480      -0.103322      -0.014080       0.117401             11.636464       9.973210      -5.329409       0.484797      16.075415      -0.605372       8.860768           0.000027
          223              O      -0.112903      -1.888405      12.654707      -0.693432      37.808530 0.58947231E+03  0.14518244E+05                                 8.933137                            7.507057       0.352976       2.123382                    0.998419      29.676552      79.273824       0.693662       0.358515      -1.137985       0.020652       0.005262      -0.106707       0.108814      -0.066241       0.000332       0.030217       0.009591      -0.025177      -0.070639      -0.005108       0.075747             10.085911       7.046538       0.353768       1.269683       8.295093      -3.813766      14.916103          -0.000049
          224              O       4.662386       5.109827       9.712006      -0.779230      51.315790 0.79533875E+03  0.21230859E+05                                11.167830                            8.889582      -0.034819       1.962922                    0.997829      33.126993      93.833796       0.615813       0.372599      -1.120754      -0.068366       0.123772      -0.090717       0.167997       0.036788      -0.046074       0.005594      -0.001533      -0.156687      -0.078030       0.007591       0.070439             12.937900       7.824858       0.159612       0.094506      20.972721      -5.478032      10.016119          -0.000032
          225              O       2.224480       4.718123      14.037026      -0.702382      42.784500 0.61293801E+03  0.15264455E+05                                 9.809699                            7.682512       0.322491       2.110380                    0.997742      30.127556      81.277080       0.681115       0.361095      -1.134442      -0.001014       0.116930      -0.075949       0.139434       0.067335       0.012424       0.024676      -0.014410       0.034248      -0.074083       0.000562       0.073521             11.670825       9.035027      -2.379689       4.463515       7.921480      -3.067610      18.055968          -0.000064
          226              O       6.350104      13.179596       1.287815      -0.691266      45.909873 0.71082422E+03  0.18381855E+05                                10.288161                            8.392692       0.037413       2.018426                    0.996838      30.622988      84.359563       0.637393       0.371597      -1.125625       0.073219      -0.079790      -0.013735       0.109161       0.072159      -0.050534       0.024396       0.039150      -0.101514      -0.098658       0.001395       0.097263             11.480449      11.149485      -5.201958      -2.323894      13.292768       2.583622       9.999095           0.000022
          227              O       7.832486       1.074807       3.776417      -0.750068      56.947554 0.76446064E+03  0.20136811E+05                                11.895323                            8.654341       0.128277       2.025758                    0.998169      32.069007      89.235271       0.632887       0.367404      -1.128536       0.123078      -0.024736       0.097491       0.158948       0.047738      -0.060372       0.050860      -0.001558       0.031697      -0.106194       0.041397       0.064797             14.809757      15.996205       7.181134       7.628671      15.223215       5.747534      13.209852           0.000023
          228              O       3.046287       2.580650       9.472276      -0.636159      34.751367 0.53511054E+03  0.12861619E+05                                 8.417102                            7.130511       0.530563       2.189145                    0.998096      28.985125      76.434002       0.715196       0.356311      -1.139987      -0.097013      -0.011138      -0.038614       0.105008      -0.008851      -0.051574      -0.018268      -0.147707       0.030687      -0.103979       0.029721       0.074259              9.361703       7.953398       3.034454      -0.378979      12.435436      -2.440994       7.696276          -0.000014
          229              O       3.387337       5.046590      26.062508      -0.713868      42.966886 0.61920877E+03  0.15448201E+05                                 9.816538                            7.713030       0.355210       2.121198                    0.997962      30.115484      81.116117       0.681430       0.360283      -1.135941       0.109452       0.013899       0.085272       0.139443       0.049056      -0.022660      -0.002358       0.046482       0.023357      -0.059783       0.001071       0.058712             11.698740       8.239500      -2.410494       3.613369       8.588813      -3.587970      18.267905           0.000068
          230              O       8.488647       3.209165       3.944335      -0.637100      40.180100 0.64566536E+03  0.16357874E+05                                 9.403563                            7.975387       0.110195       2.016355                    0.998569      31.240803      86.169936       0.654424       0.369426      -1.123308       0.036672       0.006514       0.073373       0.082285      -0.022858      -0.146858       0.018091      -0.202313      -0.076193      -0.207261       0.073372       0.133889             10.214228       7.185009       0.058595       1.068047      16.100963      -2.155329       7.356711           0.000072
          231              O       4.794298       7.035032      10.830302      -0.605577      33.684801 0.55664221E+03  0.13537542E+05                                 8.213937                            7.286505       0.366091       2.115041                    0.999205      29.646629      79.131328       0.704123       0.357679      -1.136724      -0.041096       0.027953      -0.020790       0.053875       0.042098      -0.061274       0.114724       0.122084       0.031907      -0.170716       0.060031       0.110685              8.616326       6.844537       1.353688       2.004445       7.354243       2.018705      11.650197          -0.000069
          232              O      10.953409       6.353910       3.828741      -0.659694      36.856187 0.58259137E+03  0.14285513E+05                                 8.753661                            7.446443       0.553960       2.195712                    0.998059      29.241396      77.562397       0.699857       0.356915      -1.140949      -0.000332       0.034747       0.093098       0.099372       0.003298       0.003562      -0.070566       0.028018      -0.208390      -0.108255       0.048751       0.059504              9.669227       8.585759      -2.661137       2.216897       8.778847      -2.603377      11.643075           0.000018

******************************************************
Auxiliary information for the entire system
The total spin magnetic moment of the unit cell is   0.000056
The total net atomic charge of the unit cell is   0.000004
Accuracy of reproducing the electrostatic potential in the unit cell:
  The inner radius (bohr) =    5.0000
  The outer radius (bohr) =   12.0000
  Valid grid points have density less than (e/(bohr^3)) =    0.0001
  The number of valid grid points were=       294188
  The rms potential error without charges in kcal/mol is=     10.40141
  The rms potential error with partial charges in kcal/mol is=      2.61408
  The RRMSE value at monopole order=      0.25132
  The rms potential error with partial charges and cloud penetration in kcal/mol is=      2.61278
  The RRMSE value at monopole order with cloud penetration is=      0.25119
  The rms potential error with partial charges and atomic dipoles in kcal/mol is=      0.63499
  The RRMSE value at dipole order=      0.06105
  The rms potential error with partial charges, atomic dipoles and cloud penetration in kcal/mol is=      0.62774
  The RRMSE value at dipole order with cloud penetration=      0.06035

******************************************************
The electron densities and ab initio electrostatic potential were computed in VASP using the PBE functional and
projector augmented wave method. See the main text of the journal article for a description of computational details.
The atomic charges, dipoles, and quadrupoles were computed with the DDEC6 method as described in
(a) T. A. Manz and N. Gabaldon Limas, RSC Adv. 6 (2016) 47771-47801 DOI: 10.1039/c6ra04656h
(b) N. Gabaldon Limas and T. A. Manz, RSC Adv. 8 (2018) 2678-2707 DOI: 10.1039/c7ra11829e.
For each atom in the material, the electron cloud parameters were fit to the spherically averaged atom-in-material
electron density using radial positions for which this density was between 10^-4 and 10^-2 electrons per cubic bohr.
The polarizabilities, dispersion coefficients, and quantum Drude oscillator (QDO) parameters were fit using the MCLF method.
The magnetic structure of the system was optimized in VASP from the default ferromagnetic initial guess using spin polarization.
The atomic spin moments (ASMs) were computed on this optimized magnetic structure using the DDEC6 partition as inputs
to the method of T. A. Manz and D. S. Sholl, J. Chem. Theory Comput. 7 (2011) 4146-4164 DOI: 10.1021/ct200539n.
The RMSE and RRMSE were computed using a uniform grid with Ewald summation.
