# Supplementary material for: A collection of forcefield precursors for metal–organic frameworks
Source: RSC Adv. 2019 Nov 13;9(63):36492–507. doi: 10.1039/c9ra07327b (PMC9075174; doi:10.1039/c9ra07327b)
Supplement: RA-009-C9RA07327B-s6092 [file RA-009-C9RA07327B-s6092.xyz]

  360
jmolscript: load "" {1 1 1} spacegroup "x,y,z" unitcell [{     10.896900     0.000000     0.000000 }, {      0.000000    21.024000     0.000000 }, {      0.000000     0.000000    28.741000 }]
Co     9.241770    11.247209     8.515958     1.120889
Co     3.156178    20.113030     8.426286     1.125747
Co     6.194234    11.426544     3.436274     0.957665
Co    10.659130     9.601871    11.101211     0.982010
Co     9.250705    12.249423     4.656329     1.030243
Co     7.674469     8.316464     9.661000     1.014417
Co     9.241770     9.776791    20.225042     1.120806
Co     3.156178     0.910970    20.314714     1.125909
Co     6.194234     9.597456    25.304726     0.957730
Co    10.659130    11.422129    17.639789     0.982099
Co     9.250705     8.774577    24.084671     1.030205
Co     7.674469    12.707536    19.080000     1.014350
Co     1.655130    20.288791    22.886458     1.120880
Co     7.740722    11.422970    22.796786     1.125805
Co     4.702666    20.109456    17.806774     0.957656
Co     0.237770     0.910129    25.471711     0.982084
Co     1.646195    19.286577    19.026829     1.030286
Co     3.222431     2.195536    24.031500     1.014403
Co     1.655130     0.735209     5.854542     1.120919
Co     7.740722     9.601030     5.944214     1.125647
Co     4.702666     0.914544    10.934226     0.957661
Co     0.237770    20.113871     3.269289     0.982040
Co     1.646195     1.737423     9.714171     1.030286
Co     3.222431    18.828464     4.709500     1.014449
H      9.906372     8.901562     8.846480     0.364487
H      3.805197     1.564186     8.653915     0.385581
H      6.491283    13.335523    11.315332     0.119469
H      5.226153    14.096592    13.123141     0.114082
H      6.037972    13.854816    15.281590     0.115097
H      9.210060    11.916403    13.881903     0.119778
H      9.984829    14.239555     9.421300     0.120329
H      0.416262    15.704928    10.547947     0.107792
H      1.938559    17.088307     9.441418     0.122770
H      0.578625    15.610320     5.940765     0.131145
H      1.991953    13.341830     7.679595     0.107863
H      4.026405    14.088182     6.949574     0.108812
H      5.946438    12.843562     7.317459     0.113557
H      3.780135    10.175616     9.349447     0.125280
H      0.273512     8.104752     7.464038     0.096745
H      2.190277     6.914794     7.863538     0.110025
H      4.206203     7.633814     7.055915     0.122694
H      2.324309    10.583482     5.067038     0.130998
H      0.529589    18.299290    11.384310     0.111212
H     10.087260    17.771587    13.120266     0.106569
H     -0.003269    17.849376    15.307457     0.123113
H      3.317016    19.615392    13.893399     0.124738
H      9.906372    12.122438    19.894520     0.364482
H      3.805197    19.459814    20.087085     0.385580
H      6.491283     7.688477    17.425668     0.119474
H      5.226153     6.927408    15.617859     0.114092
H      6.037972     7.169184    13.459410     0.115110
H      9.210060     9.107597    14.859097     0.119783
H      9.984829     6.784445    19.319700     0.120330
H      0.416262     5.319072    18.193053     0.107797
H      1.938559     3.935693    19.299581     0.122771
H      0.578625     5.413680    22.800235     0.131151
H      1.991953     7.682170    21.061405     0.107862
H      4.026405     6.935818    21.791426     0.108815
H      5.946438     8.180438    21.423541     0.113561
H      3.780135    10.848384    19.391553     0.125283
H      0.273512    12.919248    21.276962     0.096742
H      2.190277    14.109206    20.877462     0.110026
H      4.206203    13.390186    21.685084     0.122696
H      2.324309    10.440518    23.673962     0.130988
H      0.529589     2.724710    17.356690     0.111211
H     10.087260     3.252413    15.620733     0.106565
H     -0.003269     3.174624    13.433543     0.123112
H      3.317016     1.408608    14.847601     0.124741
H      0.990528     1.610438    23.216980     0.364486
H      7.091703     8.947814    23.024415     0.385590
H      4.405617    18.200477    25.685832     0.119470
H      5.670747    17.439408    27.493641     0.114088
H      4.858928    17.681184     0.911090     0.115107
H      1.686840    19.619597    28.252403     0.119782
H      0.912071    17.296445    23.791800     0.120329
H     10.480638    15.831072    24.918447     0.107796
H      8.958341    14.447693    23.811918     0.122776
H     10.318275    15.925680    20.311265     0.131156
H      8.904947    18.194170    22.050095     0.107870
H      6.870495    17.447818    21.320074     0.108831
H      4.950462    18.692438    21.687959     0.113568
H      7.116765     0.336384    23.719947     0.125284
H     10.623388     2.407248    21.834538     0.096743
H      8.706623     3.597206    22.234038     0.110031
H      6.690697     2.878186    21.426416     0.122703
H      8.572591    20.952518    19.437538     0.131002
H     10.367311    13.236710    25.754810     0.111214
H      0.809640    13.764413    27.490766     0.106562
H      0.003269    13.686624     0.936957     0.123112
H      7.579884    11.920608    28.263899     0.124743
H      0.990528    19.413562     5.524020     0.364490
H      7.091703    12.076186     5.716585     0.385576
H      4.405617     2.823523     3.055168     0.119467
H      5.670747     3.584592     1.247359     0.114087
H      4.858928     3.342816    27.829910     0.115096
H      1.686840     1.404403     0.488597     0.119777
H      0.912071     3.727555     4.949200     0.120323
H     10.480638     5.192928     3.822553     0.107787
H      8.958341     6.576307     4.929082     0.122774
H     10.318275     5.098320     8.429735     0.131146
H      8.904947     2.829830     6.690905     0.107874
H      6.870495     3.576182     7.420926     0.108827
H      4.950462     2.331562     7.053041     0.113571
H      7.116765    20.687616     5.021053     0.125290
H     10.623388    18.616752     6.906462     0.096747
H      8.706623    17.426794     6.506962     0.110031
H      6.690697    18.145814     7.314584     0.122706
H      8.572591     0.071482     9.303462     0.131003
H     10.367311     7.787290     2.986190     0.111216
H      0.809640     7.259587     1.250233     0.106571
H      0.003269     7.337376    27.804043     0.123109
H      7.579884     9.103392     0.477101     0.124743
C      8.814502    12.017318    11.309583     0.613024
C      8.025567    12.578659    12.421860    -0.028938
C      6.799666    13.219891    12.183310    -0.092560
C      6.045600    13.682419    13.266846    -0.095946
C      6.525064    13.516330    14.563065    -0.089690
C      7.695391    12.870893    14.795867    -0.032249
C      8.424393    12.387341    13.718079    -0.119921
C      8.205366    12.658550    16.178309     0.662630
C      9.736380    13.798051     6.782876     0.610520
C     10.603773    14.788282     7.547387    -0.030940
C     10.556917    14.807203     8.958570    -0.081448
C      0.467477    15.669187     9.619613    -0.083430
C      1.383906    16.518557     8.961444    -0.089468
C      1.431853    16.474406     7.570379    -0.036090
C      0.567728    15.616627     6.871973    -0.129056
C      2.310143    17.397360     6.797246     0.596769
C      1.355574    11.209997     9.116645     0.624188
C      2.677368    11.680934     8.622300    -0.023015
C      2.761274    12.856176     7.872160    -0.080962
C      3.971920    13.287168     7.418052    -0.082384
C      5.128081    12.545021     7.645106    -0.097288
C      5.058341    11.392906     8.343512    -0.022965
C      3.822633    10.959811     8.852515    -0.113669
C      6.267897    10.537229     8.521706     0.631258
C     10.765048    10.238688     5.943639     0.623256
C      1.091869     9.454493     6.219552    -0.028331
C      1.072255     8.369654     7.067412    -0.095066
C      2.226237     7.675862     7.328955    -0.078996
C      3.422716     8.079523     6.823113    -0.084559
C      3.464125     9.172771     5.946513    -0.028383
C      2.301425     9.856051     5.647607    -0.109767
C      4.772842     9.633197     5.383189     0.619162
C      2.849539    19.583856    11.318206     0.609680
C      2.005030    19.083485    12.462098    -0.021795
C      0.815088    18.467482    12.255162    -0.092143
C      0.045767    18.097459    13.284090    -0.084585
C      0.499078    18.189965    14.603302    -0.099479
C      1.728248    18.805968    14.827482    -0.023990
C      2.482314    19.228550    13.749694    -0.128188
C      2.233865    19.024618    16.247287     0.626610
C      8.814502     9.006682    17.431417     0.613020
C      8.025567     8.445341    16.319140    -0.028936
C      6.799666     7.804109    16.557690    -0.092557
C      6.045600     7.341581    15.474154    -0.095943
C      6.525064     7.507670    14.177935    -0.089682
C      7.695391     8.153107    13.945133    -0.032244
C      8.424393     8.636659    15.022921    -0.119920
C      8.205366     8.365450    12.562691     0.662616
C      9.736380     7.225949    21.958124     0.610512
C     10.603773     6.235718    21.193613    -0.030939
C     10.556917     6.216797    19.782430    -0.081447
C      0.467477     5.354813    19.121387    -0.083417
C      1.383906     4.505443    19.779556    -0.089476
C      1.431853     4.549594    21.170621    -0.036089
C      0.567728     5.407373    21.869027    -0.129047
C      2.310143     3.626640    21.943753     0.596764
C      1.355574     9.814003    19.624355     0.624181
C      2.677368     9.343066    20.118700    -0.023005
C      2.761274     8.167824    20.868840    -0.080967
C      3.971920     7.736832    21.322948    -0.082385
C      5.128081     8.478979    21.095894    -0.097305
C      5.058341     9.631094    20.397488    -0.022963
C      3.822633    10.064189    19.888485    -0.113673
C      6.267897    10.486771    20.219294     0.631259
C     10.765048    10.785312    22.797361     0.623252
C      1.091869    11.569507    22.521448    -0.028332
C      1.072255    12.654346    21.673588    -0.095068
C      2.226237    13.348138    21.412045    -0.079001
C      3.422716    12.944477    21.917887    -0.084561
C      3.464125    11.851229    22.794487    -0.028387
C      2.301425    11.167949    23.093393    -0.109762
C      4.772842    11.390803    23.357811     0.619166
C      2.849539     1.440144    17.422794     0.609665
C      2.005030     1.940515    16.278902    -0.021793
C      0.815088     2.556518    16.485838    -0.092158
C      0.045767     2.926541    15.456910    -0.084583
C      0.499078     2.834035    14.137698    -0.099483
C      1.728248     2.218032    13.913518    -0.023981
C      2.482314     1.795450    14.991306    -0.128197
C      2.233865     1.999382    12.493713     0.626610
C      2.082398    19.518682    25.680083     0.613028
C      2.871333    18.957341    26.792360    -0.028936
C      4.097234    18.316109    26.553810    -0.092564
C      4.851300    17.853581    27.637346    -0.095947
C      4.371836    18.019670     0.192565    -0.089689
C      3.201509    18.665107     0.425367    -0.032248
C      2.472507    19.148659    28.088579    -0.119920
C      2.691534    18.877450     1.807809     0.662617
C      1.160520    17.737949    21.153376     0.610528
C      0.293127    16.747718    21.917887    -0.030945
C      0.339983    16.728797    23.329070    -0.081452
C     10.429423    15.866813    23.990113    -0.083430
C      9.512994    15.017443    23.331944    -0.089460
C      9.465047    15.061594    21.940879    -0.036083
C     10.329172    15.919373    21.242473    -0.129061
C      8.586757    14.138640    21.167746     0.596772
C      9.541326    20.326003    23.487145     0.624194
C      8.219532    19.855066    22.992800    -0.023009
C      8.135626    18.679824    22.242660    -0.080951
C      6.924980    18.248832    21.788552    -0.082374
C      5.768819    18.990979    22.015606    -0.097299
C      5.838559    20.143094    22.714012    -0.022968
C      7.074267    20.576189    23.223015    -0.113663
C      4.629003    -0.025229    22.892206     0.631262
C      0.131852     0.273312    20.314139     0.623242
C      9.805031     1.057507    20.590052    -0.028339
C      9.824645     2.142346    21.437912    -0.095080
C      8.670663     2.836138    21.699455    -0.078990
C      7.474184     2.432477    21.193613    -0.084550
C      7.432775     1.339229    20.317013    -0.028364
C      8.595475     0.655949    20.018106    -0.109769
C      6.124058     0.878803    19.753689     0.619131
C      8.047361    11.952144    25.688706     0.609704
C      8.891870    12.452515    26.832598    -0.021794
C     10.081812    13.068518    26.625662    -0.092142
C     10.851133    13.438541    27.654590    -0.084585
C     10.397822    13.346035     0.232802    -0.099466
C      9.168652    12.730032     0.456982    -0.023981
C      8.414586    12.307450    28.120194    -0.128190
C      8.663035    12.511382     1.876787     0.626596
C      2.082398     1.505318     3.060916     0.613020
C      2.871333     2.066659     1.948640    -0.028935
C      4.097234     2.707891     2.187190    -0.092563
C      4.851300     3.170419     1.103654    -0.095949
C      4.371836     3.004330    28.548435    -0.089693
C      3.201509     2.358893    28.315633    -0.032253
C      2.472507     1.875341     0.652421    -0.119923
C      2.691534     2.146550    26.933191     0.662619
C      1.160520     3.286051     7.587624     0.610531
C      0.293127     4.276282     6.823113    -0.030946
C      0.339983     4.295203     5.411930    -0.081454
C     10.429423     5.157187     4.750887    -0.083436
C      9.512994     6.006557     5.409056    -0.089460
C      9.465047     5.962406     6.800121    -0.036084
C     10.329172     5.104627     7.498527    -0.129062
C      8.586757     6.885360     7.573253     0.596765
C      9.541326     0.697997     5.253855     0.624201
C      8.219532     1.168934     5.748200    -0.023009
C      8.135626     2.344176     6.498340    -0.080950
C      6.924980     2.775168     6.952448    -0.082368
C      5.768819     2.033021     6.725394    -0.097286
C      5.838559     0.880906     6.026988    -0.022959
C      7.074267     0.447811     5.517985    -0.113668
C      4.629003     0.025229     5.848793     0.631260
C      0.131852    20.750688     8.426861     0.623247
C      9.805031    19.966493     8.150948    -0.028331
C      9.824645    18.881654     7.303088    -0.095070
C      8.670663    18.187862     7.041545    -0.078986
C      7.474184    18.591523     7.547387    -0.084554
C      7.432775    19.684771     8.423987    -0.028372
C      8.595475    20.368051     8.722893    -0.109768
C      6.124058    20.145197     8.987311     0.619153
C      8.047361     9.071856     3.052294     0.609703
C      8.891870     8.571485     1.908402    -0.021794
C     10.081812     7.955482     2.115338    -0.092135
C     10.851133     7.585459     1.086410    -0.084585
C     10.397822     7.677965    28.508198    -0.099467
C      9.168652     8.293968    28.284018    -0.023984
C      8.414586     8.716550     0.620806    -0.128188
C      8.663035     8.512618    26.864213     0.626605
O      9.375693     9.431366     9.477057    -0.903699
O      3.393295     0.981821     9.326455    -0.925191
O      9.909641    11.460182    11.568252    -0.569893
O      8.362281    12.132950    10.123730    -0.560083
O      9.354989    12.303245    16.315691    -0.594415
O      7.430596    12.896122    17.104344    -0.566150
O      9.055324    12.980218     7.346774    -0.567566
O      9.784327    13.905274     5.516835    -0.566783
O      2.373345    17.233373     5.537528    -0.572102
O      2.943253    18.297187     7.343325    -0.582925
O      1.361023    10.358525    10.069984    -0.591768
O      0.334535    11.693549     8.571141    -0.574592
O      7.267143    10.747469     7.791973    -0.646210
O      6.227578     9.652118     9.405205    -0.532644
O      9.716766    10.024243     6.648368    -0.668489
O     10.784662    11.081750     5.019328    -0.512158
O      5.808048     9.073958     5.799359    -0.553732
O      4.712909    10.596096     4.564071    -0.577930
O      2.365717    19.451405    10.163967    -0.565264
O      3.933781    20.143094    11.582623    -0.557667
O      1.343588    19.026720    17.124463    -0.542127
O      3.441241    19.167581    16.436978    -0.593661
O      9.375693    11.592634    19.263943    -0.903669
O      3.393295    20.042179    19.414545    -0.925190
O      9.909641     9.563818    17.172747    -0.569838
O      8.362281     8.891050    18.617270    -0.560084
O      9.354989     8.720755    12.425309    -0.594362
O      7.430596     8.127878    11.636656    -0.566147
O      9.055324     8.043782    21.394226    -0.567505
O      9.784327     7.118726    23.224165    -0.566773
O      2.373345     3.790627    23.203472    -0.572092
O      2.943253     2.726813    21.397674    -0.582934
O      1.361023    10.665475    18.671016    -0.591809
O      0.334535     9.330451    20.169859    -0.574610
O      7.267143    10.276531    20.949027    -0.646232
O      6.227578    11.371882    19.335795    -0.532626
O      9.716766    10.999757    22.092632    -0.668474
O     10.784662     9.942250    23.721672    -0.512161
O      5.808048    11.950042    22.941641    -0.553734
O      4.712909    10.427904    24.176929    -0.577962
O      2.365717     1.572595    18.577033    -0.565259
O      3.933781     0.880906    17.158377    -0.557648
O      1.343588     1.997280    11.616537    -0.542130
O      3.441241     1.856419    12.304022    -0.593667
O      1.521207     1.080634    23.847557    -0.903718
O      7.503605     9.530179    23.696954    -0.925205
O      0.987259    20.075818    25.938752    -0.569899
O      2.534619    19.403050    24.494230    -0.560088
O      1.541911    19.232755     1.945191    -0.594353
O      3.466304    18.639878     2.733844    -0.566151
O      1.841576    18.555782    21.717274    -0.567572
O      1.112573    17.630726    19.887335    -0.566784
O      8.523555    14.302627    19.908028    -0.572100
O      7.953647    13.238813    21.713825    -0.582950
O      9.535877     0.153475    24.440484    -0.591777
O     10.562365    19.842451    22.941641    -0.574606
O      3.629757    20.788531    22.162473    -0.646240
O      4.669322     0.859882    23.775705    -0.532621
O      1.180134     0.487757    21.018868    -0.668433
O      0.112238    20.454250    19.389828    -0.512136
O      5.088852     1.438042    20.169859    -0.553768
O      6.183991    20.939904    18.934571    -0.577964
O      8.531183    12.084595    24.534467    -0.565294
O      6.963119    11.392906    25.953123    -0.557671
O      9.553312    12.509280     2.753963    -0.542133
O      7.455659    12.368419     2.066478    -0.593660
O      1.521207    19.943366     4.893443    -0.903722
O      7.503605    11.493821     5.044045    -0.925168
O      0.987259     0.948182     2.802247    -0.569928
O      2.534619     1.620950     4.246770    -0.560072
O      1.541911     1.791245    26.795809    -0.594372
O      3.466304     2.384122    26.007156    -0.566151
O      1.841576     2.468218     7.023726    -0.567585
O      1.112573     3.393274     8.853665    -0.566784
O      8.523555     6.721373     8.832972    -0.572110
O      7.953647     7.785187     7.027174    -0.582914
O      9.535877    20.870525     4.300516    -0.591765
O     10.562365     1.181549     5.799359    -0.574610
O      3.629757     0.235469     6.578527    -0.646237
O      4.669322    20.164118     4.965295    -0.532638
O      1.180134    20.536243     7.722132    -0.668449
O      0.112238     0.569750     9.351172    -0.512149
O      5.088852    19.585958     8.571141    -0.553739
O      6.183991     0.084096     9.806429    -0.577955
O      8.531183     8.939405     4.206533    -0.565269
O      6.963119     9.631094     2.787877    -0.557680
O      9.553312     8.514720    25.987037    -0.542123
O      7.455659     8.655581    26.674522    -0.593682

The following XYZ coordinates are in angstroms. Other properties are in atomic units.
The sperically averaged electron density of each atom fit to a function of the form exp(a - br)
eigen_1, eigen_2 and eigen_3 are the three eigenvalues of traceless quadrupole moment tensor
  atom number  atomic symbol              X              Y              Z     net charge C6 coefficient C8 coefficient C10 coefficient fluctuating dipole atomic polarizability isotropic forcefield polarizability              a              b squared Pearson coefficient          <r^3>          <r^4>         wp_QDO          m_QDO          q_QDO       dipole_x       dipole_y       dipole_z         dipole            Qxy            Qxz            Qyz     Q(x^2-y^2)  Q(3z^2 - R^2)        eigen_1        eigen_2        eigen_3 static polarizability      alpha(xx)      alpha(xy)      alpha(xz)      alpha(yy)      alpha(yz)      alpha(zz) atomic spin moment
            1             Co       9.241770      11.247209       8.515958       1.120889      75.494121 0.14713878E+04  0.43975043E+05                                15.027626                           12.869699       0.427857       2.044517                    0.996046      42.860357     112.421699       0.485496       0.422125      -1.131594      -0.029804      -0.014155      -0.033562       0.047064      -0.004423       0.044386      -0.052220      -0.054023       0.125900      -0.070517      -0.019856       0.090373             18.237764      20.888480       2.206168      -1.705900      16.068449       0.367668      17.756362           2.914966
            2             Co       3.156178      20.113030       8.426286       1.125747      83.036572 0.15760777E+04  0.47822764E+05                                15.863926                           13.240723       0.394282       2.032282                    0.996472      42.891447     112.606716       0.483918       0.417135      -1.137277      -0.012720      -0.003613      -0.038485       0.040693       0.012467      -0.069017       0.067920      -0.050889      -0.135684      -0.119911       0.029465       0.090445             19.511197      23.164867       0.736662      -0.102690      16.076407      -0.263565      19.292316           2.909344
            3             Co       6.194234      11.426544       3.436274       0.957665      98.848667 0.21133307E+04  0.68630711E+05                                16.455516                           14.212011       0.377536       1.992251                    0.998652      45.576590     121.617174       0.526236       0.358406      -1.187669      -0.040550       0.000273      -0.057379       0.070261       0.005207       0.030573       0.028369       0.033065       0.205703      -0.057299      -0.027062       0.084360             18.586279      20.826345       2.605002      -6.442746      14.108205      -3.467973      20.824287           2.672914
            4             Co      10.659130       9.601871      11.101211       0.982010      94.940562 0.20234667E+04  0.64948902E+05                                15.960246                           13.861103       0.465787       2.024380                    0.998746      44.910824     118.822556       0.535920       0.356066      -1.190594       0.033454      -0.001107       0.063661       0.071925      -0.014629       0.024412       0.041027       0.019142       0.146940      -0.062411      -0.007040       0.069451             18.067825      19.293344       3.224494      -6.920218      14.250897      -3.382329      20.659234           2.702968
            5             Co       9.250705      12.249423       4.656329       1.030243      94.162917 0.19988709E+04  0.63892211E+05                                15.787809                           13.644524       0.288184       1.992483                    0.996888      44.002661     115.754277       0.548630       0.349272      -1.197679       0.010825      -0.014396      -0.016050       0.024126       0.063519      -0.034543       0.008092       0.065967      -0.109693      -0.072561      -0.022331       0.094892             18.851252      15.502968       1.777506       4.554682      16.220318       1.774523      24.830469           2.832991
            6             Co       7.674469       8.316464       9.661000       1.014417      92.638288 0.19900557E+04  0.63565558E+05                                15.660622                           13.675560       0.385661       2.013609                    0.997247      44.332138     116.731952       0.544118       0.352417      -1.194521       0.013559       0.023918       0.031403       0.041738      -0.031930      -0.037978       0.001458       0.008800      -0.035943      -0.048124      -0.005162       0.053286             18.179954      14.705715      -2.588772      -1.463784      17.135457       2.299294      22.698690           2.814992
            7             Co       9.241770       9.776791      20.225042       1.120806      75.496894 0.14714582E+04  0.43977641E+05                                15.027890                           12.869926       0.427852       2.044504                    0.996046      42.861814     112.425910       0.485497       0.422120      -1.131599      -0.029804       0.014092       0.033627       0.047092       0.004225      -0.044315      -0.052254      -0.055429       0.124436      -0.070927      -0.019287       0.090214             18.238085      20.888924      -2.206219       1.705916      16.068691       0.367674      17.756640           2.914982
            8             Co       3.156178       0.910970      20.314714       1.125909      83.039894 0.15761511E+04  0.47825001E+05                                15.863535                           13.240399       0.394456       2.032352                    0.996471      42.891291     112.602106       0.483964       0.417096      -1.137317      -0.012742       0.003596       0.038542       0.040753      -0.013702       0.068749       0.067849      -0.050788      -0.138906      -0.120558       0.030789       0.089769             19.510707      23.164273      -0.736640       0.102694      16.076034      -0.263538      19.291815           2.909782
            9             Co       6.194234       9.597456      25.304726       0.957730      98.841955 0.21131471E+04  0.68622913E+05                                16.454291                           14.210970       0.377709       1.992312                    0.998652      45.576661     121.613733       0.526281       0.358384      -1.187693      -0.040582      -0.000326       0.057360       0.070265      -0.004839      -0.030299       0.028365       0.032480       0.204873      -0.056940      -0.026991       0.083931             18.584886      20.824734      -2.604779       6.442275      14.107232      -3.467642      20.822692           2.673059
           10             Co      10.659130      11.422129      17.639789       0.982099      94.936509 0.20233355E+04  0.64943572E+05                                15.959750                           13.860594       0.465835       2.024408                    0.998746      44.909780     118.818378       0.535933       0.356063      -1.190598       0.033428       0.001115      -0.063609       0.071867       0.014832      -0.024433       0.041051       0.018835       0.146563      -0.062480      -0.006880       0.069360             18.067364      19.292976      -3.224551       6.920204      14.250442      -3.382343      20.658676           2.703131
           11             Co       9.250705       8.774577      24.084671       1.030205      94.165766 0.19989523E+04  0.63895436E+05                                15.788051                           13.644745       0.288097       1.992452                    0.996888      44.003617     115.757198       0.548629       0.349269      -1.197682       0.010822       0.014410       0.016054       0.024135      -0.063536       0.034597       0.008060       0.065896      -0.109696      -0.072573      -0.022339       0.094912             18.851519      15.503203      -1.777540      -4.554706      16.220545       1.774487      24.830810           2.832975
           12             Co       7.674469      12.707536      19.080000       1.014350      92.643436 0.19901969E+04  0.63571337E+05                                15.661321                           13.676148       0.385576       2.013569                    0.997248      44.333238     116.736850       0.544099       0.352422      -1.194514       0.013567      -0.023924      -0.031412       0.041751       0.031918       0.037960       0.001508       0.008715      -0.036035      -0.048093      -0.005185       0.053278             18.180797      14.706326       2.588835       1.463820      17.136160       2.299383      22.699904           2.814942
           13             Co       1.655130      20.288791      22.886458       1.120880      75.495373 0.14714173E+04  0.43976046E+05                                15.027608                           12.869684       0.427786       2.044499                    0.996045      42.860980     112.422662       0.485506       0.422115      -1.131603       0.029808       0.014152      -0.033568       0.047070      -0.004498      -0.044334       0.052200      -0.054231       0.126004      -0.070513      -0.019878       0.090391             18.237735      20.888449       2.206147       1.705915      16.068434      -0.367649      17.756322           2.915061
           14             Co       7.740722      11.422970      22.796786       1.125805      83.041493 0.15761886E+04  0.47826519E+05                                15.863826                           13.240621       0.394361       2.032311                    0.996471      42.892646     112.606836       0.483956       0.417100      -1.137312       0.012721       0.003612      -0.038467       0.040677       0.011967       0.069054      -0.068056      -0.050746      -0.135125      -0.119748       0.028987       0.090761             19.511091      23.164758       0.736644       0.102711      16.076282       0.263544      19.292234           2.909605
           15             Co       4.702666      20.109456      17.806774       0.957656      98.844818 0.21132372E+04  0.68626780E+05                                16.454906                           14.211541       0.377609       1.992274                    0.998652      45.576413     121.615112       0.526254       0.358398      -1.187678       0.040614      -0.000352      -0.057397       0.070314       0.004919      -0.030115      -0.028382       0.032004       0.204011      -0.056590      -0.027017       0.083606             18.585527      20.825453       2.604801       6.442363      14.107705       3.467713      20.823424           2.672892
           16             Co       0.237770       0.910129      25.471711       0.982084      94.937291 0.20233695E+04  0.64945167E+05                                15.960196                           13.861027       0.465748       2.024375                    0.998747      44.908863     118.817779       0.535905       0.356079      -1.190580      -0.033432       0.001093       0.063614       0.071873      -0.014625      -0.024248      -0.041120       0.018997       0.147084      -0.062390      -0.007099       0.069488             18.067810      19.293350       3.224531       6.920294      14.250874       3.382379      20.659205           2.702911
           17             Co       1.646195      19.286577      19.026829       1.030286      94.160570 0.19988074E+04  0.63889590E+05                                15.787479                           13.644247       0.288127       1.992476                    0.996887      44.002085     115.751746       0.548640       0.349269      -1.197683      -0.010809       0.014439      -0.016046       0.024141       0.063582       0.034678      -0.008038       0.065748      -0.109834      -0.072625      -0.022340       0.094965             18.850845      15.502663       1.777463      -4.554508      16.219978      -1.774493      24.829895           2.833026
           18             Co       3.222431       2.195536      24.031500       1.014403      92.638364 0.19900588E+04  0.63565602E+05                                15.660519                           13.675478       0.385713       2.013626                    0.997247      44.332448     116.732234       0.544126       0.352412      -1.194527      -0.013568      -0.023922       0.031403       0.041743      -0.031956       0.037934      -0.001458       0.008761      -0.035832      -0.048100      -0.005162       0.053262             18.179831      14.705574      -2.588698       1.463752      17.135260      -2.299240      22.698659           2.814962
           19             Co       1.655130       0.735209       5.854542       1.120919      75.493932 0.14713820E+04  0.43974746E+05                                15.027487                           12.869585       0.427794       2.044507                    0.996046      42.860083     112.420163       0.485505       0.422119      -1.131600       0.029797      -0.014167       0.033552       0.047056       0.004708       0.044273       0.052070      -0.053950       0.127049      -0.070315      -0.020143       0.090458             18.237587      20.888268      -2.206131      -1.705909      16.068321      -0.367650      17.756172           2.915109
           20             Co       7.740722       9.601030       5.944214       1.125647      83.040335 0.15761654E+04  0.47826074E+05                                15.864310                           13.241019       0.394289       2.032270                    0.996472      42.893187     112.611917       0.483917       0.417131      -1.137281       0.012705      -0.003635       0.038456       0.040663      -0.011614      -0.069152      -0.067999      -0.050964      -0.133558      -0.119456       0.028515       0.090941             19.511693      23.165475      -0.736679      -0.102682      16.076773       0.263574      19.292829           2.909300
           21             Co       4.702666       0.914544      10.934226       0.957661      98.846776 0.21132820E+04  0.68628399E+05                                16.454777                           14.211397       0.377667       1.992288                    0.998652      45.578007     121.618355       0.526274       0.358383      -1.187694       0.040576       0.000328       0.057372       0.070271      -0.004982       0.030338      -0.028360       0.032280       0.204376      -0.056759      -0.027070       0.083829             18.585420      20.825350      -2.604848      -6.442420      14.107608       3.467740      20.823302           2.673003
           22             Co       0.237770      20.113871       3.269289       0.982040      94.939899 0.20234447E+04  0.64948126E+05                                15.960355                           13.861178       0.465755       2.024371                    0.998747      44.910007     118.820963       0.535908       0.356074      -1.190586      -0.033448      -0.001089      -0.063645       0.071908       0.014488       0.024340      -0.041061       0.019251       0.146987      -0.062335      -0.007138       0.069472             18.067972      19.293516      -3.224537      -6.920327      14.251012       3.382380      20.659389           2.702963
           23             Co       1.646195       1.737423       9.714171       1.030286      94.160972 0.19988162E+04  0.63889899E+05                                15.787466                           13.644230       0.288172       1.992488                    0.996887      44.002259     115.751977       0.548643       0.349266      -1.197686      -0.010817      -0.014419       0.016044       0.024131      -0.063536      -0.034604      -0.008059       0.065877      -0.109707      -0.072576      -0.022336       0.094912             18.850838      15.502633      -1.777448       4.554522      16.219967      -1.774495      24.829914           2.833067
           24             Co       3.222431      18.828464       4.709500       1.014449      92.636190 0.19899954E+04  0.63563135E+05                                15.660395                           13.675358       0.385703       2.013628                    0.997247      44.331520     116.729776       0.544122       0.352417      -1.194521      -0.013570       0.023930      -0.031404       0.041749       0.031935      -0.037985      -0.001461       0.008776      -0.035939      -0.048134      -0.005157       0.053291             18.179700      14.705508       2.588749      -1.463759      17.135186      -2.299250      22.698407           2.814964
           25              H       9.906372       8.901562       8.846480       0.364487       0.847175 0.65504198E+01  0.64067229E+02                                 1.723391                            1.684207      -2.219809       1.905098                    0.994001       3.860182      12.545356       0.385643       1.623878      -0.637765       0.013804      -0.017328      -0.021259       0.030705      -0.005732      -0.004044       0.006667      -0.002503      -0.010178      -0.007632      -0.003941       0.011573              1.781243       1.730478      -0.114679      -0.310533       1.739151       0.301503       1.874100           0.001325
           26              H       3.805197       1.564186       8.653915       0.385581       0.880984 0.68113242E+01  0.66694846E+02                                 1.726740                            1.687158      -2.196008       1.939832                    0.994431       3.500965      11.068060       0.399148       1.567152      -0.649034       0.014632       0.018295      -0.022518       0.032493       0.005329      -0.004522      -0.007468      -0.017928      -0.018014      -0.010676      -0.005911       0.016587              1.774026       1.760984       0.098272      -0.262825       1.663192      -0.271557       1.897902           0.002570
           27              H       6.491283      13.335523      11.315332       0.119469       1.106100 0.79656659E+01  0.77306679E+02                                 1.700996                            1.601323      -0.913362       2.449575                    0.998875       3.302576       8.884928       0.522810       1.207166      -0.726887      -0.016052       0.004848      -0.036851       0.040487      -0.008552       0.007580      -0.004628       0.012882       0.019930      -0.014062      -0.001818       0.015880              1.743623       1.534277      -0.089121       0.271777       1.375035      -0.050847       2.321558           0.000110
           28              H       5.226153      14.096592      13.123141       0.114082       1.073847 0.74053063E+01  0.69428122E+02                                 1.568381                            1.467351      -0.740965       2.526030                    0.999842       3.054440       7.657654       0.599180       1.090326      -0.757884      -0.035260       0.016279      -0.005860       0.039276      -0.014899       0.001530       0.002154       0.021347       0.033074      -0.024035       0.011136       0.012899              1.600324       1.977742      -0.411317       0.145368       1.455858      -0.065292       1.367372           0.000026
           29              H       6.037972      13.854816      15.281590       0.115097       1.171045 0.84312228E+01  0.82181236E+02                                 1.704056                            1.599472      -0.910348       2.446595                    0.998856       3.236002       8.448374       0.552242       1.137874      -0.745015      -0.022210       0.014418       0.029584       0.039704      -0.011917      -0.005493       0.006643       0.014591       0.002583      -0.015109      -0.002390       0.017499              1.739303       1.640391      -0.242827      -0.328307       1.490369       0.234059       2.087149          -0.000106
           30              H       9.210060      11.916403      13.881903       0.119778       1.155169 0.90506463E+01  0.91653535E+02                                 1.815242                            1.757601      -1.262759       2.283257                    0.995432       3.635853      10.344374       0.472546       1.279948      -0.708762       0.033359      -0.020311       0.007050       0.039687      -0.008533       0.003484      -0.003868       0.007609      -0.021027      -0.008792      -0.005261       0.014053              1.805598       1.880735      -0.324656       0.081362       1.667293      -0.062520       1.868765          -0.000129
           31              H       9.984829      14.239555       9.421300       0.120329       1.050052 0.74371818E+01  0.72083433E+02                                 1.738014                            1.617523      -1.107548       2.360601                    0.996553       3.538490      10.019051       0.479022       1.319239      -0.699749      -0.021389      -0.023378       0.023596       0.039506       0.005627      -0.003101      -0.003793       0.007226       0.032874      -0.012322      -0.000539       0.012862              1.809802       1.791944       0.504141      -0.297290       2.000891      -0.287286       1.636571          -0.000379
           32              H       0.416262      15.704928      10.547947       0.107792       1.089120 0.78766699E+01  0.75793836E+02                                 1.649294                            1.565973      -0.760341       2.512437                    0.999748       3.227513       8.486017       0.545203       1.167500      -0.737188      -0.004341      -0.000948       0.037049       0.037314       0.013416      -0.003430      -0.001372       0.000789       0.025260      -0.017708       0.005424       0.012285              1.664719       1.311249       0.063377      -0.029436       1.452997       0.139099       2.229910           0.000051
           33              H       1.938559      17.088307       9.441418       0.122770       1.111778 0.79507812E+01  0.77974230E+02                                 1.772766                            1.648483      -1.104978       2.359574                    0.997015       3.504671       9.822802       0.487275       1.281712      -0.708291       0.025811       0.023980       0.021405       0.041224       0.008152       0.006436       0.001265       0.015718       0.021349      -0.014972       0.001075       0.013897              1.849034       1.738128       0.453332       0.265566       2.037989       0.389602       1.770984          -0.000156
           34              H       0.578625      15.610320       5.940765       0.131145       1.081367 0.81950025E+01  0.80509557E+02                                 1.705207                            1.647984      -1.158046       2.336762                    0.997156       3.402295       9.364439       0.501672       1.242762      -0.717943       0.000864      -0.001863      -0.041512       0.041563      -0.001338      -0.000392       0.000747      -0.001661       0.043218      -0.008778      -0.005664       0.014441              1.717323       1.480351       0.129330       0.011063       1.653162       0.000046       2.018456           0.000319
           35              H       1.991953      13.341830       7.679595       0.107863       1.053440 0.74480985E+01  0.72642945E+02                                 1.768393                            1.635608      -1.291183       2.256574                    0.994896       3.810507      11.033661       0.466244       1.346928      -0.692031      -0.028278       0.016258      -0.010293       0.034204      -0.002087       0.000902      -0.006460       0.003552       0.000066      -0.007513       0.000978       0.006535              1.868368       2.341678      -0.570398       0.109635       1.926874      -0.116428       1.336552           0.000043
           36              H       4.026405      14.088182       6.949574       0.108812       1.060892 0.74729700E+01  0.70809073E+02                                 1.603928                            1.511851      -0.740793       2.523003                    0.999828       3.169555       8.208707       0.563578       1.146981      -0.742142       0.001352       0.034231      -0.019117       0.039230       0.000766      -0.002271      -0.014510       0.002308      -0.040881      -0.021497       0.007542       0.013955              1.641889       1.407069      -0.044976      -0.019385       2.116664      -0.369554       1.401935           0.000021
           37              H       5.946438      12.843562       7.317459       0.113557       1.046041 0.73401876E+01  0.70533612E+02                                 1.707632                            1.586943      -0.816921       2.493489                    0.999191       3.398511       9.416155       0.495416       1.286610      -0.707904       0.034796       0.015672      -0.008971       0.039203       0.006516      -0.004084      -0.010546       0.003599      -0.024188      -0.014651      -0.000509       0.015159              1.790009       2.395863       0.159144      -0.329261       1.502308      -0.058964       1.471856          -0.000177
           38              H       3.780135      10.175616       9.349447       0.125280       1.133455 0.89618584E+01  0.90439394E+02                                 1.789639                            1.748101      -1.272689       2.285144                    0.995140       3.563195      10.086634       0.474658       1.278692      -0.709654      -0.002398      -0.032783       0.025733       0.041745       0.000244      -0.000669      -0.012428      -0.015428      -0.000295      -0.009299      -0.007583       0.016882              1.784694       1.795917      -0.005966      -0.016766       1.927807      -0.287376       1.630359          -0.000082
           39              H       0.273512       8.104752       7.464038       0.096745       1.022491 0.73733183E+01  0.72123950E+02                                 1.773571                            1.658826      -1.237404       2.281867                    0.993718       3.903143      11.521468       0.447424       1.399491      -0.681718      -0.029984      -0.010873       0.014696       0.035117      -0.000766      -0.006398      -0.012921       0.012230      -0.003824      -0.017420       0.004294       0.013125              1.855882       2.365850       0.233079      -0.380011       1.660995      -0.060887       1.540801          -0.000313
           40              H       2.190277       6.914794       7.863538       0.110025       1.105000 0.79068761E+01  0.76242094E+02                                 1.675309                            1.576737      -0.774010       2.509427                    0.999667       3.224986       8.519046       0.538730       1.179085      -0.734553       0.000325      -0.031667       0.020048       0.037481      -0.005633      -0.002961      -0.015803       0.005780      -0.027966      -0.021636       0.007255       0.014380              1.717947       1.457060       0.104726      -0.031904       2.178501      -0.419418       1.518278           0.000068
           41              H       4.206203       7.633814       7.055915       0.122694       1.048818 0.74475272E+01  0.70910003E+02                                 1.628977                            1.538560      -0.818711       2.496513                    0.999642       3.194013       8.447559       0.539713       1.191922      -0.730876       0.033652      -0.019931       0.012314       0.041004      -0.009424       0.002318      -0.010666       0.001758      -0.019178      -0.014304      -0.002117       0.016421              1.676915       2.164853      -0.296425       0.126682       1.562461      -0.091213       1.303431           0.000094
           42              H       2.324309      10.583482       5.067038       0.130998       1.085354 0.84426172E+01  0.83766551E+02                                 1.726020                            1.687069      -1.186741       2.328636                    0.996348       3.452203       9.625573       0.488307       1.264211      -0.713131       0.001200       0.032194      -0.027146       0.042128      -0.000825      -0.000114      -0.011142      -0.016908       0.009372      -0.010128      -0.006192       0.016320              1.720127       1.729049      -0.009711      -0.017883       1.782735      -0.307670       1.648595           0.000037
           43              H       0.529589      18.299290      11.384310       0.111212       1.097723 0.77262409E+01  0.75270816E+02                                 1.762643                            1.626517      -0.997212       2.405054                    0.997599       3.523098       9.858582       0.489630       1.284044      -0.707599      -0.012257      -0.007411      -0.033444       0.036382       0.004996       0.005059       0.004092       0.014781       0.018305      -0.012332       0.000183       0.012149              1.850056       1.488068       0.110513       0.256671       1.487814       0.236468       2.574286           0.000104
           44              H      10.087260      17.771587      13.120266       0.106569       1.101177 0.77684883E+01  0.73819003E+02                                 1.605174                            1.512109      -0.728538       2.526524                    0.999848       3.111750       7.891907       0.584001       1.103725      -0.754459      -0.036811      -0.007516      -0.007537       0.038319       0.010449       0.001386      -0.002516       0.027891       0.032548      -0.023085       0.010851       0.012234              1.617345       2.015744       0.338741       0.134412       1.417497       0.064076       1.418794           0.000020
           45              H      -0.003269      17.849376      15.307457       0.123113       1.107848 0.78151995E+01  0.74716691E+02                                 1.640190                            1.539061      -0.873936       2.471413                    0.999215       3.136529       8.099648       0.563671       1.136587      -0.745513      -0.023094      -0.016444       0.030728       0.041809       0.011677      -0.004653      -0.008726       0.016206       0.011333      -0.017714       0.000188       0.017527              1.677721       1.550093       0.217550      -0.325482       1.447330      -0.230846       2.035741          -0.000043
           46              H       3.317016      19.615392      13.893399       0.124738       1.152565 0.89800494E+01  0.90582876E+02                                 1.803553                            1.744887      -1.168573       2.331477                    0.996387       3.550486      10.017318       0.477586       1.271415      -0.711342       0.036936       0.014971       0.006910       0.040449       0.007653       0.004589       0.003529       0.015399      -0.018781      -0.009181      -0.006252       0.015433              1.795740       1.964554       0.278466       0.092676       1.591929       0.047474       1.830737          -0.000063
           47              H       9.906372      12.122438      19.894520       0.364482       0.847153 0.65501588E+01  0.64063647E+02                                 1.723321                            1.684143      -2.219714       1.905139                    0.994002       3.860037      12.544534       0.385664       1.623818      -0.637774       0.013804       0.017331       0.021257       0.030704       0.005736       0.004041       0.006667      -0.002499      -0.010177      -0.007631      -0.003943       0.011574              1.781168       1.730408       0.114670       0.310511       1.739079       0.301481       1.874017           0.001326
           48              H       3.805197      19.459814      20.087085       0.385580       0.880976 0.68112486E+01  0.66693901E+02                                 1.726727                            1.687146      -2.195865       1.939888                    0.994435       3.500959      11.068013       0.399151       1.567148      -0.649035       0.014632      -0.018301       0.022515       0.032495      -0.005326       0.004526      -0.007468      -0.017945      -0.018024      -0.010685      -0.005908       0.016594              1.774013       1.760972      -0.098269       0.262820       1.663180      -0.271551       1.897886           0.002571
           49              H       6.491283       7.688477      17.425668       0.119474       1.106103 0.79656971E+01  0.77307048E+02                                 1.700997                            1.601324      -0.913364       2.449573                    0.998875       3.302579       8.884936       0.522811       1.207163      -0.726888      -0.016052      -0.004847       0.036851       0.040487       0.008553      -0.007580      -0.004628       0.012883       0.019929      -0.014062      -0.001817       0.015880              1.743624       1.534278       0.089121      -0.271778       1.375036      -0.050847       2.321557           0.000110
           50              H       5.226153       6.927408      15.617859       0.114092       1.073814 0.74050089E+01  0.69424444E+02                                 1.568327                            1.467304      -0.740959       2.526033                    0.999842       3.054394       7.657420       0.599202       1.090300      -0.757890      -0.035260      -0.016279       0.005860       0.039276       0.014898      -0.001530       0.002155       0.021348       0.033072      -0.024035       0.011135       0.012899              1.600267       1.977665       0.411294      -0.145358       1.455810      -0.065287       1.367326           0.000027
           51              H       6.037972       7.169184      13.459410       0.115110       1.170956 0.84303995E+01  0.82170853E+02                                 1.703936                            1.599368      -0.910296       2.446623                    0.998857       3.235870       8.447790       0.552277       1.137836      -0.745025      -0.022210      -0.014418      -0.029585       0.039704       0.011916       0.005494       0.006644       0.014591       0.002582      -0.015108      -0.002391       0.017499              1.739178       1.640277       0.242800       0.328272       1.490272       0.234034       2.086985          -0.000103
           52              H       9.210060       9.107597      14.859097       0.119783       1.155137 0.90503083E+01  0.91649108E+02                                 1.815197                            1.757560      -1.262727       2.283277                    0.995432       3.635772      10.344032       0.472556       1.279936      -0.708765       0.033359       0.020312      -0.007050       0.039688       0.008534      -0.003484      -0.003867       0.007611      -0.021030      -0.008793      -0.005261       0.014054              1.805553       1.880689       0.324644      -0.081360       1.667255      -0.062518       1.868714          -0.000129
           53              H       9.984829       6.784445      19.319700       0.120330       1.050031 0.74369885E+01  0.72081058E+02                                 1.737990                            1.617501      -1.107435       2.360652                    0.996555       3.538438      10.018854       0.479026       1.319239      -0.699750      -0.021387       0.023377      -0.023598       0.039506      -0.005627       0.003101      -0.003793       0.007220       0.032869      -0.012319      -0.000541       0.012861              1.809775       1.791919      -0.504130       0.297284       2.000860      -0.287281       1.636548          -0.000379
           54              H       0.416262       5.319072      18.193053       0.107797       1.089102 0.78765073E+01  0.75791846E+02                                 1.649274                            1.565954      -0.760333       2.512443                    0.999748       3.227479       8.485891       0.545207       1.167496      -0.737189      -0.004341       0.000948      -0.037049       0.037315      -0.013415       0.003430      -0.001373       0.000789       0.025261      -0.017708       0.005423       0.012285              1.664697       1.311235      -0.063376       0.029436       1.452979       0.139096       2.229878           0.000052
           55              H       1.938559       3.935693      19.299581       0.122771       1.111780 0.79508075E+01  0.77974506E+02                                 1.772764                            1.648482      -1.104989       2.359569                    0.997014       3.504671       9.822784       0.487277       1.281706      -0.708292       0.025812      -0.023978      -0.021408       0.041226      -0.008151      -0.006436       0.001268       0.015717       0.021347      -0.014970       0.001072       0.013898              1.849031       1.738125      -0.453329      -0.265565       2.037986       0.389601       1.770983          -0.000152
           56              H       0.578625       5.413680      22.800235       0.131151       1.081332 0.81946551E+01  0.80505212E+02                                 1.705165                            1.647945      -1.158002       2.336787                    0.997156       3.402218       9.364143       0.501680       1.242756      -0.717945       0.000865       0.001863       0.041513       0.041564       0.001338       0.000392       0.000748      -0.001660       0.043219      -0.008778      -0.005664       0.014442              1.717280       1.480317      -0.129323      -0.011063       1.653120       0.000046       2.018403           0.000320
           57              H       1.991953       7.682170      21.061405       0.107862       1.053451 0.74481955E+01  0.72644090E+02                                 1.768401                            1.635615      -1.291178       2.256574                    0.994896       3.810526      11.033712       0.466245       1.346922      -0.692032      -0.028278      -0.016256       0.010293       0.034203       0.002087      -0.000902      -0.006460       0.003552       0.000065      -0.007514       0.000979       0.006535              1.868377       2.341690       0.570402      -0.109636       1.926883      -0.116428       1.336557           0.000043
           58              H       4.026405       6.935818      21.791426       0.108815       1.060901 0.74730527E+01  0.70810006E+02                                 1.603931                            1.511854      -0.740788       2.523002                    0.999828       3.169577       8.208755       0.563582       1.146972      -0.742144       0.001351      -0.034230       0.019117       0.039229      -0.000766       0.002271      -0.014510       0.002308      -0.040882      -0.021498       0.007543       0.013955              1.641892       1.407072       0.044977       0.019385       2.116667      -0.369554       1.401937           0.000024
           59              H       5.946438       8.180438      21.423541       0.113561       1.046056 0.73403303E+01  0.70535344E+02                                 1.707647                            1.586957      -0.816923       2.493484                    0.999191       3.398552       9.416300       0.495415       1.286607      -0.707904       0.034795      -0.015671       0.008970       0.039201      -0.006514       0.004084      -0.010548       0.003598      -0.024189      -0.014652      -0.000507       0.015159              1.790025       2.395886      -0.159144       0.329265       1.502322      -0.058964       1.471869          -0.000178
           60              H       3.780135      10.848384      19.391553       0.125283       1.133445 0.89617727E+01  0.90438462E+02                                 1.789641                            1.748102      -1.272685       2.285148                    0.995140       3.563198      10.086693       0.474653       1.278706      -0.709651      -0.002399       0.032782      -0.025733       0.041745      -0.000244       0.000669      -0.012428      -0.015428      -0.000294      -0.009298      -0.007583       0.016881              1.784696       1.795920       0.005965       0.016767       1.927808      -0.287376       1.630360          -0.000084
           61              H       0.273512      12.919248      21.276962       0.096742       1.022500 0.73734045E+01  0.72124998E+02                                 1.773580                            1.658835      -1.237408       2.281863                    0.993718       3.903166      11.521549       0.447424       1.399489      -0.681719      -0.029983       0.010872      -0.014697       0.035117       0.000766       0.006399      -0.012921       0.012230      -0.003824      -0.017420       0.004294       0.013126              1.855892       2.365866      -0.233082       0.380013       1.661004      -0.060888       1.540807          -0.000315
           62              H       2.190277      14.109206      20.877462       0.110026       1.105021 0.79070796E+01  0.76244649E+02                                 1.675340                            1.576764      -0.774014       2.509423                    0.999667       3.225027       8.519225       0.538721       1.179094      -0.734551       0.000325       0.031666      -0.020048       0.037480       0.005633       0.002961      -0.015804       0.005780      -0.027969      -0.021636       0.007256       0.014381              1.717978       1.457086      -0.104729       0.031905       2.178545      -0.419429       1.518304           0.000067
           63              H       4.206203      13.390186      21.685084       0.122696       1.048813 0.74474887E+01  0.70909559E+02                                 1.628973                            1.538557      -0.818700       2.496517                    0.999642       3.194010       8.447552       0.539713       1.191923      -0.730876       0.033652       0.019930      -0.012314       0.041003       0.009424      -0.002318      -0.010666       0.001759      -0.019177      -0.014304      -0.002116       0.016421              1.676910       2.164846       0.296423      -0.126681       1.562457      -0.091213       1.303429           0.000094
           64              H       2.324309      10.440518      23.673962       0.130988       1.085360 0.84426657E+01  0.83767163E+02                                 1.726029                            1.687077      -1.186749       2.328632                    0.996348       3.452210       9.625604       0.488304       1.264216      -0.713130       0.001200      -0.032194       0.027146       0.042128       0.000825       0.000114      -0.011142      -0.016907       0.009373      -0.010128      -0.006192       0.016320              1.720136       1.729057       0.009711       0.017883       1.782745      -0.307674       1.648604           0.000039
           65              H       0.529589       2.724710      17.356690       0.111211       1.097728 0.77262874E+01  0.75271437E+02                                 1.762653                            1.626526      -0.997173       2.405072                    0.997598       3.523116       9.858667       0.489626       1.284051      -0.707597      -0.012256       0.007410       0.033443       0.036380      -0.004999      -0.005055       0.004090       0.014783       0.018307      -0.012333       0.000188       0.012146              1.850067       1.488076      -0.110514      -0.256672       1.487822       0.236470       2.574302           0.000107
           66              H      10.087260       3.252413      15.620733       0.106565       1.101198 0.77686738E+01  0.73821244E+02                                 1.605198                            1.512130      -0.728542       2.526521                    0.999848       3.111781       7.892024       0.583995       1.103729      -0.754458      -0.036812       0.007515       0.007536       0.038319      -0.010449      -0.001385      -0.002516       0.027892       0.032549      -0.023086       0.010852       0.012234              1.617369       2.015778      -0.338749      -0.134414       1.417517       0.064077       1.418813           0.000023
           67              H      -0.003269       3.174624      13.433543       0.123112       1.107847 0.78151896E+01  0.74716570E+02                                 1.640189                            1.539060      -0.873948       2.471408                    0.999215       3.136526       8.099638       0.563671       1.136588      -0.745513      -0.023094       0.016444      -0.030729       0.041809      -0.011677       0.004653      -0.008727       0.016207       0.011334      -0.017715       0.000188       0.017527              1.677721       1.550092      -0.217550       0.325482       1.447329      -0.230846       2.035740          -0.000044
           68              H       3.317016       1.408608      14.847601       0.124741       1.152565 0.89800625E+01  0.90583112E+02                                 1.803558                            1.744892      -1.168564       2.331481                    0.996387       3.550497      10.017380       0.477583       1.271420      -0.711341       0.036936      -0.014972      -0.006911       0.040449      -0.007654      -0.004589       0.003529       0.015400      -0.018781      -0.009181      -0.006252       0.015433              1.795745       1.964559      -0.278466      -0.092676       1.591933       0.047474       1.830745          -0.000063
           69              H       0.990528       1.610438      23.216980       0.364486       0.847168 0.65503641E+01  0.64066676E+02                                 1.723398                            1.684213      -2.219784       1.905113                    0.994001       3.860188      12.545457       0.385638       1.623903      -0.637761      -0.013806       0.017329      -0.021257       0.030704      -0.005732       0.004043      -0.006667      -0.002501      -0.010178      -0.007632      -0.003941       0.011572              1.781250       1.730485      -0.114681       0.310537       1.739157      -0.301506       1.874108           0.001327
           70              H       7.091703       8.947814      23.024415       0.385590       0.880963 0.68111356E+01  0.66692737E+02                                 1.726733                            1.687152      -2.196063       1.939821                    0.994429       3.500945      11.068083       0.399142       1.567184      -0.649029      -0.014632      -0.018292      -0.022519       0.032493       0.005329       0.004521       0.007469      -0.017920      -0.018009      -0.010673      -0.005911       0.016584              1.774020       1.760979       0.098272       0.262824       1.663186       0.271554       1.897894           0.002566
           71              H       4.405617      18.200477      25.685832       0.119470       1.106114 0.79657986E+01  0.77308341E+02                                 1.701013                            1.601339      -0.913368       2.449569                    0.998875       3.302608       8.885055       0.522806       1.207170      -0.726886       0.016052      -0.004849      -0.036851       0.040486      -0.008553      -0.007580       0.004628       0.012883       0.019931      -0.014063      -0.001818       0.015880              1.743641       1.534292      -0.089123      -0.271780       1.375048       0.050847       2.321582           0.000125
           72              H       5.670747      17.439408      27.493641       0.114088       1.073833 0.74051857E+01  0.69426626E+02                                 1.568357                            1.467331      -0.740961       2.526032                    0.999842       3.054426       7.657569       0.599190       1.090313      -0.757887       0.035260      -0.016280      -0.005860       0.039276      -0.014899      -0.001530      -0.002155       0.021349       0.033072      -0.024035       0.011136       0.012900              1.600299       1.977707      -0.411306      -0.145363       1.455837       0.065289       1.367353           0.000051
           73              H       4.858928      17.681184       0.911090       0.115107       1.170995 0.84307674E+01  0.82175537E+02                                 1.703992                            1.599417      -0.910311       2.446614                    0.998857       3.235933       8.448079       0.552259       1.137857      -0.745020       0.022210      -0.014419       0.029584       0.039704      -0.011917       0.005493      -0.006643       0.014592       0.002583      -0.015109      -0.002390       0.017499              1.739237       1.640330      -0.242812       0.328287       1.490318      -0.234045       2.087062          -0.000094
           74              H       1.686840      19.619597      28.252403       0.119782       1.155152 0.90504504E+01  0.91650805E+02                                 1.815201                            1.757564      -1.262751       2.283260                    0.995432       3.635809      10.344115       0.472560       1.279921      -0.708768      -0.033358       0.020312       0.007050       0.039687      -0.008533      -0.003485       0.003868       0.007610      -0.021029      -0.008793      -0.005261       0.014054              1.805557       1.880692      -0.324644      -0.081360       1.667258       0.062518       1.868719          -0.000120
           75              H       0.912071      17.296445      23.791800       0.120329       1.050049 0.74371543E+01  0.72083114E+02                                 1.738012                            1.617521      -1.107523       2.360612                    0.996554       3.538488      10.019048       0.479022       1.319241      -0.699749       0.021388       0.023377       0.023596       0.039506       0.005627       0.003101       0.003792       0.007224       0.032874      -0.012321      -0.000540       0.012861              1.809799       1.791942       0.504140       0.297289       2.000888       0.287286       1.636568          -0.000372
           76              H      10.480638      15.831072      24.918447       0.107796       1.089117 0.78766446E+01  0.75793524E+02                                 1.649290                            1.565969      -0.760344       2.512436                    0.999748       3.227508       8.485997       0.545204       1.167498      -0.737189       0.004342       0.000947       0.037048       0.037314       0.013415       0.003430       0.001372       0.000789       0.025260      -0.017708       0.005423       0.012284              1.664714       1.311246       0.063377       0.029436       1.452993      -0.139098       2.229902           0.000065
           77              H       8.958341      14.447693      23.811918       0.122776       1.111770 0.79507209E+01  0.77973589E+02                                 1.772767                            1.648485      -1.104971       2.359581                    0.997015       3.504661       9.822812       0.487271       1.281724      -0.708289      -0.025810      -0.023982       0.021404       0.041224       0.008152      -0.006436      -0.001264       0.015718       0.021347      -0.014972       0.001075       0.013897              1.849036       1.738131       0.453333      -0.265567       2.037992      -0.389603       1.770985          -0.000147
           78              H      10.318275      15.925680      20.311265       0.131156       1.081352 0.81948569E+01  0.80507660E+02                                 1.705180                            1.647959      -1.158025       2.336772                    0.997156       3.402263       9.364282       0.501681       1.242747      -0.717947      -0.000863       0.001862      -0.041512       0.041562      -0.001337       0.000391      -0.000748      -0.001661       0.043219      -0.008778      -0.005664       0.014442              1.717295       1.480330       0.129326      -0.011063       1.653136      -0.000046       2.018419           0.000321
           79              H       8.904947      18.194170      22.050095       0.107870       1.053443 0.74481204E+01  0.72643195E+02                                 1.768392                            1.635608      -1.291200       2.256566                    0.994896       3.810507      11.033655       0.466246       1.346923      -0.692032       0.028278      -0.016258      -0.010292       0.034204      -0.002087      -0.000902       0.006459       0.003552       0.000067      -0.007513       0.000978       0.006534              1.868368       2.341678      -0.570399      -0.109636       1.926873       0.116428       1.336552           0.000044
           80              H       6.870495      17.447818      21.320074       0.108831       1.060867 0.74727486E+01  0.70806384E+02                                 1.603894                            1.511821      -0.740782       2.523011                    0.999828       3.169512       8.208536       0.563589       1.146969      -0.742144      -0.001352      -0.034232      -0.019116       0.039231       0.000767       0.002270       0.014510       0.002307      -0.040880      -0.021497       0.007541       0.013956              1.641853       1.407041      -0.044974       0.019385       2.116609       0.369541       1.401908           0.000029
           81              H       4.950462      18.692438      21.687959       0.113568       1.046032 0.73401129E+01  0.70532657E+02                                 1.707613                            1.586928      -0.816893       2.493502                    0.999191       3.398496       9.416072       0.495422       1.286598      -0.707906      -0.034796      -0.015675      -0.008969       0.039204       0.006515       0.004085       0.010548       0.003599      -0.024188      -0.014653      -0.000508       0.015160              1.789988       2.395828       0.159140       0.329254       1.502294       0.058963       1.471843          -0.000170
           82              H       7.116765       0.336384      23.719947       0.125284       1.133435 0.89616511E+01  0.90436753E+02                                 1.789616                            1.748079      -1.272672       2.285153                    0.995141       3.563160      10.086495       0.474662       1.278690      -0.709655       0.002397       0.032783       0.025733       0.041745       0.000244       0.000668       0.012428      -0.015430      -0.000294      -0.009298      -0.007584       0.016882              1.784671       1.795892      -0.005965       0.016766       1.927781       0.287371       1.630339          -0.000078
           83              H      10.623388       2.407248      21.834538       0.096743       1.022524 0.73736243E+01  0.72127719E+02                                 1.773608                            1.658860      -1.237448       2.281842                    0.993717       3.903230      11.521801       0.447420       1.399489      -0.681718       0.029981       0.010873       0.014699       0.035117      -0.000767       0.006399       0.012922       0.012229      -0.003827      -0.017421       0.004295       0.013126              1.855923       2.365905       0.233086       0.380022       1.661031       0.060889       1.540831          -0.000314
           84              H       8.706623       3.597206      22.234038       0.110031       1.104989 0.79067830E+01  0.76240961E+02                                 1.675297                            1.576727      -0.773998       2.509434                    0.999667       3.224967       8.518979       0.538733       1.179083      -0.734554      -0.000325       0.031667       0.020050       0.037482      -0.005634       0.002961       0.015804       0.005780      -0.027965      -0.021636       0.007255       0.014381              1.717934       1.457050       0.104722       0.031903       2.178483       0.419413       1.518268           0.000064
           85              H       6.690697       2.878186      21.426416       0.122703       1.048765 0.74470446E+01  0.70904182E+02                                 1.628917                            1.538506      -0.818658       2.496542                    0.999642       3.193914       8.447194       0.539725       1.191916      -0.730878      -0.033653       0.019929       0.012314       0.041004      -0.009423      -0.002319       0.010665       0.001762      -0.019173      -0.014303      -0.002117       0.016420              1.676851       2.164761      -0.296409      -0.126676       1.562404       0.091208       1.303389           0.000089
           86              H       8.572591      20.952518      19.437538       0.131002       1.085345 0.84425119E+01  0.83765163E+02                                 1.726002                            1.687052      -1.186744       2.328634                    0.996348       3.452177       9.625450       0.488313       1.264202      -0.713133      -0.001201      -0.032193      -0.027147       0.042128      -0.000827       0.000114       0.011142      -0.016907       0.009379      -0.010129      -0.006191       0.016320              1.720109       1.729031      -0.009710       0.017883       1.782716       0.307665       1.648579           0.000037
           87              H      10.367311      13.236710      25.754810       0.111214       1.097714 0.77261677E+01  0.75269933E+02                                 1.762634                            1.626510      -0.997205       2.405057                    0.997599       3.523084       9.858535       0.489630       1.284046      -0.707598       0.012258       0.007410      -0.033444       0.036382       0.004997      -0.005060      -0.004093       0.014781       0.018305      -0.012332       0.000182       0.012150              1.850046       1.488061       0.110512      -0.256668       1.487808      -0.236466       2.574269           0.000110
           88              H       0.809640      13.764413      27.490766       0.106562       1.101221 0.77688861E+01  0.73823918E+02                                 1.605237                            1.512164      -0.728551       2.526517                    0.999848       3.111807       7.892178       0.583979       1.103749      -0.754453       0.036811       0.007515      -0.007537       0.038319       0.010449      -0.001386       0.002516       0.027890       0.032551      -0.023086       0.010852       0.012234              1.617410       2.015835       0.338764      -0.134421       1.417549      -0.064080       1.418845           0.000046
           89              H       0.003269      13.686624       0.936957       0.123112       1.107848 0.78152003E+01  0.74716738E+02                                 1.640195                            1.539065      -0.873940       2.471413                    0.999215       3.136523       8.099648       0.563668       1.136593      -0.745511       0.023094       0.016444       0.030729       0.041809       0.011676       0.004654       0.008726       0.016206       0.011332      -0.017713       0.000187       0.017527              1.677727       1.550097       0.217552       0.325485       1.447334       0.230849       2.035749          -0.000033
           90              H       7.579884      11.920608      28.263899       0.124743       1.152581 0.89802368E+01  0.90585507E+02                                 1.803590                            1.744922      -1.168578       2.331475                    0.996386       3.550538      10.017602       0.477573       1.271439      -0.711337      -0.036935      -0.014971       0.006911       0.040449       0.007653      -0.004589      -0.003528       0.015399      -0.018780      -0.009179      -0.006252       0.015431              1.795778       1.964595       0.278474      -0.092679       1.591959      -0.047475       1.830780          -0.000057
           91              H       0.990528      19.413562       5.524020       0.364490       0.847182 0.65505080E+01  0.64068478E+02                                 1.723418                            1.684232      -2.219826       1.905092                    0.994001       3.860238      12.545685       0.385635       1.623904      -0.637760      -0.013803      -0.017329       0.021259       0.030704       0.005730      -0.004045      -0.006668      -0.002505      -0.010179      -0.007632      -0.003941       0.011573              1.781272       1.730506       0.114683      -0.310542       1.739178      -0.301512       1.874131           0.001324
           92              H       7.091703      12.076186       5.716585       0.385576       0.880972 0.68111888E+01  0.66693088E+02                                 1.726715                            1.687134      -2.196001       1.939839                    0.994430       3.500927      11.067849       0.399154       1.567139      -0.649037      -0.014633       0.018290       0.022519       0.032493      -0.005330      -0.004520       0.007470      -0.017916      -0.018004      -0.010671      -0.005912       0.016583              1.774001       1.760958      -0.098271      -0.262820       1.663169       0.271552       1.897874           0.002567
           93              H       4.405617       2.823523       3.055168       0.119467       1.106109 0.79657531E+01  0.77307768E+02                                 1.701008                            1.601334      -0.913366       2.449571                    0.998875       3.302596       8.885007       0.522807       1.207169      -0.726887       0.016051       0.004849       0.036851       0.040486       0.008552       0.007580       0.004629       0.012882       0.019931      -0.014062      -0.001818       0.015880              1.743635       1.534288       0.089122       0.271780       1.375044       0.050847       2.321575           0.000120
           94              H       5.670747       3.584592       1.247359       0.114087       1.073825 0.74051104E+01  0.69425667E+02                                 1.568341                            1.467317      -0.740961       2.526031                    0.999842       3.054415       7.657500       0.599197       1.090304      -0.757889       0.035260       0.016279       0.005860       0.039276       0.014899       0.001530      -0.002154       0.021348       0.033072      -0.024035       0.011135       0.012900              1.600282       1.977684       0.411299       0.145361       1.455823       0.065288       1.367340           0.000041
           95              H       4.858928       3.342816      27.829910       0.115096       1.171027 0.84310453E+01  0.82178911E+02                                 1.704022                            1.599443      -0.910337       2.446599                    0.998856       3.235978       8.448226       0.552255       1.137856      -0.745020       0.022210       0.014419      -0.029584       0.039704       0.011917      -0.005493      -0.006643       0.014592       0.002583      -0.015109      -0.002390       0.017499              1.739268       1.640360       0.242820      -0.328297       1.490342      -0.234052       2.087103          -0.000097
           96              H       1.686840       1.404403       0.488597       0.119777       1.155164 0.90505657E+01  0.91652279E+02                                 1.815214                            1.757576      -1.262765       2.283252                    0.995432       3.635835      10.344211       0.472558       1.279922      -0.708767      -0.033358      -0.020311      -0.007050       0.039687       0.008533       0.003485       0.003868       0.007609      -0.021029      -0.008793      -0.005261       0.014053              1.805570       1.880706       0.324648       0.081360       1.667269       0.062518       1.868734          -0.000123
           97              H       0.912071       3.727555       4.949200       0.120323       1.050058 0.74372358E+01  0.72084112E+02                                 1.738023                            1.617531      -1.107569       2.360591                    0.996553       3.538511      10.019132       0.479020       1.319243      -0.699748       0.021389      -0.023377      -0.023595       0.039506      -0.005627      -0.003100       0.003792       0.007227       0.032876      -0.012322      -0.000540       0.012862              1.809812       1.791953      -0.504145      -0.297292       2.000903       0.287288       1.636579          -0.000376
           98              H      10.480638       5.192928       3.822553       0.107787       1.089134 0.78767990E+01  0.75795406E+02                                 1.649311                            1.565987      -0.760352       2.512431                    0.999748       3.227536       8.486102       0.545199       1.167503      -0.737188       0.004342      -0.000947      -0.037048       0.037314      -0.013416      -0.003430       0.001372       0.000788       0.025260      -0.017708       0.005424       0.012285              1.664735       1.311260      -0.063378      -0.029436       1.453010      -0.139101       2.229934           0.000059
           99              H       8.958341       6.576307       4.929082       0.122774       1.111773 0.79507462E+01  0.77973903E+02                                 1.772771                            1.648488      -1.104977       2.359577                    0.997015       3.504667       9.822834       0.487270       1.281725      -0.708288      -0.025809       0.023983      -0.021403       0.041224      -0.008152       0.006436      -0.001262       0.015718       0.021348      -0.014972       0.001076       0.013896              1.849039       1.738134      -0.453334       0.265567       2.037996      -0.389604       1.770988          -0.000150
          100              H      10.318275       5.098320       8.429735       0.131146       1.081377 0.81951063E+01  0.80510802E+02                                 1.705214                            1.647991      -1.158052       2.336758                    0.997156       3.402315       9.364496       0.501673       1.242757      -0.717944      -0.000864      -0.001861       0.041512       0.041562       0.001337      -0.000391      -0.000747      -0.001661       0.043217      -0.008777      -0.005664       0.014441              1.717330       1.480357      -0.129332       0.011063       1.653170      -0.000046       2.018464           0.000322
          101              H       8.904947       2.829830       6.690905       0.107874       1.053441 0.74481075E+01  0.72643054E+02                                 1.768391                            1.635607      -1.291205       2.256564                    0.994896       3.810506      11.033659       0.466246       1.346924      -0.692031       0.028278       0.016258       0.010292       0.034204       0.002087       0.000902       0.006459       0.003552       0.000067      -0.007513       0.000979       0.006534              1.868366       2.341675       0.570398       0.109636       1.926872       0.116428       1.336551           0.000044
          102              H       6.870495       3.576182       7.420926       0.108827       1.060875 0.74728229E+01  0.70807329E+02                                 1.603910                            1.511835      -0.740789       2.523009                    0.999828       3.169523       8.208603       0.563582       1.146978      -0.742142      -0.001352       0.034232       0.019116       0.039231      -0.000766      -0.002270       0.014510       0.002307      -0.040881      -0.021497       0.007541       0.013956              1.641870       1.407053       0.044975      -0.019385       2.116636       0.369548       1.401921           0.000030
          103              H       4.950462       2.331562       7.053041       0.113571       1.046027 0.73400688E+01  0.70532126E+02                                 1.707608                            1.586923      -0.816899       2.493500                    0.999191       3.398480       9.416020       0.495423       1.286599      -0.707906      -0.034796       0.015673       0.008970       0.039203      -0.006516      -0.004084       0.010547       0.003599      -0.024187      -0.014651      -0.000508       0.015159              1.789983       2.395822      -0.159140      -0.329254       1.502289       0.058962       1.471838          -0.000172
          104              H       7.116765      20.687616       5.021053       0.125290       1.133450 0.89618047E+01  0.90438697E+02                                 1.789629                            1.748091      -1.272689       2.285144                    0.995140       3.563190      10.086604       0.474661       1.278686      -0.709655       0.002397      -0.032782      -0.025732       0.041744      -0.000244      -0.000668       0.012428      -0.015430      -0.000294      -0.009298      -0.007584       0.016882              1.784684       1.795907       0.005966      -0.016766       1.927794       0.287373       1.630350          -0.000080
          105              H      10.623388      18.616752       6.906462       0.096747       1.022506 0.73734615E+01  0.72125732E+02                                 1.773589                            1.658843      -1.237435       2.281851                    0.993717       3.903187      11.521645       0.447422       1.399491      -0.681718       0.029983      -0.010874      -0.014697       0.035117       0.000766      -0.006399       0.012921       0.012231      -0.003825      -0.017421       0.004294       0.013126              1.855902       2.365878      -0.233082      -0.380017       1.661013       0.060888       1.540816          -0.000316
          106              H       8.706623      17.426794       6.506962       0.110031       1.104991 0.79068008E+01  0.76241238E+02                                 1.675306                            1.576734      -0.774002       2.509434                    0.999667       3.224969       8.519013       0.538728       1.179091      -0.734552      -0.000325      -0.031668      -0.020049       0.037482       0.005634      -0.002961       0.015803       0.005779      -0.027966      -0.021636       0.007255       0.014381              1.717943       1.457057      -0.104724      -0.031904       2.178496       0.419417       1.518275           0.000063
          107              H       6.690697      18.145814       7.314584       0.122706       1.048793 0.74473016E+01  0.70907279E+02                                 1.628947                            1.538533      -0.818692       2.496524                    0.999642       3.193967       8.447388       0.539720       1.191916      -0.730878      -0.033652      -0.019931      -0.012314       0.041004       0.009424       0.002318       0.010665       0.001758      -0.019176      -0.014303      -0.002118       0.016421              1.676882       2.164805       0.296417       0.126679       1.562432       0.091210       1.303410           0.000086
          108              H       8.572591       0.071482       9.303462       0.131003       1.085357 0.84426471E+01  0.83766914E+02                                 1.726021                            1.687070      -1.186751       2.328630                    0.996348       3.452208       9.625588       0.488308       1.264208      -0.713131      -0.001201       0.032193       0.027146       0.042127       0.000826      -0.000114       0.011142      -0.016907       0.009374      -0.010128      -0.006192       0.016320              1.720128       1.729051       0.009710      -0.017883       1.782736       0.307670       1.648596           0.000036
          109              H      10.367311       7.787290       2.986190       0.111216       1.097719 0.77262020E+01  0.75270306E+02                                 1.762634                            1.626509      -0.997227       2.405046                    0.997599       3.523086       9.858524       0.489633       1.284039      -0.707600       0.012258      -0.007411       0.033444       0.036383      -0.004995       0.005061      -0.004093       0.014780       0.018304      -0.012331       0.000180       0.012151              1.850046       1.488061      -0.110512       0.256669       1.487808      -0.236467       2.574269           0.000107
          110              H       0.809640       7.259587       1.250233       0.106571       1.101179 0.77685090E+01  0.73819232E+02                                 1.605174                            1.512109      -0.728542       2.526522                    0.999848       3.111753       7.891910       0.584002       1.103722      -0.754459       0.036811      -0.007516       0.007537       0.038319      -0.010448       0.001386       0.002516       0.027891       0.032549      -0.023085       0.010851       0.012234              1.617345       2.015745      -0.338742       0.134411       1.417497      -0.064076       1.418793           0.000035
          111              H       0.003269       7.337376      27.804043       0.123109       1.107856 0.78152584E+01  0.74717349E+02                                 1.640194                            1.539064      -0.873948       2.471406                    0.999215       3.136534       8.099650       0.563672       1.136583      -0.745514       0.023094      -0.016444      -0.030729       0.041809      -0.011676      -0.004654       0.008726       0.016206       0.011332      -0.017714       0.000187       0.017527              1.677726       1.550097      -0.217552      -0.325485       1.447333       0.230849       2.035747          -0.000038
          112              H       7.579884       9.103392       0.477101       0.124743       1.152579 0.89802007E+01  0.90584856E+02                                 1.803571                            1.744904      -1.168582       2.331472                    0.996386       3.550520      10.017465       0.477582       1.271419      -0.711341      -0.036935       0.014971      -0.006910       0.040448      -0.007653       0.004589      -0.003528       0.015399      -0.018778      -0.009179      -0.006252       0.015431              1.795759       1.964574      -0.278469       0.092678       1.591944      -0.047475       1.830758          -0.000058
          113              C       8.814502      12.017318      11.309583       0.613024      23.122284 0.24878091E+03  0.51483442E+04                                 7.581097                            5.638007       0.003920       2.065801                    0.999684      22.039384      61.817699       0.617718       0.479143      -1.015280       0.037452      -0.024192      -0.049221       0.066413       0.072254       0.015613      -0.021732      -0.065408      -0.166002      -0.078736      -0.028845       0.107582              9.174017       7.679139      -2.241671      -2.403738       5.801302       2.035223      14.041609          -0.004290
          114              C       8.025567      12.578659      12.421860      -0.028938      38.070548 0.42252062E+03  0.97831698E+04                                 9.763551                            6.786168       0.117288       2.045918                    0.999307      26.864029      74.639743       0.647205       0.408726      -1.077880      -0.024665       0.013899       0.035218       0.045187      -0.001280       0.006790      -0.002949       0.012365      -0.000787      -0.007535      -0.003452       0.010988             12.514716       9.854401      -3.242282      -3.047290       7.070402       2.376430      20.619344           0.006840
          115              C       6.799666      13.219891      12.183310      -0.092560      31.195829 0.42608557E+03  0.99739220E+04                                 8.646733                            6.942533       0.033007       1.984814                    0.999669      29.040415      83.495963       0.616832       0.424200      -1.058548       0.004333      -0.010950       0.020694       0.023810       0.005049       0.024321      -0.010169      -0.003323       0.041334      -0.028356      -0.002024       0.030379              9.437838       9.411319      -2.963786      -0.996080       6.274738       1.118951      12.627458           0.000244
          116              C       6.045600      13.682419      13.266846      -0.095946      31.072209 0.39909832E+03  0.91500839E+04                                 8.471609                            6.608434       0.199935       2.040515                    0.999787      28.336312      79.473676       0.651047       0.410344      -1.072102       0.018135      -0.018124       0.009779       0.027440      -0.036554       0.008011       0.003323       0.048508       0.032198      -0.049982       0.010417       0.039565              9.422268       9.159147      -2.793903       0.288183       6.041306       0.317892      13.066350           0.000542
          117              C       6.525064      13.516330      14.563065      -0.089690      31.134341 0.40118506E+03  0.92576723E+04                                 8.624799                            6.729299       0.013895       1.981261                    0.999668      28.748757      82.269779       0.627080       0.423278      -1.058329       0.003656      -0.010164      -0.022282       0.024762       0.002034      -0.028767       0.014586      -0.000060      -0.018753      -0.034891       0.004769       0.030122              9.596007       8.882046      -2.845924       1.604456       6.212967      -0.574587      13.693007          -0.000550
          118              C       7.695391      12.870893      14.795867      -0.032249      39.010920 0.41684333E+03  0.96181377E+04                                 9.935916                            6.742559       0.083209       2.037055                    0.999379      26.759047      74.193613       0.649053       0.408986      -1.077820      -0.011810       0.002542      -0.044964       0.046559       0.003009      -0.007585       0.005100       0.016764      -0.003432      -0.012567      -0.000453       0.013020             13.082399       9.345090      -2.824829       1.887544       6.805365      -0.800549      23.096743           0.005386
          119              C       8.424393      12.387341      13.718079      -0.119921      36.558119 0.44141178E+03  0.10489489E+05                                 9.799872                            7.163463      -0.143549       1.923985                    0.999517      30.079807      88.928816       0.591238       0.435947      -1.044818      -0.020917       0.010128      -0.000832       0.023255       0.014863       0.007868      -0.003973      -0.001414      -0.159604      -0.054347       0.012796       0.041551             12.278516       7.650159      -1.906532      -1.266321       6.513019       1.129606      22.672371           0.000357
          120              C       8.205366      12.658550      16.178309       0.662630      21.919324 0.21725705E+03  0.43528567E+04                                 7.356685                            5.294981      -0.063639       2.060004                    0.999349      21.091401      58.499503       0.631712       0.483934      -1.011218       0.023172      -0.011083       0.060595       0.065815       0.041060      -0.015388       0.008253      -0.135129      -0.215248      -0.079765      -0.035250       0.115015              9.160471       7.338176      -1.470304       1.257719       4.706888      -0.996669      15.436351           0.002313
          121              C       9.736380      13.798051       6.782876       0.610520      23.486471 0.24368552E+03  0.50193034E+04                                 7.629279                            5.568064      -0.116834       2.021384                    0.999313      22.168488      62.132261       0.623279       0.477101      -1.015873      -0.037021      -0.033741      -0.036531       0.061996      -0.091140      -0.021827      -0.018758       0.066540      -0.124606      -0.091797      -0.026321       0.118118              9.459614       7.772101       4.843158       1.316057      11.680501       1.379871       8.926240           0.003778
          122              C      10.603773      14.788282       7.547387      -0.030940      38.098718 0.45727499E+03  0.10805927E+05                                 9.831953                            7.106697       0.033088       2.019174                    0.999180      27.341805      76.901737       0.625795       0.414180      -1.073645       0.035634       0.023774       0.023326       0.048776      -0.002525      -0.001832      -0.006577       0.001612       0.035957      -0.010525      -0.003586       0.014111             12.590552      10.730453       7.317565       1.364179      16.636997       1.995133      10.404205           0.003449
          123              C      10.556917      14.807203       8.958570      -0.081448      30.530516 0.42190538E+03  0.98916218E+04                                 8.655263                            6.988892      -0.043211       1.971499                    0.999389      28.954184      84.419774       0.601757       0.434143      -1.048193       0.017099      -0.002946      -0.008499       0.019321      -0.017024      -0.016564      -0.019211       0.010936      -0.005083      -0.035811       0.016041       0.019770              9.656302       7.983052       4.329681       0.421615      11.430550       1.221649       9.555304          -0.000618
          124              C       0.467477      15.669187       9.619613      -0.083430      29.434651 0.38756738E+03  0.88418998E+04                                 8.216883                            6.523374       0.297633       2.079549                    0.999788      28.023052      79.014576       0.652047       0.411745      -1.068635       0.007292       0.001749      -0.027986       0.028973       0.009778      -0.009660      -0.009222      -0.014621       0.066898      -0.023868      -0.004592       0.028459              9.168794       7.633604       4.274196       0.157155      10.652013       0.985132       9.220765           0.000473
          125              C       1.383906      16.518557       8.961444      -0.089468      30.854756 0.43706489E+03  0.10327580E+05                                 8.698541                            7.106357      -0.047285       1.966589                    0.999281      29.233867      85.291641       0.598238       0.433291      -1.049753      -0.014708      -0.009584      -0.004824       0.018206      -0.003169       0.016278       0.009542      -0.002109      -0.048105      -0.027189       0.011237       0.015952              9.600814       7.896811       4.051823      -0.279505      10.825988      -0.106504      10.079643          -0.000531
          126              C       1.431853      16.474406       7.570379      -0.036090      37.881881 0.45483390E+03  0.10738739E+05                                 9.785991                            7.087372       0.146216       2.055488                    0.999398      27.322177      76.926490       0.626407       0.414142      -1.073183      -0.029433      -0.034450       0.017660       0.048631       0.006555       0.000866       0.018874      -0.002580       0.015138      -0.018616      -0.003372       0.021988             12.402011      10.434738       6.934692      -1.258900      16.183937      -1.905549      10.587357           0.001389
          127              C       0.567728      15.616627       6.871973      -0.129056      35.812931 0.45192919E+03  0.10791968E+05                                 9.669810                            7.256093      -0.098545       1.941350                    0.999383      30.069522      88.823354       0.587096       0.436884      -1.045307       0.009826      -0.000339       0.017478       0.020053      -0.048218      -0.000720       0.004944      -0.017070       0.032003      -0.054408       0.010233       0.044174             12.011130      10.675004       7.114323       0.167129      16.827612      -0.010192       8.530774           0.000809
          128              C       2.310143      17.397360       6.797246       0.596769      23.984799 0.24821455E+03  0.51409220E+04                                 7.730202                            5.618958      -0.089460       2.028113                    0.999466      22.423578      63.211309       0.619979       0.476997      -1.014992       0.046822       0.025038      -0.033043       0.062538      -0.083802       0.036530       0.012505       0.048272      -0.108518      -0.089272      -0.019398       0.108670              9.532961       7.732003       4.668944      -1.352233      12.023918      -1.491236       8.842962          -0.000076
          129              C       1.355574      11.209997       9.116645       0.624188      22.867973 0.25293330E+03  0.52784395E+04                                 7.609080                            5.749721      -0.210032       1.993465                    0.999201      22.472602      64.185962       0.598808       0.490138      -1.005242      -0.055573      -0.014985       0.036703       0.068264      -0.021414       0.011502       0.065195      -0.111140       0.055872      -0.077099      -0.022535       0.099633              9.224037      14.702618       1.011451      -1.469172       6.203270      -2.039240       6.766223          -0.008852
          130              C       2.677368      11.680934       8.622300      -0.023015      36.903241 0.42908197E+03  0.99989981E+04                                 9.670276                            6.892028      -0.001549       2.011718                    0.999265      27.036948      75.994012       0.633147       0.415131      -1.070954       0.035983       0.015089      -0.012290       0.040908      -0.006849       0.005984      -0.007181      -0.005473       0.057673      -0.017016      -0.005698       0.022713             12.571916      21.937206       0.018243      -2.438360       9.377060      -2.042507       6.401483           0.004081
          131              C       2.761274      12.856176       7.872160      -0.080962      31.287778 0.43025367E+03  0.10145676E+05                                 8.837144                            7.077957      -0.141279       1.940394                    0.998897      29.148458      85.473319       0.594877       0.436639      -1.045785       0.015186      -0.020288      -0.000819       0.025355      -0.010912       0.019280       0.013733       0.004746       0.065240      -0.031948      -0.000585       0.032533             10.001300      14.331878      -0.697325      -1.226174      10.130312      -2.112327       5.541710           0.001665
          132              C       3.971920      13.287168       7.418052      -0.082384      30.479858 0.38385537E+03  0.87294136E+04                                 8.406755                            6.483826       0.264570       2.069607                    0.999765      27.898263      78.339521       0.655786       0.410702      -1.070141       0.004755      -0.024039       0.013967       0.028206       0.002848       0.007713      -0.023556      -0.016178      -0.030538      -0.027452      -0.000431       0.027883              9.724483      14.211503      -2.041831      -0.780742       9.772487      -1.815644       5.189461           0.000243
          133              C       5.128081      12.545021       7.645106      -0.097288      31.195964 0.41274947E+03  0.96088303E+04                                 8.729474                            6.857344       0.159452       2.033864                    0.999725      28.820917      83.303764       0.615837       0.427225      -1.054076      -0.018500       0.002871       0.009978       0.021214       0.027757      -0.004453       0.016836       0.023636       0.006435      -0.038087       0.007689       0.030397             10.130976      14.978177      -2.884015      -0.536567       9.729239      -1.735416       5.685511           0.001258
          134              C       5.058341      11.392906       8.343512      -0.022965      37.485996 0.43316625E+03  0.10133260E+05                                 9.855913                            6.970355       0.002165       2.018011                    0.999012      27.059330      76.577367       0.622480       0.420617      -1.065849      -0.044745       0.027198       0.003182       0.052459       0.009557      -0.002327      -0.000994       0.011438       0.053732      -0.020095       0.001790       0.018305             13.118624      22.692669      -4.076472      -0.772323      10.237636      -1.750636       6.425567           0.003302
          135              C       3.822633      10.959811       8.852515      -0.113669      35.941128 0.44862315E+03  0.10712010E+05                                 9.768113                            7.251508      -0.230739       1.899981                    0.999140      30.121709      89.480836       0.583594       0.439548      -1.041904       0.008922       0.022059      -0.003191       0.024008       0.012925       0.008039       0.002338      -0.050790       0.123496      -0.049662       0.007416       0.042246             12.490517      23.004016      -2.038365      -1.484029       8.185197      -1.148098       6.282339           0.001640
          136              C       6.267897      10.537229       8.521706       0.631258      23.380620 0.24747973E+03  0.51597175E+04                                 7.811319                            5.733057      -0.334211       1.948552                    0.999124      22.815223      66.097539       0.589869       0.498040      -0.996738       0.059435      -0.028577       0.010026       0.066706       0.063349       0.024905       0.054803      -0.049265       0.079615      -0.082532      -0.019258       0.101790              9.850047      15.004499      -3.248891      -0.749520       7.519279      -1.644584       7.026364           0.011833
          137              C      10.765048      10.238688       5.943639       0.623256      22.596683 0.25392339E+03  0.53178345E+04                                 7.574042                            5.776083      -0.263007       1.968652                    0.999186      22.843104      65.906556       0.593579       0.492715      -1.001366      -0.059736       0.025369      -0.011132       0.065847       0.062391       0.009217       0.058293      -0.076278       0.054121      -0.087084      -0.014653       0.101737              9.156480      13.110698      -2.887063       0.143856       7.334640      -1.930316       7.024101           0.007724
          138              C       1.091869       9.454493       6.219552      -0.028331      36.194785 0.43813401E+03  0.10281200E+05                                 9.582254                            7.003440       0.036864       2.026574                    0.999093      27.220249      77.212366       0.621759       0.419805      -1.066108       0.043246      -0.025100       0.005062       0.050258       0.009168      -0.002246      -0.000177       0.003167       0.036406      -0.015434       0.002877       0.012557             12.168792      20.006456      -2.972534      -0.474726       9.723411      -2.285748       6.776510           0.004237
          139              C       1.072255       8.369654       7.067412      -0.095066      31.348792 0.44942754E+03  0.10745873E+05                                 8.921138                            7.289389      -0.155653       1.930343                    0.998604      29.872334      89.066969       0.577790       0.443357      -1.038706       0.020352       0.003896      -0.011468       0.023683       0.015551      -0.010022       0.014403       0.015055       0.025148      -0.029567       0.012925       0.016642             10.001438      13.828947      -1.404487      -0.690751       9.983975      -2.166856       6.191392          -0.000862
          140              C       2.226237       7.675862       7.328955      -0.078996      29.635992 0.38214187E+03  0.87066215E+04                                 8.309628                            6.519715       0.227791       2.061911                    0.999819      27.988818      79.435885       0.644492       0.417123      -1.062829      -0.000533       0.021221      -0.017930       0.027787      -0.005412       0.007364      -0.016093      -0.014617       0.001206      -0.013956      -0.008832       0.022788              9.431968      13.562370       0.140974      -1.085996       9.273168      -2.092165       5.460365           0.000572
          141              C       3.422716       8.079523       6.823113      -0.084559      29.717279 0.40345632E+03  0.93149789E+04                                 8.375643                            6.746654       0.093048       2.013513                    0.999720      28.401714      81.063164       0.627060       0.423069      -1.059398      -0.012950       0.012498      -0.000065       0.017998      -0.020035       0.017579       0.014311      -0.007399       0.010273      -0.035340       0.016656       0.018684              9.408748      14.060337       1.265244      -1.607896       8.310032      -2.155485       5.855877          -0.000059
          142              C       3.464125       9.172771       5.946513      -0.028383      37.730654 0.43877044E+03  0.10263253E+05                                 9.795669                            6.948189       0.002982       2.007560                    0.999242      27.190876      76.115119       0.634631       0.412608      -1.074548      -0.041545      -0.014141       0.017633       0.047295      -0.009002       0.003122      -0.008365      -0.010775       0.018836      -0.013751      -0.001928       0.015680             12.960901      23.197496       1.136777      -3.091119       8.565659      -2.257289       7.119548           0.005007
          143              C       2.301425       9.856051       5.647607      -0.109767      34.661299 0.44406111E+03  0.10561911E+05                                 9.494063                            7.195217      -0.202723       1.910469                    0.999290      29.860922      88.148483       0.589020       0.437196      -1.044696      -0.006249      -0.014695       0.008807       0.018236       0.013126       0.007319       0.011513      -0.063735       0.097216      -0.050969       0.010886       0.040083             11.864431      21.630185      -1.101638      -1.575237       7.420146      -1.362941       6.542962           0.000113
          144              C       4.772842       9.633197       5.383189       0.619162      23.698751 0.24992280E+03  0.51871646E+04                                 7.758930                            5.678523      -0.188315       2.002163                    0.999298      22.243148      62.846723       0.609938       0.483834      -1.011001       0.056878       0.017071      -0.039956       0.071575      -0.012712       0.017311       0.069954      -0.090491       0.097438      -0.074342      -0.026453       0.100795              9.789681      16.555785       0.801986      -1.789533       6.331841      -1.910594       6.481415          -0.013617
          145              C       2.849539      19.583856      11.318206       0.609680      22.959988 0.24681828E+03  0.50999685E+04                                 7.521471                            5.614699      -0.059631       2.044550                    0.999497      22.120344      62.090772       0.618884       0.478969      -1.014906       0.041582       0.016707      -0.054705       0.070717      -0.072291       0.013426       0.022974      -0.070876      -0.168797      -0.078397      -0.031191       0.109588              9.007458       7.658905       2.283074      -1.297579       5.723083      -1.462315      13.640387          -0.003391
          146              C       2.005030      19.083485      12.462098      -0.021795      36.899275 0.41706501E+03  0.96309985E+04                                 9.587652                            6.758619       0.143550       2.057156                    0.999336      26.733485      74.315436       0.645796       0.410718      -1.075959      -0.030770      -0.008467       0.037337       0.049118      -0.004420       0.005917       0.003300       0.006948       0.003417      -0.009428       0.001279       0.008149             12.153442       9.410436       3.107233      -1.786147       6.945293      -1.797376      20.104596           0.007905
          147              C       0.815088      18.467482      12.255162      -0.092143      30.519562 0.39356868E+03  0.90643187E+04                                 8.569312                            6.696661       0.071258       2.007104                    0.999740      28.581048      82.475351       0.622392       0.427295      -1.052827       0.003914       0.010637       0.020989       0.023854      -0.023042       0.022051       0.010246      -0.014332       0.015575      -0.039534       0.015129       0.024405              9.533181       8.730133       2.801316      -0.894733       6.234193      -0.236739      13.635216           0.000044
          148              C       0.045767      18.097459      13.284090      -0.084585      30.108008 0.37733112E+03  0.85467272E+04                                 8.316020                            6.433720       0.209411       2.048163                    0.999798      27.974554      78.467913       0.657349       0.411370      -1.069408       0.020217       0.025799       0.009534       0.034135       0.021347       0.009575      -0.001166       0.051900       0.003004      -0.034645      -0.000641       0.035286              9.284048       8.500962       2.190637      -0.101544       5.483686      -0.282886      13.867495           0.000510
          149              C       0.499078      18.189965      14.603302      -0.099479      31.569331 0.41602058E+03  0.96657169E+04                                 8.675887                            6.829829       0.049174       1.990382                    0.999680      28.856132      82.250460       0.626976       0.420471      -1.062487       0.003281       0.011249      -0.017891       0.021387       0.002219      -0.026716      -0.014771       0.010551       0.001289      -0.028360      -0.004836       0.033196              9.674050       8.259960       2.473825       1.219397       6.113371       0.337023      14.648820          -0.000321
          150              C       1.728248      18.805968      14.827482      -0.023990      39.211986 0.43583138E+03  0.10162164E+05                                 9.994349                            6.900850       0.071914       2.030011                    0.999270      27.038412      75.199502       0.641092       0.409749      -1.078030      -0.015502       0.000346      -0.043244       0.045940      -0.006880      -0.005183      -0.001366       0.033550      -0.000684      -0.018331      -0.001104       0.019436             13.206795       8.876797       2.414760       1.487116       6.661857       1.108026      24.081731           0.005217
          151              C       2.482314      19.228550      13.749694      -0.128188      36.069956 0.44329140E+03  0.10539699E+05                                 9.700551                            7.166162      -0.125383       1.929543                    0.999502      30.126482      88.934342       0.592996       0.434425      -1.046292      -0.016468      -0.009860      -0.004175       0.019643      -0.012566       0.012223       0.006690       0.006671      -0.149837      -0.052804       0.014447       0.038358             12.150222       7.812825       1.674712      -0.600273       6.218757      -0.732218      22.419084           0.000679
          152              C       2.233865      19.024618      16.247287       0.626610      23.535926 0.24344921E+03  0.50130087E+04                                 7.701598                            5.594295      -0.120940       2.026488                    0.999406      21.962448      61.537553       0.617024       0.482074      -1.013286       0.021177       0.008951       0.056290       0.060804      -0.009506      -0.019984      -0.029761      -0.147214      -0.229888      -0.089531      -0.027246       0.116777              9.655265       7.975832       0.776235       0.800651       4.680089       1.544580      16.309876          -0.000708
          153              C       8.814502       9.006682      17.431417       0.613020      23.122405 0.24878285E+03  0.51483947E+04                                 7.581135                            5.638041       0.003842       2.065771                    0.999684      22.039413      61.817858       0.617714       0.479145      -1.015278       0.037442       0.024198       0.049223       0.066410      -0.072263      -0.015618      -0.021738      -0.065413      -0.166050      -0.078753      -0.028846       0.107599              9.174050       7.679173       2.241682       2.403733       5.801328       2.035231      14.041650          -0.004304
          154              C       8.025567       8.445341      16.319140      -0.028936      38.070202 0.42251780E+03  0.97830853E+04                                 9.763480                            6.786141       0.117309       2.045927                    0.999307      26.863931      74.639322       0.647207       0.408726      -1.077881      -0.024671      -0.013896      -0.035217       0.045188       0.001280      -0.006791      -0.002947       0.012359      -0.000767      -0.007533      -0.003453       0.010985             12.514586       9.854321       3.242251       3.047229       7.070354       2.376393      20.619084           0.006842
          155              C       6.799666       7.804109      16.557690      -0.092557      31.195747 0.42608528E+03  0.99739121E+04                                 8.646711                            6.942530       0.033011       1.984816                    0.999669      29.040401      83.495875       0.616832       0.424200      -1.058549       0.004333       0.010955      -0.020695       0.023813      -0.005047      -0.024319      -0.010166      -0.003322       0.041339      -0.028352      -0.002027       0.030379              9.437798       9.411291       2.963774       0.996047       6.274727       1.118934      12.627377           0.000240
          156              C       6.045600       7.341581      15.474154      -0.095943      31.071880 0.39909500E+03  0.91499774E+04                                 8.471515                            6.608388       0.199953       2.040521                    0.999787      28.336167      79.472805       0.651053       0.410342      -1.072104       0.018134       0.018126      -0.009781       0.027442       0.036552      -0.008009       0.003324       0.048507       0.032196      -0.049980       0.010417       0.039563              9.422140       9.159029       2.793857      -0.288164       6.041248       0.317898      13.066144           0.000544
          157              C       6.525064       7.507670      14.177935      -0.089682      31.133666 0.40117685E+03  0.92574167E+04                                 8.624636                            6.729212       0.013928       1.981276                    0.999668      28.748325      82.267709       0.627088       0.423276      -1.058333       0.003655       0.010166       0.022280       0.024761      -0.002039       0.028767       0.014585      -0.000066      -0.018763      -0.034894       0.004776       0.030118              9.595796       8.881867       2.845850      -1.604451       6.212859      -0.574594      13.692663          -0.000548
          158              C       7.695391       8.153107      13.945133      -0.032244      39.010330 0.41683817E+03  0.96179826E+04                                 9.935802                            6.742511       0.083226       2.037063                    0.999379      26.758853      74.192776       0.649057       0.408985      -1.077822      -0.011814      -0.002540       0.044963       0.046559      -0.003010       0.007588       0.005102       0.016757      -0.003437      -0.012569      -0.000452       0.013020             13.082210       9.344930       2.824759      -1.887499       6.805280      -0.800523      23.096421           0.005388
          159              C       8.424393       8.636659      15.022921      -0.119920      36.557911 0.44141028E+03  0.10489438E+05                                 9.799828                            7.163451      -0.143542       1.923989                    0.999517      30.079676      88.928180       0.591239       0.435947      -1.044818      -0.020922      -0.010121       0.000832       0.023256      -0.014863      -0.007869      -0.003973      -0.001417      -0.159616      -0.054351       0.012798       0.041553             12.278435       7.650100       1.906506       1.266304       6.512990       1.129596      22.672213           0.000356
          160              C       8.205366       8.365450      12.562691       0.662616      21.919562 0.21726012E+03  0.43529296E+04                                 7.356721                            5.295009      -0.063604       2.060013                    0.999349      21.091465      58.499581       0.631713       0.483932      -1.011220       0.023169       0.011081      -0.060596       0.065814      -0.041058       0.015384       0.008254      -0.135121      -0.215246      -0.079761      -0.035249       0.115010              9.160506       7.338205       1.470311      -1.257711       4.706906      -0.996664      15.436406           0.002306
          161              C       9.736380       7.225949      21.958124       0.610512      23.486608 0.24368748E+03  0.50193454E+04                                 7.629265                            5.568058      -0.116749       2.021407                    0.999313      22.168461      62.131858       0.623285       0.477096      -1.015877      -0.037019       0.033746       0.036530       0.061997       0.091132       0.021828      -0.018759       0.066533      -0.124617      -0.091791      -0.026319       0.118110              9.459593       7.772089      -4.843152      -1.316047      11.680477       1.379860       8.926213           0.003775
          162              C      10.603773       6.235718      21.193613      -0.030939      38.098698 0.45727602E+03  0.10805952E+05                                 9.831932                            7.106695       0.033076       2.019169                    0.999180      27.341826      76.901683       0.625797       0.414179      -1.073646       0.035639      -0.023775      -0.023321       0.048778       0.002529       0.001830      -0.006573       0.001611       0.035967      -0.010527      -0.003584       0.014111             12.590509      10.730425      -7.317528      -1.364180      16.636942       1.995130      10.404159           0.003451
          163              C      10.556917       6.216797      19.782430      -0.081447      30.530279 0.42190223E+03  0.98915178E+04                                 8.655178                            6.988837      -0.043126       1.971525                    0.999389      28.954043      84.418908       0.601763       0.434139      -1.048197       0.017103       0.002944       0.008494       0.019322       0.017028       0.016568      -0.019215       0.010933      -0.005079      -0.035818       0.016046       0.019772              9.656198       7.982974      -4.329622      -0.421608      11.430421       1.221631       9.555199          -0.000621
          164              C       0.467477       5.354813      19.121387      -0.083417      29.434280 0.38756173E+03  0.88417385E+04                                 8.216829                            6.523341       0.297631       2.079554                    0.999788      28.022780      79.013667       0.652047       0.411747      -1.068634       0.007294      -0.001747       0.027987       0.028975      -0.009774       0.009659      -0.009223      -0.014615       0.066889      -0.023862      -0.004595       0.028457              9.168729       7.633553      -4.274158      -0.157151      10.651938       0.985123       9.220695           0.000476
          165              C       1.383906       4.505443      19.779556      -0.089476      30.854967 0.43706921E+03  0.10327703E+05                                 8.698559                            7.106378      -0.047255       1.966595                    0.999281      29.234032      85.292094       0.598239       0.433289      -1.049755      -0.014702       0.009594       0.004820       0.018205       0.003169      -0.016282       0.009548      -0.002092      -0.048092      -0.027192       0.011230       0.015961              9.600830       7.896818      -4.051820       0.279504      10.826008      -0.106499      10.079664          -0.000527
          166              C       1.431853       4.549594      21.170621      -0.036089      37.881942 0.45483527E+03  0.10738775E+05                                 9.785980                            7.087370       0.146183       2.055476                    0.999398      27.322222      76.926527       0.626409       0.414140      -1.073184      -0.029431       0.034458      -0.017658       0.048634      -0.006553      -0.000867       0.018869      -0.002568       0.015146      -0.018613      -0.003368       0.021982             12.401989      10.434719      -6.934671       1.258892      16.183919      -1.905538      10.587328           0.001394
          167              C       0.567728       5.407373      21.869027      -0.129047      35.812591 0.45192458E+03  0.10791829E+05                                 9.669764                            7.256070      -0.098565       1.941348                    0.999383      30.069276      88.822462       0.587096       0.436886      -1.045306       0.009827       0.000341      -0.017478       0.020054       0.048220       0.000719       0.004944      -0.017070       0.032000      -0.054410       0.010233       0.044177             12.011059      10.674945      -7.114264      -0.167137      16.827515      -0.010181       8.530716           0.000810
          168              C       2.310143       3.626640      21.943753       0.596764      23.984864 0.24821543E+03  0.51409380E+04                                 7.730169                            5.618938      -0.089392       2.028132                    0.999466      22.423581      63.211031       0.619986       0.476992      -1.014996       0.046830      -0.025037       0.033044       0.062544       0.083794      -0.036533       0.012501       0.048281      -0.108538      -0.089266      -0.019403       0.108669              9.532913       7.731961      -4.668907       1.352225      12.023846      -1.491227       8.842933          -0.000075
          169              C       1.355574       9.814003      19.624355       0.624181      22.868049 0.25293387E+03  0.52784606E+04                                 7.609122                            5.749744      -0.210198       1.993410                    0.999201      22.472745      64.186671       0.598804       0.490141      -1.005239      -0.055574       0.014995      -0.036697       0.068264       0.021406      -0.011501       0.065194      -0.111129       0.055877      -0.077090      -0.022538       0.099628              9.224099      14.702731      -1.011471       1.469191       6.203304      -2.039252       6.766261          -0.008889
          170              C       2.677368       9.343066      20.118700      -0.023005      36.903128 0.42907937E+03  0.99989258E+04                                 9.670273                            6.892017      -0.001580       2.011710                    0.999265      27.036855      75.993798       0.633146       0.415132      -1.070953       0.035980      -0.015086       0.012292       0.040905       0.006849      -0.005986      -0.007182      -0.005474       0.057677      -0.017017      -0.005699       0.022716             12.571924      21.937201      -0.018298       2.438404       9.377070      -2.042527       6.401501           0.004083
          171              C       2.761274       8.167824      20.868840      -0.080967      31.288030 0.43025702E+03  0.10145776E+05                                 8.837188                            7.077981      -0.141287       1.940389                    0.998897      29.148621      85.473922       0.594876       0.436639      -1.045785       0.015184       0.020291       0.000823       0.025357       0.010913      -0.019277       0.013733       0.004754       0.065232      -0.031946      -0.000583       0.032529             10.001359      14.331969       0.697323       1.226192      10.130368      -2.112342       5.541739           0.001662
          172              C       3.971920       7.736832      21.322948      -0.082385      30.480266 0.38386081E+03  0.87295712E+04                                 8.406827                            6.483870       0.264546       2.069595                    0.999765      27.898528      78.340498       0.655784       0.410701      -1.070141       0.004755       0.024044      -0.013965       0.028209      -0.002848      -0.007715      -0.023559      -0.016181      -0.030541      -0.027456      -0.000432       0.027888              9.724577      14.211655       2.041863       0.780755       9.772575      -1.815657       5.189500           0.000246
          173              C       5.128081       8.478979      21.095894      -0.097305      31.196738 0.41276134E+03  0.96091818E+04                                 8.729623                            6.857446       0.159432       2.033850                    0.999725      28.821423      83.305727       0.615831       0.427225      -1.054075      -0.018502      -0.002869      -0.009978       0.021216      -0.027757       0.004453       0.016830       0.023647       0.006419      -0.038083       0.007684       0.030399             10.131166      14.978481       2.884094       0.536581       9.729416      -1.735444       5.685600           0.001252
          174              C       5.058341       9.631094      20.397488      -0.022963      37.485968 0.43316549E+03  0.10133239E+05                                 9.855903                            6.970344       0.002155       2.018007                    0.999012      27.059336      76.577388       0.622481       0.420616      -1.065849      -0.044746      -0.027198      -0.003181       0.052460      -0.009557       0.002326      -0.000994       0.011444       0.053721      -0.020094       0.001793       0.018301             13.118616      22.692646       4.076468       0.772327      10.237638      -1.750641       6.425564           0.003304
          175              C       3.822633      10.064189      19.888485      -0.113673      35.941255 0.44862474E+03  0.10712059E+05                                 9.768140                            7.251524      -0.230751       1.899978                    0.999140      30.121743      89.481028       0.583593       0.439548      -1.041904       0.008920      -0.022057       0.003192       0.024005      -0.012928      -0.008036       0.002337      -0.050787       0.123499      -0.049662       0.007416       0.042246             12.490566      23.004125       2.038343       1.484068       8.185211      -1.148101       6.282361           0.001633
          176              C       6.267897      10.486771      20.219294       0.631259      23.380658 0.24747990E+03  0.51597257E+04                                 7.811359                            5.733081      -0.334273       1.948530                    0.999124      22.815261      66.097844       0.589864       0.498044      -0.996735       0.059439       0.028571      -0.010027       0.066708      -0.063355      -0.024912       0.054805      -0.049273       0.079605      -0.082536      -0.019263       0.101798              9.850107      15.004602       3.248932       0.749511       7.519324      -1.644597       7.026397           0.011833
          177              C      10.765048      10.785312      22.797361       0.623252      22.596556 0.25392169E+03  0.53177903E+04                                 7.574027                            5.776074      -0.262990       1.968660                    0.999186      22.842979      65.906154       0.593578       0.492716      -1.001365      -0.059735      -0.025372       0.011127       0.065848      -0.062388      -0.009216       0.058296      -0.076274       0.054136      -0.087083      -0.014653       0.101736              9.156461      13.110671       2.887055      -0.143856       7.334620      -1.930313       7.024092           0.007722
          178              C       1.091869      11.569507      22.521448      -0.028332      36.194733 0.43813355E+03  0.10281188E+05                                 9.582254                            7.003443       0.036852       2.026572                    0.999093      27.220218      77.212301       0.621758       0.419805      -1.066108       0.043247       0.025097      -0.005065       0.050258      -0.009165       0.002248      -0.000176       0.003166       0.036416      -0.015433       0.002872       0.012560             12.168793      20.006463       2.972525       0.474728       9.723404      -2.285748       6.776514           0.004238
          179              C       1.072255      12.654346      21.673588      -0.095068      31.348861 0.44942855E+03  0.10745906E+05                                 8.921151                            7.289397      -0.155647       1.930344                    0.998604      29.872412      89.067300       0.577790       0.443357      -1.038706       0.020354      -0.003900       0.011464       0.023684      -0.015551       0.010025       0.014404       0.015055       0.025142      -0.029568       0.012925       0.016643             10.001456      13.828991       1.404494       0.690746       9.983977      -2.166857       6.191399          -0.000864
          180              C       2.226237      13.348138      21.412045      -0.079001      29.636324 0.38214665E+03  0.87067649E+04                                 8.309705                            6.519766       0.227773       2.061902                    0.999819      27.989044      79.436901       0.644487       0.417124      -1.062827      -0.000532      -0.021224       0.017928       0.027788       0.005412      -0.007365      -0.016093      -0.014619       0.001201      -0.013957      -0.008832       0.022789              9.432063      13.562511      -0.140987       1.086011       9.273260      -2.092193       5.460416           0.000571
          181              C       3.422716      12.944477      21.917887      -0.084561      29.717410 0.40345812E+03  0.93150334E+04                                 8.375675                            6.746674       0.093045       2.013511                    0.999720      28.401779      81.063484       0.627058       0.423070      -1.059397      -0.012950      -0.012500       0.000065       0.017999       0.020036      -0.017577       0.014312      -0.007395       0.010276      -0.035340       0.016655       0.018685              9.408792      14.060414      -1.265277       1.607919       8.310057      -2.155497       5.855904          -0.000055
          182              C       3.464125      11.851229      22.794487      -0.028387      37.730863 0.43877232E+03  0.10263314E+05                                 9.795727                            6.948220       0.002977       2.007559                    0.999242      27.190921      76.115450       0.634627       0.412609      -1.074546      -0.041543       0.014141      -0.017632       0.047294       0.009003      -0.003120      -0.008366      -0.010775       0.018838      -0.013754      -0.001927       0.015681             12.960998      23.197694      -1.136808       3.091161       8.565704      -2.257306       7.119597           0.005011
          183              C       2.301425      11.167949      23.093393      -0.109762      34.660906 0.44405519E+03  0.10561734E+05                                 9.493989                            7.195167      -0.202714       1.910475                    0.999290      29.860712      88.147691       0.589022       0.437196      -1.044697      -0.006249       0.014694      -0.008807       0.018236      -0.013126      -0.007318       0.011512      -0.063732       0.097220      -0.050969       0.010886       0.040083             11.864332      21.629974       1.101616       1.575228       7.420097      -1.362940       6.542925           0.000119
          184              C       4.772842      11.390803      23.357811       0.619166      23.698652 0.24992142E+03  0.51871342E+04                                 7.758930                            5.678522      -0.188288       2.002175                    0.999298      22.243157      62.846948       0.609935       0.483836      -1.010999       0.056875      -0.017070       0.039959       0.071574       0.012712      -0.017314       0.069952      -0.090486       0.097444      -0.074343      -0.026450       0.100793              9.789682      16.555789      -0.801986       1.789537       6.331838      -1.910589       6.481419          -0.013610
          185              C       2.849539       1.440144      17.422794       0.609665      22.960465 0.24682394E+03  0.51001131E+04                                 7.521549                            5.614748      -0.059803       2.044494                    0.999496      22.120654      62.091742       0.618884       0.478966      -1.014907       0.041590      -0.016723       0.054705       0.070725       0.072281      -0.013435       0.022960      -0.070848      -0.168767      -0.078387      -0.031178       0.109565              9.007563       7.658982      -2.283103       1.297615       5.723141      -1.462344      13.640565          -0.003456
          186              C       2.005030       1.940515      16.278902      -0.021793      36.899546 0.41706760E+03  0.96310724E+04                                 9.587678                            6.758626       0.143575       2.057160                    0.999336      26.733623      74.315854       0.645797       0.410716      -1.075960      -0.030770       0.008466      -0.037335       0.049115       0.004415      -0.005915       0.003299       0.006962       0.003439      -0.009426       0.001274       0.008151             12.153485       9.410468      -3.107247       1.786160       6.945312      -1.797384      20.104676           0.007912
          187              C       0.815088       2.556518      16.485838      -0.092158      30.520064 0.39357627E+03  0.90645381E+04                                 8.569394                            6.696717       0.071262       2.007101                    0.999740      28.581394      82.476586       0.622391       0.427293      -1.052827       0.003913      -0.010641      -0.020989       0.023855       0.023035      -0.022050       0.010244      -0.014322       0.015621      -0.039529       0.015130       0.024398              9.533278       8.730225      -2.801351       0.894752       6.234251      -0.236747      13.635358           0.000035
          188              C       0.045767       2.926541      15.456910      -0.084583      30.108209 0.37733354E+03  0.85467990E+04                                 8.316056                            6.433739       0.209385       2.048152                    0.999798      27.974704      78.468503       0.657348       0.411370      -1.069408       0.020216      -0.025804      -0.009536       0.034139      -0.021350      -0.009573      -0.001168       0.051906       0.003001      -0.034649      -0.000640       0.035289              9.284091       8.501014      -2.190656       0.101548       5.483709      -0.282888      13.867550           0.000516
          189              C       0.499078       2.834035      14.137698      -0.099483      31.569421 0.41602167E+03  0.96657463E+04                                 8.675891                            6.829828       0.049172       1.990381                    0.999680      28.856193      82.250592       0.626977       0.420470      -1.062488       0.003279      -0.011251       0.017890       0.021387      -0.002222       0.026715      -0.014773       0.010556       0.001301      -0.028358      -0.004840       0.033198              9.674061       8.259964      -2.473826      -1.219405       6.113370       0.337027      14.648848          -0.000345
          190              C       1.728248       2.218032      13.913518      -0.023981      39.211916 0.43582948E+03  0.10162110E+05                                 9.994341                            6.900837       0.071890       2.030004                    0.999270      27.038351      75.199308       0.641092       0.409749      -1.078029      -0.015501      -0.000349       0.043243       0.045939       0.006881       0.005183      -0.001368       0.033548      -0.000688      -0.018330      -0.001105       0.019436             13.206800       8.876796      -2.414759      -1.487132       6.661850       1.108033      24.081753           0.005219
          191              C       2.482314       1.795450      14.991306      -0.128197      36.070419 0.44329739E+03  0.10539878E+05                                 9.700629                            7.166208      -0.125386       1.929540                    0.999502      30.126720      88.935246       0.592995       0.434425      -1.046292      -0.016471       0.009859       0.004172       0.019644       0.012563      -0.012226       0.006692       0.006679      -0.149824      -0.052801       0.014448       0.038353             12.150339       7.812877      -1.674723       0.600268       6.218800      -0.732218      22.419340           0.000665
          192              C       2.233865       1.999382      12.493713       0.626610      23.535877 0.24344836E+03  0.50129860E+04                                 7.701574                            5.594274      -0.120909       2.026499                    0.999406      21.962457      61.537520       0.617027       0.482072      -1.013287       0.021178      -0.008950      -0.056290       0.060805       0.009507       0.019979      -0.029761      -0.147215      -0.229874      -0.089524      -0.027252       0.116775              9.655239       7.975809      -0.776234      -0.800646       4.680075       1.544571      16.309832          -0.000699
          193              C       2.082398      19.518682      25.680083       0.613028      23.122303 0.24878124E+03  0.51483543E+04                                 7.581106                            5.638014       0.003908       2.065795                    0.999684      22.039426      61.817904       0.617717       0.479144      -1.015279      -0.037449       0.024193      -0.049224       0.066413       0.072255      -0.015612       0.021735      -0.065413      -0.166003      -0.078738      -0.028846       0.107584              9.174021       7.679153      -2.241679       2.403742       5.801313      -2.035222      14.041597          -0.004276
          194              C       2.871333      18.957341      26.792360      -0.028936      38.070495 0.42252014E+03  0.97831569E+04                                 9.763542                            6.786165       0.117284       2.045917                    0.999307      26.864018      74.639729       0.647205       0.408726      -1.077880       0.024667      -0.013897       0.035220       0.045189      -0.001281      -0.006789       0.002950       0.012358      -0.000789      -0.007534      -0.003451       0.010985             12.514691       9.854399      -3.242285       3.047293       7.070400      -2.376428      20.619273           0.006846
          195              C       4.097234      18.316109      26.553810      -0.092564      31.196121 0.42609056E+03  0.99740727E+04                                 8.646793                            6.942579       0.033003       1.984811                    0.999669      29.040614      83.496807       0.616828       0.424200      -1.058548      -0.004335       0.010949       0.020695       0.023811       0.005048      -0.024321       0.010169      -0.003321       0.041341      -0.028355      -0.002027       0.030381              9.437901       9.411381      -2.963808       0.996083       6.274780      -1.118957      12.627543           0.000268
          196              C       4.851300      17.853581      27.637346      -0.095947      31.072309 0.39910037E+03  0.91501439E+04                                 8.471634                            6.608459       0.199927       2.040512                    0.999787      28.336364      79.473910       0.651045       0.410345      -1.072101      -0.018137       0.018122       0.009780       0.027441      -0.036554      -0.008009      -0.003323       0.048510       0.032195      -0.049982       0.010416       0.039566              9.422288       9.159161      -2.793906      -0.288171       6.041325      -0.317899      13.066377           0.000583
          197              C       4.371836      18.019670       0.192565      -0.089689      31.134178 0.40118346E+03  0.92576220E+04                                 8.624771                            6.729292       0.013907       1.981267                    0.999668      28.748614      82.269194       0.627080       0.423279      -1.058329      -0.003657       0.010164      -0.022282       0.024762       0.002035       0.028767      -0.014585      -0.000063      -0.018757      -0.034892       0.004771       0.030121              9.595966       8.882003      -2.845903      -1.604476       6.212948       0.574604      13.692947          -0.000526
          198              C       3.201509      18.665107       0.425367      -0.032248      39.010699 0.41684119E+03  0.96180753E+04                                 9.935881                            6.742543       0.083226       2.037061                    0.999379      26.758969      74.193330       0.649054       0.408986      -1.077820       0.011815      -0.002541      -0.044964       0.046559       0.003010       0.007588      -0.005101       0.016753      -0.003432      -0.012567      -0.000451       0.013018             13.082341       9.345018      -2.824794      -1.887533       6.805333       0.800549      23.096673           0.005391
          199              C       2.472507      19.148659      28.088579      -0.119920      36.558083 0.44141185E+03  0.10489487E+05                                 9.799866                            7.163468      -0.143554       1.923984                    0.999517      30.079772      88.928592       0.591237       0.435947      -1.044818       0.020922      -0.010122      -0.000834       0.023257       0.014863      -0.007868       0.003974      -0.001422      -0.159614      -0.054350       0.012797       0.041553             12.278496       7.650135      -1.906519       1.266327       6.513012      -1.129605      22.672341           0.000370
          200              C       2.691534      18.877450       1.807809       0.662617      21.919578 0.21726004E+03  0.43529303E+04                                 7.356735                            5.295013      -0.063593       2.060016                    0.999349      21.091516      58.499860       0.631711       0.483933      -1.011218      -0.023169       0.011080       0.060597       0.065815       0.041058       0.015385      -0.008255      -0.135121      -0.215251      -0.079763      -0.035248       0.115011              9.160533       7.338222      -1.470317      -1.257734       4.706918       0.996681      15.436459           0.002303
          201              C       1.160520      17.737949      21.153376       0.610528      23.486543 0.24368626E+03  0.50193220E+04                                 7.629289                            5.568069      -0.116864       2.021371                    0.999313      22.168526      62.132371       0.623279       0.477100      -1.015874       0.037024       0.033741      -0.036529       0.061997      -0.091140       0.021830       0.018761       0.066541      -0.124593      -0.091801      -0.026314       0.118116              9.459629       7.772113       4.843169      -1.316058      11.680525      -1.379872       8.926250           0.003778
          202              C       0.293127      16.747718      21.917887      -0.030945      38.098817 0.45727622E+03  0.10805963E+05                                 9.831962                            7.106702       0.033096       2.019176                    0.999180      27.341861      76.901911       0.625796       0.414180      -1.073645      -0.035632      -0.023778       0.023327       0.048777      -0.002522       0.001832       0.006577       0.001606       0.035960      -0.010521      -0.003591       0.014112             12.590565      10.730469       7.317576      -1.364184      16.637020      -1.995136      10.404205           0.003452
          203              C       0.339983      16.728797      23.329070      -0.081452      30.530549 0.42190621E+03  0.98916468E+04                                 8.655272                            6.988902      -0.043194       1.971504                    0.999389      28.954208      84.419890       0.601756       0.434143      -1.048193      -0.017097       0.002942      -0.008499       0.019318      -0.017025       0.016566       0.019210       0.010927      -0.005084      -0.035811       0.016043       0.019769              9.656311       7.983062       4.329686      -0.421617      11.430563      -1.221648       9.555310          -0.000601
          204              C      10.429423      15.866813      23.990113      -0.083430      29.434598 0.38756670E+03  0.88418802E+04                                 8.216875                            6.523370       0.297636       2.079551                    0.999788      28.023013      79.014449       0.652047       0.411746      -1.068635      -0.007285      -0.001756      -0.027986       0.028972       0.009776       0.009660       0.009221      -0.014623       0.066891      -0.023866      -0.004590       0.028457              9.168785       7.633603       4.274195      -0.157158      10.652004      -0.985133       9.220748           0.000496
          205              C       9.512994      15.017443      23.331944      -0.089460      30.854523 0.43706095E+03  0.10327467E+05                                 8.698516                            7.106338      -0.047304       1.966587                    0.999281      29.233682      85.291093       0.598237       0.433292      -1.049752       0.014715       0.009573      -0.004826       0.018206      -0.003170      -0.016274      -0.009539      -0.002113      -0.048116      -0.027189       0.011242       0.015947              9.600788       7.896799       4.051820       0.279499      10.825959       0.106496      10.079605          -0.000512
          206              C       9.465047      15.061594      21.940879      -0.036083      37.881656 0.45483056E+03  0.10738638E+05                                 9.785947                            7.087341       0.146221       2.055491                    0.999398      27.322062      76.926027       0.626409       0.414141      -1.073184       0.029438       0.034442       0.017661       0.048629       0.006557      -0.000867      -0.018877      -0.002581       0.015131      -0.018619      -0.003373       0.021991             12.401956      10.434709       6.934670       1.258895      16.183859       1.905538      10.587298           0.001391
          207              C      10.329172      15.919373      21.242473      -0.129061      35.813369 0.45193552E+03  0.10792155E+05                                 9.669887                            7.256145      -0.098554       1.941344                    0.999383      30.069724      88.824062       0.587094       0.436885      -1.045307      -0.009819       0.000334       0.017478       0.020050      -0.048217       0.000718      -0.004944      -0.017074       0.032013      -0.054409       0.010237       0.044172             12.011236      10.675109       7.114404      -0.167130      16.827788       0.010194       8.530810           0.000811
          208              C       8.586757      14.138640      21.167746       0.596772      23.984751 0.24821363E+03  0.51408990E+04                                 7.730203                            5.618955      -0.089493       2.028104                    0.999466      22.423528      63.211182       0.619977       0.476998      -1.014991      -0.046820      -0.025041      -0.033042       0.062537      -0.083804      -0.036526      -0.012504       0.048282      -0.108515      -0.089272      -0.019400       0.108672              9.532965       7.732011       4.668951       1.352241      12.023911       1.491245       8.842974          -0.000067
          209              C       9.541326      20.326003      23.487145       0.624194      22.867925 0.25293273E+03  0.52784250E+04                                 7.609069                            5.749715      -0.210037       1.993463                    0.999201      22.472596      64.185945       0.598808       0.490139      -1.005242       0.055572       0.014982       0.036706       0.068265      -0.021411      -0.011498      -0.065199      -0.111143       0.055868      -0.077096      -0.022542       0.099638              9.224021      14.702581       1.011453       1.469173       6.203265       2.039240       6.766218          -0.008844
          210              C       8.219532      19.855066      22.992800      -0.023009      36.903077 0.42907993E+03  0.99989378E+04                                 9.670249                            6.892014      -0.001552       2.011718                    0.999265      27.036859      75.993699       0.633148       0.415131      -1.070954      -0.035982      -0.015092      -0.012288       0.040908      -0.006850      -0.005986       0.007176      -0.005475       0.057674      -0.017018      -0.005694       0.022712             12.571875      21.937126       0.018267       2.438365       9.377029       2.042505       6.401471           0.004088
          211              C       8.135626      18.679824      22.242660      -0.080951      31.287646 0.43025129E+03  0.10145607E+05                                 8.837126                            7.077942      -0.141300       1.940389                    0.998897      29.148361      85.473004       0.594877       0.436640      -1.045784      -0.015187       0.020286      -0.000814       0.025354      -0.010909      -0.019279      -0.013736       0.004749       0.065242      -0.031947      -0.000587       0.032534             10.001279      14.331858      -0.697334       1.226169      10.130281       2.112319       5.541699           0.001671
          212              C       6.924980      18.248832      21.788552      -0.082374      30.479861 0.38385539E+03  0.87294144E+04                                 8.406761                            6.483834       0.264558       2.069605                    0.999765      27.898232      78.339439       0.655785       0.410703      -1.070141      -0.004758       0.024037       0.013975       0.028208       0.002850      -0.007717       0.023555      -0.016179      -0.030541      -0.027455      -0.000429       0.027883              9.724492      14.211540      -2.041840       0.780743       9.772472       1.815633       5.189463           0.000260
          213              C       5.768819      18.990979      22.015606      -0.097299      31.196626 0.41276051E+03  0.96091512E+04                                 8.729586                            6.857431       0.159444       2.033854                    0.999725      28.821345      83.305269       0.615833       0.427224      -1.054076       0.018502      -0.002882       0.009991       0.021224       0.027765       0.004449      -0.016829       0.023644       0.006416      -0.038086       0.007679       0.030408             10.131111      14.978387      -2.884074       0.536566       9.729367       1.735434       5.685580           0.001271
          214              C       5.838559      20.143094      22.714012      -0.022968      37.486034 0.43316730E+03  0.10133283E+05                                 9.855879                            6.970335       0.002159       2.018005                    0.999012      27.059391      76.577349       0.622485       0.420613      -1.065852       0.044748      -0.027203       0.003194       0.052465       0.009559       0.002322       0.000995       0.011436       0.053704      -0.020091       0.001796       0.018295             13.118570      22.692570      -4.076453       0.772313      10.237595       1.750629       6.425546           0.003308
          215              C       7.074267      20.576189      23.223015      -0.113663      35.940913 0.44862004E+03  0.10711916E+05                                 9.768081                            7.251490      -0.230746       1.899981                    0.999140      30.121542      89.480201       0.583594       0.439549      -1.041904      -0.008925      -0.022061      -0.003188       0.024010       0.012926      -0.008042      -0.002343      -0.050794       0.123495      -0.049664       0.007417       0.042247             12.490471      23.003935      -2.038337       1.484032       8.185157       1.148091       6.282320           0.001648
          216              C       4.629003      -0.025229      22.892206       0.631262      23.380701 0.24748065E+03  0.51597430E+04                                 7.811350                            5.733078      -0.334223       1.948544                    0.999124      22.815274      66.097791       0.589866       0.498042      -0.996736      -0.059442       0.028574       0.010028       0.066712       0.063355      -0.024906      -0.054797      -0.049261       0.079562      -0.082527      -0.019259       0.101786              9.850087      15.004556      -3.248910       0.749510       7.519312       1.644597       7.026392           0.011821
          217              C       0.131852       0.273312      20.314139       0.623242      22.596952 0.25392696E+03  0.53179238E+04                                 7.574068                            5.776100      -0.262909       1.968676                    0.999185      22.843228      65.906833       0.593582       0.492711      -1.001369       0.059733      -0.025377      -0.011123       0.065846       0.062391      -0.009209      -0.058289      -0.076276       0.054139      -0.087088      -0.014642       0.101730              9.156510      13.110733      -2.887077      -0.143853       7.334667       1.930325       7.024132           0.007711
          218              C       9.805031       1.057507      20.590052      -0.028339      36.195321 0.43814192E+03  0.10281434E+05                                 9.582330                            7.003493       0.036806       2.026550                    0.999093      27.220571      77.213507       0.621758       0.419803      -1.066109      -0.043255       0.025092       0.005066       0.050262       0.009155       0.002250       0.000183       0.003163       0.036409      -0.015422       0.002862       0.012560             12.168886      20.006592      -2.972549       0.474736       9.723495       2.285774       6.776570           0.004248
          219              C       9.824645       2.142346      21.437912      -0.095080      31.349480 0.44943979E+03  0.10746247E+05                                 8.921266                            7.289486      -0.155689       1.930324                    0.998603      29.872897      89.069185       0.577786       0.443357      -1.038706      -0.020361      -0.003900      -0.011457       0.023687       0.015551       0.010033      -0.014395       0.015052       0.025153      -0.029566       0.012918       0.016647             10.001583      13.829146      -1.404498       0.690769       9.984122       2.166890       6.191480          -0.000883
          220              C       8.670663       2.836138      21.699455      -0.078990      29.635997 0.38214227E+03  0.87066327E+04                                 8.309628                            6.519720       0.227789       2.061910                    0.999819      27.988825      79.435907       0.644491       0.417123      -1.062829       0.000533      -0.021226      -0.017924       0.027787      -0.005414      -0.007363       0.016094      -0.014617       0.001207      -0.013955      -0.008834       0.022790              9.431962      13.562359       0.140946       1.085983       9.273163       2.092159       5.460366           0.000567
          221              C       7.474184       2.432477      21.193613      -0.084550      29.716801 0.40344902E+03  0.93147544E+04                                 8.375521                            6.746571       0.093103       2.013534                    0.999720      28.401355      81.061506       0.627068       0.423067      -1.059401       0.012945      -0.012499      -0.000065       0.017994      -0.020035      -0.017570      -0.014314      -0.007387       0.010281      -0.035335       0.016654       0.018681              9.408603      14.060109       1.265230       1.607876       8.309897       2.155445       5.855803          -0.000084
          222              C       7.432775       1.339229      20.317013      -0.028364      37.730041 0.43876178E+03  0.10262996E+05                                 9.795567                            6.948124       0.002983       2.007564                    0.999242      27.190558      76.113948       0.634634       0.412608      -1.074548       0.041535       0.014142       0.017628       0.047285      -0.009010      -0.003117       0.008368      -0.010772       0.018837      -0.013760      -0.001924       0.015683             12.960766      23.197278       1.136759       3.091083       8.565547       2.257245       7.119473           0.005006
          223              C       8.595475       0.655949      20.018106      -0.109769      34.661460 0.44406352E+03  0.10561982E+05                                 9.494097                            7.195243      -0.202723       1.910469                    0.999290      29.860989      88.148743       0.589018       0.437197      -1.044696       0.006252       0.014694       0.008807       0.018237       0.013125      -0.007312      -0.011510      -0.063728       0.097227      -0.050967       0.010886       0.040080             11.864477      21.630288      -1.101622       1.575258       7.420157       1.362937       6.542987           0.000094
          224              C       6.124058       0.878803      19.753689       0.619131      23.698854 0.24992403E+03  0.51871938E+04                                 7.758934                            5.678526      -0.188080       2.002243                    0.999298      22.243244      62.846906       0.609940       0.483832      -1.011002      -0.056864      -0.017074      -0.039945       0.071558      -0.012704      -0.017333      -0.069941      -0.090477       0.097453      -0.074345      -0.026437       0.100782              9.789683      16.555798       0.801972       1.789526       6.331838       1.910585       6.481414          -0.013681
          225              C       8.047361      11.952144      25.688706       0.609704      22.959822 0.24681580E+03  0.50999115E+04                                 7.521470                            5.614695      -0.059629       2.044551                    0.999497      22.120290      62.090865       0.618879       0.478973      -1.014902      -0.041581      -0.016701      -0.054705       0.070715      -0.072297      -0.013424      -0.022982      -0.070882      -0.168817      -0.078405      -0.031194       0.109599              9.007465       7.658903       2.283072       1.297588       5.723081       1.462315      13.640410          -0.003348
          226              C       8.891870      12.452515      26.832598      -0.021794      36.899504 0.41706664E+03  0.96310484E+04                                 9.587698                            6.758634       0.143537       2.057151                    0.999336      26.733550      74.315731       0.645794       0.410718      -1.075959       0.030775       0.008465       0.037338       0.049121      -0.004420      -0.005918      -0.003299       0.006949       0.003424      -0.009429       0.001278       0.008151             12.153520       9.410495       3.107258       1.786158       6.945325       1.797386      20.104741           0.007908
          227              C      10.081812      13.068518      26.625662      -0.092142      30.519681 0.39357034E+03  0.90643655E+04                                 8.569329                            6.696671       0.071265       2.007105                    0.999740      28.581112      82.475548       0.622392       0.427294      -1.052827      -0.003912      -0.010644       0.020989       0.023856      -0.023042      -0.022053      -0.010244      -0.014330       0.015576      -0.039535       0.015127       0.024407              9.533200       8.730185       2.801341       0.894755       6.234210       0.236750      13.635206           0.000069
          228              C      10.851133      13.438541      27.654590      -0.084585      30.108062 0.37733136E+03  0.85467356E+04                                 8.316020                            6.433710       0.209416       2.048164                    0.999798      27.974635      78.468204       0.657351       0.411369      -1.069409      -0.020214      -0.025803       0.009534       0.034137       0.021348      -0.009575       0.001168       0.051902       0.003011      -0.034648      -0.000638       0.035286              9.284047       8.501019       2.190665       0.101532       5.483690       0.282879      13.867434           0.000541
          229              C      10.397822      13.346035       0.232802      -0.099466      31.568934 0.41601374E+03  0.96655133E+04                                 8.675800                            6.829759       0.049183       1.990388                    0.999680      28.855889      82.249440       0.626981       0.420469      -1.062489      -0.003280      -0.011251      -0.017887       0.021385       0.002214       0.026714       0.014771       0.010548       0.001287      -0.028362      -0.004830       0.033192              9.673954       8.259898       2.473808      -1.219394       6.113310      -0.337021      14.648653          -0.000286
          230              C       9.168652      12.730032       0.456982      -0.023981      39.211886 0.43582894E+03  0.10162091E+05                                 9.994331                            6.900827       0.071898       2.030007                    0.999270      27.038323      75.199139       0.641094       0.409749      -1.078030       0.015502      -0.000346      -0.043241       0.045937      -0.006882       0.005184       0.001370       0.033548      -0.000695      -0.018331      -0.001107       0.019438             13.206786       8.876804       2.414766      -1.487131       6.661845      -1.108030      24.081708           0.005220
          231              C       8.414586      12.307450      28.120194      -0.128190      36.070320 0.44329561E+03  0.10539831E+05                                 9.700630                            7.166203      -0.125389       1.929541                    0.999502      30.126654      88.935188       0.592993       0.434426      -1.046291       0.016467       0.009858      -0.004175       0.019641      -0.012568      -0.012226      -0.006688       0.006672      -0.149832      -0.052803       0.014444       0.038359             12.150345       7.812890       1.674731       0.600260       6.218802       0.732215      22.419342           0.000702
          232              C       8.663035      12.511382       1.876787       0.626596      23.535978 0.24344974E+03  0.50130194E+04                                 7.701572                            5.594273      -0.120863       2.026512                    0.999406      21.962558      61.537749       0.617031       0.482069      -1.013289      -0.021178      -0.008945       0.056292       0.060805      -0.009507       0.019977       0.029759      -0.147210      -0.229853      -0.089516      -0.027253       0.116769              9.655236       7.975809       0.776234      -0.800643       4.680074      -1.544570      16.309825          -0.000691
          233              C       2.082398       1.505318       3.060916       0.613020      23.122102 0.24877878E+03  0.51482898E+04                                 7.581059                            5.637982       0.003976       2.065822                    0.999684      22.039311      61.817467       0.617719       0.479143      -1.015279      -0.037453      -0.024192       0.049221       0.066413      -0.072253       0.015610       0.021729      -0.065412      -0.165985      -0.078730      -0.028848       0.107579              9.173962       7.679107       2.241662      -2.403723       5.801279      -2.035205      14.041501          -0.004282
          234              C       2.871333       2.066659       1.948640      -0.028935      38.070372 0.42251838E+03  0.97831057E+04                                 9.763526                            6.786153       0.117282       2.045917                    0.999307      26.863950      74.639487       0.647205       0.408727      -1.077880       0.024663       0.013899      -0.035220       0.045187       0.001280       0.006788       0.002951       0.012361      -0.000802      -0.007535      -0.003450       0.010985             12.514676       9.854381       3.242278      -3.047290       7.070388      -2.376426      20.619259           0.006841
          235              C       4.097234       2.707891       2.187190      -0.092563      31.195972 0.42608799E+03  0.99739955E+04                                 8.646763                            6.942557       0.033002       1.984812                    0.999669      29.040510      83.496382       0.616830       0.424200      -1.058548      -0.004334      -0.010946      -0.020695       0.023809      -0.005050       0.024321       0.010171      -0.003324       0.041334      -0.028357      -0.002022       0.030380              9.437870       9.411343       2.963793      -0.996075       6.274758      -1.118951      12.627508           0.000260
          236              C       4.851300       3.170419       1.103654      -0.095949      31.072267 0.39909982E+03  0.91501236E+04                                 8.471611                            6.608444       0.199928       2.040512                    0.999787      28.336354      79.473714       0.651047       0.410344      -1.072102      -0.018138      -0.018122      -0.009779       0.027441       0.036554       0.008010      -0.003322       0.048510       0.032195      -0.049982       0.010415       0.039566              9.422262       9.159122       2.793889       0.288170       6.041306      -0.317900      13.066357           0.000569
          237              C       4.371836       3.004330      28.548435      -0.089693      31.134283 0.40118473E+03  0.92576591E+04                                 8.624779                            6.729293       0.013892       1.981260                    0.999668      28.748732      82.269576       0.627081       0.423278      -1.058330      -0.003658      -0.010164       0.022282       0.024762      -0.002033      -0.028768      -0.014585      -0.000059      -0.018751      -0.034891       0.004767       0.030124              9.595976       8.882015       2.845911       1.604454       6.212956       0.574589      13.692958          -0.000529
          238              C       3.201509       2.358893      28.315633      -0.032253      39.010938 0.41684379E+03  0.96181524E+04                                 9.935925                            6.742567       0.083215       2.037057                    0.999379      26.759064      74.193715       0.649052       0.408986      -1.077820       0.011814       0.002542       0.044964       0.046560      -0.003009      -0.007587      -0.005100       0.016756      -0.003427      -0.012566      -0.000452       0.013018             13.082405       9.345068       2.824816       1.887536       6.805366       0.800549      23.096783           0.005392
          239              C       2.472507       1.875341       0.652421      -0.119923      36.558157 0.44141254E+03  0.10489510E+05                                 9.799886                            7.163476      -0.143562       1.923980                    0.999517      30.079818      88.928819       0.591237       0.435948      -1.044817       0.020920       0.010125       0.000834       0.023256      -0.014863       0.007866       0.003974      -0.001420      -0.159613      -0.054349       0.012796       0.041553             12.278528       7.650153       1.906526      -1.266340       6.513025      -1.129615      22.672406           0.000366
          240              C       2.691534       2.146550      26.933191       0.662619      21.919511 0.21725925E+03  0.43529124E+04                                 7.356731                            5.295011      -0.063613       2.060009                    0.999349      21.091497      58.499870       0.631710       0.483935      -1.011217      -0.023169      -0.011080      -0.060596       0.065814      -0.041058      -0.015386      -0.008255      -0.135125      -0.215258      -0.079766      -0.035248       0.115014              9.160528       7.338217       1.470316       1.257733       4.706916       0.996680      15.436451           0.002311
          241              C       1.160520       3.286051       7.587624       0.610531      23.486482 0.24368542E+03  0.50193042E+04                                 7.629301                            5.568077      -0.116896       2.021363                    0.999313      22.168513      62.132489       0.623275       0.477103      -1.015871       0.037023      -0.033741       0.036529       0.061996       0.091144      -0.021829       0.018759       0.066540      -0.124596      -0.091802      -0.026318       0.118119              9.459646       7.772126      -4.843179       1.316062      11.680547      -1.379878       8.926264           0.003780
          242              C       0.293127       4.276282       6.823113      -0.030946      38.098848 0.45727636E+03  0.10805969E+05                                 9.831975                            7.106707       0.033101       2.019178                    0.999180      27.341867      76.901983       0.625795       0.414180      -1.073645      -0.035631       0.023776      -0.023328       0.048776       0.002521      -0.001832       0.006578       0.001606       0.035956      -0.010521      -0.003591       0.014112             12.590585      10.730480      -7.317591       1.364181      16.637046      -1.995137      10.404229           0.003451
          243              C       0.339983       4.295203       5.411930      -0.081454      30.530657 0.42190757E+03  0.98916916E+04                                 8.655309                            6.988925      -0.043232       1.971493                    0.999389      28.954273      84.420273       0.601753       0.434145      -1.048192      -0.017096      -0.002944       0.008500       0.019318       0.017024      -0.016565       0.019209       0.010928      -0.005083      -0.035810       0.016042       0.019768              9.656357       7.983094      -4.329712       0.421622      11.430624      -1.221661       9.555354          -0.000606
          244              C      10.429423       5.157187       4.750887      -0.083436      29.434766 0.38756907E+03  0.88419489E+04                                 8.216900                            6.523383       0.297629       2.079546                    0.999788      28.023147      79.014922       0.652048       0.411745      -1.068636      -0.007285       0.001755       0.027985       0.028971      -0.009779      -0.009660       0.009222      -0.014625       0.066899      -0.023871      -0.004589       0.028460              9.168816       7.633620      -4.274211       0.157158      10.652041      -0.985140       9.220786           0.000489
          245              C       9.512994       6.006557       5.409056      -0.089460      30.854587 0.43706178E+03  0.10327493E+05                                 8.698535                            7.106350      -0.047320       1.966582                    0.999281      29.233718      85.291289       0.598236       0.433293      -1.049751       0.014716      -0.009571       0.004828       0.018206       0.003169       0.016273      -0.009537      -0.002120      -0.048120      -0.027188       0.011243       0.015944              9.600810       7.896811      -4.051831      -0.279503      10.825991       0.106499      10.079629          -0.000515
          246              C       9.465047       5.962406       6.800121      -0.036084      37.881629 0.45483007E+03  0.10738627E+05                                 9.785954                            7.087345       0.146233       2.055496                    0.999398      27.322054      76.926075       0.626408       0.414142      -1.073183       0.029437      -0.034440      -0.017662       0.048627      -0.006558       0.000866      -0.018878      -0.002585       0.015133      -0.018620      -0.003374       0.021994             12.401962      10.434702      -6.934668      -1.258892      16.183869       1.905535      10.587316           0.001392
          247              C      10.329172       5.104627       7.498527      -0.129062      35.813271 0.45193400E+03  0.10792111E+05                                 9.669862                            7.256125      -0.098540       1.941349                    0.999383      30.069722      88.824053       0.587096       0.436884      -1.045308      -0.009820      -0.000334      -0.017477       0.020050       0.048216      -0.000719      -0.004943      -0.017073       0.032013      -0.054407       0.010237       0.044170             12.011203      10.675067      -7.114378       0.167127      16.827728       0.010197       8.530815           0.000815
          248              C       8.586757       6.885360       7.573253       0.596765      23.984878 0.24821527E+03  0.51409429E+04                                 7.730241                            5.618981      -0.089508       2.028099                    0.999466      22.423597      63.211494       0.619975       0.476999      -1.014990      -0.046816       0.025038       0.033044       0.062534       0.083805       0.036525      -0.012506       0.048274      -0.108505      -0.089273      -0.019397       0.108670              9.533014       7.732047      -4.668986      -1.352238      12.024002       1.491242       8.842994          -0.000065
          249              C       9.541326       0.697997       5.253855       0.624201      22.867906 0.25293237E+03  0.52784168E+04                                 7.609078                            5.749720      -0.210024       1.993468                    0.999201      22.472560      64.185887       0.598807       0.490140      -1.005241       0.055572      -0.014981      -0.036707       0.068265       0.021414       0.011497      -0.065199      -0.111147       0.055870      -0.077099      -0.022541       0.099640              9.224036      14.702618      -1.011449      -1.469177       6.203269       2.039240       6.766221          -0.008842
          250              C       8.219532       1.168934       5.748200      -0.023009      36.903261 0.42908217E+03  0.99990045E+04                                 9.670280                            6.892030      -0.001551       2.011718                    0.999265      27.036955      75.994060       0.633147       0.415131      -1.070954      -0.035982       0.015092       0.012290       0.040909       0.006851       0.005985       0.007177      -0.005472       0.057670      -0.017017      -0.005694       0.022711             12.571924      21.937226      -0.018238      -2.438363       9.377061       2.042506       6.401486           0.004085
          251              C       8.135626       2.344176       6.498340      -0.080950      31.287709 0.43025270E+03  0.10145648E+05                                 8.837133                            7.077952      -0.141297       1.940389                    0.998897      29.148409      85.473159       0.594877       0.436639      -1.045785      -0.015187      -0.020287       0.000815       0.025354       0.010909       0.019278      -0.013734       0.004748       0.065240      -0.031946      -0.000587       0.032532             10.001285      14.331850       0.697339      -1.226165      10.130303       2.112324       5.541703           0.001672
          252              C       6.924980       2.775168       6.952448      -0.082368      30.479656 0.38385259E+03  0.87293315E+04                                 8.406708                            6.483797       0.264594       2.069618                    0.999765      27.898133      78.338975       0.655789       0.410701      -1.070142      -0.004757      -0.024037      -0.013973       0.028207      -0.002849       0.007715       0.023555      -0.016179      -0.030542      -0.027452      -0.000430       0.027883              9.724425      14.211411       2.041818      -0.780735       9.772429       1.815632       5.189435           0.000258
          253              C       5.768819       2.033021       6.725394      -0.097286      31.196159 0.41275309E+03  0.96089318E+04                                 8.729496                            6.857366       0.159472       2.033868                    0.999725      28.821036      83.304075       0.615837       0.427224      -1.054077       0.018500       0.002876      -0.009984       0.021219      -0.027760      -0.004450      -0.016834       0.023638       0.006425      -0.038086       0.007684       0.030402             10.130999      14.978201       2.884030      -0.536560       9.729270       1.735421       5.685526           0.001269
          254              C       5.838559       0.880906       6.026988      -0.022959      37.486022 0.43316632E+03  0.10133260E+05                                 9.855902                            6.970344       0.002153       2.018005                    0.999012      27.059351      76.577365       0.622482       0.420615      -1.065850       0.044746       0.027200      -0.003187       0.052462      -0.009560      -0.002325       0.000994       0.011437       0.053723      -0.020095       0.001794       0.018301             13.118615      22.692662       4.076481      -0.772307      10.237624       1.750636       6.425559           0.003303
          255              C       7.074267       0.447811       5.517985      -0.113668      35.941356 0.44862612E+03  0.10712100E+05                                 9.768159                            7.251537      -0.230745       1.899978                    0.999140      30.121807      89.481227       0.583592       0.439548      -1.041904      -0.008924       0.022060       0.003190       0.024009      -0.012924       0.008042      -0.002341      -0.050792       0.123496      -0.049663       0.007416       0.042247             12.490590      23.004186       2.038387      -1.484034       8.185223       1.148095       6.282362           0.001646
          256              C       4.629003       0.025229       5.848793       0.631260      23.380836 0.24748229E+03  0.51597857E+04                                 7.811369                            5.733088      -0.334258       1.948533                    0.999124      22.815405      66.098233       0.589867       0.498040      -0.996737      -0.059440      -0.028573      -0.010029       0.066709      -0.063349       0.024906      -0.054798      -0.049258       0.079586      -0.082526      -0.019259       0.101784              9.850118      15.004618       3.248921      -0.749515       7.519329       1.644598       7.026407           0.011826
          257              C       0.131852      20.750688       8.426861       0.623247      22.596846 0.25392557E+03  0.53178874E+04                                 7.574048                            5.776086      -0.262921       1.968675                    0.999186      22.843170      65.906632       0.593583       0.492711      -1.001369       0.059734       0.025370       0.011132       0.065847      -0.062391       0.009214      -0.058291      -0.076275       0.054119      -0.087083      -0.014650       0.101733              9.156486      13.110703       2.887063       0.143848       7.334645       1.930318       7.024111           0.007717
          258              C       9.805031      19.966493       8.150948      -0.028331      36.195069 0.43813813E+03  0.10281321E+05                                 9.582290                            7.003464       0.036842       2.026564                    0.999093      27.220423      77.212950       0.621759       0.419803      -1.066109      -0.043249      -0.025098      -0.005062       0.050260      -0.009163      -0.002246       0.000179       0.003165       0.036405      -0.015429       0.002872       0.012557             12.168836      20.006518       2.972534      -0.474737       9.723450       2.285762       6.776540           0.004239
          259              C       9.824645      18.881654       7.303088      -0.095070      31.349180 0.44943453E+03  0.10746085E+05                                 8.921208                            7.289442      -0.155674       1.930332                    0.998604      29.872638      89.068145       0.577788       0.443357      -1.038706      -0.020356       0.003896       0.011466       0.023686      -0.015551      -0.010026      -0.014398       0.015053       0.025147      -0.029565       0.012923       0.016642             10.001517      13.829055       1.404487      -0.690768       9.984055       2.166875       6.191442          -0.000876
          260              C       8.670663      18.187862       7.041545      -0.078986      29.635871 0.38214017E+03  0.87065722E+04                                 8.309602                            6.519698       0.227801       2.061915                    0.999819      27.988744      79.435606       0.644493       0.417122      -1.062829       0.000533       0.021221       0.017929       0.027787       0.005413       0.007363       0.016093      -0.014618       0.001204      -0.013955      -0.008834       0.022788              9.431935      13.562313      -0.140964      -1.085988       9.273140       2.092159       5.460352           0.000563
          261              C       7.474184      18.591523       7.547387      -0.084554      29.717176 0.40345510E+03  0.93149364E+04                                 8.375603                            6.746629       0.093080       2.013524                    0.999720      28.401634      81.062670       0.627064       0.423068      -1.059400       0.012949       0.012496       0.000068       0.017995       0.020036       0.017575      -0.014312      -0.007399       0.010272      -0.035338       0.016654       0.018684              9.408698      14.060249      -1.265243      -1.607890       8.309989       2.155473       5.855855          -0.000080
          262              C       7.432775      19.684771       8.423987      -0.028372      37.730497 0.43876808E+03  0.10263182E+05                                 9.795635                            6.948166       0.002987       2.007562                    0.999242      27.190801      76.114803       0.634633       0.412607      -1.074548       0.041541      -0.014143      -0.017631       0.047292       0.009005       0.003120       0.008366      -0.010776       0.018835      -0.013755      -0.001926       0.015682             12.960856      23.197422      -1.136775      -3.091113       8.565621       2.257275       7.119527           0.005003
          263              C       8.595475      20.368051       8.722893      -0.109768      34.661534 0.44406450E+03  0.10562011E+05                                 9.494098                            7.195239      -0.202714       1.910471                    0.999290      29.861063      88.148969       0.589020       0.437196      -1.044697       0.006250      -0.014695      -0.008806       0.018236      -0.013126       0.007315      -0.011510      -0.063730       0.097215      -0.050966       0.010887       0.040079             11.864480      21.630287       1.101631      -1.575257       7.420165       1.362943       6.542988           0.000100
          264              C       6.124058      20.145197       8.987311       0.619153      23.698843 0.24992399E+03  0.51871944E+04                                 7.758938                            5.678528      -0.188233       2.002192                    0.999298      22.243243      62.846982       0.609939       0.483832      -1.011002      -0.056872       0.017072       0.039956       0.071571       0.012708       0.017317      -0.069948      -0.090481       0.097443      -0.074339      -0.026449       0.100788              9.789690      16.555809      -0.801977      -1.789529       6.331841       1.910589       6.481419          -0.013649
          265              C       8.047361       9.071856       3.052294       0.609703      22.959894 0.24681696E+03  0.50999363E+04                                 7.521465                            5.614695      -0.059580       2.044565                    0.999497      22.120265      62.090591       0.618882       0.478970      -1.014904      -0.041583       0.016700       0.054703       0.070714       0.072297       0.013419      -0.022985      -0.070891      -0.168812      -0.078403      -0.031199       0.109601              9.007452       7.658893      -2.283071      -1.297573       5.723079       1.462312      13.640384          -0.003346
          266              C       8.891870       8.571485       1.908402      -0.021794      36.899493 0.41706736E+03  0.96310702E+04                                 9.587700                            6.758645       0.143515       2.057144                    0.999336      26.733569      74.315832       0.645793       0.410719      -1.075958       0.030775      -0.008466      -0.037339       0.049122       0.004421       0.005918      -0.003300       0.006943       0.003412      -0.009429       0.001280       0.008149             12.153510       9.410467      -3.107242      -1.786134       6.945322       1.797375      20.104743           0.007906
          267              C      10.081812       7.955482       2.115338      -0.092135      30.519509 0.39356793E+03  0.90642967E+04                                 8.569302                            6.696656       0.071249       2.007101                    0.999740      28.581013      82.475221       0.622392       0.427295      -1.052827      -0.003913       0.010639      -0.020990       0.023855       0.023044       0.022054      -0.010246      -0.014335       0.015555      -0.039537       0.015129       0.024409              9.533164       8.730130      -2.801318      -0.894727       6.234190       0.236735      13.635172           0.000064
          268              C      10.851133       7.585459       1.086410      -0.084585      30.107993 0.37733118E+03  0.85467247E+04                                 8.315997                            6.433707       0.209428       2.048167                    0.999798      27.974574      78.467821       0.657352       0.411369      -1.069410      -0.020216       0.025800      -0.009532       0.034134      -0.021346       0.009576       0.001166       0.051899       0.003007      -0.034645      -0.000641       0.035285              9.284015       8.500949      -2.190635      -0.101549       5.483674       0.282885      13.867423           0.000528
          269              C      10.397822       7.677965      28.508198      -0.099467      31.568907 0.41601369E+03  0.96655094E+04                                 8.675782                            6.829751       0.049174       1.990384                    0.999680      28.855916      82.249439       0.626983       0.420468      -1.062490      -0.003281       0.011251       0.017888       0.021386      -0.002215      -0.026716       0.014770       0.010547       0.001285      -0.028362      -0.004830       0.033193              9.673925       8.259875      -2.473800       1.219368       6.113302      -0.337010      14.648598          -0.000293
          270              C       9.168652       8.293968      28.284018      -0.023984      39.211862 0.43582957E+03  0.10162108E+05                                 9.994317                            6.900828       0.071902       2.030008                    0.999270      27.038346      75.199169       0.641095       0.409748      -1.078031       0.015502       0.000346       0.043241       0.045938       0.006881      -0.005183       0.001368       0.033549      -0.000690      -0.018331      -0.001106       0.019436             13.206749       8.876785      -2.414761       1.487136       6.661838      -1.108032      24.081624           0.005218
          271              C       8.414586       8.716550       0.620806      -0.128188      36.070200 0.44329443E+03  0.10539792E+05                                 9.700599                            7.166189      -0.125389       1.929540                    0.999502      30.126618      88.934929       0.592995       0.434426      -1.046291       0.016467      -0.009857       0.004176       0.019641       0.012567       0.012224      -0.006688       0.006671      -0.149836      -0.052804       0.014445       0.038359             12.150292       7.812855      -1.674719      -0.600240       6.218783       0.732201      22.419239           0.000698
          272              C       8.663035       8.512618      26.864213       0.626605      23.535848 0.24344842E+03  0.50129877E+04                                 7.701564                            5.594273      -0.120905       2.026500                    0.999406      21.962476      61.537573       0.617028       0.482072      -1.013287      -0.021180       0.008949      -0.056290       0.060805       0.009508      -0.019979       0.029760      -0.147217      -0.229872      -0.089523      -0.027253       0.116776              9.655216       7.975792      -0.776231       0.800636       4.680071      -1.544571      16.309786          -0.000691
          273              O       9.375693       9.431366       9.477057      -0.903699      47.124471 0.10598765E+04  0.30276045E+05                                10.199551                            9.859259      -0.222697       1.876410                    0.998674      35.731651     103.332528       0.623444       0.343926      -1.148027      -0.047481       0.033139       0.032513       0.066406      -0.042643      -0.060636       0.067117       0.009673       0.064391      -0.067038      -0.050136       0.117174             10.954228      10.123488       1.121860      -0.794328      10.854493       1.127365      11.884703           0.116089
          274              O       3.393295       0.981821       9.326455      -0.925191      47.389467 0.10413082E+04  0.29651701E+05                                10.226848                            9.762395      -0.246710       1.859363                    0.999143      36.252459     105.103297       0.626716       0.343214      -1.147180      -0.007266      -0.044973       0.017616       0.048844       0.022349      -0.061446      -0.065333       0.009824       0.046366      -0.075259      -0.029444       0.104703             11.006599      11.543218      -1.163720      -0.326652       9.790435      -0.827316      11.686144           0.118664
          275              O       9.909641      11.460182      11.568252      -0.569893      30.262081 0.50648866E+03  0.12009618E+05                                 7.620438                            6.932277       0.476599       2.191143                    0.998881      27.836064      72.949181       0.725994       0.355806      -1.140192      -0.023206       0.040382      -0.014525       0.048787       0.021017       0.001812      -0.015502      -0.000627      -0.216947      -0.074689       0.016759       0.057930              7.885918       9.152438      -2.803934      -1.288327       7.508867       0.879353       6.996448           0.045149
          276              O       8.362281      12.132950      10.123730      -0.560083      37.476491 0.56275024E+03  0.13668003E+05                                 8.925084                            7.336112       0.486442       2.208180                    0.997075      27.666367      72.826890       0.703184       0.358631      -1.140581      -0.005614       0.000287       0.034370       0.034827       0.040812       0.037935      -0.018453      -0.054043       0.060838      -0.077299       0.037083       0.040216             10.484918       6.964480      -0.292071      -0.262113       6.386515       1.517265      18.103759           0.051361
          277              O       9.354989      12.303245      16.315691      -0.594415      34.477202 0.50636994E+03  0.12016993E+05                                 8.385006                            6.933853       0.448306       2.175767                    0.999167      28.075639      73.826636       0.724879       0.356051      -1.138962      -0.055194       0.004805      -0.008441       0.056042       0.006767       0.004474      -0.005594      -0.070680      -0.173096      -0.058398      -0.006650       0.065048              9.336361      10.740004      -2.803243       3.998691       6.727687      -2.302493      10.541394           0.027530
          278              O       7.430596      12.896122      17.104344      -0.566150      35.030843 0.46968403E+03  0.10907487E+05                                 8.471546                            6.620440       0.612814       2.250077                    0.998565      27.050767      69.710274       0.753682       0.349944      -1.147179       0.023140      -0.017937      -0.032778       0.043950       0.028919      -0.035784      -0.004620      -0.056204      -0.015098      -0.057540       0.007236       0.050304             10.278500       6.656073      -0.631585      -2.611104       5.439388       0.083210      18.740038           0.048819
          279              O       9.055324      12.980218       7.346774      -0.567566      40.932435 0.57861945E+03  0.14241162E+05                                 9.594754                            7.584501      -0.031003       2.031706                    0.995752      28.415352      76.866370       0.667516       0.372814      -1.122460      -0.007665       0.046146      -0.002367       0.046838      -0.033482      -0.031958      -0.023688       0.039674      -0.176165      -0.079429       0.008870       0.070559             11.509937      10.365769       5.463259      -1.324040      15.179788      -2.923398       8.984255           0.036989
          280              O       9.784327      13.905274       5.516835      -0.566783      30.152526 0.44642061E+03  0.10219507E+05                                 7.512337                            6.367691       0.653501       2.252571                    0.999411      27.074831      68.900385       0.785542       0.340605      -1.156874       0.020061       0.025212       0.028271       0.042864      -0.030069      -0.018414       0.010421       0.015624       0.120059      -0.051186       0.000116       0.051070              8.424235       5.368810       1.514016       1.675781       8.301514       2.303625      11.602380           0.058711
          281              O       2.373345      17.233373       5.537528      -0.572102      31.329892 0.47783539E+03  0.11150886E+05                                 7.772221                            6.653369       0.511698       2.199019                    0.999112      27.684841      71.649375       0.755508       0.347405      -1.148624      -0.018160      -0.026326       0.032455       0.045565      -0.030376       0.012241      -0.009744      -0.006367       0.143331      -0.054498       0.001519       0.052979              8.564679       5.590795       1.149617      -1.580622       8.633694      -1.929109      11.469549           0.046088
          282              O       2.943253      18.297187       7.343325      -0.582925      44.371562 0.61657231E+03  0.15406999E+05                                10.105601                            7.813052      -0.030713       2.019863                    0.996242      29.005865      78.872825       0.660212       0.371269      -1.124445      -0.003676      -0.051758       0.010851       0.053011      -0.043037       0.052568       0.016213       0.019979      -0.191634      -0.094566       0.010794       0.083772             12.323144      10.755967       6.158641       2.090198      17.160777       3.266519       9.052688           0.037859
          283              O       1.361023      10.358525      10.069984      -0.591768      34.175499 0.53409446E+03  0.12825987E+05                                 8.298373                            7.091810       0.393196       2.152672                    0.998585      28.443021      74.874204       0.722281       0.353124      -1.143005       0.012953       0.049112      -0.023449       0.055943      -0.000977      -0.009333       0.007756      -0.064640       0.098220      -0.049746       0.013011       0.036736              9.137000       9.913696       2.025067      -3.224969       7.631537      -3.326806       9.865767           0.032893
          284              O       0.334535      11.693549       8.571141      -0.574592      42.007282 0.66306673E+03  0.16825918E+05                                 9.706076                            8.065968      -0.005382       2.036352                    0.995385      28.765416      78.111910       0.655990       0.367948      -1.130106       0.037898       0.009387       0.015324       0.041943      -0.025838       0.041946       0.036650      -0.040723       0.048436      -0.073851       0.019901       0.053950             11.484465      19.422074      -1.388966       1.951116       8.035590      -0.709151       6.995732           0.038838
          285              O       7.267143      10.747469       7.791973      -0.646210      54.599063 0.81715409E+03  0.21948696E+05                                11.717440                            9.039578      -0.400869       1.879649                    0.996704      31.157502      88.363422       0.608104       0.374993      -1.119602      -0.031812       0.020445       0.027386       0.046691       0.033223      -0.025735       0.023114       0.017257       0.041844      -0.057589       0.023024       0.034566             15.098219      24.045418       0.364203      -4.884624       8.471038       0.775399      12.778200           0.040235
          286              O       6.227578       9.652118       9.405205      -0.532644      32.550214 0.50344823E+03  0.11924281E+05                                 8.071685                            6.932871       0.360368       2.171708                    0.997469      27.226532      71.404340       0.722314       0.358016      -1.137978      -0.006254       0.039962       0.005614       0.040836       0.019582       0.032997      -0.007245      -0.038527       0.083360      -0.054820       0.012544       0.042276              8.852514       8.767086      -2.572154       1.559281       9.234557      -3.384996       8.555899           0.047520
          287              O       9.716766      10.024243       6.648368      -0.668489      52.010454 0.86047740E+03  0.23369710E+05                                11.252750                            9.227540      -0.266482       1.912286                    0.997419      31.627426      89.653192       0.607755       0.371077      -1.124614       0.041093      -0.021689      -0.019928       0.050559       0.031522      -0.038833       0.030624       0.013304       0.011493      -0.067382       0.024233       0.043149             13.749883      20.626941       0.492566      -3.289322       8.640432       0.728320      11.982275           0.041162
          288              O      10.784662      11.081750       5.019328      -0.512158      30.535870 0.47716133E+03  0.11143638E+05                                 7.712979                            6.736033       0.482394       2.223521                    0.997292      26.628044      69.191990       0.735478       0.356594      -1.139880       0.019499      -0.017979       0.004773       0.026949       0.018127       0.025047       0.000445      -0.085433       0.063877      -0.064080       0.025620       0.038460              8.442210       7.793007      -2.295194       1.985848       8.771337      -3.282278       8.762288           0.053586
          289              O       5.808048       9.073958       5.799359      -0.553732      39.494773 0.54334760E+03  0.13135282E+05                                 9.360021                            7.268147       0.167312       2.101466                    0.996264      27.900090      74.259401       0.694934       0.364587      -1.131243      -0.035410      -0.016996      -0.021542       0.044797      -0.032228       0.036223       0.041895      -0.043438       0.032630      -0.076258       0.020669       0.055590             11.845514      22.116594      -2.088085       1.444980       6.916317      -0.517265       6.503633           0.045988
          290              O       4.712909      10.596096       4.564071      -0.577930      33.961143 0.52864435E+03  0.12660626E+05                                 8.278621                            7.065316       0.354186       2.147158                    0.998403      28.129496      73.910694       0.722243       0.354104      -1.142391      -0.004353      -0.047319       0.031157       0.056823       0.005605       0.003216       0.009144      -0.053998       0.078352      -0.040712       0.009274       0.031438              9.111062      10.274502       1.960522      -3.011230       7.904054      -3.228895       9.154629           0.035881
          291              O       2.365717      19.451405      10.163967      -0.565264      41.527641 0.61101299E+03  0.15169524E+05                                 9.609167                            7.701291       0.168371       2.102461                    0.995575      28.086565      75.086020       0.677761       0.364005      -1.134782       0.004635      -0.004154       0.039529       0.040016      -0.035814       0.039737       0.016816      -0.055632       0.006191      -0.071596       0.027027       0.044569             11.508483       7.196991       0.921996       1.209783       7.239552      -0.875839      20.088907           0.051959
          292              O       3.933781      20.143094      11.582623      -0.557667      30.120572 0.49075504E+03  0.11547300E+05                                 7.597022                            6.821428       0.445902       2.186049                    0.998514      27.578615      72.041464       0.732105       0.355563      -1.140170      -0.020451      -0.040641      -0.015755       0.048147      -0.019435       0.006668       0.016485      -0.014319      -0.193042      -0.067924       0.014203       0.053721              7.919933       9.535352       2.861416      -0.854971       7.164598      -0.786333       7.059849           0.041778
          293              O       1.343588      19.026720      17.124463      -0.542127      35.309677 0.47224517E+03  0.10982004E+05                                 8.542406                            6.648013       0.615116       2.258350                    0.997717      26.823257      69.173826       0.750489       0.350952      -1.146342       0.001299      -0.003837      -0.031748       0.032005      -0.003344      -0.052693      -0.000310      -0.045715      -0.022355      -0.066386       0.026363       0.040023             10.591543       7.170644       0.019544      -3.812200       5.510721       1.195697      19.093262           0.053428
          294              O       3.441241      19.167581      16.436978      -0.593661      34.074159 0.51846003E+03  0.12381957E+05                                 8.309386                            7.016266       0.370305       2.142082                    0.999121      28.494296      75.269040       0.720284       0.356064      -1.138469      -0.043198      -0.000245      -0.027208       0.051054       0.008224       0.009687      -0.008155      -0.055825      -0.205139      -0.070249       0.006617       0.063633              9.072208      10.986077       1.604900       3.638967       6.159227       1.847593      10.071321           0.024519
          295              O       9.375693      11.592634      19.263943      -0.903669      47.123917 0.10598652E+04  0.30275750E+05                                10.199696                            9.859411      -0.223159       1.876281                    0.998674      35.731330     103.332858       0.623418       0.343940      -1.148011      -0.047488      -0.033143      -0.032521       0.066417       0.042661       0.060619       0.067106       0.009659       0.064427      -0.067016      -0.050151       0.117167             10.954383      10.123670      -1.121938       0.794307      10.854631       1.127316      11.884848           0.116075
          296              O       3.393295      20.042179      19.414545      -0.925190      47.390290 0.10413329E+04  0.29652615E+05                                10.227032                            9.762567      -0.246855       1.859316                    0.999142      36.252819     105.105114       0.626705       0.343218      -1.147175      -0.007287       0.044968      -0.017629       0.048847      -0.022333       0.061495      -0.065302       0.009776       0.046272      -0.075274      -0.029426       0.104700             11.006803      11.543446       1.163769       0.326633       9.790606      -0.827312      11.686357           0.118673
          297              O       9.909641       9.563818      17.172747      -0.569838      30.260965 0.50646547E+03  0.12008931E+05                                 7.620271                            6.932136       0.476260       2.191041                    0.998881      27.835425      72.947111       0.725999       0.355808      -1.140190      -0.023202      -0.040384       0.014514       0.048783      -0.021018      -0.001810      -0.015511      -0.000606      -0.216905      -0.074678       0.016752       0.057925              7.885736       9.152246       2.803855       1.288270       7.508696       0.879308       6.996265           0.045192
          298              O       8.362281       8.891050      18.617270      -0.560084      37.475941 0.56274147E+03  0.13667718E+05                                 8.924924                            7.335999       0.486682       2.208250                    0.997076      27.666372      72.826388       0.703199       0.358625      -1.140586      -0.005614      -0.000279      -0.034377       0.034833      -0.040837      -0.037923      -0.018464      -0.054056       0.060821      -0.077314       0.037099       0.040215             10.484701       6.964359       0.292061       0.262077       6.386410       1.517231      18.103334           0.051355
          299              O       9.354989       8.720755      12.425309      -0.594362      34.474655 0.50632587E+03  0.12015674E+05                                 8.384573                            6.933538       0.448195       2.175753                    0.999166      28.074555      73.822710       0.724898       0.356050      -1.138964      -0.055191      -0.004787       0.008451       0.056040      -0.006729      -0.004464      -0.005585      -0.070659      -0.173062      -0.058384      -0.006641       0.065025              9.335821      10.739437       2.803059      -3.998379       6.727351      -2.302300      10.540675           0.027558
          300              O       7.430596       8.127878      11.636656      -0.566147      35.030446 0.46967868E+03  0.10907330E+05                                 8.471481                            6.620402       0.612800       2.250073                    0.998565      27.050701      69.709979       0.753684       0.349944      -1.147179       0.023132       0.017937       0.032779       0.043947      -0.028921       0.035787      -0.004617      -0.056191      -0.015095      -0.057540       0.007239       0.050301             10.278402       6.656019       0.631578       2.611082       5.439358       0.083222      18.739829           0.048830
          301              O       9.055324       8.043782      21.394226      -0.567505      40.929706 0.57857182E+03  0.14239717E+05                                 9.594451                            7.584283      -0.031349       2.031635                    0.995748      28.413974      76.862261       0.667512       0.372823      -1.122452      -0.007659      -0.046123       0.002394       0.046816       0.033466       0.031938      -0.023698       0.039627      -0.176118      -0.079410       0.008891       0.070519             11.509551      10.365450      -5.463055       1.323998      15.179252      -2.923288       8.983950           0.037015
          302              O       9.784327       7.118726      23.224165      -0.566773      30.151534 0.44640346E+03  0.10219007E+05                                 7.512143                            6.367546       0.653569       2.252598                    0.999411      27.074505      68.898996       0.785556       0.340603      -1.156877       0.020068      -0.025213      -0.028254       0.042857       0.030071       0.018414       0.010415       0.015623       0.120075      -0.051190       0.000119       0.051071              8.423996       5.368679      -1.513951      -1.675715       8.301263       2.303529      11.602045           0.058704
          303              O       2.373345       3.790627      23.203472      -0.572092      31.329017 0.47781914E+03  0.11150406E+05                                 7.772066                            6.653248       0.511735       2.199037                    0.999112      27.684473      71.647977       0.755516       0.347404      -1.148625      -0.018157       0.026326      -0.032446       0.045558       0.030371      -0.012244      -0.009745      -0.006362       0.143336      -0.054494       0.001512       0.052982              8.564496       5.590682      -1.149567       1.580571       8.633480      -1.929034      11.469325           0.046095
          304              O       2.943253       2.726813      21.397674      -0.582934      44.372162 0.61658116E+03  0.15407284E+05                                10.105716                            7.813135      -0.030882       2.019810                    0.996241      29.006033      78.873589       0.660205       0.371272      -1.124442      -0.003624       0.051760      -0.010822       0.053004       0.043033      -0.052558       0.016226       0.020001      -0.191698      -0.094576       0.010801       0.083775             12.323293      10.756095      -6.158724      -2.090219      17.160991       3.266545       9.052794           0.037874
          305              O       1.361023      10.665475      18.671016      -0.591809      34.178207 0.53414520E+03  0.12827530E+05                                 8.298854                            7.092178       0.393323       2.152695                    0.998585      28.444127      74.878444       0.722256       0.353127      -1.143001       0.012949      -0.049127       0.023447       0.055954       0.000984       0.009322       0.007768      -0.064600       0.098275      -0.049733       0.012979       0.036754              9.137582       9.914431      -2.025260       3.225270       7.631952      -3.327032       9.866363           0.032874
          306              O       0.334535       9.330451      20.169859      -0.574610      42.007218 0.66306465E+03  0.16825817E+05                                 9.705954                            8.065865      -0.005104       2.036432                    0.995386      28.765550      78.111620       0.656007       0.367940      -1.130115       0.037897      -0.009375      -0.015337       0.041944       0.025850      -0.041945       0.036647      -0.040738       0.048355      -0.073857       0.019923       0.053934             11.484312      19.421793       1.388958      -1.951116       8.035493      -0.709150       6.995651           0.038824
          307              O       7.267143      10.276531      20.949027      -0.646232      54.599950 0.81717193E+03  0.21949228E+05                                11.717392                            9.039545      -0.400488       1.879750                    0.996707      31.157917      88.363821       0.608120       0.374982      -1.119613      -0.031817      -0.020464      -0.027423       0.046724      -0.033208       0.025711       0.023112       0.017209       0.041783      -0.057556       0.023032       0.034523             15.098154      24.045327      -0.364168       4.884585       8.471000       0.775389      12.778136           0.040233
          308              O       6.227578      11.371882      19.335795      -0.532626      32.549781 0.50343979E+03  0.11924035E+05                                 8.071630                            6.932827       0.360319       2.171700                    0.997468      27.226228      71.403474       0.722314       0.358018      -1.137977      -0.006244      -0.039961      -0.005619       0.040835      -0.019588      -0.033005      -0.007244      -0.038524       0.083373      -0.054828       0.012543       0.042285              8.852452       8.767021       2.572135      -1.559280       9.234487      -3.384974       8.555849           0.047519
          309              O       9.716766      10.999757      22.092632      -0.668474      52.009781 0.86046323E+03  0.23369240E+05                                11.252696                            9.227500      -0.266547       1.912272                    0.997419      31.627130      89.652332       0.607753       0.371080      -1.124611       0.041100       0.021678       0.019929       0.050560      -0.031534       0.038829       0.030628       0.013275       0.011451      -0.067390       0.024254       0.043135             13.749818      20.626846      -0.492555       3.289316       8.640381       0.728315      11.982228           0.041180
          310              O      10.784662       9.942250      23.721672      -0.512161      30.535385 0.47715216E+03  0.11143365E+05                                 7.712885                            6.735957       0.482462       2.223545                    0.997292      26.627847      69.191191       0.735485       0.356593      -1.139882       0.019498       0.017981      -0.004767       0.026948      -0.018128      -0.025047       0.000445      -0.085424       0.063889      -0.064078       0.025622       0.038456              8.442101       7.792903       2.295150      -1.985816       8.771219      -3.282229       8.762182           0.053586
          311              O       5.808048      11.950042      22.941641      -0.553734      39.495770 0.54336288E+03  0.13135752E+05                                 9.360200                            7.268270       0.167188       2.101420                    0.996264      27.900387      74.260625       0.694925       0.364589      -1.131241      -0.035404       0.017002       0.021554       0.044801       0.032214      -0.036224       0.041899      -0.043457       0.032528      -0.076251       0.020660       0.055592             11.845770      22.117123       2.088131      -1.445003       6.916435      -0.517275       6.503753           0.045995
          312              O       4.712909      10.427904      24.176929      -0.577962      33.962278 0.52866629E+03  0.12661284E+05                                 8.278798                            7.065458       0.354262       2.147170                    0.998403      28.130102      73.912702       0.722237       0.354104      -1.142392      -0.004351       0.047306      -0.031177       0.056823      -0.005600      -0.003203       0.009146      -0.054048       0.078233      -0.040715       0.009297       0.031418              9.111271      10.274773      -1.960574       3.011325       7.904205      -3.228970       9.154836           0.035866
          313              O       2.365717       1.572595      18.577033      -0.565259      41.528345 0.61102519E+03  0.15169867E+05                                 9.609143                            7.701270       0.168794       2.102574                    0.995578      28.087091      75.086957       0.677777       0.363996      -1.134792       0.004583       0.004180      -0.039545       0.040029       0.035739      -0.039773       0.016847      -0.055586       0.006171      -0.071580       0.027086       0.044495             11.508458       7.196970      -0.921993      -1.209770       7.239531      -0.875835      20.088874           0.052013
          314              O       3.933781       0.880906      17.158377      -0.557648      30.120246 0.49074809E+03  0.11547103E+05                                 7.597000                            6.821407       0.445624       2.185973                    0.998513      27.578326      72.040757       0.732101       0.355566      -1.140167      -0.020471       0.040655       0.015753       0.048167       0.019418      -0.006674       0.016474      -0.014319      -0.193068      -0.067929       0.014221       0.053707              7.919910       9.535325      -2.861411       0.854975       7.164580      -0.786335       7.059825           0.041774
          315              O       1.343588       1.997280      11.616537      -0.542130      35.310026 0.47225004E+03  0.10982148E+05                                 8.542467                            6.648051       0.615099       2.258343                    0.997717      26.823376      69.174268       0.750486       0.350952      -1.146342       0.001298       0.003838       0.031739       0.031997       0.003345       0.052692      -0.000313      -0.045690      -0.022338      -0.066377       0.026349       0.040029             10.591629       7.170701      -0.019545       3.812244       5.510753       1.195704      19.093433           0.053409
          316              O       3.441241       1.856419      12.304022      -0.593667      34.075329 0.51848086E+03  0.12382587E+05                                 8.309589                            7.016419       0.370325       2.142079                    0.999121      28.494787      75.270889       0.720274       0.356065      -1.138467      -0.043200       0.000258       0.027201       0.051051      -0.008210      -0.009682      -0.008149      -0.055833      -0.205111      -0.070238       0.006610       0.063627              9.072451      10.986347      -1.604957      -3.639094       6.159371       1.847666      10.071635           0.024518
          317              O       1.521207       1.080634      23.847557      -0.903718      47.124637 0.10598812E+04  0.30276196E+05                                10.199542                            9.859250      -0.222604       1.876437                    0.998674      35.731750     103.332658       0.623448       0.343923      -1.148029       0.047484      -0.033138       0.032515       0.066408      -0.042655       0.060647      -0.067114       0.009674       0.064355      -0.067037      -0.050147       0.117184             10.954219      10.123478       1.121848       0.794352      10.854474      -1.127360      11.884706           0.116078
          318              O       7.503605       9.530179      23.696954      -0.925205      47.390215 0.10413304E+04  0.29652491E+05                                10.226939                            9.762481      -0.246675       1.859368                    0.999143      36.252862     105.104705       0.626715       0.343213      -1.147181       0.007266       0.044969       0.017613       0.048839       0.022355       0.061437       0.065348       0.009867       0.046367      -0.075267      -0.029443       0.104711             11.006698      11.543328      -1.163740       0.326676       9.790525       0.827303      11.686241           0.118661
          319              O       0.987259      20.075818      25.938752      -0.569899      30.262376 0.50649520E+03  0.12009815E+05                                 7.620492                            6.932323       0.476512       2.191112                    0.998881      27.836235      72.949814       0.725992       0.355806      -1.140191       0.023207      -0.040373      -0.014518       0.048778       0.021017      -0.001808       0.015515      -0.000631      -0.216964      -0.074697       0.016762       0.057935              7.885972       9.152503      -2.803959       1.288335       7.508926      -0.879354       6.996487           0.045146
          320              O       2.534619      19.403050      24.494230      -0.560088      37.476718 0.56275445E+03  0.13668132E+05                                 8.925119                            7.336141       0.486410       2.208169                    0.997074      27.666457      72.827224       0.703183       0.358631      -1.140580       0.005607      -0.000286       0.034374       0.034830       0.040805      -0.037931       0.018448      -0.054045       0.060863      -0.077293       0.037080       0.040212             10.484954       6.964508      -0.292076       0.262117       6.386537      -1.517265      18.103816           0.051362
          321              O       1.541911      19.232755       1.945191      -0.594353      34.475156 0.50633417E+03  0.12015932E+05                                 8.384696                            6.933625       0.448036       2.175702                    0.999166      28.074637      73.823342       0.724888       0.356053      -1.138961       0.055197      -0.004782      -0.008458       0.056046       0.006717      -0.004460       0.005582      -0.070676      -0.173028      -0.058371      -0.006653       0.065024              9.335975      10.739604      -2.803118      -3.998473       6.727451       2.302361      10.540870           0.027572
          322              O       3.466304      18.639878       2.733844      -0.566151      35.031204 0.46969007E+03  0.10907665E+05                                 8.471615                            6.620492       0.612785       2.250064                    0.998566      27.050936      69.710900       0.753677       0.349945      -1.147177      -0.023132       0.017939      -0.032783       0.043950       0.028924       0.035786       0.004620      -0.056192      -0.015097      -0.057541       0.007235       0.050306             10.278588       6.656113      -0.631588       2.611116       5.439433      -0.083205      18.740217           0.048819
          323              O       1.841576      18.555782      21.717274      -0.567572      40.932609 0.57862185E+03  0.14241235E+05                                 9.594775                            7.584514      -0.031014       2.031703                    0.995752      28.415428      76.866598       0.667515       0.372814      -1.122461       0.007657      -0.046152      -0.002360       0.046842      -0.033481       0.031956       0.023690       0.039666      -0.176156      -0.079427       0.008873       0.070554             11.509968      10.365798       5.463279       1.324040      15.179833       2.923407       8.984273           0.036995
          324              O       1.112573      17.630726      19.887335      -0.566784      30.152530 0.44642084E+03  0.10219507E+05                                 7.512309                            6.367668       0.653522       2.252572                    0.999411      27.074984      68.900627       0.785548       0.340602      -1.156876      -0.020075      -0.025221       0.028270       0.042875      -0.030059       0.018425      -0.010415       0.015626       0.120064      -0.051178       0.000105       0.051073              8.424201       5.368789       1.514005      -1.675769       8.301476      -2.303608      11.602338           0.058716
          325              O       8.523555      14.302627      19.908028      -0.572100      31.329350 0.47782526E+03  0.11150586E+05                                 7.772114                            6.653283       0.511680       2.199016                    0.999112      27.684640      71.648568       0.755515       0.347403      -1.148625       0.018155       0.026313       0.032453       0.045554      -0.030374      -0.012238       0.009747      -0.006336       0.143347      -0.054497       0.001513       0.052984              8.564555       5.590722       1.149593       1.580590       8.633543       1.929062      11.469400           0.046099
          326              O       7.953647      13.238813      21.713825      -0.582950      44.372602 0.61658928E+03  0.15407522E+05                                10.105715                            7.813132      -0.030650       2.019871                    0.996244      29.006334      78.874232       0.660212       0.371266      -1.124447       0.003688       0.051762       0.010866       0.053019      -0.043046      -0.052570      -0.016217       0.019994      -0.191638      -0.094572       0.010788       0.083783             12.323294      10.756103       6.158730      -2.090224      17.160965      -3.266552       9.052815           0.037858
          327              O       9.535877       0.153475      24.440484      -0.591777      34.176050 0.53410502E+03  0.12826311E+05                                 8.298482                            7.091893       0.393108       2.152644                    0.998584      28.443240      74.875120       0.722274       0.353125      -1.143004      -0.012940      -0.049114      -0.023456       0.055945      -0.000967       0.009334      -0.007761      -0.064643       0.098196      -0.049744       0.013012       0.036732              9.137134       9.913861       2.025111       3.225038       7.631635       3.326861       9.865907           0.032901
          328              O      10.562365      19.842451      22.941641      -0.574606      42.007587 0.66307288E+03  0.16826092E+05                                 9.706051                            8.065952      -0.005220       2.036396                    0.995385      28.765644      78.112249       0.655998       0.367944      -1.130111      -0.037890      -0.009390       0.015338       0.041941      -0.025840      -0.041946      -0.036655      -0.040733       0.048428      -0.073857       0.019902       0.053955             11.484425      19.421982      -1.388972      -1.951108       8.035576       0.709155       6.995717           0.038823
          329              O       3.629757      20.788531      22.162473      -0.646240      54.600170 0.81717543E+03  0.21949352E+05                                11.717446                            9.039585      -0.400597       1.879724                    0.996704      31.157945      88.364046       0.608116       0.374984      -1.119612       0.031803      -0.020444       0.027467       0.046731       0.033184       0.025670      -0.023105       0.017243       0.041821      -0.057517       0.023026       0.034491             15.098219      24.045415       0.364202       4.884598       8.471048      -0.775395      12.778195           0.040259
          330              O       4.669322       0.859882      23.775705      -0.532621      32.549469 0.50343389E+03  0.11923860E+05                                 8.071590                            6.932796       0.360358       2.171718                    0.997468      27.226070      71.402948       0.722314       0.358019      -1.137976       0.006248      -0.039958       0.005614       0.040832       0.019586      -0.032999       0.007239      -0.038522       0.083373      -0.054821       0.012540       0.042281              8.852403       8.766950      -2.572102      -1.559262       9.234445       3.384960       8.555813           0.047521
          331              O       1.180134       0.487757      21.018868      -0.668433      52.008516 0.86043628E+03  0.23368360E+05                                11.252616                            9.227438      -0.266720       1.912233                    0.997416      31.626582      89.650933       0.607745       0.371086      -1.124604      -0.041116       0.021649      -0.019942       0.050566       0.031500       0.038794      -0.030652       0.013213       0.011322      -0.067358       0.024287       0.043072             13.749709      20.626663       0.492545       3.289309       8.640332      -0.728311      11.982133           0.041229
          332              O       0.112238      20.454250      19.389828      -0.512136      30.535490 0.47715385E+03  0.11143423E+05                                 7.712943                            6.736001       0.482331       2.223508                    0.997290      26.627795      69.191299       0.735477       0.356596      -1.139878      -0.019500       0.017979       0.004767       0.026948       0.018139      -0.025054      -0.000454      -0.085422       0.063919      -0.064087       0.025619       0.038468              8.442171       7.792960      -2.295183      -1.985839       8.771299       3.282261       8.762254           0.053578
          333              O       5.088852       1.438042      20.169859      -0.553768      39.496275 0.54337211E+03  0.13136016E+05                                 9.360207                            7.268279       0.167322       2.101447                    0.996266      27.900853      74.261694       0.694933       0.364584      -1.131246       0.035396       0.017038      -0.021605       0.044832      -0.032193      -0.036214      -0.041959      -0.043606       0.032198      -0.076270       0.020603       0.055667             11.845770      22.117104      -2.088137      -1.445010       6.916447       0.517273       6.503758           0.045956
          334              O       6.183991      20.939904      18.934571      -0.577964      33.961264 0.52864815E+03  0.12660718E+05                                 8.278547                            7.065267       0.354212       2.147149                    0.998404      28.129953      73.911485       0.722259       0.354097      -1.142399       0.004347       0.047327       0.031169       0.056836       0.005619      -0.003199      -0.009134      -0.054080       0.078241      -0.040736       0.009322       0.031414              9.110963      10.274373       1.960473       3.011164       7.903981       3.228849       9.154535           0.035862
          335              O       8.531183      12.084595      24.534467      -0.565294      41.528982 0.61103603E+03  0.15170236E+05                                 9.609343                            7.701415       0.168467       2.102480                    0.995576      28.087145      75.087867       0.677759       0.364003      -1.134784      -0.004647       0.004142       0.039524       0.040011      -0.035847      -0.039730      -0.016807      -0.055643       0.006161      -0.071608       0.027002       0.044606             11.508715       7.197117       0.922021      -1.209795       7.239675       0.875860      20.089351           0.051934
          336              O       6.963119      11.392906      25.953123      -0.557671      30.121417 0.49077283E+03  0.11547831E+05                                 7.597188                            6.821571       0.445888       2.186038                    0.998514      27.578942      72.042827       0.732094       0.355565      -1.140167       0.020460       0.040638      -0.015747       0.048146      -0.019440      -0.006669      -0.016493      -0.014339      -0.193015      -0.067918       0.014191       0.053726              7.920114       9.535558       2.861489       0.855010       7.164752       0.786365       7.060032           0.041795
          337              O       9.553312      12.509280       2.753963      -0.542133      35.309925 0.47224849E+03  0.10982103E+05                                 8.542450                            6.648042       0.615101       2.258344                    0.997717      26.823330      69.174138       0.750487       0.350952      -1.146341      -0.001297       0.003840      -0.031733       0.031991      -0.003346       0.052693       0.000314      -0.045667      -0.022329      -0.066371       0.026336       0.040035             10.591597       7.170701       0.019546       3.812245       5.510741      -1.195696      19.093349           0.053408
          338              O       7.455659      12.368419       2.066478      -0.593660      34.075809 0.51848933E+03  0.12382857E+05                                 8.309741                            7.016534       0.370231       2.142054                    0.999121      28.494702      75.271232       0.720258       0.356071      -1.138461       0.043195       0.000257      -0.027217       0.051055       0.008225      -0.009660       0.008136      -0.055816      -0.205077      -0.070220       0.006603       0.063617              9.072631      10.986544       1.604996      -3.639186       6.159478      -1.847722      10.071872           0.024540
          339              O       1.521207      19.943366       4.893443      -0.903722      47.124818 0.10598857E+04  0.30276343E+05                                10.199537                            9.859242      -0.222542       1.876453                    0.998674      35.731846     103.332823       0.623451       0.343922      -1.148031       0.047488       0.033137      -0.032517       0.066411       0.042641      -0.060654      -0.067126       0.009660       0.064397      -0.067046      -0.050146       0.117193             10.954216      10.123476      -1.121838      -0.794350      10.854475      -1.127379      11.884697           0.116074
          340              O       7.503605      11.493821       5.044045      -0.925168      47.388463 0.10412809E+04  0.29650756E+05                                10.226756                            9.762312      -0.246842       1.859331                    0.999143      36.251938     105.101803       0.626714       0.343217      -1.147176       0.007240      -0.044970      -0.017630       0.048842      -0.022357      -0.061413       0.065348       0.009885       0.046441      -0.075248      -0.029452       0.104700             11.006494      11.543102       1.163693      -0.326638       9.790348       0.827296      11.686032           0.118673
          341              O       0.987259       0.948182       2.802247      -0.569928      30.262798 0.50650413E+03  0.12010077E+05                                 7.620551                            6.932375       0.476698       2.191168                    0.998881      27.836494      72.950609       0.725990       0.355805      -1.140192       0.023201       0.040379       0.014530       0.048784      -0.021024       0.001808       0.015501      -0.000628      -0.216982      -0.074699       0.016756       0.057944              7.886036       9.152571       2.803985      -1.288354       7.508984      -0.879369       6.996554           0.045128
          342              O       2.534619       1.620950       4.246770      -0.560072      37.476600 0.56275195E+03  0.13668083E+05                                 8.925209                            7.336212       0.486098       2.208082                    0.997073      27.666092      72.826748       0.703165       0.358639      -1.140571       0.005602       0.000286      -0.034368       0.034823      -0.040783       0.037927       0.018438      -0.054042       0.060900      -0.077274       0.037070       0.040203             10.485067       6.964579       0.292079      -0.262130       6.386601      -1.517288      18.104021           0.051364
          343              O       1.541911       1.791245      26.795809      -0.594372      34.475778 0.50634534E+03  0.12016264E+05                                 8.384794                            6.933697       0.448073       2.175708                    0.999166      28.074955      73.824415       0.724885       0.356053      -1.138961       0.055197       0.004787       0.008454       0.056045      -0.006730       0.004466       0.005586      -0.070685      -0.173068      -0.058386      -0.006652       0.065038              9.336096      10.739727       2.803158       3.998542       6.727528       2.302405      10.541033           0.027563
          344              O       3.466304       2.384122      26.007156      -0.566151      35.031155 0.46968913E+03  0.10907639E+05                                 8.471612                            6.620489       0.612768       2.250060                    0.998565      27.050885      69.710772       0.753676       0.349946      -1.147177      -0.023136      -0.017937       0.032784       0.043953      -0.028923      -0.035780       0.004622      -0.056195      -0.015082      -0.057536       0.007233       0.050303             10.278583       6.656112       0.631590      -2.611117       5.439430      -0.083207      18.740206           0.048837
          345              O       1.841576       2.468218       7.023726      -0.567585      40.933176 0.57863197E+03  0.14241540E+05                                 9.594830                            7.584553      -0.030904       2.031728                    0.995753      28.415730      76.867442       0.667518       0.372811      -1.122463       0.007656       0.046156       0.002356       0.046846       0.033487      -0.031968       0.023676       0.039666      -0.176164      -0.079428       0.008863       0.070565             11.510039      10.365858      -5.463322      -1.324051      15.179932       2.923427       8.984326           0.036984
          346              O       1.112573       3.393274       8.853665      -0.566784      30.152749 0.44642462E+03  0.10219619E+05                                 7.512355                            6.367704       0.653518       2.252571                    0.999411      27.075037      68.900914       0.785544       0.340603      -1.156875      -0.020066       0.025220      -0.028273       0.042873       0.030064      -0.018418      -0.010415       0.015614       0.120057      -0.051179       0.000112       0.051067              8.424258       5.368820      -1.514021       1.675785       8.301537      -2.303633      11.602416           0.058713
          347              O       8.523555       6.721373       8.832972      -0.572110      31.330015 0.47783799E+03  0.11150962E+05                                 7.772238                            6.653384       0.511695       2.199016                    0.999112      27.684915      71.649620       0.755507       0.347405      -1.148624       0.018158      -0.026322      -0.032459       0.045565       0.030374       0.012236       0.009744      -0.006353       0.143336      -0.054496       0.001517       0.052979              8.564698       5.590809      -1.149624      -1.580628       8.633720       1.929121      11.469565           0.046114
          348              O       7.953647       7.785187       7.027174      -0.582914      44.370939 0.61656178E+03  0.15406660E+05                                10.105477                            7.812959      -0.030574       2.019905                    0.996244      29.005690      78.871986       0.660220       0.371267      -1.124447       0.003704      -0.051751      -0.010873       0.053011       0.043037       0.052573      -0.016208       0.019967      -0.191598      -0.094561       0.010793       0.083768             12.322986      10.755829      -6.158555       2.090174      17.160553      -3.266490       9.052576           0.037863
          349              O       9.535877      20.870525       4.300516      -0.591765      34.175477 0.53409392E+03  0.12825975E+05                                 8.298389                            7.091820       0.393036       2.152626                    0.998584      28.442945      74.874093       0.722278       0.353125      -1.143004      -0.012942       0.049117       0.023455       0.055948       0.000968      -0.009340      -0.007751      -0.064644       0.098205      -0.049747       0.013018       0.036729              9.137023       9.913733      -2.025078      -3.224988       7.631551       3.326814       9.865786           0.032902
          350              O      10.562365       1.181549       5.799359      -0.574610      42.007650 0.66307431E+03  0.16826130E+05                                 9.706041                            8.065944      -0.005167       2.036411                    0.995385      28.765694      78.112277       0.656001       0.367942      -1.130113      -0.037891       0.009389      -0.015334       0.041941       0.025837       0.041943      -0.036666      -0.040748       0.048484      -0.073862       0.019887       0.053975             11.484418      19.421980       1.388975       1.951101       8.035568       0.709152       6.995707           0.038815
          351              O       3.629757       0.235469       6.578527      -0.646237      54.600017 0.81717234E+03  0.21949258E+05                                11.717442                            9.039580      -0.400646       1.879709                    0.996705      31.157881      88.363962       0.608115       0.374985      -1.119611       0.031803       0.020443      -0.027424       0.046705      -0.033210      -0.025721      -0.023111       0.017259       0.041867      -0.057571       0.023019       0.034552             15.098218      24.045409      -0.364219      -4.884624       8.471043      -0.775392      12.778202           0.040227
          352              O       4.669322      20.164118       4.965295      -0.532638      32.550489 0.50345295E+03  0.11924426E+05                                 8.071746                            6.932917       0.360353       2.171704                    0.997469      27.226604      71.404733       0.722309       0.358018      -1.137977       0.006248       0.039962      -0.005614       0.040835      -0.019585       0.032998       0.007246      -0.038519       0.083360      -0.054820       0.012542       0.042277              8.852588       8.767165       2.572188       1.559306       9.234633       3.385033       8.555966           0.047508
          353              O       1.180134      20.536243       7.722132      -0.668449      52.008633 0.86043947E+03  0.23368468E+05                                11.252627                            9.227446      -0.266731       1.912230                    0.997416      31.626646      89.651153       0.607746       0.371086      -1.124605      -0.041094      -0.021674       0.019940       0.050558      -0.031506      -0.038814      -0.030641       0.013266       0.011434      -0.067370       0.024255       0.043114             13.749725      20.626692      -0.492560      -3.289314       8.640342      -0.728305      11.982141           0.041187
          354              O       0.112238       0.569750       9.351172      -0.512149      30.535969 0.47716306E+03  0.11143690E+05                                 7.713005                            6.736053       0.482373       2.223514                    0.997291      26.628077      69.192153       0.735476       0.356595      -1.139879      -0.019496      -0.017981      -0.004774       0.026948      -0.018130       0.025051      -0.000450      -0.085427       0.063890      -0.064082       0.025619       0.038463              8.442243       7.793036       2.295210       1.985861       8.771370       3.282291       8.762321           0.053576
          355              O       5.088852      19.585958       8.571141      -0.553739      39.495061 0.54335297E+03  0.13135437E+05                                 9.360035                            7.268158       0.167343       2.101468                    0.996265      27.900312      74.259935       0.694937       0.364584      -1.131245       0.035400      -0.017009       0.021570       0.044808       0.032214       0.036222      -0.041922      -0.043501       0.032464      -0.076266       0.020644       0.055622             11.845533      22.116624       2.088101       1.444995       6.916328       0.517265       6.503646           0.045967
          356              O       6.183991       0.084096       9.806429      -0.577955      33.962004 0.52866097E+03  0.12661115E+05                                 8.278710                            7.065389       0.354262       2.147165                    0.998404      28.130113      73.912416       0.722246       0.354100      -1.142395       0.004346      -0.047319      -0.031174       0.056831      -0.005601       0.003202      -0.009147      -0.054041       0.078262      -0.040716       0.009293       0.031424              9.111163      10.274639      -1.960546      -3.011272       7.904123       3.228925       9.154726           0.035864
          357              O       8.531183       8.939405       4.206533      -0.565269      41.528077 0.61101989E+03  0.15169757E+05                                 9.609287                            7.701377       0.168213       2.102414                    0.995574      28.086628      75.086652       0.677751       0.364009      -1.134777      -0.004678      -0.004137      -0.039508       0.039998       0.035860       0.039713      -0.016799      -0.055661       0.006203      -0.071604       0.026990       0.044614             11.508638       7.197069      -0.922011       1.209786       7.239646       0.875866      20.089199           0.051930
          358              O       6.963119       9.631094       2.787877      -0.557680      30.120266 0.49074883E+03  0.11547096E+05                                 7.596878                            6.821307       0.446337       2.186182                    0.998515      27.578752      72.041208       0.732125       0.355555      -1.140178       0.020443      -0.040646       0.015737       0.048143       0.019449       0.006685      -0.016508      -0.014293      -0.192995      -0.067920       0.014198       0.053722              7.919776       9.535167      -2.861352      -0.854930       7.164463       0.786298       7.059700           0.041793
          359              O       9.553312       8.514720      25.987037      -0.542123      35.309221 0.47223824E+03  0.10981802E+05                                 8.542329                            6.647963       0.615113       2.258353                    0.997717      26.823086      69.173242       0.750493       0.350952      -1.146342      -0.001299      -0.003835       0.031732       0.031990       0.003346      -0.052692       0.000312      -0.045680      -0.022315      -0.066373       0.026340       0.040033             10.591421       7.170604      -0.019545      -3.812175       5.510672      -1.195679      19.092986           0.053412
          360              O       7.455659       8.655581      26.674522      -0.593682      34.076287 0.51849928E+03  0.12383146E+05                                 8.309773                            7.016566       0.370287       2.142061                    0.999121      28.495163      75.272431       0.720263       0.356068      -1.138464       0.043201      -0.000262       0.027207       0.051055      -0.008209       0.009675       0.008142      -0.055837      -0.205128      -0.070240       0.006609       0.063631              9.072665      10.986568      -1.605002       3.639196       6.159510      -1.847737      10.071916           0.024520

******************************************************
Auxiliary information for the entire system
The total spin magnetic moment of the unit cell is   71.979202
The total net atomic charge of the unit cell is   0.000005
Accuracy of reproducing the electrostatic potential in the unit cell:
  The inner radius (bohr) =    5.0000
  The outer radius (bohr) =   12.0000
  Valid grid points have density less than (e/(bohr^3)) =    0.0001
  The number of valid grid points were=       319623
  The rms potential error without charges in kcal/mol is=      3.97692
  The rms potential error with partial charges in kcal/mol is=      0.83979
  The RRMSE value at monopole order=      0.21117
  The rms potential error with partial charges and cloud penetration in kcal/mol is=      0.83570
  The RRMSE value at monopole order with cloud penetration is=      0.21014
  The rms potential error with partial charges and atomic dipoles in kcal/mol is=      0.39430
  The RRMSE value at dipole order=      0.09915
  The rms potential error with partial charges, atomic dipoles and cloud penetration in kcal/mol is=      0.38502
  The RRMSE value at dipole order with cloud penetration=      0.09681

******************************************************
The electron densities and ab initio electrostatic potential were computed in VASP using the PBE functional and
projector augmented wave method. See the main text of the journal article for a description of computational details.
The atomic charges, dipoles, and quadrupoles were computed with the DDEC6 method as described in
(a) T. A. Manz and N. Gabaldon Limas, RSC Adv. 6 (2016) 47771-47801 DOI: 10.1039/c6ra04656h
(b) N. Gabaldon Limas and T. A. Manz, RSC Adv. 8 (2018) 2678-2707 DOI: 10.1039/c7ra11829e.
For each atom in the material, the electron cloud parameters were fit to the spherically averaged atom-in-material
electron density using radial positions for which this density was between 10^-4 and 10^-2 electrons per cubic bohr.
The polarizabilities, dispersion coefficients, and quantum Drude oscillator (QDO) parameters were fit using the MCLF method.
The magnetic structure of the system was optimized in VASP from the default ferromagnetic initial guess using spin polarization.
The atomic spin moments (ASMs) were computed on this optimized magnetic structure using the DDEC6 partition as inputs
to the method of T. A. Manz and D. S. Sholl, J. Chem. Theory Comput. 7 (2011) 4146-4164 DOI: 10.1021/ct200539n.
The RMSE and RRMSE were computed using a uniform grid with Ewald summation.
