# Supplementary material for: A collection of forcefield precursors for metal–organic frameworks
Source: RSC Adv. 2019 Nov 13;9(63):36492–507. doi: 10.1039/c9ra07327b (PMC9075174; doi:10.1039/c9ra07327b)
Supplement: RA-009-C9RA07327B-s6093 [file RA-009-C9RA07327B-s6093.xyz]

  272
jmolscript: load "" {1 1 1} spacegroup "x,y,z" unitcell [{     11.207200     0.000000     0.000000 }, {      5.603619    21.587985     0.000000 }, {      5.603619    -0.000020    21.587985 }]
Co     7.530478     8.709871    18.744416     0.917586
Co     9.185555     8.605388    15.758366     1.088824
Co    13.134068     2.084091    13.637562     0.919525
Co    14.789150     2.188575    16.623612     1.087968
Co    15.935874     2.843551    19.503881     0.919422
Co    17.590955     5.829601    19.399395     1.088881
Co    10.332272     7.950411    12.878097     0.919165
Co    11.987349     4.964361    12.982582     1.088642
Co    14.883960    12.878094     2.843569     0.917567
Co    13.228883    12.982577     5.829619     1.088813
Co     9.280370    19.503874     7.950423     0.919528
Co     7.625288    19.399390     4.964373     1.087971
Co     6.478564    18.744414     2.084104     0.919419
Co     4.823483    15.758364     2.188590     1.088878
Co    12.082166    13.637554     8.709888     0.919170
Co    10.427089    16.623604     8.605403     1.088637
H     11.959229    11.815088    17.164607     0.119492
H     13.072106    13.565873    18.177083     0.107817
H     12.391831    14.360309    20.232260     0.119608
H      9.625892    11.471836    20.404963     0.130699
H      9.564246     4.634922    20.018538     0.115669
H     10.762294     2.653145    20.057397     0.111077
H     11.806803     1.873820    18.142543     0.120284
H     10.334178     4.993286    16.102478     0.112230
H     11.959235    20.566859    15.217371     0.119727
H     13.072107    18.816075    14.204894     0.107753
H     12.391828    18.021639    12.149718     0.118678
H      9.625893    20.910111    11.977014     0.131975
H     15.167841     6.159041    12.363439     0.114745
H     16.365892     8.140818    12.324581     0.109861
H      6.203206     8.920142    14.239435     0.120267
H     15.937779     5.800676    16.279499     0.111896
H      3.553808     4.423377     1.021112     0.119459
H      4.666684     3.410899     2.771897     0.105295
H      3.986405     1.355722     3.566335     0.119336
H      1.220466     1.183021     0.677863     0.129078
H      6.762439     1.569432    15.428933     0.116439
H      7.960487     1.530576    13.447156     0.109403
H      9.004999     3.445431    12.667830     0.121047
H      7.532378     5.485492    15.787293     0.112713
H     14.761017     6.370605     9.772881     0.119162
H      4.666692     7.383083     8.022095     0.107416
H     15.193616     9.438260     7.227657     0.119727
H     12.427681     9.610962    10.116130     0.130925
H     12.366048     9.224530    16.953045     0.115690
H     13.564099     9.263387    18.934822     0.110579
H     14.608609     7.348532    19.714148     0.121668
H     13.135978     5.308470    16.594684     0.112229
H     10.455209     9.772877     4.423378     0.119490
H      9.342332     8.022092     3.410902     0.107810
H     10.022607     7.227656     1.355725     0.119608
H     12.788546    10.116129     1.183022     0.130698
H     12.850192    16.953043     1.569447     0.115669
H     11.652144    18.934820     1.530588     0.111077
H     10.607635    19.714145     3.445442     0.120284
H     12.080260    16.594679     5.485507     0.112230
H     10.455203     1.021106     6.370614     0.119725
H      9.342331     2.771890     7.383091     0.107752
H     10.022610     3.566326     9.438267     0.118683
H     12.788545     0.677854     9.610971     0.131976
H      7.246597    15.428924     9.224546     0.114744
H      6.048546    13.447147     9.263404     0.109860
H     16.211232    12.667823     7.348550     0.120267
H      6.476659    15.787289     5.308486     0.111895
H     18.860630    17.164588    20.566873     0.119459
H     17.747754    18.177066    18.816088     0.105296
H     18.428033    20.232243    18.021650     0.119338
H     21.193972    20.404944    20.910122     0.129079
H     15.651999    20.018533     6.159052     0.116439
H     14.453951    20.057389     8.140829     0.109404
H     13.409439    18.142534     8.920155     0.121048
H     14.882060    16.102473     5.800692     0.112714
H      7.653421    15.217360    11.815104     0.119159
H     17.747746    14.204882    13.565890     0.107406
H      7.220822    12.149705    14.360328     0.119727
H      9.986757    11.977003    11.471855     0.130923
H     10.048390    12.363435     4.634940     0.115689
H      8.850339    12.324578     2.653163     0.110575
H      7.805829    14.239433     1.873837     0.121667
H      9.278460    16.279495     4.993301     0.112229
C      9.930725    10.313211    18.086198     0.605654
C     10.673764    11.469679    18.685696    -0.026128
C     11.707068    12.101344    18.013878    -0.101639
C     12.358207    13.160018    18.613161    -0.093984
C     11.964836    13.625238    19.852527    -0.098276
C     10.934895    12.995948    20.524993    -0.021677
C     10.305048    11.911152    19.944923    -0.121099
C      4.877386    13.475436     0.288200     0.599297
C      9.169752     6.364121    17.974156     0.635026
C      9.847787     5.033222    18.056407    -0.020414
C      9.966584     4.319522    19.243314    -0.080288
C     10.689447     3.133262    19.264254    -0.087494
C     11.303600     2.653794    18.113831    -0.069034
C     11.159027     3.351735    16.921094    -0.030347
C     10.431681     4.530223    16.902313    -0.114986
C     11.844906     2.918249    15.676331     0.607112
C      4.327113     0.480751    14.295780     0.609404
C     10.673768    20.912268    13.696281    -0.028272
C     11.707072    20.280603    14.368099    -0.099401
C     12.358208    19.221929    13.768817    -0.096346
C     11.964834    18.756709    12.529451    -0.096027
C     10.934893    19.386000    11.856985    -0.019217
C     10.305049    20.470795    12.437054    -0.124193
C     10.480999    18.906532    10.505793     0.599119
C     14.773348     4.429841    14.407821     0.633409
C     15.451384     5.760741    14.325571    -0.019234
C     15.570180     6.474440    13.138664    -0.081298
C     16.293046     7.660700    13.117723    -0.083157
C     16.907202     8.140168    14.268147    -0.071487
C     16.762629     7.442228    15.460883    -0.028762
C     16.035281     6.263740    15.479665    -0.113568
C     17.448511     7.875713    16.705646     0.604165
C      7.128922     3.501767    21.107221     0.605272
C      2.268340     2.902288     0.675704    -0.025341
C      3.301645     3.574106     1.307368    -0.102313
C      3.952784     2.974822     2.366043    -0.091465
C      3.559411     1.735455     2.831264    -0.097271
C      2.529468     1.062990     2.201974    -0.022256
C      1.899623     1.643061     1.117178    -0.120011
C      7.679195    21.299783     2.681444     0.599442
C      6.367949     3.613813    17.158130     0.635924
C      7.045984     3.531564    15.827231    -0.018437
C      7.164778     2.344657    15.113532    -0.082216
C      7.887642     2.323718    13.927273    -0.084246
C      8.501797     3.474142    13.447803    -0.070675
C      8.357226     4.666877    14.145743    -0.030463
C      7.629879     4.685658    15.324231    -0.116536
C      9.043107     5.911641    13.712256     0.606833
C     12.732516     7.292195    11.274757     0.607844
C     13.475553     7.891694    10.118289    -0.026877
C     14.508856     7.219877     9.486624    -0.100089
C     15.159994     7.819160     8.427949    -0.094201
C     14.766622     9.058527     7.962728    -0.099588
C     13.736681     9.730992     8.592018    -0.019102
C     13.106837     9.150922     9.676814    -0.122309
C     13.282790    11.082185     8.112549     0.599860
C     11.971551     7.180150    15.223847     0.631592
C     12.649588     7.262399    16.554746    -0.019246
C     12.768386     8.449305    17.268445    -0.080718
C     13.491251     8.470245    18.454705    -0.084667
C     14.105405     7.319821    18.934174    -0.073718
C     13.960830     6.127085    18.236234    -0.027737
C     13.233482     6.108305    17.057746    -0.115574
C     14.646710     4.882321    18.669721     0.606072
C     12.483713    11.274754     3.501787     0.605655
C     11.740674    10.118286     2.902289    -0.026130
C     10.707370     9.486621     3.574107    -0.101640
C     10.056231     8.427947     2.974824    -0.093985
C     10.449602     7.962727     1.735458    -0.098278
C     11.479543     8.592017     1.062992    -0.021678
C     12.109390     9.676813     1.643062    -0.121102
C     17.537052     8.112529    21.299785     0.599296
C     13.244686    15.223844     3.613829     0.635025
C     12.566651    16.554743     3.531578    -0.020415
C     12.447854    17.268443     2.344671    -0.080288
C     11.724991    18.454703     2.323731    -0.087494
C     11.110838    18.934171     3.474154    -0.069034
C     11.255411    18.236230     4.666891    -0.030346
C     11.982757    17.057742     4.685672    -0.114986
C     10.569532    18.669716     5.911654     0.607111
C     18.087325    21.107214     7.292205     0.609404
C     11.740670     0.675697     7.891704    -0.028271
C     10.707366     1.307362     7.219886    -0.099400
C     10.056230     2.366036     7.819168    -0.096345
C     10.449604     2.831256     9.058534    -0.096028
C     11.479545     2.201965     9.731000    -0.019216
C     12.109389     1.117170     9.150931    -0.124192
C     11.933439     2.681433    11.082192     0.599117
C      7.641090    17.158124     7.180164     0.633410
C      6.963054    15.827224     7.262414    -0.019235
C      6.844258    15.113525     8.449321    -0.081298
C      6.121392    13.927265     8.470262    -0.083157
C      5.507236    13.447797     7.319838    -0.071490
C      5.651809    14.145737     6.127102    -0.028761
C      6.379157    15.324225     6.108320    -0.113568
C      4.965927    13.712252     4.882339     0.604164
C     15.285516    18.086198     0.480764     0.605272
C     20.146098    18.685677    20.912281    -0.025340
C     19.112793    18.013859    20.280617    -0.102312
C     18.461654    18.613143    19.221942    -0.091464
C     18.855027    19.852510    18.756721    -0.097271
C     19.884970    20.524975    19.386011    -0.022255
C     20.514815    19.944904    20.470807    -0.120010
C     14.735243     0.288182    18.906541     0.599441
C     16.046489    17.974152     4.429855     0.635923
C     15.368454    18.056401     5.760754    -0.018436
C     15.249660    19.243308     6.474453    -0.082215
C     14.526796    19.264247     7.660712    -0.084245
C     13.912641    18.113823     8.140182    -0.070674
C     14.057212    16.921088     7.442242    -0.030463
C     14.784559    16.902307     6.263754    -0.116536
C     13.371331    15.676324     7.875729     0.606834
C      9.681922    14.295770    10.313228     0.607843
C      8.938885    13.696271    11.469696    -0.026879
C      7.905582    14.368088    12.101361    -0.100089
C      7.254444    13.768805    13.160036    -0.094200
C      7.647816    12.529438    13.625257    -0.099591
C      8.677757    11.856973    12.995967    -0.019103
C      9.307601    12.437043    11.911171    -0.122311
C      9.131648    10.505780    13.475436     0.599860
C     10.442887    14.407815     6.364138     0.631592
C      9.764850    14.325566     5.033239    -0.019247
C      9.646052    13.138660     4.319540    -0.080719
C      8.923187    13.117720     3.133280    -0.084666
C      8.309033    14.268144     2.653811    -0.073719
C      8.453608    15.460880     3.351751    -0.027737
C      9.180956    15.479660     4.530239    -0.115574
C      7.767728    16.705644     2.918264     0.606071
O      9.293035     9.604261    18.900497    -0.536083
O     10.001329    10.123886    16.852876    -0.558618
O      3.934860    12.845930     0.835671    -0.533950
O      5.469127    14.461143     0.786450    -0.562139
O      8.333696     6.728957    18.867467    -0.583799
O      9.502606     7.063789    16.991687    -0.578749
O     11.480671     3.324752    14.547495    -0.576062
O     12.828898     2.099849    15.752537    -0.595597
O     14.896623     1.189701    13.481481    -0.538378
O      4.397720     0.670077    15.529101    -0.559919
O      9.538474    19.536038     9.958322    -0.535117
O     11.072738    17.920825    10.007542    -0.562013
O     13.937289     4.065005    13.514510    -0.584016
O     15.106202     3.730174    15.390290    -0.578644
O     17.084278     7.469210    17.834482    -0.575223
O      7.225304     8.694114    16.629441    -0.594485
O      6.491231     2.687469    20.398271    -0.535860
O      7.199528     4.735089    20.917894    -0.558894
O      6.736668    20.752312     2.051938    -0.535370
O      8.270935    20.801531     3.667151    -0.560933
O      5.531892     2.720502    17.522967    -0.584438
O      6.700805     4.596281    17.857797    -0.580173
O      8.678874     7.040476    14.118758    -0.575199
O     10.027098     5.835436    12.893856    -0.595670
O     12.094828     8.106493    11.983706    -0.538206
O     12.803121     6.058873    11.464084    -0.559430
O     12.340266    11.629655     8.742055    -0.535047
O     13.874530    11.580436     7.126841    -0.562328
O     11.135494     8.073461    14.859010    -0.583766
O     12.304403     6.197681    14.524180    -0.577246
O     14.282475     3.753486    18.263219    -0.577032
O     15.630703     4.958526    19.488122    -0.594189
O     13.121403    11.983704     2.687488    -0.536083
O     12.413109    11.464079     4.735109    -0.558613
O     18.479578     8.742035    20.752314    -0.533952
O     16.945311     7.126822    20.801535    -0.562140
O     14.080742    14.859008     2.720518    -0.583795
O     12.911832    14.524176     4.596298    -0.578745
O     10.933767    18.263213     7.040490    -0.576061
O      9.585540    19.488116     5.835448    -0.595597
O      7.517815    20.398264     8.106504    -0.538378
O     18.016718    20.917888     6.058884    -0.559919
O     12.875964     2.051927    11.629663    -0.535116
O     11.341700     3.667140    11.580443    -0.562012
O      8.477149    17.522960     8.073475    -0.584016
O      7.308236    17.857791     6.197695    -0.578645
O      5.330160    14.118755     3.753503    -0.575223
O     15.189134    12.893851     4.958544    -0.594484
O     15.923207    18.900496     1.189714    -0.535859
O     15.214910    16.852876     0.670091    -0.558894
O     15.677770     0.835653    19.536047    -0.535371
O     14.143503     0.786434    17.920834    -0.560933
O     16.882546    18.867463     4.065018    -0.584438
O     15.713633    16.991684     3.730188    -0.580171
O     13.735564    14.547489     7.469227    -0.575194
O     12.387340    15.752529     8.694129    -0.595667
O     10.319610    13.481472     9.604279    -0.538205
O      9.611317    15.529092    10.123901    -0.559427
O     10.074172     9.958310    12.845930    -0.535051
O      8.539908    10.007529    14.461144    -0.562332
O     11.278944    13.514504     6.728975    -0.583765
O     10.110035    15.390284     7.063805    -0.577246
O      8.131963    17.834479     3.324766    -0.577031
O      6.783735    16.629439     2.099863    -0.594188

The following XYZ coordinates are in angstroms. Other properties are in atomic units.
The sperically averaged electron density of each atom fit to a function of the form exp(a - br)
eigen_1, eigen_2 and eigen_3 are the three eigenvalues of traceless quadrupole moment tensor
  atom number  atomic symbol              X              Y              Z     net charge C6 coefficient C8 coefficient C10 coefficient fluctuating dipole atomic polarizability isotropic forcefield polarizability              a              b squared Pearson coefficient          <r^3>          <r^4>         wp_QDO          m_QDO          q_QDO       dipole_x       dipole_y       dipole_z         dipole            Qxy            Qxz            Qyz     Q(x^2-y^2)  Q(3z^2 - R^2)        eigen_1        eigen_2        eigen_3 static polarizability      alpha(xx)      alpha(xy)      alpha(xz)      alpha(yy)      alpha(yz)      alpha(zz) atomic spin moment
            1             Co       7.530478       8.709871      18.744416       0.917586     100.964591 0.22060865E+04  0.72316876E+05                                16.548084                           14.340920       0.568597       2.034726                    0.998384      46.713459     124.673958       0.534474       0.349593      -1.196730       0.014884       0.035671       0.029615       0.048693       0.001661       0.024414       0.040713       0.063351       0.027636      -0.061598       0.008946       0.052653             19.297843      17.845049       4.360172      -0.361751      17.754407       5.339554      22.294073           2.767274
            2             Co       9.185555       8.605388      15.758366       1.088824      95.743405 0.17922832E+04  0.55825426E+05                                16.878592                           13.766846       0.572026       2.079326                    0.996665      43.131163     112.515511       0.495892       0.396546      -1.158647      -0.012142      -0.005725      -0.023525       0.027086      -0.064004      -0.014946       0.007117      -0.066768      -0.311344      -0.105584      -0.019333       0.124917             20.748934      18.301385      -0.407010      -0.281273      22.685235      -2.890362      21.260184           2.854361
            3             Co      13.134068       2.084091      13.637562       0.919525     100.749684 0.21999915E+04  0.72065458E+05                                16.524816                           14.320889       0.570647       2.035829                    0.998439      46.658971     124.474066       0.534872       0.349583      -1.196768       0.015919      -0.035506      -0.030102       0.049196      -0.002563      -0.024481       0.040566       0.064818       0.028751      -0.061830       0.008478       0.053352             19.270610      17.822055      -4.353253       0.362183      17.725960       5.330207      22.263815           2.767272
            4             Co      14.789150       2.188575      16.623612       1.087968      95.821266 0.17939769E+04  0.55887876E+05                                16.881350                           13.768450       0.632238       2.097560                    0.996993      43.146168     112.541387       0.496159       0.396264      -1.158926      -0.012499       0.006512       0.023665       0.027544       0.063590       0.014930       0.006705      -0.067713      -0.308876      -0.104786      -0.019531       0.124317             20.752740      18.306042       0.405220       0.282638      22.689480      -2.889032      21.262698           2.855600
            5             Co      15.935874       2.843551      19.503881       0.919422     100.801611 0.22014103E+04  0.72124746E+05                                16.531783                           14.326630       0.568425       2.035132                    0.998435      46.667719     124.515161       0.534693       0.349638      -1.196701       0.015441      -0.030259       0.034980       0.048761      -0.024826       0.002206      -0.041079       0.017902      -0.110399      -0.062157       0.008565       0.053592             19.279293      17.828580       0.363279       4.354467      22.273766      -5.333687      17.735534           2.767890
            6             Co      17.590955       5.829601      19.399395       1.088881      95.743725 0.17921608E+04  0.55821797E+05                                16.880268                           13.767582       0.625987       2.095802                    0.996950      43.135678     112.534969       0.495803       0.396615      -1.158573      -0.012311       0.023121      -0.006448       0.026977       0.015613      -0.064499      -0.007023       0.121556       0.254705      -0.105210      -0.019862       0.125072             20.751178      18.301088       0.281951      -0.405579      21.263016       2.892145      22.689430           2.855680
            7             Co      10.332272       7.950411      12.878097       0.919165     100.847820 0.22027728E+04  0.72181387E+05                                16.537040                           14.331397       0.566267       2.034409                    0.998441      46.679236     124.560958       0.534579       0.349654      -1.196673       0.016234       0.029972      -0.035083       0.048915       0.024169      -0.002143      -0.040754       0.018267      -0.108505      -0.061490       0.008873       0.052617             19.284605      17.835010      -0.362854      -4.357380      22.278836      -5.332955      17.739968           2.768047
            8             Co      11.987349       4.964361      12.982582       1.088642      95.760325 0.17927510E+04  0.55843087E+05                                16.879516                           13.767935       0.571055       2.079046                    0.996797      43.138503     112.534138       0.495916       0.396505      -1.158688      -0.011963      -0.023535       0.006141       0.027106      -0.016011       0.063536      -0.006486       0.120234       0.256252      -0.104942      -0.019374       0.124316             20.749780      18.305442      -0.282660       0.405660      21.259992       2.888348      22.683908           2.856412
            9             Co      14.883960      12.878094       2.843569       0.917567     100.966781 0.22061455E+04  0.72319348E+05                                16.548369                           14.341152       0.568571       2.034714                    0.998384      46.713851     124.675776       0.534467       0.349595      -1.196727      -0.014889      -0.035670      -0.029616       0.048694       0.001647       0.024404       0.040716       0.063360       0.027656      -0.061607       0.008965       0.052642             19.298193      17.845365       4.360271      -0.361765      17.754731       5.339668      22.294482           2.767259
           10             Co      13.228883      12.982577       5.829619       1.088813      95.743012 0.17922747E+04  0.55825155E+05                                16.878642                           13.766887       0.572008       2.079319                    0.996665      43.131136     112.515841       0.495887       0.396550      -1.158643       0.012144       0.005727       0.023523       0.027086      -0.064014      -0.014922       0.007132      -0.066813      -0.311325      -0.105572      -0.019361       0.124933             20.748993      18.301462      -0.407010      -0.281298      22.685268      -2.890358      21.260249           2.854322
           11             Co       9.280370      19.503874       7.950423       0.919528     100.749358 0.21999830E+04  0.72065100E+05                                16.524769                           14.320851       0.570651       2.035830                    0.998439      46.658931     124.473827       0.534873       0.349582      -1.196768      -0.015920       0.035506       0.030101       0.049196      -0.002560      -0.024482       0.040565       0.064812       0.028747      -0.061829       0.008479       0.053350             19.270548      17.821998      -4.353234       0.362180      17.725899       5.330183      22.263747           2.767264
           12             Co       7.625288      19.399390       4.964373       1.087971      95.821184 0.17939751E+04  0.55887801E+05                                16.881335                           13.768438       0.632238       2.097561                    0.996993      43.146123     112.541225       0.496159       0.396264      -1.158926       0.012500      -0.006513      -0.023664       0.027544       0.063584       0.014921       0.006713      -0.067712      -0.308888      -0.104788      -0.019526       0.124314             20.752719      18.306028       0.405220       0.282637      22.689455      -2.889032      21.262675           2.855616
           13             Co       6.478564      18.744414       2.084104       0.919419     100.802086 0.22014226E+04  0.72125268E+05                                16.531849                           14.326682       0.568418       2.035129                    0.998435      46.667792     124.515539       0.534691       0.349638      -1.196700      -0.015440       0.030259      -0.034979       0.048760      -0.024823       0.002202      -0.041081       0.017908      -0.110417      -0.062163       0.008573       0.053590             19.279374      17.828656       0.363289       4.354489      22.273863      -5.333709      17.735602           2.767884
           14             Co       4.823483      15.758364       2.188590       1.088878      95.743344 0.17921523E+04  0.55821500E+05                                16.880277                           13.767592       0.625976       2.095798                    0.996950      43.135596     112.534949       0.495801       0.396618      -1.158570       0.012311      -0.023121       0.006449       0.026977       0.015617      -0.064504      -0.007020       0.121583       0.254724      -0.105228      -0.019857       0.125084             20.751186      18.301098       0.281961      -0.405579      21.263038       2.892130      22.689422           2.855667
           15             Co      12.082166      13.637554       8.709888       0.919170     100.847359 0.22027604E+04  0.72180890E+05                                16.537014                           14.331378       0.566267       2.034411                    0.998441      46.679041     124.560422       0.534578       0.349655      -1.196672      -0.016226      -0.029970       0.035086       0.048914       0.024171      -0.002140      -0.040751       0.018288      -0.108501      -0.061490       0.008875       0.052615             19.284570      17.834991      -0.362851      -4.357383      22.278772      -5.332936      17.739948           2.768036
           16             Co      10.427089      16.623604       8.605403       1.088637      95.760948 0.17927653E+04  0.55843626E+05                                16.879553                           13.767963       0.571063       2.079047                    0.996797      43.138721     112.534668       0.495917       0.396504      -1.158690       0.011963       0.023535      -0.006143       0.027106      -0.015998       0.063531      -0.006502       0.120256       0.256275      -0.104953      -0.019368       0.124320             20.749827      18.305479      -0.282648       0.405663      21.260033       2.888349      22.683971           2.856392
           17              H      11.959229      11.815088      17.164607       0.119492       1.143715 0.81360316E+01  0.78837826E+02                                 1.702201                            1.590185      -0.854152       2.477510                    0.999287       3.198467       8.408205       0.542338       1.165504      -0.738331       0.010235      -0.009714      -0.037985       0.040521       0.005707      -0.012434       0.004892       0.002141       0.030288      -0.016515      -0.000916       0.017431              1.766208       1.456963      -0.049156      -0.223120       1.663384       0.381466       2.178278           0.000047
           18              H      13.072106      13.565873      18.177083       0.107817       1.118281 0.78162946E+01  0.74154575E+02                                 1.601996                            1.499964      -0.748862       2.518141                    0.999778       3.099893       7.775563       0.598104       1.079424      -0.761050       0.028898       0.016412      -0.017426       0.037525       0.014813      -0.010230       0.010258       0.000708       0.015300      -0.024465       0.012091       0.012374              1.626761       1.814994       0.323483      -0.343211       1.515617      -0.133103       1.549673           0.000068
           19              H      12.391831      14.360309      20.232260       0.119608       1.144554 0.80561901E+01  0.77776858E+02                                 1.693328                            1.574334      -0.875013       2.466311                    0.999202       3.188484       8.333200       0.549908       1.153707      -0.741116       0.018450       0.033474       0.014284       0.040803       0.014386      -0.002725       0.006154      -0.005025      -0.013838      -0.015682      -0.001651       0.017333              1.763816       1.548687       0.338546       0.139197       1.999345       0.452099       1.743416           0.000059
           20              H       9.625892      11.471836      20.404963       0.130699       1.062483 0.78481083E+01  0.76576974E+02                                 1.706401                            1.627975      -1.179740       2.329930                    0.996746       3.454956       9.601159       0.495691       1.266373      -0.711731      -0.029614      -0.020662       0.021564       0.042058       0.006460      -0.007501      -0.006976       0.008984      -0.010029      -0.010153      -0.004819       0.014971              1.724218       1.746861       0.314115      -0.257036       1.695957       0.090106       1.729836           0.000092
           21              H       9.564246       4.634922      20.018538       0.115669       1.128582 0.82802885E+01  0.82126695E+02                                 1.794515                            1.684621      -1.224832       2.302479                    0.994715       3.608016      10.207082       0.480482       1.285258      -0.707006      -0.018159       0.014705       0.031626       0.039321      -0.004209      -0.003689       0.004621      -0.016144       0.024996      -0.013572       0.001152       0.012420              1.847344       1.782586      -0.148024      -0.501881       1.513341       0.095872       2.246104          -0.000057
           22              H      10.762294       2.653145      20.057397       0.111077       1.139685 0.81692380E+01  0.79399288E+02                                 1.709326                            1.602157      -0.805224       2.493875                    0.999562       3.246883       8.604568       0.534824       1.178311      -0.734841       0.003278      -0.021784       0.030313       0.037472      -0.013014      -0.004016      -0.006657      -0.015455       0.013332      -0.019330       0.004756       0.014574              1.758413       1.431927      -0.065927      -0.048853       1.656741      -0.517647       2.186572           0.000077
           23              H      11.806803       1.873820      18.142543       0.120284       1.063765 0.75497369E+01  0.73072152E+02                                 1.720398                            1.605721      -1.026614       2.398233                    0.997668       3.450434       9.599951       0.494136       1.280677      -0.708600       0.024027      -0.032703       0.003407       0.040723      -0.007535      -0.000676      -0.002582      -0.018663       0.016848      -0.014912       0.004654       0.010258              1.778534       1.832657      -0.540380      -0.009625       2.076202      -0.105423       1.426743          -0.000143
           24              H      10.334178       4.993286      16.102478       0.112230       0.853249 0.64275253E+01  0.61309904E+02                                 1.621100                            1.590033      -1.496604       2.169808                    0.991918       3.987199      11.975152       0.435331       1.475026      -0.666688      -0.002893       0.020110      -0.032894       0.038663      -0.005464      -0.001670      -0.009774      -0.007368       0.024554      -0.012844      -0.001841       0.014685              1.644515       1.536536      -0.080954       0.060796       1.548169      -0.241097       1.848839          -0.000007
           25              H      11.959235      20.566859      15.217371       0.119727       1.144023 0.81385168E+01  0.78875765E+02                                 1.703485                            1.591216      -0.857148       2.476225                    0.999240       3.197278       8.408546       0.541706       1.166659      -0.738075       0.010478       0.009559       0.037573       0.040161      -0.005642       0.012362       0.004821       0.002220       0.030528      -0.016397      -0.001030       0.017426              1.767634       1.457827       0.049301       0.223462       1.664631       0.382152       2.180444           0.000072
           26              H      13.072107      18.816075      14.204894       0.107753       1.117296 0.78085317E+01  0.74059319E+02                                 1.600587                            1.498855      -0.748092       2.518108                    0.999772       3.099797       7.773089       0.598570       1.078900      -0.761176       0.029104      -0.016827       0.017107       0.037721      -0.014602       0.010354       0.010181       0.000881       0.015355      -0.024326       0.011837       0.012490              1.625245       1.813029      -0.322834       0.342478       1.514383      -0.132760       1.548322           0.000088
           27              H      12.391828      18.021639      12.149718       0.118678       1.142644 0.80385269E+01  0.77556079E+02                                 1.690951                            1.572267      -0.876908       2.465720                    0.999196       3.185605       8.320288       0.550502       1.153208      -0.741269       0.018223      -0.033856      -0.014586       0.041123      -0.014398       0.002903       0.006091      -0.004857      -0.013460      -0.015779      -0.001443       0.017223              1.761251       1.546537      -0.337799      -0.138963       1.996315       0.451172       1.740900           0.000052
           28              H       9.625893      20.910111      11.977014       0.131975       1.050872 0.77358665E+01  0.75148450E+02                                 1.688161                            1.611794      -1.183605       2.329695                    0.996620       3.429609       9.484071       0.500672       1.259336      -0.713311      -0.029243       0.020570      -0.021491       0.041716      -0.006223       0.007413      -0.006923       0.008866      -0.010229      -0.010121      -0.004592       0.014712              1.705401       1.727637      -0.308372       0.252398       1.677643       0.088433       1.710921           0.000098
           29              H      15.167841       6.159041      12.363439       0.114745       1.129312 0.82885550E+01  0.82238788E+02                                 1.796261                            1.686232      -1.220755       2.304074                    0.994711       3.611566      10.222890       0.479867       1.286433      -0.706762      -0.018648      -0.014881      -0.032020       0.039931       0.004071       0.003562       0.004474      -0.016057       0.024777      -0.013422       0.001254       0.012168              1.849172       1.784395       0.148183       0.502536       1.514700       0.095813       2.248422          -0.000056
           30              H      16.365892       8.140818      12.324581       0.109861       1.145763 0.82202492E+01  0.80005843E+02                                 1.713913                            1.605962      -0.805928       2.492214                    0.999513       3.255302       8.628041       0.534875       1.176567      -0.735239       0.003282       0.021690      -0.030708       0.037738       0.012996       0.004055      -0.006778      -0.015598       0.013735      -0.019448       0.004810       0.014639              1.763367       1.435092       0.066171       0.049014       1.661177      -0.520411       2.193831           0.000063
           31              H       6.203206       8.920142      14.239435       0.120267       1.065539 0.75677111E+01  0.73308175E+02                                 1.724131                            1.609028      -1.037899       2.393693                    0.997499       3.455551       9.626192       0.492861       1.282903      -0.708114       0.023901       0.033206      -0.003433       0.041057       0.007458       0.000603      -0.002637      -0.018563       0.017373      -0.014904       0.004688       0.010216              1.782503       1.836875       0.542110       0.009675       2.080999      -0.105808       1.429635          -0.000155
           32              H      15.937779       5.800676      16.279499       0.111896       0.852205 0.64159511E+01  0.61161820E+02                                 1.618907                            1.587944      -1.490106       2.172862                    0.992003       3.980941      11.946222       0.435959       1.473808      -0.666936      -0.002826      -0.020136       0.033056       0.038809       0.005510       0.001665      -0.009718      -0.007635       0.024492      -0.012881      -0.001787       0.014668              1.642274       1.534545       0.080751      -0.060645       1.546145      -0.240559       1.846133          -0.000008
           33              H       3.553808       4.423377       1.021112       0.119459       1.142553 0.81266998E+01  0.78725868E+02                                 1.701200                            1.589420      -0.848778       2.479905                    0.999283       3.197005       8.403581       0.542386       1.165720      -0.738287       0.010134       0.037850      -0.009833       0.040398       0.012486       0.005710      -0.004695      -0.014115      -0.018322      -0.016456      -0.001004       0.017460              1.765090       1.456233       0.222730      -0.049053       2.176436      -0.380973       1.662601           0.000051
           34              H       4.666684       3.410899       2.771897       0.105295       1.122482 0.78503089E+01  0.74546246E+02                                 1.604894                            1.502342      -0.745498       2.518496                    0.999767       3.107212       7.793457       0.598253       1.078157      -0.761396       0.029988       0.017863       0.016931       0.038794       0.010272       0.014687      -0.010355      -0.007477      -0.008382      -0.024448       0.012110       0.012337              1.629812       1.818793       0.344465       0.324674       1.552387       0.133680       1.518255           0.000067
           35              H       3.986405       1.355722       3.566335       0.119336       1.139613 0.80139118E+01  0.77258524E+02                                 1.687707                            1.569676      -0.872916       2.467741                    0.999248       3.182425       8.308469       0.551058       1.152940      -0.741320       0.018270      -0.014527       0.033337       0.040696       0.002875       0.014469      -0.006126       0.004196       0.014486      -0.015840      -0.001506       0.017346              1.757614       1.543753      -0.138284       0.336417       1.737465      -0.449358       1.991623           0.000058
           36              H       1.220466       1.183021       0.677863       0.129078       1.056251 0.77818680E+01  0.75679659E+02                                 1.691130                            1.614373      -1.173201       2.332734                    0.996853       3.438769       9.503299       0.501482       1.255901      -0.714061      -0.030154      -0.022202      -0.020880       0.042874       0.007261       0.006287       0.006836       0.009447      -0.008399      -0.009983      -0.004622       0.014605              1.708447       1.730878       0.253284       0.309422       1.713915      -0.088553       1.680548           0.000101
           37              H       6.762439       1.569432      15.428933       0.116439       1.125974 0.82581023E+01  0.81853391E+02                                 1.791784                            1.682395      -1.219187       2.305059                    0.994737       3.604832      10.195437       0.480776       1.285307      -0.706985      -0.018094      -0.031227       0.014923       0.039054       0.003711      -0.004069      -0.004469      -0.020533       0.011404      -0.013467       0.001211       0.012257              1.844388       1.779855       0.500304      -0.147580       2.241874      -0.095427       1.511433          -0.000051
           38              H       7.960487       1.530576      13.447156       0.109403       1.144271 0.82060921E+01  0.79817033E+02                                 1.710690                            1.603204      -0.801563       2.494059                    0.999566       3.254427       8.617106       0.536136       1.174552      -0.735707       0.003147      -0.031057      -0.021984       0.038181       0.004090      -0.013106       0.006721      -0.014884       0.017460      -0.019642       0.004812       0.014830              1.759917       1.432769       0.048867      -0.065985       2.188927       0.518632       1.658056           0.000076
           39              H       9.004999       3.445431      12.667830       0.121047       1.062896 0.75436111E+01  0.73009442E+02                                 1.720621                            1.605954      -1.028846       2.397558                    0.997653       3.449608       9.602323       0.493615       1.282089      -0.708294       0.023935      -0.003131      -0.032530       0.040507       0.000692      -0.007560       0.002622      -0.017871       0.018868      -0.014906       0.004740       0.010166              1.778753       1.832895       0.009603      -0.540415       1.426931       0.105467       2.076432          -0.000147
           40              H       7.532378       5.485492      15.787293       0.112713       0.849185 0.63868687E+01  0.60813450E+02                                 1.615149                            1.584442      -1.484912       2.175658                    0.991999       3.970738      11.907349       0.436414       1.473994      -0.666937      -0.003235       0.032990       0.020132       0.038783       0.001969      -0.005375       0.009745      -0.015944      -0.000949      -0.012898      -0.001710       0.014609              1.638381       1.531193      -0.060465      -0.080396       1.841297       0.239528       1.542652          -0.000008
           41              H      14.761017       6.370605       9.772881       0.119162       1.147805 0.81725636E+01  0.79300567E+02                                 1.708508                            1.595538      -0.863643       2.473618                    0.999183       3.202417       8.431311       0.540382       1.168120      -0.737731       0.010296      -0.037925       0.009558       0.040444      -0.012301      -0.005872      -0.004814      -0.014485      -0.018906      -0.016595      -0.000904       0.017499              1.773088       1.461775      -0.224565       0.049520       2.187825      -0.384059       1.669665           0.000056
           42              H       4.666692       7.383083       8.022095       0.107416       1.115868 0.77950929E+01  0.73888786E+02                                 1.597977                            1.496580      -0.742604       2.520372                    0.999789       3.098922       7.764770       0.599707       1.077482      -0.761542       0.029494      -0.017210      -0.016495       0.037923      -0.010222      -0.014751      -0.010179      -0.007354      -0.008744      -0.024374       0.012007       0.012367              1.622541       1.809832      -0.341584      -0.322004       1.545811       0.132412       1.511980           0.000052
           43              H      15.193616       9.438260       7.227657       0.119727       1.139279 0.80115534E+01  0.77246763E+02                                 1.689364                            1.571000      -0.880662       2.464964                    0.999200       3.180439       8.309726       0.549890       1.155225      -0.740794       0.018508       0.014405      -0.033112       0.040576      -0.002951      -0.014374      -0.006068       0.004050       0.014589      -0.015794      -0.001424       0.017218              1.759503       1.545205       0.138559      -0.337034       1.739348      -0.450239       1.993957           0.000037
           44              H      12.427681       9.610962      10.116130       0.130925       1.054306 0.77664864E+01  0.75514473E+02                                 1.691154                            1.614432      -1.176613       2.332016                    0.996736       3.435541       9.502336       0.500558       1.258480      -0.713489      -0.029461       0.021508       0.020380       0.041784      -0.007541      -0.006503       0.006957       0.009497      -0.008182      -0.010122      -0.004881       0.015003              1.708495       1.730827      -0.253181      -0.309352       1.714009      -0.088688       1.680649           0.000090
           45              H      12.366048       9.224530      16.953045       0.115690       1.125274 0.82503206E+01  0.81738714E+02                                 1.789385                            1.680341      -1.209272       2.308938                    0.994928       3.602808      10.179937       0.481719       1.283380      -0.707408      -0.018760       0.031318      -0.014824       0.039402      -0.003566       0.004161      -0.004740      -0.020726       0.011459      -0.013555       0.001030       0.012525              1.841806       1.777400      -0.499121       0.147232       2.238352      -0.095178       1.509667          -0.000060
           46              H      13.564099       9.263387      18.934822       0.110579       1.141401 0.81811751E+01  0.79521761E+02                                 1.708663                            1.601431      -0.800875       2.494821                    0.999567       3.249166       8.602986       0.536048       1.175525      -0.735485       0.003440       0.030331       0.021926       0.037584      -0.004052       0.013039       0.006692      -0.014765       0.016425      -0.019483       0.004893       0.014590              1.757768       1.431246      -0.048782       0.065866       2.185946       0.517657       1.656112           0.000063
           47              H      14.608609       7.348532      19.714148       0.121668       1.059980 0.75207085E+01  0.72753264E+02                                 1.719828                            1.605376      -1.039690       2.393797                    0.997531       3.446087       9.599204       0.492704       1.285068      -0.707681       0.023600       0.003215       0.032583       0.040360      -0.000390       0.007556       0.002793      -0.017901       0.018673      -0.014865       0.004519       0.010346              1.777871       1.831987      -0.009654       0.539724       1.426546       0.105380       2.075080          -0.000152
           48              H      13.135978       5.308470      16.594684       0.112229       0.849571 0.63891464E+01  0.60827237E+02                                 1.614241                            1.583622      -1.478347       2.178231                    0.992103       3.968091      11.890129       0.437079       1.471944      -0.667315      -0.002931      -0.032910      -0.020111       0.038679      -0.001747       0.005605       0.009949      -0.016051      -0.001079      -0.013090      -0.001788       0.014878              1.637431       1.530446       0.060315       0.080282       1.840090       0.239182       1.541758          -0.000007
           49              H      10.455209       9.772877       4.423378       0.119490       1.143716 0.81360310E+01  0.78837760E+02                                 1.702196                            1.590180      -0.854157       2.477508                    0.999287       3.198468       8.408184       0.542342       1.165498      -0.738332      -0.010235       0.009714       0.037985       0.040521       0.005707      -0.012434       0.004892       0.002141       0.030289      -0.016515      -0.000916       0.017431              1.766203       1.456959      -0.049155      -0.223119       1.663379       0.381463       2.178271           0.000039
           50              H       9.342332       8.022092       3.410902       0.107810       1.118272 0.78162033E+01  0.74153397E+02                                 1.601978                            1.499949      -0.748864       2.518140                    0.999778       3.099885       7.775494       0.598112       1.079414      -0.761053      -0.028899      -0.016412       0.017427       0.037526       0.014813      -0.010231       0.010258       0.000707       0.015300      -0.024466       0.012091       0.012375              1.626743       1.814972       0.323477      -0.343204       1.515601      -0.133100       1.549655           0.000049
           51              H      10.022607       7.227656       1.355725       0.119608       1.144550 0.80561534E+01  0.77776390E+02                                 1.693322                            1.574329      -0.875012       2.466312                    0.999202       3.188479       8.333172       0.549910       1.153704      -0.741117      -0.018450      -0.033474      -0.014283       0.040803       0.014386      -0.002725       0.006154      -0.005025      -0.013839      -0.015682      -0.001651       0.017333              1.763809       1.548681       0.338544       0.139196       1.999337       0.452096       1.743408           0.000052
           52              H      12.788546      10.116129       1.183022       0.130698       1.062482 0.78481072E+01  0.76577001E+02                                 1.706404                            1.627978      -1.179737       2.329932                    0.996746       3.454959       9.601186       0.495689       1.266378      -0.711730       0.029614       0.020662      -0.021564       0.042058       0.006460      -0.007501      -0.006976       0.008984      -0.010029      -0.010152      -0.004819       0.014971              1.724222       1.746865       0.314116      -0.257036       1.695961       0.090107       1.729840           0.000092
           53              H      12.850192      16.953043       1.569447       0.115669       1.128584 0.82803033E+01  0.82126902E+02                                 1.794519                            1.684624      -1.224833       2.302478                    0.994715       3.608021      10.207110       0.480480       1.285261      -0.707006       0.018159      -0.014705      -0.031626       0.039321      -0.004209      -0.003690       0.004621      -0.016143       0.024996      -0.013572       0.001152       0.012420              1.847348       1.782590      -0.148025      -0.501883       1.513344       0.095872       2.246109          -0.000057
           54              H      11.652144      18.934820       1.530588       0.111077       1.139686 0.81692505E+01  0.79399458E+02                                 1.709329                            1.602160      -0.805224       2.493875                    0.999562       3.246885       8.604582       0.534823       1.178313      -0.734841      -0.003278       0.021784      -0.030313       0.037472      -0.013014      -0.004016      -0.006657      -0.015455       0.013332      -0.019330       0.004756       0.014574              1.758416       1.431929      -0.065927      -0.048853       1.656744      -0.517648       2.186576           0.000075
           55              H      10.607635      19.714145       3.445442       0.120284       1.063764 0.75497347E+01  0.73072200E+02                                 1.720405                            1.605727      -1.026611       2.398235                    0.997668       3.450439       9.600001       0.494131       1.280687      -0.708598      -0.024027       0.032703      -0.003407       0.040724      -0.007535      -0.000676      -0.002582      -0.018663       0.016848      -0.014912       0.004654       0.010258              1.778541       1.832664      -0.540383      -0.009626       2.076211      -0.105424       1.426748          -0.000148
           56              H      12.080260      16.594679       5.485507       0.112230       0.853251 0.64275433E+01  0.61310116E+02                                 1.621102                            1.590035      -1.496605       2.169807                    0.991918       3.987204      11.975169       0.435331       1.475026      -0.666688       0.002893      -0.020110       0.032894       0.038663      -0.005464      -0.001670      -0.009774      -0.007368       0.024554      -0.012843      -0.001841       0.014685              1.644517       1.536538      -0.080955       0.060796       1.548171      -0.241097       1.848841          -0.000009
           57              H      10.455203       1.021106       6.370614       0.119725       1.144048 0.81387496E+01  0.78878760E+02                                 1.703528                            1.591253      -0.857152       2.476223                    0.999240       3.197308       8.408725       0.541691       1.166681      -0.738070      -0.010478      -0.009559      -0.037573       0.040161      -0.005642       0.012362       0.004821       0.002219       0.030527      -0.016396      -0.001029       0.017426              1.767681       1.457861       0.049303       0.223472       1.664673       0.382168       2.180508           0.000060
           58              H       9.342331       2.771890       7.383091       0.107752       1.117278 0.78083680E+01  0.74057263E+02                                 1.600558                            1.498830      -0.748091       2.518109                    0.999772       3.099778       7.772975       0.598581       1.078886      -0.761179      -0.029104       0.016828      -0.017107       0.037721      -0.014603       0.010354       0.010181       0.000881       0.015354      -0.024327       0.011837       0.012489              1.625214       1.812993      -0.322824       0.342467       1.514356      -0.132756       1.548293           0.000068
           59              H      10.022610       3.566326       9.438267       0.118683       1.142612 0.80382373E+01  0.77552349E+02                                 1.690895                            1.572219      -0.876901       2.465724                    0.999196       3.185563       8.320045       0.550523       1.153178      -0.741276      -0.018223       0.033856       0.014586       0.041123      -0.014399       0.002903       0.006091      -0.004857      -0.013461      -0.015779      -0.001444       0.017223              1.761190       1.546488      -0.337781      -0.138955       1.996242       0.451147       1.740839           0.000052
           60              H      12.788545       0.677854       9.610971       0.131976       1.050871 0.77358593E+01  0.75148351E+02                                 1.688158                            1.611792      -1.183604       2.329695                    0.996620       3.429607       9.484059       0.500673       1.259334      -0.713312       0.029243      -0.020570       0.021491       0.041716      -0.006223       0.007413      -0.006923       0.008866      -0.010229      -0.010121      -0.004592       0.014712              1.705398       1.727635      -0.308371       0.252398       1.677641       0.088433       1.710919           0.000097
           61              H       7.246597      15.428924       9.224546       0.114744       1.129311 0.82885440E+01  0.82238689E+02                                 1.796263                            1.686235      -1.220754       2.304075                    0.994711       3.611567      10.222909       0.479865       1.286438      -0.706761       0.018648       0.014881       0.032020       0.039931       0.004071       0.003562       0.004474      -0.016057       0.024777      -0.013422       0.001254       0.012168              1.849175       1.784397       0.148183       0.502537       1.514701       0.095813       2.248426          -0.000059
           62              H       6.048546      13.447147       9.263404       0.109860       1.145765 0.82202685E+01  0.80006109E+02                                 1.713918                            1.605966      -0.805930       2.492213                    0.999513       3.255307       8.628069       0.534873       1.176571      -0.735238      -0.003282      -0.021690       0.030708       0.037738       0.012996       0.004055      -0.006778      -0.015599       0.013735      -0.019448       0.004810       0.014639              1.763372       1.435095       0.066172       0.049014       1.661182      -0.520413       2.193839           0.000059
           63              H      16.211232      12.667823       7.348550       0.120267       1.065540 0.75677212E+01  0.73308292E+02                                 1.724132                            1.609029      -1.037901       2.393691                    0.997499       3.455553       9.626196       0.492861       1.282902      -0.708114      -0.023900      -0.033206       0.003433       0.041056       0.007458       0.000603      -0.002637      -0.018563       0.017373      -0.014904       0.004688       0.010216              1.782503       1.836876       0.542110       0.009675       2.080999      -0.105807       1.429636          -0.000159
           64              H       6.476659      15.787289       5.308486       0.111895       0.852203 0.64159408E+01  0.61161703E+02                                 1.618907                            1.587944      -1.490106       2.172862                    0.992003       3.980939      11.946218       0.435959       1.473809      -0.666935       0.002826       0.020136      -0.033056       0.038809       0.005510       0.001665      -0.009718      -0.007635       0.024492      -0.012881      -0.001787       0.014668              1.642274       1.534545       0.080751      -0.060645       1.546145      -0.240559       1.846133          -0.000010
           65              H      18.860630      17.164588      20.566873       0.119459       1.142560 0.81267622E+01  0.78726653E+02                                 1.701209                            1.589428      -0.848782       2.479903                    0.999282       3.197015       8.403627       0.542384       1.165723      -0.738286      -0.010134      -0.037850       0.009833       0.040398       0.012486       0.005710      -0.004695      -0.014115      -0.018322      -0.016456      -0.001004       0.017460              1.765100       1.456241       0.222732      -0.049054       2.176449      -0.380976       1.662610           0.000056
           66              H      17.747754      18.177066      18.816088       0.105296       1.122488 0.78503678E+01  0.74546968E+02                                 1.604903                            1.502349      -0.745499       2.518495                    0.999767       3.107219       7.793491       0.598251       1.078159      -0.761395      -0.029988      -0.017862      -0.016930       0.038794       0.010271       0.014687      -0.010356      -0.007477      -0.008382      -0.024447       0.012111       0.012337              1.629821       1.818805       0.344469       0.324678       1.552395       0.133681       1.518263           0.000089
           67              H      18.428033      20.232243      18.021650       0.119338       1.139593 0.80137317E+01  0.77256236E+02                                 1.687675                            1.569648      -0.872911       2.467743                    0.999248       3.182399       8.308330       0.551069       1.152925      -0.741324      -0.018270       0.014527      -0.033337       0.040696       0.002875       0.014470      -0.006125       0.004197       0.014486      -0.015840      -0.001507       0.017347              1.757579       1.543725      -0.138280       0.336406       1.737431      -0.449344       1.991581           0.000071
           68              H      21.193972      20.404944      20.910122       0.129079       1.056251 0.77818616E+01  0.75679572E+02                                 1.691128                            1.614371      -1.173202       2.332733                    0.996853       3.438767       9.503288       0.501483       1.255899      -0.714061       0.030154       0.022202       0.020880       0.042874       0.007261       0.006287       0.006835       0.009448      -0.008399      -0.009983      -0.004622       0.014605              1.708445       1.730876       0.253284       0.309421       1.713913      -0.088552       1.680546           0.000101
           69              H      15.651999      20.018533       6.159052       0.116439       1.125974 0.82581014E+01  0.81853440E+02                                 1.791789                            1.682399      -1.219186       2.305060                    0.994737       3.604836      10.195476       0.480773       1.285314      -0.706984       0.018094       0.031227      -0.014923       0.039054       0.003711      -0.004069      -0.004469      -0.020533       0.011404      -0.013467       0.001211       0.012257              1.844393       1.779861       0.500307      -0.147580       2.241882      -0.095428       1.511437          -0.000056
           70              H      14.453951      20.057389       8.140829       0.109404       1.144270 0.82060877E+01  0.79816984E+02                                 1.710689                            1.603204      -0.801562       2.494059                    0.999566       3.254426       8.617105       0.536135       1.174553      -0.735707      -0.003147       0.031057       0.021985       0.038181       0.004090      -0.013106       0.006721      -0.014884       0.017460      -0.019642       0.004812       0.014830              1.759917       1.432769       0.048867      -0.065985       2.188926       0.518632       1.658055           0.000073
           71              H      13.409439      18.142534       8.920155       0.121048       1.062894 0.75435924E+01  0.73009256E+02                                 1.720622                            1.605955      -1.028841       2.397560                    0.997653       3.449608       9.602340       0.493613       1.282094      -0.708293      -0.023935       0.003131       0.032530       0.040507       0.000692      -0.007560       0.002622      -0.017871       0.018868      -0.014906       0.004740       0.010166              1.778754       1.832897       0.009603      -0.540416       1.426932       0.105467       2.076434          -0.000151
           72              H      14.882060      16.102473       5.800692       0.112714       0.849185 0.63868636E+01  0.60813393E+02                                 1.615149                            1.584441      -1.484912       2.175658                    0.991999       3.970736      11.907344       0.436414       1.473995      -0.666937       0.003235      -0.032990      -0.020132       0.038783       0.001969      -0.005375       0.009745      -0.015944      -0.000949      -0.012898      -0.001710       0.014609              1.638380       1.531193      -0.060465      -0.080396       1.841296       0.239528       1.542651          -0.000009
           73              H       7.653421      15.217360      11.815104       0.119159       1.147815 0.81726615E+01  0.79301864E+02                                 1.708529                            1.595557      -0.863646       2.473617                    0.999182       3.202433       8.431410       0.540373       1.168133      -0.737728      -0.010296       0.037925      -0.009558       0.040444      -0.012300      -0.005872      -0.004814      -0.014486      -0.018906      -0.016594      -0.000904       0.017499              1.773111       1.461791      -0.224568       0.049520       2.187854      -0.384067       1.669686           0.000057
           74              H      17.747746      14.204882      13.565890       0.107406       1.115943 0.77957611E+01  0.73897044E+02                                 1.598087                            1.496675      -0.742618       2.520364                    0.999789       3.099003       7.765191       0.599666       1.077526      -0.761531      -0.029493       0.017210       0.016495       0.037923      -0.010222      -0.014751      -0.010180      -0.007356      -0.008742      -0.024374       0.012008       0.012366              1.622655       1.809968      -0.341623      -0.322041       1.545916       0.132427       1.512082           0.000066
           75              H       7.220822      12.149705      14.360328       0.119727       1.139272 0.80114976E+01  0.77246083E+02                                 1.689356                            1.570993      -0.880663       2.464963                    0.999200       3.180436       8.309708       0.549892       1.155224      -0.740794      -0.018508      -0.014405       0.033112       0.040576      -0.002951      -0.014374      -0.006068       0.004050       0.014590      -0.015794      -0.001425       0.017218              1.759494       1.545196       0.138557      -0.337030       1.739340      -0.450235       1.993944           0.000046
           76              H       9.986757      11.977003      11.471855       0.130923       1.054310 0.77665265E+01  0.75514993E+02                                 1.691162                            1.614439      -1.176616       2.332014                    0.996736       3.435552       9.502388       0.500555       1.258484      -0.713488       0.029461      -0.021508      -0.020380       0.041784      -0.007541      -0.006503       0.006957       0.009497      -0.008182      -0.010122      -0.004881       0.015003              1.708503       1.730835      -0.253183      -0.309354       1.714018      -0.088690       1.680657           0.000089
           77              H      10.048390      12.363435       4.634940       0.115689       1.125274 0.82503238E+01  0.81738755E+02                                 1.789386                            1.680342      -1.209272       2.308938                    0.994928       3.602809      10.179941       0.481719       1.283380      -0.707408       0.018759      -0.031318       0.014824       0.039402      -0.003566       0.004162      -0.004740      -0.020726       0.011459      -0.013555       0.001030       0.012525              1.841807       1.777401      -0.499121       0.147232       2.238353      -0.095178       1.509668          -0.000063
           78              H       8.850339      12.324578       2.653163       0.110575       1.141405 0.81812170E+01  0.79522326E+02                                 1.708674                            1.601440      -0.800876       2.494821                    0.999567       3.249172       8.603030       0.536044       1.175533      -0.735483      -0.003441      -0.030331      -0.021926       0.037584      -0.004052       0.013039       0.006692      -0.014765       0.016425      -0.019483       0.004893       0.014590              1.757780       1.431254      -0.048782       0.065867       2.185962       0.517663       1.656123           0.000062
           79              H       7.805829      14.239433       1.873837       0.121667       1.059980 0.75207121E+01  0.72753342E+02                                 1.719832                            1.605379      -1.039689       2.393798                    0.997531       3.446090       9.599230       0.492702       1.285073      -0.707680      -0.023600      -0.003216      -0.032583       0.040361      -0.000390       0.007556       0.002793      -0.017901       0.018673      -0.014865       0.004519       0.010346              1.777875       1.831991      -0.009654       0.539726       1.426549       0.105381       2.075086          -0.000153
           80              H       9.278460      16.279495       4.993301       0.112229       0.849571 0.63891464E+01  0.60827239E+02                                 1.614241                            1.583622      -1.478346       2.178231                    0.992103       3.968091      11.890130       0.437079       1.471944      -0.667315       0.002931       0.032910       0.020111       0.038679      -0.001747       0.005605       0.009949      -0.016051      -0.001079      -0.013090      -0.001788       0.014878              1.637431       1.530446       0.060316       0.080282       1.840090       0.239182       1.541758          -0.000009
           81              C       9.930725      10.313211      18.086198       0.605654      24.963078 0.25025856E+03  0.51845218E+04                                 7.933514                            5.633133      -0.078906       2.031271                    0.999452      22.267455      62.409556       0.621790       0.475491      -1.017631      -0.027720      -0.053714      -0.023506       0.064855      -0.085155       0.004936      -0.029900       0.039975      -0.090137      -0.081044      -0.025206       0.106250             10.168864       7.328568       4.124947       0.822239      12.012151       4.371496      11.165873          -0.001436
           82              C      10.673764      11.469679      18.685696      -0.026128      40.960210 0.42957775E+03  0.99859103E+04                                10.283489                            6.849840       0.066349       2.028944                    0.999348      26.991372      75.094085       0.643295       0.409591      -1.077520       0.019549       0.037703       0.021156       0.047448       0.001437      -0.000705      -0.010678      -0.011589       0.038623      -0.012430      -0.006378       0.018808             14.349994       9.892087       5.209739       0.569312      17.614953       8.749593      15.542942           0.006676
           83              C      11.707068      12.101344      18.013878      -0.101639      32.269538 0.41499211E+03  0.96595477E+04                                 8.875277                            6.865655       0.103800       2.009783                    0.999724      28.957904      83.281724       0.617780       0.425947      -1.056458      -0.011697       0.014031       0.015380       0.023879      -0.017462      -0.014396       0.003864       0.008771       0.081307      -0.032178      -0.001818       0.033996             10.182229       8.311004       3.329428      -0.762594      11.753489       3.952093      10.482195          -0.000133
           84              C      12.358207      13.160018      18.613161      -0.093984      32.179288 0.39136599E+03  0.89395424E+04                                 8.697658                            6.545961       0.164395       2.027660                    0.999810      28.369878      79.726160       0.653099       0.410577      -1.070688      -0.026898      -0.010433       0.010491       0.030698       0.033544      -0.026228       0.009474       0.011247       0.016832      -0.048195       0.009398       0.038797             10.125454       7.996018       2.441048      -1.569272      10.491280       4.147193      11.889064           0.000538
           85              C      11.964836      13.625238      19.852527      -0.098276      32.434250 0.40983041E+03  0.94986107E+04                                 8.864359                            6.789696       0.030005       1.984100                    0.999690      28.862120      82.516362       0.626502       0.421821      -1.060258      -0.014270      -0.010283      -0.012666       0.021675       0.012920       0.017125       0.009076      -0.021473      -0.057328      -0.029501      -0.001952       0.031453             10.308954       7.871104       1.526002      -2.481835       9.529996       4.336868      13.525763           0.000210
           86              C      10.934895      12.995948      20.524993      -0.021677      41.793517 0.42045158E+03  0.97076186E+04                                10.392637                            6.744816       0.066640       2.029188                    0.999324      26.767939      73.876003       0.653813       0.405747      -1.081600       0.006972      -0.010884      -0.042587       0.044506       0.007525      -0.001030      -0.000136      -0.005511      -0.024097      -0.008197      -0.003858       0.012054             15.103994       8.824823       1.469436      -2.832192      14.706124      10.006425      21.781033           0.004542
           87              C      10.305048      11.911152      19.944923      -0.121099      39.787846 0.43818447E+03  0.10366379E+05                                10.316623                            7.094906      -0.133288       1.926796                    0.999414      29.812819      87.189657       0.600992       0.430792      -1.050692       0.014559       0.009560      -0.008832       0.019529      -0.017680      -0.002728      -0.040992       0.020001      -0.069358      -0.055738       0.014783       0.040955             14.418367       8.009472       2.782097      -0.127036      16.512182      10.522554      18.733446           0.000683
           88              C       4.877386      13.475436       0.288200       0.599297      26.816253 0.25091966E+03  0.51910269E+04                                 8.286091                            5.608367       0.037625       2.068954                    0.999632      22.174089      61.691645       0.629822       0.470077      -1.022636      -0.029334       0.032902       0.046713       0.064227      -0.049114       0.057372      -0.043880       0.038494      -0.168998      -0.087468      -0.024396       0.111864             11.274533       7.306580       1.023831      -2.516454      10.665778       6.364137      15.851242          -0.000875
           89              C       9.169752       6.364121      17.974156       0.635026      21.694908 0.24288403E+03  0.50293303E+04                                 7.342917                            5.661895      -0.209393       2.003235                    0.999047      22.247508      63.779951       0.597639       0.494944      -1.000456      -0.023062       0.073432       0.010055       0.077623       0.053629       0.060712       0.042599       0.069461       0.076283      -0.077768      -0.035494       0.113262              8.587982       8.931017      -2.623866      -2.720384       9.485146      -0.660023       7.347782          -0.005754
           90              C       9.847787       5.033222      18.056407      -0.020414      33.438986 0.44499878E+03  0.10474998E+05                                 9.037185                            7.050460      -0.029819       2.005361                    0.998947      27.198198      77.079199       0.621160       0.418897      -1.067495       0.017514      -0.044287      -0.000196       0.047625       0.016496      -0.011175       0.001629       0.014371      -0.002028      -0.020730      -0.001006       0.021736             10.502423       9.541157      -4.628962      -1.687112      11.721084      -1.275445      10.245027           0.005712
           91              C       9.966584       4.319522      19.243314      -0.080288      29.729919 0.41992590E+03  0.98340718E+04                                 8.486917                            6.969301      -0.009023       1.984569                    0.999108      28.903022      84.234873       0.602988       0.433748      -1.048387      -0.000471      -0.013407      -0.020761       0.024718       0.024997      -0.006611       0.023895       0.023309      -0.019203      -0.040982       0.008389       0.032593              9.212605       8.232390      -3.011864      -1.553858       9.093515      -2.017670      10.311909          -0.000959
           92              C      10.689447       3.133262      19.264254      -0.087494      28.636171 0.39228488E+03  0.89742626E+04                                 8.054190                            6.563563       0.308765       2.083706                    0.999792      28.075203      79.202570       0.650130       0.411821      -1.068868      -0.000776       0.013866      -0.023695       0.027465      -0.013847      -0.003025      -0.019580       0.004466       0.003054      -0.026165       0.004334       0.021831              8.710628       8.003315      -2.797788      -2.180827       8.179194      -1.256645       9.949374           0.000459
           93              C      11.303600       2.653794      18.113831      -0.069034      29.665125 0.41400755E+03  0.96494384E+04                                 8.454954                            6.906986      -0.045318       1.973768                    0.999348      28.603842      82.836534       0.608152       0.432116      -1.050646       0.002634       0.026974       0.002324       0.027202      -0.000031       0.014348      -0.001264      -0.000483      -0.082655      -0.032097       0.014007       0.018090              9.183278       8.506021      -2.776757      -2.213409       8.277327      -1.211705      10.766485          -0.001076
           94              C      11.159027       3.351735      16.921094      -0.030347      33.674636 0.43600390E+03  0.10217012E+05                                 9.092266                            6.990671       0.085924       2.045628                    0.998946      27.147004      76.908226       0.621862       0.420319      -1.065964      -0.016821       0.016036       0.038123       0.044648      -0.007645       0.015132       0.003856       0.006559      -0.008393      -0.018374       0.001080       0.017294             10.663996      10.361422      -4.011593      -3.469025       9.260520       0.107460      12.370045           0.000159
           95              C      10.431681       4.530223      16.902313      -0.114986      32.555417 0.48833271E+03  0.11951622E+05                                 9.239936                            7.676663      -0.445880       1.831023                    0.998271      30.951873      94.154487       0.553012       0.452544      -1.030745       0.004279      -0.013814       0.020500       0.025088       0.035900       0.011816      -0.017827       0.026829      -0.011050      -0.047031       0.006859       0.040171             10.546213      11.467795      -4.814851      -2.649001      10.194079       0.827328       9.976766          -0.000009
           96              C      11.844906       2.918249      15.676331       0.607112      22.770228 0.25281212E+03  0.52860327E+04                                 7.582042                            5.754237      -0.208671       1.994039                    0.998897      22.715777      65.376177       0.596438       0.491144      -1.002683       0.028883      -0.028152      -0.049386       0.063763       0.074567       0.033216      -0.011022      -0.071965      -0.235982      -0.099569      -0.022913       0.122482              8.962469       9.895262      -3.313108      -2.099265       6.390936       0.790975      10.601210           0.004665
           97              C       4.327113       0.480751      14.295780       0.609404      24.874587 0.24919441E+03  0.51572995E+04                                 7.918855                            5.623440      -0.073790       2.033426                    0.999469      22.216590      62.248390       0.621906       0.475880      -1.017360      -0.027723       0.053761       0.023166       0.064772       0.084245      -0.005390      -0.030684       0.041098      -0.090954      -0.080682      -0.025213       0.105895             10.149583       7.315955      -4.116411      -0.819512      11.988912       4.360415      11.143881          -0.001424
           98              C      10.673768      20.912268      13.696281      -0.028272      41.001594 0.43010279E+03  0.10000153E+05                                10.285030                            6.850162       0.076346       2.031607                    0.999333      27.014125      75.140113       0.643889       0.409129      -1.077933       0.018441      -0.037949      -0.021251       0.047242      -0.000736      -0.000234      -0.011031      -0.011008       0.042165      -0.012639      -0.007131       0.019770             14.354516       9.893924      -5.214628      -0.574838      17.626841       8.755105      15.542782           0.006674
           99              C      11.707072      20.280603      14.368099      -0.099401      32.207039 0.41403127E+03  0.96316112E+04                                 8.864067                            6.857644       0.107632       2.011275                    0.999754      28.923320      83.158535       0.618148       0.425940      -1.056462      -0.012609      -0.014746      -0.016525       0.025485       0.016466       0.014043       0.004696       0.006347       0.080253      -0.030690      -0.002841       0.033531             10.168788       8.298879      -3.322415       0.762401      11.736205       3.947369      10.471281          -0.000095
          100              C      12.358208      19.221929      13.768817      -0.096346      32.237214 0.39230907E+03  0.89666337E+04                                 8.708457                            6.554499       0.168224       2.028257                    0.999809      28.403584      79.850140       0.652564       0.410660      -1.070616      -0.025711       0.010390      -0.009602       0.029346      -0.033219       0.027601       0.008854       0.010319       0.016904      -0.048361       0.008686       0.039675             10.137833       8.004058      -2.443113       1.570275      10.505064       4.154266      11.904378           0.000565
          101              C      11.964834      18.756709      12.529451      -0.096027      32.386326 0.40913315E+03  0.94787404E+04                                 8.858252                            6.786023       0.027324       1.983627                    0.999683      28.829251      82.415519       0.626358       0.422082      -1.060057      -0.012747       0.010065       0.013234       0.020951      -0.013633      -0.017330       0.010180      -0.021542      -0.056171      -0.029491      -0.003044       0.032535             10.301129       7.865111      -1.524180       2.479657       9.522658       4.333176      13.515618           0.000211
          102              C      10.934893      19.386000      11.856985      -0.019217      41.767135 0.42003086E+03  0.96961647E+04                                10.391714                            6.743475       0.067645       2.029528                    0.999321      26.751420      73.840870       0.653536       0.405992      -1.081360       0.006171       0.011814       0.043934       0.045912      -0.007304       0.001135       0.000920      -0.006206      -0.021493      -0.007782      -0.003737       0.011519             15.105379       8.821887      -1.462943       2.835885      14.702887      10.010319      21.791362           0.004552
          103              C      10.305049      20.470795      12.437054      -0.124193      39.940883 0.44005857E+03  0.10421182E+05                                10.345641                            7.113083      -0.130283       1.926984                    0.999432      29.862249      87.360357       0.599878       0.431158      -1.050534       0.014050      -0.008065       0.009721       0.018893       0.019100       0.002946      -0.041260       0.021963      -0.068362      -0.056554       0.014596       0.041958             14.467769       8.023274      -2.785611       0.119066      16.575389      10.576804      18.804644           0.000710
          104              C      10.480999      18.906532      10.505793       0.599119      26.802585 0.25074601E+03  0.51863959E+04                                 8.282711                            5.605674       0.041171       2.070318                    0.999615      22.167348      61.661257       0.630118       0.469951      -1.022732      -0.031333      -0.033050      -0.047435       0.065758       0.049707      -0.056951      -0.043156       0.039733      -0.167198      -0.086327      -0.025479       0.111805             11.270885       7.304403      -1.023001       2.516259      10.661585       6.361700      15.846667          -0.000871
          105              C      14.773348       4.429841      14.407821       0.633409      21.728140 0.24332049E+03  0.50402830E+04                                 7.346620                            5.664252      -0.212448       2.001976                    0.999007      22.272022      63.848011       0.597988       0.494467      -1.000765      -0.022503      -0.073661      -0.009856       0.077650      -0.054939      -0.061138       0.043339       0.070947       0.077087      -0.079473      -0.035436       0.114909              8.592720       8.935980       2.626055       2.721794       9.490881      -0.660539       7.351299          -0.005748
          106              C      15.451384       5.760741      14.325571      -0.019234      33.420013 0.44462328E+03  0.10465091E+05                                 9.038347                            7.050797      -0.033461       2.004343                    0.998975      27.186421      77.069316       0.620640       0.419291      -1.067128       0.016208       0.042786      -0.000985       0.045763      -0.016282       0.011211       0.001901       0.014168      -0.000603      -0.020832      -0.000498       0.021330             10.504165       9.541773       4.629697       1.686939      11.724256      -1.276729      10.246466           0.005716
          107              C      15.570180       6.474440      13.138664      -0.081298      29.768156 0.42060040E+03  0.98540523E+04                                 8.494619                            6.975074      -0.012656       1.983382                    0.999122      28.926212      84.326840       0.602701       0.433770      -1.048349      -0.001329       0.011551       0.019988       0.023124      -0.025416       0.006555       0.024618       0.024509      -0.014239      -0.042054       0.009382       0.032672              9.221479       8.240213       3.015031       1.555496       9.102871      -2.020973      10.321354          -0.000961
          108              C      16.293046       7.660700      13.117723      -0.083157      28.534934 0.39038549E+03  0.89196643E+04                                 8.034377                            6.546626       0.316113       2.086633                    0.999796      28.010302      78.961011       0.651146       0.411692      -1.068990      -0.001897      -0.013669       0.023984       0.027671       0.014883       0.003064      -0.019728       0.002460       0.003881      -0.026629       0.003773       0.022855              8.689542       7.980325       2.790295       2.173421       8.160847      -1.255276       9.927453           0.000438
          109              C      16.907202       8.140168      14.268147      -0.071487      29.729553 0.41513017E+03  0.96817497E+04                                 8.463848                            6.913469      -0.047355       1.972545                    0.999331      28.647613      82.978260       0.608272       0.431757      -1.050909       0.004719      -0.026311      -0.002070       0.026811      -0.000431      -0.015053      -0.001125      -0.001340      -0.083307      -0.032734       0.014584       0.018150              9.193533       8.515920       2.781192       2.215743       8.287040      -1.213422      10.777640          -0.001109
          110              C      16.762629       7.442228      15.460883      -0.028762      33.634742 0.43534315E+03  0.10197938E+05                                 9.086858                            6.986640       0.084853       2.045411                    0.999003      27.124619      76.838101       0.621855       0.420471      -1.065839      -0.015866      -0.014558      -0.036805       0.042641       0.007203      -0.014916       0.003162       0.007391      -0.006236      -0.017360       0.000006       0.017354             10.657381      10.353442       4.008698       3.465147       9.256261       0.106281      12.362440           0.000151
          111              C      16.035281       6.263740      15.479665      -0.113568      32.548259 0.48817133E+03  0.11947368E+05                                 9.242285                            7.678298      -0.445339       1.831271                    0.998272      30.943115      94.144210       0.552608       0.452886      -1.030491       0.004750       0.014354      -0.020981       0.025861      -0.034315      -0.011490      -0.018605       0.026246      -0.008541      -0.046297       0.008101       0.038196             10.549512      11.472255       4.817408       2.650586      10.198153       0.828910       9.978126          -0.000013
          112              C      17.448511       7.875713      16.705646       0.604165      22.804440 0.25326801E+03  0.52975205E+04                                 7.586386                            5.757272      -0.211025       1.993039                    0.998931      22.736724      65.431191       0.596663       0.490777      -1.002952       0.028976       0.028381       0.051071       0.065218      -0.074629      -0.032703      -0.010382      -0.071562      -0.239324      -0.099562      -0.023468       0.123031              8.967803       9.900373       3.315080       2.101105       6.394448       0.791506      10.608587           0.004655
          113              C       7.128922       3.501767      21.107221       0.605272      24.941685 0.25000548E+03  0.51777802E+04                                 7.928596                            5.629737      -0.078366       2.031806                    0.999472      22.255469      62.359511       0.622091       0.475399      -1.017717      -0.025993       0.023553      -0.053139       0.063672      -0.004470      -0.084971       0.030056       0.065157      -0.017006      -0.081418      -0.024538       0.105956             10.162638       7.325199      -0.821144       4.122911      11.157330      -4.367321      12.005386          -0.001429
          114              C       2.268340       2.902288       0.675704      -0.025341      40.924398 0.42919337E+03  0.99740746E+04                                10.274816                            6.844560       0.071787       2.030701                    0.999333      26.980607      75.036816       0.643898       0.409326      -1.077766       0.020545      -0.019434       0.038767       0.047986       0.000724       0.001837       0.010731      -0.024677      -0.003498      -0.012142      -0.006647       0.018788             14.338312       9.883926      -0.572274       5.207116      15.526284      -8.743140      17.604725           0.006671
          115              C       3.301645       3.574106       1.307368      -0.102313      32.304468 0.41558763E+03  0.96772869E+04                                 8.883808                            6.872539       0.101376       2.008965                    0.999741      28.974085      83.356469       0.617180       0.426190      -1.056263      -0.009966      -0.014435       0.015609       0.023480       0.013018      -0.017470      -0.005488      -0.037809      -0.052285      -0.031938      -0.002057       0.033995             10.192562       8.318658       0.762219       3.333393      10.491254      -3.957363      11.767773          -0.000125
          116              C       3.952784       2.974822       2.366043      -0.091465      32.106276 0.39023812E+03  0.89072054E+04                                 8.683722                            6.535610       0.167749       2.029165                    0.999811      28.331121      79.583639       0.653763       0.410463      -1.070781      -0.024450      -0.010044      -0.008285       0.027700       0.028441       0.033938      -0.008368      -0.003112      -0.026437      -0.049208       0.008013       0.041196             10.108697       7.986211       1.569602       2.437735      11.868025      -4.135706      10.471853           0.000542
          117              C       3.559411       1.735455       2.831264      -0.097271      32.463328 0.41035423E+03  0.95148237E+04                                 8.875815                            6.799316       0.020009       1.981010                    0.999687      28.865549      82.573169       0.625261       0.422477      -1.059731      -0.015007       0.010973      -0.010560       0.021381      -0.016014       0.014645      -0.008854       0.017699       0.061472      -0.028543      -0.003936       0.032479             10.322325       7.880974       2.489654       1.523923      13.547992      -4.341880       9.538010           0.000218
          118              C       2.529468       1.062990       2.201974      -0.022256      41.810509 0.42058856E+03  0.97120319E+04                                10.396474                            6.746450       0.066279       2.029072                    0.999299      26.773760      73.908255       0.653625       0.405812      -1.081506       0.005363       0.043706      -0.012430       0.045754       0.000488       0.007340      -0.000120       0.009423       0.023071      -0.008605      -0.003769       0.012374             15.111853       8.825979       2.838323       1.462926      21.801010     -10.014389      14.708571           0.004550
          119              C       1.899623       1.643061       1.117178      -0.120011      39.826842 0.43861136E+03  0.10378740E+05                                10.329028                            7.103226      -0.131726       1.927218                    0.999438      29.812186      87.190037       0.600038       0.431383      -1.050359       0.012183       0.008836       0.007057       0.016622       0.003973      -0.016868       0.041542       0.045534       0.002168      -0.056706       0.016818       0.039889             14.440856       8.012786       0.121768       2.781392      18.767660     -10.550925      16.542123           0.000711
          120              C       7.679195      21.299783       2.681444       0.599442      26.820085 0.25091635E+03  0.51909626E+04                                 8.287324                            5.608283       0.037035       2.068969                    0.999639      22.174645      61.694051       0.629832       0.470070      -1.022636      -0.030517      -0.046337       0.030882       0.063499      -0.057407      -0.049360       0.043462       0.102526       0.027097      -0.086828      -0.024818       0.111646             11.277671       7.308364       2.518841       1.022904      15.857156      -6.366158      10.667494          -0.000870
          121              C       6.367949       3.613813      17.158130       0.635924      21.670720 0.24254149E+03  0.50208621E+04                                 7.340483                            5.659816      -0.212153       2.002501                    0.998990      22.233581      63.747730       0.597398       0.495279      -1.000207      -0.022889      -0.009402       0.074753       0.078742      -0.060160       0.054532      -0.042281      -0.004384      -0.140874      -0.078145      -0.034815       0.112960              8.585409       8.928079       2.719041      -2.623039       7.345623       0.660054       9.482526          -0.005749
          122              C       7.045984       3.531564      15.827231      -0.018437      33.393376 0.44421329E+03  0.10452766E+05                                 9.032790                            7.046830      -0.030729       2.005365                    0.998994      27.173044      77.015181       0.620925       0.419206      -1.067209       0.018666       0.000952      -0.044009       0.047814       0.010961       0.015797      -0.002150       0.007046      -0.019537      -0.020355      -0.000203       0.020559             10.497567       9.536816       1.685178      -4.627442      10.238019       1.275472      11.717867           0.005717
          123              C       7.164778       2.344657      15.113532      -0.082216      29.786568 0.42101450E+03  0.98667477E+04                                 8.501350                            6.981581      -0.012928       1.983271                    0.999112      28.934994      84.381066       0.601987       0.434152      -1.048058      -0.001029       0.020982      -0.013646       0.025051       0.005444       0.025135      -0.023221       0.020680      -0.027306      -0.040134       0.007353       0.032781              9.228464       8.247482       1.555239      -3.017238      10.327813       2.024091       9.110096          -0.000946
          124              C       7.887642       2.323718      13.927273      -0.084246      28.567308 0.39100757E+03  0.89378548E+04                                 8.042340                            6.553846       0.315351       2.086130                    0.999812      28.030466      79.047582       0.650458       0.411944      -1.068776      -0.000954       0.023201       0.012592       0.026415       0.001551      -0.014514       0.020260      -0.000111      -0.004566      -0.026037       0.002210       0.023827              8.697774       7.989245       2.176143      -2.792330       9.936747       1.256443       8.167330           0.000457
          125              C       8.501797       3.474142      13.447803      -0.070675      29.691485 0.41452253E+03  0.96640542E+04                                 8.457425                            6.909229      -0.040861       1.974873                    0.999336      28.623095      82.892573       0.608349       0.431859      -1.050845       0.003081      -0.002213       0.028123       0.028378      -0.015244       0.000680       0.000866       0.041567       0.043775      -0.033093       0.014578       0.018515              9.185840       8.508672       2.213688      -2.777668      10.769019       1.212365       8.279829          -0.001088
          126              C       8.357226       4.666877      14.145743      -0.030463      33.709433 0.43650729E+03  0.10233044E+05                                 9.102266                            6.997691       0.079247       2.043437                    0.998948      27.166622      77.011319       0.621074       0.420678      -1.065603      -0.017219      -0.037715       0.015929       0.044415      -0.015435      -0.007458      -0.003452       0.007854      -0.005484      -0.018327       0.000689       0.017638             10.676332      10.375036       3.475030      -4.016295      12.384409      -0.109064       9.269553           0.000156
          127              C       7.629879       4.685658      15.324231      -0.116536      32.612181 0.48942950E+03  0.11984605E+05                                 9.249362                            7.684668      -0.443456       1.831499                    0.998249      30.979946      94.249118       0.552817       0.452472      -1.030836       0.005080      -0.019873      -0.014281       0.024994      -0.011772       0.035586       0.018651       0.018591      -0.034278      -0.047282       0.007504       0.039778             10.557788      11.484905       2.653822      -4.822226       9.982930      -0.831426      10.205529          -0.000011
          128              C       9.043107       5.911641      13.712256       0.606833      22.762588 0.25268940E+03  0.52826418E+04                                 7.579360                            5.752010      -0.210977       1.993326                    0.998897      22.709245      65.344848       0.596703       0.491002      -1.002790       0.028500       0.048261      -0.028803       0.063015      -0.033728       0.074084       0.010733       0.082132       0.224834      -0.099618      -0.022283       0.121902              8.959357       9.890852       2.098228      -3.311428      10.598292      -0.790563       6.388926           0.004652
          129              C      12.732516       7.292195      11.274757       0.607844      24.930854 0.24988845E+03  0.51753896E+04                                 7.930488                            5.631442      -0.075879       2.032324                    0.999478      22.250276      62.370315       0.621419       0.475909      -1.017318      -0.026991      -0.023255       0.054143       0.064813       0.004762       0.084146       0.029941       0.064648      -0.015711      -0.080454      -0.024661       0.105115             10.164613       7.326950       0.821046      -4.123439      11.160037      -4.367923      12.006852          -0.001436
          130              C      13.475553       7.891694      10.118289      -0.026877      40.863698 0.42861405E+03  0.99557366E+04                                10.259790                            6.836354       0.077199       2.032647                    0.999369      26.963282      74.933090       0.644889       0.408897      -1.078213       0.019530       0.020552      -0.037453       0.046974      -0.001008      -0.001330       0.010381      -0.024914      -0.002554      -0.012190      -0.006347       0.018538             14.314042       9.870469       0.568319      -5.197651      15.500414      -8.723501      17.571244           0.006677
          131              C      14.508856       7.219877       9.486624      -0.100089      32.230539 0.41433695E+03  0.96404729E+04                                 8.867295                            6.859015       0.110935       2.011962                    0.999753      28.937902      83.207230       0.618245       0.425796      -1.056554      -0.011386       0.014980      -0.014980       0.024051      -0.014010       0.016805      -0.005055      -0.035817      -0.052085      -0.031009      -0.002658       0.033667             10.173840       8.299923      -0.763696      -3.321299      10.480744      -3.952832      11.740851          -0.000127
          132              C      15.159994       7.819160       8.427949      -0.094201      32.207739 0.39181918E+03  0.89528391E+04                                 8.705002                            6.551800       0.163494       2.027176                    0.999794      28.383040      79.786609       0.652475       0.410834      -1.070478      -0.026315       0.011189       0.009367       0.030090      -0.027648      -0.033555      -0.008359      -0.004676      -0.023933      -0.048559       0.008630       0.039929             10.134591       7.998418      -1.568745      -2.439819      11.903607      -4.156335      10.501749           0.000515
          133              C      14.766622       9.058527       7.962728      -0.099588      32.481870 0.41062980E+03  0.95221110E+04                                 8.874653                            6.797741       0.028842       1.983545                    0.999678      28.882585      82.605950       0.625912       0.421998      -1.060109      -0.013832      -0.012321       0.009245       0.020703       0.017518      -0.012882      -0.009611       0.018152       0.063315      -0.030333      -0.001909       0.032242             10.321554       7.878903      -2.486806      -1.524586      13.546425      -4.343652       9.539334           0.000178
          134              C      13.736681       9.730992       8.592018      -0.019102      41.718838 0.41954873E+03  0.96823594E+04                                10.384848                            6.740237       0.066844       2.029731                    0.999349      26.735188      73.788484       0.653594       0.406068      -1.081298       0.006646      -0.044225       0.011873       0.046271      -0.001396      -0.008041      -0.000469       0.009836       0.021037      -0.008868      -0.003867       0.012735             15.092604       8.816913      -2.833785      -1.462945      21.770878      -9.998634      14.690022           0.004538
          135              C      13.106837       9.150922       9.676814      -0.122309      39.880210 0.43931584E+03  0.10399551E+05                                10.338084                            7.108875      -0.133306       1.926411                    0.999450      29.833280      87.268272       0.599808       0.431376      -1.050366       0.013747      -0.010221      -0.007684       0.018775      -0.003512       0.017100       0.041274       0.043553       0.002337      -0.055814       0.015801       0.040013             14.454704       8.019369      -0.120276      -2.784899      18.785578     -10.562976      16.559166           0.000676
          136              C      13.282790      11.082185       8.112549       0.599860      26.804063 0.25076493E+03  0.51871052E+04                                 8.284660                            5.607007       0.036738       2.068977                    0.999645      22.167118      61.671058       0.629827       0.470139      -1.022586      -0.030434       0.046853      -0.032681       0.064726       0.056450       0.049060       0.043366       0.104142       0.025859      -0.086765      -0.024405       0.111170             11.273365       7.306317      -2.517512      -1.023107      15.850626      -6.362652      10.663152          -0.000884
          137              C      11.971551       7.180150      15.223847       0.631592      21.742931 0.24350298E+03  0.50448071E+04                                 7.349519                            5.666132      -0.208104       2.003501                    0.998983      22.277201      63.859232       0.597951       0.494425      -1.000827      -0.024215       0.009924      -0.074252       0.078728       0.061177      -0.054268      -0.043224      -0.001872      -0.141848      -0.078111      -0.036162       0.114273              8.596344       8.939740      -2.723002       2.627510       7.354376       0.661138       9.494916          -0.005745
          138              C      12.649588       7.262399      16.554746      -0.019246      33.406220 0.44445644E+03  0.10459535E+05                                 9.032334                            7.046887      -0.029550       2.005583                    0.998914      27.184440      77.042132       0.621193       0.418983      -1.067390       0.016957      -0.000840       0.041724       0.045046      -0.010664      -0.015944      -0.002682       0.008277      -0.017014      -0.020326      -0.000158       0.020484             10.496377       9.536223      -1.684203       4.627233      10.236092       1.275229      11.716816           0.005712
          139              C      12.768386       8.449305      17.268445      -0.080718      29.787126 0.42104634E+03  0.98681672E+04                                 8.504071                            6.984361      -0.013641       1.983012                    0.999113      28.933120      84.392076       0.601513       0.434465      -1.047817      -0.001045      -0.021762       0.011953       0.024851      -0.005990      -0.025719      -0.022976       0.018193      -0.028633      -0.040482       0.008107       0.032375              9.231031       8.250030      -1.554278       3.018465      10.329125       2.025884       9.113939          -0.000969
          140              C      13.491251       8.470245      18.454705      -0.084667      28.564626 0.39100773E+03  0.89376971E+04                                 8.040982                            6.553248       0.315691       2.086442                    0.999773      28.029902      79.040591       0.650589       0.411869      -1.068845      -0.001111      -0.023957      -0.014163       0.027853      -0.003118       0.013665       0.018831      -0.000522      -0.005926      -0.025227       0.003854       0.021373              8.695936       7.988653      -2.175350       2.792296       9.932778       1.255671       8.166377           0.000436
          141              C      14.105405       7.319821      18.934174      -0.073718      29.770248 0.41598223E+03  0.97061934E+04                                 8.469932                            6.919582      -0.044545       1.973054                    0.999338      28.673152      83.060551       0.608157       0.431635      -1.051027       0.002894       0.003578      -0.027150       0.027537       0.014699      -0.000971       0.000696       0.042304       0.042610      -0.032879       0.014109       0.018770              9.199543       8.522663      -2.218095       2.781488      10.785327       1.214577       8.290639          -0.001103
          142              C      13.960830       6.127085      18.236234      -0.027737      33.574967 0.43445071E+03  0.10170918E+05                                 9.073041                            6.977197       0.088464       2.046877                    0.998973      27.096587      76.713569       0.622635       0.420197      -1.066107      -0.016100       0.039474      -0.014898       0.045160       0.015832       0.007613      -0.002563       0.006664      -0.008298      -0.017940      -0.000551       0.018491             10.639981      10.335685      -3.459874       3.999781      12.343936      -0.106670       9.240321           0.000155
          143              C      13.233482       6.108305      17.057746      -0.115574      32.622812 0.48967252E+03  0.11992593E+05                                 9.254723                            7.689653      -0.447372       1.830252                    0.998288      30.984377      94.284722       0.552280       0.452834      -1.030582       0.004491       0.019350       0.014057       0.024335       0.011409      -0.036075       0.018715       0.018547      -0.034632      -0.047564       0.007317       0.040246             10.563853      11.492607      -2.656858       4.824806       9.988732      -0.832928      10.210220          -0.000011
          144              C      14.646710       4.882321      18.669721       0.606072      22.804866 0.25325923E+03  0.52976425E+04                                 7.589018                            5.759009      -0.207615       1.993993                    0.998883      22.735440      65.443566       0.596248       0.491090      -1.002725       0.027580      -0.049958       0.027301       0.063259       0.033119      -0.075185       0.011262       0.082186       0.224080      -0.099531      -0.023170       0.122701              8.971148       9.904504      -2.102015       3.316456      10.612310      -0.791897       6.396631           0.004659
          145              C      12.483713      11.274754       3.501787       0.605655      24.963082 0.25025853E+03  0.51845211E+04                                 7.933517                            5.633133      -0.078896       2.031274                    0.999452      22.267452      62.409559       0.621790       0.475491      -1.017631       0.027720       0.053714       0.023505       0.064855      -0.085155       0.004935      -0.029900       0.039976      -0.090136      -0.081044      -0.025206       0.106250             10.168872       7.328573       4.124952       0.822242      12.012163       4.371503      11.165880          -0.001438
          146              C      11.740674      10.118286       2.902289      -0.026130      40.960322 0.42957882E+03  0.99859443E+04                                10.283518                            6.849855       0.066347       2.028943                    0.999348      26.991406      75.094289       0.643293       0.409592      -1.077519      -0.019549      -0.037703      -0.021157       0.047448       0.001437      -0.000705      -0.010678      -0.011588       0.038620      -0.012429      -0.006379       0.018807             14.350043       9.892116       5.209760       0.569319      17.615022       8.749631      15.542991           0.006674
          147              C      10.707370       9.486621       3.574107      -0.101640      32.269512 0.41499176E+03  0.96595383E+04                                 8.875275                            6.865655       0.103802       2.009784                    0.999724      28.957890      83.281691       0.617779       0.425947      -1.056458       0.011696      -0.014030      -0.015380       0.023879      -0.017462      -0.014397       0.003864       0.008772       0.081306      -0.032178      -0.001818       0.033996             10.182225       8.311002       3.329423      -0.762597      11.753483       3.952090      10.482192          -0.000147
          148              C      10.056231       8.427947       2.974824      -0.093985      32.179279 0.39136599E+03  0.89395433E+04                                 8.697667                            6.545971       0.164392       2.027660                    0.999810      28.369847      79.726105       0.653097       0.410579      -1.070687       0.026897       0.010433      -0.010491       0.030698       0.033545      -0.026229       0.009474       0.011246       0.016833      -0.048196       0.009398       0.038798             10.125462       7.996019       2.441047      -1.569266      10.491295       4.147202      11.889072           0.000513
          149              C      10.449602       7.962727       1.735458      -0.098278      32.434274 0.40983089E+03  0.94986257E+04                                 8.864369                            6.789706       0.030005       1.984100                    0.999690      28.862124      82.516420       0.626501       0.421821      -1.060257       0.014270       0.010283       0.012666       0.021675       0.012920       0.017124       0.009077      -0.021473      -0.057331      -0.029501      -0.001952       0.031453             10.308965       7.871113       1.526007      -2.481833       9.530012       4.336874      13.525770           0.000197
          150              C      11.479543       8.592017       1.062992      -0.021678      41.793517 0.42045145E+03  0.97076155E+04                                10.392640                            6.744817       0.066642       2.029189                    0.999324      26.767935      73.876012       0.653813       0.405747      -1.081600      -0.006971       0.010883       0.042588       0.044506       0.007525      -0.001030      -0.000136      -0.005511      -0.024098      -0.008197      -0.003858       0.012054             15.104003       8.824823       1.469440      -2.832183      14.706144      10.006441      21.781040           0.004541
          151              C      12.109390       9.676813       1.643062      -0.121102      39.787986 0.43818595E+03  0.10366427E+05                                10.316660                            7.094927      -0.133294       1.926794                    0.999414      29.812862      87.189933       0.600989       0.430793      -1.050691      -0.014559      -0.009560       0.008833       0.019529      -0.017680      -0.002729      -0.040992       0.020001      -0.069359      -0.055738       0.014783       0.040954             14.418429       8.009500       2.782112      -0.127030      16.512263      10.522611      18.733525           0.000679
          152              C      17.537052       8.112529      21.299785       0.599296      26.816262 0.25091970E+03  0.51910277E+04                                 8.286093                            5.608367       0.037623       2.068953                    0.999632      22.174091      61.691647       0.629822       0.470077      -1.022636       0.029335      -0.032903      -0.046712       0.064227      -0.049114       0.057372      -0.043880       0.038494      -0.168998      -0.087468      -0.024396       0.111864             11.274539       7.306579       1.023833      -2.516449      10.665790       6.364148      15.851248          -0.000876
          153              C      13.244686      15.223844       3.613829       0.635025      21.694907 0.24288405E+03  0.50293299E+04                                 7.342914                            5.661893      -0.209384       2.003238                    0.999047      22.247494      63.779872       0.597640       0.494943      -1.000456       0.023062      -0.073433      -0.010055       0.077623       0.053629       0.060712       0.042599       0.069460       0.076281      -0.077767      -0.035494       0.113261              8.587977       8.931013      -2.623867      -2.720383       9.485142      -0.660021       7.347778          -0.005756
          154              C      12.566651      16.554743       3.531578      -0.020415      33.438994 0.44499897E+03  0.10475004E+05                                 9.037187                            7.050462      -0.029819       2.005361                    0.998947      27.198206      77.079231       0.621160       0.418897      -1.067495      -0.017514       0.044287       0.000196       0.047625       0.016496      -0.011175       0.001629       0.014371      -0.002029      -0.020730      -0.001006       0.021736             10.502424       9.541160      -4.628962      -1.687115      11.721082      -1.275443      10.245030           0.005709
          155              C      12.447854      17.268443       2.344671      -0.080288      29.729925 0.41992602E+03  0.98340765E+04                                 8.486922                            6.969304      -0.009024       1.984569                    0.999108      28.903026      84.234925       0.602987       0.433748      -1.048386       0.000471       0.013407       0.020761       0.024718       0.024998      -0.006611       0.023895       0.023309      -0.019204      -0.040982       0.008389       0.032593              9.212610       8.232398      -3.011866      -1.553863       9.093518      -2.017668      10.311914          -0.000964
          156              C      11.724991      18.454703       2.323731      -0.087494      28.636163 0.39228471E+03  0.89742586E+04                                 8.054192                            6.563563       0.308767       2.083707                    0.999792      28.075196      79.202572       0.650129       0.411822      -1.068868       0.000776      -0.013866       0.023695       0.027465      -0.013847      -0.003025      -0.019580       0.004466       0.003054      -0.026166       0.004334       0.021831              8.710629       8.003319      -2.797790      -2.180829       8.179194      -1.256643       9.949375           0.000452
          157              C      11.110838      18.934171       3.474154      -0.069034      29.665153 0.41400803E+03  0.96494543E+04                                 8.454965                            6.906993      -0.045318       1.973769                    0.999348      28.603852      82.836633       0.608151       0.432116      -1.050646      -0.002634      -0.026974      -0.002324       0.027202      -0.000031       0.014348      -0.001264      -0.000483      -0.082654      -0.032097       0.014007       0.018090              9.183291       8.506035      -2.776764      -2.213413       8.277340      -1.211706      10.766498          -0.001092
          158              C      11.255411      18.236230       4.666891      -0.030346      33.674616 0.43600358E+03  0.10217003E+05                                 9.092264                            6.990669       0.085926       2.045629                    0.998946      27.146994      76.908203       0.621862       0.420319      -1.065964       0.016821      -0.016036      -0.038123       0.044648      -0.007645       0.015132       0.003856       0.006559      -0.008394      -0.018374       0.001080       0.017294             10.663993      10.361418      -4.011591      -3.469023       9.260517       0.107457      12.370044           0.000153
          159              C      11.982757      17.057742       4.685672      -0.114986      32.555432 0.48833299E+03  0.11951631E+05                                 9.239938                            7.676665      -0.445880       1.831023                    0.998271      30.951888      94.154545       0.553012       0.452544      -1.030745      -0.004279       0.013814      -0.020500       0.025088       0.035900       0.011815      -0.017827       0.026829      -0.011050      -0.047031       0.006859       0.040171             10.546216      11.467799      -4.814851      -2.649002      10.194079       0.827328       9.976771          -0.000015
          160              C      10.569532      18.669716       5.911654       0.607111      22.770234 0.25281217E+03  0.52860346E+04                                 7.582045                            5.754239      -0.208670       1.994039                    0.998897      22.715784      65.376220       0.596438       0.491144      -1.002683      -0.028883       0.028152       0.049386       0.063763       0.074567       0.033216      -0.011023      -0.071965      -0.235982      -0.099569      -0.022913       0.122482              8.962473       9.895266      -3.313107      -2.099266       6.390937       0.790974      10.601216           0.004657
          161              C      18.087325      21.107214       7.292205       0.609404      24.874588 0.24919455E+03  0.51573028E+04                                 7.918850                            5.623439      -0.073788       2.033426                    0.999469      22.216596      62.248391       0.621907       0.475879      -1.017360       0.027723      -0.053760      -0.023165       0.064772       0.084245      -0.005390      -0.030684       0.041098      -0.090955      -0.080682      -0.025213       0.105895             10.149572       7.315950      -4.116405      -0.819508      11.988896       4.360405      11.143870          -0.001430
          162              C      11.740670       0.675697       7.891704      -0.028271      41.001582 0.43010287E+03  0.10000155E+05                                10.285023                            6.850160       0.076348       2.031607                    0.999333      27.014130      75.140114       0.643889       0.409129      -1.077933      -0.018441       0.037949       0.021251       0.047242      -0.000736      -0.000234      -0.011031      -0.011008       0.042166      -0.012640      -0.007131       0.019770             14.354500       9.893914      -5.214607      -0.574817      17.626800       8.755088      15.542784           0.006670
          163              C      10.707366       1.307362       7.219886      -0.099400      32.207017 0.41403076E+03  0.96316008E+04                                 8.864070                            6.857642       0.107634       2.011276                    0.999754      28.923332      83.158704       0.618147       0.425940      -1.056461       0.012609       0.014746       0.016525       0.025485       0.016466       0.014042       0.004696       0.006347       0.080254      -0.030690      -0.002841       0.033531             10.168792       8.298868      -3.322388       0.762422      11.736183       3.947381      10.471326          -0.000117
          164              C      10.056230       2.366036       7.819168      -0.096345      32.237169 0.39230879E+03  0.89666229E+04                                 8.708443                            6.554495       0.168227       2.028258                    0.999809      28.403553      79.849945       0.652565       0.410659      -1.070617       0.025711      -0.010389       0.009602       0.029346      -0.033221       0.027601       0.008854       0.010318       0.016903      -0.048362       0.008686       0.039676             10.137814       8.004033      -2.443100       1.570263      10.505047       4.154267      11.904361           0.000540
          165              C      10.449604       2.831256       9.058534      -0.096028      32.386336 0.40913397E+03  0.94787580E+04                                 8.858241                            6.786026       0.027324       1.983626                    0.999683      28.829251      82.415343       0.626359       0.422082      -1.060058       0.012746      -0.010066      -0.013234       0.020951      -0.013634      -0.017330       0.010179      -0.021542      -0.056172      -0.029491      -0.003045       0.032535             10.301109       7.865099      -1.524158       2.479670       9.522619       4.333155      13.515608           0.000208
          166              C      11.479545       2.201965       9.731000      -0.019216      41.767181 0.42003122E+03  0.96961758E+04                                10.391725                            6.743480       0.067641       2.029526                    0.999321      26.751432      73.840935       0.653536       0.405992      -1.081360      -0.006171      -0.011814      -0.043934       0.045912      -0.007304       0.001134       0.000920      -0.006205      -0.021493      -0.007782      -0.003737       0.011519             15.105406       8.821883      -1.462925       2.835891      14.702906      10.010357      21.791429           0.004553
          167              C      12.109389       1.117170       9.150931      -0.124192      39.940901 0.44005877E+03  0.10421187E+05                                10.345644                            7.113084      -0.130283       1.926984                    0.999432      29.862258      87.360383       0.599878       0.431158      -1.050534      -0.014050       0.008064      -0.009721       0.018893       0.019100       0.002946      -0.041260       0.021963      -0.068362      -0.056554       0.014596       0.041958             14.467776       8.023271      -2.785598       0.119075      16.575384      10.576814      18.804672           0.000705
          168              C      11.933439       2.681433      11.082192       0.599117      26.802625 0.25074628E+03  0.51864030E+04                                 8.282720                            5.605676       0.041176       2.070320                    0.999615      22.167362      61.661304       0.630117       0.469951      -1.022732       0.031333       0.033050       0.047435       0.065758       0.049707      -0.056951      -0.043156       0.039732      -0.167196      -0.086326      -0.025479       0.111805             11.270904       7.304409      -1.023002       2.516258      10.661608       6.361721      15.846696          -0.000869
          169              C       7.641090      17.158124       7.180164       0.633410      21.728118 0.24332019E+03  0.50402751E+04                                 7.346616                            5.664249      -0.212448       2.001976                    0.999007      22.272005      63.847952       0.597988       0.494467      -1.000765       0.022503       0.073662       0.009856       0.077650      -0.054939      -0.061138       0.043339       0.070947       0.077088      -0.079474      -0.035436       0.114910              8.592714       8.935973       2.626052       2.721792       9.490873      -0.660541       7.351296          -0.005754
          170              C       6.963054      15.827224       7.262414      -0.019235      33.420020 0.44462338E+03  0.10465093E+05                                 9.038346                            7.050796      -0.033458       2.004344                    0.998975      27.186425      77.069314       0.620640       0.419291      -1.067129      -0.016208      -0.042786       0.000985       0.045764      -0.016282       0.011211       0.001901       0.014167      -0.000603      -0.020832      -0.000498       0.021330             10.504164       9.541771       4.629696       1.686939      11.724252      -1.276730      10.246470           0.005712
          171              C       6.844258      15.113525       8.449321      -0.081298      29.768179 0.42060081E+03  0.98540653E+04                                 8.494627                            6.975079      -0.012657       1.983382                    0.999122      28.926223      84.326912       0.602700       0.433770      -1.048348       0.001329      -0.011551      -0.019988       0.023124      -0.025415       0.006555       0.024618       0.024508      -0.014238      -0.042054       0.009382       0.032672              9.221488       8.240220       3.015033       1.555499       9.102877      -2.020976      10.321368          -0.000973
          172              C       6.121392      13.927265       8.470262      -0.083157      28.534950 0.39038568E+03  0.89196701E+04                                 8.034381                            6.546627       0.316110       2.086632                    0.999796      28.010314      78.961069       0.651146       0.411692      -1.068990       0.001898       0.013669      -0.023984       0.027671       0.014883       0.003064      -0.019728       0.002459       0.003883      -0.026628       0.003773       0.022855              8.689547       7.980328       2.790295       2.173424       8.160848      -1.255278       9.927465           0.000428
          173              C       5.507236      13.447797       7.319838      -0.071490      29.729620 0.41513126E+03  0.96817811E+04                                 8.463859                            6.913476      -0.047354       1.972545                    0.999331      28.647659      82.978413       0.608272       0.431756      -1.050909      -0.004718       0.026310       0.002069       0.026809      -0.000431      -0.015053      -0.001124      -0.001341      -0.083306      -0.032734       0.014584       0.018149              9.193546       8.515931       2.781194       2.215752       8.287045      -1.213421      10.777662          -0.001122
          174              C       5.651809      14.145737       6.127102      -0.028761      33.634714 0.43534251E+03  0.10197920E+05                                 9.086855                            6.986636       0.084855       2.045412                    0.999003      27.124599      76.838040       0.621855       0.420471      -1.065839       0.015867       0.014557       0.036804       0.042640       0.007202      -0.014916       0.003162       0.007391      -0.006236      -0.017360       0.000006       0.017354             10.657380      10.353440       4.008696       3.465153       9.256255       0.106285      12.362444           0.000147
          175              C       6.379157      15.324225       6.108320      -0.113568      32.548264 0.48817138E+03  0.11947369E+05                                 9.242285                            7.678297      -0.445338       1.831271                    0.998272      30.943112      94.144191       0.552608       0.452886      -1.030491      -0.004750      -0.014354       0.020980       0.025861      -0.034315      -0.011490      -0.018605       0.026245      -0.008541      -0.046297       0.008101       0.038196             10.549512      11.472256       4.817408       2.650589      10.198151       0.828911       9.978130          -0.000019
          176              C       4.965927      13.712252       4.882339       0.604164      22.804467 0.25326828E+03  0.52975289E+04                                 7.586399                            5.757279      -0.211029       1.993038                    0.998931      22.736752      65.431345       0.596662       0.490778      -1.002951      -0.028976      -0.028382      -0.051071       0.065217      -0.074629      -0.032703      -0.010383      -0.071561      -0.239324      -0.099562      -0.023468       0.123030              8.967820       9.900392       3.315087       2.101115       6.394458       0.791511      10.608611           0.004649
          177              C      15.285516      18.086198       0.480764       0.605272      24.941731 0.25000602E+03  0.51777945E+04                                 7.928604                            5.629743      -0.078371       2.031804                    0.999472      22.255505      62.359643       0.622091       0.475399      -1.017717       0.025993      -0.023552       0.053139       0.063672      -0.004470      -0.084970       0.030056       0.065157      -0.017006      -0.081418      -0.024538       0.105956             10.162648       7.325209      -0.821144       4.122918      11.157337      -4.367322      12.005400          -0.001429
          178              C      20.146098      18.685677      20.912281      -0.025340      40.924398 0.42919336E+03  0.99740739E+04                                10.274813                            6.844559       0.071785       2.030700                    0.999333      26.980610      75.036813       0.643898       0.409326      -1.077766      -0.020545       0.019434      -0.038766       0.047986       0.000724       0.001837       0.010731      -0.024676      -0.003497      -0.012141      -0.006647       0.018788             14.338305       9.883927      -0.572268       5.207115      15.526273      -8.743128      17.604715           0.006672
          179              C      19.112793      18.013859      20.280617      -0.102312      32.304503 0.41558814E+03  0.96773026E+04                                 8.883814                            6.872543       0.101373       2.008964                    0.999741      28.974113      83.356589       0.617180       0.426190      -1.056263       0.009965       0.014436      -0.015608       0.023480       0.013018      -0.017470      -0.005488      -0.037809      -0.052284      -0.031938      -0.002056       0.033995             10.192569       8.318667       0.762224       3.333398      10.491257      -3.957361      11.767781          -0.000113
          180              C      18.461654      18.613143      19.221942      -0.091464      32.106220 0.39023735E+03  0.89071820E+04                                 8.683703                            6.535596       0.167749       2.029165                    0.999811      28.331113      79.583548       0.653765       0.410462      -1.070781       0.024450       0.010044       0.008285       0.027700       0.028440       0.033938      -0.008369      -0.003111      -0.026437      -0.049208       0.008013       0.041195             10.108670       7.986203       1.569604       2.437736      11.867983      -4.135678      10.471825           0.000569
          181              C      18.855027      19.852510      18.756721      -0.097271      32.463293 0.41035412E+03  0.95148157E+04                                 8.875796                            6.799308       0.020010       1.981010                    0.999687      28.865529      82.572947       0.625263       0.422476      -1.059732       0.015007      -0.010973       0.010561       0.021381      -0.016014       0.014646      -0.008854       0.017701       0.061472      -0.028543      -0.003936       0.032479             10.322297       7.880958       2.489663       1.523908      13.547964      -4.341855       9.537968           0.000239
          182              C      19.884970      20.524975      19.386011      -0.022255      41.810479 0.42058824E+03  0.97120220E+04                                10.396467                            6.746447       0.066278       2.029072                    0.999299      26.773749      73.908197       0.653626       0.405811      -1.081506      -0.005364      -0.043705       0.012430       0.045754       0.000488       0.007340      -0.000120       0.009423       0.023071      -0.008605      -0.003769       0.012374             15.111845       8.825968       2.838320       1.462918      21.801005     -10.014390      14.708563           0.004552
          183              C      20.514815      19.944904      20.470807      -0.120010      39.826814 0.43861108E+03  0.10378731E+05                                10.329020                            7.103221      -0.131725       1.927218                    0.999438      29.812178      87.189977       0.600038       0.431382      -1.050359      -0.012183      -0.008836      -0.007057       0.016622       0.003973      -0.016868       0.041542       0.045535       0.002168      -0.056706       0.016818       0.039889             14.440842       8.012778       0.121770       2.781386      18.767644     -10.550914      16.542106           0.000716
          184              C      14.735243       0.288182      18.906541       0.599441      26.820097 0.25091646E+03  0.51909650E+04                                 8.287325                            5.608283       0.037036       2.068969                    0.999639      22.174646      61.694040       0.629833       0.470069      -1.022636       0.030517       0.046337      -0.030882       0.063499      -0.057407      -0.049360       0.043461       0.102526       0.027097      -0.086828      -0.024818       0.111646             11.277674       7.308363       2.518837       1.022906      15.857159      -6.366164      10.667502          -0.000866
          185              C      16.046489      17.974152       4.429855       0.635923      21.670714 0.24254144E+03  0.50208603E+04                                 7.340481                            5.659815      -0.212151       2.002502                    0.998990      22.233574      63.747696       0.597399       0.495279      -1.000208       0.022889       0.009402      -0.074753       0.078742      -0.060160       0.054531      -0.042281      -0.004385      -0.140873      -0.078144      -0.034815       0.112959              8.585406       8.928076       2.719040      -2.623037       7.345620       0.660054       9.482522          -0.005756
          186              C      15.368454      18.056401       5.760754      -0.018436      33.393353 0.44421300E+03  0.10452757E+05                                 9.032786                            7.046828      -0.030729       2.005365                    0.998994      27.173033      77.015145       0.620925       0.419206      -1.067209      -0.018666      -0.000952       0.044009       0.047814       0.010961       0.015797      -0.002150       0.007046      -0.019538      -0.020356      -0.000203       0.020559             10.497563       9.536813       1.685178      -4.627439      10.238015       1.275471      11.717861           0.005712
          187              C      15.249660      19.243308       6.474453      -0.082215      29.786554 0.42101430E+03  0.98667428E+04                                 8.501350                            6.981581      -0.012926       1.983272                    0.999112      28.934980      84.381052       0.601987       0.434152      -1.048057       0.001029      -0.020982       0.013646       0.025050       0.005444       0.025135      -0.023221       0.020681      -0.027305      -0.040134       0.007352       0.032781              9.228465       8.247485       1.555244      -3.017238      10.327816       2.024089       9.110094          -0.000962
          188              C      14.526796      19.264247       7.660712      -0.084245      28.567285 0.39100720E+03  0.89378442E+04                                 8.042336                            6.553843       0.315356       2.086131                    0.999812      28.030450      79.047523       0.650458       0.411944      -1.068776       0.000954      -0.023201      -0.012592       0.026415       0.001551      -0.014514       0.020259      -0.000111      -0.004566      -0.026037       0.002210       0.023827              8.697768       7.989243       2.176143      -2.792330       9.936737       1.256439       8.167325           0.000447
          189              C      13.912641      18.113823       8.140182      -0.070674      29.691485 0.41452262E+03  0.96640576E+04                                 8.457428                            6.909231      -0.040860       1.974874                    0.999336      28.623090      82.892583       0.608348       0.431860      -1.050844      -0.003080       0.002213      -0.028123       0.028378      -0.015244       0.000680       0.000867       0.041567       0.043775      -0.033093       0.014578       0.018515              9.185843       8.508678       2.213689      -2.777671      10.769017       1.212364       8.279834          -0.001100
          190              C      14.057212      16.921088       7.442242      -0.030463      33.709443 0.43650755E+03  0.10233052E+05                                 9.102268                            6.997694       0.079248       2.043437                    0.998948      27.166631      77.011356       0.621074       0.420678      -1.065603       0.017220       0.037716      -0.015929       0.044415      -0.015435      -0.007458      -0.003452       0.007854      -0.005484      -0.018327       0.000689       0.017638             10.676334      10.375040       3.475028      -4.016298      12.384404      -0.109063       9.269557           0.000150
          191              C      14.784559      16.902307       6.263754      -0.116536      32.612180 0.48942953E+03  0.11984606E+05                                 9.249362                            7.684668      -0.443457       1.831499                    0.998249      30.979946      94.249121       0.552817       0.452472      -1.030836      -0.005080       0.019873       0.014281       0.024994      -0.011773       0.035586       0.018651       0.018592      -0.034277      -0.047282       0.007504       0.039779             10.557788      11.484906       2.653820      -4.822226       9.982928      -0.831424      10.205529          -0.000017
          192              C      13.371331      15.676324       7.875729       0.606834      22.762581 0.25268934E+03  0.52826389E+04                                 7.579353                            5.752006      -0.210965       1.993329                    0.998897      22.709226      65.344737       0.596704       0.491002      -1.002791      -0.028500      -0.048261       0.028803       0.063016      -0.033728       0.074084       0.010733       0.082131       0.224833      -0.099618      -0.022283       0.121901              8.959347       9.890843       2.098223      -3.311426      10.598278      -0.790560       6.388921           0.004648
          193              C       9.681922      14.295770      10.313228       0.607843      24.930891 0.24988874E+03  0.51753981E+04                                 7.930501                            5.631449      -0.075880       2.032323                    0.999478      22.250294      62.370418       0.621418       0.475910      -1.017318       0.026991       0.023255      -0.054143       0.064813       0.004761       0.084146       0.029941       0.064648      -0.015711      -0.080454      -0.024661       0.105115             10.164636       7.326968       0.821053      -4.123456      11.160052      -4.367937      12.006887          -0.001439
          194              C       8.938885      13.696271      11.469696      -0.026879      40.863846 0.42861529E+03  0.99557748E+04                                10.259822                            6.836368       0.077197       2.032646                    0.999369      26.963324      74.933296       0.644888       0.408898      -1.078212      -0.019530      -0.020552       0.037453       0.046974      -0.001008      -0.001330       0.010381      -0.024914      -0.002553      -0.012190      -0.006347       0.018537             14.314095       9.870515       0.568318      -5.197684      15.500457      -8.723525      17.571312           0.006677
          195              C       7.905582      14.368088      12.101361      -0.100089      32.230556 0.41433658E+03  0.96404655E+04                                 8.867308                            6.859015       0.110938       2.011963                    0.999753      28.937895      83.207306       0.618244       0.425796      -1.056554       0.011386      -0.014980       0.014980       0.024051      -0.014010       0.016806      -0.005055      -0.035817      -0.052085      -0.031009      -0.002657       0.033667             10.173862       8.299951      -0.763690      -3.321333      10.480743      -3.952838      11.740892          -0.000124
          196              C       7.254444      13.768805      13.160036      -0.094200      32.207765 0.39181817E+03  0.89528205E+04                                 8.705024                            6.551796       0.163486       2.027174                    0.999794      28.383092      79.787077       0.652474       0.410835      -1.070477       0.026315      -0.011189      -0.009368       0.030090      -0.027648      -0.033555      -0.008359      -0.004678      -0.023931      -0.048560       0.008631       0.039928             10.134623       7.998492      -1.568794      -2.439862      11.903618      -4.156294      10.501760           0.000531
          197              C       7.647816      12.529438      13.625257      -0.099591      32.481998 0.41063134E+03  0.95221561E+04                                 8.874681                            6.797755       0.028839       1.983544                    0.999678      28.882628      82.606122       0.625911       0.421998      -1.060109       0.013832       0.012320      -0.009245       0.020702       0.017518      -0.012882      -0.009611       0.018151       0.063317      -0.030334      -0.001909       0.032242             10.321594       7.878935      -2.486858      -1.524570      13.546515      -4.343660       9.539333           0.000191
          198              C       8.677757      11.856973      12.995967      -0.019103      41.718846 0.41954832E+03  0.96823482E+04                                10.384853                            6.740235       0.066843       2.029731                    0.999349      26.735174      73.788450       0.653594       0.406069      -1.081298      -0.006646       0.044225      -0.011873       0.046271      -0.001396      -0.008041      -0.000469       0.009836       0.021036      -0.008868      -0.003867       0.012735             15.092622       8.816926      -2.833807      -1.462939      21.770917      -9.998641      14.690023           0.004540
          199              C       9.307601      12.437043      11.911171      -0.122311      39.880306 0.43931687E+03  0.10399584E+05                                10.338108                            7.108889      -0.133311       1.926409                    0.999450      29.833318      87.268490       0.599807       0.431377      -1.050365      -0.013748       0.010220       0.007685       0.018775      -0.003512       0.017100       0.041274       0.043551       0.002338      -0.055814       0.015801       0.040013             14.454741       8.019391      -0.120284      -2.784905      18.785629     -10.563000      16.559204           0.000676
          200              C       9.131648      10.505780      13.475436       0.599860      26.804027 0.25076437E+03  0.51870918E+04                                 8.284660                            5.607005       0.036733       2.068975                    0.999645      22.167097      61.671020       0.629826       0.470140      -1.022586       0.030434      -0.046853       0.032681       0.064726       0.056450       0.049060       0.043365       0.104143       0.025859      -0.086765      -0.024405       0.111170             11.273371       7.306318      -2.517521      -1.023101      15.850644      -6.362657      10.663149          -0.000881
          201              C      10.442887      14.407815       6.364138       0.631592      21.742961 0.24350336E+03  0.50448170E+04                                 7.349525                            5.666137      -0.208104       2.003500                    0.998983      22.277221      63.859302       0.597950       0.494425      -1.000827       0.024214      -0.009924       0.074251       0.078728       0.061177      -0.054269      -0.043224      -0.001872      -0.141849      -0.078112      -0.036162       0.114273              8.596351       8.939747      -2.723004       2.627512       7.354381       0.661140       9.494926          -0.005750
          202              C       9.764850      14.325566       5.033239      -0.019247      33.406218 0.44445638E+03  0.10459533E+05                                 9.032333                            7.046886      -0.029549       2.005584                    0.998914      27.184439      77.042119       0.621193       0.418983      -1.067390      -0.016958       0.000840      -0.041724       0.045046      -0.010664      -0.015943      -0.002682       0.008276      -0.017013      -0.020326      -0.000157       0.020483             10.496375       9.536219      -1.684200       4.627232      10.236090       1.275231      11.716816           0.005708
          203              C       9.646052      13.138660       4.319540      -0.080719      29.787124 0.42104627E+03  0.98681652E+04                                 8.504072                            6.984361      -0.013639       1.983013                    0.999113      28.933114      84.392061       0.601512       0.434465      -1.047817       0.001044       0.021762      -0.011952       0.024850      -0.005990      -0.025719      -0.022975       0.018193      -0.028634      -0.040481       0.008107       0.032375              9.231033       8.250031      -1.554277       3.018466      10.329124       2.025888       9.113943          -0.000980
          204              C       8.923187      13.117720       3.133280      -0.084666      28.564557 0.39100646E+03  0.89376621E+04                                 8.040974                            6.553239       0.315691       2.086444                    0.999773      28.029852      79.040458       0.650589       0.411869      -1.068844       0.001110       0.023957       0.014163       0.027852      -0.003118       0.013665       0.018830      -0.000522      -0.005927      -0.025227       0.003855       0.021373              8.695928       7.988641      -2.175347       2.792291       9.932773       1.255675       8.166369           0.000431
          205              C       8.309033      14.268144       2.653811      -0.073719      29.770251 0.41598228E+03  0.97061958E+04                                 8.469936                            6.919584      -0.044545       1.973055                    0.999338      28.673149      83.060569       0.608157       0.431635      -1.051027      -0.002896      -0.003579       0.027150       0.027538       0.014700      -0.000971       0.000696       0.042304       0.042608      -0.032879       0.014109       0.018770              9.199547       8.522667      -2.218097       2.781489      10.785333       1.214578       8.290641          -0.001106
          206              C       8.453608      15.460880       3.351751      -0.027737      33.574967 0.43445068E+03  0.10170917E+05                                 9.073042                            6.977197       0.088464       2.046877                    0.998973      27.096586      76.713576       0.622635       0.420197      -1.066106       0.016100      -0.039474       0.014898       0.045160       0.015833       0.007613      -0.002563       0.006664      -0.008298      -0.017940      -0.000551       0.018491             10.639982      10.335686      -3.459873       3.999782      12.343937      -0.106669       9.240323           0.000152
          207              C       9.180956      15.479660       4.530239      -0.115574      32.622816 0.48967258E+03  0.11992595E+05                                 9.254723                            7.689654      -0.447372       1.830252                    0.998288      30.984379      94.284727       0.552280       0.452834      -1.030582      -0.004491      -0.019351      -0.014057       0.024336       0.011409      -0.036075       0.018715       0.018547      -0.034633      -0.047564       0.007318       0.040246             10.563853      11.492607      -2.656856       4.824807       9.988731      -0.832927      10.210222          -0.000016
          208              C       7.767728      16.705644       2.918264       0.606071      22.804863 0.25325920E+03  0.52976418E+04                                 7.589018                            5.759009      -0.207612       1.993994                    0.998883      22.735439      65.443571       0.596248       0.491091      -1.002725      -0.027580       0.049958      -0.027301       0.063259       0.033119      -0.075185       0.011262       0.082186       0.224080      -0.099531      -0.023170       0.122701              8.971149       9.904504      -2.102015       3.316455      10.612311      -0.791897       6.396631           0.004656
          209              O       9.293035       9.604261      18.900497      -0.536083      34.818291 0.49662765E+03  0.11718944E+05                                 8.467887                            6.885437       0.331900       2.161819                    0.997816      27.197602      71.121267       0.725079       0.357984      -1.138368       0.041934      -0.005397       0.008800       0.043186      -0.012622      -0.028459      -0.047897       0.001113      -0.054241      -0.066617       0.019876       0.046741              9.655607      10.496553       5.470779      -1.425720      11.376958      -0.234625       7.093309           0.050206
          210              O      10.001329      10.123886      16.852876      -0.558618      37.973694 0.54150509E+03  0.13040706E+05                                 8.981658                            7.191614       0.425688       2.181272                    0.998312      27.737556      72.971742       0.710111       0.358164      -1.139672       0.002813       0.021010       0.019411       0.028742      -0.060527       0.010309       0.000516       0.053464       0.083135      -0.080365       0.025460       0.054905             10.804788       6.660244       1.200237       1.430066       9.937654       5.297977      15.816466           0.044904
          211              O       3.934860      12.845930       0.835671      -0.533950      33.565312 0.46950685E+03  0.10897288E+05                                 8.174540                            6.623983       0.464676       2.202377                    0.998678      26.910350      69.224100       0.753012       0.350451      -1.147296      -0.025280       0.034905      -0.038388       0.057716      -0.001871      -0.018519      -0.038715       0.069940      -0.047618      -0.062345       0.012678       0.049667              9.278196       8.861827       1.515873      -4.312233       6.826765       0.759577      12.145997           0.038753
          212              O       5.469127      14.461143       0.786450      -0.562139      45.390903 0.57823908E+03  0.14145267E+05                                10.190220                            7.447189       0.254383       2.129488                    0.996948      27.811849      73.564823       0.696136       0.359674      -1.139316       0.002166      -0.015335      -0.031951       0.035507      -0.010449       0.058548       0.000261      -0.024118      -0.117371      -0.079165       0.028170       0.050995             13.641800       8.126279       1.937725       1.278114      16.604301       9.647424      16.194819           0.038734
          213              O       8.333696       6.728957      18.867467      -0.583799      40.711725 0.62864056E+03  0.15769566E+05                                 9.495891                            7.830178       0.022901       2.035669                    0.998059      29.067363      78.942827       0.667600       0.365740      -1.129766       0.058794       0.002273       0.002266       0.058882       0.017459       0.014080       0.038655       0.057794       0.103697      -0.063377       0.004932       0.058445             11.238208      13.854806      -2.451851      -5.288601       9.797257       1.830375      10.062561           0.055526
          214              O       9.502606       7.063789      16.991687      -0.578749      41.477345 0.68271502E+03  0.17483131E+05                                 9.596220                            8.220830      -0.109720       1.999901                    0.995591      29.058184      79.738318       0.644322       0.371213      -1.125570       0.002786      -0.029607       0.035723       0.046481       0.055222       0.023056       0.010595       0.038187       0.109488      -0.076886       0.013479       0.063407             10.730820       8.810646       0.631307      -2.037166      12.287907      -4.551367      11.093908           0.039148
          215              O      11.480671       3.324752      14.547495      -0.576062      39.349209 0.66542346E+03  0.16940003E+05                                 9.289476                            8.114463      -0.046035       2.009574                    0.997617      29.365482      80.477644       0.648393       0.371067      -1.125108      -0.025270       0.001196       0.042939       0.049837       0.043104       0.040006      -0.009407      -0.010903       0.023242      -0.066019       0.014229       0.051790             10.230824       9.746032      -1.538826       0.758548       7.342784      -1.536314      13.603655           0.045546
          216              O      12.828898       2.099849      15.752537      -0.595597      40.715540 0.61571866E+03  0.15379271E+05                                 9.489047                            7.720234       0.041077       2.031563                    0.998545      29.401350      79.913473       0.675527       0.363003      -1.130871      -0.045468      -0.008473       0.032482       0.056517      -0.007276      -0.002158      -0.017980      -0.043237      -0.184055      -0.064273       0.008199       0.056074             11.265456      15.540154      -5.288057       0.067814       9.408825      -0.022726       8.847391           0.050392
          217              O      14.896623       1.189701      13.481481      -0.538378      34.905977 0.49811342E+03  0.11763068E+05                                 8.482722                            6.895965       0.331358       2.160845                    0.997822      27.234508      71.250835       0.724470       0.358008      -1.138321       0.042321       0.005509      -0.010061       0.043848       0.013074       0.027869      -0.047849       0.000071      -0.052401      -0.066136       0.019447       0.046689              9.674469      10.517850      -5.484318       1.427848      11.400343      -0.233851       7.105215           0.050287
          218              O       4.397720       0.670077      15.529101      -0.559919      38.056360 0.54293825E+03  0.13084340E+05                                 8.995730                            7.202051       0.426918       2.181177                    0.998244      27.766277      73.081478       0.709433       0.358256      -1.139557       0.002955      -0.019800      -0.017894       0.026850       0.060356      -0.011156      -0.000362       0.053006       0.082997      -0.080065       0.024669       0.055396             10.823279       6.670871      -1.203650      -1.432680       9.957099       5.308923      15.841869           0.044935
          219              O       9.538474      19.536038       9.958322      -0.535117      33.608419 0.47019486E+03  0.10917591E+05                                 8.182724                            6.629621       0.460738       2.201165                    0.998680      26.927846      69.289886       0.752534       0.350535      -1.147192      -0.025474      -0.033652       0.038537       0.057154       0.002773       0.018633      -0.038765       0.071443      -0.048545      -0.063032       0.012803       0.050229              9.288534       8.871542      -1.517109       4.318776       6.832992       0.760625      12.161070           0.038728
          220              O      11.072738      17.920825      10.007542      -0.562013      45.433790 0.57886391E+03  0.14164527E+05                                10.196509                            7.451226       0.252149       2.128568                    0.996948      27.826514      73.616504       0.695938       0.359675      -1.139303       0.002645       0.016031       0.032306       0.036162       0.010513      -0.058698       0.000079      -0.025181      -0.118432      -0.079643       0.028590       0.051053             13.651656       8.131421      -1.939435      -1.279220      16.616330       9.655693      16.207216           0.038772
          221              O      13.937289       4.065005      13.514510      -0.584016      40.702438 0.62840122E+03  0.15760864E+05                                 9.490845                            7.825799       0.032333       2.038337                    0.998187      29.071034      78.926456       0.668208       0.365470      -1.130060       0.058266      -0.002557      -0.002304       0.058368      -0.018309      -0.015149       0.038274       0.058568       0.105855      -0.063829       0.004248       0.059580             11.232390      13.848117       2.450743       5.286959       9.790713       1.829044      10.058339           0.055546
          222              O      15.106202       3.730174      15.390290      -0.578644      41.545997 0.68408945E+03  0.17528999E+05                                 9.610365                            8.232166      -0.120763       1.996140                    0.995659      29.085785      79.866053       0.643451       0.371490      -1.125241       0.002248       0.028993      -0.035754       0.046087      -0.055230      -0.023291       0.011229       0.039064       0.109523      -0.077005       0.012956       0.064049             10.747427       8.824116      -0.631448       2.040440      12.307903      -4.559401      11.110261           0.038992
          223              O      17.084278       7.469210      17.834482      -0.575223      39.334747 0.66510696E+03  0.16930209E+05                                 9.288035                            8.113356      -0.049852       2.008547                    0.997597      29.356835      80.454119       0.648327       0.371143      -1.125033      -0.024519      -0.000798      -0.043517       0.049956      -0.043322      -0.040484      -0.009253      -0.010786       0.024174      -0.066468       0.014113       0.052355             10.229024       9.743465       1.537803      -0.757868       7.342254      -1.536219      13.601354           0.045449
          224              O       7.225304       8.694114      16.629441      -0.594485      40.657051 0.61463430E+03  0.15344844E+05                                 9.478639                            7.712423       0.042559       2.032334                    0.998606      29.380707      79.828437       0.676027       0.362908      -1.130987      -0.046567       0.007612      -0.032982       0.057570       0.007020       0.002649      -0.017334      -0.043369      -0.184351      -0.064214       0.008305       0.055909             11.252200      15.519531       5.281462      -0.068112       9.399149      -0.023127       8.837920           0.050371
          225              O       6.491231       2.687469      20.398271      -0.535860      34.845353 0.49707080E+03  0.11732394E+05                                 8.473710                            6.889487       0.332997       2.161894                    0.997837      27.207056      71.162545       0.724688       0.358086      -1.138250       0.043114      -0.008074      -0.004509       0.044094       0.027891      -0.012850       0.048139       0.025941       0.025892      -0.066228       0.019154       0.047074              9.662950      10.505574       1.427489       5.475961       7.098049       0.235273      11.385228           0.050247
          226              O       7.199528       4.735089      20.917894      -0.558894      38.004647 0.54205488E+03  0.13057404E+05                                 8.986637                            7.195458       0.423346       2.180281                    0.998261      27.750162      73.017236       0.709884       0.358183      -1.139644       0.001929      -0.018969       0.020680       0.028129      -0.009961      -0.060755      -0.000168      -0.015207      -0.122694      -0.080745       0.025785       0.054960             10.811142       6.664269      -1.430797       1.201471      15.824028      -5.301452       9.945129           0.044929
          227              O       6.736668      20.752312       2.051938      -0.535370      33.609036 0.47021055E+03  0.10917971E+05                                 8.182257                            6.629234       0.462740       2.201518                    0.998743      26.930635      69.295540       0.752646       0.350482      -1.147243      -0.026252       0.038607       0.034776       0.058215       0.018771      -0.002144       0.039443       0.059868      -0.078035      -0.063082       0.013327       0.049755              9.288070       8.871088       4.318926       1.516601      12.160782      -0.760637       6.832338           0.038765
          228              O       8.270935      20.801531       3.667151      -0.560933      45.346920 0.57756075E+03  0.14124229E+05                                10.183240                            7.442353       0.256544       2.130329                    0.996940      27.797787      73.510970       0.696442       0.359629      -1.139376       0.001978       0.032317      -0.016539       0.036357      -0.058526      -0.010118       0.000069       0.046218       0.096726      -0.079330       0.028646       0.050684             13.632289       8.121086      -1.277648       1.936661      16.182434      -9.639957      16.593347           0.038722
          229              O       5.531892       2.720502      17.522967      -0.584438      40.730827 0.62898866E+03  0.15779699E+05                                 9.496475                            7.830174       0.066449       2.049227                    0.998214      29.079060      78.965310       0.667912       0.365537      -1.129979       0.058041      -0.002778       0.001406       0.058125      -0.014358       0.017749      -0.038839      -0.023250      -0.140003      -0.063918       0.004865       0.059053             11.239589      13.856646       5.290347      -2.451254      10.064762      -1.829955       9.797361           0.055565
          230              O       6.700805       4.596281      17.857797      -0.580173      41.584036 0.68491970E+03  0.17555733E+05                                 9.616474                            8.236987      -0.116867       1.997052                    0.995606      29.101260      79.923007       0.643278       0.371474      -1.125244       0.002976      -0.035545      -0.029488       0.046280      -0.022645       0.055864      -0.010714      -0.035697      -0.113248      -0.077671       0.014115       0.063556             10.754854       8.830393       2.042352       0.632203      11.117758       4.562828      12.316412           0.039048
          231              O       8.678874       7.040476      14.118758      -0.575199      39.333357 0.66504194E+03  0.16928035E+05                                 9.288224                            8.113055      -0.043482       2.010381                    0.997509      29.353063      80.440915       0.648332       0.371151      -1.125033      -0.023630      -0.043321       0.000915       0.049355      -0.040623       0.043083       0.009236      -0.016118       0.002692      -0.066122       0.013614       0.052507             10.229704       9.743774      -0.758867      -1.537922      13.603659       1.536428       7.341680           0.045477
          232              O      10.027098       5.835436      12.893856      -0.595670      40.713080 0.61564446E+03  0.15376938E+05                                 9.488953                            7.719917       0.042448       2.032186                    0.998547      29.398558      79.904346       0.675522       0.363017      -1.130861      -0.045905      -0.032351      -0.008546       0.056806       0.001433      -0.006718       0.017432       0.069440       0.156845      -0.063567       0.007784       0.055783             11.265672      15.539421      -0.067955      -5.288787       8.848110       0.022778       9.409485           0.050393
          233              O      12.094828       8.106493      11.983706      -0.538206      34.890187 0.49787364E+03  0.11755966E+05                                 8.479491                            6.893927       0.334079       2.161743                    0.997816      27.230654      71.235895       0.724639       0.357969      -1.138354       0.042234       0.009921       0.005517       0.043733      -0.027804       0.013981       0.047814       0.026019       0.025839      -0.066393       0.020022       0.046371              9.669716      10.513018      -1.428163      -5.480141       7.103219       0.234707      11.392911           0.050237
          234              O      12.803121       6.058873      11.464084      -0.559430      38.013560 0.54226445E+03  0.13063832E+05                                 8.987973                            7.196944       0.426855       2.181350                    0.998341      27.753344      73.031596       0.709791       0.358192      -1.139626       0.002174       0.018869      -0.020608       0.028026       0.009956       0.060984      -0.000215      -0.015875      -0.122351      -0.080996       0.026063       0.054933             10.811835       6.665682       1.430433      -1.201115      15.825824      -5.300129       9.943998           0.044853
          235              O      12.340266      11.629655       8.742055      -0.535047      33.578614 0.46972577E+03  0.10903569E+05                                 8.176250                            6.624995       0.460124       2.200955                    0.998730      26.920630      69.252883       0.753050       0.350395      -1.147349      -0.025845      -0.038282      -0.034215       0.057482      -0.018689       0.002532       0.039042       0.059504      -0.080684      -0.062934       0.013107       0.049827              9.280373       8.864866      -4.314033      -1.516671      12.148408      -0.758661       6.827844           0.038739
          236              O      13.874530      11.580436       7.126841      -0.562328      45.446927 0.57905108E+03  0.14170655E+05                                10.199817                            7.453432       0.257902       2.130367                    0.997000      27.827278      73.629379       0.695674       0.359772      -1.139194       0.002305      -0.031824       0.016071       0.035726       0.058506       0.010485       0.000516       0.046861       0.098368      -0.079683       0.028599       0.051084             13.656075       8.134003       1.278800      -1.938962      16.213603      -9.658803      16.620620           0.038683
          237              O      11.135494       8.073461      14.859010      -0.583766      40.697806 0.62832110E+03  0.15758628E+05                                 9.490864                            7.825958       0.030370       2.037758                    0.998131      29.068526      78.923587       0.668105       0.365531      -1.129993       0.059571       0.002385      -0.001556       0.059639       0.014688      -0.017525      -0.038664      -0.022335      -0.140165      -0.063796       0.004931       0.058865             11.232180      13.847520      -5.285956       2.451323      10.057621      -1.829494       9.791398           0.055537
          238              O      12.304403       6.197681      14.524180      -0.577246      41.426201 0.68159980E+03  0.17446959E+05                                 9.587532                            8.213559      -0.110028       2.000152                    0.995744      29.037750      79.657696       0.644690       0.371163      -1.125639       0.002981       0.036927       0.030337       0.047884       0.023093      -0.055578      -0.010244      -0.036648      -0.110665      -0.077210       0.013857       0.063353             10.720668       8.801699      -2.034617      -0.631589      11.084783       4.547478      12.275522           0.039027
          239              O      14.282475       3.753486      18.263219      -0.577032      39.363278 0.66571891E+03  0.16948862E+05                                 9.289622                            8.114668      -0.048349       2.008720                    0.997607      29.375663      80.500302       0.648596       0.370921      -1.125255      -0.025223       0.041650      -0.001763       0.048724       0.039965      -0.043600       0.009038      -0.014534       0.006945      -0.065868       0.013372       0.052496             10.230820       9.745564       0.758573       1.538134      13.603075       1.536684       7.343820           0.045502
          240              O      15.630703       4.958526      19.488122      -0.594189      40.642749 0.61437013E+03  0.15336493E+05                                 9.476135                            7.710526       0.044413       2.032998                    0.998571      29.375512      79.807928       0.676147       0.362885      -1.131013      -0.047493       0.032207       0.007357       0.057854      -0.001493       0.007926       0.017901       0.070175       0.156143      -0.063975       0.007930       0.056045             11.249006      15.515541       0.068705       5.279343       8.834758       0.023498       9.396718           0.050471
          241              O      13.121403      11.983704       2.687488      -0.536083      34.818302 0.49662756E+03  0.11718942E+05                                 8.467893                            6.885439       0.331916       2.161826                    0.997816      27.197575      71.121225       0.725078       0.357984      -1.138367      -0.041933       0.005397      -0.008800       0.043185      -0.012622      -0.028459      -0.047897       0.001114      -0.054245      -0.066618       0.019877       0.046741              9.655618      10.496566       5.470791      -1.425716      11.376977      -0.234622       7.093311           0.050205
          242              O      12.413109      11.464079       4.735109      -0.558613      37.973581 0.54150318E+03  0.13040649E+05                                 8.981642                            7.191602       0.425674       2.181269                    0.998312      27.737503      72.971569       0.710111       0.358164      -1.139672      -0.002813      -0.021009      -0.019411       0.028742      -0.060527       0.010310       0.000518       0.053463       0.083133      -0.080364       0.025459       0.054905             10.804769       6.660233       1.200234       1.430061       9.937634       5.297967      15.816438           0.044900
          243              O      18.479578       8.742035      20.752314      -0.533952      33.565313 0.46950704E+03  0.10897292E+05                                 8.174533                            6.623978       0.464684       2.202378                    0.998678      26.910388      69.224157       0.753013       0.350451      -1.147296       0.025282      -0.034906       0.038390       0.057718      -0.001870      -0.018519      -0.038713       0.069941      -0.047619      -0.062343       0.012675       0.049667              9.278187       8.861817       1.515870      -4.312226       6.826760       0.759578      12.145984           0.038751
          244              O      16.945311       7.126822      20.801535      -0.562140      45.390960 0.57823969E+03  0.14145285E+05                                10.190226                            7.447190       0.254388       2.129488                    0.996948      27.811874      73.564880       0.696136       0.359673      -1.139317      -0.002165       0.015335       0.031952       0.035508      -0.010449       0.058548       0.000261      -0.024117      -0.117368      -0.079164       0.028170       0.050994             13.641814       8.126283       1.937727       1.278118      16.604322       9.647441      16.194838           0.038734
          245              O      14.080742      14.859008       2.720518      -0.583795      40.711568 0.62863768E+03  0.15769477E+05                                 9.495872                            7.830164       0.022888       2.035667                    0.998059      29.067281      78.942585       0.667600       0.365740      -1.129766      -0.058793      -0.002273      -0.002264       0.058881       0.017459       0.014079       0.038654       0.057793       0.103693      -0.063376       0.004932       0.058444             11.238185      13.854776      -2.451849      -5.288586       9.797241       1.830372      10.062537           0.055526
          246              O      12.911832      14.524176       4.596298      -0.578745      41.477079 0.68270984E+03  0.17482964E+05                                 9.596179                            8.220798      -0.109724       1.999902                    0.995591      29.058074      79.737915       0.644324       0.371213      -1.125570      -0.002785       0.029607      -0.035723       0.046480       0.055222       0.023055       0.010594       0.038184       0.109492      -0.076886       0.013480       0.063406             10.730771       8.810608       0.631302      -2.037156      12.287846      -4.551339      11.093858           0.039144
          247              O      10.933767      18.263213       7.040490      -0.576061      39.349248 0.66542423E+03  0.16940029E+05                                 9.289486                            8.114470      -0.046042       2.009572                    0.997617      29.365493      80.477714       0.648392       0.371068      -1.125108       0.025269      -0.001197      -0.042939       0.049836       0.043104       0.040006      -0.009408      -0.010904       0.023242      -0.066020       0.014230       0.051790             10.230835       9.746042      -1.538827       0.758550       7.342790      -1.536319      13.603674           0.045540
          248              O       9.585540      19.488116       5.835448      -0.595597      40.715573 0.61571924E+03  0.15379290E+05                                 9.489054                            7.720239       0.041079       2.031564                    0.998545      29.401354      79.913502       0.675527       0.363003      -1.130871       0.045468       0.008473      -0.032482       0.056517      -0.007276      -0.002157      -0.017980      -0.043238      -0.184054      -0.064272       0.008198       0.056075             11.265464      15.540165      -5.288061       0.067815       9.408830      -0.022728       8.847397           0.050381
          249              O       7.517815      20.398264       8.106504      -0.538378      34.905948 0.49811303E+03  0.11763055E+05                                 8.482713                            6.895960       0.331363       2.160847                    0.997822      27.234510      71.250811       0.724471       0.358008      -1.138321      -0.042321      -0.005509       0.010061       0.043848       0.013075       0.027870      -0.047849       0.000070      -0.052402      -0.066136       0.019447       0.046689              9.674457      10.517837      -5.484308       1.427849      11.400324      -0.233854       7.105209           0.050281
          250              O      18.016718      20.917888       6.058884      -0.559919      38.056356 0.54293829E+03  0.13084341E+05                                 8.995729                            7.202052       0.426911       2.181175                    0.998244      27.766273      73.081470       0.709433       0.358256      -1.139557      -0.002955       0.019799       0.017894       0.026850       0.060356      -0.011156      -0.000361       0.053005       0.082997      -0.080065       0.024669       0.055396             10.823276       6.670871      -1.203650      -1.432681       9.957095       5.308918      15.841862           0.044926
          251              O      12.875964       2.051927      11.629663      -0.535116      33.608418 0.47019478E+03  0.10917589E+05                                 8.182725                            6.629622       0.460740       2.201166                    0.998680      26.927839      69.289877       0.752534       0.350535      -1.147192       0.025473       0.033653      -0.038537       0.057153       0.002773       0.018633      -0.038764       0.071443      -0.048544      -0.063032       0.012803       0.050229              9.288537       8.871543      -1.517109       4.318777       6.832994       0.760628      12.161075           0.038732
          252              O      11.341700       3.667140      11.580443      -0.562012      45.433729 0.57886278E+03  0.14164492E+05                                10.196503                            7.451220       0.252139       2.128565                    0.996948      27.826484      73.616409       0.695938       0.359675      -1.139303      -0.002645      -0.016030      -0.032305       0.036160       0.010513      -0.058697       0.000080      -0.025181      -0.118435      -0.079643       0.028591       0.051052             13.651652       8.131418      -1.939443      -1.279228      16.616335       9.655693      16.207205           0.038774
          253              O       8.477149      17.522960       8.073475      -0.584016      40.702442 0.62840136E+03  0.15760868E+05                                 9.490846                            7.825801       0.032334       2.038337                    0.998187      29.071035      78.926461       0.668208       0.365470      -1.130060      -0.058267       0.002557       0.002304       0.058369      -0.018309      -0.015151       0.038274       0.058566       0.105856      -0.063828       0.004246       0.059581             11.232390      13.848119       2.450744       5.286959       9.790711       1.829042      10.058340           0.055541
          254              O       7.308236      17.857791       6.197695      -0.578645      41.545991 0.68408931E+03  0.17528994E+05                                 9.610363                            8.232165      -0.120761       1.996141                    0.995659      29.085782      79.866034       0.643451       0.371490      -1.125241      -0.002247      -0.028993       0.035754       0.046087      -0.055230      -0.023291       0.011229       0.039064       0.109525      -0.077006       0.012956       0.064050             10.747425       8.824114      -0.631448       2.040439      12.307899      -4.559402      11.110261           0.038985
          255              O       5.330160      14.118755       3.753503      -0.575223      39.334799 0.66510795E+03  0.16930242E+05                                 9.288047                            8.113364      -0.049849       2.008548                    0.997597      29.356844      80.454196       0.648327       0.371143      -1.125032       0.024519       0.000798       0.043517       0.049956      -0.043322      -0.040484      -0.009255      -0.010784       0.024174      -0.066469       0.014114       0.052355             10.229039       9.743482       1.537810      -0.757868       7.342265      -1.536221      13.601371           0.045446
          256              O      15.189134      12.893851       4.958544      -0.594484      40.657209 0.61463706E+03  0.15344935E+05                                 9.478674                            7.712448       0.042567       2.032337                    0.998606      29.380730      79.828625       0.676025       0.362908      -1.130986       0.046567      -0.007611       0.032982       0.057569       0.007021       0.002650      -0.017336      -0.043366      -0.184348      -0.064214       0.008306       0.055908             11.252245      15.519595       5.281485      -0.068112       9.399180      -0.023125       8.837959           0.050365
          257              O      15.923207      18.900496       1.189714      -0.535859      34.845466 0.49707255E+03  0.11732447E+05                                 8.473731                            6.889502       0.332997       2.161893                    0.997837      27.207088      71.162689       0.724686       0.358086      -1.138250      -0.043114       0.008073       0.004510       0.044095       0.027891      -0.012850       0.048139       0.025941       0.025894      -0.066228       0.019153       0.047074              9.662976      10.505605       1.427495       5.475980       7.098066       0.235275      11.385258           0.050242
          258              O      15.214910      16.852876       0.670091      -0.558894      38.004730 0.54205636E+03  0.13057449E+05                                 8.986646                            7.195465       0.423354       2.180283                    0.998261      27.750204      73.017369       0.709884       0.358183      -1.139644      -0.001929       0.018970      -0.020678       0.028127      -0.009961      -0.060755      -0.000169      -0.015206      -0.122699      -0.080747       0.025785       0.054961             10.811151       6.664276      -1.430797       1.201472      15.824041      -5.301456       9.945138           0.044928
          259              O      15.677770       0.835653      19.536047      -0.535371      33.608940 0.47020910E+03  0.10917928E+05                                 8.182236                            6.629220       0.462741       2.201519                    0.998743      26.930622      69.295450       0.752648       0.350481      -1.147243       0.026253      -0.038607      -0.034776       0.058216       0.018772      -0.002144       0.039443       0.059868      -0.078034      -0.063081       0.013326       0.049755              9.288043       8.871065       4.318908       1.516599      12.160743      -0.760634       6.832323           0.038770
          260              O      14.143503       0.786434      17.920834      -0.560933      45.346905 0.57756041E+03  0.14124218E+05                                10.183239                            7.442352       0.256538       2.130327                    0.996940      27.797779      73.510950       0.696442       0.359629      -1.139376      -0.001978      -0.032316       0.016538       0.036356      -0.058525      -0.010118       0.000069       0.046219       0.096726      -0.079330       0.028646       0.050683             13.632289       8.121085      -1.277650       1.936663      16.182431      -9.639958      16.593352           0.038727
          261              O      16.882546      18.867463       4.065018      -0.584438      40.730844 0.62898905E+03  0.15779712E+05                                 9.496479                            7.830178       0.066454       2.049228                    0.998214      29.079060      78.965326       0.667911       0.365537      -1.129979      -0.058042       0.002778      -0.001406       0.058125      -0.014358       0.017749      -0.038839      -0.023251      -0.140002      -0.063917       0.004864       0.059053             11.239595      13.856652       5.290349      -2.451257      10.064764      -1.829956       9.797367           0.055556
          262              O      15.713633      16.991684       3.730188      -0.580171      41.583917 0.68491736E+03  0.17555658E+05                                 9.616457                            8.236974      -0.116872       1.997052                    0.995606      29.101207      79.922826       0.643278       0.371474      -1.125244      -0.002976       0.035545       0.029488       0.046280      -0.022645       0.055864      -0.010714      -0.035698      -0.113251      -0.077672       0.014116       0.063556             10.754834       8.830377       2.042348       0.632203      11.117740       4.562818      12.316386           0.039044
          263              O      13.735564      14.547489       7.469227      -0.575194      39.333082 0.66503607E+03  0.16927847E+05                                 9.288182                            8.113020      -0.043484       2.010384                    0.997509      29.352934      80.440446       0.648333       0.371151      -1.125033       0.023630       0.043321      -0.000916       0.049355      -0.040623       0.043082       0.009235      -0.016119       0.002699      -0.066121       0.013615       0.052507             10.229654       9.743725      -0.758868      -1.537914      13.603589       1.536424       7.341649           0.045474
          264              O      12.387340      15.752529       8.694129      -0.595667      40.713016 0.61564329E+03  0.15376901E+05                                 9.488944                            7.719910       0.042472       2.032195                    0.998547      29.398518      79.904208       0.675522       0.363017      -1.130861       0.045906       0.032351       0.008547       0.056806       0.001432      -0.006719       0.017430       0.069436       0.156848      -0.063565       0.007781       0.055784             11.265661      15.539407      -0.067951      -5.288782       8.848098       0.022777       9.409479           0.050388
          265              O      10.319610      13.481472       9.604279      -0.538205      34.890240 0.49787450E+03  0.11755991E+05                                 8.479499                            6.893932       0.334071       2.161740                    0.997816      27.230678      71.235973       0.724639       0.357969      -1.138355      -0.042235      -0.009921      -0.005516       0.043734      -0.027804       0.013981       0.047813       0.026017       0.025840      -0.066392       0.020021       0.046371              9.669729      10.513033      -1.428161      -5.480155       7.103221       0.234705      11.392933           0.050232
          266              O       9.611317      15.529092      10.123901      -0.559427      38.013499 0.54226327E+03  0.13063796E+05                                 8.987966                            7.196938       0.426847       2.181348                    0.998341      27.753305      73.031482       0.709791       0.358193      -1.139626      -0.002174      -0.018869       0.020607       0.028025       0.009957       0.060984      -0.000215      -0.015875      -0.122348      -0.080996       0.026063       0.054933             10.811828       6.665679       1.430439      -1.201118      15.825807      -5.300130       9.943997           0.044850
          267              O      10.074172       9.958310      12.845930      -0.535051      33.578730 0.46972752E+03  0.10903621E+05                                 8.176276                            6.625012       0.460110       2.200950                    0.998730      26.920650      69.253001       0.753048       0.350396      -1.147349       0.025844       0.038282       0.034215       0.057481      -0.018689       0.002532       0.039044       0.059502      -0.080681      -0.062935       0.013108       0.049827              9.280408       8.864893      -4.314056      -1.516671      12.148468      -0.758671       6.827864           0.038744
          268              O       8.539908      10.007529      14.461144      -0.562332      45.447088 0.57905327E+03  0.14170722E+05                                10.199842                            7.453447       0.257911       2.130369                    0.997000      27.827325      73.629551       0.695674       0.359772      -1.139194      -0.002306       0.031824      -0.016072       0.035726       0.058505       0.010485       0.000516       0.046864       0.098362      -0.079682       0.028597       0.051085             13.656118       8.134020       1.278795      -1.938958      16.213669      -9.658842      16.620664           0.038688
          269              O      11.278944      13.514504       6.728975      -0.583765      40.697761 0.62832026E+03  0.15758599E+05                                 9.490848                            7.825945       0.030389       2.037763                    0.998132      29.068532      78.923538       0.668107       0.365531      -1.129994      -0.059571      -0.002385       0.001555       0.059639       0.014689      -0.017526      -0.038664      -0.022334      -0.140161      -0.063795       0.004930       0.058865             11.232157      13.847493      -5.285944       2.451313      10.057599      -1.829488       9.791380           0.055529
          270              O      10.110035      15.390284       7.063805      -0.577246      41.426263 0.68160096E+03  0.17446995E+05                                 9.587537                            8.213562      -0.110020       2.000153                    0.995745      29.037783      79.657784       0.644691       0.371163      -1.125640      -0.002982      -0.036928      -0.030337       0.047884       0.023094      -0.055580      -0.010244      -0.036649      -0.110666      -0.077212       0.013858       0.063354             10.720673       8.801701      -2.034615      -0.631590      11.084785       4.547481      12.275534           0.039023
          271              O       8.131963      17.834479       3.324766      -0.577031      39.363243 0.66571818E+03  0.16948840E+05                                 9.289620                            8.114665      -0.048353       2.008719                    0.997607      29.375640      80.500240       0.648596       0.370922      -1.125255       0.025223      -0.041650       0.001763       0.048724       0.039965      -0.043600       0.009038      -0.014535       0.006947      -0.065869       0.013373       0.052496             10.230816       9.745563       0.758574       1.538134      13.603069       1.536683       7.343817           0.045498
          272              O       6.783735      16.629439       2.099863      -0.594188      40.642743 0.61437003E+03  0.15336492E+05                                 9.476141                            7.710531       0.044404       2.032996                    0.998571      29.375486      79.807893       0.676146       0.362886      -1.131012       0.047493      -0.032208      -0.007357       0.057854      -0.001492       0.007926       0.017902       0.070175       0.156141      -0.063975       0.007930       0.056044             11.249013      15.515552       0.068705       5.279346       8.834765       0.023497       9.396722           0.050471

******************************************************
Auxiliary information for the entire system
The total spin magnetic moment of the unit cell is   47.997760
The total net atomic charge of the unit cell is   0.000002
Accuracy of reproducing the electrostatic potential in the unit cell:
  The inner radius (bohr) =    5.0000
  The outer radius (bohr) =   12.0000
  Valid grid points have density less than (e/(bohr^3)) =    0.0001
  The number of valid grid points were=       393922
  The rms potential error without charges in kcal/mol is=      4.45155
  The rms potential error with partial charges in kcal/mol is=      0.76373
  The RRMSE value at monopole order=      0.17156
  The rms potential error with partial charges and cloud penetration in kcal/mol is=      0.76955
  The RRMSE value at monopole order with cloud penetration is=      0.17287
  The rms potential error with partial charges and atomic dipoles in kcal/mol is=      0.42385
  The RRMSE value at dipole order=      0.09521
  The rms potential error with partial charges, atomic dipoles and cloud penetration in kcal/mol is=      0.41659
  The RRMSE value at dipole order with cloud penetration=      0.09358

******************************************************
The electron densities and ab initio electrostatic potential were computed in VASP using the PBE functional and
projector augmented wave method. See the main text of the journal article for a description of computational details.
The atomic charges, dipoles, and quadrupoles were computed with the DDEC6 method as described in
(a) T. A. Manz and N. Gabaldon Limas, RSC Adv. 6 (2016) 47771-47801 DOI: 10.1039/c6ra04656h
(b) N. Gabaldon Limas and T. A. Manz, RSC Adv. 8 (2018) 2678-2707 DOI: 10.1039/c7ra11829e.
For each atom in the material, the electron cloud parameters were fit to the spherically averaged atom-in-material
electron density using radial positions for which this density was between 10^-4 and 10^-2 electrons per cubic bohr.
The polarizabilities, dispersion coefficients, and quantum Drude oscillator (QDO) parameters were fit using the MCLF method.
The magnetic structure of the system was optimized in VASP from the default ferromagnetic initial guess using spin polarization.
The atomic spin moments (ASMs) were computed on this optimized magnetic structure using the DDEC6 partition as inputs
to the method of T. A. Manz and D. S. Sholl, J. Chem. Theory Comput. 7 (2011) 4146-4164 DOI: 10.1021/ct200539n.
The RMSE and RRMSE were computed using a uniform grid with Ewald summation.
