# Supplementary material for: A collection of forcefield precursors for metal–organic frameworks
Source: RSC Adv. 2019 Nov 13;9(63):36492–507. doi: 10.1039/c9ra07327b (PMC9075174; doi:10.1039/c9ra07327b)
Supplement: RA-009-C9RA07327B-s6094 [file RA-009-C9RA07327B-s6094.xyz]

   80
jmolscript: load "" {1 1 1} spacegroup "x,y,z" unitcell [{      9.747000     0.000000     0.000000 }, {     -2.858368     9.318462     0.000000 }, {     -2.605304    -3.524275    14.104255 }]
Cu     2.849828    -2.608006    10.677485     0.749194
Cu     6.309747     2.072332    10.478897     0.749146
Cu     1.433500     8.402193     3.426770     0.747754
Cu    -2.026419     3.721855     3.625358     0.747966
H      3.490038     4.681525    12.250956     0.105122
H      1.097670    -0.152734    10.799628     0.113804
H     -0.568970     1.065697    10.614862     0.112619
H     -0.471546    -0.677431     8.905427     0.105074
H      3.448592     3.027430    10.356754     0.113821
H      1.794979     4.263482    10.541520     0.112624
H      0.793290     1.112662     1.853299     0.105658
H      3.185658     5.946921     3.304627     0.113374
H      4.852298     4.728490     3.489393     0.112205
H      4.754874     6.471618     5.198828     0.105610
H      0.834736     2.766757     3.747501     0.113391
H      2.488349     1.530705     3.562735     0.112209
H     -2.064376     4.643831    10.578191     0.100658
H      4.969420    -0.555871    10.578191     0.105274
H      6.347704     1.150356     3.526064     0.100481
H     -0.686092     6.350058     3.526064     0.105113
C      4.535547    -2.913801    12.960400     0.594937
C      5.903804    -3.168837    13.549958    -0.013496
C      3.807973     5.129273    13.001302    -0.162103
C      8.997071     1.038726     0.562760    -0.022659
C      8.271543     2.207503     1.174884     0.601354
C      1.939480     0.229186    10.699488     0.095255
C     -0.447337     1.987847    10.595116     0.094383
C      7.096445     0.550404     8.195983     0.595001
C      7.741518    -0.682905     7.606425    -0.013608
C     -0.806372    -1.112692     8.155080    -0.162132
C      7.231369    -1.349793     6.489368    -0.022646
C      5.901213    -0.998915     5.877243     0.601349
C      3.330330     2.110631    10.456895     0.095247
C      0.949041     3.876771    10.561266     0.094378
C     -0.252219     8.707988     1.143855     0.595021
C     -1.620476     8.963024     0.554297    -0.013294
C      0.475355     0.664914     1.102953    -0.161330
C     -4.713743     4.755461    13.541495    -0.023018
C     -3.988215     3.586684    12.929371     0.601226
C      2.343848     5.565001     3.404767     0.094608
C      4.730665     3.806340     3.509139     0.093714
C     -2.813117     5.243783     5.908272     0.595109
C     -3.458190     6.477092     6.497830    -0.013349
C      5.089700     6.906879     5.949175    -0.161371
C     -2.948041     7.143980     7.614887    -0.023045
C     -1.617885     6.793102     8.227012     0.601243
C      0.952998     3.683556     3.647360     0.094595
C      3.334287     1.917416     3.542989     0.093724
C      4.216879     0.000441    10.578191     0.279624
C      2.039932     1.609740    10.578191     0.004548
C      0.846204     2.492198    10.578191     0.008449
C     -1.325701     4.097769    10.578191     0.275731
C      0.066449     5.793746     3.526064     0.279446
C      2.243396     4.184447     3.526064     0.004060
C      3.437124     3.301989     3.526064     0.007907
C      5.609029     1.696418     3.526064     0.275592
N      3.013686    -0.568130    10.674241    -0.197866
N     -1.525356     2.781323    10.585384    -0.191702
N      4.407609     1.317472    10.482141    -0.197872
N     -0.125684     4.674702    10.570998    -0.191685
N      1.269642     6.362317     3.430014    -0.199668
N      5.808684     3.012864     3.518871    -0.193575
N     -0.124281     4.476715     3.622114    -0.199703
N      4.409012     1.119485     3.533257    -0.193529
O      4.494737    -2.743805    11.714712    -0.577803
O      3.567679    -2.945169    13.681127    -0.535471
O      8.340132     2.300812     2.425932    -0.592637
O      7.660382     2.973522     0.440053    -0.556584
O      6.921955     0.539567     9.441670    -0.577954
O      6.842600     1.484917     7.475255    -0.535468
O      5.832121    -1.091851     4.626196    -0.592829
O      4.989647    -0.639263     6.612075    -0.556627
O     -0.211409     8.537992     2.389543    -0.578890
O      0.715649     8.739356     0.423128    -0.536329
O     -4.056804     3.493375    11.678323    -0.591803
O     -3.377054     2.820665    13.664202    -0.555263
O     -2.638627     5.254620     4.662585    -0.578866
O     -2.559272     4.309270     6.629000    -0.536158
O     -1.548793     6.886038     9.478059    -0.591778
O     -0.706319     6.433450     7.492180    -0.555484

The following XYZ coordinates are in angstroms. Other properties are in atomic units.
The sperically averaged electron density of each atom fit to a function of the form exp(a - br)
eigen_1, eigen_2 and eigen_3 are the three eigenvalues of traceless quadrupole moment tensor
  atom number  atomic symbol              X              Y              Z     net charge C6 coefficient C8 coefficient C10 coefficient fluctuating dipole atomic polarizability isotropic forcefield polarizability              a              b squared Pearson coefficient          <r^3>          <r^4>         wp_QDO          m_QDO          q_QDO       dipole_x       dipole_y       dipole_z         dipole            Qxy            Qxz            Qyz     Q(x^2-y^2)  Q(3z^2 - R^2)        eigen_1        eigen_2        eigen_3 static polarizability      alpha(xx)      alpha(xy)      alpha(xz)      alpha(yy)      alpha(yz)      alpha(zz) atomic spin moment
            1             Cu       2.849828      -2.608006      10.677485       0.749194      68.691328 0.10173304E+04  0.27700592E+05                                14.597094                           11.087130       1.095157       2.251262                    0.995893      42.574485     106.281482       0.496445       0.453114      -1.112717      -0.009690       0.004763       0.005209       0.011988      -0.006529       0.003311      -0.012010       0.189658      -0.059790      -0.087192      -0.017938       0.105130             18.199453      14.097808       0.463365       7.831833      23.526995      -1.795458      16.973557           0.700066
            2             Cu       6.309747       2.072332      10.478897       0.749146      68.696406 0.10174100E+04  0.27703224E+05                                14.597465                           11.087308       1.095458       2.251329                    0.995893      42.577046     106.287788       0.496460       0.453093      -1.112733      -0.007390       0.007865      -0.005229       0.011992      -0.058600      -0.012446      -0.000394      -0.149775      -0.059751      -0.087235      -0.017922       0.105158             18.200013      22.456809       3.027226      -4.013413      15.169059       6.961381      16.974171          -0.667465
            3             Cu       1.433500       8.402193       3.426770       0.747754      68.799548 0.10189151E+04  0.27755117E+05                                14.612357                           11.095899       1.097349       2.251505                    0.995895      42.602085     106.379419       0.496230       0.453125      -1.112687       0.009546      -0.004720      -0.005044       0.011784      -0.006498       0.003618      -0.012240       0.189734      -0.059989      -0.087273      -0.017945       0.105218             18.222135      14.108770       0.462992       7.838148      23.568867      -1.798419      16.988770          -0.683669
            4             Cu      -2.026419       3.721855       3.625358       0.747966      68.779804 0.10186004E+04  0.27744073E+05                                14.608897                           11.093609       1.098010       2.251761                    0.995896      42.598885     106.362541       0.496326       0.453078      -1.112729       0.007304      -0.007740       0.005068       0.011787      -0.058603      -0.012738      -0.000254      -0.149929      -0.059782      -0.087372      -0.017867       0.105239             18.217477      22.490296       3.035021      -4.016632      15.178176       6.963907      16.983960          -0.681631
            5              H       3.490038       4.681525      12.250956       0.105122       1.091604 0.78920651E+01  0.77704985E+02                                 1.777386                            1.658992      -1.310125       2.250001                    0.993819       3.772003      10.795823       0.475684       1.307763      -0.700657      -0.008526      -0.011968      -0.028672       0.032218      -0.000320       0.006107       0.005724       0.002505       0.012487      -0.008227      -0.001713       0.009941              1.835211       1.720158       0.080688       0.338168       1.750478       0.479751       2.034998          -0.000242
            6              H       1.097670      -0.152734      10.799628       0.113804       1.125204 0.80896245E+01  0.79079255E+02                                 1.745103                            1.631467      -1.000103       2.414690                    0.998066       3.353097       9.153659       0.507823       1.233841      -0.720496      -0.043371      -0.021672       0.008965       0.049306       0.006071      -0.007748      -0.006471       0.018576      -0.020891      -0.013022      -0.005074       0.018096              1.783250       2.262291       0.248846       0.008050       1.714083       0.016594       1.373374           0.000445
            7              H      -0.568970       1.065697      10.614862       0.112619       1.118657 0.80246152E+01  0.78613627E+02                                 1.764519                            1.644188      -1.016582       2.405741                    0.997916       3.422015       9.480480       0.494906       1.263310      -0.713269      -0.007779      -0.046916       0.003775       0.047706      -0.000462      -0.003234      -0.007400      -0.022710      -0.017128      -0.011555      -0.005116       0.016671              1.809062       1.634683       0.057315       0.049208       2.412724       0.105229       1.379779          -0.000360
            8              H      -0.471546      -0.677431       8.905427       0.105074       1.091749 0.78933551E+01  0.77720732E+02                                 1.777525                            1.659112      -1.310190       2.249944                    0.993818       3.772327      10.796903       0.475674       1.307739      -0.700661       0.008947       0.011646       0.028675       0.032217      -0.000971       0.003684       0.007518      -0.001701       0.012491      -0.008233      -0.001708       0.009941              1.835359       1.702764       0.075316       0.359533       1.768148       0.464043       2.035165          -0.000188
            9              H       3.448592       3.027430      10.356754       0.113821       1.125199 0.80895393E+01  0.79077573E+02                                 1.745028                            1.631402      -1.000090       2.414686                    0.998066       3.353062       9.153272       0.507863       1.233757      -0.720514       0.007999       0.047815      -0.008965       0.049302      -0.000182      -0.003914      -0.009305      -0.022186      -0.020885      -0.013022      -0.005073       0.018094              1.783169       1.621627       0.052345       0.013503       2.354557       0.012558       1.373324          -0.000404
           10              H       1.794979       4.263482      10.541520       0.112624       1.118646 0.80244749E+01  0.78611394E+02                                 1.764458                            1.644134      -1.016528       2.405758                    0.997916       3.421947       9.480037       0.494935       1.263249      -0.713282       0.042569       0.021194      -0.003778       0.047704       0.005985      -0.006127      -0.005262       0.019319      -0.017122      -0.011554      -0.005116       0.016670              1.808996       2.313586       0.265580       0.086165       1.733668       0.077898       1.379735           0.000387
           11              H       0.793290       1.112662       1.853299       0.105658       1.089292 0.78716318E+01  0.77459716E+02                                 1.775609                            1.657429      -1.309969       2.250599                    0.993818       3.767664      10.783125       0.475618       1.308689      -0.700478       0.008573       0.012016       0.028752       0.032320      -0.000233       0.006106       0.005722       0.002441       0.012431      -0.008161      -0.001794       0.009955              1.833334       1.718390       0.080633       0.337681       1.748730       0.479071       2.032881          -0.000103
           12              H       3.185658       5.946921       3.304627       0.113374       1.126998 0.81060505E+01  0.79280652E+02                                 1.746885                            1.633058      -1.001287       2.413835                    0.998045       3.356901       9.166643       0.507601       1.233745      -0.720504       0.043301       0.021667      -0.008896       0.049229       0.006049      -0.007714      -0.006457       0.018513      -0.021016      -0.013012      -0.005039       0.018051              1.785103       2.264730       0.249052       0.008079       1.715972       0.016629       1.374608          -0.000445
           13              H       4.852298       4.728490       3.489393       0.112205       1.120086 0.80376579E+01  0.78773448E+02                                 1.765922                            1.645438      -1.017303       2.405122                    0.997898       3.425262       9.491435       0.494756       1.263179      -0.713287       0.007794       0.046855      -0.003740       0.047646      -0.000462      -0.003235      -0.007356      -0.022630      -0.017296      -0.011534      -0.005095       0.016629              1.810529       1.636142       0.057314       0.049279       2.414701       0.105343       1.380745          -0.000404
           14              H       4.754874       6.471618       5.198828       0.105610       1.089448 0.78730020E+01  0.77476325E+02                                 1.775747                            1.657548      -1.310040       2.250534                    0.993818       3.767997      10.784184       0.475614       1.308648      -0.700485      -0.008982      -0.011701      -0.028757       0.032320      -0.000877       0.003681       0.007520      -0.001742       0.012434      -0.008166      -0.001791       0.009957              1.833482       1.701042       0.075276       0.359024       1.766354       0.463380       2.033049          -0.000064
           15              H       0.834736       2.766757       3.747501       0.113391       1.126986 0.81058898E+01  0.79277869E+02                                 1.746787                            1.632973      -1.001297       2.413817                    0.998045       3.356842       9.166103       0.507652       1.233641      -0.720527      -0.008009      -0.047751       0.008893       0.049228      -0.000181      -0.003910      -0.009268      -0.022113      -0.021018      -0.013011      -0.005040       0.018051              1.785001       1.623424       0.052360       0.013526       2.357037       0.012597       1.374543          -0.000453
           16              H       2.488349       1.530705       3.562735       0.112209       1.120078 0.80375542E+01  0.78771719E+02                                 1.765869                            1.645392      -1.017246       2.405144                    0.997898       3.425201       9.491042       0.494782       1.263125      -0.713298      -0.042501      -0.021194       0.003745       0.047640       0.005960      -0.006085      -0.005252       0.019252      -0.017280      -0.011534      -0.005092       0.016626              1.810472       2.315527       0.265729       0.086253       1.735182       0.078001       1.380706          -0.000388
           17              H      -2.064376       4.643831      10.578191       0.100658       1.067855 0.76425520E+01  0.74778815E+02                                 1.777283                            1.655504      -1.067358       2.378947                    0.997900       3.600773      10.333220       0.465492       1.344787      -0.694551      -0.047113       0.034829      -0.000002       0.058589      -0.014144       0.002801       0.003789       0.008679      -0.013409      -0.014724      -0.002305       0.017029              1.829366       2.160570      -0.429057      -0.060765       1.897355      -0.082199       1.430174           0.000010
           18              H       4.969420      -0.555871      10.578191       0.105274       1.129796 0.81422225E+01  0.81001028E+02                                 1.850409                            1.712023      -1.173435       2.329750                    0.996333       3.681166      10.678519       0.456091       1.349918      -0.693361       0.048385      -0.035769      -0.000002       0.060171      -0.013086       0.003995       0.005403       0.008027      -0.021364      -0.015509      -0.001739       0.017248              1.909429       2.260993      -0.451102      -0.075686       1.984242      -0.102381       1.483052           0.000006
           19              H       6.347704       1.150356       3.526064       0.100481       1.068750 0.76499256E+01  0.74866698E+02                                 1.777985                            1.656060      -1.067748       2.378541                    0.997892       3.602390      10.337904       0.465531       1.344392      -0.694624       0.047045      -0.034787       0.000002       0.058509      -0.014112       0.002790       0.003777       0.008660      -0.013437      -0.014683      -0.002318       0.017001              1.830144       2.161627      -0.429431      -0.060799       1.898186      -0.082244       1.430619          -0.000096
           20              H      -0.686092       6.350058       3.526064       0.105113       1.130697 0.81493129E+01  0.81081936E+02                                 1.850619                            1.712155      -1.173999       2.329257                    0.996323       3.682158      10.678951       0.456359       1.348951      -0.693548      -0.048302       0.035715       0.000002       0.060072      -0.013050       0.003985       0.005395       0.008008      -0.021362      -0.015475      -0.001736       0.017211              1.909685       2.261376      -0.451284      -0.075694       1.984517      -0.102392       1.483161          -0.000114
           21              C       4.535547      -2.913801      12.960400       0.594937      22.966862 0.24979095E+03  0.52030638E+04                                 7.574882                            5.693019      -0.364988       1.933431                    0.998904      22.953077      65.763317       0.604343       0.486564      -1.005831      -0.026377       0.022379      -0.044787       0.056590       0.006909      -0.002900       0.029277      -0.187831      -0.125250      -0.073866      -0.046425       0.120291              8.801010      11.025540      -0.900536       1.993500       4.586364      -0.850937      10.791126           0.001545
           22              C       5.903804      -3.168837      13.549958      -0.013496      40.060264 0.45274546E+03  0.10693693E+05                                10.182741                            7.103237      -0.163285       1.950605                    0.998932      27.557135      77.997208       0.620501       0.417917      -1.069094       0.033647      -0.009041       0.015088       0.037967       0.010607      -0.022793      -0.031434      -0.007511       0.049072      -0.029684      -0.019423       0.049107             12.488709      15.795838      -3.340104       4.012006      10.100400       3.266310      11.569890           0.006044
           23              C       3.807973       5.129273      13.001302      -0.162103      38.369690 0.47133312E+03  0.11369239E+05                                10.012584                            7.342911      -0.058866       1.937909                    0.999552      30.993105      91.881443       0.591920       0.428983      -1.050550       0.013752       0.017382       0.010858       0.024681       0.026979      -0.008284      -0.010591      -0.018273       0.081533      -0.042078       0.006267       0.035811             11.758535      15.009992      -5.030299       1.803723      10.993580       2.858901       9.272034          -0.000330
           24              C       8.997071       1.038726       0.562760      -0.022659      39.701927 0.45085981E+03  0.10631265E+05                                10.093088                            7.065939      -0.075498       1.977602                    0.999160      27.555459      77.764716       0.625508       0.415269      -1.071477       0.020387      -0.032625      -0.014214       0.041013       0.006660      -0.015935      -0.027835      -0.005055       0.048739      -0.025738      -0.015071       0.040808             12.335871      13.120114      -4.180517       1.557558      12.277656       4.948153      11.609845          -0.008233
           25              C       8.271543       2.207503       1.174884       0.601354      22.817101 0.25156216E+03  0.52432528E+04                                 7.534306                            5.714273      -0.307371       1.956643                    0.998955      22.767946      65.011338       0.603730       0.486752      -1.006879      -0.020596       0.027314       0.047955       0.058906       0.086596      -0.002834      -0.008172       0.088150      -0.140103      -0.074893      -0.045892       0.120785              8.662082       6.355974      -2.891628      -0.479099       8.700860       2.234293      10.929413          -0.002089
           26              C       1.939480       0.229186      10.699488       0.095255      25.826816 0.31600739E+03  0.68626864E+04                                 7.659938                            5.985172       0.273188       2.116712                    0.999709      25.255022      69.875471       0.663471       0.425096      -1.058288       0.042831      -0.039566      -0.002132       0.058349       0.007371       0.001548       0.008772       0.055492       0.282160      -0.076160      -0.018381       0.094541              8.603902      10.141879      -1.747181       0.149856      11.601996      -0.058991       4.067832           0.002366
           27              C      -0.447337       1.987847      10.595116       0.094383      26.104107 0.32058751E+03  0.69986971E+04                                 7.765227                            6.063383       0.245831       2.111027                    0.999662      25.380126      70.783367       0.652410       0.430046      -1.053503      -0.049690       0.028614      -0.002651       0.057402      -0.008530       0.002511      -0.003696      -0.054008       0.293803      -0.077307      -0.020785       0.098092              8.724902      12.517902      -1.045930       0.205803       9.537838       0.495707       4.118965          -0.002043
           28              C       7.096445       0.550404       8.195983       0.595001      22.966526 0.24978486E+03  0.52029345E+04                                 7.574942                            5.693036      -0.365277       1.933340                    0.998903      22.953215      65.764903       0.604325       0.486579      -1.005818      -0.029144       0.018659       0.044797       0.056607       0.058362       0.028816       0.005805       0.147810      -0.125173      -0.073878      -0.046394       0.120272              8.801108       5.645158      -2.551018      -1.398165       9.966961       1.656418      10.791204          -0.001261
           29              C       7.741518      -0.682905       7.606425      -0.013608      40.065081 0.45280163E+03  0.10695360E+05                                10.183455                            7.103604      -0.163262       1.950580                    0.998932      27.559251      78.004637       0.620494       0.417908      -1.069098       0.018605      -0.029452      -0.015160       0.037992       0.010836      -0.023277      -0.030941      -0.005869       0.049042      -0.029588      -0.019397       0.048985             12.489711      12.464061      -4.362803       1.946304      13.434212       4.793975      11.570861          -0.014277
           30              C      -0.806372      -1.112692       8.155080      -0.162132      38.372097 0.47136338E+03  0.11370175E+05                                10.012977                            7.343121      -0.058969       1.937855                    0.999552      30.994686      91.887594       0.591913       0.428980      -1.050550      -0.012575      -0.018277      -0.010854       0.024698       0.027444      -0.007695      -0.010983      -0.015010       0.081608      -0.042057       0.006274       0.035784             11.759059      14.160314      -5.291401       2.204400      11.844423       2.562944       9.272440          -0.002632
           31              C       7.231369      -1.349793       6.489368      -0.022646      39.704138 0.45088012E+03  0.10631913E+05                                10.093597                            7.066183      -0.075696       1.977521                    0.999160      27.556265      77.768768       0.625484       0.415279      -1.071466       0.037184      -0.010000       0.014246       0.041057       0.006965      -0.021918      -0.023369      -0.003147       0.048783      -0.025677      -0.015114       0.040791             12.336622      14.695174      -3.697845       4.274298      10.704029       2.940324      11.610663          -0.011842
           32              C       5.901213      -0.998915       5.877243       0.601349      22.816491 0.25155169E+03  0.52430013E+04                                 7.534278                            5.714212      -0.307506       1.956608                    0.998955      22.767803      65.011595       0.603721       0.486762      -1.006869      -0.032167       0.011678      -0.047957       0.058915       0.046955      -0.006965      -0.005112      -0.170099      -0.140126      -0.074867      -0.045905       0.120772              8.662107      10.120674      -1.736853       2.276677       4.936198       0.197164      10.929451          -0.002154
           33              C       3.330330       2.110631      10.456895       0.095247      25.827264 0.31601334E+03  0.68628404E+04                                 7.659990                            5.985211       0.273201       2.116707                    0.999709      25.255362      69.876283       0.663472       0.425094      -1.058291       0.050390      -0.029344       0.002128       0.058351      -0.009459       0.007934       0.004053      -0.054213       0.282181      -0.076164      -0.018384       0.094548              8.603972      12.456348      -1.037315      -0.100352       9.287708       0.125971       4.067860          -0.002131
           34              C       0.949041       3.876771      10.561266       0.094378      26.103900 0.32058526E+03  0.69986098E+04                                 7.765057                            6.063271       0.246005       2.111075                    0.999662      25.380117      70.782283       0.652433       0.430033      -1.053515      -0.041928       0.039107       0.002648       0.057396       0.008085      -0.004271       0.001305       0.054291       0.293771      -0.077306      -0.020775       0.098082              8.724697      10.380336      -1.701494       0.413541      11.674870       0.342098       4.118886           0.002274
           35              C      -0.252219       8.707988       1.143855       0.595021      22.957640 0.24966842E+03  0.51998957E+04                                 7.573003                            5.691677      -0.364771       1.933670                    0.998895      22.948593      65.747493       0.604403       0.486573      -1.005822       0.026711      -0.022295       0.044781       0.056709       0.006980      -0.002707       0.029406      -0.187857      -0.127187      -0.073532      -0.047116       0.120648              8.798834      11.022334      -0.900099       1.993636       4.585372      -0.850768      10.788797          -0.001380
           36              C      -1.620476       8.963024       0.554297      -0.013294      40.055177 0.45267507E+03  0.10691656E+05                                10.182246                            7.102912      -0.163689       1.950503                    0.998930      27.554022      77.987997       0.620483       0.417943      -1.069072      -0.034160       0.008941      -0.014826       0.038297       0.011195      -0.023012      -0.031448      -0.007994       0.049046      -0.029462      -0.020044       0.049506             12.488225      15.795874      -3.338961       4.013346      10.098829       3.265643      11.569972          -0.009077
           37              C       0.475355       0.664914       1.102953      -0.161330      38.335652 0.47087067E+03  0.11355328E+05                                10.008297                            7.340430      -0.060312       1.937861                    0.999544      30.969667      91.801644       0.591882       0.429114      -1.050467      -0.013860      -0.017582      -0.010379       0.024677       0.027113      -0.008388      -0.010791      -0.018377       0.079864      -0.041943       0.006190       0.035753             11.753176      15.002705      -5.027612       1.802696      10.988886       2.857592       9.267937          -0.002908
           38              C      -4.713743       4.755461      13.541495      -0.023018      39.721483 0.45110188E+03  0.10638564E+05                                10.096419                            7.067897      -0.075532       1.977495                    0.999160      27.564828      77.800871       0.625404       0.415276      -1.071456      -0.020509       0.032148       0.014551       0.040815       0.006075      -0.015930      -0.027530      -0.004946       0.048961      -0.025768      -0.014620       0.040388             12.340130      13.125692      -4.181867       1.559074      12.280831       4.949325      11.613867          -0.013874
           39              C      -3.988215       3.586684      12.929371       0.601226      22.827261 0.25169460E+03  0.52467134E+04                                 7.536547                            5.715814      -0.308147       1.956234                    0.998962      22.773127      65.030873       0.603642       0.486758      -1.006874       0.020377      -0.027114      -0.048009       0.058781       0.086602      -0.002769      -0.008352       0.088249      -0.138145      -0.075281      -0.045210       0.120491              8.664754       6.357974      -2.892915      -0.479257       8.703681       2.234859      10.932607          -0.002159
           40              C       2.343848       5.565001       3.404767       0.094608      25.859962 0.31642643E+03  0.68745109E+04                                 7.667315                            5.989629       0.270440       2.115481                    0.999707      25.277685      69.966900       0.663100       0.425166      -1.058176      -0.042862       0.039610       0.002272       0.058406       0.007549       0.001621       0.008806       0.055689       0.280852      -0.076086      -0.018027       0.094113              8.613600      10.152393      -1.750697       0.150040      11.617343      -0.059128       4.071063           0.002497
           41              C       4.730665       3.806340       3.509139       0.093714      26.134342 0.32097117E+03  0.70095108E+04                                 7.771587                            6.067156       0.244309       2.110183                    0.999661      25.401337      70.866156       0.652152       0.430066      -1.053439       0.049733      -0.028667       0.002682       0.057467      -0.008444       0.002518      -0.003602      -0.054383       0.292312      -0.077213      -0.020378       0.097591              8.733390      12.532859      -1.047553       0.205993       9.545542       0.496107       4.121768           0.002648
           42              C      -2.813117       5.243783       5.908272       0.595109      22.956478 0.24965502E+03  0.51995445E+04                                 7.572808                            5.691575      -0.364792       1.933678                    0.998896      22.947494      65.743787       0.604401       0.486582      -1.005818       0.029144      -0.018975      -0.044778       0.056696       0.058425       0.028888       0.006032       0.147693      -0.127110      -0.073519      -0.047088       0.120607              8.798559       5.643533      -2.549902      -1.397918       9.963795       1.656310      10.788350          -0.001127
           43              C      -3.458190       6.477092       6.497830      -0.013349      40.056001 0.45268823E+03  0.10692029E+05                                10.182283                            7.102943      -0.163623       1.950517                    0.998930      27.554570      77.989406       0.620492       0.417935      -1.069079      -0.018529       0.029964       0.014819       0.038220       0.011450      -0.023250      -0.031225      -0.006075       0.048734      -0.029458      -0.019955       0.049414             12.488249      12.461223      -4.361926       1.945237      13.433618       4.794448      11.569906          -0.011680
           44              C       5.089700       6.906879       5.949175      -0.161371      38.338172 0.47090342E+03  0.11356334E+05                                10.008704                            7.340658      -0.060417       1.937806                    0.999544      30.971278      91.807783       0.591876       0.429111      -1.050467       0.012764       0.018426       0.010375       0.024700       0.027594      -0.007841      -0.011163      -0.015060       0.079954      -0.041933       0.006197       0.035736             11.753711      14.153845      -5.288391       2.203528      11.838881       2.561576       9.268406          -0.002595
           45              C      -2.948041       7.143980       7.614887      -0.023045      39.722886 0.45111632E+03  0.10639024E+05                                10.096772                            7.068090      -0.075696       1.977436                    0.999160      27.565329      77.803530       0.625383       0.415286      -1.071446      -0.036746       0.010132      -0.014509       0.040785       0.006372      -0.021673      -0.023381      -0.002783       0.049057      -0.025865      -0.014594       0.040460             12.340613      14.699188      -3.699761       4.274675      10.708520       2.941966      11.614132           0.007295
           46              C      -1.617885       6.793102       8.227012       0.601243      22.825823 0.25167528E+03  0.52462177E+04                                 7.536268                            5.715607      -0.308146       1.956250                    0.998962      22.772415      65.028585       0.603650       0.486761      -1.006871       0.031881      -0.011507       0.048006       0.058766       0.046964      -0.007168      -0.005078      -0.170125      -0.138129      -0.075256      -0.045202       0.120458              8.664426      10.123771      -1.737678       2.276976       4.937421       0.197153      10.932086           0.002364
           47              C       0.952998       3.683556       3.647360       0.094595      25.860726 0.31643837E+03  0.68748140E+04                                 7.667337                            5.989662       0.270484       2.115473                    0.999707      25.278399      69.968396       0.663113       0.425154      -1.058186      -0.050433       0.029380      -0.002276       0.058411      -0.009379       0.007946       0.004128      -0.054615       0.280793      -0.076100      -0.017993       0.094093              8.613604      12.473011      -1.038885      -0.100546       9.296716       0.126109       4.071084           0.002468
           48              C       3.334287       1.917416       3.542989       0.093724      26.133348 0.32095660E+03  0.70090895E+04                                 7.771309                            6.066956       0.244435       2.110229                    0.999662      25.400707      70.863094       0.652175       0.430058      -1.053447       0.041975      -0.039150      -0.002679       0.057461       0.008259      -0.004183       0.001337       0.054453       0.292373      -0.077202      -0.020409       0.097611              8.733080      10.389335      -1.704857       0.413847      11.688273       0.342410       4.121630           0.002674
           49              C       4.216879       0.000441      10.578191       0.279624      23.204448 0.28007612E+03  0.59578915E+04                                 7.418121                            5.838850       0.090596       2.088404                    0.998931      23.789176      67.195472       0.630783       0.456467      -1.029789      -0.035183       0.026014      -0.000009       0.043756      -0.019953       0.008526       0.011535       0.012236       0.362933      -0.082371      -0.039619       0.121990              8.246470      10.061720       0.771634      -0.451341      10.535008      -0.610526       4.142682           0.000115
           50              C       2.039932       1.609740      10.578191       0.004548      35.221282 0.39645886E+03  0.89830528E+04                                 9.139447                            6.521427       0.251256       2.095237                    0.999267      25.795104      69.580676       0.671988       0.402271      -1.088410      -0.026867       0.019859       0.000000       0.033410      -0.003942       0.000837       0.001138       0.002419      -0.033650      -0.011372       0.001640       0.009732             11.142943      15.661134      -3.923813      -0.048058      13.253810      -0.065004       4.513883           0.000108
           51              C       0.846204       2.492198      10.578191       0.008449      35.047049 0.39422649E+03  0.89243350E+04                                 9.121481                            6.510225       0.254409       2.097794                    0.999169      25.730272      69.487663       0.671118       0.403160      -1.087265       0.027958      -0.020664       0.000009       0.034766      -0.003332      -0.001407      -0.001903       0.002043      -0.031344      -0.010891       0.002183       0.008709             11.106053      15.592780      -3.859934       0.224231      13.224711       0.303320       4.500667           0.000111
           52              C      -1.325701       4.097769      10.578191       0.275731      22.643289 0.27691355E+03  0.58871567E+04                                 7.355160                            5.847028       0.069017       2.083164                    0.998506      23.892741      67.966217       0.622282       0.462975      -1.023844       0.033891      -0.025054      -0.000006       0.042147      -0.024867      -0.001414      -0.001918       0.015249       0.383665      -0.089980      -0.037934       0.127914              8.135460       9.924957       0.766406      -0.146188      10.395213      -0.197753       4.086210           0.000120
           53              C       0.066449       5.793746       3.526064       0.279446      23.202484 0.28000938E+03  0.59560823E+04                                 7.416832                            5.837436       0.091081       2.088407                    0.998948      23.791219      67.197767       0.630979       0.456355      -1.029859       0.035347      -0.026127       0.000006       0.043955      -0.020072       0.008482       0.011475       0.012276       0.361729      -0.082282      -0.039298       0.121580              8.245552      10.060949       0.770893      -0.451184      10.533889      -0.610317       4.141819           0.002003
           54              C       2.243396       4.184447       3.526064       0.004060      35.270966 0.39692858E+03  0.89968148E+04                                 9.148769                            6.525605       0.248909       2.094211                    0.999268      25.812723      69.651809       0.671691       0.402310      -1.088328       0.026697      -0.019738      -0.000004       0.033201      -0.004249       0.000954       0.001295       0.002609      -0.034291      -0.011631       0.001471       0.010160             11.157521      15.683671      -3.932448      -0.048189      13.271249      -0.065173       4.517644          -0.007198
           55              C       3.437124       3.301989       3.526064       0.007907      35.098293 0.39472054E+03  0.89387755E+04                                 9.131163                            6.514686       0.251855       2.096688                    0.999170      25.748724      69.561815       0.670794       0.403207      -1.087177      -0.027778       0.020536      -0.000007       0.034545      -0.003681      -0.001366      -0.001850       0.002258      -0.032062      -0.011107       0.001913       0.009194             11.121051      15.616028      -3.869082       0.224394      13.242522       0.303555       4.504605          -0.007276
           56              C       5.609029       1.696418       3.526064       0.275592      22.638861 0.27681248E+03  0.58843910E+04                                 7.353026                            5.844930       0.070367       2.083466                    0.998533      23.892828      67.959891       0.622567       0.462812      -1.023948      -0.034098       0.025201       0.000010       0.042400      -0.024967      -0.001443      -0.001964       0.015278       0.382253      -0.089846      -0.037599       0.127445              8.133623       9.923183       0.765134      -0.146085      10.392760      -0.197611       4.084925           0.001859
           57              N       3.013686      -0.568130      10.674241      -0.197866      35.840475 0.47399174E+03  0.11140900E+05                                 9.037730                            6.999061       0.286800       2.133118                    0.999522      26.489376      70.900942       0.672383       0.387561      -1.107405      -0.006746       0.122013      -0.009449       0.122564      -0.013444       0.007753       0.012392       0.139038       0.110859      -0.090627       0.035745       0.054882             10.419386      12.899915      -0.378610       0.463260      13.350096      -0.473645       5.008145           0.046931
           58              N      -1.525356       2.781323      10.585384      -0.191702      35.962470 0.48360064E+03  0.11441475E+05                                 9.105880                            7.106106       0.152613       2.090632                    0.999320      26.641260      71.901075       0.661155       0.391569      -1.102866       0.121313       0.028189      -0.002020       0.124562      -0.052396       0.000512       0.010755      -0.102319       0.091221      -0.088616       0.027503       0.061113             10.443635      13.455468      -0.294219      -0.369064      12.798168       0.755953       5.077270          -0.045695
           59              N       4.407609       1.317472      10.482141      -0.197872      35.841347 0.47400513E+03  0.11141288E+05                                 9.037825                            6.999126       0.286739       2.133094                    0.999522      26.489816      70.902222       0.672385       0.387557      -1.107408      -0.118667      -0.029354       0.009449       0.122608      -0.050125       0.009582       0.011056      -0.100065       0.110919      -0.090654       0.035760       0.054893             10.419510      13.523979      -0.187248      -0.588713      12.726352       0.304014       5.008197          -0.044665
           60              N      -0.125684       4.674702      10.570998      -0.191685      35.961914 0.48359217E+03  0.11441235E+05                                 9.105840                            7.106091       0.152561       2.090617                    0.999320      26.640942      71.900289       0.661148       0.391574      -1.102862       0.008624      -0.124198       0.001988       0.124513      -0.014700       0.010129       0.003616       0.143437       0.091156      -0.088583       0.027481       0.061102             10.443579      13.019515      -0.427904       0.830923      13.233965      -0.131179       5.077257           0.048010
           61              N       1.269642       6.362317       3.430014      -0.199668      35.911033 0.47499837E+03  0.11171010E+05                                 9.050063                            7.006792       0.283594       2.131592                    0.999522      26.519778      71.013751       0.671936       0.387595      -1.107329       0.006130      -0.122658       0.009522       0.123179      -0.013872       0.008020       0.012454       0.139540       0.112169      -0.091185       0.035992       0.055193             10.435812      12.916345      -0.380133       0.464255      13.377132      -0.474773       5.013957          -0.052627
           62              N       5.808684       3.012864       3.518871      -0.193575      36.028266 0.48456045E+03  0.11470364E+05                                 9.117514                            7.113509       0.151062       2.089701                    0.999324      26.670107      72.008508       0.660733       0.391608      -1.102791      -0.121785      -0.029013       0.002051       0.125210      -0.052886       0.000478       0.010974      -0.102202       0.092788      -0.089193       0.027866       0.061327             10.459061      13.480634      -0.293029      -0.369797      12.813709       0.757120       5.082839          -0.053573
           63              N      -0.124281       4.476715       3.622114      -0.199703      35.912782 0.47502808E+03  0.11171849E+05                                 9.050195                            7.006903       0.283748       2.131621                    0.999522      26.520834      71.016321       0.671949       0.387583      -1.107341       0.119102       0.030130      -0.009537       0.123224      -0.050606       0.009569       0.011324      -0.099956       0.112128      -0.091171       0.035983       0.055187             10.435949      13.550816      -0.185564      -0.590077      12.742998       0.304624       5.014034          -0.052570
           64              N       4.409012       1.119485       3.533257      -0.193529      36.026134 0.48452533E+03  0.11469343E+05                                 9.117258                            7.113327       0.150949       2.089682                    0.999323      26.668972      72.005228       0.660729       0.391616      -1.102783      -0.007978       0.124890      -0.002007       0.125161      -0.015135       0.010360       0.003639       0.143944       0.092828      -0.089202       0.027868       0.061334             10.458768      13.034814      -0.429618       0.832236      13.258782      -0.131508       5.082707          -0.053627
           65              O       4.494737      -2.743805      11.714712      -0.577803      41.017365 0.58416532E+03  0.14376128E+05                                 9.554206                            7.516641       0.151646       2.078633                    0.997116      28.646323      76.859056       0.686210       0.362696      -1.133027      -0.012171       0.006587       0.053280       0.055048       0.002811       0.034446      -0.011255      -0.031204       0.082396      -0.046710       0.001130       0.045580             11.201020       9.202280      -0.883395       5.103177       7.643247      -2.303481      16.757534           0.084860
           66              O       3.567679      -2.945169      13.681127      -0.535471      32.912573 0.52688768E+03  0.12635547E+05                                 8.140492                            7.162070       0.394462       2.156603                    0.998455      28.109630      74.435844       0.699584       0.365082      -1.131239      -0.002355       0.011430       0.008640       0.014520       0.036605      -0.088165       0.041987      -0.109607      -0.192953      -0.147293       0.046989       0.100303              8.592512      11.459768       0.662953      -3.276162       5.260552      -0.045327       9.057217          -0.000226
           67              O       8.340132       2.300812       2.425932      -0.592637      42.346331 0.59549491E+03  0.14719261E+05                                 9.744272                            7.581033       0.188540       2.086817                    0.997843      28.823526      77.396943       0.684681       0.361918      -1.134116      -0.021017       0.007149      -0.053194       0.057641       0.027834      -0.021305       0.031074       0.009704       0.093337      -0.059379       0.012386       0.046993             11.474512       7.988729      -1.000399      -2.171444       8.999814       5.428452      17.434992          -0.067667
           68              O       7.660382       2.973522       0.440053      -0.556584      29.983091 0.49931483E+03  0.11797061E+05                                 7.548398                            6.896246       0.621490       2.224837                    0.999461      28.070045      73.424123       0.725813       0.357176      -1.139127      -0.003702      -0.024009      -0.006313       0.025099       0.065146       0.055211      -0.081008       0.064930      -0.135472      -0.145692       0.050078       0.095614              7.727982       6.414576      -1.891777       1.788308       8.325334      -1.896885       8.444037          -0.003731
           69              O       6.921955       0.539567       9.441670      -0.577954      41.024569 0.58428453E+03  0.14379788E+05                                 9.555179                            7.517299       0.151650       2.078601                    0.997116      28.649338      76.868954       0.686195       0.362686      -1.133036      -0.009921       0.009694      -0.053272       0.055048       0.011103      -0.020855       0.029654       0.022989       0.082659      -0.046834       0.001190       0.045644             11.202273       8.273539      -1.168783      -3.699270       8.573862       4.204016      16.759418          -0.081974
           70              O       6.842600       1.484917       7.475255      -0.535468      32.912584 0.52688846E+03  0.12635611E+05                                 8.140658                            7.162210       0.394246       2.156540                    0.998454      28.109076      74.435302       0.699555       0.365096      -1.131224      -0.011665      -0.001140      -0.008609       0.014542       0.060944       0.065972      -0.071850       0.049625      -0.192851      -0.147124       0.046924       0.100200              8.592691       5.422047      -1.189159       0.917456      11.298634      -3.145457       9.057392          -0.004561
           71              O       5.832121      -1.091851       4.626196      -0.592829      42.353827 0.59560996E+03  0.14722872E+05                                 9.745520                            7.581828       0.188555       2.086782                    0.997843      28.825837      77.406129       0.684634       0.361924      -1.134107      -0.013052       0.018006       0.053191       0.057652       0.020314       0.035973      -0.011253      -0.039337       0.093395      -0.059415       0.012401       0.047013             11.476174       9.475312      -0.545008       5.827795       7.515598      -0.484184      17.437613          -0.067934
           72              O       4.989647      -0.639263       6.612075      -0.556627      29.984118 0.49933673E+03  0.11797742E+05                                 7.548716                            6.896519       0.621317       2.224771                    0.999461      28.069991      73.425203       0.725777       0.357189      -1.139113       0.021887       0.010580       0.006239       0.025098       0.035703      -0.093509       0.029002      -0.126703      -0.135309      -0.145514       0.049994       0.095520              7.728324       9.222187      -1.030732      -2.338019       5.518310       1.153481       8.444474          -0.004213
           73              O      -0.211409       8.537992       2.389543      -0.578890      41.034858 0.58445123E+03  0.14384706E+05                                 9.555837                            7.517652       0.152264       2.078700                    0.997123      28.655329      76.883530       0.686287       0.362616      -1.133107       0.012553      -0.006520      -0.052754       0.054617       0.003029       0.034098      -0.011123      -0.033302       0.083633      -0.047383       0.001968       0.045415             11.203188       9.203730      -0.883653       5.104269       7.645371      -2.303871      16.760463          -0.082204
           74              O       0.715649       8.739356       0.423128      -0.536329      32.950992 0.52769985E+03  0.12660031E+05                                 8.146702                            7.167558       0.393872       2.156013                    0.998461      28.129741      74.506393       0.699313       0.365079      -1.131229       0.002235      -0.011412      -0.007197       0.013675       0.036657      -0.087610       0.041966      -0.109047      -0.193229      -0.146734       0.046601       0.100134              8.599047      11.468244       0.663608      -3.278048       5.264159      -0.045490       9.064736          -0.003338
           75              O      -4.056804       3.493375      11.678323      -0.591803      42.337188 0.59533780E+03  0.14714626E+05                                 9.743829                            7.580716       0.188378       2.086841                    0.997840      28.817964      77.383797       0.684592       0.361983      -1.134048       0.021000      -0.006835       0.053662       0.058029       0.027102      -0.021569       0.031367       0.008779       0.092705      -0.058909       0.011669       0.047240             11.474068       7.987550      -1.000959      -2.172140       8.999838       5.428612      17.434817          -0.067265
           76              O      -3.377054       2.820665      13.664202      -0.555263      29.939214 0.49834915E+03  0.11768506E+05                                 7.541493                            6.889913       0.621546       2.225368                    0.999456      28.044251      73.337912       0.726095       0.357211      -1.139103       0.003671       0.023916       0.007693       0.025389       0.065079       0.055305      -0.081401       0.065181      -0.134870      -0.146022       0.050514       0.095509              7.720947       6.409212      -1.890095       1.786891       8.317940      -1.895676       8.435687          -0.003668
           77              O      -2.638627       5.254620       4.662585      -0.578866      41.031996 0.58441179E+03  0.14383445E+05                                 9.555299                            7.517339       0.152324       2.078750                    0.997123      28.654535      76.879799       0.686312       0.362611      -1.133115       0.009910      -0.010011       0.052722       0.054572       0.011865      -0.020635       0.029357       0.024221       0.083743      -0.047429       0.001981       0.045449             11.202445       8.274488      -1.168434      -3.699149       8.573681       4.203830      16.759164          -0.082466
           78              O      -2.559272       4.309270       6.629000      -0.536158      32.944984 0.52757854E+03  0.12656407E+05                                 8.145884                            7.166868       0.393689       2.156016                    0.998459      28.126167      74.495104       0.699326       0.365093      -1.131217       0.011602       0.001180       0.007185       0.013698       0.060817       0.065743      -0.071344       0.049105      -0.193257      -0.146565       0.046538       0.100027              8.598168       5.425147      -1.189823       0.917746      11.305734      -3.146948       9.063624          -0.006392
           79              O      -1.548793       6.886038       9.478059      -0.591778      42.335010 0.59530145E+03  0.14713541E+05                                 9.743695                            7.580634       0.188408       2.086867                    0.997840      28.816572      77.380211       0.684574       0.361997      -1.134034       0.012707      -0.018027      -0.053703       0.058055       0.019963       0.036302      -0.011420      -0.037403       0.092493      -0.058793       0.011595       0.047198             11.473882       9.473870      -0.545029       5.826752       7.513247      -0.484715      17.434529           0.069899
           80              O      -0.706319       6.433450       7.492180      -0.555484      29.945109 0.49847585E+03  0.11772293E+05                                 7.542625                            6.890909       0.621345       2.225246                    0.999456      28.046886      73.348230       0.726021       0.357224      -1.139088      -0.021773      -0.010485      -0.007723       0.025370       0.035650      -0.094055       0.028995      -0.126977      -0.134798      -0.146045       0.050521       0.095523              7.722133       9.215154      -1.030063      -2.336726       5.514283       1.152574       8.436962           0.001200

******************************************************
Auxiliary information for the entire system
The total spin magnetic moment of the unit cell is   -1.932385
The total net atomic charge of the unit cell is   0.000003
Accuracy of reproducing the electrostatic potential in the unit cell:
  The inner radius (bohr) =    5.0000
  The outer radius (bohr) =   12.0000
  Valid grid points have density less than (e/(bohr^3)) =    0.0001
  The number of valid grid points were=        32372
  The rms potential error without charges in kcal/mol is=      7.68036
  The rms potential error with partial charges in kcal/mol is=      1.01003
  The RRMSE value at monopole order=      0.13151
  The rms potential error with partial charges and cloud penetration in kcal/mol is=      1.01419
  The RRMSE value at monopole order with cloud penetration is=      0.13205
  The rms potential error with partial charges and atomic dipoles in kcal/mol is=      0.85316
  The RRMSE value at dipole order=      0.11108
  The rms potential error with partial charges, atomic dipoles and cloud penetration in kcal/mol is=      0.85700
  The RRMSE value at dipole order with cloud penetration=      0.11158

******************************************************
The electron densities and ab initio electrostatic potential were computed in VASP using the PBE functional and
projector augmented wave method. See the main text of the journal article for a description of computational details.
The atomic charges, dipoles, and quadrupoles were computed with the DDEC6 method as described in
(a) T. A. Manz and N. Gabaldon Limas, RSC Adv. 6 (2016) 47771-47801 DOI: 10.1039/c6ra04656h
(b) N. Gabaldon Limas and T. A. Manz, RSC Adv. 8 (2018) 2678-2707 DOI: 10.1039/c7ra11829e.
For each atom in the material, the electron cloud parameters were fit to the spherically averaged atom-in-material
electron density using radial positions for which this density was between 10^-4 and 10^-2 electrons per cubic bohr.
The polarizabilities, dispersion coefficients, and quantum Drude oscillator (QDO) parameters were fit using the MCLF method.
The magnetic structure of the system was optimized in VASP from the default ferromagnetic initial guess using spin polarization.
The atomic spin moments (ASMs) were computed on this optimized magnetic structure using the DDEC6 partition as inputs
to the method of T. A. Manz and D. S. Sholl, J. Chem. Theory Comput. 7 (2011) 4146-4164 DOI: 10.1021/ct200539n.
The RMSE and RRMSE were computed using a uniform grid with Ewald summation.
