# Supplementary material for: A collection of forcefield precursors for metal–organic frameworks
Source: RSC Adv. 2019 Nov 13;9(63):36492–507. doi: 10.1039/c9ra07327b (PMC9075174; doi:10.1039/c9ra07327b)
Supplement: RA-009-C9RA07327B-s6095 [file RA-009-C9RA07327B-s6095.xyz]

   80
jmolscript: load "" {1 1 1} spacegroup "x,y,z" unitcell [{      9.949800     0.000000     0.000000 }, {     -3.021263     9.480005     0.000000 }, {     -2.088050    -2.856985    13.933666 }]
Ni    -2.019134     4.013201     3.548347     0.587526
Ni     4.468952    -0.723306     3.418486     0.586668
Ni    -3.090179     2.609819    10.385319     0.585989
Ni     3.392798    -2.133679    10.515180     0.588181
H      0.948541     3.032252     3.686848     0.111978
H      4.963264     5.004872     3.562838     0.107445
H      5.119217     6.772958     5.222338     0.108401
H      3.283458     6.227013     3.279985     0.111985
H      2.623051     1.802864     3.403995     0.107451
H      0.985803     1.117394     1.744495     0.108399
H      3.891946     3.590768    10.246818     0.111999
H     -0.122777     1.618148    10.370828     0.107466
H     -0.278730    -0.149938     8.711328     0.108396
H      1.557029     0.396007    10.653681     0.111968
H      2.217436     4.820156    10.529671     0.107437
H      3.854684     5.505626    12.189171     0.108401
H     -0.546960     6.575878     3.483416     0.093067
H      6.472979     1.445299     3.483416     0.097938
H      5.387447     0.047142    10.450249     0.093062
H     -1.632492     5.177721    10.450249     0.097940
C      1.058605     3.950669     3.590706     0.083967
C      4.843389     4.083922     3.528004     0.082351
C     -3.275262     6.981480     6.484728    -0.015854
C     -2.808685     7.791410     7.546474    -0.006130
C      5.425997     7.288008     5.932955    -0.155245
C     -2.542568     5.794882     5.960822     0.583009
C     -1.419656     7.636263     8.113574     0.578856
C      2.441826     5.843268     3.376127     0.083941
C      3.464117     2.196726     3.438829     0.082321
C     -1.761861     9.052197     0.482105    -0.015836
C     -4.479923     5.504730    13.354025    -0.006133
C      0.588226     0.668704     1.033878    -0.155253
C     -0.408808     8.714410     1.006011     0.582976
C     -3.910322     4.228396    12.786925     0.578753
C      3.781882     2.672351    10.342960     0.083890
C     -0.002902     2.539098    10.405662     0.082278
C      8.115749    -0.358460     7.448938    -0.015764
C      7.649172    -1.168390     6.387192    -0.006080
C     -0.585510    -0.664988     8.000711    -0.155272
C      7.383055     0.828138     7.972844     0.582904
C      6.260143    -1.013243     5.820092     0.578766
C      2.398661     0.779752    10.557539     0.083996
C      1.376370     4.426294    10.494837     0.082383
C      6.602348    -2.429177    13.451561    -0.015780
C      9.320410     1.118290     0.579641    -0.006102
C      4.252261     5.954316    12.899788    -0.155249
C      5.249295    -2.091390    12.927655     0.582995
C      8.750809     2.394624     1.146741     0.578814
C      2.345587     4.461836     3.483416     0.005651
C      0.204065     6.026985     3.483416     0.266448
C      3.536331     3.591572     3.483416    -0.000811
C      5.721955     1.994191     3.483416     0.270010
C      2.494900     2.161184    10.450249     0.005636
C      4.636422     0.596035    10.450249     0.266475
C      1.304156     3.031448    10.450249    -0.000816
C     -0.881468     4.628829    10.450249     0.269998
N     -0.019781     4.724173     3.558658    -0.170805
N      5.928444     3.308652     3.522431    -0.167905
N      1.377392     6.635861     3.408175    -0.170492
N      4.532259     1.398314     3.444402    -0.167599
N      4.860268     1.898847    10.375008    -0.170283
N     -1.087957     3.314368    10.411235    -0.167409
N      3.463095    -0.012841    10.525491    -0.170946
N      0.308228     5.224706    10.489264    -0.168064
O     -2.650522     5.557323     4.729086    -0.536489
O     -1.900917     5.090894     6.777335    -0.534587
O     -1.341106     7.411561     9.362030    -0.533737
O     -0.452724     7.783034     7.379270    -0.489663
O     -0.215246     8.889401     2.237747    -0.536022
O      0.456778     8.316821     0.189498    -0.534706
O     -3.672378     4.221786    11.538469    -0.532618
O     -3.756554     3.262553    13.521229    -0.489874
O      7.491009     1.065697     9.204580    -0.535667
O      6.741404     1.532126     7.156331    -0.534491
O      6.181593    -0.788541     4.571636    -0.532852
O      5.293211    -1.160014     6.554396    -0.489646
O      5.055733    -2.266381    11.695919    -0.536673
O      4.383709    -1.693801    13.744168    -0.534269
O      8.512865     2.401234     2.395197    -0.533377
O      8.597041     3.360467     0.412437    -0.489616

The following XYZ coordinates are in angstroms. Other properties are in atomic units.
The sperically averaged electron density of each atom fit to a function of the form exp(a - br)
eigen_1, eigen_2 and eigen_3 are the three eigenvalues of traceless quadrupole moment tensor
  atom number  atomic symbol              X              Y              Z     net charge C6 coefficient C8 coefficient C10 coefficient fluctuating dipole atomic polarizability isotropic forcefield polarizability              a              b squared Pearson coefficient          <r^3>          <r^4>         wp_QDO          m_QDO          q_QDO       dipole_x       dipole_y       dipole_z         dipole            Qxy            Qxz            Qyz     Q(x^2-y^2)  Q(3z^2 - R^2)        eigen_1        eigen_2        eigen_3 static polarizability      alpha(xx)      alpha(xy)      alpha(xz)      alpha(yy)      alpha(yz)      alpha(zz) atomic spin moment
            1             Ni      -2.019134       4.013201       3.548347       0.587526     143.761997 0.27377001E+04  0.94451548E+05                                20.585383                           15.835291       0.637903       2.029043                    0.996763      50.272481     136.374719       0.516875       0.343477      -1.205444      -0.007677      -0.000444      -0.001493       0.007834      -0.069731      -0.006667      -0.019674      -0.210586      -0.150522      -0.103962      -0.048828       0.152790             25.241374      31.417551       4.465365      -5.133272      21.407547       9.284451      22.899024           0.909115
            2             Ni       4.468952      -0.723306       3.418486       0.586668     143.870771 0.27403286E+04  0.94565852E+05                                20.595561                           15.843085       0.637291       2.028679                    0.996767      50.292831     136.451373       0.516733       0.343485      -1.205425      -0.001917       0.007445       0.001505       0.007833       0.004097      -0.015596      -0.012344       0.250949      -0.150608      -0.103247      -0.048634       0.151881             25.253710      19.755748       0.746474      10.409564      33.095268      -2.072827      22.910114           0.900927
            3             Ni      -3.090179       2.609819      10.385319       0.585989     143.963633 0.27425453E+04  0.94661973E+05                                20.603833                           15.849294       0.636980       2.028423                    0.996771      50.311129     136.517474       0.516639       0.343477      -1.205426       0.007665       0.000431       0.001525       0.007827      -0.068813      -0.007406      -0.017487      -0.208285      -0.151055      -0.102513      -0.048550       0.151063             25.263824      31.446396       4.470288      -5.138055      21.425885       9.292129      22.919191           0.893016
            4             Ni       3.392798      -2.133679      10.515180       0.588181     143.682756 0.27357937E+04  0.94368907E+05                                20.578286                           15.829910       0.638209       2.029271                    0.996760      50.256862     136.318122       0.516958       0.343483      -1.205445       0.001900      -0.007450      -0.001485       0.007831       0.004010      -0.017701      -0.012304       0.253745      -0.150370      -0.104590      -0.048984       0.153574             25.232758      19.740598       0.745549      10.401592      33.066313      -2.070775      22.891362           0.915999
            5              H       0.948541       3.032252       3.686848       0.111978       1.129159 0.81707812E+01  0.80300059E+02                                 1.772265                            1.657965      -0.988658       2.422574                    0.998097       3.376637       9.328756       0.494010       1.261590      -0.714467      -0.008341      -0.046025       0.008272       0.047500      -0.000433      -0.003085      -0.008229      -0.020479      -0.021457      -0.011815      -0.004860       0.016675              1.808971       1.630188       0.048188       0.005678       2.413281      -0.000880       1.383443          -0.000332
            6              H       4.963264       5.004872       3.562838       0.107445       1.110375 0.78877416E+01  0.76868130E+02                                 1.746194                            1.621561      -1.033550       2.394890                    0.997607       3.433061       9.456793       0.502768       1.250101      -0.715824       0.009101       0.045621      -0.000220       0.046521      -0.000896      -0.003481      -0.005298      -0.019034      -0.021893      -0.011071      -0.003385       0.014457              1.794458       1.614627       0.070103       0.062002       2.398016       0.150717       1.370730          -0.000348
            7              H       5.119217       6.772958       5.222338       0.108401       1.071332 0.77529088E+01  0.75964742E+02                                 1.756703                            1.645922      -1.253948       2.280356                    0.994684       3.699437      10.548195       0.477061       1.310343      -0.700601      -0.009773      -0.015384      -0.027991       0.033401       0.000901       0.006323       0.005837       0.000631       0.008311      -0.007608      -0.002304       0.009912              1.809271       1.666000       0.091552       0.285570       1.821351       0.499708       1.940462          -0.000191
            8              H       3.283458       6.227013       3.279985       0.111985       1.129227 0.81714134E+01  0.80307944E+02                                 1.772344                            1.658035      -0.988784       2.422517                    0.998096       3.376735       9.329169       0.493996       1.261599      -0.714465       0.041321       0.021921      -0.008276       0.047502       0.005572      -0.006905      -0.005438       0.017208      -0.021457      -0.011816      -0.004862       0.016678              1.809053       2.313304       0.265878      -0.002561       1.730357       0.005143       1.383498          -0.000334
            9              H       2.623051       1.802864       3.403995       0.107451       1.110440 0.78883522E+01  0.76875771E+02                                 1.746278                            1.621635      -1.033659       2.394839                    0.997606       3.433180       9.457306       0.502750       1.250119      -0.715820      -0.040707      -0.022522       0.000224       0.046522       0.004777      -0.003992      -0.004927       0.016565      -0.021897      -0.011074      -0.003386       0.014459              1.794546       2.285338       0.283838       0.124784       1.727511       0.104847       1.370789          -0.000349
           10              H       0.985803       1.117394       1.744495       0.108399       1.071342 0.77529986E+01  0.75965862E+02                                 1.756715                            1.645932      -1.253959       2.280349                    0.994684       3.699463      10.548295       0.477059       1.310345      -0.700601       0.011682       0.013987       0.027992       0.033401       0.000552       0.003642       0.007797      -0.001563       0.008311      -0.007608      -0.002305       0.009913              1.809284       1.754062       0.119615       0.389401       1.733312       0.423830       1.940476          -0.000191
           11              H       3.891946       3.590768      10.246818       0.111999       1.129205 0.81712604E+01  0.80306311E+02                                 1.772345                            1.658038      -0.988775       2.422529                    0.998096       3.376714       9.329197       0.493986       1.261627      -0.714459       0.008338       0.046029      -0.008280       0.047506      -0.000431      -0.003083      -0.008232      -0.020488      -0.021461      -0.011815      -0.004866       0.016681              1.809054       1.630269       0.048192       0.005677       2.413392      -0.000878       1.383501          -0.000333
           12              H      -0.122777       1.618148      10.370828       0.107466       1.110444 0.78884188E+01  0.76876825E+02                                 1.746302                            1.621658      -1.033719       2.394817                    0.997606       3.433203       9.457492       0.502737       1.250144      -0.715814      -0.009096      -0.045626       0.000227       0.046525      -0.000896      -0.003482      -0.005301      -0.019043      -0.021900      -0.011075      -0.003388       0.014463              1.794571       1.614736       0.070112       0.062007       2.398171       0.150732       1.370807          -0.000349
           13              H      -0.278730      -0.149938       8.711328       0.108396       1.071353 0.77531080E+01  0.75967219E+02                                 1.756727                            1.645944      -1.253976       2.280338                    0.994683       3.699498      10.548422       0.477057       1.310345      -0.700600       0.009780       0.015375       0.027992       0.033400       0.000901       0.006322       0.005838       0.000635       0.008312      -0.007608      -0.002304       0.009912              1.809297       1.666028       0.091555       0.285581       1.821373       0.499714       1.940489          -0.000192
           14              H       1.557029       0.396007      10.653681       0.111968       1.129148 0.81706620E+01  0.80298520E+02                                 1.772248                            1.657948      -0.988591       2.422600                    0.998097       3.376627       9.328679       0.494015       1.261583      -0.714469      -0.041315      -0.021925       0.008271       0.047498       0.005570      -0.006903      -0.005439       0.017201      -0.021455      -0.011815      -0.004858       0.016673              1.808953       2.313175       0.265857      -0.002563       1.730254       0.005143       1.383431          -0.000329
           15              H       2.217436       4.820156      10.529671       0.107437       1.110387 0.78878259E+01  0.76869027E+02                                 1.746194                            1.621560      -1.033547       2.394886                    0.997607       3.433073       9.456778       0.502773       1.250086      -0.715828       0.040701       0.022526      -0.000218       0.046519       0.004774      -0.003991      -0.004926       0.016561      -0.021885      -0.011071      -0.003384       0.014454              1.794458       2.285224       0.283823       0.124773       1.727422       0.104841       1.370729          -0.000346
           16              H       3.854684       5.505626      12.189171       0.108401       1.071332 0.77529074E+01  0.75964681E+02                                 1.756698                            1.645918      -1.253963       2.280349                    0.994684       3.699432      10.548158       0.477063       1.310338      -0.700602      -0.011695      -0.013980      -0.027990       0.033401       0.000553       0.003640       0.007799      -0.001558       0.008310      -0.007608      -0.002304       0.009913              1.809266       1.754047       0.119612       0.389397       1.733295       0.423821       1.940455          -0.000191
           17              H      -0.546960       6.575878       3.483416       0.093067       1.113994 0.80172537E+01  0.79377438E+02                                 1.827920                            1.693915      -1.097634       2.359829                    0.997164       3.675655      10.605381       0.460941       1.342113      -0.695002      -0.046427       0.033929       0.000003       0.057503      -0.011956       0.003112       0.004260       0.007625      -0.018619      -0.013345      -0.002307       0.015653              1.888822       2.255198      -0.486029      -0.056438       1.945410      -0.077221       1.465860           0.000106
           18              H       6.472979       1.445299       3.483416       0.097938       1.125131 0.80421055E+01  0.80027443E+02                                 1.863933                            1.714031      -1.266053       2.281275                    0.995070       3.794098      11.129613       0.449302       1.369931      -0.688489       0.046798      -0.034198      -0.000004       0.057962      -0.010615       0.004213       0.005769       0.006771      -0.025341      -0.014867      -0.000498       0.015365              1.936142       2.302547      -0.472114      -0.064918       2.001625      -0.088822       1.504253           0.000059
           19              H       5.387447       0.047142      10.450249       0.093062       1.114057 0.80178340E+01  0.79384858E+02                                 1.828004                            1.693988      -1.097721       2.359783                    0.997163       3.675823      10.606081       0.460925       1.342131      -0.694997       0.046419      -0.033936       0.000007       0.057502      -0.011958       0.003113       0.004259       0.007614      -0.018612      -0.013345      -0.002307       0.015652              1.888912       2.255318      -0.486058      -0.056441       1.945499      -0.077228       1.465920           0.000107
           20              H      -1.632492       5.177721      10.450249       0.097940       1.125111 0.80419217E+01  0.80025095E+02                                 1.863907                            1.714007      -1.266021       2.281290                    0.995070       3.794053      11.129417       0.449307       1.369925      -0.688490      -0.046788       0.034209      -0.000009       0.057961      -0.010617       0.004217       0.005766       0.006758      -0.025343      -0.014868      -0.000498       0.015366              1.936115       2.302516      -0.472108      -0.064913       2.001595      -0.088822       1.504233           0.000059
           21              C       1.058605       3.950669       3.590706       0.083967      25.901024 0.31917148E+03  0.69606244E+04                                 7.711382                            6.040425       0.261919       2.113855                    0.999641      25.464180      70.999516       0.655149       0.428689      -1.054252      -0.049687       0.026795      -0.002592       0.056511      -0.006201       0.006577       0.005496      -0.054475       0.252165      -0.070294      -0.014318       0.084612              8.630849      12.430399      -1.176704      -0.084607       9.396106       0.047081       4.066042          -0.010270
           22              C       4.843389       4.083922       3.528004       0.082351      26.779823 0.32403847E+03  0.70821481E+04                                 7.852583                            6.065111       0.258839       2.108160                    0.999723      25.517633      70.852570       0.658302       0.425708      -1.057794       0.051601      -0.029665       0.003163       0.059604      -0.004950      -0.002746      -0.009996      -0.052925       0.254940      -0.069499      -0.016494       0.085992              8.871301      12.780910      -1.172063       0.308694       9.643653       0.625435       4.189341          -0.010101
           23              C      -3.275262       6.981480       6.484728      -0.015854      39.704868 0.45366786E+03  0.10712415E+05                                10.095328                            7.093433      -0.066859       1.981128                    0.999230      27.505214      77.637275       0.623664       0.415917      -1.071228      -0.022782       0.029746       0.012669       0.039552       0.008187      -0.012234      -0.028012      -0.006317       0.059620      -0.024492      -0.017041       0.041532             12.304380      13.122457      -4.125046       1.552837      13.165102       4.912622      10.625582           0.008550
           24              C      -2.808685       7.791410       7.546474      -0.006130      40.222565 0.45538158E+03  0.10775895E+05                                10.214706                            7.135274      -0.195650       1.939726                    0.998840      27.611228      78.325091       0.617378       0.419254      -1.067812      -0.036512       0.005811      -0.011162       0.038620       0.014528      -0.020042      -0.033274      -0.011665       0.072920      -0.028518      -0.025579       0.054097             12.490204      16.266265      -3.122113       3.796495      10.632717       3.357085      10.571630           0.008608
           25              C       5.425997       7.288008       5.932955      -0.155245      37.908271 0.46467987E+03  0.11172147E+05                                 9.949005                            7.304882      -0.059762       1.942309                    0.999506      30.753289      91.105645       0.591588       0.430629      -1.049248       0.014267       0.017272       0.011264       0.025075       0.030976      -0.008345      -0.011064      -0.025195       0.084943      -0.047605       0.009246       0.038359             11.672292      15.125940      -4.986107       1.791271      11.262134       2.730644       8.628801          -0.001897
           26              C      -2.542568       5.794882       5.960822       0.583009      24.108968 0.26247608E+03  0.55204859E+04                                 7.774578                            5.816517      -0.240097       1.974840                    0.999126      22.956165      65.510769       0.602492       0.483357      -1.010221       0.018250      -0.036393      -0.041765       0.058325       0.081048      -0.014291      -0.010175       0.079825      -0.144732      -0.066293      -0.050034       0.116328              8.994541       6.655141      -3.076774      -0.109915       9.343448       2.486215      10.985036          -0.002480
           27              C      -1.419656       7.636263       8.113574       0.578856      23.988166 0.26315041E+03  0.55417291E+04                                 7.755201                            5.821305      -0.340795       1.937183                    0.998946      23.155720      66.259335       0.602278       0.482912      -1.009813       0.032156      -0.022695       0.042827       0.058166      -0.013144       0.001200       0.036394      -0.167844      -0.137317      -0.063639      -0.052296       0.115936              8.999414      11.631047      -0.422021       1.970973       4.700913      -0.987712      10.666281          -0.003418
           28              C       2.441826       5.843268       3.376127       0.083941      25.901967 0.31918502E+03  0.69609885E+04                                 7.711555                            6.040539       0.261943       2.113854                    0.999641      25.464640      71.000986       0.655145       0.428687      -1.054254      -0.040617       0.039188       0.002587       0.056499       0.010703       0.003233       0.007932       0.051617       0.252092      -0.070287      -0.014300       0.084587              8.631064      10.357014      -1.837604       0.070546      11.470068      -0.066325       4.066111          -0.010283
           29              C       3.464117       2.196726       3.438829       0.082321      26.781046 0.32405584E+03  0.70826245E+04                                 7.852826                            6.065273       0.258841       2.108150                    0.999723      25.518271      70.854891       0.658294       0.425708      -1.057793       0.043931      -0.040141      -0.003154       0.059592       0.011275      -0.008694      -0.005652       0.048910       0.254857      -0.069493      -0.016473       0.085966              8.871604      10.611469      -1.863654       0.502186      11.813900       0.484033       4.189442          -0.010116
           30              C      -1.761861       9.052197       0.482105      -0.015836      39.706704 0.45369286E+03  0.10713178E+05                                10.095653                            7.093647      -0.067147       1.981020                    0.999230      27.506176      77.641202       0.623651       0.415919      -1.071224      -0.035270       0.012640      -0.012664       0.039549       0.008497      -0.022949      -0.020162      -0.004296       0.059474      -0.024460      -0.017028       0.041488             12.304762      15.548608      -3.352207       4.209208      10.739921       2.971315      10.625758           0.008500
           31              C      -4.479923       5.504730      13.354025      -0.006133      40.224570 0.45541206E+03  0.10776794E+05                                10.214949                            7.135457      -0.195702       1.939685                    0.998840      27.612377      78.328957       0.617377       0.419247      -1.067817      -0.016607       0.032973       0.011214       0.038584       0.015165      -0.025615      -0.029143      -0.007310       0.072791      -0.028488      -0.025526       0.054014             12.490446      12.959095      -4.176342       2.045983      13.940601       4.636498      10.571643           0.008524
           32              C       0.588226       0.668704       1.033878      -0.155253      37.908519 0.46468348E+03  0.11172257E+05                                 9.949048                            7.304911      -0.059776       1.942304                    0.999506      30.753427      91.106184       0.591587       0.430630      -1.049248      -0.012151      -0.018825      -0.011257       0.025075       0.032553      -0.008023      -0.011298      -0.015320       0.084939      -0.047606       0.009247       0.038359             11.672342      14.503475      -5.184512       2.057701      11.884710       2.535954       8.628843          -0.001878
           33              C      -0.408808       8.714410       1.006011       0.582976      24.110470 0.26249429E+03  0.55209668E+04                                 7.774920                            5.816738      -0.240054       1.974843                    0.999126      22.956851      65.513395       0.602477       0.483360      -1.010219       0.040219      -0.006348       0.041758       0.058323       0.042995      -0.005334      -0.016699      -0.158831      -0.144773      -0.066248      -0.050048       0.116297              8.994962      10.876431      -1.731730       2.402415       5.122900       0.650241      10.985553          -0.002455
           34              C      -3.910322       4.228396      12.786925       0.578753      23.989640 0.26316862E+03  0.55421892E+04                                 7.755493                            5.821497      -0.340369       1.937320                    0.998948      23.155871      66.259469       0.602272       0.482910      -1.009818       0.031380      -0.023747      -0.042802       0.058144       0.037786       0.034296       0.012250       0.152012      -0.137272      -0.063632      -0.052235       0.115867              8.999777       5.584249      -2.349325      -1.539690      10.748267       1.578200      10.666815          -0.003334
           35              C       3.781882       2.672351      10.342960       0.083890      25.903011 0.31919985E+03  0.69613948E+04                                 7.711777                            6.040687       0.262000       2.113867                    0.999641      25.465157      71.002921       0.655136       0.428688      -1.054254       0.049657      -0.026810       0.002579       0.056491      -0.006207       0.006579       0.005479      -0.054504       0.252030      -0.070287      -0.014278       0.084566              8.631345      12.431246      -1.176790      -0.084631       9.396584       0.047074       4.066205          -0.010305
           36              C      -0.002902       2.539098      10.405662       0.082278      26.781931 0.32406790E+03  0.70829567E+04                                 7.853014                            6.065392       0.258820       2.108140                    0.999723      25.518691      70.856487       0.658286       0.425709      -1.057792      -0.051575       0.029677      -0.003152       0.059587      -0.004960      -0.002742      -0.010005      -0.052954       0.254806      -0.069493      -0.016457       0.085950              8.871845      12.781859      -1.172127       0.308693       9.644154       0.625460       4.189522          -0.010127
           37              C       8.115749      -0.358460       7.448938      -0.015764      39.706519 0.45368881E+03  0.10713083E+05                                10.095699                            7.093663      -0.067170       1.981013                    0.999230      27.506060      77.641459       0.623642       0.415924      -1.071218       0.022739      -0.029733      -0.012681       0.039521       0.008150      -0.012244      -0.027988      -0.006316       0.059462      -0.024463      -0.017017       0.041480             12.304825      13.123049      -4.125227       1.552968      13.165574       4.912727      10.625852           0.008471
           38              C       7.649172      -1.168390       6.387192      -0.006080      40.224714 0.45540976E+03  0.10776770E+05                                10.215129                            7.135541      -0.195901       1.939629                    0.998840      27.612313      78.329916       0.617358       0.419259      -1.067805       0.036479      -0.005802       0.011191       0.038595       0.014502      -0.020006      -0.033261      -0.011613       0.072801      -0.028497      -0.025540       0.054037             12.490709      16.266974      -3.122251       3.796550      10.633203       3.357298      10.571950           0.008565
           39              C      -0.585510      -0.664988       8.000711      -0.155272      37.909175 0.46469268E+03  0.11172534E+05                                 9.949147                            7.304972      -0.059791       1.942295                    0.999506      30.753801      91.107533       0.591586       0.430628      -1.049248      -0.014234      -0.017304      -0.011254       0.025074       0.030974      -0.008314      -0.011079      -0.025195       0.084950      -0.047603       0.009249       0.038354             11.672469      15.126303      -4.986154       1.791506      11.262191       2.730544       8.628914          -0.001873
           40              C       7.383055       0.828138       7.972844       0.582904      24.112525 0.26252006E+03  0.55216525E+04                                 7.775409                            5.817064      -0.240061       1.974827                    0.999126      22.957896      65.517548       0.602453       0.483366      -1.010214      -0.018253       0.036383       0.041755       0.058313       0.081004      -0.014296      -0.010129       0.079762      -0.144735      -0.066234      -0.050037       0.116271              8.995561       6.655796      -3.077194      -0.110024       9.344562       2.486718      10.986326          -0.002423
           41              C       6.260143      -1.013243       5.820092       0.578766      23.991525 0.26319281E+03  0.55428544E+04                                 7.755995                            5.821836      -0.340756       1.937171                    0.998947      23.157373      66.265810       0.602240       0.482922      -1.009806      -0.032151       0.022696      -0.042809       0.058150      -0.013160       0.001243       0.036397      -0.167733      -0.137288      -0.063631      -0.052251       0.115881              9.000387      11.632352      -0.422104       1.971437       4.701299      -0.987824      10.667509          -0.003363
           42              C       2.398661       0.779752      10.557539       0.083996      25.900646 0.31916632E+03  0.69604879E+04                                 7.711324                            6.040393       0.261896       2.113848                    0.999641      25.464014      70.999079       0.655147       0.428691      -1.054250       0.040617      -0.039216      -0.002592       0.056519       0.010707       0.003244       0.007937       0.051587       0.252230      -0.070298      -0.014336       0.084634              8.630768      10.356733      -1.837528       0.070550      11.469553      -0.066307       4.066017          -0.010255
           43              C       1.376370       4.426294      10.494837       0.082383      26.779226 0.32403021E+03  0.70819223E+04                                 7.852466                            6.065038       0.258765       2.108138                    0.999723      25.517355      70.851570       0.658306       0.425709      -1.057793      -0.043931       0.040171       0.003166       0.059612       0.011275      -0.008689      -0.005654       0.048873       0.255014      -0.069502      -0.016515       0.086017              8.871150      10.610952      -1.863481       0.502165      11.813207       0.484042       4.189293          -0.010095
           44              C       6.602348      -2.429177      13.451561      -0.015780      39.704758 0.45366160E+03  0.10712275E+05                                10.095469                            7.093488      -0.067046       1.981076                    0.999230      27.505006      77.637757       0.623645       0.415929      -1.071216       0.035270      -0.012676       0.012649       0.039556       0.008528      -0.022986      -0.020165      -0.004344       0.059635      -0.024502      -0.017050       0.041552             12.304602      15.548359      -3.352041       4.209391      10.739625       2.971220      10.625822           0.008582
           45              C       9.320410       1.118290       0.579641      -0.006102      40.222702 0.45538354E+03  0.10775966E+05                                10.214766                            7.135315      -0.195639       1.939729                    0.998840      27.611285      78.325660       0.617372       0.419257      -1.067809       0.016619      -0.032994      -0.011176       0.038596       0.015203      -0.025617      -0.029197      -0.007289       0.072897      -0.028502      -0.025582       0.054084             12.490267      12.958785      -4.176186       2.045900      13.940303       4.636594      10.571712           0.008571
           46              C       4.252261       5.954316      12.899788      -0.155249      37.908279 0.46467988E+03  0.11172144E+05                                 9.948999                            7.304877      -0.059755       1.942312                    0.999506      30.753280      91.105531       0.591589       0.430629      -1.049248       0.012102       0.018848       0.011267       0.025073       0.032550      -0.007989      -0.011327      -0.015312       0.084932      -0.047602       0.009243       0.038359             11.672290      14.503512      -5.184509       2.057843      11.884588       2.535787       8.628770          -0.001906
           47              C       5.249295      -2.091390      12.927655       0.582995      24.111571 0.26250889E+03  0.55213798E+04                                 7.775238                            5.816959      -0.240575       1.974656                    0.999124      22.958045      65.518560       0.602453       0.483370      -1.010208      -0.040208       0.006344      -0.041780       0.058331       0.043008      -0.005360      -0.016707      -0.158929      -0.144762      -0.066303      -0.050044       0.116347              8.995347      10.876929      -1.731812       2.402542       5.123135       0.650247      10.985976          -0.002501
           48              C       8.750809       2.394624       1.146741       0.578814      23.989234 0.26316403E+03  0.55420882E+04                                 7.755460                            5.821481      -0.340725       1.937202                    0.998946      23.156133      66.260970       0.602265       0.482916      -1.009811      -0.031391       0.023736       0.042817       0.058156       0.037827       0.034307       0.012212       0.152083      -0.137280      -0.063644      -0.052273       0.115917              8.999728       5.584232      -2.349262      -1.539644      10.748228       1.578118      10.666724          -0.003391
           49              C       2.345587       4.461836       3.483416       0.005651      35.537604 0.39913062E+03  0.90700381E+04                                 9.209693                            6.558638       0.222644       2.083766                    0.999200      25.948970      70.382757       0.666912       0.404151      -1.085793       0.027375      -0.019996      -0.000001       0.033900      -0.004967       0.001846       0.002521       0.003167      -0.050452      -0.017294       0.003672       0.013622             11.213818      15.856971      -4.086294      -0.055058      13.252320      -0.075331       4.532162           0.002352
           50              C       0.204065       6.026985       3.483416       0.266448      22.708399 0.27563186E+03  0.58452752E+04                                 7.324718                            5.799128       0.118343       2.098789                    0.998865      23.819168      67.376621       0.631253       0.457538      -1.028249       0.037039      -0.027082       0.000004       0.045884      -0.028804       0.008145       0.011155       0.018365       0.356148      -0.090502      -0.029126       0.119628              8.097106       9.935293       0.603284      -0.311134      10.319840      -0.425694       4.036185          -0.005452
           51              C       3.536331       3.591572       3.483416      -0.000811      36.333287 0.40446391E+03  0.92125194E+04                                 9.313385                            6.583232       0.220839       2.080141                    0.999232      26.068300      70.556172       0.669233       0.401818      -1.088459      -0.029847       0.021804       0.000003       0.036963      -0.000647      -0.001801      -0.002466       0.000412      -0.057915      -0.019631       0.009300       0.010331             11.397259      16.157452      -4.314691       0.310737      13.407259       0.425161       4.627067           0.002496
           52              C       5.721955       1.994191       3.483416       0.270010      23.934760 0.28756269E+03  0.61703292E+04                                 7.638072                            5.962826      -0.037625       2.042936                    0.998235      24.168233      69.025445       0.615641       0.463664      -1.023658      -0.036203       0.026473      -0.000002       0.044849      -0.021650      -0.002625      -0.003574       0.013811       0.351396      -0.081390      -0.035841       0.117231              8.538706      10.478336       0.631410      -0.038852      10.880804      -0.053125       4.256977          -0.005560
           53              C       2.494900       2.161184      10.450249       0.005636      35.537501 0.39912928E+03  0.90699966E+04                                 9.209660                            6.558616       0.222655       2.083771                    0.999200      25.948949      70.382571       0.666915       0.404150      -1.085794      -0.027355       0.020022      -0.000005       0.033899      -0.004969       0.001838       0.002524       0.003169      -0.050450      -0.017293       0.003669       0.013624             11.213779      15.856940      -4.086282      -0.055063      13.252250      -0.075329       4.532145           0.002351
           54              C       4.636422       0.596035      10.450249       0.266475      22.708730 0.27563601E+03  0.58454028E+04                                 7.324863                            5.799222       0.118242       2.098752                    0.998865      23.819458      67.378333       0.631238       0.457546      -1.028241      -0.037059       0.027054       0.000017       0.045883      -0.028811       0.008158       0.011145       0.018323       0.356155      -0.090503      -0.029127       0.119630              8.097279       9.935572       0.603282      -0.311114      10.320021      -0.425731       4.036246          -0.005452
           55              C       1.304156       3.031448      10.450249      -0.000816      36.332958 0.40445956E+03  0.92123899E+04                                 9.313312                            6.583182       0.220860       2.080150                    0.999232      26.068171      70.555560       0.669239       0.401817      -1.088461       0.029830      -0.021831       0.000006       0.036965      -0.000645      -0.001803      -0.002466       0.000416      -0.057901      -0.019626       0.009299       0.010328             11.397171      16.157377      -4.314603       0.310725      13.407103       0.425167       4.627034           0.002496
           56              C      -0.881468       4.628829      10.450249       0.269998      23.934503 0.28755908E+03  0.61702115E+04                                 7.637917                            5.962714      -0.037486       2.042980                    0.998235      24.167968      69.023696       0.615660       0.463652      -1.023668       0.036227      -0.026440      -0.000012       0.044849      -0.021661      -0.002604      -0.003588       0.013756       0.351397      -0.081392      -0.035839       0.117231              8.538530      10.478133       0.631400      -0.038791      10.880558      -0.053159       4.256898          -0.005561
           57              N      -0.019781       4.724173       3.558658      -0.170805      34.415468 0.45920093E+03  0.10718957E+05                                 8.792769                            6.896296       0.238668       2.123347                    0.999376      26.229834      70.197323       0.675610       0.388383      -1.105692       0.113527       0.023887      -0.009807       0.116427      -0.049254       0.009319       0.006888      -0.107453       0.078197      -0.087026       0.026893       0.060133             10.005242      12.917162      -0.527005      -0.407746      12.229913       0.260409       4.868650           0.011734
           58              N       5.928444       3.308652       3.522431      -0.167905      34.391663 0.44643380E+03  0.10331485E+05                                 8.747430                            6.763611       0.362792       2.167408                    0.999529      25.908111      68.684523       0.688762       0.384265      -1.110386      -0.111524      -0.023512       0.001284       0.113983      -0.049609      -0.003247       0.006246      -0.100605       0.083859      -0.084630       0.026336       0.058294             10.050052      12.818420      -0.562361      -0.307324      12.426353       0.759999       4.905381           0.011829
           59              N       1.377392       6.635861       3.408175      -0.170492      34.407112 0.45906321E+03  0.10714910E+05                                 8.791348                            6.895242       0.238458       2.123351                    0.999375      26.225667      70.182838       0.675666       0.388381      -1.105696       0.011721      -0.115297       0.009794       0.116304      -0.009081       0.003734       0.010957       0.144484       0.078007      -0.086917       0.026829       0.060088             10.003562      12.596367      -0.628520       0.371801      12.546377      -0.309347       4.867941           0.011620
           60              N       4.532259       1.398314       3.444402      -0.167599      34.384435 0.44631867E+03  0.10328157E+05                                 8.746301                            6.762792       0.362508       2.167383                    0.999528      25.904456      68.672670       0.688795       0.384272      -1.110381      -0.011473       0.113276      -0.001279       0.113863      -0.011348       0.006939      -0.001196       0.139312       0.083650      -0.084520       0.026267       0.058252             10.048697      12.786389      -0.572011       0.817263      12.454900      -0.062034       4.904801           0.011712
           61              N       4.860268       1.898847      10.375008      -0.170283      34.402876 0.45899092E+03  0.10712839E+05                                 8.790804                            6.894820       0.238003       2.123252                    0.999373      26.223364      70.176239       0.675667       0.388394      -1.105683      -0.113313      -0.023809       0.009783       0.116200      -0.049171       0.009293       0.006885      -0.107215       0.077840      -0.086821       0.026772       0.060049             10.002928      12.913742      -0.527139      -0.407608      12.227382       0.260258       4.867660           0.011516
           62              N      -1.087957       3.314368      10.411235      -0.167409      34.380508 0.44625449E+03  0.10326331E+05                                 8.745797                            6.762422       0.362037       2.167274                    0.999528      25.902292      68.666457       0.688794       0.384285      -1.110369       0.111320       0.023424      -0.001286       0.113765      -0.049518      -0.003249       0.006254      -0.100389       0.083498      -0.084429       0.026214       0.058214             10.048096      12.815610      -0.562475      -0.307239      12.424134       0.759758       4.904544           0.011606
           63              N       3.463095      -0.012841      10.525491      -0.170946      34.419105 0.45926191E+03  0.10720713E+05                                 8.793254                            6.896656       0.239102       2.123447                    0.999377      26.231809      70.203198       0.675608       0.388372      -1.105702      -0.011705       0.115511      -0.009810       0.116516      -0.009088       0.003733       0.010981       0.144758       0.078324      -0.087109       0.026937       0.060172             10.005816      12.598952      -0.628672       0.371980      12.549614      -0.309442       4.868880           0.011821
           64              N       0.308228       5.224706      10.489264      -0.168064      34.394879 0.44648722E+03  0.10332984E+05                                 8.747765                            6.763865       0.363223       2.167503                    0.999530      25.909975      68.689316       0.688775       0.384248      -1.110403       0.011457      -0.113490       0.001284       0.114074      -0.011356       0.006933      -0.001196       0.139586       0.083989      -0.084712       0.026382       0.058331             10.050451      12.788345      -0.572092       0.817503      12.457450      -0.062033       4.905559           0.011918
           65              O      -2.650522       5.557323       4.729086      -0.536489      40.495408 0.55699755E+03  0.13534651E+05                                 9.439509                            7.334794       0.247139       2.121462                    0.997581      27.929511      74.270586       0.695919       0.362205      -1.134304       0.023308      -0.018302       0.048102       0.056498       0.024328      -0.021477       0.036851       0.003262       0.096996      -0.059629       0.006769       0.052860             11.067326       7.443370      -0.950199      -1.574436       9.387982       5.797913      16.370626           0.013577
           66              O      -1.900917       5.090894       6.777335      -0.534587      30.660202 0.50744041E+03  0.12024679E+05                                 7.683744                            6.956114       0.669593       2.244357                    0.999258      27.901033      72.836041       0.722833       0.357585      -1.140017      -0.001364       0.018000      -0.005261       0.018803       0.047949       0.050448      -0.071784       0.060167      -0.042182      -0.121031       0.052521       0.068510              7.952413       6.730443      -1.943821       2.177015       8.138805      -2.044402       8.987990           0.033790
           67              O      -1.341106       7.411561       9.362030      -0.533737      39.121419 0.56123644E+03  0.13664316E+05                                 9.238277                            7.370667       0.245061       2.120181                    0.996793      28.027117      74.617068       0.693051       0.362994      -1.133621       0.025978      -0.008764      -0.045879       0.053447      -0.001351       0.036165      -0.015769      -0.028011       0.109352      -0.048354      -0.007405       0.055760             10.687942       8.740747      -0.742387       4.715235       7.343121      -2.305835      15.979958           0.013565
           68              O      -0.452724       7.783034       7.379270      -0.489663      31.967211 0.49939144E+03  0.11807457E+05                                 7.989965                            6.962777       0.450161       2.184048                    0.998676      27.446497      71.981025       0.711600       0.364045      -1.132934       0.017621      -0.020409       0.008685       0.028328       0.018964      -0.069128       0.028224      -0.059828      -0.159464      -0.108720       0.045207       0.063513              8.506299      11.594895       1.130791      -3.400006       5.284110      -0.399149       8.639891           0.045361
           69              O      -0.215246       8.889401       2.237747      -0.536022      40.482623 0.55678724E+03  0.13528258E+05                                 9.437573                            7.333433       0.246916       2.121471                    0.997580      27.924403      74.253396       0.695980       0.362207      -1.134302       0.024649      -0.016678      -0.048143       0.056600       0.018836       0.041681      -0.009262      -0.030527       0.096734      -0.059517       0.006652       0.052865             11.064871       9.756109      -0.212265       6.000503       7.071478       0.260491      16.367027           0.013232
           70              O       0.456778       8.316821       0.189498      -0.534706      30.662158 0.50748212E+03  0.12025907E+05                                 7.684008                            6.956347       0.669698       2.244372                    0.999258      27.902337      72.840030       0.722830       0.357580      -1.140022      -0.017505      -0.004194       0.005296       0.018764       0.021686      -0.083775       0.026259      -0.104627      -0.042419      -0.121109       0.052553       0.068557              7.952692       9.134114      -1.177991      -2.608970       5.735754       1.453507       8.988209           0.033607
           71              O      -3.672378       4.221786      11.538469      -0.532618      39.090830 0.56070344E+03  0.13648172E+05                                 9.233969                            7.367536       0.243899       2.120037                    0.996790      28.013303      74.572966       0.693142       0.363030      -1.133587       0.016288      -0.022391       0.045986       0.053678       0.006746      -0.026060       0.029764       0.023652       0.108516      -0.048001      -0.007678       0.055680             10.682580       7.897796      -1.009015      -3.626535       8.177961       3.789709      15.971983           0.012509
           72              O      -3.756554       3.262553      13.521229      -0.489874      31.970782 0.49946637E+03  0.11809671E+05                                 7.990518                            6.963274       0.450427       2.184128                    0.998673      27.448492      71.987602       0.711578       0.364042      -1.132936       0.024859      -0.010705      -0.008702       0.028430       0.032849       0.048042      -0.057392       0.026909      -0.160038      -0.109005       0.045296       0.063709              8.506897       5.212026      -0.903691       0.652137      11.668261      -3.360730       8.640404           0.044820
           73              O       7.491009       1.065697       9.204580      -0.535667      40.475365 0.55666383E+03  0.13524576E+05                                 9.436710                            7.332818       0.246330       2.121346                    0.997579      27.920793      74.243106       0.695978       0.362226      -1.134281      -0.023432       0.018509      -0.048189       0.056691       0.024068      -0.021484       0.036930       0.002939       0.096483      -0.059401       0.006545       0.052856             11.063773       7.441154      -0.949663      -1.573651       9.384761       5.795556      16.365404           0.012913
           74              O       6.741404       1.532126       7.156331      -0.534491      30.659879 0.50743452E+03  0.12024472E+05                                 7.683498                            6.955905       0.670064       2.244489                    0.999259      27.901715      72.836969       0.722872       0.357568      -1.140034       0.001318      -0.017950       0.005290       0.018759       0.047976       0.050446      -0.071859       0.060250      -0.042490      -0.121129       0.052568       0.068561              7.952152       6.730261      -1.943809       2.176907       8.138621      -2.044279       8.987572           0.033524
           75              O       6.181593      -0.788541       4.571636      -0.532852      39.098473 0.56083731E+03  0.13652191E+05                                 9.234889                            7.368191       0.244483       2.120151                    0.996791      28.017254      74.584611       0.693146       0.363008      -1.133608      -0.026186       0.008739       0.045970       0.053622      -0.001343       0.036245      -0.015788      -0.027365       0.108760      -0.048109      -0.007598       0.055707             10.683744       8.736997      -0.742010       4.712733       7.340505      -2.304837      15.973730           0.012868
           76              O       5.293211      -1.160014       6.554396      -0.489646      31.968339 0.49941684E+03  0.11808189E+05                                 7.990004                            6.962831       0.450432       2.184113                    0.998676      27.447721      71.984271       0.711617       0.364032      -1.132945      -0.017683       0.020444      -0.008714       0.028401       0.018983      -0.069187       0.028294      -0.059867      -0.159773      -0.108854       0.045249       0.063605              8.506332      11.595078       1.130753      -3.399883       5.284121      -0.399108       8.639799           0.045081
           77              O       5.055733      -2.266381      11.695919      -0.536673      40.503051 0.55712317E+03  0.13538429E+05                                 9.440459                            7.335435       0.247678       2.121566                    0.997582      27.933154      74.281599       0.695917       0.362186      -1.134321      -0.024427       0.016641       0.048097       0.056453       0.018937       0.041615      -0.009274      -0.031012       0.097188      -0.059714       0.006841       0.052873             11.068560       9.759709      -0.212416       6.003179       7.073546       0.260405      16.372424           0.013877
           78              O       4.383709      -1.693801      13.744168      -0.534269      30.657653 0.50738478E+03  0.12023011E+05                                 7.683168                            6.955595       0.669644       2.244346                    0.999261      27.900420      72.832972       0.722883       0.357571      -1.140030       0.017633       0.004163      -0.005299       0.018876       0.021712      -0.083615       0.026271      -0.104484      -0.041951      -0.120913       0.052463       0.068450              7.951803       9.132962      -1.177834      -2.608772       5.735179       1.453335       8.987268           0.034024
           79              O       8.512865       2.401234       2.395197      -0.533377      39.112273 0.56107675E+03  0.13659484E+05                                 9.237010                            7.369744       0.244767       2.120157                    0.996792      28.022919      74.603815       0.693075       0.363006      -1.133609      -0.016257       0.022172      -0.045920       0.053521       0.006924      -0.026020       0.029699       0.024172       0.109075      -0.048243      -0.007486       0.055729             10.686370       7.900447      -1.009593      -3.628102       8.181023       3.791640      15.977641           0.013260
           80              O       8.597041       3.360467       0.412437      -0.489616      31.966333 0.49937500E+03  0.11806956E+05                                 7.989763                            6.962615       0.450474       2.184160                    0.998675      27.446209      71.979627       0.711616       0.364040      -1.132939      -0.024816       0.010610       0.008671       0.028348       0.032792       0.047925      -0.057319       0.026828      -0.159569      -0.108785       0.045242       0.063543              8.506079       5.211553      -0.903514       0.652079      11.667033      -3.360544       8.639652           0.045230

******************************************************
Auxiliary information for the entire system
The total spin magnetic moment of the unit cell is   4.074470
The total net atomic charge of the unit cell is   0.000000
Accuracy of reproducing the electrostatic potential in the unit cell:
  The inner radius (bohr) =    5.0000
  The outer radius (bohr) =   12.0000
  Valid grid points have density less than (e/(bohr^3)) =    0.0001
  The number of valid grid points were=        36840
  The rms potential error without charges in kcal/mol is=      7.95713
  The rms potential error with partial charges in kcal/mol is=      0.96000
  The RRMSE value at monopole order=      0.12065
  The rms potential error with partial charges and cloud penetration in kcal/mol is=      0.97046
  The RRMSE value at monopole order with cloud penetration is=      0.12196
  The rms potential error with partial charges and atomic dipoles in kcal/mol is=      0.55636
  The RRMSE value at dipole order=      0.06992
  The rms potential error with partial charges, atomic dipoles and cloud penetration in kcal/mol is=      0.55924
  The RRMSE value at dipole order with cloud penetration=      0.07028

******************************************************
The electron densities and ab initio electrostatic potential were computed in VASP using the PBE functional and
projector augmented wave method. See the main text of the journal article for a description of computational details.
The atomic charges, dipoles, and quadrupoles were computed with the DDEC6 method as described in
(a) T. A. Manz and N. Gabaldon Limas, RSC Adv. 6 (2016) 47771-47801 DOI: 10.1039/c6ra04656h
(b) N. Gabaldon Limas and T. A. Manz, RSC Adv. 8 (2018) 2678-2707 DOI: 10.1039/c7ra11829e.
For each atom in the material, the electron cloud parameters were fit to the spherically averaged atom-in-material
electron density using radial positions for which this density was between 10^-4 and 10^-2 electrons per cubic bohr.
The polarizabilities, dispersion coefficients, and quantum Drude oscillator (QDO) parameters were fit using the MCLF method.
The magnetic structure of the system was optimized in VASP from the default ferromagnetic initial guess using spin polarization.
The atomic spin moments (ASMs) were computed on this optimized magnetic structure using the DDEC6 partition as inputs
to the method of T. A. Manz and D. S. Sholl, J. Chem. Theory Comput. 7 (2011) 4146-4164 DOI: 10.1021/ct200539n.
The RMSE and RRMSE were computed using a uniform grid with Ewald summation.
