# Supplementary material for: A collection of forcefield precursors for metal–organic frameworks
Source: RSC Adv. 2019 Nov 13;9(63):36492–507. doi: 10.1039/c9ra07327b (PMC9075174; doi:10.1039/c9ra07327b)
Supplement: RA-009-C9RA07327B-s6096 [file RA-009-C9RA07327B-s6096.xyz]

  152
jmolscript: load "" {1 1 1} spacegroup "x,y,z" unitcell [{     17.178000     0.000000     0.000000 }, {      8.588992    21.406478     0.000000 }, {      8.588992     8.668237    19.572914 }]
Zn     9.589782    15.940501    10.374232     1.049833
Zn    26.767689    29.171485    18.984944     1.049077
Zn     7.588295     0.903230     0.587970     1.049077
Zn    24.766202    14.134214     9.198682     1.049833
H     22.126974    13.946120    12.653889     0.118026
H     20.905617    14.034562    14.603351     0.125342
H     23.758882    16.275830    16.270963     0.122501
H     24.914962    16.291662    14.286270     0.116619
H     21.891633    15.543861    19.388929     0.126039
H     13.201289     8.803873     1.076510     0.106769
H     13.537974     9.759475    16.705482     0.116931
H     12.316619     9.671033    14.756020     0.125422
H     15.169886     7.429764    13.088408     0.122781
H     16.325965     7.413933    15.073101     0.116798
H     13.302638     8.161734     9.970442     0.126655
H     13.201289     6.233485     8.709947     0.107693
H     20.818010    10.848179    17.414022     0.116930
H     22.039365    12.666475    16.705482     0.125422
H     19.186098    15.098817    18.079501     0.122781
H     18.030019    13.290532    18.897648     0.116799
H     21.053346    17.653314    16.147654     0.126655
H     21.154695    19.586658    17.400321     0.107693
H     12.229010    12.857415    11.945349     0.118026
H     13.450367    11.039120    12.653889     0.125342
H     10.597102     8.606778    11.279870     0.122501
H      9.441022    10.415062    10.461723     0.116619
H     12.464351     6.052281    13.211717     0.126039
H     21.154695    25.525415    11.959050     0.106769
H     12.229010    16.128595     6.919025     0.118026
H     13.450367    16.040153     4.969563     0.125342
H     10.597102    13.798885     3.301951     0.122501
H      9.441022    13.783053     5.286644     0.116619
H     12.464351    14.530854     0.183985     0.126039
H     21.154695    21.270842    18.496404     0.106769
H     20.818010    20.315240     2.867432     0.116931
H     22.039365    20.403682     4.816894     0.125422
H     19.186098    22.644951     6.484506     0.122781
H     18.030019    22.660782     4.499813     0.116798
H     21.053346    21.912981     9.602472     0.126655
H     21.154695    23.841230    10.862967     0.107694
H     13.537974    19.226536     2.158892     0.116930
H     12.316619    17.408240     2.867432     0.125422
H     15.169886    14.975898     1.493413     0.122781
H     16.325965    16.784183     0.675266     0.116799
H     13.302638    12.421401     3.425260     0.126655
H     13.201289    10.488057     2.172593     0.107694
H     22.126974    17.217300     7.627565     0.118026
H     20.905617    19.035595     6.919025     0.125342
H     23.758882    21.467937     8.293044     0.122501
H     24.914962    19.659653     9.111191     0.116619
H     21.891633    24.022434     6.361197     0.126039
H     13.201289     4.549300     7.613864     0.106769
C     24.428825    15.080765    11.982734     0.622739
C     22.453355    14.429707    13.378478    -0.089916
C     21.725695    14.468746    14.551287    -0.200612
C     23.414807    15.815320    15.538545    -0.205907
C     24.121166    15.810237    14.351056    -0.084052
C     22.216641    15.158021    15.659114     0.207551
C     21.707828    16.356709    18.976723    -0.183081
C     13.082761     8.858372     0.155996    -0.131903
C     23.663889    15.099616    13.262215    -0.047648
C     15.839826     8.624829    17.376637     0.622250
C     13.864356     9.275887    15.980893    -0.085533
C     13.136697     9.236848    14.808084    -0.203853
C     14.825810     7.890275    13.820826    -0.206198
C     15.532169     7.895357    15.008315    -0.085109
C     13.627644     8.547574    13.700257     0.209435
C     13.118833     7.348885    10.382648    -0.184222
C     13.082760     6.178986     9.630461    -0.133096
C     15.074890     8.605978    16.097156    -0.048678
C     18.516158    10.693970    18.723254     0.622235
C     20.491628    11.706526    17.562776    -0.085536
C     21.219287    12.794687    17.123560    -0.203853
C     19.530174    14.242656    17.955017    -0.206198
C     18.823815    13.154823    18.431226    -0.085105
C     20.728340    14.086735    17.305196     0.209435
C     21.237151    17.605566    17.057795    -0.184222
C     21.273224    18.767059    17.822900    -0.133096
C     19.281094    11.871491    18.222383    -0.048675
C      9.927159    13.011625    10.636117     0.622739
C     11.902629    11.999069    11.796595    -0.089916
C     12.630289    10.910908    12.235811    -0.200612
C     10.941177     9.462938    11.404354    -0.205907
C     10.234818    10.550771    10.928145    -0.084052
C     12.139343     9.618860    12.054175     0.207551
C     12.648156     6.100028    12.301576    -0.183081
C     21.273223    26.345014    11.536471    -0.131903
C     10.692095    11.834103    11.136988    -0.047648
C      9.927159    14.993950     7.590180     0.622739
C     11.902629    15.645008     6.194436    -0.089916
C     12.630289    15.605969     5.021627    -0.200612
C     10.941177    14.259395     4.034369    -0.205907
C     10.234818    14.264478     5.221858    -0.084053
C     12.139343    14.916694     3.913800     0.207551
C     12.648156    13.718006     0.596191    -0.183081
C     21.273223    21.216343    19.416918    -0.131903
C     10.692095    14.975099     6.310699    -0.047648
C     18.516158    21.449886     2.196277     0.622250
C     20.491628    20.798828     3.592021    -0.085533
C     21.219287    20.837867     4.764830    -0.203853
C     19.530174    22.184440     5.752088    -0.206198
C     18.823815    22.179358     4.564599    -0.085108
C     20.728340    21.527141     5.872657     0.209435
C     21.237151    22.725830     9.190266    -0.184222
C     21.273224    23.895729     9.942453    -0.133096
C     19.281094    21.468737     3.475758    -0.048678
C     15.839826    19.380745     0.849660     0.622235
C     13.864356    18.368189     2.010138    -0.085536
C     13.136697    17.280028     2.449354    -0.203853
C     14.825810    15.832059     1.617897    -0.206199
C     15.532169    16.919892     1.141688    -0.085105
C     13.627644    15.987980     2.267718     0.209435
C     13.118833    12.469149     2.515119    -0.184222
C     13.082760    11.307656     1.750014    -0.133096
C     15.074890    18.203224     1.350531    -0.048675
C     24.428825    17.063090     8.936797     0.622739
C     22.453355    18.075646     7.776319    -0.089916
C     21.725695    19.163807     7.337103    -0.200612
C     23.414807    20.611777     8.168560    -0.205907
C     24.121166    19.523944     8.644769    -0.084053
C     22.216641    20.455855     7.518739     0.207550
C     21.707828    23.974687     7.271338    -0.183081
C     13.082761     3.729701     8.036443    -0.131903
C     23.663889    18.240612     8.435926    -0.047648
C     21.472490    16.402500    17.640676     0.198823
C     21.472488    18.746824    19.166385     0.066082
C     12.883494     7.303094    11.718695     0.198823
C     12.883496     4.958770    10.192986     0.066082
C     12.883494    13.672215     1.932238     0.198823
C     12.883496    11.327891     0.406529     0.066082
C     21.472490    22.771621     7.854219     0.198823
C     21.472488    25.115945     9.379928     0.066082
N     21.472490    15.195301    16.855019    -0.177780
N     12.883494     8.510293    12.504352    -0.177780
N     12.883494    14.879414     2.717895    -0.177780
N     21.472490    21.564422     7.068562    -0.177780
O     25.488020    15.753425    11.939869    -0.582800
O     23.958492    14.372451    11.043625    -0.587753
O     16.899022     7.952169    17.419502    -0.582278
O     15.369492     9.333144    18.315746    -0.587500
O     17.456962    10.927160    19.355655    -0.582281
O     18.986492     9.548479    18.455888    -0.587471
O      8.867964    12.778434    10.003716    -0.582800
O     10.397492    14.157116    10.903483    -0.587753
O      8.867964    14.321290     7.633045    -0.582800
O     10.397492    15.702264     8.529289    -0.587753
O     17.456962    22.122546     2.153412    -0.582278
O     18.986492    20.741571     1.257168    -0.587500
O     16.899022    19.147555     0.217259    -0.582281
O     15.369492    20.526236     1.117026    -0.587471
O     25.488020    17.296281     9.569198    -0.582800
O     23.958492    15.917599     8.669431    -0.587753

The following XYZ coordinates are in angstroms. Other properties are in atomic units.
The sperically averaged electron density of each atom fit to a function of the form exp(a - br)
eigen_1, eigen_2 and eigen_3 are the three eigenvalues of traceless quadrupole moment tensor
  atom number  atomic symbol              X              Y              Z     net charge C6 coefficient C8 coefficient C10 coefficient fluctuating dipole atomic polarizability isotropic forcefield polarizability              a              b squared Pearson coefficient          <r^3>          <r^4>         wp_QDO          m_QDO          q_QDO       dipole_x       dipole_y       dipole_z         dipole            Qxy            Qxz            Qyz     Q(x^2-y^2)  Q(3z^2 - R^2)        eigen_1        eigen_2        eigen_3 static polarizability      alpha(xx)      alpha(xy)      alpha(xz)      alpha(yy)      alpha(yz)      alpha(zz) atomic spin moment
            1             Zn       9.589782      15.940501      10.374232       1.049833      75.136170 0.12565285E+04  0.36234709E+05                                14.915526                           11.784933       0.306594       2.014458                    0.996214      41.232129     107.530689       0.512437       0.414489      -1.132559       0.151124       0.139778       0.090969       0.225059       0.105645       0.068755       0.062032       0.014136      -0.124024      -0.085872      -0.081712       0.167584             20.571147      18.929294      -6.869305      -4.470615      19.616373      -4.009536      23.167773           0.000002
            2             Zn      26.767689      29.171485      18.984944       1.049077      75.144567 0.12567233E+04  0.36240830E+05                                14.914595                           11.784113       0.311624       2.015829                    0.996343      41.242142     107.548825       0.512581       0.414367      -1.132670       0.150870      -0.140015      -0.091104       0.225091      -0.106112      -0.068975       0.062442       0.014149      -0.124811      -0.086134      -0.082234       0.168368             20.570967      18.928899       6.869317       4.470839      19.616549      -4.009544      23.167453           0.000002
            3             Zn       7.588295       0.903230       0.587970       1.049077      75.144559 0.12567231E+04  0.36240824E+05                                14.914594                           11.784112       0.311624       2.015829                    0.996343      41.242141     107.548819       0.512581       0.414367      -1.132670      -0.150870       0.140015       0.091104       0.225091      -0.106112      -0.068975       0.062442       0.014150      -0.124811      -0.086134      -0.082234       0.168368             20.570966      18.928898       6.869316       4.470839      19.616548      -4.009543      23.167451           0.000002
            4             Zn      24.766202      14.134214       9.198682       1.049833      75.136181 0.12565287E+04  0.36234715E+05                                14.915527                           11.784934       0.306594       2.014458                    0.996214      41.232130     107.530695       0.512437       0.414489      -1.132559      -0.151123      -0.139778      -0.090969       0.225059       0.105645       0.068755       0.062032       0.014136      -0.124024      -0.085872      -0.081712       0.167584             20.571150      18.929296      -6.869306      -4.470617      19.616376      -4.009537      23.167776           0.000002
            5              H      22.126974      13.946120      12.653889       0.118026       1.171102 0.85048450E+01  0.83061501E+02                                 1.705606                            1.607219      -0.934744       2.438688                    0.998571       3.226533       8.426036       0.550628       1.138977      -0.744994      -0.015227      -0.022146      -0.030013       0.040288       0.013192       0.003431       0.008569       0.008418       0.000476      -0.015669      -0.001799       0.017468              1.751651       1.547985       0.146879       0.052573       1.553172       0.335440       2.153796          -0.000002
            6              H      20.905617      14.034562      14.603351       0.125342       1.174087 0.85739558E+01  0.84223695E+02                                 1.737532                            1.636180      -0.952923       2.431941                    0.998520       3.246578       8.608611       0.532526       1.170879      -0.737076      -0.032550      -0.017809      -0.003926       0.037310       0.011734       0.001266       0.011766       0.015862       0.005706      -0.019821       0.002934       0.016887              1.810172       2.143875       0.429732      -0.216644       1.601575      -0.080173       1.685065          -0.000002
            7              H      23.758882      16.275830      16.270963       0.122501       1.188602 0.87506431E+01  0.86456169E+02                                 1.757350                            1.657164      -0.985631       2.413963                    0.998372       3.274546       8.726729       0.526778       1.176853      -0.735651       0.018714       0.017801       0.025585       0.036354       0.016231       0.001727       0.005913       0.012116       0.012591      -0.020059       0.002990       0.017069              1.821632       1.615769       0.126845       0.050103       1.645029       0.433127       2.204098          -0.000000
            8              H      24.914962      16.291662      14.286270       0.116619       1.173713 0.85097877E+01  0.83084093E+02                                 1.704518                            1.604828      -0.917826       2.444692                    0.998746       3.228433       8.417196       0.552761       1.134931      -0.745996       0.033744       0.022047      -0.001310       0.040329       0.013973       0.002823       0.007703       0.007436      -0.000682      -0.015728      -0.001668       0.017397              1.753325       2.079535       0.353291      -0.248885       1.554924      -0.032271       1.625516           0.000002
            9              H      21.891633      15.543861      19.388929       0.126039       1.163049 0.84486450E+01  0.82575079E+02                                 1.721469                            1.620622      -0.900957       2.458384                    0.998951       3.192694       8.406851       0.537572       1.165757      -0.738892       0.009031      -0.030772       0.019245       0.037401      -0.007717       0.003950      -0.004682      -0.024245       0.029968      -0.019581       0.004196       0.015385              1.792595       1.376587      -0.089206       0.084477       2.348367      -0.212399       1.652831          -0.000002
           10              H      13.201289       8.803873       1.076510       0.106769       1.143145 0.80864421E+01  0.77962946E+02                                 1.671269                            1.559473      -0.852054       2.468662                    0.999110       3.238263       8.394377       0.563308       1.127794      -0.747050       0.003103      -0.003743       0.035502       0.035833      -0.003758       0.003252      -0.004026      -0.024248       0.033852      -0.018570       0.004308       0.014262              1.742271       1.275359      -0.003629       0.101920       1.687034       0.199169       2.264420          -0.000000
           11              H      13.537974       9.759475      16.705482       0.116931       1.177642 0.85618796E+01  0.83762037E+02                                 1.712518                            1.613046      -0.980173       2.417441                    0.998308       3.233733       8.453295       0.549380       1.139608      -0.744858      -0.015640       0.022380       0.029921       0.040506      -0.013112      -0.003340       0.008730       0.008636       0.000361      -0.015760      -0.001694       0.017454              1.759009       1.553583      -0.147995      -0.053330       1.559141       0.338246       2.164304          -0.000002
           12              H      12.316619       9.671033      14.756020       0.125422       1.171751 0.85538196E+01  0.83963928E+02                                 1.733732                            1.633079      -0.983250       2.417358                    0.998422       3.245479       8.598312       0.533689       1.169191      -0.737453      -0.032606       0.017959       0.003870       0.037426      -0.011582      -0.001266       0.011852       0.015570       0.005426      -0.019692       0.002888       0.016804              1.805934       2.137848      -0.427701       0.215705       1.598189      -0.079761       1.681765          -0.000002
           13              H      15.169886       7.429764      13.088408       0.122781       1.189413 0.87574824E+01  0.86533029E+02                                 1.757097                            1.656944      -0.982480       2.415036                    0.998462       3.276729       8.730506       0.527273       1.175622      -0.735908       0.018835      -0.017832      -0.025098       0.036092      -0.016351      -0.001730       0.006071       0.012023       0.013554      -0.020338       0.003210       0.017128              1.821372       1.615573      -0.126773      -0.050047       1.644800       0.432998       2.203744          -0.000000
           14              H      16.325965       7.413933      15.073101       0.116798       1.172651 0.85003134E+01  0.82965584E+02                                 1.703142                            1.603641      -0.914286       2.446183                    0.998789       3.227521       8.412539       0.553137       1.134516      -0.746090       0.033595      -0.022267       0.001445       0.040330      -0.013917      -0.002848       0.007572       0.007635      -0.000701      -0.015645      -0.001673       0.017318              1.751845       2.077606      -0.352804       0.248493       1.553740      -0.032203       1.624189           0.000002
           15              H      13.302638       8.161734       9.970442       0.126655       1.159049 0.84131763E+01  0.82142216E+02                                 1.717505                            1.617209      -0.897442       2.460566                    0.998975       3.187790       8.389617       0.538141       1.165746      -0.738892       0.009095       0.030647      -0.019043       0.037210       0.007794      -0.003952      -0.004577      -0.024106       0.030467      -0.019648       0.004308       0.015340              1.788301       1.373990       0.088792      -0.084144       2.341650      -0.211386       1.649262          -0.000002
           16              H      13.201289       6.233485       8.709947       0.107693       1.139205 0.80522770E+01  0.77551552E+02                                 1.667433                            1.556172      -0.846347       2.471668                    0.999180       3.232717       8.375619       0.563906       1.127788      -0.747049       0.003046       0.004068      -0.035383       0.035746       0.003827      -0.003215      -0.003926      -0.024510       0.033575      -0.018664       0.004510       0.014155              1.738145       1.272989       0.003621      -0.101509       1.683259       0.198489       2.258188          -0.000000
           17              H      20.818010      10.848179      17.414022       0.116930       1.177644 0.85618987E+01  0.83762254E+02                                 1.712518                            1.613046      -0.980182       2.417436                    0.998307       3.233738       8.453304       0.549380       1.139606      -0.744859       0.015640      -0.036421      -0.008347       0.040506      -0.008364      -0.010636       0.004201      -0.001590      -0.030315      -0.015760      -0.001694       0.017454              1.759010       1.553584      -0.108687      -0.113723       2.315549       0.003257       1.407899          -0.000002
           18              H      22.039365      12.666475      16.705482       0.125422       1.171751 0.85538246E+01  0.83963985E+02                                 1.733732                            1.633079      -0.983250       2.417358                    0.998422       3.245481       8.598316       0.533689       1.169190      -0.737453       0.032606      -0.010811      -0.014854       0.037426      -0.005848      -0.010077       0.004078      -0.001983      -0.047232      -0.019692       0.002888       0.016804              1.805934       2.137847       0.024038      -0.478413       1.608997      -0.084548       1.670956          -0.000002
           19              H      19.186098      15.098817      18.079501       0.122781       1.189411 0.87574666E+01  0.86532819E+02                                 1.757094                            1.656942      -0.982480       2.415037                    0.998462       3.276726       8.730490       0.527274       1.175621      -0.735908      -0.018835       0.030169       0.006142       0.036092      -0.008203      -0.014249      -0.000655      -0.003164      -0.032008      -0.020338       0.003210       0.017128              1.821369       1.615570      -0.097095      -0.095648       2.432724       0.084050       1.415814          -0.000000
           20              H      18.030019      13.290532      18.897648       0.116799       1.172644 0.85002540E+01  0.82964863E+02                                 1.703137                            1.603636      -0.914281       2.446187                    0.998789       3.227509       8.412502       0.553137       1.134517      -0.746090      -0.033596       0.007694       0.020945       0.040331      -0.008239      -0.011572       0.003805      -0.000871      -0.026220      -0.015646      -0.001672       0.017318              1.751838       2.077597       0.084341      -0.423207       1.588784      -0.047724       1.589134           0.000002
           21              H      21.053346      17.653314      16.147654       0.126655       1.159050 0.84131854E+01  0.82142256E+02                                 1.717498                            1.617203      -0.897442       2.460566                    0.998975       3.187802       8.389622       0.538146       1.165735      -0.738894      -0.009095       0.005002      -0.035733       0.037210      -0.000457       0.008727      -0.004254      -0.023375       0.032658      -0.019648       0.004308       0.015340              1.788293       1.373985      -0.040981       0.115259       1.606255       0.114292       2.384638          -0.000002
           22              H      21.154695      19.586658      17.400321       0.107693       1.139205 0.80522771E+01  0.77551549E+02                                 1.667432                            1.556171      -0.846347       2.471669                    0.999180       3.232718       8.375620       0.563906       1.127787      -0.747049      -0.003046       0.030705      -0.018047       0.035746      -0.001390       0.004801      -0.004317      -0.025392       0.030929      -0.018664       0.004510       0.014155              1.738145       1.272988      -0.091348       0.044416       2.310896      -0.079472       1.630549          -0.000000
           23              H      12.229010      12.857415      11.945349       0.118026       1.171100 0.85048261E+01  0.83061265E+02                                 1.705604                            1.607217      -0.934744       2.438689                    0.998571       3.226530       8.426024       0.550628       1.138976      -0.744994       0.015227       0.036411       0.008096       0.040288       0.008478       0.010672       0.004112      -0.001645      -0.029712      -0.015669      -0.001799       0.017468              1.751648       1.547983       0.107546       0.113009       2.303700       0.003053       1.403262          -0.000002
           24              H      13.450367      11.039120      12.653889       0.125342       1.174086 0.85739506E+01  0.84223629E+02                                 1.737531                            1.636179      -0.952922       2.431941                    0.998520       3.246576       8.608604       0.532526       1.170879      -0.737076       0.032550       0.010801       0.014694       0.037310       0.005909       0.010216       0.003914      -0.001866      -0.047479      -0.019821       0.002934       0.016887              1.810171       2.143874      -0.024074       0.480651       1.612006      -0.084793       1.674634          -0.000002
           25              H      10.597102       8.606778      11.279870       0.122501       1.188602 0.87506456E+01  0.86456200E+02                                 1.757351                            1.657164      -0.985631       2.413963                    0.998372       3.274546       8.726729       0.526778       1.176853      -0.735651      -0.018713      -0.030601      -0.005916       0.036354       0.008152       0.014141      -0.000600      -0.002591      -0.031529      -0.020059       0.002990       0.017069              1.821632       1.615769       0.097175       0.095692       2.433157       0.084090       1.415970          -0.000000
           26              H       9.441022      10.415062      10.461723       0.116619       1.173714 0.85097945E+01  0.83084183E+02                                 1.704519                            1.604829      -0.917826       2.444692                    0.998746       3.228434       8.417202       0.552761       1.134932      -0.745996      -0.033744      -0.007730      -0.020690       0.040329       0.008239       0.011633       0.003927      -0.001092      -0.026264      -0.015728      -0.001668       0.017397              1.753326       2.079538      -0.084507       0.423813       1.590045      -0.047825       1.590396           0.000002
           27              H      12.464351       6.052281      13.211717       0.126039       1.163049 0.84486431E+01  0.82575055E+02                                 1.721469                            1.620622      -0.900956       2.458384                    0.998951       3.192693       8.406848       0.537571       1.165757      -0.738892      -0.009031      -0.005135       0.035929       0.037401       0.000487      -0.008655      -0.004206      -0.023170       0.033192      -0.019581       0.004196       0.015385              1.792595       1.376587       0.041118      -0.115772       1.609598       0.114780       2.391600          -0.000002
           28              H      21.154695      25.525415      11.959050       0.106769       1.143144 0.80864306E+01  0.77962803E+02                                 1.671267                            1.559472      -0.852053       2.468662                    0.999110       3.238262       8.394371       0.563308       1.127793      -0.747050      -0.003103      -0.030945       0.017798       0.035833       0.001452      -0.004753      -0.004484      -0.025281       0.030752      -0.018570       0.004308       0.014262              1.742269       1.275358       0.091721      -0.044589       2.317227      -0.079925       1.634222          -0.000000
           29              H      12.229010      16.128595       6.919025       0.118026       1.171101 0.85048399E+01  0.83061439E+02                                 1.705605                            1.607218      -0.934744       2.438688                    0.998571       3.226532       8.426033       0.550628       1.138977      -0.744994       0.015227       0.022146       0.030013       0.040288       0.013192       0.003431       0.008569       0.008418       0.000476      -0.015669      -0.001799       0.017468              1.751650       1.547985       0.146879       0.052573       1.553171       0.335440       2.153795          -0.000002
           30              H      13.450367      16.040153       4.969563       0.125342       1.174088 0.85739628E+01  0.84223783E+02                                 1.737533                            1.636181      -0.952923       2.431941                    0.998520       3.246579       8.608615       0.532526       1.170879      -0.737076       0.032550       0.017809       0.003926       0.037310       0.011734       0.001266       0.011766       0.015862       0.005706      -0.019821       0.002934       0.016887              1.810173       2.143876       0.429733      -0.216645       1.601576      -0.080173       1.685066          -0.000002
           31              H      10.597102      13.798885       3.301951       0.122501       1.188600 0.87506320E+01  0.86456032E+02                                 1.757349                            1.657163      -0.985631       2.413964                    0.998372       3.274544       8.726722       0.526778       1.176853      -0.735651      -0.018714      -0.017801      -0.025585       0.036354       0.016231       0.001728       0.005913       0.012116       0.012591      -0.020059       0.002990       0.017069              1.821631       1.615768       0.126845       0.050103       1.645028       0.433127       2.204096          -0.000000
           32              H       9.441022      13.783053       5.286644       0.116619       1.173714 0.85097956E+01  0.83084194E+02                                 1.704519                            1.604829      -0.917826       2.444692                    0.998746       3.228434       8.417201       0.552761       1.134931      -0.745996      -0.033744      -0.022048       0.001310       0.040329       0.013973       0.002823       0.007703       0.007435      -0.000682      -0.015728      -0.001668       0.017397              1.753326       2.079537       0.353291      -0.248886       1.554925      -0.032271       1.625517           0.000002
           33              H      12.464351      14.530854       0.183985       0.126039       1.163046 0.84486238E+01  0.82574871E+02                                 1.721473                            1.620626      -0.900956       2.458384                    0.998951       3.192683       8.406839       0.537568       1.165764      -0.738891      -0.009031       0.030772      -0.019245       0.037401      -0.007717       0.003950      -0.004682      -0.024245       0.029967      -0.019581       0.004196       0.015385              1.792599       1.376590      -0.089206       0.084477       2.348373      -0.212399       1.652835          -0.000001
           34              H      21.154695      21.270842      18.496404       0.106769       1.143141 0.80864107E+01  0.77962624E+02                                 1.671272                            1.559476      -0.852053       2.468662                    0.999110       3.238250       8.394362       0.563304       1.127802      -0.747048      -0.003103       0.003743      -0.035502       0.035833      -0.003758       0.003252      -0.004026      -0.024248       0.033852      -0.018570       0.004308       0.014262              1.742274       1.275361      -0.003629       0.101920       1.687038       0.199170       2.264424          -0.000000
           35              H      20.818010      20.315240       2.867432       0.116931       1.177641 0.85618767E+01  0.83761998E+02                                 1.712517                            1.613045      -0.980173       2.417441                    0.998308       3.233733       8.453293       0.549380       1.139607      -0.744858       0.015640      -0.022380      -0.029921       0.040506      -0.013112      -0.003340       0.008730       0.008636       0.000361      -0.015760      -0.001694       0.017454              1.759008       1.553583      -0.147995      -0.053330       1.559140       0.338246       2.164302          -0.000002
           36              H      22.039365      20.403682       4.816894       0.125422       1.171750 0.85538177E+01  0.83963903E+02                                 1.733731                            1.633078      -0.983250       2.417358                    0.998422       3.245479       8.598311       0.533689       1.169190      -0.737453       0.032606      -0.017960      -0.003870       0.037426      -0.011582      -0.001266       0.011852       0.015570       0.005426      -0.019692       0.002888       0.016804              1.805934       2.137848      -0.427701       0.215705       1.598189      -0.079761       1.681764          -0.000002
           37              H      19.186098      22.644951       6.484506       0.122781       1.189413 0.87574824E+01  0.86533029E+02                                 1.757097                            1.656944      -0.982480       2.415036                    0.998462       3.276729       8.730506       0.527273       1.175622      -0.735908      -0.018835       0.017832       0.025098       0.036092      -0.016351      -0.001730       0.006071       0.012023       0.013554      -0.020338       0.003210       0.017128              1.821372       1.615573      -0.126773      -0.050047       1.644800       0.432998       2.203743          -0.000000
           38              H      18.030019      22.660782       4.499813       0.116798       1.172651 0.85003154E+01  0.82965610E+02                                 1.703143                            1.603642      -0.914286       2.446183                    0.998789       3.227521       8.412540       0.553136       1.134516      -0.746090      -0.033595       0.022267      -0.001445       0.040330      -0.013917      -0.002848       0.007572       0.007635      -0.000701      -0.015645      -0.001673       0.017318              1.751845       2.077607      -0.352805       0.248493       1.553740      -0.032203       1.624189           0.000002
           39              H      21.053346      21.912981       9.602472       0.126655       1.159051 0.84131924E+01  0.82142340E+02                                 1.717499                            1.617203      -0.897442       2.460566                    0.998975       3.187803       8.389625       0.538146       1.165735      -0.738894      -0.009095      -0.030647       0.019043       0.037210       0.007794      -0.003952      -0.004577      -0.024106       0.030467      -0.019648       0.004308       0.015340              1.788294       1.373986       0.088792      -0.084143       2.341640      -0.211386       1.649255          -0.000002
           40              H      21.154695      23.841230      10.862967       0.107694       1.139206 0.80522884E+01  0.77551633E+02                                 1.667428                            1.556167      -0.846347       2.471669                    0.999180       3.232726       8.375621       0.563910       1.127780      -0.747051      -0.003046      -0.004068       0.035383       0.035746       0.003827      -0.003215      -0.003926      -0.024510       0.033575      -0.018664       0.004510       0.014155              1.738139       1.272985       0.003621      -0.101509       1.683252       0.198488       2.258180          -0.000000
           41              H      13.537974      19.226536       2.158892       0.116930       1.177644 0.85619018E+01  0.83762290E+02                                 1.712518                            1.613046      -0.980182       2.417436                    0.998307       3.233739       8.453306       0.549381       1.139605      -0.744859      -0.015640       0.036421       0.008347       0.040506      -0.008364      -0.010636       0.004201      -0.001590      -0.030315      -0.015760      -0.001694       0.017454              1.759010       1.553584      -0.108687      -0.113723       2.315549       0.003257       1.407899          -0.000002
           42              H      12.316619      17.408240       2.867432       0.125422       1.171751 0.85538291E+01  0.83964047E+02                                 1.733733                            1.633080      -0.983250       2.417358                    0.998422       3.245481       8.598319       0.533689       1.169191      -0.737453      -0.032606       0.010811       0.014854       0.037426      -0.005848      -0.010077       0.004078      -0.001983      -0.047232      -0.019692       0.002888       0.016804              1.805935       2.137848       0.024038      -0.478413       1.608998      -0.084548       1.670958          -0.000002
           43              H      15.169886      14.975898       1.493413       0.122781       1.189412 0.87574744E+01  0.86532919E+02                                 1.757096                            1.656943      -0.982480       2.415036                    0.998462       3.276727       8.730495       0.527274       1.175621      -0.735908       0.018835      -0.030169      -0.006142       0.036092      -0.008203      -0.014249      -0.000655      -0.003164      -0.032008      -0.020338       0.003210       0.017128              1.821371       1.615571      -0.097095      -0.095648       2.432726       0.084050       1.415814          -0.000000
           44              H      16.325965      16.784183       0.675266       0.116799       1.172644 0.85002528E+01  0.82964849E+02                                 1.703137                            1.603636      -0.914281       2.446187                    0.998789       3.227509       8.412502       0.553137       1.134517      -0.746090       0.033596      -0.007694      -0.020945       0.040331      -0.008239      -0.011572       0.003805      -0.000871      -0.026221      -0.015646      -0.001672       0.017318              1.751838       2.077597       0.084341      -0.423206       1.588784      -0.047724       1.589134           0.000002
           45              H      13.302638      12.421401       3.425260       0.126655       1.159048 0.84131731E+01  0.82142173E+02                                 1.717504                            1.617208      -0.897442       2.460566                    0.998975       3.187791       8.389617       0.538141       1.165745      -0.738892       0.009095      -0.005002       0.035733       0.037210      -0.000457       0.008727      -0.004254      -0.023375       0.032658      -0.019648       0.004308       0.015340              1.788299       1.373990      -0.040982       0.115259       1.606261       0.114293       2.384646          -0.000002
           46              H      13.201289      10.488057       2.172593       0.107694       1.139206 0.80522832E+01  0.77551576E+02                                 1.667428                            1.556167      -0.846347       2.471669                    0.999180       3.232725       8.375620       0.563910       1.127780      -0.747051       0.003046      -0.030705       0.018047       0.035746      -0.001390       0.004801      -0.004317      -0.025392       0.030929      -0.018664       0.004510       0.014155              1.738140       1.272985      -0.091348       0.044416       2.310889      -0.079473       1.630544          -0.000000
           47              H      22.126974      17.217300       7.627565       0.118026       1.171100 0.85048289E+01  0.83061303E+02                                 1.705604                            1.607217      -0.934744       2.438689                    0.998571       3.226530       8.426026       0.550628       1.138977      -0.744994      -0.015227      -0.036411      -0.008096       0.040288       0.008478       0.010672       0.004112      -0.001645      -0.029712      -0.015669      -0.001799       0.017468              1.751649       1.547984       0.107546       0.113009       2.303701       0.003053       1.403263          -0.000002
           48              H      20.905617      19.035595       6.919025       0.125342       1.174087 0.85739557E+01  0.84223691E+02                                 1.737532                            1.636180      -0.952923       2.431941                    0.998520       3.246577       8.608607       0.532526       1.170879      -0.737076      -0.032550      -0.010801      -0.014694       0.037310       0.005909       0.010216       0.003914      -0.001866      -0.047479      -0.019821       0.002934       0.016887              1.810171       2.143874      -0.024074       0.480651       1.612006      -0.084793       1.674634          -0.000002
           49              H      23.758882      21.467937       8.293044       0.122501       1.188602 0.87506463E+01  0.86456210E+02                                 1.757351                            1.657164      -0.985631       2.413963                    0.998372       3.274546       8.726730       0.526778       1.176853      -0.735651       0.018713       0.030601       0.005916       0.036354       0.008152       0.014141      -0.000600      -0.002591      -0.031529      -0.020059       0.002990       0.017069              1.821632       1.615770       0.097175       0.095692       2.433158       0.084090       1.415970          -0.000000
           50              H      24.914962      19.659653       9.111191       0.116619       1.173714 0.85097933E+01  0.83084169E+02                                 1.704519                            1.604829      -0.917826       2.444692                    0.998746       3.228434       8.417202       0.552761       1.134932      -0.745996       0.033744       0.007730       0.020690       0.040329       0.008239       0.011633       0.003927      -0.001092      -0.026264      -0.015728      -0.001668       0.017397              1.753326       2.079538      -0.084507       0.423813       1.590045      -0.047825       1.590396           0.000002
           51              H      21.891633      24.022434       6.361197       0.126039       1.163048 0.84486382E+01  0.82574995E+02                                 1.721469                            1.620622      -0.900957       2.458384                    0.998951       3.192692       8.406845       0.537571       1.165757      -0.738892       0.009031       0.005135      -0.035929       0.037401       0.000487      -0.008655      -0.004206      -0.023170       0.033192      -0.019581       0.004196       0.015385              1.792595       1.376587       0.041118      -0.115772       1.609598       0.114780       2.391599          -0.000002
           52              H      13.201289       4.549300       7.613864       0.106769       1.143141 0.80864151E+01  0.77962684E+02                                 1.671273                            1.559477      -0.852053       2.468662                    0.999110       3.238251       8.394368       0.563303       1.127803      -0.747048       0.003103       0.030945      -0.017798       0.035833       0.001452      -0.004753      -0.004484      -0.025281       0.030752      -0.018570       0.004308       0.014261              1.742275       1.275362       0.091721      -0.044589       2.317236      -0.079924       1.634228          -0.000000
           53              C      24.428825      15.080765      11.982734       0.622739      24.523725 0.25583100E+03  0.53262359E+04                                 7.966099                            5.724563      -0.072258       2.037299                    0.999582      22.180377      62.205321       0.612458       0.480356      -1.015614       0.033766      -0.001376      -0.056235       0.065608      -0.054918       0.052817      -0.035698      -0.063869      -0.169515      -0.089166      -0.022733       0.111899             11.005579      10.441163       0.832568      -6.535180       5.747975       0.756905      16.827600           0.000001
           54              C      22.453355      14.429707      13.378478      -0.089916      35.360665 0.41094744E+03  0.95398758E+04                                 9.433968                            6.791555      -0.024792       1.961948                    0.999620      29.110519      83.547801       0.626854       0.420904      -1.059845       0.001840       0.010072       0.024640       0.026683       0.010630       0.021355       0.016737      -0.008136       0.005122      -0.023657      -0.009340       0.032997             12.446541      12.892262       2.012048      -7.174941       6.516804       0.497667      17.930557          -0.000001
           55              C      21.725695      14.468746      14.551287      -0.200612      37.872462 0.44532957E+03  0.10537946E+05                                 9.816928                            7.028019       0.098185       1.993002                    0.999663      30.219651      87.298723       0.622323       0.415925      -1.063997       0.016254      -0.009234      -0.026522       0.032448       0.027116       0.003862       0.004027       0.038291      -0.050023      -0.025253      -0.016753       0.042006             13.076943      11.804112       1.898275      -6.513588       7.131750       1.410109      20.294968          -0.000001
           56              C      23.414807      15.815320      15.538545      -0.205907      38.043358 0.44124214E+03  0.10425942E+05                                 9.848703                            6.997008       0.086688       1.988442                    0.999666      30.301138      87.710529       0.623001       0.416082      -1.063003       0.019801       0.006383      -0.030638       0.037034       0.016234       0.020955       0.021593       0.006395       0.046866      -0.025146      -0.017224       0.042371             13.179518      13.507329       1.806549      -7.624790       7.138895       1.365894      18.892331          -0.000000
           57              C      24.121166      15.810237      14.351056      -0.084052      35.079155 0.40587307E+03  0.93958957E+04                                 9.396706                            6.756475      -0.025065       1.963456                    0.999644      28.982972      83.153923       0.627302       0.421775      -1.058955      -0.023347      -0.008929       0.015090       0.029198       0.019114       0.006270      -0.000570       0.016466      -0.060086      -0.021878      -0.009424       0.031301             12.371724      11.167954       1.112584      -6.402821       6.602151       1.925847      19.345068           0.000000
           58              C      22.216641      15.158021      15.659114       0.207551      36.530628 0.37271316E+03  0.84229383E+04                                 9.805494                            6.552699      -0.044451       2.004215                    0.999580      25.504653      71.646178       0.627365       0.432013      -1.055550      -0.022426      -0.001534       0.037974       0.044128      -0.000164      -0.035722       0.000850      -0.016266       0.065133      -0.039753      -0.002735       0.042488             14.204625      13.298548       2.160280      -8.337935       7.984149       1.604550      21.331180          -0.000000
           59              C      21.707828      16.356709      18.976723      -0.183081      37.214005 0.42864734E+03  0.10052898E+05                                 9.731185                            6.902170       0.114479       2.002692                    0.999733      29.827035      85.949418       0.626632       0.416776      -1.062812      -0.004840       0.027585       0.028645       0.040061      -0.013649       0.004249      -0.024067      -0.034079      -0.035620      -0.024730      -0.014486       0.039216             13.292219       5.377774       0.067726       0.793248      19.365849       6.819793      15.133034          -0.000001
           60              C      13.082761       8.858372       0.155996      -0.131903      37.659923 0.41723031E+03  0.97233728E+04                                 9.867678                            6.843123       0.046718       1.983066                    0.999691      29.418806      84.620218       0.624455       0.420886      -1.059766      -0.002709      -0.026723      -0.024111       0.036094      -0.000998       0.008204      -0.000657      -0.002906       0.114709      -0.021887      -0.017484       0.039370             13.870912       5.319257      -0.498800       0.422938      22.849985       7.020173      13.443494          -0.000002
           61              C      23.663889      15.099616      13.262215      -0.047648      41.549007 0.43472134E+03  0.10134676E+05                                10.432038                            6.882387      -0.002165       2.002389                    0.999334      27.296553      76.030314       0.642997       0.408600      -1.078270      -0.025384      -0.002711       0.038987       0.046601       0.013321      -0.000602       0.008694       0.005005       0.002648      -0.016946       0.001774       0.015172             15.676603      14.868188       1.475575     -10.357896       7.143296       1.372381      25.018325           0.000001
           62              C      15.839826       8.624829      17.376637       0.622250      24.542832 0.25605191E+03  0.53318975E+04                                 7.968777                            5.726013      -0.073936       2.036790                    0.999594      22.192325      62.241675       0.612554       0.480184      -1.015721       0.033586       0.002324       0.056382       0.065668       0.054980      -0.053104      -0.035610      -0.063110      -0.170005      -0.089413      -0.022519       0.111931             11.010026      10.444856      -0.832411       6.538639       5.749786       0.757349      16.835438           0.000000
           63              C      13.864356       9.275887      15.980893      -0.085533      35.183388 0.40847831E+03  0.94681526E+04                                 9.401246                            6.769403      -0.017594       1.964887                    0.999607      29.028420      83.245194       0.628126       0.420691      -1.059994       0.002163      -0.009999      -0.025173       0.027173      -0.011944      -0.020487       0.017028      -0.006685       0.007538      -0.022075      -0.011384       0.033460             12.398393      12.837231      -2.004492       7.134464       6.496766       0.502771      17.861180          -0.000001
           64              C      13.136697       9.236848      14.808084      -0.203853      37.996028 0.44708057E+03  0.10590133E+05                                 9.840473                            7.044114       0.092918       1.990979                    0.999663      30.275156      87.513469       0.621287       0.416196      -1.063787       0.015085       0.009571       0.026258       0.031759      -0.027068      -0.003971       0.002255       0.039632      -0.052982      -0.024723      -0.017998       0.042721             13.111929      11.828379      -1.898897       6.534710       7.147287       1.416270      20.360122          -0.000001
           65              C      14.825810       7.890275      13.820826      -0.206198      38.054934 0.44131861E+03  0.10428758E+05                                 9.853590                            6.999888       0.088824       1.989049                    0.999697      30.301525      87.731200       0.622536       0.416353      -1.062773       0.020432      -0.005520       0.031632       0.038060      -0.015694      -0.020970       0.022319       0.004688       0.049254      -0.024886      -0.018010       0.042896             13.187526      13.514497      -1.806487       7.630600       7.142177       1.367674      18.905903          -0.000001
           66              C      15.532169       7.895357      15.008315      -0.085109      35.093587 0.40606278E+03  0.94011869E+04                                 9.397653                            6.756835      -0.025224       1.963462                    0.999628      28.993568      83.182552       0.627468       0.421623      -1.059073      -0.022522       0.008356      -0.015298       0.028480      -0.018259      -0.006939      -0.000261       0.016613      -0.059679      -0.021863      -0.008789       0.030652             12.373986      11.168508      -1.111351       6.405064       6.602602       1.926800      19.350849           0.000001
           67              C      13.627644       8.547574      13.700257       0.209435      36.500600 0.37235016E+03  0.84130036E+04                                 9.801375                            6.550119      -0.044814       2.004260                    0.999592      25.493309      71.615799       0.627377       0.432094      -1.055461      -0.022869       0.001131      -0.037289       0.043757      -0.000885       0.034894       0.001070      -0.015419       0.065458      -0.038776      -0.003158       0.041934             14.198692      13.293107      -2.158336       8.334878       7.980212       1.604253      21.322757          -0.000000
           68              C      13.118833       7.348885      10.382648      -0.184222      37.292628 0.42965862E+03  0.10083170E+05                                 9.747439                            6.912468       0.110938       2.001290                    0.999750      29.859328      86.087659       0.625833       0.417036      -1.062581      -0.004643      -0.027838      -0.029322       0.040697       0.013206      -0.003302      -0.023476      -0.032876      -0.034811      -0.024493      -0.013398       0.037891             13.317687       5.386736      -0.069037      -0.794271      19.402575       6.840208      15.163750          -0.000002
           69              C      13.082760       6.178986       9.630461      -0.133096      37.715471 0.41789939E+03  0.97431082E+04                                 9.878446                            6.849550       0.043757       1.981931                    0.999702      29.440245      84.706726       0.624017       0.421001      -1.059667      -0.002769       0.026234       0.025537       0.036715       0.001499      -0.007761      -0.000328      -0.001960       0.112722      -0.021382      -0.017229       0.038611             13.888639       5.325174       0.499356      -0.422816      22.882708       7.033463      13.458036          -0.000002
           70              C      15.074890       8.605978      16.097156      -0.048678      41.660533 0.43589877E+03  0.10170290E+05                                10.454941                            6.895084      -0.009409       1.999762                    0.999347      27.331963      76.191119       0.641850       0.409001      -1.077869      -0.024177       0.001786      -0.038854       0.045797      -0.013173       0.000636       0.008246       0.005853       0.001728      -0.016616       0.001699       0.014916             15.716795      14.905479      -1.478024      10.390575       7.157788       1.375330      25.087117           0.000001
           71              C      18.516158      10.693970      18.723254       0.622235      24.543025 0.25605445E+03  0.53319601E+04                                 7.968784                            5.726017      -0.073856       2.036813                    0.999594      22.192475      62.242010       0.612558       0.480180      -1.015724      -0.033584      -0.052487       0.020705       0.065661      -0.026295       0.071785       0.019223       0.060707       0.201442      -0.089420      -0.022521       0.111941             11.010034      10.444636       5.641473      -3.408756      15.578770      -3.595435       7.006696           0.000000
           72              C      20.491628      11.706526      17.562776      -0.085536      35.183532 0.40847993E+03  0.94681993E+04                                 9.401269                            6.769414      -0.017591       1.964887                    0.999607      29.028485      83.245415       0.628126       0.420691      -1.059994      -0.002161       0.027067      -0.001051       0.027173      -0.023570      -0.002626       0.011286      -0.019651      -0.031361      -0.022076      -0.011385       0.033461             12.398438      12.837239       5.711732      -4.721786      16.370155      -3.869811       7.987919          -0.000001
           73              C      21.219287      12.794687      17.123560      -0.203853      37.996092 0.44708102E+03  0.10590147E+05                                 9.840486                            7.044119       0.092915       1.990978                    0.999663      30.275171      87.513541       0.621286       0.416196      -1.063786      -0.015085      -0.027885       0.001882       0.031759      -0.014592      -0.023141       0.003987       0.043542      -0.041250      -0.024723      -0.017998       0.042721             13.111957      11.828382       5.206079      -4.382379      19.242404      -3.940261       8.265084          -0.000001
           74              C      19.530174      14.242656      17.955017      -0.206198      38.054909 0.44131853E+03  0.10428754E+05                                 9.853582                            6.999885       0.088827       1.989051                    0.999697      30.301508      87.731100       0.622537       0.416352      -1.062774      -0.020432      -0.026687       0.017856       0.038059      -0.025529      -0.005858       0.005013      -0.034387      -0.067972      -0.024886      -0.018010       0.042895             13.187508      13.514455       6.245469      -4.741636      17.989740      -3.436365       8.058331          -0.000000
           75              C      18.823815      13.154823      18.431226      -0.085105      35.093434 0.40606081E+03  0.94011293E+04                                 9.397628                            6.756820      -0.025228       1.963462                    0.999628      28.993477      83.182223       0.627469       0.421624      -1.059073       0.022521       0.010602      -0.013835       0.028478      -0.013736      -0.013885       0.007796       0.034808      -0.005097      -0.021861      -0.008790       0.030651             12.373940      11.168424       5.406345      -3.609766      18.687251      -3.425103       7.266144           0.000000
           76              C      20.728340      14.086735      17.305196       0.209435      36.500606 0.37235011E+03  0.84130022E+04                                 9.801375                            6.550118      -0.044814       2.004260                    0.999592      25.493309      71.615799       0.627377       0.432094      -1.055461       0.022869       0.033637      -0.016134       0.043758       0.031547      -0.014939      -0.008544      -0.037128       0.000329      -0.038776      -0.003158       0.041934             14.198696      13.293090       6.746974      -5.348543      20.322927      -3.861942       8.980072          -0.000000
           77              C      21.237151      17.605566      17.057795      -0.184222      37.292751 0.42966116E+03  0.10083232E+05                                 9.747397                            6.912443       0.110938       2.001290                    0.999750      29.859490      86.087786       0.625841       0.417031      -1.062586       0.004643       0.038083       0.013580       0.040697       0.002329       0.013412      -0.003246       0.012802       0.102222      -0.024493      -0.013398       0.037891             13.317622       5.386715      -0.754193       0.258503      20.923884       6.166381      13.642269          -0.000002
           78              C      21.273224      18.767059      17.822900      -0.133096      37.715505 0.41790017E+03  0.97431305E+04                                 9.878450                            6.849557       0.043757       1.981931                    0.999702      29.440274      84.706812       0.624017       0.421002      -1.059667       0.002769      -0.033972      -0.013646       0.036715      -0.006490       0.004513      -0.020725      -0.048017      -0.025450      -0.021382      -0.017229       0.038611             13.888642       5.325176      -0.184397       0.627795      20.211719       8.216356      16.129031          -0.000002
           79              C      19.281094      11.871491      18.222383      -0.048675      41.660501 0.43589800E+03  0.10170269E+05                                10.454939                            6.895081      -0.009411       1.999762                    0.999347      27.331939      76.191059       0.641850       0.409002      -1.077868       0.024173       0.034804      -0.017364       0.045794      -0.004751      -0.012304       0.004137      -0.003413      -0.026095      -0.016616       0.001699       0.014917             15.716795      14.905353       8.902047      -5.558875      23.165788      -5.714028       9.079244           0.000001
           80              C       9.927159      13.011625      10.636117       0.622739      24.523714 0.25583111E+03  0.53262387E+04                                 7.966096                            5.724565      -0.072258       2.037299                    0.999582      22.180377      62.205319       0.612458       0.480356      -1.015614      -0.033766       0.051975      -0.021514       0.065608       0.026055      -0.071602       0.019214       0.060123       0.202461      -0.089166      -0.022733       0.111899             11.005572      10.441153      -5.638265       3.407574      15.571326      -3.593549       7.004236           0.000000
           81              C      11.902629      11.999069      11.796595      -0.089916      35.360646 0.41094736E+03  0.95398732E+04                                 9.433964                            6.791554      -0.024792       1.961949                    0.999620      29.110513      83.547773       0.626854       0.420904      -1.059845      -0.001841      -0.026608       0.000769       0.026683       0.023830       0.001072       0.011806      -0.019270      -0.028278      -0.023657      -0.009340       0.032997             12.446533      12.892252      -5.745618       4.745086      16.427532      -3.891483       8.019815          -0.000001
           82              C      12.630289      10.910908      12.235811      -0.200612      37.872464 0.44532963E+03  0.10537947E+05                                 9.816927                            7.028019       0.098185       1.993002                    0.999663      30.219647      87.298702       0.622323       0.415925      -1.063997      -0.016254       0.027990      -0.002296       0.032448       0.014511       0.023229       0.004879       0.040213      -0.044258      -0.025253      -0.016753       0.042006             13.076942      11.804110      -5.186989       4.373257      19.180750      -3.926016       8.245965          -0.000001
           83              C      10.941177       9.462938      11.404354      -0.205907      38.043368 0.44124233E+03  0.10425948E+05                                 9.848705                            6.997010       0.086688       1.988442                    0.999666      30.301140      87.710539       0.623001       0.416082      -1.063003      -0.019801       0.025429      -0.018242       0.037034       0.025733       0.006358       0.004652      -0.031858      -0.067893      -0.025146      -0.017224       0.042371             13.179520      13.507335      -6.240159       4.739357      17.976538      -3.433760       8.054689          -0.000000
           84              C      10.234818      10.550771      10.928145      -0.084052      35.079132 0.40587279E+03  0.93958880E+04                                 9.396703                            6.756472      -0.025065       1.963456                    0.999644      28.982973      83.153931       0.627302       0.421775      -1.058955       0.023347      -0.010181       0.014275       0.029198       0.013472       0.014938       0.007692       0.035121      -0.004117      -0.021877      -0.009424       0.031301             12.371717      11.167953      -5.403861       3.610013      18.681656      -3.423795       7.265543           0.000000
           85              C      12.139343       9.618860      12.054175       0.207551      36.530624 0.37271319E+03  0.84229393E+04                                 9.805494                            6.552700      -0.044452       2.004215                    0.999580      25.504653      71.646180       0.627365       0.432013      -1.055550       0.022426      -0.034100       0.016780       0.044128      -0.032729       0.014316      -0.008475      -0.037322       0.001964      -0.039753      -0.002735       0.042488             14.204624      13.298548      -6.748978       5.351562      20.330805      -3.863399       8.984519           0.000000
           86              C      12.648156       6.100028      12.301576      -0.183081      37.214007 0.42864723E+03  0.10052895E+05                                 9.731183                            6.902168       0.114479       2.002692                    0.999733      29.827033      85.949404       0.626632       0.416776      -1.062812       0.004840      -0.037361      -0.013623       0.040061      -0.001642      -0.014200      -0.003271       0.012877       0.105251      -0.024730      -0.014486       0.039216             13.292212       5.377772       0.752731      -0.259288      20.877151       6.150474      13.621712          -0.000002
           87              C      21.273223      26.345014      11.536471      -0.131903      37.659924 0.41723032E+03  0.97233730E+04                                 9.867676                            6.843123       0.046718       1.983066                    0.999691      29.418808      84.620218       0.624455       0.420886      -1.059766       0.002709       0.032866       0.014671       0.036094       0.007097      -0.004235      -0.021139      -0.049155      -0.024037      -0.021887      -0.017484       0.039371             13.870905       5.319256       0.184734      -0.627334      20.184344       8.200696      16.109117          -0.000002
           88              C      10.692095      11.834103      11.136988      -0.047648      41.548984 0.43472146E+03  0.10134679E+05                                10.432035                            6.882388      -0.002165       2.002389                    0.999334      27.296552      76.030312       0.642997       0.408600      -1.078270       0.025384      -0.034550       0.018266       0.046601       0.004844       0.012424       0.004426      -0.004632      -0.026263      -0.016946       0.001774       0.015172             15.676593      14.868176      -8.873169       5.543454      23.103553      -5.695916       9.058052           0.000001
           89              C       9.927159      14.993950       7.590180       0.622739      24.523726 0.25583101E+03  0.53262363E+04                                 7.966099                            5.724564      -0.072259       2.037299                    0.999582      22.180378      62.205326       0.612458       0.480356      -1.015614      -0.033766       0.001376       0.056235       0.065608      -0.054918       0.052817      -0.035698      -0.063869      -0.169515      -0.089166      -0.022733       0.111899             11.005580      10.441164       0.832568      -6.535181       5.747975       0.756905      16.827602           0.000000
           90              C      11.902629      15.645008       6.194436      -0.089916      35.360662 0.41094740E+03  0.95398745E+04                                 9.433967                            6.791555      -0.024792       1.961949                    0.999620      29.110517      83.547791       0.626854       0.420904      -1.059845      -0.001841      -0.010072      -0.024640       0.026683       0.010630       0.021355       0.016736      -0.008136       0.005122      -0.023657      -0.009340       0.032997             12.446540      12.892261       2.012048      -7.174941       6.516804       0.497666      17.930555          -0.000001
           91              C      12.630289      15.605969       5.021627      -0.200612      37.872461 0.44532957E+03  0.10537946E+05                                 9.816928                            7.028019       0.098185       1.993002                    0.999663      30.219652      87.298728       0.622323       0.415926      -1.063997      -0.016254       0.009234       0.026522       0.032448       0.027116       0.003862       0.004027       0.038291      -0.050023      -0.025253      -0.016753       0.042006             13.076944      11.804112       1.898275      -6.513588       7.131751       1.410109      20.294968          -0.000001
           92              C      10.941177      14.259395       4.034369      -0.205907      38.043356 0.44124212E+03  0.10425941E+05                                 9.848702                            6.997008       0.086688       1.988442                    0.999666      30.301136      87.710516       0.623001       0.416082      -1.063003      -0.019801      -0.006383       0.030638       0.037034       0.016234       0.020955       0.021593       0.006394       0.046866      -0.025146      -0.017224       0.042371             13.179518      13.507329       1.806549      -7.624791       7.138894       1.365894      18.892330          -0.000000
           93              C      10.234818      14.264478       5.221858      -0.084053      35.079160 0.40587313E+03  0.93958975E+04                                 9.396708                            6.756476      -0.025065       1.963456                    0.999644      28.982975      83.153940       0.627302       0.421776      -1.058955       0.023347       0.008929      -0.015090       0.029198       0.019114       0.006270      -0.000570       0.016466      -0.060086      -0.021878      -0.009424       0.031301             12.371727      11.167957       1.112585      -6.402824       6.602152       1.925847      19.345072           0.000000
           94              C      12.139343      14.916694       3.913800       0.207551      36.530627 0.37271317E+03  0.84229385E+04                                 9.805494                            6.552699      -0.044452       2.004215                    0.999580      25.504653      71.646177       0.627365       0.432013      -1.055550       0.022426       0.001534      -0.037974       0.044128      -0.000164      -0.035722       0.000850      -0.016266       0.065133      -0.039753      -0.002735       0.042488             14.204626      13.298548       2.160279      -8.337935       7.984149       1.604550      21.331180          -0.000000
           95              C      12.648156      13.718006       0.596191      -0.183081      37.213839 0.42864460E+03  0.10052828E+05                                 9.731210                            6.902185       0.114480       2.002693                    0.999733      29.826870      85.949201       0.626626       0.416780      -1.062808       0.004840      -0.027585      -0.028645       0.040061      -0.013649       0.004249      -0.024067      -0.034079      -0.035620      -0.024730      -0.014486       0.039216             13.292262       5.377787       0.067728       0.793252      19.365913       6.819823      15.133086          -0.000002
           96              C      21.273223      21.216343      19.416918      -0.131903      37.659775 0.41722771E+03  0.97233086E+04                                 9.867716                            6.843145       0.046718       1.983066                    0.999691      29.418627      84.620013       0.624447       0.420891      -1.059762       0.002709       0.026723       0.024111       0.036094      -0.000998       0.008204      -0.000657      -0.002906       0.114709      -0.021887      -0.017484       0.039370             13.870978       5.319277      -0.498800       0.422939      22.850101       7.020223      13.443557          -0.000002
           97              C      10.692095      14.975099       6.310699      -0.047648      41.549010 0.43472137E+03  0.10134677E+05                                10.432039                            6.882387      -0.002166       2.002389                    0.999334      27.296554      76.030319       0.642997       0.408600      -1.078270       0.025384       0.002711      -0.038987       0.046601       0.013321      -0.000602       0.008694       0.005005       0.002648      -0.016946       0.001774       0.015172             15.676604      14.868190       1.475575     -10.357898       7.143296       1.372381      25.018327           0.000001
           98              C      18.516158      21.449886       2.196277       0.622250      24.542834 0.25605193E+03  0.53318980E+04                                 7.968777                            5.726013      -0.073936       2.036790                    0.999594      22.192326      62.241678       0.612554       0.480184      -1.015721      -0.033586      -0.002324      -0.056382       0.065668       0.054980      -0.053104      -0.035610      -0.063110      -0.170005      -0.089413      -0.022519       0.111931             11.010027      10.444856      -0.832411       6.538640       5.749786       0.757350      16.835439           0.000000
           99              C      20.491628      20.798828       3.592021      -0.085533      35.183388 0.40847832E+03  0.94681527E+04                                 9.401246                            6.769403      -0.017594       1.964887                    0.999607      29.028420      83.245191       0.628126       0.420691      -1.059994      -0.002163       0.009999       0.025173       0.027173      -0.011944      -0.020487       0.017028      -0.006685       0.007538      -0.022075      -0.011384       0.033460             12.398392      12.837231      -2.004492       7.134463       6.496766       0.502771      17.861178          -0.000001
          100              C      21.219287      20.837867       4.764830      -0.203853      37.996027 0.44708056E+03  0.10590133E+05                                 9.840473                            7.044114       0.092918       1.990979                    0.999663      30.275155      87.513466       0.621287       0.416196      -1.063787      -0.015085      -0.009571      -0.026258       0.031759      -0.027068      -0.003971       0.002255       0.039631      -0.052982      -0.024723      -0.017998       0.042721             13.111928      11.828379      -1.898897       6.534709       7.147287       1.416270      20.360120          -0.000001
          101              C      19.530174      22.184440       5.752088      -0.206198      38.054939 0.44131866E+03  0.10428760E+05                                 9.853591                            6.999888       0.088823       1.989049                    0.999697      30.301527      87.731208       0.622536       0.416353      -1.062773      -0.020432       0.005520      -0.031632       0.038060      -0.015694      -0.020970       0.022319       0.004688       0.049254      -0.024886      -0.018010       0.042896             13.187527      13.514499      -1.806487       7.630601       7.142178       1.367675      18.905903          -0.000001
          102              C      18.823815      22.179358       4.564599      -0.085108      35.093590 0.40606282E+03  0.94011881E+04                                 9.397654                            6.756835      -0.025224       1.963462                    0.999628      28.993570      83.182561       0.627468       0.421623      -1.059073       0.022522      -0.008356       0.015298       0.028480      -0.018259      -0.006939      -0.000261       0.016613      -0.059679      -0.021863      -0.008789       0.030652             12.373987      11.168509      -1.111351       6.405064       6.602602       1.926800      19.350850           0.000001
          103              C      20.728340      21.527141       5.872657       0.209435      36.500603 0.37235017E+03  0.84130042E+04                                 9.801375                            6.550119      -0.044814       2.004260                    0.999592      25.493310      71.615804       0.627377       0.432094      -1.055461       0.022869      -0.001131       0.037289       0.043757      -0.000885       0.034894       0.001070      -0.015419       0.065458      -0.038776      -0.003158       0.041934             14.198692      13.293108      -2.158337       8.334878       7.980213       1.604253      21.322754           0.000000
          104              C      21.237151      22.725830       9.190266      -0.184222      37.292811 0.42966174E+03  0.10083249E+05                                 9.747403                            6.912448       0.110938       2.001290                    0.999750      29.859518      86.087873       0.625841       0.417031      -1.062586       0.004643       0.027838       0.029322       0.040697       0.013206      -0.003302      -0.023476      -0.032876      -0.034811      -0.024493      -0.013398       0.037891             13.317625       5.386717      -0.069035      -0.794267      19.402481       6.840163      15.163679          -0.000002
          105              C      21.273224      23.895729       9.942453      -0.133096      37.715619 0.41790196E+03  0.97431721E+04                                 9.878411                            6.849531       0.043757       1.981931                    0.999702      29.440415      84.706922       0.624024       0.420997      -1.059672       0.002769      -0.026234      -0.025537       0.036715       0.001498      -0.007761      -0.000328      -0.001960       0.112722      -0.021382      -0.017229       0.038611             13.888575       5.325155       0.499355      -0.422815      22.882594       7.033411      13.457975          -0.000002
          106              C      19.281094      21.468737       3.475758      -0.048678      41.660536 0.43589880E+03  0.10170291E+05                                10.454941                            6.895084      -0.009409       1.999762                    0.999347      27.331964      76.191123       0.641850       0.409001      -1.077869       0.024177      -0.001786       0.038854       0.045797      -0.013173       0.000636       0.008246       0.005853       0.001728      -0.016616       0.001699       0.014916             15.716795      14.905479      -1.478023      10.390576       7.157789       1.375331      25.087118           0.000001
          107              C      15.839826      19.380745       0.849660       0.622235      24.543027 0.25605448E+03  0.53319607E+04                                 7.968785                            5.726017      -0.073856       2.036813                    0.999594      22.192476      62.242012       0.612558       0.480180      -1.015724       0.033584       0.052487      -0.020705       0.065661      -0.026295       0.071785       0.019223       0.060707       0.201442      -0.089420      -0.022521       0.111941             11.010035      10.444636       5.641474      -3.408757      15.578772      -3.595435       7.006696           0.000000
          108              C      13.864356      18.368189       2.010138      -0.085536      35.183538 0.40848001E+03  0.94682016E+04                                 9.401270                            6.769415      -0.017592       1.964887                    0.999607      29.028488      83.245428       0.628126       0.420691      -1.059994       0.002161      -0.027067       0.001051       0.027173      -0.023570      -0.002626       0.011286      -0.019651      -0.031361      -0.022076      -0.011385       0.033461             12.398440      12.837242       5.711734      -4.721786      16.370158      -3.869812       7.987920          -0.000002
          109              C      13.136697      17.280028       2.449354      -0.203853      37.996092 0.44708101E+03  0.10590147E+05                                 9.840487                            7.044119       0.092915       1.990978                    0.999663      30.275171      87.513548       0.621286       0.416197      -1.063786       0.015085       0.027885      -0.001882       0.031759      -0.014592      -0.023142       0.003987       0.043542      -0.041250      -0.024723      -0.017998       0.042721             13.111958      11.828384       5.206079      -4.382380      19.242405      -3.940261       8.265085          -0.000001
          110              C      14.825810      15.832059       1.617897      -0.206199      38.054915 0.44131859E+03  0.10428756E+05                                 9.853584                            6.999886       0.088826       1.989050                    0.999697      30.301511      87.731119       0.622537       0.416352      -1.062774       0.020432       0.026687      -0.017856       0.038059      -0.025529      -0.005858       0.005013      -0.034387      -0.067972      -0.024886      -0.018009       0.042895             13.187511      13.514457       6.245470      -4.741636      17.989745      -3.436365       8.058332          -0.000001
          111              C      15.532169      16.919892       1.141688      -0.085105      35.093439 0.40606087E+03  0.94011310E+04                                 9.397630                            6.756821      -0.025228       1.963462                    0.999628      28.993478      83.182233       0.627469       0.421624      -1.059073      -0.022521      -0.010602       0.013835       0.028478      -0.013736      -0.013884       0.007796       0.034808      -0.005097      -0.021861      -0.008790       0.030651             12.373943      11.168426       5.406347      -3.609766      18.687257      -3.425104       7.266145           0.000001
          112              C      13.627644      15.987980       2.267718       0.209435      36.500606 0.37235013E+03  0.84130029E+04                                 9.801375                            6.550118      -0.044814       2.004260                    0.999592      25.493310      71.615802       0.627377       0.432094      -1.055461      -0.022869      -0.033637       0.016134       0.043757       0.031547      -0.014939      -0.008544      -0.037128       0.000329      -0.038776      -0.003158       0.041934             14.198696      13.293090       6.746973      -5.348543      20.322926      -3.861940       8.980071          -0.000000
          113              C      13.118833      12.469149       2.515119      -0.184222      37.292663 0.42965930E+03  0.10083190E+05                                 9.747442                            6.912474       0.110939       2.001290                    0.999750      29.859353      86.087728       0.625833       0.417036      -1.062581      -0.004643      -0.038083      -0.013580       0.040697       0.002329       0.013412      -0.003246       0.012802       0.102222      -0.024493      -0.013398       0.037891             13.317684       5.386737      -0.754197       0.258504      20.923977       6.166411      13.642339          -0.000002
          114              C      13.082760      11.307656       1.750014      -0.133096      37.715546 0.41790144E+03  0.97431571E+04                                 9.878400                            6.849526       0.043757       1.981931                    0.999702      29.440385      84.706827       0.624025       0.420997      -1.059672      -0.002769       0.033972       0.013646       0.036715      -0.006490       0.004513      -0.020725      -0.048017      -0.025450      -0.021382      -0.017229       0.038611             13.888558       5.325150      -0.184396       0.627793      20.211583       8.216291      16.128941          -0.000002
          115              C      15.074890      18.203224       1.350531      -0.048675      41.660493 0.43589790E+03  0.10170266E+05                                10.454938                            6.895080      -0.009410       1.999762                    0.999347      27.331936      76.191047       0.641850       0.409002      -1.077868      -0.024173      -0.034804       0.017364       0.045794      -0.004751      -0.012304       0.004137      -0.003413      -0.026095      -0.016615       0.001699       0.014917             15.716793      14.905351       8.902046      -5.558874      23.165786      -5.714027       9.079243           0.000001
          116              C      24.428825      17.063090       8.936797       0.622739      24.523716 0.25583112E+03  0.53262391E+04                                 7.966097                            5.724565      -0.072258       2.037299                    0.999582      22.180378      62.205325       0.612457       0.480356      -1.015614       0.033766      -0.051975       0.021514       0.065608       0.026055      -0.071602       0.019214       0.060123       0.202460      -0.089166      -0.022733       0.111899             11.005573      10.441154      -5.638266       3.407574      15.571327      -3.593549       7.004237           0.000000
          117              C      22.453355      18.075646       7.776319      -0.089916      35.360639 0.41094725E+03  0.95398701E+04                                 9.433962                            6.791553      -0.024791       1.961949                    0.999620      29.110510      83.547759       0.626854       0.420904      -1.059846       0.001841       0.026608      -0.000769       0.026683       0.023830       0.001072       0.011806      -0.019270      -0.028277      -0.023657      -0.009340       0.032997             12.446531      12.892249      -5.745616       4.745085      16.427529      -3.891482       8.019814          -0.000001
          118              C      21.725695      19.163807       7.337103      -0.200612      37.872462 0.44532959E+03  0.10537946E+05                                 9.816927                            7.028018       0.098185       1.993002                    0.999663      30.219646      87.298699       0.622323       0.415925      -1.063997       0.016254      -0.027990       0.002296       0.032448       0.014511       0.023229       0.004879       0.040213      -0.044257      -0.025253      -0.016753       0.042006             13.076942      11.804110      -5.186989       4.373257      19.180751      -3.926017       8.245965          -0.000001
          119              C      23.414807      20.611777       8.168560      -0.205907      38.043368 0.44124232E+03  0.10425948E+05                                 9.848705                            6.997010       0.086688       1.988442                    0.999666      30.301140      87.710539       0.623001       0.416082      -1.063003       0.019801      -0.025429       0.018242       0.037034       0.025733       0.006358       0.004652      -0.031858      -0.067893      -0.025146      -0.017224       0.042371             13.179521      13.507334      -6.240158       4.739357      17.976538      -3.433761       8.054690          -0.000001
          120              C      24.121166      19.523944       8.644769      -0.084053      35.079139 0.40587287E+03  0.93958903E+04                                 9.396704                            6.756473      -0.025065       1.963456                    0.999644      28.982976      83.153942       0.627302       0.421776      -1.058955      -0.023347       0.010181      -0.014275       0.029198       0.013472       0.014938       0.007692       0.035121      -0.004118      -0.021877      -0.009424       0.031301             12.371719      11.167954      -5.403862       3.610013      18.681660      -3.423796       7.265544           0.000001
          121              C      22.216641      20.455855       7.518739       0.207550      36.530627 0.37271321E+03  0.84229398E+04                                 9.805494                            6.552700      -0.044452       2.004215                    0.999580      25.504654      71.646181       0.627365       0.432013      -1.055550      -0.022426       0.034100      -0.016780       0.044128      -0.032729       0.014316      -0.008475      -0.037322       0.001964      -0.039753      -0.002735       0.042488             14.204626      13.298549      -6.748980       5.351563      20.330809      -3.863401       8.984520          -0.000000
          122              C      21.707828      23.974687       7.271338      -0.183081      37.213959 0.42864659E+03  0.10052876E+05                                 9.731179                            6.902163       0.114479       2.002692                    0.999733      29.827006      85.949324       0.626632       0.416776      -1.062812      -0.004840       0.037361       0.013623       0.040061      -0.001642      -0.014200      -0.003271       0.012877       0.105250      -0.024730      -0.014486       0.039216             13.292214       5.377771       0.752730      -0.259287      20.877165       6.150482      13.621705          -0.000002
          123              C      13.082761       3.729701       8.036443      -0.131903      37.659819 0.41722820E+03  0.97233230E+04                                 9.867723                            6.843150       0.046718       1.983066                    0.999691      29.418653      84.620099       0.624447       0.420891      -1.059762      -0.002709      -0.032866      -0.014671       0.036094       0.007097      -0.004235      -0.021139      -0.049155      -0.024038      -0.021887      -0.017484       0.039370             13.870987       5.319280       0.184734      -0.627336      20.184477       8.200762      16.109203          -0.000002
          124              C      23.663889      18.240612       8.435926      -0.047648      41.548986 0.43472148E+03  0.10134680E+05                                10.432035                            6.882388      -0.002165       2.002389                    0.999334      27.296553      76.030314       0.642997       0.408600      -1.078270      -0.025384       0.034550      -0.018266       0.046601       0.004844       0.012424       0.004426      -0.004632      -0.026263      -0.016946       0.001774       0.015172             15.676594      14.868176      -8.873169       5.543455      23.103553      -5.695917       9.058052           0.000001
          125              C      21.472490      16.402500      17.640676       0.198823      35.792851 0.36959624E+03  0.83387714E+04                                 9.697616                            6.528565      -0.120690       1.982557                    0.999548      25.458124      71.562868       0.627758       0.432453      -1.054802       0.000044      -0.043904      -0.028882       0.052552       0.010871      -0.015039       0.035980      -0.043971      -0.020966      -0.043801      -0.004933       0.048734             14.238556       5.509221       0.020834      -0.031192      21.885340       7.408343      15.321108          -0.000000
          126              C      21.472488      18.746824      19.166385       0.066082      42.175870 0.39473888E+03  0.90214994E+04                                10.709483                            6.645047      -0.121971       1.971471                    0.999473      26.423405      73.889031       0.638881       0.419486      -1.066664      -0.000502      -0.000346      -0.000543       0.000816      -0.001254       0.000809       0.009023      -0.036440       0.021090      -0.021825       0.001144       0.020681             17.773590       5.910796      -0.354681       0.545036      29.133851      12.256106      18.276121          -0.000000
          127              C      12.883494       7.303094      11.718695       0.198823      35.792800 0.36959573E+03  0.83387573E+04                                 9.697606                            6.528560      -0.120690       1.982557                    0.999548      25.458103      71.562800       0.627758       0.432453      -1.054802      -0.000044       0.044186       0.028448       0.052552      -0.009349       0.016030       0.036202      -0.043470      -0.019462      -0.043801      -0.004933       0.048734             14.238535       5.509215      -0.020079       0.031682      21.883309       7.409208      15.323081          -0.000000
          128              C      12.883496       4.958770      10.192986       0.066082      42.175924 0.39473898E+03  0.90215020E+04                                10.709491                            6.645048      -0.121971       1.971471                    0.999473      26.423404      73.889026       0.638881       0.419486      -1.066664       0.000502       0.000637       0.000096       0.000816       0.000232      -0.001475       0.008906      -0.036705       0.020294      -0.021825       0.001144       0.020681             17.773610       5.910801       0.354734      -0.545000      29.132213      12.256877      18.277816          -0.000001
          129              C      12.883494      13.672215       1.932238       0.198823      35.792763 0.36959536E+03  0.83387468E+04                                 9.697598                            6.528555      -0.120690       1.982557                    0.999548      25.458087      71.562744       0.627759       0.432453      -1.054802      -0.000044       0.043904       0.028882       0.052552       0.010871      -0.015039       0.035980      -0.043971      -0.020966      -0.043801      -0.004933       0.048734             14.238525       5.509211       0.020834      -0.031190      21.885278       7.408320      15.321085          -0.000000
          130              C      12.883496      11.327891       0.406529       0.066082      42.175867 0.39473884E+03  0.90214980E+04                                10.709483                            6.645047      -0.121972       1.971470                    0.999473      26.423401      73.889016       0.638881       0.419486      -1.066664       0.000502       0.000346       0.000543       0.000816      -0.001254       0.000809       0.009023      -0.036440       0.021090      -0.021825       0.001144       0.020681             17.773591       5.910796      -0.354680       0.545036      29.133848      12.256111      18.276128          -0.000001
          131              C      21.472490      22.771621       7.854219       0.198823      35.792850 0.36959624E+03  0.83387715E+04                                 9.697616                            6.528565      -0.120690       1.982557                    0.999548      25.458124      71.562867       0.627758       0.432453      -1.054802       0.000044      -0.044186      -0.028448       0.052552      -0.009349       0.016030       0.036202      -0.043470      -0.019462      -0.043801      -0.004933       0.048734             14.238552       5.509220      -0.020079       0.031683      21.883351       7.409218      15.323086          -0.000000
          132              C      21.472488      25.115945       9.379928       0.066082      42.175923 0.39473898E+03  0.90215021E+04                                10.709491                            6.645048      -0.121972       1.971470                    0.999473      26.423405      73.889033       0.638881       0.419486      -1.066664      -0.000502      -0.000637      -0.000096       0.000816       0.000232      -0.001475       0.008906      -0.036705       0.020294      -0.021825       0.001144       0.020681             17.773608       5.910800       0.354735      -0.545000      29.132213      12.256874      18.277813          -0.000001
          133              N      21.472490      15.195301      16.855019      -0.177780      50.601229 0.43796870E+03  0.10113185E+05                                11.415864                            6.671395      -0.165714       2.000777                    0.998207      25.861582      69.063527       0.696049       0.381085      -1.109836       0.000252       0.002105       0.001176       0.002424       0.041345      -0.063196       0.032760      -0.089737       0.032771      -0.108537       0.047650       0.060887             18.101048      12.777338       5.002573      -7.683436      21.779900       2.288479      19.745907          -0.000000
          134              N      12.883494       8.510293      12.504352      -0.177780      50.601229 0.43796887E+03  0.10113190E+05                                11.415865                            6.671396      -0.165714       2.000777                    0.998207      25.861580      69.063518       0.696049       0.381085      -1.109836      -0.000252      -0.001927      -0.001449       0.002424      -0.041041       0.063394       0.032562      -0.090183       0.031432      -0.108537       0.047650       0.060887             18.101047      12.777342      -4.999592       7.685375      21.774041       2.291078      19.751758          -0.000000
          135              N      12.883494      14.879414       2.717895      -0.177780      50.601217 0.43796865E+03  0.10113184E+05                                11.415863                            6.671394      -0.165714       2.000777                    0.998207      25.861579      69.063513       0.696049       0.381085      -1.109836      -0.000252      -0.002105      -0.001176       0.002424       0.041345      -0.063196       0.032760      -0.089737       0.032771      -0.108537       0.047650       0.060887             18.101047      12.777335       5.002572      -7.683434      21.779898       2.288481      19.745907          -0.000000
          136              N      21.472490      21.564422       7.068562      -0.177780      50.601240 0.43796893E+03  0.10113192E+05                                11.415867                            6.671397      -0.165714       2.000777                    0.998207      25.861583      69.063531       0.696049       0.381085      -1.109836       0.000252       0.001927       0.001449       0.002424      -0.041041       0.063394       0.032562      -0.090183       0.031432      -0.108537       0.047650       0.060887             18.101050      12.777345      -4.999596       7.685376      21.774052       2.291073      19.751752          -0.000000
          137              O      25.488020      15.753425      11.939869      -0.582800      32.222070 0.48026153E+03  0.11207683E+05                                 7.998274                            6.673375       0.500442       2.202176                    0.998996      27.495650      70.870341       0.754786       0.347732      -1.149790      -0.026743      -0.015131       0.014242       0.033867       0.002636       0.000186      -0.047290       0.022029      -0.207263      -0.088977       0.041895       0.047082              9.836251      11.779777       1.424364      -5.354991       6.402702      -1.201356      11.326274           0.000001
          138              O      23.958492      14.372451      11.043625      -0.587753      32.183394 0.48449291E+03  0.11326945E+05                                 7.978345                            6.694774       0.520762       2.206350                    0.998943      27.591350      71.093169       0.755205       0.346909      -1.150909       0.001929       0.013312       0.031726       0.034460      -0.034268       0.049308       0.027864      -0.071718       0.066297      -0.089101       0.035615       0.053486              9.674638       7.171252      -0.468096      -2.860804       6.509833       2.091222      15.342829           0.000000
          139              O      16.899022       7.952169      17.419502      -0.582278      32.212480 0.48003465E+03  0.11201047E+05                                 7.996877                            6.671811       0.503275       2.202987                    0.998930      27.489887      70.850872       0.754873       0.347733      -1.149791      -0.027215       0.014934      -0.014009       0.034058      -0.002590      -0.000522      -0.047064       0.022217      -0.206639      -0.088675       0.041831       0.046844              9.835373      11.778954      -1.424285       5.355726       6.401610      -1.201850      11.325555           0.000001
          140              O      15.369492       9.333144      18.315746      -0.587500      32.161444 0.48408888E+03  0.11315099E+05                                 7.975048                            6.692246       0.519716       2.206313                    0.998987      27.579992      71.055553       0.755306       0.346936      -1.150890       0.002292      -0.013223      -0.031228       0.033990       0.034698      -0.048522       0.027896      -0.071952       0.066401      -0.088855       0.035662       0.053193              9.670488       7.167566       0.468263       2.858648       6.507686       2.090989      15.336213           0.000000
          141              O      17.456962      10.927160      19.355655      -0.582281      32.212205 0.48004466E+03  0.11201334E+05                                 7.996825                            6.671887       0.503854       2.203163                    0.998931      27.490227      70.851817       0.754868       0.347734      -1.149791       0.027196       0.006773      -0.019347       0.034056      -0.001521      -0.002132       0.002525       0.134187       0.129158      -0.088684       0.041851       0.046834              9.835170      11.778385       4.319779      -3.470923       9.627950      -2.630769       8.099176           0.000001
          142              O      18.986492       9.548479      18.455888      -0.587471      32.161842 0.48408073E+03  0.11314872E+05                                 7.975148                            6.692206       0.519701       2.206301                    0.998985      27.579582      71.054610       0.755305       0.346938      -1.150887      -0.002303       0.033886      -0.000551       0.033969      -0.030305       0.051373       0.019782      -0.090393       0.011310      -0.088879       0.035629       0.053249              9.670747       7.167745       2.803880      -0.729426      15.437672      -1.863411       6.406823           0.000000
          143              O       8.867964      12.778434      10.003716      -0.582800      32.222068 0.48026172E+03  0.11207688E+05                                 7.998274                            6.673377       0.500442       2.202176                    0.998996      27.495651      70.870349       0.754785       0.347732      -1.149790       0.026743      -0.006895       0.019602       0.033867       0.001238       0.002335       0.002510       0.134477       0.130082      -0.088977       0.041895       0.047082              9.836248      11.779770      -4.319530       3.470782       9.629336      -2.630330       8.099637           0.000001
          144              O      10.397492      14.157116      10.903483      -0.587753      32.183373 0.48449253E+03  0.11326933E+05                                 7.978340                            6.694771       0.520763       2.206350                    0.998943      27.591346      71.093148       0.755206       0.346909      -1.150909      -0.001929      -0.034399       0.000676       0.034460       0.031209      -0.051299       0.019729      -0.090085       0.011197      -0.089101       0.035615       0.053486              9.674631       7.171248      -2.805309       0.730437      15.443000      -1.864999       6.409644           0.000000
          145              O       8.867964      14.321290       7.633045      -0.582800      32.222079 0.48026169E+03  0.11207688E+05                                 7.998276                            6.673376       0.500442       2.202176                    0.998996      27.495652      70.870352       0.754785       0.347732      -1.149790       0.026743       0.015131      -0.014242       0.033867       0.002636       0.000186      -0.047290       0.022029      -0.207263      -0.088977       0.041895       0.047082              9.836254      11.779781       1.424365      -5.354993       6.402703      -1.201356      11.326278           0.000001
          146              O      10.397492      15.702264       8.529289      -0.587753      32.183389 0.48449283E+03  0.11326942E+05                                 7.978344                            6.694773       0.520763       2.206350                    0.998943      27.591349      71.093164       0.755205       0.346909      -1.150909      -0.001929      -0.013312      -0.031726       0.034460      -0.034268       0.049308       0.027864      -0.071718       0.066297      -0.089101       0.035615       0.053486              9.674637       7.171251      -0.468096      -2.860804       6.509832       2.091222      15.342827           0.000000
          147              O      17.456962      22.122546       2.153412      -0.582278      32.212483 0.48003469E+03  0.11201048E+05                                 7.996878                            6.671811       0.503275       2.202987                    0.998930      27.489887      70.850874       0.754873       0.347733      -1.149791       0.027215      -0.014934       0.014009       0.034058      -0.002590      -0.000522      -0.047064       0.022217      -0.206639      -0.088675       0.041831       0.046844              9.835374      11.778955      -1.424285       5.355726       6.401611      -1.201850      11.325557           0.000001
          148              O      18.986492      20.741571       1.257168      -0.587500      32.161440 0.48408881E+03  0.11315097E+05                                 7.975048                            6.692245       0.519716       2.206313                    0.998987      27.579991      71.055548       0.755306       0.346936      -1.150890      -0.002292       0.013223       0.031228       0.033990       0.034698      -0.048522       0.027896      -0.071952       0.066400      -0.088854       0.035662       0.053193              9.670487       7.167565       0.468263       2.858647       6.507685       2.090989      15.336211           0.000000
          149              O      16.899022      19.147555       0.217259      -0.582281      32.212200 0.48004458E+03  0.11201332E+05                                 7.996824                            6.671886       0.503854       2.203163                    0.998931      27.490226      70.851811       0.754868       0.347734      -1.149791      -0.027196      -0.006773       0.019347       0.034056      -0.001521      -0.002132       0.002525       0.134187       0.129158      -0.088684       0.041851       0.046834              9.835169      11.778384       4.319778      -3.470922       9.627949      -2.630769       8.099175           0.000001
          150              O      15.369492      20.526236       1.117026      -0.587471      32.161842 0.48408073E+03  0.11314872E+05                                 7.975148                            6.692206       0.519701       2.206301                    0.998985      27.579582      71.054610       0.755305       0.346938      -1.150887       0.002303      -0.033886       0.000551       0.033969      -0.030305       0.051373       0.019782      -0.090392       0.011310      -0.088879       0.035629       0.053250              9.670747       7.167746       2.803880      -0.729426      15.437673      -1.863411       6.406823           0.000000
          151              O      25.488020      17.296281       9.569198      -0.582800      32.222068 0.48026173E+03  0.11207689E+05                                 7.998274                            6.673377       0.500442       2.202176                    0.998996      27.495651      70.870350       0.754785       0.347732      -1.149790      -0.026743       0.006895      -0.019602       0.033867       0.001238       0.002335       0.002510       0.134477       0.130082      -0.088977       0.041895       0.047082              9.836248      11.779771      -4.319530       3.470782       9.629337      -2.630330       8.099638           0.000001
          152              O      23.958492      15.917599       8.669431      -0.587753      32.183382 0.48449268E+03  0.11326938E+05                                 7.978341                            6.694772       0.520763       2.206350                    0.998943      27.591349      71.093160       0.755206       0.346909      -1.150909       0.001929       0.034399      -0.000676       0.034460       0.031209      -0.051299       0.019729      -0.090085       0.011197      -0.089101       0.035615       0.053486              9.674633       7.171250      -2.805310       0.730438      15.443003      -1.865000       6.409645           0.000000

******************************************************
Auxiliary information for the entire system
The total spin magnetic moment of the unit cell is   -0.000059
The total net atomic charge of the unit cell is   -0.000003
Accuracy of reproducing the electrostatic potential in the unit cell:
  The inner radius (bohr) =    5.0000
  The outer radius (bohr) =   12.0000
  Valid grid points have density less than (e/(bohr^3)) =    0.0001
  The number of valid grid points were=      1427456
  The rms potential error without charges in kcal/mol is=      2.63429
  The rms potential error with partial charges in kcal/mol is=      0.62782
  The RRMSE value at monopole order=      0.23833
  The rms potential error with partial charges and cloud penetration in kcal/mol is=      0.63369
  The RRMSE value at monopole order with cloud penetration is=      0.24056
  The rms potential error with partial charges and atomic dipoles in kcal/mol is=      0.24443
  The RRMSE value at dipole order=      0.09279
  The rms potential error with partial charges, atomic dipoles and cloud penetration in kcal/mol is=      0.23971
  The RRMSE value at dipole order with cloud penetration=      0.09100

******************************************************
The electron densities and ab initio electrostatic potential were computed in VASP using the PBE functional and
projector augmented wave method. See the main text of the journal article for a description of computational details.
The atomic charges, dipoles, and quadrupoles were computed with the DDEC6 method as described in
(a) T. A. Manz and N. Gabaldon Limas, RSC Adv. 6 (2016) 47771-47801 DOI: 10.1039/c6ra04656h
(b) N. Gabaldon Limas and T. A. Manz, RSC Adv. 8 (2018) 2678-2707 DOI: 10.1039/c7ra11829e.
For each atom in the material, the electron cloud parameters were fit to the spherically averaged atom-in-material
electron density using radial positions for which this density was between 10^-4 and 10^-2 electrons per cubic bohr.
The polarizabilities, dispersion coefficients, and quantum Drude oscillator (QDO) parameters were fit using the MCLF method.
The magnetic structure of the system was optimized in VASP from the default ferromagnetic initial guess using spin polarization.
The atomic spin moments (ASMs) were computed on this optimized magnetic structure using the DDEC6 partition as inputs
to the method of T. A. Manz and D. S. Sholl, J. Chem. Theory Comput. 7 (2011) 4146-4164 DOI: 10.1021/ct200539n.
The RMSE and RRMSE were computed using a uniform grid with Ewald summation.
