# Supplementary material for: A collection of forcefield precursors for metal–organic frameworks
Source: RSC Adv. 2019 Nov 13;9(63):36492–507. doi: 10.1039/c9ra07327b (PMC9075174; doi:10.1039/c9ra07327b)
Supplement: RA-009-C9RA07327B-s6097 [file RA-009-C9RA07327B-s6097.xyz]

  152
jmolscript: load "" {1 1 1} spacegroup "x,y,z" unitcell [{     17.953000     0.000000     0.000000 }, {     -8.976501    17.669949     0.000000 }, {      0.000000     0.000000    23.023000 }]
Zn    -3.525431     9.955956     0.000000     1.053375
Zn    12.501930     7.713993     0.000000     1.053374
Zn     3.525430     9.955956    11.511500     1.052450
Zn     5.451069     7.713993    11.511500     1.052450
H     -0.768389     8.290740    20.082963     0.114886
H     15.690922     4.353875    18.291774     0.122212
H     14.453960     5.396402    19.937918     0.118994
H      0.502684     7.212873    18.535817     0.124115
H      0.421895     3.290145    19.208089     0.125838
H      0.407533     1.010721    19.208089     0.110919
H      9.744888     9.379209    20.082963     0.114886
H     -6.714423    13.316074    18.291774     0.122212
H     -5.477461    12.273547    19.937918     0.118994
H      8.473815    10.457076    18.535817     0.124115
H      8.554604    14.379804    19.208089     0.125838
H      8.568966    16.659228    19.208089     0.110919
H      0.768388     8.290740    14.451537     0.114505
H      2.262078     4.353875    16.242726     0.121295
H      3.499039     5.396402    14.596582     0.116893
H     -0.502684     7.212873    15.998683     0.124075
H     -0.421896     3.290145    15.326411     0.126626
H     -0.407533     1.010721    15.326411     0.109901
H      8.208111     9.379209    14.451537     0.114505
H      6.714421    13.316074    16.242726     0.121295
H      5.477460    12.273547    14.596582     0.116893
H      9.479183    10.457076    15.998683     0.124075
H      9.398395    14.379804    15.326411     0.126626
H      9.384032    16.659228    15.326411     0.109902
H      9.744888     9.379209     2.940037     0.114886
H     -6.714423    13.316074     4.731227     0.122212
H     -5.477461    12.273547     3.085082     0.118994
H      8.473815    10.457076     4.487183     0.124115
H      8.554604    14.379804     3.814911     0.125838
H      8.568966    16.659228     3.814911     0.110919
H     -0.768389     8.290740     2.940037     0.114886
H     15.690922     4.353875     4.731227     0.122212
H     14.453960     5.396402     3.085082     0.118994
H      0.502684     7.212873     4.487183     0.124115
H      0.421895     3.290145     3.814911     0.125838
H      0.407533     1.010721     3.814911     0.110919
H      8.208111     9.379209     8.571463     0.114505
H      6.714421    13.316074     6.780273     0.121295
H      5.477460    12.273547     8.426418     0.116893
H      9.479183    10.457076     7.024317     0.124075
H      9.398395    14.379804     7.696589     0.126626
H      9.384032    16.659228     7.696589     0.109901
H      0.768388     8.290740     8.571463     0.114505
H      2.262078     4.353875     6.780273     0.121295
H      3.499039     5.396402     8.426418     0.116893
H     -0.502684     7.212873     7.024317     0.124075
H     -0.421896     3.290145     7.696589     0.126626
H     -0.407533     1.010721     7.696589     0.109902
C     -3.070861     7.680420    21.216155     0.627519
C     -2.277698     6.983517    20.190480    -0.048019
C     -1.073051     7.485344    19.735546    -0.086823
C     -0.762823     5.647316    18.232604     0.208726
C     -1.946105     5.147256    18.663825    -0.211925
C     -2.703902     5.780901    19.646217    -0.085106
C     -0.312383     6.849226    18.798740    -0.198744
C      0.248290     2.831786    18.417249    -0.178452
C      0.242724     1.465899    18.415177    -0.134717
C     12.047360     9.989529    21.216155     0.627519
C     11.254197    10.686432    20.190480    -0.048019
C     10.049550    10.184605    19.735546    -0.086823
C      9.739322    12.022633    18.232604     0.208726
C     10.922604    12.522693    18.663825    -0.211925
C     11.680401    11.889048    19.646217    -0.085107
C      9.288882    10.820723    18.798740    -0.198744
C      8.728209    14.838163    18.417249    -0.178452
C      8.733775    16.204050    18.415177    -0.134717
C      3.070860     7.680420    13.318345     0.628427
C      2.277697     6.983517    14.344020    -0.052820
C      1.073050     7.485344    14.798954    -0.085159
C      0.762823     5.647316    16.301896     0.206663
C      1.946105     5.147256    15.870675    -0.207063
C      2.703901     5.780901    14.888283    -0.083910
C      0.312382     6.849226    15.735760    -0.198359
C     -0.248290     2.831786    16.117251    -0.179571
C     -0.242725     1.465899    16.119323    -0.133083
C      5.905639     9.989529    13.318345     0.628427
C      6.698802    10.686432    14.344020    -0.052820
C      7.903449    10.184605    14.798954    -0.085159
C      8.213676    12.022633    16.301896     0.206663
C      7.030394    12.522693    15.870675    -0.207063
C      6.272598    11.889048    14.888283    -0.083910
C      8.664117    10.820723    15.735760    -0.198359
C      9.224789    14.838163    16.117251    -0.179571
C      9.219224    16.204050    16.119323    -0.133083
C     12.047360     9.989529     1.806845     0.627519
C     11.254197    10.686432     2.832520    -0.048019
C     10.049550    10.184605     3.287454    -0.086823
C      9.739322    12.022633     4.790396     0.208726
C     10.922604    12.522693     4.359175    -0.211925
C     11.680401    11.889048     3.376783    -0.085107
C      9.288882    10.820723     4.224260    -0.198744
C      8.728209    14.838163     4.605751    -0.178452
C      8.733775    16.204050     4.607823    -0.134717
C     -3.070861     7.680420     1.806845     0.627519
C     -2.277698     6.983517     2.832520    -0.048019
C     -1.073051     7.485344     3.287454    -0.086823
C     -0.762823     5.647316     4.790396     0.208726
C     -1.946105     5.147256     4.359175    -0.211925
C     -2.703902     5.780901     3.376783    -0.085106
C     -0.312383     6.849226     4.224260    -0.198744
C      0.248290     2.831786     4.605751    -0.178452
C      0.242724     1.465899     4.607823    -0.134717
C      5.905639     9.989529     9.704655     0.628427
C      6.698802    10.686432     8.678980    -0.052820
C      7.903449    10.184605     8.224046    -0.085159
C      8.213676    12.022633     6.721104     0.206663
C      7.030394    12.522693     7.152325    -0.207063
C      6.272598    11.889048     8.134717    -0.083910
C      8.664117    10.820723     7.287240    -0.198359
C      9.224789    14.838163     6.905749    -0.179571
C      9.219224    16.204050     6.903677    -0.133083
C      3.070860     7.680420     9.704655     0.628427
C      2.277697     6.983517     8.678980    -0.052820
C      1.073050     7.485344     8.224046    -0.085159
C      0.762823     5.647316     6.721104     0.206663
C      1.946105     5.147256     7.152325    -0.207063
C      2.703901     5.780901     8.134717    -0.083910
C      0.312382     6.849226     7.287240    -0.198359
C     -0.248290     2.831786     6.905749    -0.179571
C     -0.242725     1.465899     6.903677    -0.133083
C     -0.000000     3.530102    17.267250     0.191626
C     -0.000000     0.748499    17.267250     0.060781
C      8.976499    14.139847    17.267250     0.191626
C      8.976499    16.921450    17.267250     0.060781
C      8.976499    14.139847     5.755750     0.191626
C      8.976499    16.921450     5.755750     0.060781
C     -0.000000     3.530102     5.755750     0.191626
C     -0.000000     0.748499     5.755750     0.060781
N     -0.000000     4.966669    17.267250    -0.168738
N      8.976499    12.703280    17.267250    -0.168738
N      8.976499    12.703280     5.755750    -0.168738
N     -0.000000     4.966669     5.755750    -0.168738
O     -2.649325     8.798574    21.608697    -0.582361
O     13.827221     7.107560    21.615144    -0.595605
O     11.625824     8.871375    21.608697    -0.582361
O     -4.850722    10.562389    21.615144    -0.595605
O      2.649324     8.798574    12.925803    -0.583214
O      4.125779     7.107560    12.919356    -0.593243
O      6.327175     8.871375    12.925803    -0.583214
O      4.850720    10.562389    12.919356    -0.593243
O     11.625824     8.871375     1.414303    -0.582361
O     -4.850722    10.562389     1.407856    -0.595605
O     -2.649325     8.798574     1.414303    -0.582361
O     13.827221     7.107560     1.407856    -0.595605
O      6.327175     8.871375    10.097197    -0.583214
O      4.850720    10.562389    10.103644    -0.593243
O      2.649324     8.798574    10.097197    -0.583214
O      4.125779     7.107560    10.103644    -0.593243

The following XYZ coordinates are in angstroms. Other properties are in atomic units.
The sperically averaged electron density of each atom fit to a function of the form exp(a - br)
eigen_1, eigen_2 and eigen_3 are the three eigenvalues of traceless quadrupole moment tensor
  atom number  atomic symbol              X              Y              Z     net charge C6 coefficient C8 coefficient C10 coefficient fluctuating dipole atomic polarizability isotropic forcefield polarizability              a              b squared Pearson coefficient          <r^3>          <r^4>         wp_QDO          m_QDO          q_QDO       dipole_x       dipole_y       dipole_z         dipole            Qxy            Qxz            Qyz     Q(x^2-y^2)  Q(3z^2 - R^2)        eigen_1        eigen_2        eigen_3 static polarizability      alpha(xx)      alpha(xy)      alpha(xz)      alpha(yy)      alpha(yz)      alpha(zz) atomic spin moment
            1             Zn      -3.525431       9.955956       0.000000       1.053375      75.689804 0.12561168E+04  0.36227168E+05                                14.997178                           11.790855       0.287139       2.009170                    0.996299      41.211744     107.554711       0.511693       0.415042      -1.131953       0.137365       0.175054      -0.000000       0.222515       0.121072      -0.000000       0.000000      -0.066179      -0.243480      -0.084933      -0.081160       0.166093             20.881011      20.201469      -8.476617       0.000000      16.684201      -0.000000      25.757362          -0.000006
            2             Zn      12.501930       7.713993       0.000000       1.053374      75.689803 0.12561168E+04  0.36227168E+05                                14.997178                           11.790855       0.287139       2.009170                    0.996299      41.211744     107.554711       0.511693       0.415042      -1.131953      -0.137365      -0.175054      -0.000000       0.222515       0.121072      -0.000000       0.000000      -0.066179      -0.243480      -0.084933      -0.081160       0.166093             20.881011      20.201469      -8.476617       0.000001      16.684201      -0.000000      25.757362          -0.000006
            3             Zn       3.525430       9.955956      11.511500       1.052450      75.550525 0.12534746E+04  0.36129170E+05                                14.973929                           11.773992       0.300461       2.013077                    0.996194      41.197597     107.458477       0.512390       0.414728      -1.132254      -0.139097       0.173049       0.000000       0.222023      -0.122701       0.000000       0.000000      -0.065260      -0.246370      -0.085904      -0.082123       0.168027             20.846246      20.166601       8.461363       0.000000      16.658309      -0.000000      25.713827          -0.000006
            4             Zn       5.451069       7.713993      11.511500       1.052450      75.550517 0.12534744E+04  0.36129164E+05                                14.973927                           11.773991       0.300461       2.013077                    0.996194      41.197597     107.458473       0.512390       0.414728      -1.132254       0.139097      -0.173049      -0.000000       0.222023      -0.122701      -0.000000       0.000000      -0.065260      -0.246370      -0.085904      -0.082123       0.168027             20.846244      20.166599       8.461362      -0.000001      16.658307      -0.000000      25.713825          -0.000006
            5              H      -0.768389       8.290740      20.082963       0.114886       1.174432 0.85445708E+01  0.83533718E+02                                 1.707343                            1.609361      -0.968169       2.421106                    0.998431       3.240043       8.461273       0.551171       1.136705      -0.745482       0.014358       0.034533       0.012655       0.039481       0.012497      -0.003938       0.005194      -0.000935      -0.026942      -0.014973      -0.002065       0.017038              1.754225       1.545886       0.130506      -0.051019       2.043912       0.416080       1.672878          -0.000003
            6              H      15.690922       4.353875      18.291774       0.122212       1.191699 0.87922765E+01  0.87027959E+02                                 1.763661                            1.663219      -0.993897       2.408674                    0.998421       3.296663       8.812725       0.524469       1.179855      -0.734698      -0.017486      -0.028803      -0.012415       0.035910       0.014591      -0.006963       0.007063       0.001599      -0.015911      -0.019093       0.001825       0.017267              1.831468       1.617906       0.103469      -0.045044       2.224046       0.442410       1.652452           0.000001
            7              H      14.453960       5.396402      19.937918       0.118994       1.178867 0.85733035E+01  0.83915356E+02                                 1.714770                            1.615172      -0.986641       2.414774                    0.998321       3.231887       8.455035       0.548393       1.141092      -0.744495      -0.033513      -0.017661       0.011240       0.039514       0.012931      -0.005625       0.004808      -0.000607      -0.025459      -0.015976      -0.001211       0.017188              1.762731       2.105305       0.168255      -0.388457       1.560253       0.020092       1.622637          -0.000001
            8              H       0.502684       7.212873      18.535817       0.124115       1.184476 0.86326372E+01  0.84899300E+02                                 1.744405                            1.639064      -0.991149       2.413711                    0.998314       3.249148       8.605368       0.533662       1.167023      -0.738080       0.032375       0.018732      -0.005940       0.037872       0.010423      -0.005510       0.010054       0.000586      -0.036449      -0.020139       0.003235       0.016903              1.819488       2.162856       0.259401      -0.418367       1.566860      -0.002464       1.728749          -0.000001
            9              H       0.421895       3.290145      19.208089       0.125838       1.154146 0.83716774E+01  0.81599205E+02                                 1.709795                            1.610856      -0.889871       2.463736                    0.999004       3.179636       8.348775       0.540630       1.162338      -0.739767       0.008334       0.014411       0.032824       0.036804       0.002784       0.007038       0.000663      -0.020763       0.039857      -0.018873       0.003892       0.014981              1.780311       1.365051       0.022329       0.112620       1.934871       0.403908       2.041012           0.000004
           10              H       0.407533       1.010721      19.208089       0.110919       1.154650 0.82101678E+01  0.79413343E+02                                 1.681295                            1.571625      -0.852673       2.471137                    0.999128       3.219701       8.344878       0.561290       1.128177      -0.747396       0.006883      -0.014904       0.031592       0.035603      -0.000621       0.006804      -0.000057      -0.021743       0.037775      -0.018665       0.004587       0.014077              1.748451       1.304888      -0.051534       0.132741       2.006370      -0.363261       1.934096           0.000005
           11              H       9.744888       9.379209      20.082963       0.114886       1.174433 0.85445739E+01  0.83533754E+02                                 1.707342                            1.609361      -0.968169       2.421105                    0.998431       3.240044       8.461275       0.551171       1.136705      -0.745482      -0.014358      -0.034533       0.012655       0.039481       0.012497       0.003938      -0.005194      -0.000935      -0.026942      -0.014973      -0.002065       0.017038              1.754225       1.545886       0.130506       0.051019       2.043912      -0.416080       1.672878          -0.000003
           12              H      -6.714423      13.316074      18.291774       0.122212       1.191700 0.87922783E+01  0.87027984E+02                                 1.763661                            1.663219      -0.993896       2.408674                    0.998421       3.296663       8.812726       0.524469       1.179855      -0.734698       0.017486       0.028803      -0.012415       0.035910       0.014591       0.006963      -0.007063       0.001599      -0.015911      -0.019093       0.001825       0.017267              1.831469       1.617906       0.103469       0.045044       2.224047      -0.442410       1.652453           0.000001
           13              H      -5.477461      12.273547      19.937918       0.118994       1.178867 0.85733035E+01  0.83915356E+02                                 1.714770                            1.615172      -0.986641       2.414774                    0.998321       3.231887       8.455035       0.548393       1.141092      -0.744495       0.033513       0.017661       0.011240       0.039514       0.012931       0.005625      -0.004808      -0.000607      -0.025459      -0.015976      -0.001211       0.017188              1.762731       2.105305       0.168255       0.388457       1.560253      -0.020092       1.622637          -0.000001
           14              H       8.473815      10.457076      18.535817       0.124115       1.184476 0.86326333E+01  0.84899253E+02                                 1.744405                            1.639064      -0.991149       2.413711                    0.998314       3.249147       8.605365       0.533662       1.167023      -0.738080      -0.032375      -0.018732      -0.005940       0.037872       0.010423       0.005510      -0.010054       0.000586      -0.036449      -0.020139       0.003235       0.016903              1.819488       2.162856       0.259401       0.418367       1.566859       0.002464       1.728748          -0.000001
           15              H       8.554604      14.379804      19.208089       0.125838       1.154145 0.83716751E+01  0.81599182E+02                                 1.709796                            1.610856      -0.889871       2.463736                    0.999004       3.179635       8.348774       0.540630       1.162338      -0.739767      -0.008334      -0.014411       0.032824       0.036804       0.002784      -0.007038      -0.000663      -0.020763       0.039857      -0.018873       0.003892       0.014981              1.780312       1.365051       0.022329      -0.112620       1.934872      -0.403908       2.041012           0.000004
           16              H       8.568966      16.659228      19.208089       0.110919       1.154649 0.82101620E+01  0.79413272E+02                                 1.681294                            1.571625      -0.852672       2.471138                    0.999128       3.219700       8.344874       0.561290       1.128177      -0.747396      -0.006883       0.014904       0.031592       0.035603      -0.000621      -0.006804       0.000057      -0.021743       0.037774      -0.018665       0.004587       0.014077              1.748451       1.304888      -0.051534      -0.132741       2.006369       0.363261       1.934095           0.000005
           17              H       0.768388       8.290740      14.451537       0.114505       1.174735 0.85463246E+01  0.83552587E+02                                 1.707481                            1.609387      -0.964181       2.422629                    0.998423       3.240381       8.461395       0.551255       1.136509      -0.745537      -0.014239       0.034604      -0.013104       0.039647      -0.012695      -0.003953      -0.005151      -0.000445      -0.026534      -0.015009      -0.002144       0.017153              1.754411       1.545913      -0.130660      -0.050924       2.044348      -0.416271       1.672972          -0.000003
           18              H       2.262078       4.353875      16.242726       0.121295       1.196333 0.88316391E+01  0.87499438E+02                                 1.766683                            1.665688      -0.988860       2.409996                    0.998440       3.302546       8.827370       0.524765       1.178087      -0.735107       0.017391      -0.028644       0.011680       0.035488      -0.014941      -0.007127      -0.007789       0.001511      -0.016246      -0.019930       0.002260       0.017670              1.834772       1.620233      -0.104037      -0.044925       2.229007      -0.444036       1.655074           0.000001
           19              H       3.499039       5.396402      14.596582       0.116893       1.179574 0.85785381E+01  0.83952277E+02                                 1.712638                            1.613447      -0.974861       2.418802                    0.998421       3.236474       8.457383       0.549996       1.137961      -0.745248       0.034594      -0.018183      -0.012462       0.041020      -0.012932      -0.005048      -0.005065      -0.001183      -0.025663      -0.015761      -0.001464       0.017224              1.760383       2.101977      -0.167801      -0.387383       1.558535      -0.020109       1.620636          -0.000001
           20              H      -0.502684       7.212873      15.998683       0.124075       1.181221 0.86020989E+01  0.84495336E+02                                 1.737995                            1.633606      -0.937820       2.437020                    0.998597       3.247606       8.586480       0.535989       1.163380      -0.738909      -0.032609       0.018625       0.005991       0.038028      -0.010455      -0.005433      -0.010108       0.000499      -0.036828      -0.020205       0.003182       0.017022              1.812452       2.153350      -0.257641      -0.415546       1.561559       0.002325       1.722448          -0.000001
           21              H      -0.421896       3.290145      15.326411       0.126626       1.155961 0.83908559E+01  0.81860258E+02                                 1.714445                            1.615011      -0.903888       2.458572                    0.998873       3.179930       8.362442       0.538596       1.165670      -0.738991      -0.007771       0.014113      -0.032477       0.036254      -0.002998       0.007035      -0.000632      -0.020835       0.040130      -0.018995       0.003930       0.015065              1.785318       1.368252      -0.022377       0.113056       1.940685      -0.405542       2.047018           0.000004
           22              H      -0.407533       1.010721      15.326411       0.109901       1.159194 0.82487671E+01  0.79873197E+02                                 1.685033                            1.574787      -0.855964       2.468863                    0.999118       3.225658       8.362415       0.561058       1.127421      -0.747587      -0.006702      -0.014982      -0.031675       0.035674       0.000465       0.007102       0.000080      -0.022485       0.038249      -0.019204       0.004872       0.014332              1.752514       1.307200       0.051780       0.133258       2.011496       0.364890       1.938845           0.000005
           23              H       8.208111       9.379209      14.451537       0.114505       1.174735 0.85463246E+01  0.83552587E+02                                 1.707481                            1.609387      -0.964181       2.422629                    0.998423       3.240381       8.461395       0.551255       1.136509      -0.745537       0.014239      -0.034604      -0.013104       0.039647      -0.012695       0.003953       0.005151      -0.000445      -0.026534      -0.015009      -0.002144       0.017153              1.754411       1.545913      -0.130660       0.050924       2.044348       0.416271       1.672972          -0.000003
           24              H       6.714421      13.316074      16.242726       0.121295       1.196334 0.88316469E+01  0.87499537E+02                                 1.766684                            1.665689      -0.988860       2.409996                    0.998440       3.302547       8.827375       0.524765       1.178087      -0.735107      -0.017391       0.028644       0.011680       0.035488      -0.014941       0.007127       0.007789       0.001511      -0.016246      -0.019930       0.002260       0.017670              1.834773       1.620234      -0.104037       0.044925       2.229009       0.444037       1.655075           0.000001
           25              H       5.477460      12.273547      14.596582       0.116893       1.179574 0.85785332E+01  0.83952211E+02                                 1.712637                            1.613446      -0.974861       2.418802                    0.998421       3.236474       8.457380       0.549996       1.137960      -0.745248      -0.034594       0.018183      -0.012462       0.041020      -0.012932       0.005048       0.005065      -0.001183      -0.025663      -0.015761      -0.001464       0.017224              1.760381       2.101976      -0.167801       0.387383       1.558534       0.020109       1.620635          -0.000001
           26              H       9.479183      10.457076      15.998683       0.124075       1.181221 0.86020936E+01  0.84495262E+02                                 1.737994                            1.633605      -0.937820       2.437020                    0.998597       3.247606       8.586476       0.535990       1.163379      -0.738909       0.032609      -0.018625       0.005991       0.038028      -0.010455       0.005433       0.010108       0.000499      -0.036828      -0.020205       0.003182       0.017022              1.812451       2.153348      -0.257641       0.415546       1.561557      -0.002325       1.722447          -0.000001
           27              H       9.398395      14.379804      15.326411       0.126626       1.155961 0.83908523E+01  0.81860208E+02                                 1.714443                            1.615010      -0.903888       2.458572                    0.998873       3.179930       8.362439       0.538597       1.165670      -0.738991       0.007771      -0.014113      -0.032477       0.036254      -0.002998      -0.007035       0.000632      -0.020835       0.040130      -0.018995       0.003930       0.015065              1.785317       1.368251      -0.022377      -0.113056       1.940684       0.405541       2.047016           0.000004
           28              H       9.384032      16.659228      15.326411       0.109902       1.159194 0.82487630E+01  0.79873143E+02                                 1.685032                            1.574786      -0.855964       2.468863                    0.999118       3.225658       8.362413       0.561059       1.127420      -0.747588       0.006702       0.014982      -0.031675       0.035674       0.000465      -0.007102      -0.000080      -0.022485       0.038249      -0.019204       0.004872       0.014332              1.752512       1.307199       0.051780      -0.133258       2.011494      -0.364889       1.938844           0.000005
           29              H       9.744888       9.379209       2.940037       0.114886       1.174432 0.85445708E+01  0.83533718E+02                                 1.707343                            1.609361      -0.968169       2.421106                    0.998431       3.240043       8.461273       0.551171       1.136705      -0.745482      -0.014358      -0.034533      -0.012655       0.039481       0.012497      -0.003938       0.005194      -0.000935      -0.026942      -0.014973      -0.002065       0.017038              1.754225       1.545886       0.130506      -0.051019       2.043912       0.416080       1.672878          -0.000003
           30              H      -6.714423      13.316074       4.731227       0.122212       1.191700 0.87922847E+01  0.87028060E+02                                 1.763661                            1.663219      -0.993897       2.408674                    0.998421       3.296664       8.812728       0.524469       1.179855      -0.734698       0.017486       0.028803       0.012415       0.035910       0.014591      -0.006963       0.007063       0.001599      -0.015911      -0.019093       0.001825       0.017267              1.831469       1.617906       0.103469      -0.045044       2.224047       0.442411       1.652454           0.000001
           31              H      -5.477461      12.273547       3.085082       0.118994       1.178867 0.85733052E+01  0.83915381E+02                                 1.714771                            1.615173      -0.986641       2.414774                    0.998321       3.231887       8.455037       0.548393       1.141093      -0.744495       0.033513       0.017661      -0.011240       0.039514       0.012931      -0.005625       0.004808      -0.000607      -0.025459      -0.015976      -0.001211       0.017188              1.762732       2.105306       0.168256      -0.388458       1.560254       0.020092       1.622637          -0.000001
           32              H       8.473815      10.457076       4.487183       0.124115       1.184476 0.86326340E+01  0.84899263E+02                                 1.744405                            1.639064      -0.991149       2.413711                    0.998314       3.249147       8.605366       0.533661       1.167024      -0.738080      -0.032375      -0.018732       0.005940       0.037872       0.010423      -0.005510       0.010054       0.000586      -0.036449      -0.020139       0.003235       0.016903              1.819488       2.162856       0.259401      -0.418367       1.566860      -0.002464       1.728749          -0.000001
           33              H       8.554604      14.379804       3.814911       0.125838       1.154147 0.83716881E+01  0.81599343E+02                                 1.709797                            1.610858      -0.889871       2.463736                    0.999004       3.179637       8.348782       0.540630       1.162339      -0.739767      -0.008334      -0.014411      -0.032824       0.036804       0.002784       0.007038       0.000663      -0.020763       0.039857      -0.018873       0.003892       0.014981              1.780313       1.365052       0.022329       0.112620       1.934874       0.403909       2.041014           0.000004
           34              H       8.568966      16.659228       3.814911       0.110919       1.154649 0.82101609E+01  0.79413259E+02                                 1.681294                            1.571625      -0.852672       2.471138                    0.999128       3.219700       8.344874       0.561290       1.128177      -0.747396      -0.006883       0.014904      -0.031592       0.035603      -0.000621       0.006804      -0.000057      -0.021743       0.037774      -0.018665       0.004587       0.014077              1.748450       1.304888      -0.051534       0.132741       2.006369      -0.363261       1.934095           0.000005
           35              H      -0.768389       8.290740       2.940037       0.114886       1.174433 0.85445724E+01  0.83533743E+02                                 1.707343                            1.609361      -0.968169       2.421106                    0.998431       3.240043       8.461275       0.551171       1.136706      -0.745482       0.014358       0.034533      -0.012654       0.039481       0.012497       0.003938      -0.005194      -0.000935      -0.026942      -0.014973      -0.002065       0.017038              1.754226       1.545887       0.130506       0.051019       2.043912      -0.416080       1.672879          -0.000003
           36              H      15.690922       4.353875       4.731227       0.122212       1.191700 0.87922795E+01  0.87027996E+02                                 1.763661                            1.663219      -0.993896       2.408674                    0.998421       3.296663       8.812725       0.524469       1.179855      -0.734698      -0.017486      -0.028803       0.012415       0.035910       0.014591       0.006963      -0.007063       0.001599      -0.015911      -0.019093       0.001825       0.017267              1.831468       1.617906       0.103469       0.045044       2.224046      -0.442411       1.652453           0.000001
           37              H      14.453960       5.396402       3.085082       0.118994       1.178867 0.85733044E+01  0.83915369E+02                                 1.714771                            1.615172      -0.986642       2.414774                    0.998321       3.231887       8.455036       0.548393       1.141092      -0.744495      -0.033513      -0.017661      -0.011240       0.039514       0.012931       0.005625      -0.004808      -0.000607      -0.025459      -0.015976      -0.001211       0.017188              1.762732       2.105305       0.168256       0.388457       1.560253      -0.020092       1.622637          -0.000001
           38              H       0.502684       7.212873       4.487183       0.124115       1.184475 0.86326321E+01  0.84899238E+02                                 1.744405                            1.639064      -0.991149       2.413711                    0.998314       3.249147       8.605365       0.533662       1.167023      -0.738080       0.032375       0.018732       0.005940       0.037872       0.010423       0.005510      -0.010054       0.000586      -0.036449      -0.020139       0.003235       0.016903              1.819488       2.162856       0.259400       0.418367       1.566859       0.002464       1.728748          -0.000001
           39              H       0.421895       3.290145       3.814911       0.125838       1.154146 0.83716782E+01  0.81599217E+02                                 1.709796                            1.610856      -0.889871       2.463736                    0.999004       3.179636       8.348776       0.540630       1.162338      -0.739767       0.008334       0.014411      -0.032824       0.036804       0.002784      -0.007038      -0.000663      -0.020763       0.039857      -0.018873       0.003892       0.014981              1.780312       1.365051       0.022329      -0.112620       1.934872      -0.403908       2.041012           0.000004
           40              H       0.407533       1.010721       3.814911       0.110919       1.154649 0.82101583E+01  0.79413223E+02                                 1.681293                            1.571624      -0.852672       2.471138                    0.999128       3.219700       8.344872       0.561291       1.128176      -0.747396       0.006883      -0.014904      -0.031592       0.035603      -0.000621      -0.006804       0.000057      -0.021743       0.037774      -0.018665       0.004587       0.014077              1.748450       1.304887      -0.051534      -0.132740       2.006368       0.363261       1.934094           0.000005
           41              H       8.208111       9.379209       8.571463       0.114505       1.174735 0.85463286E+01  0.83552640E+02                                 1.707482                            1.609388      -0.964181       2.422629                    0.998423       3.240381       8.461397       0.551255       1.136510      -0.745537       0.014239      -0.034604       0.013104       0.039647      -0.012695      -0.003953      -0.005151      -0.000445      -0.026534      -0.015009      -0.002144       0.017153              1.754412       1.545914      -0.130660      -0.050924       2.044349      -0.416272       1.672973          -0.000003
           42              H       6.714421      13.316074       6.780273       0.121295       1.196335 0.88316527E+01  0.87499603E+02                                 1.766684                            1.665689      -0.988861       2.409995                    0.998440       3.302548       8.827376       0.524765       1.178086      -0.735107      -0.017391       0.028644      -0.011680       0.035488      -0.014941      -0.007127      -0.007789       0.001511      -0.016246      -0.019930       0.002260       0.017670              1.834773       1.620234      -0.104037      -0.044924       2.229009      -0.444037       1.655075           0.000001
           43              H       5.477460      12.273547       8.426418       0.116893       1.179574 0.85785324E+01  0.83952199E+02                                 1.712637                            1.613446      -0.974861       2.418802                    0.998421       3.236474       8.457379       0.549997       1.137960      -0.745248      -0.034594       0.018183       0.012462       0.041020      -0.012932      -0.005048      -0.005065      -0.001183      -0.025663      -0.015761      -0.001464       0.017224              1.760381       2.101975      -0.167801      -0.387383       1.558534      -0.020109       1.620635          -0.000001
           44              H       9.479183      10.457076       7.024317       0.124075       1.181221 0.86020962E+01  0.84495299E+02                                 1.737995                            1.633606      -0.937820       2.437020                    0.998597       3.247606       8.586478       0.535990       1.163379      -0.738909       0.032609      -0.018625      -0.005991       0.038028      -0.010455      -0.005433      -0.010108       0.000499      -0.036828      -0.020205       0.003182       0.017022              1.812451       2.153349      -0.257641      -0.415546       1.561558       0.002325       1.722447          -0.000001
           45              H       9.398395      14.379804       7.696589       0.126626       1.155961 0.83908503E+01  0.81860182E+02                                 1.714443                            1.615009      -0.903888       2.458572                    0.998873       3.179930       8.362438       0.538597       1.165669      -0.738991       0.007771      -0.014113       0.032477       0.036254      -0.002998       0.007035      -0.000632      -0.020835       0.040130      -0.018995       0.003930       0.015065              1.785317       1.368251      -0.022377       0.113056       1.940683      -0.405541       2.047016           0.000004
           46              H       9.384032      16.659228       7.696589       0.109901       1.159194 0.82487652E+01  0.79873172E+02                                 1.685032                            1.574787      -0.855964       2.468863                    0.999118       3.225658       8.362414       0.561059       1.127420      -0.747588       0.006702       0.014982       0.031675       0.035674       0.000465       0.007102       0.000080      -0.022485       0.038249      -0.019204       0.004872       0.014332              1.752513       1.307199       0.051780       0.133258       2.011495       0.364890       1.938845           0.000005
           47              H       0.768388       8.290740       8.571463       0.114505       1.174735 0.85463238E+01  0.83552575E+02                                 1.707481                            1.609387      -0.964181       2.422629                    0.998423       3.240381       8.461394       0.551255       1.136509      -0.745537      -0.014239       0.034604       0.013104       0.039647      -0.012695       0.003953       0.005151      -0.000445      -0.026534      -0.015009      -0.002144       0.017153              1.754411       1.545913      -0.130660       0.050924       2.044348       0.416271       1.672972          -0.000003
           48              H       2.262078       4.353875       6.780273       0.121295       1.196335 0.88316493E+01  0.87499564E+02                                 1.766684                            1.665689      -0.988861       2.409996                    0.998440       3.302547       8.827374       0.524765       1.178087      -0.735107       0.017391      -0.028644      -0.011680       0.035488      -0.014941       0.007127       0.007789       0.001511      -0.016246      -0.019930       0.002260       0.017670              1.834773       1.620234      -0.104037       0.044924       2.229009       0.444037       1.655075           0.000001
           49              H       3.499039       5.396402       8.426418       0.116893       1.179574 0.85785332E+01  0.83952211E+02                                 1.712637                            1.613446      -0.974861       2.418802                    0.998421       3.236474       8.457380       0.549996       1.137960      -0.745248       0.034594      -0.018183       0.012462       0.041020      -0.012932       0.005048       0.005065      -0.001183      -0.025663      -0.015761      -0.001464       0.017224              1.760382       2.101976      -0.167801       0.387383       1.558534       0.020109       1.620635          -0.000001
           50              H      -0.502684       7.212873       7.024317       0.124075       1.181221 0.86020956E+01  0.84495288E+02                                 1.737994                            1.633605      -0.937820       2.437020                    0.998597       3.247606       8.586477       0.535990       1.163379      -0.738909      -0.032609       0.018625      -0.005991       0.038028      -0.010455       0.005433       0.010108       0.000499      -0.036828      -0.020205       0.003182       0.017022              1.812451       2.153349      -0.257641       0.415546       1.561558      -0.002325       1.722447          -0.000001
           51              H      -0.421896       3.290145       7.696589       0.126626       1.155961 0.83908531E+01  0.81860220E+02                                 1.714444                            1.615010      -0.903888       2.458572                    0.998873       3.179930       8.362440       0.538597       1.165670      -0.738991      -0.007771       0.014113       0.032477       0.036254      -0.002998      -0.007035       0.000632      -0.020835       0.040130      -0.018995       0.003930       0.015065              1.785317       1.368251      -0.022377      -0.113056       1.940684       0.405541       2.047017           0.000004
           52              H      -0.407533       1.010721       7.696589       0.109902       1.159193 0.82487605E+01  0.79873118E+02                                 1.685032                            1.574786      -0.855963       2.468863                    0.999118       3.225657       8.362412       0.561059       1.127420      -0.747588      -0.006702      -0.014982       0.031675       0.035674       0.000465      -0.007102      -0.000080      -0.022485       0.038249      -0.019204       0.004872       0.014332              1.752513       1.307199       0.051780      -0.133258       2.011495      -0.364890       1.938844           0.000005
           53              C      -3.070861       7.680420      21.216155       0.627519      24.568330 0.25203135E+03  0.52298535E+04                                 7.980491                            5.683534      -0.075174       2.037905                    0.999657      22.097889      61.961462       0.614126       0.480633      -1.015018      -0.037517       0.031053       0.044557       0.066008      -0.014138       0.074808      -0.064070       0.011684       0.042907      -0.087643      -0.021965       0.109608             11.149600      10.932336      -3.114425      -6.264769       9.735555       5.306383      12.780910          -0.000000
           54              C      -2.277698       6.983517      20.190480      -0.048019      42.053743 0.43036790E+03  0.10012454E+05                                10.528092                            6.856289      -0.024286       1.997344                    0.999450      27.209768      75.821124       0.642741       0.409609      -1.077123       0.026184      -0.016091      -0.031547       0.044042       0.011615      -0.006195       0.003825      -0.004444      -0.024478      -0.015184      -0.000767       0.015951             16.069927      15.893904      -4.883837     -10.189500      13.677637       8.725377      18.638240          -0.000001
           55              C      -1.073051       7.485344      19.735546      -0.086823      35.295846 0.40153976E+03  0.92746633E+04                                 9.431930                            6.718839      -0.034705       1.960200                    0.999644      28.985120      83.183425       0.628992       0.421591      -1.058615      -0.005055      -0.024527      -0.015658       0.029535       0.019589       0.014540       0.005507      -0.027260      -0.037450      -0.026670      -0.006531       0.033201             12.586481      13.485979      -2.427488      -7.507060      10.214129       5.308182      14.059333          -0.000002
           56              C      -0.762823       5.647316      18.232604       0.208726      36.553475 0.36841431E+03  0.83042997E+04                                 9.815592                            6.517685      -0.038413       2.007102                    0.999616      25.447596      71.467288       0.628432       0.432396      -1.054983       0.022611      -0.018334      -0.031742       0.043069      -0.020066      -0.028434       0.009565      -0.021033       0.036943      -0.038032      -0.002011       0.040043             14.346571      13.746796      -2.997915      -8.433166      13.490973       6.777497      15.801942          -0.000000
           57              C      -1.946105       5.147256      18.663825      -0.211925      38.408597 0.44322987E+03  0.10489905E+05                                 9.927446                            7.019606       0.068798       1.981346                    0.999678      30.439328      88.325507       0.620777       0.416896      -1.061955      -0.024265       0.012011       0.033036       0.042713       0.022869       0.011659       0.020376      -0.025957      -0.034518      -0.021772      -0.020521       0.042292             13.427175      14.157097      -2.921816      -7.746959      11.950364       5.925918      14.174062           0.000001
           58              C      -2.703902       5.780901      19.646217      -0.085106      35.376020 0.41095025E+03  0.95356554E+04                                 9.439133                            6.786084       0.000063       1.970960                    0.999673      29.005930      83.106392       0.628151       0.420224      -1.060753       0.026882       0.000680      -0.018273       0.032511       0.020845      -0.004535      -0.007952       0.020591      -0.035154      -0.020087      -0.010565       0.030652             12.521480      11.717155      -2.824512      -6.288799      12.106973       6.543306      13.740310          -0.000001
           59              C      -0.312383       6.849226      18.798740      -0.198744      37.952312 0.44016940E+03  0.10383806E+05                                 9.816460                            6.979894       0.118981       2.000867                    0.999682      30.099576      86.770847       0.625548       0.415058      -1.064729      -0.014987       0.018574       0.014752       0.028058       0.025295      -0.009434       0.000769       0.031284      -0.057563      -0.025410      -0.014971       0.040381             13.160208      12.255533      -2.132803      -6.816754      12.253491       6.452587      14.971600          -0.000000
           60              C       0.248290       2.831786      18.417249      -0.178452      36.824100 0.42233388E+03  0.98706008E+04                                 9.657237                            6.851334       0.121537       2.006009                    0.999728      29.714838      85.547208       0.628771       0.416798      -1.062535      -0.006345      -0.039992       0.008801       0.041438       0.006288       0.011021       0.023819       0.008741       0.066612      -0.027044      -0.010325       0.037369             13.144450       5.340727      -0.660567       0.652975      24.032507      -0.916993      10.060114           0.000004
           61              C       0.242724       1.465899      18.415177      -0.134717      37.134227 0.41314127E+03  0.96061556E+04                                 9.756964                            6.802913       0.049340       1.983899                    0.999693      29.406866      84.539897       0.627094       0.420071      -1.060086      -0.001495       0.034240      -0.006362       0.034858      -0.001187       0.009974      -0.021992      -0.007481       0.076165      -0.022245      -0.015539       0.037784             13.570429       5.308556       0.098866       0.822115      25.688148       1.313716       9.714583           0.000005
           62              C      12.047360       9.989529      21.216155       0.627519      24.568329 0.25203134E+03  0.52298532E+04                                 7.980491                            5.683534      -0.075174       2.037905                    0.999657      22.097889      61.961464       0.614126       0.480633      -1.015017       0.037517      -0.031053       0.044557       0.066008      -0.014138      -0.074809       0.064070       0.011684       0.042907      -0.087643      -0.021965       0.109608             11.149600      10.932336      -3.114425       6.264770       9.735555      -5.306383      12.780910          -0.000000
           63              C      11.254197      10.686432      20.190480      -0.048019      42.053747 0.43036793E+03  0.10012455E+05                                10.528093                            6.856289      -0.024286       1.997343                    0.999450      27.209769      75.821131       0.642741       0.409609      -1.077123      -0.026184       0.016091      -0.031547       0.044042       0.011616       0.006195      -0.003825      -0.004443      -0.024478      -0.015184      -0.000767       0.015951             16.069929      15.893906      -4.883838      10.189502      13.677639      -8.725378      18.638242          -0.000001
           64              C      10.049550      10.184605      19.735546      -0.086823      35.295848 0.40153978E+03  0.92746640E+04                                 9.431931                            6.718840      -0.034705       1.960200                    0.999644      28.985121      83.183430       0.628992       0.421591      -1.058615       0.005055       0.024527      -0.015658       0.029535       0.019589      -0.014540      -0.005507      -0.027260      -0.037450      -0.026670      -0.006531       0.033201             12.586481      13.485980      -2.427489       7.507060      10.214130      -5.308183      14.059334          -0.000003
           65              C       9.739322      12.022633      18.232604       0.208726      36.553475 0.36841432E+03  0.83042999E+04                                 9.815592                            6.517685      -0.038413       2.007102                    0.999616      25.447596      71.467286       0.628432       0.432396      -1.054983      -0.022611       0.018334      -0.031742       0.043069      -0.020066       0.028434      -0.009565      -0.021033       0.036943      -0.038032      -0.002011       0.040043             14.346571      13.746797      -2.997915       8.433166      13.490973      -6.777497      15.801942          -0.000000
           66              C      10.922604      12.522693      18.663825      -0.211925      38.408590 0.44322977E+03  0.10489902E+05                                 9.927444                            7.019605       0.068798       1.981346                    0.999678      30.439325      88.325494       0.620777       0.416896      -1.061955       0.024265      -0.012011       0.033036       0.042713       0.022869      -0.011659      -0.020376      -0.025957      -0.034518      -0.021772      -0.020521       0.042292             13.427172      14.157094      -2.921815       7.746957      11.950363      -5.925917      14.174060           0.000001
           67              C      11.680401      11.889048      19.646217      -0.085107      35.376021 0.41095026E+03  0.95356556E+04                                 9.439133                            6.786084       0.000063       1.970961                    0.999673      29.005930      83.106393       0.628151       0.420224      -1.060753      -0.026882      -0.000680      -0.018273       0.032511       0.020845       0.004535       0.007952       0.020591      -0.035154      -0.020087      -0.010565       0.030652             12.521480      11.717156      -2.824513       6.288799      12.106974      -6.543306      13.740312          -0.000001
           68              C       9.288882      10.820723      18.798740      -0.198744      37.952306 0.44016933E+03  0.10383804E+05                                 9.816459                            6.979893       0.118981       2.000867                    0.999682      30.099573      86.770833       0.625548       0.415058      -1.064729       0.014987      -0.018574       0.014752       0.028058       0.025295       0.009434      -0.000769       0.031284      -0.057563      -0.025410      -0.014971       0.040381             13.160206      12.255531      -2.132803       6.816753      12.253489      -6.452586      14.971598           0.000000
           69              C       8.728209      14.838163      18.417249      -0.178452      36.824099 0.42233388E+03  0.98706008E+04                                 9.657236                            6.851334       0.121537       2.006009                    0.999728      29.714838      85.547207       0.628771       0.416798      -1.062535       0.006345       0.039992       0.008801       0.041438       0.006288      -0.011021      -0.023819       0.008741       0.066613      -0.027044      -0.010325       0.037369             13.144449       5.340727      -0.660567      -0.652975      24.032505       0.916993      10.060114           0.000004
           70              C       8.733775      16.204050      18.415177      -0.134717      37.134226 0.41314126E+03  0.96061554E+04                                 9.756964                            6.802913       0.049340       1.983899                    0.999693      29.406865      84.539891       0.627094       0.420071      -1.060086       0.001495      -0.034240      -0.006362       0.034858      -0.001188      -0.009974       0.021992      -0.007481       0.076165      -0.022245      -0.015539       0.037784             13.570429       5.308556       0.098866      -0.822115      25.688148      -1.313717       9.714583           0.000005
           71              C       3.070860       7.680420      13.318345       0.628427      24.545422 0.25171311E+03  0.52219722E+04                                 7.978975                            5.682421      -0.079319       2.036667                    0.999610      22.081130      61.921301       0.613741       0.481052      -1.014724       0.035424       0.031934      -0.043070       0.064263       0.015122       0.075419       0.064056       0.010792       0.043075      -0.087570      -0.022939       0.110509             11.146906      10.929232       3.113158      -6.262137       9.733999      -5.305259      12.777487          -0.000000
           72              C       2.277697       6.983517      14.344020      -0.052820      42.197367 0.43220797E+03  0.10064221E+05                                10.539626                            6.862899      -0.000245       2.003641                    0.999338      27.283998      76.018077       0.643672       0.408652      -1.077943      -0.026618      -0.016933       0.031691       0.044716      -0.009996      -0.004992      -0.003105      -0.006128      -0.023558      -0.013092      -0.001300       0.014392             16.088437      15.910880       4.891344     -10.201933      13.693683      -8.737366      18.660748          -0.000001
           73              C       1.073050       7.485344      14.798954      -0.085159      35.257827 0.40102294E+03  0.92596986E+04                                 9.424316                            6.713926      -0.034474       1.960686                    0.999643      28.969975      83.125043       0.629308       0.421517      -1.058666       0.006145      -0.023815       0.014948       0.028781      -0.019545       0.015261      -0.004390      -0.027723      -0.035763      -0.027709      -0.005042       0.032751             12.574691      13.471160       2.423695      -7.496790      10.207573      -5.303640      14.045340          -0.000003
           74              C       0.762823       5.647316      16.301896       0.206663      36.556201 0.36849159E+03  0.83058477E+04                                 9.813362                            6.516620      -0.038507       2.007408                    0.999626      25.447254      71.447806       0.628784       0.432164      -1.055205      -0.024255      -0.017577       0.030106       0.042469       0.019578      -0.029113      -0.010155      -0.021822       0.038579      -0.038504      -0.002315       0.040819             14.343057      13.744354       2.998321      -8.431830      13.486839      -6.775317      15.797977          -0.000000
           75              C       1.946105       5.147256      15.870675      -0.207063      38.235182 0.44084662E+03  0.10419466E+05                                 9.899537                            7.001636       0.074094       1.983757                    0.999720      30.352673      88.015328       0.621449       0.417007      -1.061883       0.024437       0.013057      -0.032053       0.042368      -0.021508       0.009037      -0.022474      -0.025883      -0.031710      -0.023784      -0.017711       0.041495             13.385147      14.109653       2.906889      -7.715358      11.919156      -5.906625      14.126631           0.000001
           76              C       2.703901       5.780901      14.888283      -0.083910      35.399653 0.41128699E+03  0.95465542E+04                                 9.449863                            6.794192      -0.001734       1.970223                    0.999622      29.011581      83.168190       0.626964       0.420883      -1.060211      -0.023119       0.001580       0.016343       0.028356      -0.020671      -0.003694       0.008350       0.018984      -0.041295      -0.020451      -0.010491       0.030942             12.536170      11.727071       2.830073      -6.294920      12.124127      -6.554351      13.757312          -0.000001
           77              C       0.312382       6.849226      15.735760      -0.198359      38.017384 0.44099711E+03  0.10409119E+05                                 9.833344                            6.991521       0.114343       1.999146                    0.999703      30.118101      86.872928       0.624294       0.415661      -1.064251       0.015947       0.017926      -0.014514       0.028041      -0.027591      -0.008244      -0.000725       0.031230      -0.057011      -0.025885      -0.016073       0.041958             13.185764      12.273507       2.143445      -6.831571      12.278277      -6.470991      15.005508           0.000000
           78              C      -0.248290       2.831786      16.117251      -0.179571      36.843865 0.42257219E+03  0.98783139E+04                                 9.662778                            6.854579       0.118162       2.004935                    0.999734      29.724035      85.604212       0.628394       0.416958      -1.062352       0.005261      -0.041461      -0.008326       0.042614      -0.006842       0.011440      -0.023461       0.009860       0.064309      -0.027085      -0.009843       0.036927             13.152825       5.343046       0.659696       0.653343      24.048436       0.916929      10.066992           0.000004
           79              C      -0.242725       1.465899      16.119323      -0.133083      37.070099 0.41230597E+03  0.95813246E+04                                 9.742733                            6.793404       0.050869       1.984696                    0.999690      29.383875      84.433854       0.627934       0.419746      -1.060353      -0.000042       0.032704       0.005952       0.033241       0.003225       0.009085       0.021758      -0.009552       0.079688      -0.020366      -0.018230       0.038596             13.548308       5.300719      -0.099147       0.821489      25.641485      -1.309059       9.702719           0.000005
           80              C       5.905639       9.989529      13.318345       0.628427      24.545422 0.25171311E+03  0.52219721E+04                                 7.978975                            5.682421      -0.079319       2.036667                    0.999610      22.081130      61.921301       0.613741       0.481052      -1.014724      -0.035424      -0.031934      -0.043070       0.064263       0.015122      -0.075419      -0.064056       0.010792       0.043075      -0.087570      -0.022939       0.110509             11.146906      10.929232       3.113158       6.262137       9.733999       5.305259      12.777487          -0.000000
           81              C       6.698802      10.686432      14.344020      -0.052820      42.197368 0.43220797E+03  0.10064221E+05                                10.539626                            6.862899      -0.000246       2.003641                    0.999338      27.283998      76.018079       0.643672       0.408652      -1.077943       0.026618       0.016933       0.031691       0.044716      -0.009996       0.004991       0.003105      -0.006128      -0.023558      -0.013092      -0.001300       0.014392             16.088438      15.910880       4.891344      10.201934      13.693684       8.737367      18.660750          -0.000001
           82              C       7.903449      10.184605      14.798954      -0.085159      35.257824 0.40102291E+03  0.92596979E+04                                 9.424315                            6.713926      -0.034475       1.960686                    0.999643      28.969974      83.125040       0.629308       0.421517      -1.058666      -0.006145       0.023815       0.014948       0.028781      -0.019545      -0.015261       0.004390      -0.027723      -0.035763      -0.027709      -0.005042       0.032751             12.574690      13.471158       2.423695       7.496789      10.207573       5.303640      14.045339          -0.000003
           83              C       8.213676      12.022633      16.301896       0.206663      36.556202 0.36849161E+03  0.83058483E+04                                 9.813362                            6.516620      -0.038507       2.007408                    0.999626      25.447255      71.447808       0.628784       0.432164      -1.055205       0.024255       0.017577       0.030106       0.042469       0.019578       0.029113       0.010155      -0.021822       0.038579      -0.038504      -0.002315       0.040819             14.343057      13.744354       2.998321       8.431830      13.486839       6.775317      15.797977          -0.000000
           84              C       7.030394      12.522693      15.870675      -0.207063      38.235188 0.44084669E+03  0.10419468E+05                                 9.899538                            7.001637       0.074093       1.983757                    0.999720      30.352677      88.015345       0.621449       0.417007      -1.061883      -0.024437      -0.013057      -0.032053       0.042368      -0.021508      -0.009037       0.022474      -0.025883      -0.031710      -0.023785      -0.017711       0.041495             13.385148      14.109653       2.906889       7.715358      11.919158       5.906626      14.126632           0.000001
           85              C       6.272598      11.889048      14.888283      -0.083910      35.399653 0.41128698E+03  0.95465539E+04                                 9.449864                            6.794192      -0.001734       1.970223                    0.999622      29.011579      83.168185       0.626964       0.420884      -1.060211       0.023119      -0.001580       0.016343       0.028356      -0.020671       0.003694      -0.008350       0.018984      -0.041295      -0.020451      -0.010491       0.030942             12.536171      11.727070       2.830074       6.294921      12.124129       6.554353      13.757314          -0.000001
           86              C       8.664117      10.820723      15.735760      -0.198359      38.017386 0.44099714E+03  0.10409120E+05                                 9.833345                            6.991522       0.114343       1.999146                    0.999703      30.118101      86.872925       0.624294       0.415661      -1.064251      -0.015947      -0.017926      -0.014514       0.028041      -0.027591       0.008244       0.000725       0.031230      -0.057011      -0.025885      -0.016073       0.041958             13.185764      12.273506       2.143446       6.831571      12.278278       6.470992      15.005509           0.000000
           87              C       9.224789      14.838163      16.117251      -0.179571      36.843867 0.42257221E+03  0.98783145E+04                                 9.662779                            6.854579       0.118162       2.004935                    0.999734      29.724035      85.604212       0.628394       0.416958      -1.062352      -0.005261       0.041461      -0.008326       0.042614      -0.006842      -0.011440       0.023461       0.009860       0.064309      -0.027085      -0.009843       0.036927             13.152825       5.343047       0.659697      -0.653343      24.048438      -0.916930      10.066991           0.000004
           88              C       9.219224      16.204050      16.119323      -0.133083      37.070104 0.41230605E+03  0.95813267E+04                                 9.742734                            6.793404       0.050868       1.984696                    0.999690      29.383877      84.433860       0.627934       0.419746      -1.060353       0.000042      -0.032704       0.005952       0.033241       0.003225      -0.009085      -0.021758      -0.009552       0.079688      -0.020366      -0.018230       0.038596             13.548309       5.300720      -0.099147      -0.821489      25.641488       1.309060       9.702719           0.000005
           89              C      12.047360       9.989529       1.806845       0.627519      24.568330 0.25203134E+03  0.52298534E+04                                 7.980491                            5.683535      -0.075174       2.037905                    0.999657      22.097889      61.961464       0.614126       0.480633      -1.015017       0.037517      -0.031053      -0.044557       0.066008      -0.014138       0.074809      -0.064070       0.011684       0.042907      -0.087643      -0.021965       0.109608             11.149601      10.932336      -3.114425      -6.264770       9.735556       5.306383      12.780911          -0.000000
           90              C      11.254197      10.686432       2.832520      -0.048019      42.053753 0.43036798E+03  0.10012457E+05                                10.528094                            6.856290      -0.024286       1.997343                    0.999450      27.209771      75.821139       0.642741       0.409609      -1.077123      -0.026184       0.016091       0.031547       0.044042       0.011615      -0.006195       0.003825      -0.004443      -0.024478      -0.015184      -0.000767       0.015951             16.069931      15.893907      -4.883838     -10.189503      13.677640       8.725379      18.638245          -0.000001
           91              C      10.049550      10.184605       3.287454      -0.086823      35.295844 0.40153975E+03  0.92746628E+04                                 9.431930                            6.718839      -0.034705       1.960200                    0.999644      28.985120      83.183422       0.628992       0.421591      -1.058615       0.005055       0.024527       0.015658       0.029535       0.019589       0.014540       0.005507      -0.027260      -0.037450      -0.026670      -0.006531       0.033201             12.586479      13.485978      -2.427488      -7.507059      10.214129       5.308182      14.059332          -0.000002
           92              C       9.739322      12.022633       4.790396       0.208726      36.553472 0.36841431E+03  0.83042995E+04                                 9.815591                            6.517685      -0.038413       2.007102                    0.999616      25.447596      71.467288       0.628432       0.432396      -1.054983      -0.022611       0.018334       0.031742       0.043069      -0.020066      -0.028434       0.009565      -0.021033       0.036943      -0.038032      -0.002011       0.040043             14.346570      13.746796      -2.997915      -8.433165      13.490973       6.777497      15.801941          -0.000000
           93              C      10.922604      12.522693       4.359175      -0.211925      38.408610 0.44323000E+03  0.10489909E+05                                 9.927448                            7.019607       0.068798       1.981346                    0.999678      30.439328      88.325507       0.620777       0.416896      -1.061955       0.024265      -0.012011      -0.033036       0.042713       0.022869       0.011659       0.020376      -0.025956      -0.034518      -0.021772      -0.020521       0.042292             13.427179      14.157099      -2.921819      -7.746961      11.950367       5.925923      14.174069           0.000001
           94              C      11.680401      11.889048       3.376783      -0.085107      35.376028 0.41095033E+03  0.95356578E+04                                 9.439135                            6.786085       0.000063       1.970960                    0.999673      29.005933      83.106409       0.628151       0.420224      -1.060753      -0.026882      -0.000680       0.018273       0.032511       0.020845      -0.004535      -0.007952       0.020592      -0.035154      -0.020087      -0.010565       0.030652             12.521483      11.717158      -2.824513      -6.288801      12.106976       6.543307      13.740315          -0.000001
           95              C       9.288882      10.820723       4.224260      -0.198744      37.952309 0.44016938E+03  0.10383805E+05                                 9.816459                            6.979893       0.118981       2.000867                    0.999682      30.099575      86.770842       0.625548       0.415058      -1.064729       0.014987      -0.018574      -0.014752       0.028058       0.025295      -0.009434       0.000769       0.031284      -0.057562      -0.025410      -0.014971       0.040381             13.160207      12.255532      -2.132803      -6.816754      12.253490       6.452586      14.971599           0.000000
           96              C       8.728209      14.838163       4.605751      -0.178452      36.824105 0.42233394E+03  0.98706028E+04                                 9.657238                            6.851335       0.121537       2.006009                    0.999728      29.714842      85.547229       0.628771       0.416798      -1.062535       0.006345       0.039992      -0.008801       0.041438       0.006288       0.011021       0.023819       0.008741       0.066613      -0.027044      -0.010325       0.037369             13.144451       5.340727      -0.660567       0.652975      24.032511      -0.916992      10.060116           0.000004
           97              C       8.733775      16.204050       4.607823      -0.134717      37.134228 0.41314127E+03  0.96061557E+04                                 9.756964                            6.802913       0.049340       1.983899                    0.999693      29.406865      84.539893       0.627094       0.420071      -1.060086       0.001495      -0.034240       0.006362       0.034858      -0.001188       0.009974      -0.021992      -0.007481       0.076165      -0.022245      -0.015539       0.037784             13.570431       5.308557       0.098866       0.822115      25.688152       1.313718       9.714583           0.000005
           98              C      -3.070861       7.680420       1.806845       0.627519      24.568328 0.25203132E+03  0.52298529E+04                                 7.980491                            5.683535      -0.075174       2.037905                    0.999657      22.097888      61.961463       0.614126       0.480633      -1.015017      -0.037517       0.031053      -0.044557       0.066008      -0.014138      -0.074809       0.064070       0.011684       0.042907      -0.087643      -0.021965       0.109608             11.149601      10.932336      -3.114425       6.264770       9.735555      -5.306383      12.780910          -0.000000
           99              C      -2.277698       6.983517       2.832520      -0.048019      42.053752 0.43036799E+03  0.10012457E+05                                10.528094                            6.856290      -0.024286       1.997343                    0.999450      27.209771      75.821138       0.642741       0.409609      -1.077123       0.026184      -0.016091       0.031547       0.044042       0.011616       0.006195      -0.003825      -0.004444      -0.024478      -0.015184      -0.000767       0.015951             16.069931      15.893907      -4.883838      10.189503      13.677640      -8.725379      18.638244          -0.000001
          100              C      -1.073051       7.485344       3.287454      -0.086823      35.295846 0.40153976E+03  0.92746633E+04                                 9.431931                            6.718839      -0.034706       1.960200                    0.999644      28.985120      83.183429       0.628992       0.421591      -1.058615      -0.005055      -0.024527       0.015658       0.029535       0.019589      -0.014540      -0.005507      -0.027260      -0.037450      -0.026670      -0.006531       0.033201             12.586481      13.485979      -2.427489       7.507060      10.214130      -5.308183      14.059334          -0.000002
          101              C      -0.762823       5.647316       4.790396       0.208726      36.553475 0.36841432E+03  0.83043001E+04                                 9.815592                            6.517686      -0.038413       2.007102                    0.999616      25.447597      71.467294       0.628432       0.432396      -1.054983       0.022611      -0.018334       0.031742       0.043069      -0.020066       0.028434      -0.009565      -0.021033       0.036943      -0.038032      -0.002011       0.040043             14.346572      13.746797      -2.997916       8.433166      13.490975      -6.777499      15.801943          -0.000000
          102              C      -1.946105       5.147256       4.359175      -0.211925      38.408609 0.44323000E+03  0.10489909E+05                                 9.927448                            7.019607       0.068798       1.981346                    0.999678      30.439327      88.325503       0.620777       0.416896      -1.061955      -0.024265       0.012011      -0.033036       0.042713       0.022869      -0.011660      -0.020376      -0.025956      -0.034518      -0.021772      -0.020521       0.042292             13.427178      14.157099      -2.921819       7.746961      11.950367      -5.925922      14.174069           0.000001
          103              C      -2.703902       5.780901       3.376783      -0.085106      35.376020 0.41095023E+03  0.95356548E+04                                 9.439133                            6.786084       0.000063       1.970961                    0.999673      29.005930      83.106391       0.628151       0.420224      -1.060753       0.026882       0.000680       0.018273       0.032511       0.020845       0.004535       0.007952       0.020591      -0.035154      -0.020087      -0.010565       0.030652             12.521479      11.717155      -2.824512       6.288799      12.106972      -6.543305      13.740310          -0.000001
          104              C      -0.312383       6.849226       4.224260      -0.198744      37.952312 0.44016941E+03  0.10383806E+05                                 9.816460                            6.979894       0.118981       2.000867                    0.999682      30.099576      86.770844       0.625548       0.415058      -1.064729      -0.014987       0.018574      -0.014752       0.028058       0.025295       0.009434      -0.000769       0.031284      -0.057563      -0.025410      -0.014971       0.040381             13.160208      12.255532      -2.132804       6.816754      12.253491      -6.452587      14.971600          -0.000000
          105              C       0.248290       2.831786       4.605751      -0.178452      36.824104 0.42233394E+03  0.98706027E+04                                 9.657237                            6.851334       0.121537       2.006009                    0.999728      29.714841      85.547218       0.628771       0.416798      -1.062535      -0.006345      -0.039992      -0.008801       0.041438       0.006288      -0.011021      -0.023819       0.008741       0.066612      -0.027044      -0.010325       0.037369             13.144450       5.340727      -0.660567      -0.652975      24.032508       0.916993      10.060115           0.000004
          106              C       0.242724       1.465899       4.607823      -0.134717      37.134229 0.41314130E+03  0.96061564E+04                                 9.756965                            6.802913       0.049340       1.983899                    0.999693      29.406865      84.539894       0.627094       0.420071      -1.060086      -0.001495       0.034240       0.006362       0.034858      -0.001187      -0.009974       0.021992      -0.007481       0.076165      -0.022245      -0.015539       0.037784             13.570431       5.308557       0.098866      -0.822115      25.688153      -1.313718       9.714583           0.000005
          107              C       5.905639       9.989529       9.704655       0.628427      24.545422 0.25171312E+03  0.52219722E+04                                 7.978974                            5.682421      -0.079319       2.036668                    0.999610      22.081130      61.921299       0.613741       0.481052      -1.014724      -0.035424      -0.031934       0.043070       0.064263       0.015122       0.075419       0.064056       0.010792       0.043075      -0.087570      -0.022939       0.110509             11.146906      10.929232       3.113157      -6.262136       9.733999      -5.305258      12.777486          -0.000000
          108              C       6.698802      10.686432       8.678980      -0.052820      42.197368 0.43220797E+03  0.10064221E+05                                10.539626                            6.862899      -0.000246       2.003641                    0.999338      27.283998      76.018077       0.643672       0.408652      -1.077943       0.026618       0.016933      -0.031691       0.044716      -0.009996      -0.004991      -0.003105      -0.006128      -0.023558      -0.013092      -0.001300       0.014392             16.088438      15.910880       4.891344     -10.201933      13.693684      -8.737366      18.660750          -0.000001
          109              C       7.903449      10.184605       8.224046      -0.085159      35.257820 0.40102286E+03  0.92596963E+04                                 9.424314                            6.713925      -0.034474       1.960686                    0.999643      28.969973      83.125034       0.629308       0.421517      -1.058667      -0.006145       0.023815      -0.014948       0.028781      -0.019545       0.015261      -0.004390      -0.027723      -0.035763      -0.027709      -0.005042       0.032751             12.574688      13.471156       2.423694      -7.496788      10.207572      -5.303639      14.045337          -0.000003
          110              C       8.213676      12.022633       6.721104       0.206663      36.556198 0.36849159E+03  0.83058475E+04                                 9.813361                            6.516620      -0.038507       2.007408                    0.999626      25.447254      71.447803       0.628784       0.432164      -1.055205       0.024255       0.017577      -0.030106       0.042469       0.019578      -0.029113      -0.010155      -0.021822       0.038579      -0.038504      -0.002315       0.040819             14.343055      13.744352       2.998321      -8.431828      13.486838      -6.775317      15.797975          -0.000000
          111              C       7.030394      12.522693       7.152325      -0.207063      38.235195 0.44084675E+03  0.10419470E+05                                 9.899540                            7.001638       0.074093       1.983757                    0.999720      30.352673      88.015331       0.621449       0.417007      -1.061883      -0.024437      -0.013057       0.032053       0.042368      -0.021508       0.009037      -0.022474      -0.025883      -0.031710      -0.023784      -0.017711       0.041495             13.385151      14.109654       2.906891      -7.715359      11.919160      -5.906630      14.126638           0.000001
          112              C       6.272598      11.889048       8.134717      -0.083910      35.399651 0.41128695E+03  0.95465528E+04                                 9.449863                            6.794191      -0.001733       1.970223                    0.999622      29.011579      83.168177       0.626964       0.420883      -1.060211       0.023119      -0.001580      -0.016343       0.028356      -0.020671      -0.003694       0.008350       0.018984      -0.041295      -0.020451      -0.010491       0.030942             12.536169      11.727069       2.830073      -6.294919      12.124126      -6.554351      13.757312          -0.000001
          113              C       8.664117      10.820723       7.287240      -0.198359      38.017382 0.44099708E+03  0.10409118E+05                                 9.833343                            6.991521       0.114343       1.999146                    0.999703      30.118100      86.872918       0.624294       0.415661      -1.064251      -0.015947      -0.017926       0.014514       0.028041      -0.027591      -0.008244      -0.000725       0.031230      -0.057011      -0.025885      -0.016073       0.041958             13.185763      12.273505       2.143445      -6.831569      12.278276      -6.470991      15.005507           0.000000
          114              C       9.224789      14.838163       6.905749      -0.179571      36.843867 0.42257222E+03  0.98783146E+04                                 9.662779                            6.854579       0.118162       2.004935                    0.999734      29.724035      85.604210       0.628394       0.416958      -1.062352      -0.005261       0.041461       0.008326       0.042614      -0.006842       0.011440      -0.023461       0.009860       0.064309      -0.027085      -0.009843       0.036927             13.152825       5.343047       0.659696       0.653343      24.048438       0.916931      10.066991           0.000004
          115              C       9.219224      16.204050       6.903677      -0.133083      37.070103 0.41230603E+03  0.95813263E+04                                 9.742734                            6.793404       0.050868       1.984696                    0.999690      29.383877      84.433861       0.627934       0.419746      -1.060353       0.000042      -0.032704      -0.005952       0.033241       0.003225       0.009085       0.021758      -0.009552       0.079688      -0.020366      -0.018230       0.038596             13.548309       5.300719      -0.099147       0.821489      25.641487      -1.309058       9.702719           0.000005
          116              C       3.070860       7.680420       9.704655       0.628427      24.545421 0.25171310E+03  0.52219719E+04                                 7.978975                            5.682421      -0.079319       2.036667                    0.999610      22.081129      61.921297       0.613741       0.481052      -1.014724       0.035424       0.031934       0.043070       0.064263       0.015122      -0.075419      -0.064056       0.010792       0.043075      -0.087570      -0.022939       0.110509             11.146906      10.929232       3.113157       6.262136       9.733999       5.305259      12.777487          -0.000000
          117              C       2.277697       6.983517       8.678980      -0.052820      42.197362 0.43220791E+03  0.10064220E+05                                10.539625                            6.862899      -0.000245       2.003641                    0.999338      27.283996      76.018069       0.643673       0.408652      -1.077943      -0.026618      -0.016933      -0.031691       0.044716      -0.009996       0.004991       0.003105      -0.006128      -0.023558      -0.013092      -0.001300       0.014392             16.088436      15.910878       4.891343      10.201932      13.693682       8.737365      18.660748          -0.000001
          118              C       1.073050       7.485344       8.224046      -0.085159      35.257822 0.40102289E+03  0.92596971E+04                                 9.424314                            6.713925      -0.034474       1.960686                    0.999643      28.969973      83.125032       0.629308       0.421517      -1.058667       0.006145      -0.023815      -0.014948       0.028781      -0.019545      -0.015261       0.004390      -0.027723      -0.035763      -0.027709      -0.005042       0.032751             12.574689      13.471157       2.423694       7.496788      10.207572       5.303639      14.045337          -0.000003
          119              C       0.762823       5.647316       6.721104       0.206663      36.556201 0.36849161E+03  0.83058482E+04                                 9.813362                            6.516620      -0.038507       2.007408                    0.999626      25.447255      71.447810       0.628784       0.432164      -1.055205      -0.024255      -0.017577      -0.030106       0.042469       0.019578       0.029113       0.010155      -0.021822       0.038579      -0.038504      -0.002315       0.040819             14.343057      13.744354       2.998321       8.431829      13.486839       6.775317      15.797977          -0.000000
          120              C       1.946105       5.147256       7.152325      -0.207063      38.235199 0.44084681E+03  0.10419472E+05                                 9.899540                            7.001638       0.074093       1.983757                    0.999720      30.352675      88.015338       0.621449       0.417007      -1.061883       0.024437       0.013057       0.032053       0.042368      -0.021508      -0.009037       0.022475      -0.025883      -0.031710      -0.023785      -0.017711       0.041495             13.385151      14.109656       2.906891       7.715360      11.919160       5.906630      14.126638           0.000001
          121              C       2.703901       5.780901       8.134717      -0.083910      35.399653 0.41128696E+03  0.95465533E+04                                 9.449863                            6.794192      -0.001734       1.970223                    0.999622      29.011579      83.168181       0.626964       0.420884      -1.060211      -0.023119       0.001580      -0.016343       0.028356      -0.020671       0.003694      -0.008350       0.018984      -0.041295      -0.020451      -0.010491       0.030942             12.536170      11.727070       2.830074       6.294920      12.124127       6.554352      13.757314          -0.000001
          122              C       0.312382       6.849226       7.287240      -0.198359      38.017377 0.44099703E+03  0.10409117E+05                                 9.833342                            6.991520       0.114343       1.999146                    0.999703      30.118098      86.872910       0.624294       0.415661      -1.064251       0.015947       0.017926       0.014514       0.028041      -0.027591       0.008244       0.000725       0.031230      -0.057011      -0.025885      -0.016073       0.041958             13.185761      12.273504       2.143445       6.831569      12.278275       6.470990      15.005505           0.000000
          123              C      -0.248290       2.831786       6.905749      -0.179571      36.843873 0.42257229E+03  0.98783169E+04                                 9.662780                            6.854580       0.118162       2.004935                    0.999734      29.724038      85.604226       0.628394       0.416958      -1.062352       0.005261      -0.041461       0.008326       0.042614      -0.006842      -0.011439       0.023461       0.009859       0.064309      -0.027085      -0.009843       0.036927             13.152828       5.343047       0.659696      -0.653343      24.048443      -0.916931      10.066993           0.000004
          124              C      -0.242725       1.465899       6.903677      -0.133083      37.070107 0.41230608E+03  0.95813276E+04                                 9.742734                            6.793404       0.050868       1.984696                    0.999690      29.383878      84.433865       0.627934       0.419746      -1.060353      -0.000042       0.032704      -0.005952       0.033241       0.003225      -0.009085      -0.021758      -0.009552       0.079688      -0.020366      -0.018230       0.038596             13.548310       5.300720      -0.099147      -0.821489      25.641491       1.309060       9.702720           0.000005
          125              C      -0.000000       3.530102      17.267250       0.191626      36.493807 0.37874786E+03  0.85906541E+04                                 9.806725                            6.601864      -0.120857       1.980879                    0.999524      25.567714      71.869924       0.625771       0.431533      -1.056224      -0.000106       0.050849      -0.000434       0.050851       0.000010      -0.017417       0.000277      -0.067713      -0.088326      -0.042453      -0.006126       0.048579             14.410358       5.630578      -0.000841      -0.034890      27.020558       0.001794      10.579938          -0.000000
          126              C      -0.000000       0.748499      17.267250       0.060781      43.387207 0.41182474E+03  0.95034254E+04                                10.899067                            6.784479      -0.125615       1.966999                    0.999351      26.671033      74.716809       0.633266       0.419133      -1.067876       0.001973       0.003753       0.000734       0.004303       0.000483      -0.009892       0.000585      -0.048582       0.003717      -0.028239       0.004551       0.023688             18.029269       6.040381      -0.000847       0.773771      37.596390      -0.001173      10.451035           0.000001
          127              C       8.976499      14.139847      17.267250       0.191626      36.493806 0.37874785E+03  0.85906540E+04                                 9.806725                            6.601865      -0.120857       1.980879                    0.999524      25.567714      71.869927       0.625771       0.431533      -1.056224       0.000106      -0.050849      -0.000434       0.050851       0.000010       0.017417      -0.000277      -0.067713      -0.088326      -0.042453      -0.006126       0.048579             14.410358       5.630578      -0.000841       0.034890      27.020560      -0.001794      10.579938          -0.000000
          128              C       8.976499      16.921450      17.267250       0.060781      43.387206 0.41182473E+03  0.95034252E+04                                10.899067                            6.784479      -0.125615       1.966999                    0.999351      26.671033      74.716808       0.633266       0.419133      -1.067876      -0.001973      -0.003753       0.000734       0.004303       0.000483       0.009892      -0.000585      -0.048582       0.003717      -0.028239       0.004551       0.023688             18.029268       6.040381      -0.000847      -0.773771      37.596389       0.001172      10.451034           0.000001
          129              C       8.976499      14.139847       5.755750       0.191626      36.493808 0.37874787E+03  0.85906545E+04                                 9.806725                            6.601865      -0.120857       1.980879                    0.999524      25.567715      71.869931       0.625771       0.431533      -1.056224       0.000106      -0.050849       0.000434       0.050851       0.000010      -0.017417       0.000277      -0.067713      -0.088326      -0.042453      -0.006126       0.048579             14.410359       5.630578      -0.000842      -0.034890      27.020561       0.001794      10.579938          -0.000000
          130              C       8.976499      16.921450       5.755750       0.060781      43.387205 0.41182471E+03  0.95034246E+04                                10.899067                            6.784479      -0.125615       1.966999                    0.999351      26.671032      74.716805       0.633266       0.419133      -1.067876      -0.001973      -0.003753      -0.000734       0.004303       0.000483      -0.009892       0.000585      -0.048582       0.003717      -0.028239       0.004551       0.023688             18.029269       6.040381      -0.000847       0.773771      37.596391      -0.001171      10.451034           0.000001
          131              C      -0.000000       3.530102       5.755750       0.191626      36.493806 0.37874784E+03  0.85906537E+04                                 9.806725                            6.601864      -0.120857       1.980879                    0.999524      25.567714      71.869926       0.625771       0.431533      -1.056224      -0.000106       0.050849       0.000434       0.050851       0.000010       0.017417      -0.000277      -0.067713      -0.088326      -0.042453      -0.006126       0.048579             14.410358       5.630578      -0.000841       0.034890      27.020560      -0.001794      10.579937          -0.000001
          132              C      -0.000000       0.748499       5.755750       0.060781      43.387202 0.41182468E+03  0.95034237E+04                                10.899066                            6.784479      -0.125615       1.966999                    0.999351      26.671031      74.716803       0.633266       0.419133      -1.067876       0.001973       0.003753      -0.000734       0.004303       0.000483       0.009892      -0.000585      -0.048582       0.003717      -0.028239       0.004551       0.023688             18.029269       6.040381      -0.000847      -0.773771      37.596391       0.001173      10.451034           0.000001
          133              N      -0.000000       4.966669      17.267250      -0.168738      50.447974 0.43200194E+03  0.99444628E+04                                11.402204                            6.632371      -0.170399       2.000684                    0.998319      25.732269      68.683858       0.696831       0.381842      -1.108928      -0.000067      -0.004669       0.000092       0.004671      -0.000120      -0.076499       0.000002      -0.105609      -0.046676      -0.108197       0.047612       0.060585             18.169176      13.545675      -0.000369      -9.659972      22.711790       0.001446      18.250062          -0.000000
          134              N       8.976499      12.703280      17.267250      -0.168738      50.447975 0.43200194E+03  0.99444629E+04                                11.402205                            6.632371      -0.170399       2.000684                    0.998319      25.732269      68.683859       0.696831       0.381842      -1.108928       0.000067       0.004669       0.000092       0.004671      -0.000120       0.076499      -0.000002      -0.105609      -0.046676      -0.108197       0.047612       0.060585             18.169176      13.545676      -0.000369       9.659973      22.711790      -0.001446      18.250062           0.000000
          135              N       8.976499      12.703280       5.755750      -0.168738      50.447975 0.43200194E+03  0.99444629E+04                                11.402205                            6.632371      -0.170399       2.000684                    0.998319      25.732269      68.683860       0.696831       0.381842      -1.108928       0.000067       0.004669      -0.000092       0.004671      -0.000120      -0.076499       0.000002      -0.105609      -0.046676      -0.108197       0.047612       0.060585             18.169177      13.545677      -0.000369      -9.659973      22.711791       0.001446      18.250063          -0.000000
          136              N      -0.000000       4.966669       5.755750      -0.168738      50.447983 0.43200200E+03  0.99444647E+04                                11.402206                            6.632371      -0.170399       2.000683                    0.998319      25.732271      68.683867       0.696831       0.381842      -1.108928      -0.000067      -0.004669      -0.000092       0.004671      -0.000120       0.076499      -0.000002      -0.105609      -0.046676      -0.108197       0.047612       0.060585             18.169179      13.545678      -0.000369       9.659974      22.711793      -0.001447      18.250064          -0.000000
          137              O      -2.649325       8.798574      21.608697      -0.582361      31.679504 0.47314195E+03  0.10998660E+05                                 7.897004                            6.614951       0.513822       2.207065                    0.998961      27.418623      70.498327       0.759740       0.346811      -1.150733      -0.004139      -0.027942      -0.018497       0.033764      -0.008427       0.059712       0.008954      -0.091484       0.002288      -0.087911       0.040328       0.047583              9.621271       7.334024      -2.189680      -2.354084      10.932345       4.760358      10.597445          -0.000003
          138              O      13.827221       7.107560      21.615144      -0.595605      33.367683 0.49733398E+03  0.11705373E+05                                 8.197026                            6.792809       0.492984       2.195067                    0.998865      27.764975      71.819435       0.747975       0.347922      -1.149880       0.026462       0.006350      -0.020362       0.033988       0.008719       0.000853      -0.061574       0.095985       0.006385      -0.090580       0.040675       0.049905             10.209268      12.546858      -1.812502      -5.612890       6.826815       1.727431      11.254132          -0.000003
          139              O      11.625824       8.871375      21.608697      -0.582361      31.679511 0.47314206E+03  0.10998664E+05                                 7.897005                            6.614952       0.513822       2.207065                    0.998961      27.418625      70.498336       0.759739       0.346811      -1.150733       0.004139       0.027942      -0.018497       0.033764      -0.008427      -0.059712      -0.008954      -0.091484       0.002288      -0.087911       0.040328       0.047583              9.621273       7.334025      -2.189681       2.354085      10.932347      -4.760359      10.597447          -0.000003
          140              O      -4.850722      10.562389      21.615144      -0.595605      33.367688 0.49733405E+03  0.11705375E+05                                 8.197027                            6.792810       0.492984       2.195067                    0.998865      27.764976      71.819440       0.747975       0.347922      -1.149880      -0.026462      -0.006350      -0.020362       0.033988       0.008719      -0.000853       0.061574       0.095985       0.006385      -0.090580       0.040675       0.049905             10.209270      12.546859      -1.812502       5.612891       6.826816      -1.727431      11.254134          -0.000003
          141              O       2.649324       8.798574      12.925803      -0.583214      31.710103 0.47366071E+03  0.11013843E+05                                 7.902340                            6.618743       0.514329       2.207218                    0.998968      27.430900      70.542144       0.759486       0.346829      -1.150707       0.003129      -0.027889       0.019114       0.033955       0.008815       0.058906      -0.009629      -0.091960       0.002782      -0.087460       0.039468       0.047992              9.629009       7.338882       2.192192      -2.356594      10.940591      -4.765684      10.607554          -0.000003
          142              O       4.125779       7.107560      12.919356      -0.593243      33.284663 0.49583364E+03  0.11661076E+05                                 8.183804                            6.782820       0.493321       2.195919                    0.998835      27.726750      71.689459       0.748493       0.347949      -1.149875      -0.027199       0.007303       0.020110       0.034606      -0.008722      -0.001527       0.061041       0.097640       0.005915      -0.090520       0.038534       0.051986             10.190719      12.525753       1.807125      -5.600183       6.815152      -1.721796      11.231252          -0.000003
          143              O       6.327175       8.871375      12.925803      -0.583214      31.710106 0.47366075E+03  0.11013845E+05                                 7.902341                            6.618743       0.514329       2.207218                    0.998968      27.430901      70.542148       0.759486       0.346829      -1.150707      -0.003129       0.027889       0.019114       0.033955       0.008815      -0.058906       0.009629      -0.091960       0.002782      -0.087460       0.039468       0.047992              9.629010       7.338882       2.192192       2.356594      10.940592       4.765685      10.607554          -0.000003
          144              O       4.850720      10.562389      12.919356      -0.593243      33.284663 0.49583364E+03  0.11661076E+05                                 8.183804                            6.782820       0.493321       2.195919                    0.998835      27.726750      71.689459       0.748493       0.347949      -1.149875       0.027199      -0.007303       0.020110       0.034606      -0.008722       0.001527      -0.061041       0.097640       0.005915      -0.090520       0.038534       0.051986             10.190719      12.525752       1.807125       5.600182       6.815152       1.721796      11.231252          -0.000003
          145              O      11.625824       8.871375       1.414303      -0.582361      31.679503 0.47314191E+03  0.10998659E+05                                 7.897003                            6.614950       0.513822       2.207065                    0.998961      27.418623      70.498325       0.759740       0.346811      -1.150733       0.004139       0.027942       0.018497       0.033764      -0.008427       0.059712       0.008954      -0.091484       0.002288      -0.087911       0.040328       0.047583              9.621270       7.334023      -2.189680      -2.354084      10.932344       4.760358      10.597444          -0.000003
          146              O      -4.850722      10.562389       1.407856      -0.595605      33.367687 0.49733403E+03  0.11705375E+05                                 8.197027                            6.792810       0.492984       2.195067                    0.998865      27.764975      71.819437       0.747975       0.347922      -1.149880      -0.026462      -0.006350       0.020362       0.033988       0.008719       0.000853      -0.061574       0.095985       0.006385      -0.090580       0.040675       0.049905             10.209270      12.546859      -1.812502      -5.612891       6.826816       1.727431      11.254134          -0.000003
          147              O      -2.649325       8.798574       1.414303      -0.582361      31.679510 0.47314205E+03  0.10998663E+05                                 7.897005                            6.614951       0.513822       2.207065                    0.998961      27.418625      70.498335       0.759739       0.346811      -1.150733      -0.004139      -0.027942       0.018497       0.033764      -0.008427      -0.059712      -0.008954      -0.091484       0.002288      -0.087911       0.040328       0.047583              9.621273       7.334025      -2.189681       2.354085      10.932347      -4.760359      10.597447          -0.000003
          148              O      13.827221       7.107560       1.407856      -0.595605      33.367683 0.49733397E+03  0.11705373E+05                                 8.197026                            6.792809       0.492984       2.195067                    0.998865      27.764974      71.819433       0.747975       0.347922      -1.149880       0.026462       0.006350       0.020362       0.033988       0.008719      -0.000853       0.061574       0.095985       0.006385      -0.090580       0.040675       0.049905             10.209269      12.546858      -1.812502       5.612890       6.826815      -1.727431      11.254132          -0.000003
          149              O       6.327175       8.871375      10.097197      -0.583214      31.710104 0.47366071E+03  0.11013844E+05                                 7.902340                            6.618743       0.514329       2.207218                    0.998968      27.430900      70.542145       0.759486       0.346829      -1.150707      -0.003129       0.027889      -0.019114       0.033955       0.008815       0.058906      -0.009629      -0.091960       0.002782      -0.087460       0.039468       0.047992              9.629009       7.338882       2.192192      -2.356594      10.940591      -4.765684      10.607554          -0.000003
          150              O       4.850720      10.562389      10.103644      -0.593243      33.284661 0.49583360E+03  0.11661074E+05                                 8.183803                            6.782820       0.493321       2.195919                    0.998835      27.726750      71.689457       0.748493       0.347949      -1.149875       0.027199      -0.007303      -0.020110       0.034606      -0.008722      -0.001527       0.061041       0.097640       0.005915      -0.090520       0.038534       0.051986             10.190718      12.525751       1.807124      -5.600182       6.815151      -1.721795      11.231251          -0.000003
          151              O       2.649324       8.798574      10.097197      -0.583214      31.710101 0.47366066E+03  0.11013842E+05                                 7.902340                            6.618743       0.514329       2.207218                    0.998968      27.430899      70.542141       0.759486       0.346829      -1.150707       0.003129      -0.027889      -0.019114       0.033955       0.008815      -0.058906       0.009629      -0.091960       0.002782      -0.087460       0.039468       0.047992              9.629008       7.338882       2.192192       2.356594      10.940591       4.765684      10.607553          -0.000003
          152              O       4.125779       7.107560      10.103644      -0.593243      33.284656 0.49583352E+03  0.11661072E+05                                 8.183802                            6.782819       0.493321       2.195919                    0.998835      27.726749      71.689451       0.748493       0.347949      -1.149875      -0.027199       0.007303      -0.020110       0.034606      -0.008722       0.001527      -0.061041       0.097640       0.005915      -0.090520       0.038534       0.051986             10.190716      12.525749       1.807124       5.600181       6.815151       1.721795      11.231249          -0.000003

******************************************************
Auxiliary information for the entire system
The total spin magnetic moment of the unit cell is   0.000007
The total net atomic charge of the unit cell is   0.000005
Accuracy of reproducing the electrostatic potential in the unit cell:
  The inner radius (bohr) =    5.0000
  The outer radius (bohr) =   12.0000
  Valid grid points have density less than (e/(bohr^3)) =    0.0001
  The number of valid grid points were=      1413956
  The rms potential error without charges in kcal/mol is=      2.64696
  The rms potential error with partial charges in kcal/mol is=      0.63046
  The RRMSE value at monopole order=      0.23818
  The rms potential error with partial charges and cloud penetration in kcal/mol is=      0.63568
  The RRMSE value at monopole order with cloud penetration is=      0.24016
  The rms potential error with partial charges and atomic dipoles in kcal/mol is=      0.24145
  The RRMSE value at dipole order=      0.09122
  The rms potential error with partial charges, atomic dipoles and cloud penetration in kcal/mol is=      0.23656
  The RRMSE value at dipole order with cloud penetration=      0.08937

******************************************************
The electron densities and ab initio electrostatic potential were computed in VASP using the PBE functional and
projector augmented wave method. See the main text of the journal article for a description of computational details.
The atomic charges, dipoles, and quadrupoles were computed with the DDEC6 method as described in
(a) T. A. Manz and N. Gabaldon Limas, RSC Adv. 6 (2016) 47771-47801 DOI: 10.1039/c6ra04656h
(b) N. Gabaldon Limas and T. A. Manz, RSC Adv. 8 (2018) 2678-2707 DOI: 10.1039/c7ra11829e.
For each atom in the material, the electron cloud parameters were fit to the spherically averaged atom-in-material
electron density using radial positions for which this density was between 10^-4 and 10^-2 electrons per cubic bohr.
The polarizabilities, dispersion coefficients, and quantum Drude oscillator (QDO) parameters were fit using the MCLF method.
The magnetic structure of the system was optimized in VASP from the default ferromagnetic initial guess using spin polarization.
The atomic spin moments (ASMs) were computed on this optimized magnetic structure using the DDEC6 partition as inputs
to the method of T. A. Manz and D. S. Sholl, J. Chem. Theory Comput. 7 (2011) 4146-4164 DOI: 10.1021/ct200539n.
The RMSE and RRMSE were computed using a uniform grid with Ewald summation.
