# Supplementary material for: A collection of forcefield precursors for metal–organic frameworks
Source: RSC Adv. 2019 Nov 13;9(63):36492–507. doi: 10.1039/c9ra07327b (PMC9075174; doi:10.1039/c9ra07327b)
Supplement: RA-009-C9RA07327B-s6098 [file RA-009-C9RA07327B-s6098.xyz]

  152
jmolscript: load "" {1 1 1} spacegroup "x,y,z" unitcell [{     17.141000     0.000000     0.000000 }, {      8.570513    21.450608     0.000000 }, {      8.570475     8.671016    19.619957 }]
Co    33.321064    29.260748    19.059219     0.888180
Co    16.180069    15.921688    10.370717     0.902465
Co    18.101919    14.199936     9.249240     0.903387
Co     0.960924     0.860876     0.560738     0.888567
H     22.074188    20.386675     2.878248     0.119170
H     23.742003    22.681522     6.507940     0.125500
H     20.841747    20.449789     4.836319     0.128504
H     24.890453    22.698461     4.512590     0.121314
H     20.982303    24.049070     6.384334     0.126059
H     12.507779     4.546419     7.641973     0.106864
H     13.503679    16.124745     6.931731     0.118991
H     15.171502    13.829898     3.302039     0.124699
H     12.271244    16.061631     4.973659     0.127316
H     16.319946    13.812959     5.297388     0.121540
H     12.411800    12.462350     3.425644     0.125031
H     12.507791    10.514393     2.168005     0.107843
H     20.778319    17.263343     7.673365     0.118911
H     19.110501    21.510912     8.305128     0.124682
H     22.010759    19.079817     6.939579     0.127289
H     17.962052    19.692700     9.127204     0.121487
H     21.870200    21.950661     9.605931     0.125032
H     21.774210    23.888394    10.879266     0.107843
H     12.207829    19.248077     2.136613     0.119143
H     10.540008    15.000508     1.504851     0.125476
H     13.440264    17.431603     2.870400     0.128484
H      9.391563    16.818720     0.682775     0.121264
H     13.299710    14.560759     0.204048     0.126075
H     21.774197    21.294042    18.550669     0.106843
H     12.207800     9.734949    16.741709     0.119135
H     10.539985     7.440102    13.112017     0.125475
H     13.440241     9.671835    14.783638     0.128485
H      9.391535     7.423163    15.107367     0.121272
H     13.299685     6.072554    13.235623     0.126071
H     21.774209    25.575205    11.977984     0.106870
H     20.778309    13.996879    12.688226     0.118918
H     19.110486    16.291726    16.317918     0.124681
H     22.010744    14.059993    14.646298     0.127284
H     17.962042    16.308665    14.322569     0.121481
H     21.870188    17.659274    16.194313     0.125039
H     21.774197    19.607231    17.451952     0.107845
H     13.503669    12.858281    11.946592     0.118983
H     15.171487     8.610712    11.314829     0.124698
H     12.271229    11.041807    12.680378     0.127318
H     16.319936    10.428924    10.492753     0.121542
H     12.411788     8.170963    10.014026     0.125026
H     12.507778     6.233230     8.740691     0.107842
H     22.074159    10.873547    17.483344     0.119181
H     23.741980    15.121116    18.115106     0.125500
H     20.841724    12.690021    16.749557     0.128506
H     24.890425    13.302904    18.937182     0.121308
H     20.982278    15.560865    19.415909     0.126063
H     12.507791     8.827582     1.069288     0.106837
C     24.365941    21.468087     2.173695     0.593227
C     22.394724    20.864576     3.606737    -0.091553
C     23.392327    22.239349     5.768071    -0.200656
C     23.603165    21.540135     3.503536    -0.040937
C     21.659030    20.891810     4.782757    -0.198416
C     24.088082    22.232104     4.582437    -0.082621
C     22.149604    21.578877     5.868525     0.200958
C     21.175995    24.001700     7.291561    -0.189343
C     12.639763     3.730637     8.065176    -0.131955
C     15.795429    15.043333     7.636283     0.594843
C     13.824216    15.646844     6.203242    -0.090212
C     14.821825    14.272071     4.041907    -0.198815
C     15.032656    14.971285     6.306443    -0.040989
C     13.088526    15.619610     5.027222    -0.198290
C     15.517576    14.279316     5.227541    -0.084571
C     13.579103    14.932543     3.941453     0.201989
C     12.605495    12.509720     2.518418    -0.187979
C     12.639778    11.330175     1.744803    -0.133380
C     18.486565    17.056060     8.947289     0.595032
C     20.457782    18.122842     7.816002    -0.090272
C     19.460177    20.655446     8.199769    -0.198873
C     19.249341    18.301531     8.475625    -0.041030
C     21.193476    19.209505     7.365528    -0.198374
C     18.764423    19.568070     8.672413    -0.084635
C     20.702901    20.480343     7.555057     0.201983
C     21.676508    22.761313     9.195874    -0.187968
C     21.642226    23.945714     9.962033    -0.133360
C      9.916079    19.455360     0.862690     0.593477
C     11.887292    18.388578     1.993976    -0.091505
C     10.889684    15.855974     1.610210    -0.200688
C     10.678852    18.209889     1.334353    -0.040800
C     12.622982    17.301915     2.444450    -0.198455
C     10.193933    16.943350     1.137565    -0.082698
C     12.132406    16.031077     2.254922     0.200853
C     13.106016    13.750107     0.614105    -0.189316
C     21.642209    21.236722    19.467902    -0.131892
C      9.916047     8.653537    17.446262     0.593464
C     11.887264     9.257048    16.013220    -0.091520
C     10.889661     7.882275    13.851886    -0.200685
C     10.678823     8.581489    16.116421    -0.040844
C     12.622958     9.229814    14.837200    -0.198454
C     10.193906     7.889520    15.037520    -0.082694
C     12.132384     8.542747    13.751432     0.200868
C     13.105993     6.119924    12.328396    -0.189314
C     21.642225    26.390987    11.554781    -0.131941
C     18.486559    15.078291    11.983674     0.595049
C     20.457772    14.474780    13.416715    -0.090268
C     19.460163    15.849553    15.578050    -0.198850
C     19.249332    15.150339    13.313514    -0.041016
C     21.193462    14.502014    14.592735    -0.198320
C     18.764412    15.842308    14.392416    -0.084641
C     20.702885    15.189081    15.678504     0.201911
C     21.676493    17.611904    17.101539    -0.187957
C     21.642210    18.791449    17.875154    -0.133361
C     15.795423    13.065564    10.672668     0.594858
C     13.824206    11.998782    11.803955    -0.090217
C     14.821811     9.466178    11.420188    -0.198842
C     15.032647    11.820093    11.144332    -0.041000
C     13.088512    10.912119    12.254429    -0.198349
C     15.517565    10.553554    10.947544    -0.084562
C     13.579087     9.641281    12.064900     0.202052
C     12.605480     7.360311    10.424083    -0.187987
C     12.639762     6.175910     9.657924    -0.133379
C     24.365909    10.666264    18.757267     0.593227
C     22.394696    11.733046    17.625981    -0.091544
C     23.392304    14.265650    18.009747    -0.200658
C     23.603136    11.911735    18.285604    -0.040896
C     21.659006    12.819709    17.175507    -0.198412
C     24.088055    13.178274    18.482392    -0.082621
C     22.149582    14.090547    17.365035     0.200948
C     21.175972    16.371517    19.005852    -0.189347
C     12.639779     8.884902     0.152055    -0.131905
C     21.426252    22.801967     7.866229     0.204226
C     21.426251    25.164707     9.405219     0.067457
C     12.855755    13.709453     1.943749     0.204203
C     12.855756    11.346713     0.404760     0.067459
C     12.855736     7.319657    11.753728     0.204214
C     12.855737     4.956917    10.214738     0.067464
C     21.426233    16.412171    17.676208     0.204215
C     21.426232    18.774911    19.215197     0.067450
N     21.426252    21.617283     7.094576    -0.178091
N     12.855755    14.894137     2.715402    -0.177999
N     12.855736     8.504341    12.525381    -0.178030
N     21.426233    15.227487    16.904555    -0.178060
O     23.887880    20.780979     1.255285    -0.525476
O     25.439482    22.160138     2.157803    -0.552477
O     15.317365    15.730441     8.554694    -0.529854
O     16.868969    14.351282     7.652176    -0.554396
O     18.964627    15.938280     8.690071    -0.530399
O     17.413023    17.321274     9.586703    -0.554492
O     10.394142    20.573140     1.119907    -0.526862
O      8.842539    19.190146     0.223275    -0.552693
O     10.394108     9.340645    18.364672    -0.526654
O      8.842506     7.961486    17.462154    -0.552663
O     18.964623    14.391183    11.065263    -0.530501
O     17.413019    15.770342    11.967781    -0.554511
O     15.317361    14.183344    10.929886    -0.529828
O     16.868965    12.800350    10.033254    -0.554487
O     23.887846     9.548484    18.500050    -0.525600
O     25.439449    10.931478    19.396682    -0.552505

The following XYZ coordinates are in angstroms. Other properties are in atomic units.
The sperically averaged electron density of each atom fit to a function of the form exp(a - br)
eigen_1, eigen_2 and eigen_3 are the three eigenvalues of traceless quadrupole moment tensor
  atom number  atomic symbol              X              Y              Z     net charge C6 coefficient C8 coefficient C10 coefficient fluctuating dipole atomic polarizability isotropic forcefield polarizability              a              b squared Pearson coefficient          <r^3>          <r^4>         wp_QDO          m_QDO          q_QDO       dipole_x       dipole_y       dipole_z         dipole            Qxy            Qxz            Qyz     Q(x^2-y^2)  Q(3z^2 - R^2)        eigen_1        eigen_2        eigen_3 static polarizability      alpha(xx)      alpha(xy)      alpha(xz)      alpha(yy)      alpha(yz)      alpha(zz) atomic spin moment
            1             Co      33.321064      29.260748      19.059219       0.888180     113.723514 0.21223240E+04  0.68856812E+05                                17.873124                           14.009308       0.685102       2.074142                    0.996585      46.796607     123.992457       0.544400       0.346779      -1.199921      -0.148908      -0.131098      -0.085265       0.215940      -0.034792      -0.023674      -0.057915       0.006917       0.093524      -0.082293       0.013098       0.069196             24.854634      22.630585      -8.488297      -5.528636      23.768523      -4.974431      28.164793           2.741831
            2             Co      16.180069      15.921688      10.370717       0.902465     112.515950 0.20932166E+04  0.67668219E+05                                17.747087                           13.908724       0.732843       2.088738                    0.996786      46.541082     123.033059       0.546693       0.346571      -1.200282      -0.141059       0.128525       0.083813       0.208424       0.023160       0.014460      -0.087153      -0.058266       0.214433      -0.091282      -0.036653       0.127935             24.680513      22.467354       8.431418       5.491961      23.604029      -4.939444      27.970155           2.787425
            3             Co      18.101919      14.199936       9.249240       0.903387     112.313534 0.20889684E+04  0.67495501E+05                                17.726739                           13.895086       0.733186       2.089243                    0.996778      46.499648     122.884811       0.546942       0.346595      -1.200281       0.142869      -0.127250      -0.082938       0.208525       0.089379       0.057923       0.018482       0.046587      -0.078233      -0.088753      -0.038267       0.127020             24.648791      22.440616       8.418817       5.483621      23.572726      -4.932860      27.933031           2.786586
            4             Co       0.960924       0.860876       0.560738       0.888567     113.530470 0.21183280E+04  0.68684694E+05                                17.838522                           13.983885       0.693451       2.076687                    0.996596      46.812634     123.937053       0.545689       0.346173      -1.200622       0.148570       0.129305       0.084111       0.214167      -0.069715      -0.046271      -0.008015       0.065444      -0.052353      -0.084825      -0.012067       0.096892             24.803391      22.583333      -8.469428      -5.516131      23.720498      -4.963061      28.106342           2.745844
            5              H      22.074188      20.386675       2.878248       0.119170       1.130418 0.81154814E+01  0.78281295E+02                                 1.660684                            1.565825      -0.888287       2.461352                    0.999040       3.175195       8.222001       0.560478       1.132932      -0.746504      -0.015377      -0.022420      -0.030924       0.041175       0.012879       0.003081       0.008716       0.008113       0.005023      -0.016065      -0.000703       0.016768              1.706763       1.508000       0.136943       0.046153       1.507961       0.320308       2.104326           0.000112
            6              H      23.742003      22.681522       6.507940       0.125500       1.172863 0.86095995E+01  0.84715020E+02                                 1.741748                            1.644211      -0.935070       2.440384                    0.998689       3.247649       8.636415       0.528646       1.177507      -0.735573       0.019969       0.017963       0.026947       0.038047       0.016079       0.001955       0.006126       0.013574       0.013606      -0.020389       0.003153       0.017236              1.803383       1.598703       0.118879       0.056355       1.611042       0.414771       2.200406           0.000043
            7              H      20.841747      20.449789       4.836319       0.128504       1.161913 0.84543312E+01  0.82731900E+02                                 1.724378                            1.624077      -0.937675       2.441327                    0.998651       3.217313       8.506165       0.534992       1.169944      -0.737451      -0.031843      -0.018165      -0.003508       0.036827       0.011774       0.000991       0.011611       0.014778       0.004498      -0.019424       0.002803       0.016621              1.794395       2.122554       0.432709      -0.202681       1.598181      -0.077034       1.662449           0.000027
            8              H      24.890453      22.698461       4.512590       0.121314       1.135457 0.81414488E+01  0.78612362E+02                                 1.669294                            1.571560      -0.866866       2.472562                    0.999177       3.162665       8.199834       0.557603       1.137605      -0.745567       0.034525       0.021480      -0.002573       0.040743       0.014011       0.001870       0.006615       0.009916      -0.000314      -0.016054      -0.000626       0.016680              1.716167       2.047590       0.338186      -0.242323       1.512896      -0.031831       1.588015           0.000098
            9              H      20.982303      24.049070       6.384334       0.126059       1.164948 0.84977873E+01  0.83223807E+02                                 1.726875                            1.628161      -0.919754       2.449657                    0.998820       3.205942       8.466200       0.534619       1.169823      -0.737824      -0.009891       0.004696      -0.035985       0.037614      -0.000684       0.009120      -0.004627      -0.023500       0.032044      -0.019835       0.004121       0.015714              1.796402       1.386646      -0.042662       0.122814       1.619552       0.107917       2.383008          -0.000040
           10              H      12.507779       4.546419       7.641973       0.106864       1.140286 0.80782165E+01  0.77873676E+02                                 1.668854                            1.559065      -0.842069       2.472851                    0.999194       3.240132       8.402155       0.563102       1.128351      -0.746863      -0.003741       0.031678      -0.018053       0.036652      -0.001737       0.005192      -0.004510      -0.025599       0.031116      -0.018939       0.004390       0.014549              1.738438       1.279582      -0.100203       0.049806       2.299607      -0.079775       1.636125          -0.000014
           11              H      13.503679      16.124745       6.931731       0.118991       1.133276 0.81409764E+01  0.78600385E+02                                 1.664867                            1.569391      -0.890705       2.460564                    0.999042       3.177321       8.235296       0.559166       1.134534      -0.746131      -0.015356       0.022442       0.030894       0.041157      -0.012714      -0.003282       0.008774       0.008008       0.005476      -0.015932      -0.000840       0.016772              1.711271       1.511469      -0.137529      -0.046335       1.511494       0.321860       2.110849           0.000119
           12              H      15.171502      13.829898       3.302039       0.124699       1.178295 0.86578149E+01  0.85308099E+02                                 1.747045                            1.648718      -0.942450       2.436688                    0.998660       3.254935       8.661697       0.527969       1.177377      -0.735596       0.020152      -0.018210      -0.027010       0.038305      -0.016159      -0.001992       0.006002       0.013709       0.013750      -0.020471       0.003195       0.017276              1.809153       1.603218      -0.119559      -0.056838       1.615792       0.417189       2.208451           0.000036
           13              H      12.271244      16.061631       4.973659       0.127316       1.164923 0.84809027E+01  0.83049789E+02                                 1.726695                            1.626116      -0.939045       2.440436                    0.998705       3.221905       8.518840       0.534955       1.169209      -0.737631      -0.032533       0.018557       0.003384       0.037606      -0.011651      -0.001029       0.011589       0.014696       0.004732      -0.019318       0.002797       0.016521              1.796890       2.125798      -0.433682       0.203192       1.600224      -0.077208       1.664647           0.000040
           14              H      16.319946      13.812959       5.297388       0.121540       1.134299 0.81315598E+01  0.78482202E+02                                 1.666725                            1.569447      -0.867854       2.472092                    0.999207       3.163079       8.195405       0.558674       1.135927      -0.745945       0.034353      -0.021558       0.002589       0.040640      -0.013913      -0.002015       0.006579       0.009655      -0.000808      -0.015800      -0.000879       0.016678              1.713382       2.043682      -0.337068       0.241578       1.510711      -0.031651       1.585755           0.000130
           15              H      12.411800      12.462350       3.425644       0.125031       1.171420 0.85562203E+01  0.83951176E+02                                 1.734595                            1.634827      -0.928667       2.445580                    0.998738       3.213265       8.497163       0.532928       1.171366      -0.737481      -0.009780      -0.004728       0.036118       0.037716       0.000568      -0.009252      -0.004690      -0.023736       0.032055      -0.020026       0.004213       0.015812              1.804821       1.391801       0.042949      -0.123801       1.626393       0.108864       2.396270          -0.000031
           16              H      12.507791      10.514393       2.168005       0.107843       1.139824 0.80772806E+01  0.77890541E+02                                 1.671452                            1.561436      -0.849314       2.470901                    0.999126       3.237482       8.406596       0.561141       1.131917      -0.746004      -0.003895      -0.031147       0.017951       0.036160       0.001802      -0.005054      -0.004491      -0.025641       0.030724      -0.018860       0.004406       0.014453              1.741205       1.281322       0.100375      -0.049904       2.303481      -0.079708       1.638811          -0.000013
           17              H      20.778319      17.263343       7.673365       0.118911       1.133945 0.81469106E+01  0.78670497E+02                                 1.665303                            1.569783      -0.891938       2.459881                    0.999033       3.178586       8.238729       0.559203       1.134273      -0.746188       0.015300      -0.037297      -0.008148       0.041129      -0.008063      -0.010282       0.003577      -0.003998      -0.031041      -0.015915      -0.000866       0.016781              1.711722       1.511854      -0.098013      -0.107107       2.251563      -0.004928       1.371751           0.000126
           18              H      19.110501      21.510912       8.305128       0.124682       1.178493 0.86596911E+01  0.85331568E+02                                 1.747267                            1.648916      -0.942557       2.436615                    0.998659       3.255255       8.662921       0.527926       1.177405      -0.735589      -0.020147       0.032059       0.005755       0.038299      -0.008350      -0.013981      -0.001033      -0.002210      -0.034019      -0.020473       0.003196       0.017277              1.809389       1.603413      -0.100321      -0.086398       2.420461       0.061731       1.404293           0.000030
           19              H      22.010759      19.079817       6.939579       0.127289       1.165112 0.84827100E+01  0.83072609E+02                                 1.726947                            1.626341      -0.939090       2.440391                    0.998704       3.222209       8.520140       0.534888       1.169283      -0.737613       0.032517      -0.010606      -0.015607       0.037595      -0.005646      -0.010243       0.004207      -0.002011      -0.045365      -0.019322       0.002805       0.016517              1.797161       2.126133       0.010548      -0.478909       1.597269      -0.075814       1.668082           0.000046
           20              H      17.962052      19.692700       9.127204       0.121487       1.134717 0.81352475E+01  0.78525862E+02                                 1.666994                            1.569684      -0.868650       2.471644                    0.999201       3.163976       8.197866       0.558701       1.135756      -0.745981      -0.034265       0.006368       0.020871       0.040623      -0.007564      -0.011977       0.002696       0.000927      -0.025988      -0.015799      -0.000887       0.016686              1.713671       2.044043       0.084752      -0.406052       1.550354      -0.049078       1.546617           0.000112
           21              H      21.870200      21.950661       9.605931       0.125032       1.171356 0.85556258E+01  0.83943720E+02                                 1.734517                            1.634759      -0.928756       2.445545                    0.998736       3.213178       8.496796       0.532946       1.171350      -0.737485       0.009774      -0.031128       0.018925       0.037718      -0.008231       0.004259      -0.004698      -0.023747       0.032020      -0.020024       0.004210       0.015814              1.804734       1.391747      -0.095866       0.089323       2.350844      -0.211351       1.671612          -0.000036
           22              H      21.774210      23.888394      10.879266       0.107843       1.139790 0.80769616E+01  0.77886405E+02                                 1.671392                            1.561384      -0.849286       2.470916                    0.999126       3.237421       8.406278       0.561164       1.131886      -0.746012       0.003890      -0.003828       0.035746       0.036160      -0.003892       0.003690      -0.003965      -0.024446       0.034308      -0.018859       0.004405       0.014454              1.741136       1.281282      -0.005070       0.111976       1.688402       0.192070       2.253723          -0.000015
           23              H      12.207829      19.248077       2.136613       0.119143       1.130748 0.81183642E+01  0.78315180E+02                                 1.660880                            1.565997      -0.889225       2.460850                    0.999034       3.175838       8.223685       0.560511       1.132778      -0.746538       0.015360       0.037341       0.008041       0.041169       0.008021       0.010517       0.003506      -0.003783      -0.030798      -0.016040      -0.000748       0.016788              1.706972       1.508180       0.097573       0.106626       2.244034      -0.004876       1.368701           0.000088
           24              H      10.540008      15.000508       1.504851       0.125476       1.173047 0.86113323E+01  0.84736794E+02                                 1.741969                            1.644407      -0.935076       2.440357                    0.998688       3.247944       8.637594       0.528597       1.177551      -0.735562      -0.019971      -0.031901      -0.005548       0.038043       0.008285       0.013921      -0.000898      -0.002322      -0.034092      -0.020391       0.003154       0.017237              1.803624       1.598894       0.099598       0.085970       2.411185       0.061315       1.400792           0.000046
           25              H      13.440264      17.431603       2.870400       0.128484       1.162096 0.84559623E+01  0.82751765E+02                                 1.724543                            1.624218      -0.937760       2.441259                    0.998650       3.217605       8.507108       0.534977       1.169922      -0.737455       0.031834       0.010560       0.015194       0.036821       0.005665       0.010365       0.004252      -0.001882      -0.045467      -0.019427       0.002807       0.016620              1.794578       2.122790      -0.010477       0.477792       1.595132      -0.075636       1.665812           0.000023
           26              H       9.391563      16.818720       0.682775       0.121264       1.136081 0.81471341E+01  0.78681969E+02                                 1.669964                            1.572151      -0.867616       2.472155                    0.999171       3.163708       8.203639       0.557469       1.137667      -0.745548      -0.034471      -0.006339      -0.020731       0.040721       0.007426       0.012083       0.002628       0.000905      -0.026795      -0.016051      -0.000627       0.016678              1.716878       2.048493      -0.085015       0.407532       1.552835      -0.049251       1.549305           0.000110
           27              H      13.299710      14.560759       0.204048       0.126075       1.164821 0.84966309E+01  0.83209448E+02                                 1.726733                            1.628037      -0.919709       2.449693                    0.998820       3.205753       8.465479       0.534647       1.169804      -0.737829       0.009887       0.031017      -0.018842       0.037614       0.008065      -0.004312      -0.004700      -0.023651       0.031590      -0.019835       0.004115       0.015720              1.796247       1.386550       0.095077      -0.088657       2.337829      -0.209602       1.664361          -0.000040
           28              H      21.774197      21.294042      18.550669       0.106843       1.140359 0.80788168E+01  0.77880813E+02                                 1.668920                            1.559119      -0.842138       2.472816                    0.999194       3.240200       8.402370       0.563094       1.128346      -0.746865       0.003742       0.003720      -0.036280       0.036662       0.004044      -0.003686      -0.004055      -0.024562       0.034212      -0.018936       0.004386       0.014550              1.738508       1.279621       0.005050      -0.111800       1.685600       0.191612       2.250302          -0.000015
           29              H      12.207800       9.734949      16.741709       0.119135       1.130756 0.81184249E+01  0.78315525E+02                                 1.660844                            1.565969      -0.889275       2.460821                    0.999032       3.175879       8.223646       0.560537       1.132728      -0.746550       0.015362       0.022448       0.030899       0.041166       0.012864       0.003082       0.008752       0.008093       0.004813      -0.016042      -0.000746       0.016788              1.706930       1.508148       0.136965       0.046151       1.508099       0.320344       2.104544           0.000089
           30              H      10.539985       7.440102      13.112017       0.125475       1.173035 0.86112247E+01  0.84735419E+02                                 1.741953                            1.644393      -0.935101       2.440346                    0.998688       3.247928       8.637518       0.528601       1.177546      -0.735563      -0.019969      -0.017970      -0.026938       0.038044       0.016082       0.001951       0.006127       0.013574       0.013597      -0.020391       0.003154       0.017237              1.803605       1.598880       0.118892       0.056345       1.611218       0.414845       2.200716           0.000046
           31              H      13.440241       9.671835      14.783638       0.128485       1.162081 0.84558289E+01  0.82750172E+02                                 1.724534                            1.624209      -0.937755       2.441263                    0.998650       3.217578       8.507035       0.534976       1.169928      -0.737454       0.031834       0.018166       0.003516       0.036821       0.011771       0.000992       0.011614       0.014778       0.004518      -0.019426       0.002806       0.016620              1.794568       2.122779       0.432777      -0.202718       1.598324      -0.077049       1.662601           0.000023
           32              H       9.391535       7.423163      15.107367       0.121272       1.136025 0.81466527E+01  0.78676516E+02                                 1.669955                            1.572142      -0.867506       2.472217                    0.999172       3.163583       8.203395       0.557448       1.137720      -0.745535      -0.034475      -0.021526       0.002585       0.040726       0.014054       0.001903       0.006552       0.009793      -0.000145      -0.016050      -0.000626       0.016676              1.716871       2.048487       0.338385      -0.242500       1.513454      -0.031851       1.588671           0.000110
           33              H      13.299685       6.072554      13.235623       0.126071       1.164849 0.84968601E+01  0.83212182E+02                                 1.726753                            1.628052      -0.919722       2.449684                    0.998820       3.205795       8.465591       0.534649       1.169794      -0.737831       0.009887      -0.004697       0.035988       0.037616      -0.000683       0.009118      -0.004629      -0.023497       0.032045      -0.019833       0.004118       0.015715              1.796269       1.386562      -0.042658       0.122802       1.619429       0.107902       2.382816          -0.000041
           34              H      21.774209      25.575205      11.977984       0.106870       1.140223 0.80776434E+01  0.77866607E+02                                 1.668779                            1.559000      -0.842022       2.472880                    0.999194       3.240017       8.401716       0.563119       1.128337      -0.746867       0.003738      -0.031679       0.018055       0.036654      -0.001736       0.005191      -0.004511      -0.025598       0.031115      -0.018938       0.004389       0.014549              1.738354       1.279534      -0.100199       0.049804       2.299478      -0.079780       1.636049          -0.000015
           35              H      20.778309      13.996879      12.688226       0.118918       1.133937 0.81468590E+01  0.78670098E+02                                 1.665318                            1.569797      -0.891979       2.459867                    0.999033       3.178563       8.238751       0.559189       1.134300      -0.746181       0.015301      -0.022529      -0.030823       0.041131      -0.012663      -0.003222       0.008887       0.008009       0.004996      -0.015913      -0.000870       0.016783              1.711741       1.511869      -0.137586      -0.046348       1.511883       0.321981       2.111471           0.000125
           36              H      19.110486      16.291726      16.317918       0.124681       1.178497 0.86597216E+01  0.85331953E+02                                 1.747271                            1.648919      -0.942528       2.436625                    0.998659       3.255262       8.662947       0.527925       1.177406      -0.735589      -0.020147       0.018222       0.026997       0.038299      -0.016164      -0.001985       0.006002       0.013709       0.013735      -0.020474       0.003196       0.017278              1.809394       1.603417      -0.119579      -0.056836       1.615990       0.417271       2.208776           0.000031
           37              H      22.010744      14.059993      14.646298       0.127284       1.165186 0.84833367E+01  0.83080102E+02                                 1.727000                            1.626384      -0.939134       2.440364                    0.998703       3.222304       8.520401       0.534891       1.169259      -0.737619       0.032520      -0.018564      -0.003387       0.037599      -0.011650      -0.001028       0.011593       0.014691       0.004752      -0.019321       0.002801       0.016520              1.797220       2.126218      -0.433804       0.203252       1.600496      -0.077227       1.664945           0.000046
           38              H      17.962042      16.308665      14.322569       0.121481       1.134757 0.81355941E+01  0.78529848E+02                                 1.667007                            1.569697      -0.868752       2.471590                    0.999200       3.164061       8.198053       0.558711       1.135726      -0.745988      -0.034263       0.021662      -0.002610       0.040621      -0.014011      -0.002080       0.006450       0.009414      -0.000519      -0.015799      -0.000889       0.016687              1.713684       2.044057      -0.337143       0.241659       1.510948      -0.031658       1.586047           0.000112
           39              H      21.870188      17.659274      16.194313       0.125039       1.171348 0.85555516E+01  0.83942895E+02                                 1.734518                            1.634759      -0.928655       2.445597                    0.998738       3.213151       8.496748       0.532941       1.171361      -0.737482       0.009774       0.004728      -0.036121       0.037717       0.000567      -0.009249      -0.004692      -0.023733       0.032056      -0.020023       0.004211       0.015812              1.804736       1.391748       0.042948      -0.123795       1.626314       0.108855       2.396145          -0.000035
           40              H      21.774197      19.607231      17.451952       0.107845       1.139774 0.80768234E+01  0.77884814E+02                                 1.671384                            1.561377      -0.849278       2.470922                    0.999126       3.237395       8.406223       0.561161       1.131896      -0.746010       0.003891       0.031148      -0.017953       0.036161       0.001802      -0.005053      -0.004492      -0.025641       0.030725      -0.018859       0.004405       0.014454              1.741129       1.281278       0.100371      -0.049902       2.303367      -0.079714       1.638741          -0.000015
           41              H      13.503669      12.858281      11.946592       0.118983       1.133325 0.81414058E+01  0.78605382E+02                                 1.664892                            1.569413      -0.890734       2.460541                    0.999042       3.177417       8.235526       0.559174       1.134505      -0.746137      -0.015354       0.037326       0.008039       0.041153      -0.008139      -0.010305       0.003414      -0.004112      -0.030912      -0.015934      -0.000837       0.016771              1.711295       1.511489      -0.097981      -0.107064       2.250954      -0.004924       1.371443           0.000118
           42              H      15.171487       8.610712      11.314829       0.124698       1.178312 0.86579830E+01  0.85310201E+02                                 1.747064                            1.648736      -0.942489       2.436670                    0.998660       3.254962       8.661802       0.527965       1.177380      -0.735596       0.020152      -0.032065      -0.005738       0.038304      -0.008354      -0.013974      -0.001036      -0.002216      -0.034024      -0.020470       0.003195       0.017275              1.809174       1.603235      -0.100314      -0.086381       2.420137       0.061723       1.404151           0.000035
           43              H      12.271229      11.041807      12.680378       0.127318       1.164868 0.84804513E+01  0.83044469E+02                                 1.726663                            1.626091      -0.939008       2.440458                    0.998705       3.221842       8.518696       0.534949       1.169235      -0.737625      -0.032529       0.010601       0.015602       0.037602      -0.005647      -0.010244       0.004207      -0.001998      -0.045356      -0.019320       0.002802       0.016518              1.796854       2.125742       0.010544      -0.478783       1.597009      -0.075794       1.667812           0.000040
           44              H      16.319936      10.428924      10.492753       0.121542       1.134310 0.81316782E+01  0.78483918E+02                                 1.666769                            1.569484      -0.867825       2.472108                    0.999207       3.163076       8.195525       0.558651       1.135964      -0.745936       0.034355      -0.006344      -0.020766       0.040641      -0.007465      -0.011912       0.002794       0.001092      -0.026505      -0.015799      -0.000879       0.016678              1.713430       2.043745       0.084716      -0.405974       1.550129      -0.049058       1.546416           0.000131
           45              H      12.411788       8.170963      10.014026       0.125026       1.171434 0.85563482E+01  0.83952716E+02                                 1.734605                            1.634836      -0.928771       2.445527                    0.998736       3.213295       8.497247       0.532928       1.171362      -0.737482      -0.009780       0.031125      -0.018925       0.037716      -0.008233       0.004262      -0.004696      -0.023749       0.032020      -0.020027       0.004213       0.015814              1.804832       1.391808      -0.095871       0.089328       2.350987      -0.211363       1.671701          -0.000032
           46              H      12.507778       6.233230       8.740691       0.107842       1.139839 0.80774067E+01  0.77891991E+02                                 1.671458                            1.561441      -0.849322       2.470896                    0.999126       3.237506       8.406646       0.561144       1.131907      -0.746007      -0.003893       0.003826      -0.035744       0.036159      -0.003893       0.003691      -0.003964      -0.024447       0.034307      -0.018859       0.004406       0.014453              1.741211       1.281325      -0.005070       0.111980       1.688482       0.192090       2.253824          -0.000013
           47              H      22.074159      10.873547      17.483344       0.119181       1.130386 0.81152086E+01  0.78278358E+02                                 1.660694                            1.565832      -0.888194       2.461404                    0.999042       3.175117       8.221904       0.560457       1.132979      -0.746493      -0.015376      -0.037351      -0.008005       0.041178       0.008025       0.010531       0.003438      -0.003834      -0.030798      -0.016063      -0.000704       0.016768              1.706777       1.508010       0.097566       0.106602       2.243762      -0.004870       1.368558           0.000112
           48              H      23.741980      15.121116      18.115106       0.125500       1.172876 0.86097171E+01  0.84716539E+02                                 1.741769                            1.644228      -0.935048       2.440394                    0.998689       3.247662       8.636492       0.528640       1.177516      -0.735571       0.019971       0.031907       0.005537       0.038047       0.008287       0.013917      -0.000901      -0.002326      -0.034093      -0.020389       0.003153       0.017236              1.803407       1.598720       0.099603       0.085955       2.410849       0.061316       1.400651           0.000044
           49              H      20.841724      12.690021      16.749557       0.128506       1.161910 0.84543013E+01  0.82731468E+02                                 1.724367                            1.624067      -0.937675       2.441327                    0.998651       3.217314       8.506138       0.534997       1.169935      -0.737453      -0.031844      -0.010553      -0.015197       0.036828       0.005666       0.010368       0.004254      -0.001871      -0.045455      -0.019425       0.002803       0.016622              1.794383       2.122538      -0.010470       0.477706       1.594973      -0.075621       1.665638           0.000028
           50              H      24.890425      13.302904      18.937182       0.121308       1.135490 0.81417273E+01  0.78615445E+02                                 1.669292                            1.571560      -0.866935       2.472523                    0.999177       3.162742       8.199959       0.557620       1.137565      -0.745576       0.034522       0.006331       0.020685       0.040740       0.007377       0.012058       0.002678       0.001001      -0.027044      -0.016055      -0.000626       0.016681              1.716163       2.047582      -0.084933       0.407276       1.552199      -0.049201       1.548706           0.000097
           51              H      20.982278      15.560865      19.415909       0.126063       1.164920 0.84975682E+01  0.83221207E+02                                 1.726858                            1.628148      -0.919740       2.449667                    0.998820       3.205901       8.466096       0.534617       1.169834      -0.737822      -0.009891      -0.031014       0.018840       0.037612       0.008066      -0.004313      -0.004698      -0.023654       0.031590      -0.019837       0.004118       0.015719              1.796382       1.386635       0.095086      -0.088665       2.338023      -0.209618       1.664486          -0.000039
           52              H      12.507791       8.827582       1.069288       0.106837       1.140427 0.80794238E+01  0.77888302E+02                                 1.669000                            1.559188      -0.842188       2.472786                    0.999193       3.240320       8.402831       0.563075       1.128360      -0.746861      -0.003745      -0.003719       0.036278       0.036660       0.004045      -0.003687      -0.004055      -0.024564       0.034211      -0.018937       0.004388       0.014550              1.738597       1.279672       0.005050      -0.111806       1.685692       0.191637       2.250427          -0.000013
           53              C      24.365941      21.468087       2.173695       0.593227      24.432051 0.26371493E+03  0.55266356E+04                                 7.911280                            5.786111      -0.032916       2.046404                    0.999572      22.458923      62.987024       0.613917       0.476069      -1.018916       0.035303      -0.002535      -0.057068       0.067153      -0.054690       0.055705      -0.040236      -0.065814      -0.189434      -0.096326      -0.021315       0.117642             10.797800      10.062836       0.732697      -6.121630       5.725374       0.981011      16.605189          -0.012241
           54              C      22.394724      20.864576       3.606737      -0.091553      35.147190 0.41113458E+03  0.95376873E+04                                 9.387411                            6.786005      -0.006597       1.968170                    0.999635      29.029401      83.069507       0.628596       0.420025      -1.061247      -0.002879       0.007455       0.026575       0.027750       0.011733       0.020421       0.018859      -0.007320       0.016936      -0.022029      -0.013146       0.035175             12.357300      12.727521       1.961828      -7.065428       6.451333       0.518535      17.893046          -0.001910
           55              C      23.392327      22.239349       5.768071      -0.200656      37.911751 0.45062090E+03  0.10691847E+05                                 9.814345                            7.065479       0.107995       1.994226                    0.999660      30.326485      87.648975       0.621386       0.415435      -1.064594       0.016847       0.004966      -0.027650       0.032757       0.019890       0.022195       0.023386       0.012738       0.043759      -0.029771      -0.016268       0.046039             12.992706      13.170508       1.666539      -7.302745       7.009856       1.468088      18.797752           0.001893
           56              C      23.603165      21.540135       3.503536      -0.040937      40.950734 0.44061799E+03  0.10297799E+05                                10.326818                            6.923346       0.032617       2.011272                    0.999320      27.341200      76.032377       0.642425       0.407945      -1.079646      -0.017091       0.005846       0.040075       0.043958       0.015582      -0.004869       0.003762       0.010756      -0.002283      -0.018113       0.001059       0.017054             15.320461      14.319287       1.401992      -9.686692       7.087463       1.607090      24.554634           0.007862
           57              C      21.659030      20.891810       4.782757      -0.198416      37.279776 0.43878208E+03  0.10345477E+05                                 9.710016                            6.974263       0.108103       1.997724                    0.999649      30.092652      86.797670       0.624921       0.415699      -1.064055       0.014397      -0.012472      -0.031506       0.036816       0.023675       0.002516       0.002688       0.034280      -0.045055      -0.021951      -0.015017       0.036968             12.861130      11.583467       1.913375      -6.249210       7.088069       1.424400      19.911853           0.001674
           58              C      24.088082      22.232104       4.582437      -0.082621      34.274983 0.39788246E+03  0.91643365E+04                                 9.237079                            6.684508      -0.030293       1.964623                    0.999591      28.795937      82.381599       0.631458       0.421129      -1.059466      -0.020106      -0.007494       0.009667       0.023534       0.017321       0.006147      -0.001676       0.018295      -0.057382      -0.021381      -0.008173       0.029554             12.018321      10.846120       1.107155      -5.974328       6.448321       1.919258      18.760522          -0.001658
           59              C      22.149604      21.578877       5.868525       0.200958      36.818139 0.38550434E+03  0.87776810E+04                                 9.848435                            6.657340      -0.047859       2.000884                    0.999615      25.692549      72.226812       0.623953       0.431125      -1.057071      -0.020229       0.000719       0.037875       0.042945       0.003445      -0.040664       0.000625      -0.008829       0.070511      -0.041881      -0.007061       0.048942             14.156520      12.886996       1.956149      -7.985405       7.986144       1.963246      21.596421          -0.001910
           60              C      21.175995      24.001700       7.291561      -0.189343      38.007597 0.43988980E+03  0.10384902E+05                                 9.884512                            7.001164       0.101707       1.995610                    0.999705      30.098290      87.054780       0.620897       0.417857      -1.061986       0.005301       0.037974       0.014581       0.041021       0.002099       0.016171      -0.002362       0.006124       0.102715      -0.022366      -0.016833       0.039199             13.553718       5.493179      -0.832141       0.273135      21.419117       6.275762      13.748857           0.000762
           61              C      12.639763       3.730637       8.065176      -0.131955      38.027300 0.42384418E+03  0.99139583E+04                                 9.939949                            6.899859       0.040001       1.980064                    0.999700      29.514012      84.981623       0.621670       0.421217      -1.059821       0.003060      -0.033761      -0.013623       0.036535      -0.008045       0.005614      -0.020747      -0.056715      -0.026265      -0.025868      -0.016840       0.042707             14.012577       5.394052      -0.207859       0.683262      20.383013       8.325148      16.260665           0.000046
           62              C      15.795429      15.043333       7.636283       0.594843      24.405281 0.26343969E+03  0.55196947E+04                                 7.905532                            5.783026      -0.028920       2.047519                    0.999604      22.454551      62.978082       0.614061       0.476059      -1.018872       0.034507       0.002543       0.056179       0.065980       0.055740      -0.056313      -0.040474      -0.067322      -0.191276      -0.097378      -0.021924       0.119303             10.787577      10.053147      -0.731710       6.112009       5.721070       0.980515      16.588515          -0.010232
           63              C      13.824216      15.646844       6.203242      -0.090212      35.070568 0.41005387E+03  0.95058496E+04                                 9.371834                            6.775108       0.002470       1.971176                    0.999594      28.992804      82.920755       0.629410       0.419781      -1.061458      -0.003692      -0.008076      -0.027269       0.028679      -0.011710      -0.020282       0.019950      -0.007886       0.019974      -0.022156      -0.013964       0.036120             12.335849      12.701882      -1.957850       7.048578       6.441329       0.520965      17.864335          -0.001590
           64              C      14.821825      14.272071       4.041907      -0.198815      37.830388 0.44938722E+03  0.10655180E+05                                 9.799289                            7.054545       0.107512       1.994693                    0.999678      30.290740      87.512869       0.622039       0.415287      -1.064698       0.016735      -0.005272       0.027380       0.032520      -0.019940      -0.022700       0.023509       0.012431       0.046353      -0.030015      -0.016735       0.046750             12.971096      13.144820      -1.664408       7.282995       7.000693       1.469750      18.767773           0.001843
           65              C      15.032656      14.971285       6.306443      -0.040989      40.934558 0.44042783E+03  0.10291833E+05                                10.322969                            6.920969       0.030553       2.010801                    0.999333      27.335146      76.000011       0.642684       0.407840      -1.079758      -0.017614      -0.006029      -0.041625       0.045598      -0.016437       0.003316       0.005198       0.011025      -0.004423      -0.018789       0.000708       0.018081             15.313689      14.307190      -1.399721       9.676996       7.085247       1.611148      24.548629           0.008599
           66              C      13.088526      15.619610       5.027222      -0.198290      37.264782 0.43857086E+03  0.10338768E+05                                 9.705445                            6.971036       0.107969       1.997568                    0.999641      30.088818      86.766065       0.625304       0.415514      -1.064223       0.012904       0.013982       0.031101       0.036460      -0.024031      -0.002877       0.003436       0.035934      -0.047247      -0.022614      -0.015580       0.038193             12.854973      11.577778      -1.912613       6.245323       7.084827       1.424377      19.902313           0.001675
           67              C      15.517576      14.279316       5.227541      -0.084571      34.345004 0.39880906E+03  0.91912036E+04                                 9.251135                            6.693731      -0.037379       1.962250                    0.999583      28.827919      82.503209       0.630806       0.421311      -1.059331      -0.019543       0.007693      -0.010218       0.023356      -0.017321      -0.006716      -0.001768       0.018021      -0.058132      -0.021901      -0.007792       0.029694             12.038641      10.858149      -1.105568       5.984666       6.457464       1.926244      18.800309          -0.001442
           68              C      13.579103      14.932543       3.941453       0.201989      36.800116 0.38530997E+03  0.87721988E+04                                 9.846561                            6.656668      -0.049151       2.000559                    0.999614      25.681484      72.192691       0.623840       0.431256      -1.056985      -0.021235      -0.000670      -0.038366       0.043856      -0.003182       0.040088       0.001630      -0.008406       0.071097      -0.041299      -0.007271       0.048569             14.152789      12.884911      -1.957490       7.980956       7.985470       1.962694      21.587987          -0.001691
           69              C      12.605495      12.509720       2.518418      -0.187979      37.922520 0.43867399E+03  0.10348844E+05                                 9.867472                            6.989029       0.099684       1.995445                    0.999681      30.065741      86.924486       0.621775       0.417564      -1.062192       0.004260      -0.038263      -0.013764       0.040886      -0.001934      -0.016160      -0.002778       0.006397       0.107074      -0.023027      -0.017479       0.040506             13.528364       5.483373       0.828816      -0.275210      21.370739       6.260071      13.730979           0.000772
           70              C      12.639778      11.330175       1.744803      -0.133380      38.091602 0.42466594E+03  0.99383474E+04                                 9.951160                            6.906400       0.044129       1.980846                    0.999688      29.544224      85.100713       0.621373       0.421199      -1.059794       0.003625       0.034462       0.013096       0.037044       0.007942      -0.005439      -0.020275      -0.057213      -0.028264      -0.025750      -0.016981       0.042731             14.031169       5.399636       0.206766      -0.684855      20.408476       8.340702      16.285394           0.000020
           71              C      18.486565      17.056060       8.947289       0.595032      24.408145 0.26347463E+03  0.55205186E+04                                 7.905931                            5.783285      -0.029711       2.047234                    0.999603      22.454176      62.974157       0.614078       0.476038      -1.018900      -0.034477      -0.052497       0.020461       0.066055      -0.028846       0.073550       0.020700       0.070428       0.223969      -0.097324      -0.021951       0.119276             10.788306      10.054397       5.295410      -3.140370      15.538427      -3.358211       6.772092          -0.010234
           72              C      20.457782      18.122842       7.816002      -0.090272      35.077137 0.41013928E+03  0.95084669E+04                                 9.373332                            6.776108       0.001781       1.970921                    0.999594      28.996866      82.939203       0.629313       0.419818      -1.061419       0.003678       0.028236      -0.003662       0.028709      -0.023062      -0.002603       0.011627      -0.027731      -0.039155      -0.022152      -0.013939       0.036092             12.337585      12.704014       5.656043      -4.640786      16.385006      -3.873008       7.923735          -0.001691
           73              C      19.460177      20.655446       8.199769      -0.198873      37.833786 0.44942951E+03  0.10656477E+05                                 9.799861                            7.054871       0.107442       1.994645                    0.999678      30.292778      87.521154       0.622023       0.415286      -1.064694      -0.016735      -0.022940       0.015936       0.032561      -0.028830      -0.009096       0.005011      -0.029644      -0.079466      -0.030013      -0.016764       0.046777             12.971860      13.145740       5.989087      -4.466694      17.932838      -3.361417       7.837002           0.001823
           74              C      19.249341      18.301531       8.475625      -0.041030      40.935820 0.44045749E+03  0.10292730E+05                                10.323087                            6.921179       0.030443       2.010748                    0.999333      27.336476      76.005184       0.642676       0.407838      -1.079757       0.017637       0.040525      -0.011336       0.045628      -0.003577      -0.016417       0.002408       0.004220      -0.023611      -0.018744       0.000680       0.018063             15.313467      14.308289       8.285139      -5.192431      22.884533      -5.371767       8.747581           0.008550
           75              C      21.193476      19.209505       7.365528      -0.198374      37.270299 0.43864187E+03  0.10340950E+05                                 9.706529                            6.971700       0.107839       1.997490                    0.999641      30.091897      86.779555       0.625255       0.415526      -1.064206      -0.012917      -0.034144      -0.000223       0.036506      -0.012322      -0.020845       0.004470       0.038161      -0.040507      -0.022577      -0.015634       0.038211             12.856370      11.579172       4.939715      -4.274480      18.863190      -3.780470       8.126748           0.001696
           76              C      18.764423      19.568070       8.672413      -0.084635      34.350840 0.39888436E+03  0.91934587E+04                                 9.252347                            6.694518      -0.037869       1.962051                    0.999583      28.831458      82.518189       0.630741       0.421330      -1.059308       0.019612       0.006268      -0.011105       0.023393      -0.013253      -0.013387       0.006192       0.035554      -0.002338      -0.021953      -0.007685       0.029637             12.040331      10.860011       5.028065      -3.431084      18.210126      -3.267331       7.050857          -0.001553
           77              C      20.702901      20.480343       7.555057       0.201983      36.800491 0.38531093E+03  0.87722378E+04                                 9.846583                            6.656644      -0.049151       2.000555                    0.999614      25.681844      72.194093       0.623845       0.431251      -1.056986       0.021259       0.035359      -0.014896       0.043864       0.035406      -0.019177      -0.010484      -0.035932      -0.011329      -0.041361      -0.007279       0.048640             14.152711      12.884932       6.508402      -5.016507      20.816563      -3.707815       8.756637          -0.001825
           78              C      21.676508      22.761313       9.195874      -0.187968      37.921303 0.43866185E+03  0.10348472E+05                                 9.867249                            6.988931       0.099692       1.995456                    0.999681      30.065136      86.922002       0.621780       0.417564      -1.062194      -0.004283       0.028035       0.029449       0.040885      -0.015548       0.004745      -0.022839      -0.039007      -0.029197      -0.023029      -0.017460       0.040489             13.527942       5.483264       0.083386       0.869379      19.607883       7.038615      15.492679           0.000756
           79              C      21.642226      23.945714       9.962033      -0.133360      38.089916 0.42464804E+03  0.99378049E+04                                 9.950820                            6.906227       0.044159       1.980862                    0.999688      29.543511      85.097599       0.621385       0.421196      -1.059798      -0.003647      -0.025909      -0.026226       0.037046      -0.001765       0.009465       0.002148      -0.006469       0.123981      -0.025751      -0.016980       0.042731             14.030534       5.399456      -0.542759       0.465983      23.125691       7.138834      13.566455           0.000027
           80              C       9.916079      19.455360       0.862690       0.593477      24.432171 0.26371759E+03  0.55267240E+04                                 7.911159                            5.786021      -0.034225       2.045915                    0.999570      22.460408      62.992082       0.613939       0.476050      -1.018923      -0.035273       0.053252      -0.020797       0.067175       0.028775      -0.072642       0.020134       0.070633       0.220470      -0.096343      -0.021446       0.117789             10.797628      10.062832      -5.302943       3.144926      15.552119      -3.362299       6.777933          -0.012210
           81              C      11.887292      18.388578       1.993976      -0.091505      35.150555 0.41116724E+03  0.95386908E+04                                 9.388170                            6.786402      -0.007176       1.967964                    0.999635      29.030977      83.076697       0.628556       0.420041      -1.061230       0.002875      -0.027306       0.003895       0.027732       0.023342       0.002492       0.011047      -0.025234      -0.036687      -0.022030      -0.013078       0.035108             12.358511      12.728683      -5.670094       4.651046      16.408588      -3.881832       7.938263          -0.001980
           82              C      10.889684      15.855974       1.610210      -0.200688      37.915224 0.45065577E+03  0.10692938E+05                                 9.815020                            7.065781       0.107938       1.994185                    0.999660      30.328285      87.656785       0.621366       0.415438      -1.064586      -0.016850       0.023301      -0.015741       0.032782       0.028355       0.009244       0.005328      -0.028200      -0.078939      -0.029765      -0.016286       0.046051             12.993839      13.171580      -6.006604       4.476809      17.958884      -3.370573       7.851053           0.001898
           83              C      10.678852      18.209889       1.334353      -0.040800      40.948137 0.44057294E+03  0.10296483E+05                                10.326382                            6.922972       0.032449       2.011239                    0.999319      27.339736      76.027337       0.642446       0.407942      -1.079647       0.017140      -0.038977       0.010851       0.043941       0.001877       0.016160       0.001011       0.004345      -0.020738      -0.017978       0.001000       0.016978             15.319893      14.318477      -8.292617       5.197839      22.888221      -5.376112       8.752980           0.007827
           84              C      12.622982      17.301915       2.444450      -0.198455      37.281954 0.43880557E+03  0.10346174E+05                                 9.710260                            6.974355       0.108260       1.997748                    0.999649      30.094161      86.802758       0.624930       0.415688      -1.064062      -0.014405       0.033868      -0.001329       0.036828       0.011893       0.020644       0.003837       0.036802      -0.037466      -0.021941      -0.015046       0.036987             12.861507      11.583887      -4.942535       4.276460      18.870123      -3.782608       8.130512           0.001682
           85              C      10.193933      16.943350       1.137565      -0.082698      34.281109 0.39794883E+03  0.91663536E+04                                 9.238377                            6.685195      -0.030716       1.964458                    0.999591      28.799325      82.396605       0.631400       0.421145      -1.059443       0.020139      -0.005850       0.010718       0.023551       0.012678       0.013482       0.006055       0.035587      -0.003837      -0.021390      -0.008116       0.029506             12.020280      10.847998      -5.017927       3.428513      18.170787      -3.260957       7.042056          -0.001683
           86              C      12.132406      16.031077       2.254922       0.200853      36.821484 0.38553806E+03  0.87786335E+04                                 9.848924                            6.657559      -0.047870       2.000859                    0.999615      25.693941      72.231296       0.623954       0.431116      -1.057078       0.020240      -0.034947       0.014646       0.042959      -0.035844       0.019623      -0.011000      -0.035153      -0.008437      -0.041923      -0.007103       0.049025             14.157441      12.887824      -6.513683       5.017578      20.825614      -3.710880       8.758887          -0.001957
           87              C      13.106016      13.750107       0.614105      -0.189316      38.006095 0.43987626E+03  0.10384484E+05                                 9.884254                            7.001072       0.101715       1.995624                    0.999705      30.097470      87.051487       0.620900       0.417859      -1.061987      -0.005318      -0.028679      -0.028839       0.041018       0.015635      -0.004607      -0.021714      -0.037650      -0.028628      -0.022372      -0.016822       0.039195             13.553260       5.493084      -0.086651      -0.871603      19.642247       7.060421      15.524448           0.000774
           88              C      21.642209      21.236722      19.467902      -0.131892      38.023102 0.42379453E+03  0.99124832E+04                                 9.939152                            6.899403       0.040019       1.980092                    0.999700      29.512222      84.974467       0.621699       0.421210      -1.059828      -0.003077       0.026101       0.025333       0.036503       0.001879      -0.009620       0.001388      -0.006682       0.123954      -0.025883      -0.016843       0.042726             14.011216       5.393640       0.540842      -0.466361      23.087929       7.127588      13.552079           0.000039
           89              C       9.916047       8.653537      17.446262       0.593464      24.431918 0.26371563E+03  0.55266567E+04                                 7.911044                            5.785961      -0.034030       2.045982                    0.999570      22.460037      62.990298       0.613950       0.476043      -1.018929      -0.035259       0.002498       0.057135       0.067185      -0.054797       0.055684      -0.040263      -0.065994      -0.189506      -0.096342      -0.021433       0.117775             10.797429      10.062770       0.732913      -6.121498       5.725206       0.980569      16.604311          -0.012198
           90              C      11.887264       9.257048      16.013220      -0.091520      35.150884 0.41117433E+03  0.95388995E+04                                 9.388238                            6.786480      -0.007209       1.967951                    0.999634      29.031244      83.077740       0.628549       0.420044      -1.061228       0.002883      -0.007482      -0.026561       0.027745       0.011726       0.020343       0.018878      -0.007515       0.016527      -0.022028      -0.013083       0.035111             12.358493      12.728847       1.962184      -7.066209       6.451914       0.518452      17.894719          -0.001982
           91              C      10.889661       7.882275      13.851886      -0.200685      37.914867 0.45065162E+03  0.10692808E+05                                 9.814959                            7.065747       0.107949       1.994190                    0.999660      30.328048      87.655785       0.621368       0.415438      -1.064587      -0.016849      -0.004973       0.027680       0.032784       0.019915       0.022196       0.023404       0.012672       0.043718      -0.029772      -0.016286       0.046057             12.993766      13.171604       1.666686      -7.303666       7.010223       1.468092      18.799469           0.001896
           92              C      10.678823       8.581489      16.116421      -0.040844      40.949394 0.44059178E+03  0.10297033E+05                                10.326560                            6.923105       0.032498       2.011244                    0.999320      27.340413      76.029616       0.642442       0.407940      -1.079649       0.017138      -0.005832      -0.040051       0.043953       0.015537      -0.004823       0.003710       0.010459      -0.002418      -0.017978       0.000998       0.016980             15.320136      14.319182       1.402280      -9.686425       7.087341       1.606815      24.553885           0.007829
           93              C      12.622958       9.229814      14.837200      -0.198454      37.281879 0.43880578E+03  0.10346187E+05                                 9.710283                            6.974385       0.108223       1.997738                    0.999649      30.094078      86.802737       0.624924       0.415691      -1.064059      -0.014409       0.012473       0.031522       0.036835       0.023692       0.002525       0.002697       0.034244      -0.045118      -0.021946      -0.015038       0.036984             12.861500      11.583977       1.913605      -6.249407       7.088301       1.424312      19.912222           0.001680
           94              C      10.193906       7.889520      15.037520      -0.082694      34.280412 0.39794127E+03  0.91661263E+04                                 9.238221                            6.685099      -0.030601       1.964496                    0.999591      28.798965      82.395046       0.631410       0.421141      -1.059447       0.020136       0.007442      -0.009677       0.023547       0.017452       0.006148      -0.001794       0.017833      -0.057138      -0.021397      -0.008110       0.029508             12.020103      10.847975       1.107492      -5.975637       6.449027       1.919291      18.763307          -0.001683
           95              C      12.132384       8.542747      13.751432       0.200868      36.821018 0.38553368E+03  0.87785080E+04                                 9.848845                            6.657523      -0.047861       2.000865                    0.999615      25.693761      72.230659       0.623955       0.431116      -1.057078       0.020239      -0.000731      -0.037888       0.042961       0.003461      -0.040713       0.000651      -0.008794       0.070652      -0.041921      -0.007096       0.049017             14.157291      12.887776       1.956325      -7.985977       7.986482       1.963270      21.597615          -0.001961
           96              C      13.105993       6.119924      12.328396      -0.189314      38.005520 0.43986744E+03  0.10384220E+05                                 9.884128                            7.000980       0.101729       1.995630                    0.999705      30.097267      87.050584       0.620907       0.417857      -1.061989      -0.005319      -0.037974      -0.014574       0.041020       0.002107       0.016162      -0.002364       0.006139       0.102690      -0.022370      -0.016817       0.039187             13.553056       5.493010      -0.832201       0.273079      21.417826       6.275399      13.748333           0.000770
           97              C      21.642225      26.390987      11.554781      -0.131941      38.025656 0.42382773E+03  0.99134563E+04                                 9.939614                            6.899699       0.040061       1.980091                    0.999700      29.513280      84.978428       0.621682       0.421213      -1.059825      -0.003077       0.033757       0.013628       0.036534      -0.008040       0.005609      -0.020746      -0.056703      -0.026260      -0.025860      -0.016839       0.042699             14.011956       5.393885      -0.207903       0.683220      20.381905       8.324644      16.260077           0.000038
           98              C      18.486559      15.078291      11.983674       0.595049      24.407843 0.26347049E+03  0.55204167E+04                                 7.905893                            5.783256      -0.029819       2.047199                    0.999603      22.454115      62.974146       0.614076       0.476041      -1.018897      -0.034485      -0.002504      -0.056280       0.066052       0.055615      -0.056108      -0.040487      -0.068050      -0.191381      -0.097320      -0.021959       0.119278             10.788252      10.054289      -0.731782       6.112887       5.721272       0.980499      16.589195          -0.010233
           99              C      20.457772      14.474780      13.416715      -0.090268      35.077563 0.41014437E+03  0.95086162E+04                                 9.373420                            6.776157       0.001743       1.970906                    0.999594      28.996993      82.939753       0.629309       0.419818      -1.061418       0.003676       0.008060       0.027306       0.028707      -0.011700      -0.020031       0.020191      -0.008350       0.018982      -0.022143      -0.013940       0.036082             12.337773      12.704108      -1.958342       7.049465       6.442417       0.521166      17.866794          -0.001692
          100              C      19.460163      15.849553      15.578050      -0.198850      37.833510 0.44942395E+03  0.10656327E+05                                 9.799863                            7.054862       0.107437       1.994646                    0.999678      30.292622      87.521010       0.622018       0.415291      -1.064690      -0.016727       0.005295      -0.027422       0.032555      -0.019982      -0.022686       0.023540       0.012306       0.046305      -0.030019      -0.016753       0.046771             12.971869      13.145682      -1.664515       7.283519       7.001050       1.469889      18.768877           0.001826
          101              C      19.249332      15.150339      13.313514      -0.041016      40.935445 0.44045162E+03  0.10292561E+05                                10.323039                            6.921141       0.030433       2.010747                    0.999333      27.336268      76.004541       0.642677       0.407839      -1.079756       0.017639       0.006011       0.041646       0.045625      -0.016459       0.003366       0.005199       0.010534      -0.004654      -0.018732       0.000668       0.018063             15.313401      14.307929      -1.400075       9.676799       7.085357       1.610849      24.546916           0.008552
          102              C      21.193462      14.502014      14.592735      -0.198320      37.267621 0.43860389E+03  0.10339811E+05                                 9.705992                            6.971334       0.107944       1.997538                    0.999641      30.090686      86.774468       0.625281       0.415519      -1.064213      -0.012936      -0.013994      -0.031111       0.036484      -0.024062      -0.002854       0.003456       0.035835      -0.047401      -0.022601      -0.015611       0.038212             12.855612      11.578519      -1.912820       6.245557       7.085222       1.424547      19.903095           0.001700
          103              C      18.764412      15.842308      14.392416      -0.084641      34.351525 0.39889250E+03  0.91936988E+04                                 9.252484                            6.694600      -0.037887       1.962043                    0.999583      28.831799      82.519565       0.630735       0.421332      -1.059307       0.019610      -0.007624       0.010222       0.023391      -0.017601      -0.006711      -0.001972       0.017076      -0.057773      -0.021957      -0.007681       0.029638             12.040504      10.860082      -1.105783       5.985919       6.458344       1.926475      18.803085          -0.001551
          104              C      20.702885      15.189081      15.678504       0.201911      36.802679 0.38533576E+03  0.87729425E+04                                 9.846937                            6.656840      -0.049182       2.000531                    0.999614      25.682738      72.197130       0.623838       0.431249      -1.056988       0.021254       0.000685       0.038382       0.043879      -0.003213       0.040147       0.001661      -0.008400       0.071243      -0.041362      -0.007289       0.048652             14.153315      12.885405      -1.957559       7.981188       7.985761       1.962946      21.588780          -0.001822
          105              C      21.676493      17.611904      17.101539      -0.187957      37.920939 0.43865659E+03  0.10348319E+05                                 9.867199                            6.988896       0.099662       1.995450                    0.999681      30.064924      86.921307       0.621781       0.417565      -1.062193      -0.004287       0.038261       0.013751       0.040882      -0.001940      -0.016146      -0.002775       0.006406       0.107063      -0.023029      -0.017466       0.040495             13.527879       5.483244       0.828897      -0.275176      21.369827       6.259842      13.730566           0.000760
          106              C      21.642210      18.791449      17.875154      -0.133361      38.090132 0.42465105E+03  0.99378909E+04                                 9.950848                            6.906244       0.044194       1.980873                    0.999688      29.543604      85.097879       0.621386       0.421195      -1.059799      -0.003646      -0.034459      -0.013100       0.037045       0.007939      -0.005433      -0.020277      -0.057208      -0.028247      -0.025745      -0.016981       0.042727             14.030589       5.399475       0.206813      -0.684819      20.407482       8.340241      16.284809           0.000029
          107              C      15.795423      13.065564      10.672668       0.594858      24.405337 0.26344062E+03  0.55197195E+04                                 7.905534                            5.783029      -0.029015       2.047485                    0.999604      22.454630      62.978343       0.614063       0.476057      -1.018873       0.034504       0.052423      -0.020380       0.065985      -0.028979       0.073755       0.020553       0.070794       0.223022      -0.097384      -0.021928       0.119311             10.787582      10.053229       5.294624      -3.139923      15.537764      -3.357984       6.771754          -0.010229
          108              C      13.824206      11.998782      11.803955      -0.090217      35.070565 0.41005293E+03  0.95058285E+04                                 9.371835                            6.775101       0.002477       1.971178                    0.999594      28.992895      82.921192       0.629409       0.419781      -1.061457      -0.003694      -0.028209       0.003636       0.028682      -0.023292      -0.002509       0.011199      -0.027692      -0.039455      -0.022165      -0.013962       0.036127             12.335805      12.701941       5.655522      -4.640034      16.382839      -3.872682       7.922635          -0.001593
          109              C      14.821811       9.466178      11.420188      -0.198842      37.830976 0.44939587E+03  0.10655425E+05                                 9.799340                            7.054574       0.107524       1.994690                    0.999678      30.291061      87.513661       0.622043       0.415283      -1.064702       0.016743       0.022912      -0.015898       0.032527      -0.028827      -0.009052       0.004961      -0.029567      -0.079571      -0.030010      -0.016748       0.046758             12.971184      13.144974       5.988728      -4.466417      17.931914      -3.361267       7.836663           0.001840
          110              C      15.032647      11.820093      11.144332      -0.041000      40.935271 0.44043523E+03  0.10292058E+05                                10.323114                            6.921045       0.030518       2.010787                    0.999333      27.335380      76.001058       0.642678       0.407843      -1.079756      -0.017610      -0.040513       0.011310       0.045600      -0.003616      -0.016367       0.002276       0.004422      -0.024251      -0.018784       0.000708       0.018076             15.313955      14.307762       8.285619      -5.192266      22.886477      -5.372307       8.747627           0.008595
          111              C      13.088512      10.912119      12.254429      -0.198349      37.267911 0.43861376E+03  0.10340057E+05                                 9.706064                            6.971442       0.107862       1.997517                    0.999641      30.090261      86.772090       0.625275       0.415522      -1.064216       0.012887       0.034132       0.000216       0.036484      -0.012332      -0.020810       0.004411       0.038170      -0.040627      -0.022591      -0.015605       0.038195             12.855868      11.578565       4.939673      -4.274250      18.862555      -3.780490       8.126483           0.001672
          112              C      15.517565      10.553554      10.947544      -0.084562      34.344614 0.39880319E+03  0.91910393E+04                                 9.251080                            6.693684      -0.037410       1.962242                    0.999583      28.827723      82.502666       0.630808       0.421311      -1.059330      -0.019542      -0.006235       0.011169       0.023356      -0.013141      -0.013123       0.006224       0.036102      -0.003893      -0.021895      -0.007793       0.029687             12.038603      10.858222       5.027098      -3.430438      18.207687      -3.266826       7.049900          -0.001442
          113              C      13.579087       9.641281      12.064900       0.202052      36.798252 0.38528812E+03  0.87715798E+04                                 9.846262                            6.656493      -0.049124       2.000580                    0.999614      25.680725      72.190139       0.623846       0.431258      -1.056984      -0.021241      -0.035339       0.014903       0.043842       0.035368      -0.019127      -0.010479      -0.035855      -0.011225      -0.041300      -0.007263       0.048563             14.152299      12.884543       6.508300      -5.016391      20.815854      -3.707834       8.756499          -0.001691
          114              C      12.605480       7.360311      10.424083      -0.187987      37.922774 0.43867772E+03  0.10348954E+05                                 9.867507                            6.989054       0.099710       1.995451                    0.999681      30.065899      86.925030       0.621774       0.417563      -1.062192       0.004258      -0.028047      -0.029445       0.040888      -0.015558       0.004756      -0.022841      -0.039015      -0.029183      -0.023027      -0.017472       0.040499             13.528405       5.483387       0.083329       0.869325      19.608538       7.038932      15.493290           0.000769
          115              C      12.639762       6.175910       9.657924      -0.133379      38.091419 0.42466332E+03  0.99382734E+04                                 9.951141                            6.906388       0.044097       1.980837                    0.999688      29.544139      85.100483       0.621372       0.421200      -1.059793       0.003627       0.025907       0.026231       0.037045      -0.001769       0.009471       0.002154      -0.006467       0.123986      -0.025756      -0.016979       0.042735             14.031130       5.399621      -0.542807       0.465958      23.126725       7.139305      13.567043           0.000018
          116              C      24.365909      10.666264      18.757267       0.593227      24.432136 0.26371504E+03  0.55266521E+04                                 7.911348                            5.786144      -0.032971       2.046386                    0.999572      22.459182      62.988345       0.613909       0.476074      -1.018911       0.035308      -0.053209       0.020740       0.067141       0.028840      -0.072549       0.020105       0.070674       0.220141      -0.096322      -0.021324       0.117646             10.797921      10.062836      -5.303097       3.144762      15.553072      -3.362234       6.777854          -0.012247
          117              C      22.394696      11.733046      17.625981      -0.091544      35.146829 0.41112784E+03  0.95374830E+04                                 9.387319                            6.785918      -0.006525       1.968194                    0.999635      29.029132      83.068276       0.628605       0.420022      -1.061250      -0.002874       0.027309      -0.003925       0.027739       0.023422       0.002468       0.010923      -0.025280      -0.036994      -0.022033      -0.013144       0.035177             12.357274      12.727332      -5.669498       4.650399      16.407060      -3.881359       7.937432          -0.001903
          118              C      23.392304      14.265650      18.009747      -0.200658      37.911915 0.45062268E+03  0.10691904E+05                                 9.814366                            7.065488       0.107991       1.994224                    0.999660      30.326631      87.649562       0.621386       0.415434      -1.064594       0.016848      -0.023274       0.015722       0.032752       0.028344       0.009221       0.005294      -0.028166      -0.078989      -0.029764      -0.016267       0.046031             12.992726      13.170442      -6.005788       4.476295      17.957288      -3.370065       7.850449           0.001898
          119              C      23.603136      11.911735      18.285604      -0.040896      40.949450 0.44059948E+03  0.10297255E+05                                10.326623                            6.923207       0.032588       2.011272                    0.999320      27.340537      76.030036       0.642431       0.407945      -1.079646      -0.017087       0.039008      -0.010848       0.043946       0.001850       0.016227       0.000966       0.004428      -0.021278      -0.018122       0.001062       0.017060             15.320190      14.318595      -8.292977       5.197700      22.888968      -5.376163       8.753007           0.007863
          120              C      21.659006      12.819709      17.175507      -0.198412      37.279657 0.43877960E+03  0.10345396E+05                                 9.709966                            6.974221       0.108129       1.997732                    0.999649      30.092609      86.797232       0.624927       0.415696      -1.064058       0.014393      -0.033852       0.001322       0.036809       0.011876       0.020630       0.003812       0.036801      -0.037505      -0.021945      -0.015024       0.036969             12.861093      11.583343      -4.942430       4.276161      18.869757      -3.782492       8.130179           0.001677
          121              C      24.088055      13.178274      18.482392      -0.082621      34.275337 0.39788574E+03  0.91644371E+04                                 9.237168                            6.684561      -0.030396       1.964591                    0.999591      28.796095      82.382339       0.631451       0.421132      -1.059463      -0.020108       0.005817      -0.010760       0.023536       0.012623       0.013365       0.006090       0.035872      -0.004612      -0.021373      -0.008179       0.029553             12.018413      10.846078      -5.016838       3.427659      18.168166      -3.260196       7.040996          -0.001660
          122              C      22.149582      14.090547      17.365035       0.200948      36.818469 0.38550728E+03  0.87777656E+04                                 9.848495                            6.657367      -0.047871       2.000880                    0.999615      25.692662      72.227230       0.623952       0.431125      -1.057071      -0.020229       0.034930      -0.014653       0.042942      -0.035803       0.019587      -0.010984      -0.035092      -0.008291      -0.041880      -0.007065       0.048946             14.156641      12.887039      -6.513218       5.017196      20.824453      -3.710584       8.758431          -0.001906
          123              C      21.175972      16.371517      19.005852      -0.189347      38.008214 0.43989900E+03  0.10385177E+05                                 9.884648                            7.001260       0.101694       1.995604                    0.999705      30.098506      87.055750       0.620890       0.417860      -1.061984       0.005298       0.028686       0.028837       0.041019       0.015641      -0.004618      -0.021715      -0.037670      -0.028620      -0.022369      -0.016838       0.039206             13.553938       5.493256      -0.086570      -0.871563      19.643173       7.060964      15.525385           0.000766
          124              C      12.639779       8.884902       0.152055      -0.131905      38.024740 0.42381089E+03  0.99129822E+04                                 9.939484                            6.899560       0.039963       1.980065                    0.999700      29.512961      84.977678       0.621687       0.421213      -1.059824       0.003059      -0.026099      -0.025339       0.036504       0.001882      -0.009626       0.001389      -0.006686       0.123975      -0.025891      -0.016843       0.042734             14.011830       5.393804       0.540901      -0.466335      23.088950       7.128117      13.552737           0.000048
          125              C      21.426252      22.801967       7.866229       0.204226      35.410217 0.35928464E+03  0.80614128E+04                                 9.643945                            6.448763      -0.098687       1.988036                    0.999416      25.401414      71.566111       0.628910       0.434056      -1.052202      -0.000376      -0.043965      -0.028565       0.052431       0.009556      -0.015471       0.032584      -0.034861      -0.023184      -0.040954      -0.001502       0.042456             14.169521       5.487151      -0.007699       0.010838      21.783009       7.410091      15.238402           0.000340
          126              C      21.426251      25.164707       9.405219       0.067457      42.015763 0.39190280E+03  0.89446314E+04                                10.691277                            6.625688      -0.130713       1.969426                    0.999432      26.398489      73.879704       0.638862       0.420063      -1.065811       0.000373       0.001847       0.001252       0.002263      -0.000443       0.001807       0.007926      -0.032388       0.017734      -0.019313       0.000997       0.018316             17.765299       5.927560      -0.382316       0.584706      29.124311      12.299639      18.244026           0.000824
          127              C      12.855755      13.709453       1.943749       0.204203      35.410628 0.35929038E+03  0.80615644E+04                                 9.643983                            6.448795      -0.098652       1.988046                    0.999416      25.401536      71.566285       0.628911       0.434053      -1.052205       0.000348       0.043910       0.028654       0.052433      -0.010293       0.014985       0.032659      -0.034693      -0.022664      -0.040949      -0.001507       0.042456             14.169604       5.487188       0.006644      -0.011517      21.787817       7.408042      15.233807           0.000330
          128              C      12.855756      11.346713       0.404760       0.067459      42.015981 0.39190681E+03  0.89447457E+04                                10.691312                            6.625726      -0.130739       1.969416                    0.999433      26.398586      73.880065       0.638860       0.420064      -1.065810      -0.000387      -0.001899      -0.001178       0.002268       0.001472      -0.001138       0.008040      -0.032125       0.018511      -0.019311       0.000997       0.018314             17.765331       5.927578       0.380246      -0.586079      29.117135      12.302789      18.251280           0.000832
          129              C      12.855736       7.319657      11.753728       0.204214      35.410347 0.35928714E+03  0.80614773E+04                                 9.643953                            6.448780      -0.098690       1.988035                    0.999416      25.401426      71.566014       0.628910       0.434055      -1.052203       0.000352       0.043957       0.028574       0.052430       0.009543      -0.015473       0.032592      -0.034853      -0.023155      -0.040952      -0.001508       0.042460             14.169536       5.487168      -0.007831       0.010727      21.782658       7.410222      15.238782           0.000331
          130              C      12.855737       4.956917      10.214738       0.067464      42.015524 0.39190031E+03  0.89445606E+04                                10.691243                            6.625670      -0.130712       1.969428                    0.999432      26.398389      73.879377       0.638862       0.420064      -1.065810      -0.000386      -0.001850      -0.001249       0.002265      -0.000445       0.001806       0.007924      -0.032381       0.017729      -0.019309       0.000997       0.018312             17.765233       5.927543      -0.382338       0.584688      29.124174      12.299587      18.243984           0.000831
          131              C      21.426233      16.412171      17.676208       0.204215      35.410478 0.35928758E+03  0.80614926E+04                                 9.643977                            6.448779      -0.098651       1.988047                    0.999416      25.401513      71.566373       0.628910       0.434054      -1.052203      -0.000375      -0.043903      -0.028665       0.052434      -0.010285       0.014997       0.032660      -0.034677      -0.022628      -0.040951      -0.001500       0.042450             14.169594       5.487173       0.006815      -0.011427      21.787434       7.408237      15.234174           0.000339
          132              C      21.426232      18.774911      19.215197       0.067450      42.016273 0.39190985E+03  0.89448320E+04                                10.691354                            6.625748      -0.130738       1.969414                    0.999433      26.398708      73.880470       0.638859       0.420063      -1.065811       0.000374       0.001901       0.001174       0.002265       0.001474      -0.001137       0.008042      -0.032134       0.018512      -0.019316       0.000997       0.018319             17.765413       5.927600       0.380274      -0.586065      29.117255      12.302872      18.251383           0.000824
          133              N      21.426252      21.617283       7.094576      -0.178091      50.563231 0.44195366E+03  0.10233011E+05                                11.423309                            6.709481      -0.185501       1.992889                    0.998199      25.974510      69.563278       0.692543       0.381973      -1.108684       0.000590       0.004250       0.001745       0.004632       0.039718      -0.060610       0.030031      -0.092952       0.040887      -0.105899       0.046524       0.059376             18.034418      12.127441       4.681279      -7.189392      22.244755       2.849051      19.731059           0.005315
          134              N      12.855755      14.894137       2.715402      -0.177999      50.558578 0.44191001E+03  0.10231718E+05                                11.422573                            6.709100      -0.185416       1.992933                    0.998199      25.973145      69.557997       0.692573       0.381967      -1.108691      -0.000628      -0.003290      -0.003221       0.004647      -0.039357       0.060828       0.029835      -0.093339       0.039618      -0.105873       0.046518       0.059354             18.033257      12.126727      -4.683479       7.187376      22.247468       2.846773      19.725575           0.005408
          135              N      12.855736       8.504341      12.525381      -0.178030      50.559880 0.44192312E+03  0.10232099E+05                                11.422767                            6.709203      -0.185404       1.992931                    0.998199      25.973507      69.559275       0.692567       0.381968      -1.108690      -0.000630      -0.004282      -0.001704       0.004651       0.039719      -0.060582       0.030019      -0.092931       0.040850      -0.105867       0.046509       0.059358             18.033576      12.126980       4.680908      -7.189263      22.243206       2.848901      19.730542           0.005395
          136              N      21.426233      15.227487      16.904555      -0.178060      50.561956 0.44194042E+03  0.10232627E+05                                11.423125                            6.709380      -0.185515       1.992890                    0.998199      25.974144      69.562017       0.692549       0.381973      -1.108684       0.000585       0.003316       0.003174       0.004627      -0.039384       0.060837       0.029839      -0.093375       0.039605      -0.105904       0.046533       0.059372             18.034127      12.127221      -4.683431       7.187815      22.248231       2.847269      19.726928           0.005329
          137              O      23.887880      20.780979       1.255285      -0.525476      31.554397 0.47106817E+03  0.10974559E+05                                 7.956563                            6.683043       0.360141       2.161374                    0.999101      27.215424      70.811376       0.739447       0.355546      -1.139835       0.002264       0.008405       0.024387       0.025894      -0.040933       0.039565       0.011994      -0.069670       0.029686      -0.077859       0.027744       0.050115              9.578312       7.213128      -0.354537      -2.781896       6.445464       2.008952      15.076344           0.045653
          138              O      25.439482      22.160138       2.157803      -0.552477      33.613060 0.51423358E+03  0.12237171E+05                                 8.310395                            6.984353       0.290145       2.127417                    0.998896      27.915567      73.241449       0.723540       0.355732      -1.140478      -0.024051      -0.008758       0.013288       0.028839      -0.001453       0.001818      -0.041861       0.005984      -0.176689      -0.076011       0.032092       0.043919             10.165350      11.967275       1.354671      -5.456466       6.590599      -1.063265      11.938175           0.049189
          139              O      15.317365      15.730441       8.554694      -0.529854      31.874480 0.47681024E+03  0.11145216E+05                                 8.020649                            6.731951       0.322553       2.147747                    0.999008      27.332588      71.300748       0.735183       0.356425      -1.138806       0.000980      -0.009603      -0.025284       0.027064       0.043726      -0.037902       0.013064      -0.070866       0.017732      -0.078147       0.024222       0.053925              9.665674       7.276495       0.359336       2.823560       6.491585       2.021981      15.228943           0.046099
          140              O      16.868969      14.351282       7.652176      -0.554396      33.505726 0.51237285E+03  0.12180315E+05                                 8.288560                            6.968399       0.314184       2.135629                    0.998924      27.887846      73.100945       0.724974       0.355395      -1.140892      -0.023889       0.008329      -0.015881       0.029870      -0.001038      -0.001873      -0.045072       0.004542      -0.176772      -0.078241       0.031771       0.046470             10.134056      11.935237      -1.351001       5.432530       6.574297      -1.057667      11.892634           0.051524
          141              O      18.964627      15.938280       8.690071      -0.530399      31.829180 0.47602874E+03  0.11121639E+05                                 8.010456                            6.724366       0.328812       2.149874                    0.999010      27.322217      71.241040       0.735986       0.356206      -1.139058      -0.000465       0.026818      -0.000466       0.026826      -0.023962       0.055324       0.008098      -0.059466       0.057894      -0.078849       0.025247       0.053602              9.651698       7.266480       2.721353      -0.810774      15.272998      -1.864771       6.415616           0.045671
          142              O      17.413023      17.321274       9.586703      -0.554492      33.507252 0.51236082E+03  0.12180058E+05                                 8.289363                            6.968697       0.313659       2.135599                    0.998912      27.885338      73.096434       0.724893       0.355434      -1.140852       0.023517       0.010927      -0.014244       0.029587       0.000457       0.004723       0.005339       0.120869       0.108178      -0.078713       0.033721       0.044991             10.135757      11.937430       4.424886      -3.432118      10.243743      -2.679116       8.226099           0.051414
          143              O      10.394142      20.573140       1.119907      -0.526862      31.592759 0.47177853E+03  0.10995093E+05                                 7.961677                            6.687075       0.358690       2.160397                    0.999106      27.240466      70.886079       0.739401       0.355439      -1.139937      -0.002178      -0.025369       0.000742       0.025473       0.023078      -0.054523       0.010212      -0.062021       0.055086      -0.079026       0.027667       0.051359              9.585097       7.218243      -2.690879       0.801284      15.162639      -1.840697       6.374408           0.044792
          144              O       8.842539      19.190146       0.223275      -0.552693      33.610936 0.51417564E+03  0.12235520E+05                                 8.310408                            6.984169       0.292147       2.128215                    0.998884      27.911673      73.231828       0.723512       0.355754      -1.140454       0.023848      -0.008896       0.013447       0.028787      -0.000320      -0.004162       0.005796       0.114041       0.115447      -0.076554       0.034074       0.042480             10.165494      11.967235      -4.443177       3.445205      10.278071      -2.693388       8.251176           0.048851
          145              O      10.394108       9.340645      18.364672      -0.526654      31.575335 0.47147040E+03  0.10985967E+05                                 7.958337                            6.684570       0.360211       2.160997                    0.999109      27.233792      70.859287       0.739603       0.355405      -1.139980      -0.002102      -0.009601      -0.023478       0.025452      -0.040483       0.043195       0.008304      -0.066576       0.041367      -0.079058       0.027843       0.051216              9.580495       7.214789      -0.354423      -2.782698       6.446757       2.009147      15.079938           0.044927
          146              O       8.842506       7.961486      17.462154      -0.552663      33.622246 0.51437879E+03  0.12241762E+05                                 8.312971                            6.986107       0.289759       2.127440                    0.998878      27.914208      73.246583       0.723313       0.355810      -1.140390       0.023829       0.008769      -0.013598       0.028804      -0.004023       0.001378      -0.038526       0.013729      -0.184872      -0.076413       0.033925       0.042489             10.169104      11.971507       1.355214      -5.459339       6.592453      -1.063966      11.943351           0.048856
          147              O      18.964623      14.391183      11.065263      -0.530501      31.839256 0.47620787E+03  0.11126974E+05                                 8.012470                            6.725887       0.327530       2.149415                    0.999007      27.325739      71.256068       0.735854       0.356233      -1.139026      -0.000528       0.010391       0.024733       0.026833       0.040948      -0.044229       0.005661      -0.064881       0.041796      -0.078823       0.025159       0.053664              9.654461       7.268567       0.358738       2.818303       6.485541       2.020130      15.209276           0.045590
          148              O      17.413019      15.770342      11.967781      -0.554511      33.500053 0.51223111E+03  0.12176092E+05                                 8.287797                            6.967513       0.315035       2.136055                    0.998916      27.883508      73.086805       0.725009       0.355403      -1.140887       0.023509      -0.008584       0.015743       0.029567       0.004438      -0.001481      -0.038768       0.021169      -0.191418      -0.078816       0.033811       0.045005             10.133556      11.934831      -1.350457       5.432986       6.573603      -1.057439      11.892233           0.051403
          149              O      15.317361      14.183344      10.929886      -0.529828      31.866125 0.47666249E+03  0.11140797E+05                                 8.018903                            6.730635       0.323818       2.148188                    0.999011      27.329968      71.288672       0.735307       0.356396      -1.138840       0.000959      -0.026992       0.001432       0.027047      -0.017062       0.055326       0.018659      -0.058451       0.055249      -0.078236       0.024347       0.053888              9.663266       7.274686       2.726571      -0.812388      15.292407      -1.868629       6.422705           0.046135
          150              O      16.868965      12.800350      10.033254      -0.554487      33.515958 0.51255849E+03  0.12185941E+05                                 8.290573                            6.969918       0.312917       2.135179                    0.998921      27.891259      73.115670       0.724849       0.355421      -1.140861      -0.023866      -0.011129       0.014097       0.029869      -0.002139      -0.000100       0.001429       0.109869       0.139372      -0.078221       0.031746       0.046475             10.136880      11.938579       4.424650      -3.432659      10.244724      -2.679364       8.227337           0.051448
          151              O      23.887846       9.548484      18.500050      -0.525600      31.570043 0.47134462E+03  0.10982764E+05                                 7.959652                            6.685366       0.358462       2.160748                    0.999097      27.221051      70.834958       0.739248       0.355585      -1.139788       0.002331       0.025739      -0.002192       0.025937       0.019552      -0.053441       0.015417      -0.061619       0.053664      -0.077773       0.027546       0.050228              9.582555       7.216323      -2.690002       0.800804      15.158659      -1.839857       6.372681           0.045580
          152              O      25.439449      10.931478      19.396682      -0.552505      33.602762 0.51404761E+03  0.12231467E+05                                 8.308104                            6.982616       0.292495       2.128178                    0.998902      27.913090      73.227752       0.723714       0.355684      -1.140533      -0.024073       0.008630      -0.013293       0.028822       0.001101      -0.001996       0.003485       0.108498       0.130456      -0.076106       0.032181       0.043925             10.162134      11.963445      -4.441025       3.443701      10.274412      -2.691847       8.248545           0.049162

******************************************************
Auxiliary information for the entire system
The total spin magnetic moment of the unit cell is   11.824891
The total net atomic charge of the unit cell is   0.000001
Accuracy of reproducing the electrostatic potential in the unit cell:
  The inner radius (bohr) =    5.0000
  The outer radius (bohr) =   12.0000
  Valid grid points have density less than (e/(bohr^3)) =    0.0001
  The number of valid grid points were=      1626443
  The rms potential error without charges in kcal/mol is=      2.19735
  The rms potential error with partial charges in kcal/mol is=      0.50149
  The RRMSE value at monopole order=      0.22823
  The rms potential error with partial charges and cloud penetration in kcal/mol is=      0.50871
  The RRMSE value at monopole order with cloud penetration is=      0.23151
  The rms potential error with partial charges and atomic dipoles in kcal/mol is=      0.21320
  The RRMSE value at dipole order=      0.09703
  The rms potential error with partial charges, atomic dipoles and cloud penetration in kcal/mol is=      0.20655
  The RRMSE value at dipole order with cloud penetration=      0.09400

******************************************************
The electron densities and ab initio electrostatic potential were computed in VASP using the PBE functional and
projector augmented wave method. See the main text of the journal article for a description of computational details.
The atomic charges, dipoles, and quadrupoles were computed with the DDEC6 method as described in
(a) T. A. Manz and N. Gabaldon Limas, RSC Adv. 6 (2016) 47771-47801 DOI: 10.1039/c6ra04656h
(b) N. Gabaldon Limas and T. A. Manz, RSC Adv. 8 (2018) 2678-2707 DOI: 10.1039/c7ra11829e.
For each atom in the material, the electron cloud parameters were fit to the spherically averaged atom-in-material
electron density using radial positions for which this density was between 10^-4 and 10^-2 electrons per cubic bohr.
The polarizabilities, dispersion coefficients, and quantum Drude oscillator (QDO) parameters were fit using the MCLF method.
The magnetic structure of the system was optimized in VASP from the default ferromagnetic initial guess using spin polarization.
The atomic spin moments (ASMs) were computed on this optimized magnetic structure using the DDEC6 partition as inputs
to the method of T. A. Manz and D. S. Sholl, J. Chem. Theory Comput. 7 (2011) 4146-4164 DOI: 10.1021/ct200539n.
The RMSE and RRMSE were computed using a uniform grid with Ewald summation.
