# Supplementary material for: A collection of forcefield precursors for metal–organic frameworks
Source: RSC Adv. 2019 Nov 13;9(63):36492–507. doi: 10.1039/c9ra07327b (PMC9075174; doi:10.1039/c9ra07327b)
Supplement: RA-009-C9RA07327B-s6099 [file RA-009-C9RA07327B-s6099.xyz]

  152
jmolscript: load "" {1 1 1} spacegroup "x,y,z" unitcell [{     17.217000     0.000000     0.000000 }, {      8.608537    21.261564     0.000000 }, {      8.608500     8.534040    19.473698 }]
Cu    24.942476    28.980396    18.940898     0.861954
Cu    24.942460    15.713010    10.269649     0.836833
Cu     9.491577    14.082594     9.204049     0.836819
Cu     9.491561     0.815208     0.532800     0.861852
H     20.858427    19.144198     2.159633     0.122248
H     22.049840    17.350435     2.913265     0.125635
H     19.233135    14.876016     1.507264     0.126158
H     18.084765    16.673016     0.644579     0.122066
H     22.027455    14.437360     0.220053     0.122263
H     13.379353    21.071249    18.424066     0.109840
H     12.249919    17.015168     7.577216     0.122636
H     13.441339    18.808931     6.823584     0.126037
H     27.841641    21.283350     8.229585     0.126427
H     26.693264    19.486350     9.092270     0.121910
H     13.418960    21.722006     9.516796     0.121635
H     13.379364    23.622157    10.786481     0.109588
H     22.184127    16.025954     6.930689     0.122631
H     20.992712    15.996226     4.985267     0.126033
H      6.592411    13.715266     3.283265     0.126428
H      7.740783    13.646411     5.275425     0.121904
H     21.015089    12.360228     3.398160     0.121633
H     21.054686    10.434622     2.167423     0.109588
H     13.575637    20.133412     2.806160     0.122260
H     12.384220    20.163140     4.751582     0.125644
H     15.200923    22.444100     6.453584     0.126174
H     16.349299    22.512955     4.461424     0.122064
H     12.406607    23.799138     6.338689     0.122262
H      3.837671     4.463180     7.569426     0.109839
H     13.575610    10.651406    17.314065     0.122259
H     12.384197    12.445169    16.560433     0.125635
H     15.200902    14.919588    17.966434     0.126161
H     16.349272    13.122588    18.829119     0.122058
H     12.406582    15.358244    19.253645     0.122264
H      3.837684     8.724355     1.049632     0.109840
H     22.184118    12.780436    11.896482     0.122639
H     20.992698    10.986673    12.650114     0.126037
H      6.592396     8.512254    11.244113     0.126426
H      7.740773    10.309254    10.381428     0.121909
H     21.015077     8.073598     9.956902     0.121635
H     21.054673     6.173447     8.687217     0.109588
H     12.249910    13.769650    12.543009     0.122628
H     13.441325    13.799378    14.488431     0.126033
H     27.841626    16.080338    16.190433     0.126429
H     26.693254    16.149193    14.198273     0.121906
H     13.418948    17.435376    16.075538     0.121634
H     13.379351    19.360982    17.306275     0.109588
H     20.858400     9.662192    16.667538     0.122249
H     22.049817     9.632464    14.722116     0.125645
H     19.233114     7.351504    13.020114     0.126171
H     18.084738     7.282649    15.012274     0.122072
H     22.027430     5.996466    13.135009     0.122261
H     13.379366    25.332424    11.904272     0.109839
C     20.532680    18.284972     2.016891    -0.082407
C     21.242191    17.215608     2.472186    -0.197708
C     20.768893    15.920407     2.282123     0.205951
C     19.568868    15.734515     1.619238    -0.204499
C     18.868827    16.814495     1.125580    -0.084208
C     19.320948    18.109775     1.339596    -0.043290
C     18.543775    19.267126     0.832306     0.600970
C     21.813962    13.627648     0.623548    -0.179685
C     30.410409    21.011986    19.333877    -0.133508
C     11.924175    17.874394     7.719958    -0.083519
C     12.633690    18.943758     7.264663    -0.198689
C     12.160397    20.238959     7.454726     0.207364
C     10.960372    20.424851     8.117611    -0.205088
C     10.260326    19.344871     8.611269    -0.083519
C     10.712442    18.049591     8.397253    -0.039602
C      9.935265    16.892240     8.904543     0.597371
C     13.205471    22.531718     9.113301    -0.178484
C     13.193421    23.681420     9.876670    -0.133635
C     22.509872    15.550337     6.201010    -0.083519
C     21.800361    15.538120     5.038819    -0.198682
C     22.273656    14.844167     3.928819     0.207366
C     23.473679    14.162411     4.024629    -0.205092
C     24.173722    14.143751     5.211941    -0.083514
C     23.721604    14.859674     6.312399    -0.039599
C     24.498778    14.859584     7.576047     0.597330
C     21.228581    12.404788     2.494581    -0.178480
C     21.240631    11.244139     1.747959    -0.133643
C     13.901383    20.609029     3.535839    -0.082405
C     13.191870    20.621246     4.698030    -0.197723
C     13.665166    21.315199     5.808030     0.205967
C     14.865192    21.996955     5.712220    -0.204561
C     15.565236    22.015615     4.524908    -0.084174
C     15.113117    21.299692     3.424450    -0.043290
C     15.890293    21.299782     2.160802     0.600983
C     12.620097    23.754578     7.242268    -0.179672
C      4.023613     3.653663     7.988890    -0.133509
C     13.901357    11.510632    17.456807    -0.082411
C     13.191846    12.579996    17.001512    -0.197706
C     13.665144    13.875197    17.191575     0.205951
C     14.865169    14.061089    17.854460    -0.204501
C     15.565210    12.981109    18.348118    -0.084204
C     15.113089    11.685829    18.134102    -0.043291
C     15.890262    10.528478    18.641392     0.600970
C     12.620075    16.167956    18.850150    -0.179685
C      4.023628     8.783618     0.139821    -0.133507
C     22.509862    11.921210    11.753740    -0.083519
C     21.800347    10.851846    12.209035    -0.198689
C     22.273640     9.556645    12.018972     0.207364
C     23.473665     9.370753    11.356087    -0.205088
C     24.173711    10.450733    10.862429    -0.083519
C     23.721595    11.746013    11.076445    -0.039602
C     24.498772    12.903364    10.569155     0.597371
C     21.228566     7.263886    10.360397    -0.178485
C     21.240616     6.114184     9.597028    -0.133635
C     11.924165    14.245267    13.272688    -0.083518
C     12.633676    14.257484    14.434879    -0.198682
C     12.160381    14.951437    15.544879     0.207366
C     10.960358    15.633193    15.449069    -0.205092
C     10.260315    15.651853    14.261757    -0.083514
C     10.712433    14.935930    13.161299    -0.039600
C      9.935259    14.936020    11.897651     0.597330
C     13.205456    17.390816    16.979117    -0.178480
C     13.193406    18.551465    17.725739    -0.133642
C     20.532654     9.186575    15.937859    -0.082401
C     21.242167     9.174358    14.775668    -0.197724
C     20.768871     8.480405    13.665668     0.205967
C     19.568845     7.798649    13.761478    -0.204559
C     18.868801     7.779989    14.948790    -0.084179
C     19.320920     8.495912    16.049248    -0.043289
C     18.543744     8.495822    17.312896     0.600983
C     21.813940     6.041026    12.231430    -0.179672
C     30.410424    26.141941    11.484808    -0.133510
C     21.521272    13.606469     1.944838     0.199722
C     21.521269    11.252616     0.406416     0.064998
C     12.912783    22.552897     7.792011     0.199718
C     12.912786    24.906750     9.330433     0.064994
C     12.912765    16.189135    17.528860     0.199722
C     12.912768    18.542988    19.067282     0.064998
C     21.521254     7.242707    11.681687     0.199718
C     21.521251     4.888854    10.143265     0.064994
N     21.521274    14.802762     2.726707    -0.177821
N     12.912782    21.356604     7.010142    -0.177823
N     12.912763    14.992842    16.746991    -0.177821
N     21.521255     8.439000    12.463556    -0.177822
O     17.501286    19.036377     0.200969    -0.534043
O     19.002438    20.425138     1.100848    -0.549307
O     26.109775    17.122989     9.535880    -0.529034
O     10.393924    15.734228     8.636001    -0.544137
O      8.324266    14.188718     7.618111    -0.529024
O     24.040118    15.570352     8.528896    -0.544097
O     16.932784    21.970648     2.118738    -0.534034
O     15.431632    20.589014     1.207953    -0.549341
O     16.932751    10.759227    19.272729    -0.534033
O     15.431599     9.370466    18.372850    -0.549316
O      8.324262    12.672615     9.937818    -0.529030
O     24.040113    14.061376    10.837697    -0.544142
O     26.109771    15.606886    11.855587    -0.529029
O     10.393919    14.225252    10.944802    -0.544092
O     17.501253     7.824956    17.354960    -0.534044
O     19.002405     9.206590    18.265745    -0.549332

The following XYZ coordinates are in angstroms. Other properties are in atomic units.
The sperically averaged electron density of each atom fit to a function of the form exp(a - br)
eigen_1, eigen_2 and eigen_3 are the three eigenvalues of traceless quadrupole moment tensor
  atom number  atomic symbol              X              Y              Z     net charge C6 coefficient C8 coefficient C10 coefficient fluctuating dipole atomic polarizability isotropic forcefield polarizability              a              b squared Pearson coefficient          <r^3>          <r^4>         wp_QDO          m_QDO          q_QDO       dipole_x       dipole_y       dipole_z         dipole            Qxy            Qxz            Qyz     Q(x^2-y^2)  Q(3z^2 - R^2)        eigen_1        eigen_2        eigen_3 static polarizability      alpha(xx)      alpha(xy)      alpha(xz)      alpha(yy)      alpha(yz)      alpha(zz) atomic spin moment
            1             Cu      24.942476      28.980396      18.940898       0.861954      52.622314 0.76467688E+03  0.19418303E+05                                12.329525                            9.592473       1.026429       2.260288                    0.995963      39.992923      96.925593       0.534513       0.451247      -1.112067      -0.097563      -0.091559      -0.059818       0.146560      -0.070549      -0.046118      -0.041913      -0.011910       0.085422      -0.112570       0.055861       0.056709             17.454135      16.137895      -6.154577      -4.022448      16.541303      -3.584824      19.683208           0.654785
            2             Cu      24.942460      15.713010      10.269649       0.836833      54.829646 0.80238953E+03  0.20648791E+05                                12.725546                            9.879576       0.931589       2.226211                    0.995700      40.530615      99.293446       0.521764       0.456166      -1.107655      -0.093824       0.087574       0.057248       0.140533       0.071628       0.046798      -0.043395      -0.010446       0.086476      -0.114625       0.057192       0.057433             18.059377      16.695637       6.386720       4.174175      17.111816      -3.718181      20.370677          -0.000052
            3             Cu       9.491577      14.082594       9.204049       0.836819      54.831420 0.80241699E+03  0.20649702E+05                                12.725902                            9.879813       0.931533       2.226191                    0.995700      40.530824      99.294890       0.521752       0.456172      -1.107650       0.093824      -0.087574      -0.057249       0.140533       0.071645       0.046809      -0.043405      -0.010449       0.086497      -0.114652       0.057206       0.057447             18.059954      16.696165       6.386958       4.174330      17.112359      -3.718318      20.371339           0.000079
            4             Cu       9.491561       0.815208       0.532800       0.861852      52.634065 0.76485942E+03  0.19424245E+05                                12.331766                            9.593967       1.026099       2.260166                    0.995961      39.994948      96.936173       0.534438       0.451280      -1.112038       0.097570       0.091566       0.059823       0.146571      -0.070573      -0.046133      -0.041927      -0.011914       0.085452      -0.112608       0.055880       0.056728             17.457770      16.141213      -6.156072      -4.023426      16.544719      -3.585685      19.687378          -0.654820
            5              H      20.858427      19.144198       2.159633       0.122248       1.127004 0.80891355E+01  0.77965145E+02                                 1.660032                            1.565564      -0.882072       2.467974                    0.999093       3.151202       8.157102       0.559290       1.136242      -0.745947       0.015802       0.037276       0.007468       0.041170       0.008197       0.010274       0.003346      -0.004389      -0.030226      -0.015806      -0.000902       0.016708              1.704910       1.505291       0.100831       0.107349       2.240048      -0.006444       1.369391          -0.000277
            6              H      22.049840      17.350435       2.913265       0.125635       1.168379 0.84785574E+01  0.82996864E+02                                 1.726824                            1.622608      -0.991021       2.414820                    0.998319       3.233224       8.539084       0.537316       1.164492      -0.738593       0.031454       0.011530       0.015606       0.036958       0.006335       0.010555       0.004309      -0.002622      -0.043071      -0.018947       0.001913       0.017035              1.803918       2.116928      -0.028780       0.499644       1.602080      -0.086985       1.692745           0.000086
            7              H      19.233135      14.876016       1.507264       0.126158       1.157517 0.84541913E+01  0.82813857E+02                                 1.726623                            1.629041      -0.927636       2.444305                    0.998869       3.233544       8.581670       0.531192       1.177127      -0.735579      -0.018948      -0.031091      -0.005519       0.036826       0.008496       0.014054      -0.000613      -0.003120      -0.030163      -0.019905       0.002798       0.017107              1.790027       1.581582       0.086996       0.090038       2.397448       0.065813       1.391051          -0.000089
            8              H      18.084765      16.673016       0.644579       0.122066       1.125463 0.80921469E+01  0.78010123E+02                                 1.659364                            1.566662      -0.890711       2.463766                    0.998955       3.151485       8.161640       0.558600       1.137413      -0.745671      -0.033615      -0.008036      -0.022242       0.041101       0.007253       0.012265       0.003310      -0.000572      -0.023494      -0.015708      -0.000808       0.016516              1.704109       1.998287      -0.077682       0.411612       1.550535      -0.043999       1.563506           0.000238
            9              H      22.027455      14.437360       0.220053       0.122263       1.166247 0.84971811E+01  0.83119400E+02                                 1.720619                            1.621907      -0.901015       2.456643                    0.998940       3.200701       8.415241       0.539349       1.160937      -0.740095       0.009912       0.030664      -0.018183       0.037002       0.007644      -0.005280      -0.003963      -0.022522       0.028619      -0.018930       0.004142       0.014788              1.789687       1.386958       0.115354      -0.093623       2.336416      -0.202128       1.645688          -0.000000
           10              H      13.379353      21.071249      18.424066       0.109840       1.136255 0.80289755E+01  0.77261975E+02                                 1.664774                            1.554412      -0.851117       2.471736                    0.999099       3.217085       8.328381       0.564023       1.128505      -0.747019       0.006524       0.004351      -0.034944       0.035813       0.004435      -0.005746      -0.003714      -0.024195       0.031676      -0.019036       0.004551       0.014485              1.733101       1.292261       0.004910      -0.156519       1.667053       0.195347       2.239987           0.000001
           11              H      12.249919      17.015168       7.577216       0.122636       1.128945 0.81076418E+01  0.78207362E+02                                 1.663967                            1.568952      -0.894608       2.462866                    0.998988       3.152757       8.171009       0.557695       1.138561      -0.745383       0.016006      -0.037459      -0.007521       0.041424      -0.008154      -0.010319       0.003568      -0.003998      -0.029996      -0.015728      -0.001032       0.016760              1.709164       1.508833      -0.101092      -0.107865       2.246354      -0.006546       1.372307           0.000005
           12              H      13.441339      18.808931       6.823584       0.126037       1.158660 0.83908212E+01  0.81902676E+02                                 1.715066                            1.612500      -0.974948       2.422119                    0.998463       3.221623       8.488792       0.539991       1.162054      -0.739178       0.031397      -0.011673      -0.016144       0.037184      -0.006124      -0.010340       0.004208      -0.003130      -0.043580      -0.018964       0.002195       0.016770              1.791058       2.100193       0.028498      -0.493638       1.591844      -0.086114       1.681135           0.000003
           13              H      27.841641      21.283350       8.229585       0.126427       1.156666 0.84467372E+01  0.82723544E+02                                 1.725961                            1.628479      -0.931584       2.442940                    0.998842       3.231663       8.576103       0.531202       1.177353      -0.735536      -0.019077       0.030759       0.005602       0.036626      -0.008426      -0.013963      -0.000645      -0.003320      -0.030663      -0.019925       0.002909       0.017015              1.789352       1.580900      -0.086779      -0.089946       2.396594       0.065654       1.390563           0.000001
           14              H      26.693264      19.486350       9.092270       0.121910       1.129397 0.81282666E+01  0.78458030E+02                                 1.664504                            1.571178      -0.900575       2.459713                    0.998968       3.156051       8.182891       0.557163       1.138896      -0.745311      -0.033954       0.008433       0.022269       0.041471      -0.007352      -0.012179       0.003325      -0.000378      -0.023455      -0.015598      -0.000967       0.016565              1.709559       2.005089       0.078249      -0.413664       1.555437      -0.044332       1.568149           0.000000
           15              H      13.418960      21.722006       9.516796       0.121635       1.168786 0.85179507E+01  0.83357599E+02                                 1.721312                            1.622407      -0.896877       2.457196                    0.998951       3.205565       8.424571       0.540108       1.158819      -0.740573       0.009838      -0.030514       0.018558       0.037044      -0.007763       0.005241      -0.003945      -0.023123       0.028472      -0.019210       0.004338       0.014872              1.790508       1.387410      -0.115494       0.093714       2.337888      -0.202486       1.646227           0.000003
           16              H      13.379364      23.622157      10.786481       0.109588       1.132812 0.79983294E+01  0.76874538E+02                                 1.659334                            1.549794      -0.840506       2.475803                    0.999135       3.214286       8.309427       0.565904       1.126108      -0.747601       0.006294      -0.004360       0.035175       0.035998      -0.004369       0.005732      -0.003651      -0.023781       0.031837      -0.018848       0.004455       0.014393              1.727166       1.288780      -0.004886       0.155604       1.661805       0.194318       2.230914           0.000002
           17              H      22.184127      16.025954       6.930689       0.122631       1.128975 0.81078997E+01  0.78210374E+02                                 1.663984                            1.568968      -0.894578       2.462870                    0.998988       3.152808       8.171135       0.557698       1.138547      -0.745387      -0.016008       0.021926       0.031295       0.041429      -0.012725      -0.003326       0.008667       0.007636       0.004909      -0.015729      -0.001032       0.016761              1.709182       1.508848      -0.139374      -0.049298       1.508324       0.316894       2.110375           0.000001
           18              H      20.992712      15.996226       4.985267       0.126033       1.158668 0.83908955E+01  0.81903525E+02                                 1.715068                            1.612502      -0.974947       2.422117                    0.998463       3.221640       8.488824       0.539993       1.162047      -0.739180      -0.031397       0.019471       0.004214       0.037184      -0.011928      -0.001458       0.011439       0.013370       0.005916      -0.018965       0.002196       0.016770              1.791060       2.100196      -0.440690       0.224240       1.603435      -0.091193       1.669549           0.000002
           19              H       6.592411      13.715266       3.283265       0.126428       1.156661 0.84467025E+01  0.82723184E+02                                 1.725962                            1.628481      -0.931597       2.442936                    0.998841       3.231657       8.576108       0.531198       1.177360      -0.735534       0.019077      -0.017476      -0.025924       0.036625      -0.016172      -0.002112       0.005810       0.011407       0.013520      -0.019925       0.002910       0.017015              1.789354       1.580902      -0.117215      -0.043379       1.600918       0.414347       2.186242           0.000003
           20              H       7.740783      13.646411       5.275425       0.121904       1.129414 0.81284149E+01  0.78459821E+02                                 1.664520                            1.571192      -0.900614       2.459692                    0.998967       3.156083       8.182993       0.557161       1.138895      -0.745311       0.033955      -0.023782       0.001214       0.041473      -0.014109      -0.001846       0.006634       0.007171      -0.000797      -0.015600      -0.000967       0.016567              1.709576       2.005112      -0.347478       0.237712       1.533519      -0.034722       1.590097           0.000005
           21              H      21.015089      12.360228       3.398160       0.121633       1.168784 0.85179413E+01  0.83357489E+02                                 1.721311                            1.622406      -0.896877       2.457195                    0.998951       3.205570       8.424585       0.540108       1.158819      -0.740573      -0.009838      -0.004749       0.035397       0.037044       0.001684      -0.009213      -0.003657      -0.022468       0.030442      -0.019210       0.004339       0.014872              1.790507       1.387410       0.039476      -0.143399       1.608778       0.117034       2.375332           0.000003
           22              H      21.054686      10.434622       2.167423       0.109588       1.132810 0.79983154E+01  0.76874358E+02                                 1.659332                            1.549792      -0.840505       2.475804                    0.999135       3.214282       8.309410       0.565905       1.126107      -0.747601      -0.006296      -0.030466       0.018112       0.035998       0.003495      -0.006302      -0.003955      -0.024475       0.029753      -0.018847       0.004455       0.014393              1.727163       1.288779       0.140559      -0.066933       2.282094      -0.077517       1.610616           0.000002
           23              H      13.575637      20.133412       2.806160       0.122260       1.126926 0.80883995E+01  0.77955859E+02                                 1.659908                            1.565455      -0.882028       2.467994                    0.999093       3.151115       8.156619       0.559332       1.136188      -0.745959      -0.015800      -0.021802      -0.031143       0.041169       0.012700       0.003383       0.008631       0.007671       0.005952      -0.015806      -0.000901       0.016707              1.704778       1.505185       0.138778       0.049262       1.504819       0.315675       2.104331           0.000274
           24              H      12.384220      20.163140       4.751582       0.125644       1.168330 0.84781218E+01  0.82991534E+02                                 1.726776                            1.622566      -0.990955       2.414852                    0.998319       3.233156       8.538849       0.537323       1.164492      -0.738593      -0.031452      -0.018921      -0.004301       0.036956       0.012210       0.001566       0.011319       0.013375       0.004936      -0.018948       0.001914       0.017033              1.803865       2.116860       0.446055      -0.226894       1.614138      -0.092282       1.680597          -0.000087
           25              H      15.200923      22.444100       6.453584       0.126174       1.157438 0.84535157E+01  0.82805635E+02                                 1.726547                            1.628979      -0.927617       2.444322                    0.998869       3.233452       8.581360       0.531201       1.177131      -0.735578       0.018947       0.017533       0.026259       0.036823       0.016282       0.002142       0.005702       0.011291       0.013066      -0.019903       0.002796       0.017107              1.789943       1.581520       0.117373       0.043529       1.601510       0.414550       2.186798           0.000092
           26              H      16.349299      22.512955       4.461424       0.122064       1.125556 0.80929848E+01  0.78020583E+02                                 1.659497                            1.566776      -0.890794       2.463731                    0.998954       3.151567       8.162101       0.558559       1.137461      -0.745660       0.033611       0.023595      -0.001568       0.041096       0.014145       0.001721       0.006667       0.007088      -0.000508      -0.015708      -0.000808       0.016516              1.704252       1.998478       0.345872      -0.236400       1.529181      -0.034597       1.585097          -0.000238
           27              H      12.406607      23.799138       6.338689       0.122262       1.166247 0.84971616E+01  0.83119101E+02                                 1.720612                            1.621900      -0.900975       2.456661                    0.998941       3.200703       8.415221       0.539353       1.160929      -0.740097      -0.009911       0.004346      -0.035384       0.037002      -0.001767       0.009121      -0.003807      -0.022164       0.029689      -0.018930       0.004141       0.014788              1.789680       1.386952      -0.039449       0.143230       1.608345       0.116933       2.373743          -0.000002
           28              H       3.837671       4.463180       7.569426       0.109839       1.136252 0.80289550E+01  0.77261797E+02                                 1.664779                            1.554416      -0.851147       2.471725                    0.999099       3.217078       8.328388       0.564019       1.128514      -0.747017      -0.006526       0.030258      -0.018010       0.035812      -0.003479       0.006367      -0.003894      -0.024601       0.030450      -0.019033       0.004549       0.014484              1.733105       1.292264      -0.141385       0.067321       2.291318      -0.078226       1.615733           0.000001
           29              H      13.575610      10.651406      17.314065       0.122259       1.126939 0.80885251E+01  0.77957394E+02                                 1.659923                            1.565469      -0.882056       2.467980                    0.999093       3.151135       8.156695       0.559329       1.136190      -0.745959      -0.015801      -0.037275      -0.007468       0.041169       0.008197       0.010274       0.003346      -0.004390      -0.030227      -0.015806      -0.000902       0.016708              1.704794       1.505198       0.100823       0.107337       2.239871      -0.006441       1.369313           0.000274
           30              H      12.384197      12.445169      16.560433       0.125635       1.168379 0.84785478E+01  0.82996703E+02                                 1.726820                            1.622603      -0.991021       2.414819                    0.998319       3.233224       8.539066       0.537319       1.164487      -0.738594      -0.031454      -0.011530      -0.015606       0.036957       0.006335       0.010555       0.004309      -0.002622      -0.043071      -0.018947       0.001913       0.017034              1.803913       2.116924      -0.028777       0.499643       1.602074      -0.086983       1.692741          -0.000087
           31              H      15.200902      14.919588      17.966434       0.126161       1.157497 0.84540099E+01  0.82811563E+02                                 1.726595                            1.629017      -0.927631       2.444308                    0.998869       3.233523       8.581563       0.531200       1.177117      -0.735581       0.018948       0.031091       0.005519       0.036826       0.008497       0.014054      -0.000613      -0.003120      -0.030163      -0.019905       0.002797       0.017107              1.789996       1.581557       0.086991       0.090036       2.397400       0.065810       1.391032           0.000093
           32              H      16.349272      13.122588      18.829119       0.122058       1.125513 0.80926217E+01  0.78016158E+02                                 1.659449                            1.566736      -0.890723       2.463761                    0.998955       3.151537       8.161958       0.558569       1.137454      -0.745662       0.033616       0.008036       0.022243       0.041101       0.007253       0.012265       0.003310      -0.000573      -0.023495      -0.015708      -0.000808       0.016516              1.704201       1.998404      -0.077691       0.411648       1.550614      -0.044005       1.563584          -0.000238
           33              H      12.406582      15.358244      19.253645       0.122264       1.166235 0.84970639E+01  0.83117893E+02                                 1.720599                            1.621889      -0.901014       2.456644                    0.998940       3.200692       8.415175       0.539356       1.160927      -0.740097      -0.009912      -0.030664       0.018183       0.037002       0.007644      -0.005280      -0.003963      -0.022521       0.028619      -0.018929       0.004142       0.014788              1.789665       1.386944       0.115352      -0.093622       2.336382      -0.202124       1.645668          -0.000002
           34              H       3.837684       8.724355       1.049632       0.109840       1.136254 0.80289606E+01  0.77261782E+02                                 1.664771                            1.554409      -0.851118       2.471736                    0.999099       3.217084       8.328371       0.564025       1.128503      -0.747020      -0.006524      -0.004350       0.034944       0.035813       0.004435      -0.005745      -0.003714      -0.024195       0.031676      -0.019036       0.004551       0.014485              1.733097       1.292259       0.004910      -0.156518       1.667050       0.195346       2.239983           0.000001
           35              H      22.184118      12.780436      11.896482       0.122639       1.128936 0.81075562E+01  0.78206283E+02                                 1.663952                            1.568940      -0.894606       2.462867                    0.998988       3.152746       8.170951       0.557700       1.138554      -0.745385      -0.016006       0.037459       0.007521       0.041424      -0.008154      -0.010319       0.003568      -0.003998      -0.029995      -0.015728      -0.001032       0.016760              1.709149       1.508820      -0.101091      -0.107863       2.246330      -0.006546       1.372296           0.000001
           36              H      20.992698      10.986673      12.650114       0.126037       1.158657 0.83907923E+01  0.81902297E+02                                 1.715060                            1.612495      -0.974948       2.422119                    0.998463       3.221620       8.488770       0.539993       1.162050      -0.739179      -0.031397       0.011673       0.016144       0.037184      -0.006124      -0.010340       0.004208      -0.003130      -0.043580      -0.018964       0.002195       0.016770              1.791051       2.100186       0.028497      -0.493636       1.591839      -0.086113       1.681130           0.000002
           37              H       6.592396       8.512254      11.244113       0.126426       1.156675 0.84468261E+01  0.82724688E+02                                 1.725976                            1.628493      -0.931586       2.442939                    0.998842       3.231672       8.576160       0.531197       1.177360      -0.735534       0.019077      -0.030759      -0.005602       0.036626      -0.008426      -0.013964      -0.000644      -0.003320      -0.030663      -0.019925       0.002910       0.017016              1.789369       1.580914      -0.086780      -0.089947       2.396619       0.065655       1.390574           0.000003
           38              H       7.740773      10.309254      10.381428       0.121909       1.129401 0.81283067E+01  0.78458551E+02                                 1.664512                            1.571185      -0.900574       2.459713                    0.998968       3.156055       8.182921       0.557160       1.138901      -0.745309       0.033954      -0.008433      -0.022269       0.041471      -0.007352      -0.012179       0.003325      -0.000379      -0.023454      -0.015598      -0.000967       0.016565              1.709567       2.005100       0.078251      -0.413667       1.555445      -0.044333       1.568157           0.000005
           39              H      21.015077       8.073598       9.956902       0.121635       1.168784 0.85179406E+01  0.83357465E+02                                 1.721310                            1.622405      -0.896878       2.457196                    0.998951       3.205565       8.424566       0.540109       1.158817      -0.740574      -0.009838       0.030514      -0.018558       0.037044      -0.007763       0.005241      -0.003945      -0.023123       0.028472      -0.019210       0.004338       0.014872              1.790506       1.387408      -0.115493       0.093714       2.337884      -0.202486       1.646225           0.000003
           40              H      21.054673       6.173447       8.687217       0.109588       1.132812 0.79983357E+01  0.76874618E+02                                 1.659335                            1.549795      -0.840506       2.475803                    0.999135       3.214287       8.309432       0.565904       1.126109      -0.747601      -0.006294       0.004360      -0.035175       0.035998      -0.004369       0.005732      -0.003651      -0.023781       0.031837      -0.018848       0.004455       0.014393              1.727168       1.288781      -0.004886       0.155604       1.661806       0.194319       2.230916           0.000002
           41              H      12.249910      13.769650      12.543009       0.122628       1.128983 0.81079733E+01  0.78211294E+02                                 1.663996                            1.568978      -0.894580       2.462869                    0.998988       3.152818       8.171183       0.557694       1.138552      -0.745386       0.016008      -0.021926      -0.031295       0.041429      -0.012725      -0.003326       0.008667       0.007637       0.004909      -0.015729      -0.001031       0.016761              1.709195       1.508858      -0.139376      -0.049298       1.508334       0.316898       2.110393           0.000005
           42              H      13.441325      13.799378      14.488431       0.126033       1.158668 0.83908941E+01  0.81903504E+02                                 1.715067                            1.612502      -0.974947       2.422117                    0.998463       3.221640       8.488822       0.539994       1.162046      -0.739180       0.031397      -0.019471      -0.004214       0.037184      -0.011928      -0.001458       0.011439       0.013370       0.005916      -0.018965       0.002196       0.016770              1.791059       2.100194      -0.440689       0.224240       1.603434      -0.091193       1.669549           0.000003
           43              H      27.841626      16.080338      16.190433       0.126429       1.156650 0.84465984E+01  0.82721837E+02                                 1.725944                            1.628465      -0.931595       2.442937                    0.998841       3.231646       8.576037       0.531204       1.177351      -0.735536      -0.019077       0.017476       0.025924       0.036625      -0.016171      -0.002112       0.005810       0.011407       0.013520      -0.019925       0.002910       0.017015              1.789334       1.580886      -0.117213      -0.043379       1.600901       0.414340       2.186215           0.000002
           44              H      26.693254      16.149193      14.198273       0.121906       1.129408 0.81283587E+01  0.78459102E+02                                 1.664510                            1.571183      -0.900613       2.459692                    0.998967       3.156076       8.182952       0.557165       1.138890      -0.745312      -0.033955       0.023782      -0.001214       0.041473      -0.014108      -0.001846       0.006634       0.007171      -0.000797      -0.015600      -0.000967       0.016567              1.709565       2.005098      -0.347474       0.237709       1.533510      -0.034721       1.590086           0.000001
           45              H      13.418948      17.435376      16.075538       0.121634       1.168781 0.85179146E+01  0.83357149E+02                                 1.721307                            1.622402      -0.896875       2.457195                    0.998951       3.205566       8.424566       0.540109       1.158817      -0.740574       0.009838       0.004749      -0.035397       0.037044       0.001684      -0.009213      -0.003657      -0.022468       0.030442      -0.019210       0.004339       0.014872              1.790502       1.387407       0.039476      -0.143399       1.608774       0.117034       2.375325           0.000003
           46              H      13.379351      19.360982      17.306275       0.109588       1.132808 0.79982959E+01  0.76874109E+02                                 1.659328                            1.549789      -0.840504       2.475805                    0.999135       3.214279       8.309394       0.565906       1.126106      -0.747602       0.006295       0.030466      -0.018112       0.035998       0.003495      -0.006302      -0.003955      -0.024475       0.029753      -0.018847       0.004455       0.014393              1.727159       1.288777       0.140558      -0.066933       2.282088      -0.077517       1.610613           0.000002
           47              H      20.858400       9.662192      16.667538       0.122249       1.126990 0.80889979E+01  0.77963451E+02                                 1.660015                            1.565548      -0.882044       2.467988                    0.999093       3.151181       8.157016       0.559294       1.136238      -0.745947       0.015800       0.021802       0.031144       0.041169       0.012700       0.003383       0.008630       0.007672       0.005951      -0.015806      -0.000901       0.016707              1.704892       1.505276       0.138792       0.049265       1.504909       0.315709       2.104490          -0.000277
           48              H      22.049817       9.632464      14.722116       0.125645       1.168327 0.84780994E+01  0.82991280E+02                                 1.726775                            1.622566      -0.990953       2.414853                    0.998320       3.233152       8.538844       0.537322       1.164495      -0.738592       0.031452       0.018921       0.004301       0.036956       0.012210       0.001567       0.011319       0.013375       0.004936      -0.018948       0.001914       0.017034              1.803863       2.116856       0.446052      -0.226895       1.614136      -0.092282       1.680597           0.000086
           49              H      19.233114       7.351504      13.020114       0.126171       1.157455 0.84536667E+01  0.82807532E+02                                 1.726570                            1.628998      -0.927623       2.444319                    0.998869       3.233469       8.581443       0.531195       1.177138      -0.735577      -0.018946      -0.017533      -0.026259       0.036822       0.016282       0.002142       0.005702       0.011290       0.013067      -0.019903       0.002796       0.017107              1.789968       1.581540       0.117377       0.043531       1.601532       0.414560       2.186832          -0.000089
           50              H      18.084738       7.282649      15.012274       0.122072       1.125504 0.80924968E+01  0.78014375E+02                                 1.659409                            1.566699      -0.890782       2.463735                    0.998954       3.151514       8.161773       0.558591       1.137417      -0.745670      -0.033610      -0.023594       0.001568       0.041095       0.014145       0.001721       0.006667       0.007088      -0.000509      -0.015708      -0.000808       0.016516              1.704158       1.998358       0.345842      -0.236376       1.529105      -0.034594       1.585012           0.000238
           51              H      22.027430       5.996466      13.135009       0.122261       1.166256 0.84972475E+01  0.83120207E+02                                 1.720628                            1.621914      -0.900976       2.456660                    0.998941       3.200708       8.415266       0.539348       1.160937      -0.740095       0.009911      -0.004346       0.035384       0.037002      -0.001767       0.009121      -0.003807      -0.022164       0.029689      -0.018930       0.004141       0.014788              1.789697       1.386963      -0.039450       0.143232       1.608359       0.116935       2.373769          -0.000000
           52              H      13.379366      25.332424      11.904272       0.109839       1.136253 0.80289669E+01  0.77261948E+02                                 1.664781                            1.554418      -0.851147       2.471726                    0.999099       3.217079       8.328395       0.564018       1.128515      -0.747017       0.006526      -0.030258       0.018010       0.035812      -0.003480       0.006367      -0.003894      -0.024601       0.030449      -0.019033       0.004549       0.014484              1.733107       1.292265      -0.141385       0.067321       2.291321      -0.078226       1.615735           0.000001
           53              C      20.532680      18.284972       2.016891      -0.082407      34.912303 0.40043992E+03  0.92284377E+04                                 9.339099                            6.692878       0.003200       1.975098                    0.999663      28.729283      81.935609       0.633571       0.419488      -1.061602      -0.003016      -0.025140      -0.000105       0.025320       0.022663       0.000985       0.012449      -0.018711      -0.030914      -0.022951      -0.009540       0.032492             12.406180      12.805794      -5.787413       4.837346      16.296186      -4.037324       8.116560           0.000861
           54              C      21.242191      17.215608       2.472186      -0.197708      37.639003 0.43457109E+03  0.10222210E+05                                 9.771531                            6.941651       0.094095       1.994312                    0.999680      30.008369      86.472307       0.626219       0.415811      -1.063912      -0.014380       0.026731      -0.002227       0.030435       0.016797       0.020915       0.006782       0.037395      -0.032779      -0.021144      -0.018914       0.040058             13.107973      11.753968      -5.293780       4.513524      19.165641      -4.028940       8.404309           0.000439
           55              C      20.768893      15.920407       2.282123       0.205951      36.828394 0.37859924E+03  0.85839082E+04                                 9.853795                            6.599849      -0.029232       2.007799                    0.999566      25.563358      71.774367       0.626154       0.431439      -1.056594       0.022581      -0.031045       0.015347       0.041343      -0.032412       0.017706      -0.010794      -0.036144      -0.002250      -0.039523      -0.005457       0.044980             14.322963      13.303147      -6.818498       5.330284      20.670709      -3.824258       8.995031           0.000039
           56              C      19.568868      15.734515       1.619238      -0.204499      37.746132 0.44203620E+03  0.10444358E+05                                 9.797311                            7.003979       0.092093       1.990802                    0.999668      30.242748      87.402153       0.622901       0.416163      -1.063465      -0.021896       0.023431      -0.019093       0.037323       0.025880       0.007588       0.004111      -0.027924      -0.070093      -0.026416      -0.015519       0.041935             13.087155      13.321656      -6.126171       4.716521      17.868498      -3.478845       8.071309          -0.000483
           57              C      18.868827      16.814495       1.125580      -0.084208      34.719211 0.40371848E+03  0.93213913E+04                                 9.306506                            6.717000       0.012023       1.976952                    0.999666      28.795626      82.155807       0.632996       0.419086      -1.062038       0.021701      -0.009451       0.013573       0.027285       0.014653       0.015455       0.007208       0.034687      -0.003727      -0.022229      -0.009787       0.032016             12.272131      10.984810      -5.407856       3.632181      18.515248      -3.489163       7.316335          -0.000923
           58              C      19.320948      18.109775       1.339596      -0.043290      42.256920 0.43822151E+03  0.10228188E+05                                10.548920                            6.904629       0.014777       2.007578                    0.999387      27.247179      75.729103       0.643254       0.407961      -1.079598       0.023210      -0.030212       0.017734       0.042024       0.003260       0.015769       0.002003      -0.008649      -0.041831      -0.023466       0.007882       0.015584             16.072012      15.325948      -9.369880       5.852584      23.509686      -6.030314       9.380401          -0.000361
           59              C      18.543775      19.267126       0.832306       0.600970      24.392161 0.25287575E+03  0.52525402E+04                                 7.928438                            5.673647      -0.031311       2.049178                    0.999689      22.279372      62.531202       0.617725       0.477363      -1.016601      -0.030504       0.046960      -0.019006       0.059135       0.027433      -0.075057       0.017520       0.056744       0.203340      -0.090250      -0.024409       0.114658             11.095491      10.567563      -5.916855       3.522920      15.625504      -3.781264       7.093405          -0.000022
           60              C      21.813962      13.627648       0.623548      -0.179685      37.025803 0.42283365E+03  0.98873244E+04                                 9.701326                            6.857966       0.115440       2.003715                    0.999746      29.751905      85.735837       0.627978       0.417112      -1.062107      -0.005179      -0.030908      -0.029369       0.042950       0.015828      -0.003672      -0.026535      -0.025664      -0.045059      -0.030080      -0.009927       0.040007             13.272834       5.444642      -0.082126      -1.036862      19.121433       7.035439      15.252427           0.000006
           61              C      30.410409      21.011986      19.333877      -0.133508      37.624675 0.41758364E+03  0.97313927E+04                                 9.851915                            6.842166       0.050432       1.984393                    0.999677      29.406030      84.518008       0.625172       0.420412      -1.060312      -0.002873       0.025288       0.023802       0.034846       0.000797      -0.011155      -0.002070      -0.002093       0.108338      -0.021307      -0.017061       0.038367             13.822840       5.429902       0.626698      -0.666858      22.563963       7.166425      13.474655          -0.000000
           62              C      11.924175      17.874394       7.719958      -0.083519      34.962877 0.40103038E+03  0.92456241E+04                                 9.347062                            6.696863       0.003776       1.974966                    0.999621      28.756656      82.034588       0.633505       0.419370      -1.061657      -0.001915       0.025355      -0.000081       0.025427      -0.023358       0.000331       0.012833      -0.017942      -0.025703      -0.024746      -0.007290       0.032036             12.420596      12.816117       5.795269      -4.841277      16.323029      -4.042874       8.122642           0.000005
           63              C      12.633690      18.943758       7.264663      -0.198689      37.734410 0.43586052E+03  0.10260013E+05                                 9.790114                            6.954208       0.091004       1.992952                    0.999664      30.041001      86.594426       0.625355       0.416082      -1.063751      -0.014532      -0.027804       0.002456       0.031468      -0.016878      -0.019856       0.006457       0.039121      -0.033868      -0.020816      -0.019156       0.039972             13.138444      11.768944       5.314073      -4.517918      19.227598      -4.044508       8.418791           0.000005
           64              C      12.160397      20.238959       7.454726       0.207364      36.776643 0.37797317E+03  0.85658886E+04                                 9.844406                            6.593914      -0.031402       2.007869                    0.999587      25.539745      71.684413       0.626524       0.431377      -1.056666       0.023789       0.031498      -0.015052       0.042245       0.032885      -0.018045      -0.011355      -0.036127      -0.001620      -0.039979      -0.005774       0.045753             14.310693      13.290439       6.815932      -5.324231      20.655417      -3.823560       8.986223          -0.000006
           65              C      10.960372      20.424851       8.117611      -0.205088      37.750730 0.44211435E+03  0.10446074E+05                                 9.796020                            7.002960       0.095439       1.991631                    0.999657      30.245341      87.392893       0.623200       0.415968      -1.063649      -0.021752      -0.023017       0.018742       0.036799      -0.026270      -0.008028       0.004421      -0.029604      -0.068877      -0.026640      -0.015943       0.042583             13.087645      13.322008       6.129658      -4.717165      17.870059      -3.481092       8.070869           0.000004
           66              C      10.260326      19.344871       8.611269      -0.083519      34.721388 0.40363766E+03  0.93193727E+04                                 9.308092                            6.716776       0.010377       1.976535                    0.999665      28.795087      82.162640       0.632921       0.419142      -1.061967       0.021251       0.009975      -0.013758       0.027210      -0.014042      -0.015026       0.007679       0.035828      -0.001654      -0.022829      -0.008889       0.031718             12.277977      10.990559       5.412808      -3.635650      18.524900      -3.492178       7.318471          -0.000001
           67              C      10.712442      18.049591       8.397253      -0.039602      42.144584 0.43689590E+03  0.10187439E+05                                10.523415                            6.888550       0.027843       2.011799                    0.999384      27.207247      75.531136       0.644926       0.407295      -1.080260       0.022823       0.028418      -0.017265       0.040331      -0.001491      -0.016086       0.001592      -0.007963      -0.038762      -0.023064       0.009162       0.013902             16.035947      15.291069       9.347274      -5.839093      23.458278      -6.015420       9.358495           0.000002
           68              C       9.935265      16.892240       8.904543       0.597371      24.464724 0.25360861E+03  0.52712543E+04                                 7.943238                            5.680970      -0.030501       2.048912                    0.999649      22.309918      62.625236       0.617510       0.477213      -1.016743      -0.030930      -0.046511       0.019620       0.059202      -0.024324       0.074995       0.016289       0.056638       0.203050      -0.086934      -0.027602       0.114536             11.126981      10.595372       5.945585      -3.536426      15.677826      -3.798938       7.107746           0.000000
           69              C      13.205471      22.531718       9.113301      -0.178484      36.969375 0.42203959E+03  0.98644008E+04                                 9.693595                            6.853002       0.114256       2.003835                    0.999751      29.722815      85.641067       0.627984       0.417292      -1.061962      -0.005035       0.030133       0.029807       0.042683      -0.015681       0.004068      -0.026688      -0.025949      -0.045322      -0.030074      -0.010179       0.040253             13.260582       5.440761       0.082047       1.036433      19.108278       7.023407      15.232707          -0.000005
           70              C      13.193421      23.681420       9.876670      -0.133635      37.676295 0.41824524E+03  0.97510451E+04                                 9.864132                            6.850330       0.048385       1.983643                    0.999643      29.421653      84.591932       0.624400       0.420749      -1.060059      -0.002225      -0.024804      -0.023405       0.034176      -0.000313       0.011885      -0.002005      -0.002869       0.107968      -0.021872      -0.016633       0.038505             13.842861       5.436724      -0.626816       0.666867      22.607205       7.178811      13.484652           0.000007
           71              C      22.509872      15.550337       6.201010      -0.083519      34.963170 0.40103417E+03  0.92457370E+04                                 9.347118                            6.696900       0.003763       1.974959                    0.999621      28.756852      82.035369       0.633503       0.419370      -1.061657       0.001913      -0.010101      -0.023246       0.025418      -0.009071      -0.021527       0.016723      -0.009063       0.000886      -0.024749      -0.007288       0.032036             12.420672      12.816167      -2.108072       7.251181       6.471260       0.274523      17.974589           0.000005
           72              C      21.800361      15.538120       5.038819      -0.198682      37.734223 0.43585739E+03  0.10259925E+05                                 9.790106                            6.954200       0.091015       1.992959                    0.999664      30.040862      86.594083       0.625353       0.416084      -1.063749       0.014532       0.008912       0.026452       0.031469      -0.024963      -0.007485       0.003413       0.032164      -0.054741      -0.020812      -0.019163       0.039975             13.138435      11.768891      -2.005025       6.680594       7.186401       1.232358      20.460013          -0.000001
           73              C      22.273656      14.844167       3.928819       0.207366      36.776402 0.37797019E+03  0.85658047E+04                                 9.844364                            6.593888      -0.031405       2.007869                    0.999587      25.539653      71.684101       0.626525       0.431377      -1.056666      -0.023789       0.001145      -0.034889       0.042243      -0.003332       0.037366      -0.000758      -0.011949       0.070920      -0.039984      -0.005771       0.045755             14.310622      13.290335      -2.140717       8.379762       8.054879       1.698399      21.586653           0.000009
           74              C      23.473679      14.162411       4.024629      -0.205092      37.751057 0.44211839E+03  0.10446200E+05                                 9.796104                            7.003014       0.095442       1.991632                    0.999657      30.245465      87.393584       0.623194       0.415971      -1.063647       0.021752      -0.007927       0.028604       0.036799      -0.017903      -0.020834       0.021095       0.008447       0.045287      -0.026642      -0.015936       0.042578             13.087772      13.322110      -1.860177       7.507691       7.090143       1.243064      18.851062          -0.000003
           75              C      24.173722      14.143751       5.211941      -0.083514      34.721090 0.40363305E+03  0.93192371E+04                                 9.308024                            6.716724       0.010423       1.976549                    0.999666      28.794956      82.162060       0.632926       0.419140      -1.061968      -0.021248       0.008600      -0.014659       0.027209      -0.019398      -0.006826      -0.001078       0.015852      -0.061618      -0.022833      -0.008887       0.031720             12.277891      10.990467      -1.157321       6.416872       6.556210       1.752875      19.286995           0.000008
           76              C      23.721604      14.859674       6.312399      -0.039599      42.144319 0.43689193E+03  0.10187324E+05                                10.523375                            6.888521       0.027786       2.011784                    0.999383      27.207127      75.530737       0.644927       0.407295      -1.080260      -0.022823       0.004404      -0.032956       0.040329      -0.015331       0.005091       0.009663       0.010453       0.016499      -0.023056       0.009154       0.013902             16.035887      15.291001      -1.596258      10.904922       7.207154       1.106344      25.609507          -0.000010
           77              C      24.498778      14.859584       7.576047       0.597330      24.466060 0.25362392E+03  0.52716504E+04                                 7.943495                            5.681123      -0.030484       2.048902                    0.999650      22.310634      62.627635       0.617505       0.477210      -1.016745       0.030950       0.000669       0.050465       0.059204       0.058939      -0.052375      -0.036710      -0.064254      -0.159629      -0.086923      -0.027626       0.114549             11.127410      10.595758      -0.852613       6.865426       5.695401       0.575777      17.091071          -0.000000
           78              C      21.228581      12.404788       2.494581      -0.178480      36.969366 0.42203996E+03  0.98644143E+04                                 9.693609                            6.853016       0.114238       2.003829                    0.999751      29.722797      85.641112       0.627982       0.417293      -1.061961       0.005033      -0.039393      -0.015635       0.042681      -0.002569      -0.015995      -0.004990       0.023563       0.103224      -0.030072      -0.010180       0.040252             13.260604       5.440776       0.982228      -0.340869      21.021166       6.185136      13.319870           0.000009
           79              C      21.240631      11.244139       1.747959      -0.133643      37.676363 0.41824674E+03  0.97510861E+04                                 9.864133                            6.850334       0.048383       1.983643                    0.999643      29.421700      84.592021       0.624401       0.420748      -1.060060       0.002228       0.031393       0.013325       0.034176       0.010760      -0.005055      -0.020680      -0.045489      -0.019874      -0.021875      -0.016637       0.038512             13.842866       5.436732       0.359201      -0.841788      20.232675       8.219416      15.859192           0.000001
           80              C      13.901383      20.609029       3.535839      -0.082405      34.912119 0.40043956E+03  0.92284150E+04                                 9.339044                            6.692867       0.003214       1.975101                    0.999663      28.729183      81.934902       0.633574       0.419487      -1.061604       0.003009       0.010185       0.022986       0.025320       0.010000       0.020365       0.017560      -0.007035       0.004057      -0.022953      -0.009541       0.032493             12.406073      12.805764       2.107593      -7.242334       6.465839       0.270614      17.946614          -0.000861
           81              C      13.191870      20.621246       4.698030      -0.197723      37.639912 0.43458566E+03  0.10222638E+05                                 9.771680                            6.941771       0.094056       1.994296                    0.999679      30.008805      86.473890       0.626213       0.415811      -1.063911       0.014391      -0.008684      -0.025372       0.030434       0.025891       0.006979       0.003741       0.030479      -0.053564      -0.021137      -0.018916       0.040052             13.108157      11.754166       2.009178      -6.660381       7.175834       1.225464      20.394470          -0.000442
           82              C      13.665166      21.315199       5.808030       0.205967      36.827872 0.37859359E+03  0.85837505E+04                                 9.853709                            6.599802      -0.029196       2.007812                    0.999566      25.563189      71.773839       0.626156       0.431439      -1.056593      -0.022574      -0.001592       0.034597       0.041341       0.003209      -0.036785      -0.000260      -0.012105       0.069855      -0.039517      -0.005453       0.044970             14.322811      13.303077       2.145213      -8.384551       8.064166       1.700278      21.601190          -0.000037
           83              C      14.865192      21.996955       5.712220      -0.204561      37.748552 0.44207061E+03  0.10445383E+05                                 9.797773                            7.004293       0.092026       1.990771                    0.999668      30.243822      87.406362       0.622881       0.416168      -1.063461       0.021889       0.008093      -0.029105       0.037305       0.017338       0.020678       0.020784       0.010167       0.044117      -0.026397      -0.015535       0.041932             13.087845      13.322493       1.861057      -7.504767       7.092152       1.243810      18.848891           0.000484
           84              C      15.565236      22.015615       4.524908      -0.084174      34.717153 0.40369029E+03  0.93205705E+04                                 9.306082                            6.716709       0.012064       1.976977                    0.999666      28.794747      82.152344       0.633018       0.419079      -1.062043      -0.021728      -0.008655       0.014138       0.027330       0.020043       0.007195      -0.000814       0.016404      -0.058564      -0.022217      -0.009797       0.032014             12.271520      10.984463       1.156174      -6.410683       6.554855       1.751995      19.275241           0.000925
           85              C      15.113117      21.299692       3.424450      -0.043290      42.257545 0.43822978E+03  0.10228431E+05                                10.549034                            6.904704       0.014786       2.007576                    0.999387      27.247381      75.729870       0.643250       0.407962      -1.079597      -0.023207      -0.004112       0.034791       0.042023       0.015756      -0.003337       0.010641       0.011048       0.017273      -0.023469       0.007876       0.015593             16.072204      15.326200       1.599544     -10.931297       7.222957       1.107112      25.667456           0.000366
           86              C      15.890293      21.299782       2.160802       0.600983      24.391992 0.25287413E+03  0.52525000E+04                                 7.928418                            5.673640      -0.031306       2.049180                    0.999689      22.279268      62.530943       0.617723       0.477365      -1.016600       0.030507      -0.001446      -0.050652       0.059147      -0.057733       0.055249      -0.035933      -0.065218      -0.162577      -0.090244      -0.024410       0.114654             11.095446      10.567584       0.851759      -6.833341       5.687766       0.573765      17.030988           0.000021
           87              C      12.620097      23.754578       7.242268      -0.179672      37.025205 0.42282617E+03  0.98871026E+04                                 9.701217                            6.857900       0.115532       2.003744                    0.999747      29.751639      85.734778       0.627982       0.417111      -1.062108       0.005178       0.039295       0.016521       0.042940       0.002986       0.015969      -0.004992       0.023492       0.102451      -0.030069      -0.009933       0.040002             13.272657       5.444581      -0.982620       0.340946      21.048322       6.190753      13.325068          -0.000008
           88              C       4.023613       3.653663       7.988890      -0.133509      37.624880 0.41758686E+03  0.97314885E+04                                 9.851957                            6.842197       0.050427       1.984391                    0.999677      29.406129      84.518435       0.625170       0.420412      -1.060312       0.002873      -0.031948      -0.013606       0.034844      -0.009893       0.005208      -0.020936      -0.045162      -0.020779      -0.021320      -0.017058       0.038378             13.822891       5.429918      -0.359238       0.841655      20.208270       8.198817      15.830484           0.000004
           89              C      13.901357      11.510632      17.456807      -0.082411      34.912486 0.40044343E+03  0.92285280E+04                                 9.339110                            6.692901       0.003208       1.975097                    0.999663      28.729346      81.935520       0.633572       0.419487      -1.061604       0.003015       0.025140       0.000105       0.025321       0.022664       0.000984       0.012449      -0.018711      -0.030916      -0.022953      -0.009540       0.032492             12.406180      12.805876      -5.787441       4.837387      16.296063      -4.037334       8.116601          -0.000860
           90              C      13.191846      12.579996      17.001512      -0.197706      37.638903 0.43457063E+03  0.10222195E+05                                 9.771502                            6.941644       0.094087       1.994309                    0.999680      30.008364      86.472233       0.626220       0.415811      -1.063912       0.014380      -0.026731       0.002227       0.030435       0.016797       0.020914       0.006781       0.037396      -0.032778      -0.021144      -0.018914       0.040057             13.107905      11.753969      -5.293728       4.513529      19.165447      -4.028901       8.404299          -0.000442
           91              C      13.665144      13.875197      17.191575       0.205951      36.828378 0.37859909E+03  0.85839038E+04                                 9.853792                            6.599847      -0.029232       2.007799                    0.999566      25.563352      71.774343       0.626154       0.431439      -1.056594      -0.022581       0.031045      -0.015347       0.041343      -0.032411       0.017705      -0.010794      -0.036144      -0.002250      -0.039523      -0.005457       0.044980             14.322959      13.303179      -6.818514       5.330305      20.670650      -3.824270       8.995047          -0.000038
           92              C      14.865169      14.061089      17.854460      -0.204501      37.746230 0.44203713E+03  0.10444384E+05                                 9.797335                            7.003990       0.092101       1.990805                    0.999668      30.242740      87.402096       0.622900       0.416163      -1.063465       0.021896      -0.023431       0.019092       0.037322       0.025880       0.007588       0.004111      -0.027923      -0.070093      -0.026416      -0.015519       0.041935             13.087214      13.321770      -6.126264       4.716582      17.868511      -3.478899       8.071361           0.000484
           93              C      15.565210      12.981109      18.348118      -0.084204      34.718979 0.40371469E+03  0.93212895E+04                                 9.306477                            6.716971       0.012019       1.976953                    0.999666      28.795539      82.155714       0.632996       0.419087      -1.062037      -0.021701       0.009451      -0.013573       0.027285       0.014652       0.015454       0.007208       0.034686      -0.003728      -0.022228      -0.009787       0.032015             12.272106      10.984869      -5.407867       3.632229      18.515104      -3.489167       7.316344           0.000925
           94              C      15.113089      11.685829      18.134102      -0.043291      42.256913 0.43822150E+03  0.10228188E+05                                10.548917                            6.904628       0.014778       2.007578                    0.999387      27.247180      75.729091       0.643255       0.407961      -1.079598      -0.023210       0.030213      -0.017734       0.042024       0.003260       0.015770       0.002003      -0.008647      -0.041830      -0.023466       0.007882       0.015584             16.072010      15.325999      -9.369900       5.852615      23.509610      -6.030323       9.380420           0.000365
           95              C      15.890262      10.528478      18.641392       0.600970      24.392168 0.25287578E+03  0.52525408E+04                                 7.928439                            5.673647      -0.031310       2.049178                    0.999689      22.279368      62.531180       0.617725       0.477363      -1.016601       0.030501      -0.046964       0.019003       0.059136       0.027433      -0.075058       0.017521       0.056741       0.203338      -0.090250      -0.024409       0.114658             11.095495      10.567606      -5.916869       3.522945      15.625460      -3.781271       7.093420           0.000022
           96              C      12.620075      16.167956      18.850150      -0.179685      37.025841 0.42283431E+03  0.98873425E+04                                 9.701333                            6.857973       0.115440       2.003715                    0.999746      29.751908      85.735819       0.627978       0.417112      -1.062107       0.005178       0.030908       0.029369       0.042950       0.015828      -0.003672      -0.026535      -0.025663      -0.045059      -0.030080      -0.009927       0.040007             13.272845       5.444649      -0.082132      -1.036865      19.121436       7.035458      15.252448          -0.000008
           97              C       4.023628       8.783618       0.139821      -0.133507      37.624633 0.41758323E+03  0.97313801E+04                                 9.851905                            6.842160       0.050432       1.984393                    0.999677      29.406015      84.517927       0.625173       0.420412      -1.060313       0.002873      -0.025288      -0.023802       0.034846       0.000797      -0.011155      -0.002070      -0.002092       0.108338      -0.021307      -0.017061       0.038367             13.822821       5.429897       0.626695      -0.666859      22.563924       7.166414      13.474643           0.000004
           98              C      22.509862      11.921210      11.753740      -0.083519      34.962884 0.40103074E+03  0.92456326E+04                                 9.347058                            6.696864       0.003775       1.974966                    0.999621      28.756661      82.034547       0.633506       0.419369      -1.061658       0.001915      -0.025355       0.000081       0.025427      -0.023358       0.000331       0.012834      -0.017941      -0.025700      -0.024747      -0.007289       0.032036             12.420584      12.816112       5.795260      -4.841277      16.322997      -4.042870       8.122642           0.000005
           99              C      21.800347      10.851846      12.209035      -0.198689      37.734359 0.43586012E+03  0.10259999E+05                                 9.790099                            6.954202       0.091003       1.992952                    0.999664      30.040987      86.594326       0.625356       0.416082      -1.063752       0.014532       0.027804      -0.002456       0.031468      -0.016878      -0.019856       0.006457       0.039121      -0.033868      -0.020815      -0.019157       0.039972             13.138415      11.768921       5.314047      -4.517910      19.227541      -4.044496       8.418782          -0.000001
          100              C      22.273640       9.556645      12.018972       0.207364      36.776648 0.37797334E+03  0.85658934E+04                                 9.844407                            6.593915      -0.031403       2.007868                    0.999587      25.539751      71.684439       0.626524       0.431377      -1.056666      -0.023789      -0.031498       0.015052       0.042245       0.032885      -0.018045      -0.011355      -0.036127      -0.001620      -0.039979      -0.005774       0.045753             14.310687      13.290437       6.815920      -5.324236      20.655394      -3.823558       8.986230           0.000010
          101              C      23.473665       9.370753      11.356087      -0.205088      37.750770 0.44211471E+03  0.10446086E+05                                 9.796029                            7.002964       0.095437       1.991631                    0.999657      30.245368      87.393038       0.623200       0.415968      -1.063649       0.021752       0.023017      -0.018742       0.036799      -0.026270      -0.008029       0.004421      -0.029605      -0.068877      -0.026641      -0.015942       0.042583             13.087660      13.322017       6.129662      -4.717172      17.870086      -3.481098       8.070879          -0.000003
          102              C      24.173711      10.450733      10.862429      -0.083519      34.721391 0.40363750E+03  0.93193692E+04                                 9.308095                            6.716775       0.010378       1.976536                    0.999665      28.795085      82.162659       0.632921       0.419142      -1.061966      -0.021251      -0.009975       0.013758       0.027210      -0.014042      -0.015027       0.007679       0.035828      -0.001653      -0.022829      -0.008889       0.031718             12.277986      10.990567       5.412818      -3.635657      18.524915      -3.492187       7.318477           0.000008
          103              C      23.721595      11.746013      11.076445      -0.039602      42.144555 0.43689559E+03  0.10187429E+05                                10.523408                            6.888546       0.027844       2.011799                    0.999384      27.207239      75.531085       0.644927       0.407295      -1.080261      -0.022824      -0.028417       0.017266       0.040331      -0.001491      -0.016086       0.001592      -0.007964      -0.038761      -0.023063       0.009162       0.013902             16.035934      15.291059       9.347266      -5.839092      23.458252      -6.015418       9.358492          -0.000009
          104              C      24.498772      12.903364      10.569155       0.597371      24.464731 0.25360869E+03  0.52712564E+04                                 7.943238                            5.680970      -0.030501       2.048912                    0.999649      22.309923      62.625247       0.617510       0.477213      -1.016743       0.030930       0.046511      -0.019620       0.059202      -0.024324       0.074995       0.016289       0.056637       0.203049      -0.086934      -0.027602       0.114536             11.126982      10.595377       5.945586      -3.536429      15.677821      -3.798940       7.107749          -0.000000
          105              C      21.228566       7.263886      10.360397      -0.178485      36.969403 0.42203990E+03  0.98644103E+04                                 9.693603                            6.853006       0.114256       2.003834                    0.999751      29.722823      85.641112       0.627984       0.417292      -1.061962       0.005035      -0.030133      -0.029807       0.042683      -0.015681       0.004068      -0.026688      -0.025949      -0.045322      -0.030074      -0.010179       0.040253             13.260596       5.440766       0.082051       1.036436      19.108293       7.023419      15.232728           0.000010
          106              C      21.240616       6.114184       9.597028      -0.133635      37.676308 0.41824537E+03  0.97510493E+04                                 9.864135                            6.850332       0.048385       1.983643                    0.999643      29.421658      84.591964       0.624400       0.420749      -1.060059       0.002225       0.024804       0.023405       0.034176      -0.000313       0.011885      -0.002005      -0.002869       0.107969      -0.021872      -0.016633       0.038505             13.842866       5.436726      -0.626814       0.666869      22.607210       7.178815      13.484662           0.000001
          107              C      11.924165      14.245267      13.272688      -0.083518      34.963151 0.40103372E+03  0.92457253E+04                                 9.347118                            6.696897       0.003764       1.974959                    0.999621      28.756843      82.035378       0.633502       0.419370      -1.061656      -0.001912       0.010102       0.023245       0.025417      -0.009071      -0.021527       0.016723      -0.009061       0.000889      -0.024748      -0.007288       0.032036             12.420677      12.816163      -2.108066       7.251183       6.471259       0.274533      17.974608           0.000005
          108              C      12.633676      14.257484      14.434879      -0.198682      37.734277 0.43585791E+03  0.10259941E+05                                 9.790119                            6.954207       0.091016       1.992959                    0.999664      30.040878      86.594164       0.625352       0.416085      -1.063749      -0.014532      -0.008912      -0.026452       0.031469      -0.024963      -0.007485       0.003413       0.032165      -0.054740      -0.020812      -0.019163       0.039975             13.138462      11.768907      -2.005019       6.680617       7.186408       1.232368      20.460070           0.000005
          109              C      12.160381      14.951437      15.544879       0.207366      36.776412 0.37797020E+03  0.85658047E+04                                 9.844366                            6.593887      -0.031405       2.007869                    0.999587      25.539653      71.684097       0.626525       0.431377      -1.056666       0.023789      -0.001145       0.034889       0.042243      -0.003332       0.037366      -0.000758      -0.011949       0.070920      -0.039984      -0.005771       0.045755             14.310633      13.290340      -2.140707       8.379776       8.054877       1.698408      21.586683          -0.000007
          110              C      10.960358      15.633193      15.449069      -0.205092      37.751017 0.44211810E+03  0.10446189E+05                                 9.796092                            7.003010       0.095443       1.991632                    0.999657      30.245442      87.393427       0.623195       0.415970      -1.063647      -0.021752       0.007927      -0.028604       0.036799      -0.017902      -0.020834       0.021095       0.008449       0.045286      -0.026641      -0.015937       0.042578             13.087752      13.322096      -1.860171       7.507681       7.090133       1.243060      18.851026           0.000004
          111              C      10.260315      15.651853      14.261757      -0.083514      34.721081 0.40363319E+03  0.93192395E+04                                 9.308018                            6.716724       0.010422       1.976548                    0.999666      28.794957      82.162018       0.632926       0.419140      -1.061968       0.021248      -0.008600       0.014659       0.027209      -0.019398      -0.006827      -0.001079       0.015853      -0.061618      -0.022834      -0.008887       0.031720             12.277876      10.990454      -1.157318       6.416856       6.556207       1.752877      19.286968          -0.000001
          112              C      10.712433      14.935930      13.161299      -0.039600      42.144324 0.43689203E+03  0.10187327E+05                                10.523377                            6.888523       0.027786       2.011784                    0.999383      27.207129      75.530753       0.644927       0.407295      -1.080260       0.022823      -0.004403       0.032957       0.040329      -0.015331       0.005090       0.009663       0.010453       0.016499      -0.023056       0.009154       0.013902             16.035890      15.291000      -1.596254      10.904922       7.207155       1.106350      25.609516           0.000002
          113              C       9.935259      14.936020      11.897651       0.597330      24.466052 0.25362386E+03  0.52716488E+04                                 7.943494                            5.681122      -0.030485       2.048902                    0.999650      22.310630      62.627623       0.617505       0.477210      -1.016745      -0.030951      -0.000668      -0.050465       0.059204       0.058939      -0.052374      -0.036710      -0.064254      -0.159630      -0.086923      -0.027626       0.114549             11.127407      10.595751      -0.852610       6.865420       5.695401       0.575781      17.091070           0.000000
          114              C      13.205456      17.390816      16.979117      -0.178480      36.969340 0.42203977E+03  0.98644075E+04                                 9.693600                            6.853012       0.114239       2.003829                    0.999751      29.722789      85.641042       0.627983       0.417293      -1.061962      -0.005033       0.039393       0.015635       0.042681      -0.002569      -0.015996      -0.004990       0.023563       0.103224      -0.030072      -0.010180       0.040252             13.260588       5.440771       0.982224      -0.340869      21.021137       6.185130      13.319857          -0.000005
          115              C      13.193406      18.551465      17.725739      -0.133642      37.676327 0.41824640E+03  0.97510751E+04                                 9.864122                            6.850329       0.048383       1.983643                    0.999643      29.421688      84.591937       0.624402       0.420748      -1.060060      -0.002228      -0.031392      -0.013325       0.034176       0.010760      -0.005055      -0.020680      -0.045489      -0.019874      -0.021874      -0.016637       0.038512             13.842849       5.436727       0.359198      -0.841788      20.232646       8.219407      15.859175           0.000007
          116              C      20.532654       9.186575      15.937859      -0.082401      34.911926 0.40043599E+03  0.92283222E+04                                 9.339028                            6.692842       0.003206       1.975101                    0.999663      28.729118      81.934958       0.633574       0.419488      -1.061603      -0.003009      -0.010185      -0.022985       0.025320       0.010000       0.020364       0.017559      -0.007035       0.004057      -0.022951      -0.009541       0.032492             12.406065      12.805673       2.107565      -7.242286       6.465830       0.270681      17.946692           0.000860
          117              C      21.242167       9.174358      14.775668      -0.197724      37.640010 0.43458620E+03  0.10222654E+05                                 9.771706                            6.941777       0.094064       1.994298                    0.999679      30.008811      86.473937       0.626212       0.415812      -1.063911      -0.014391       0.008684       0.025371       0.030434       0.025892       0.006979       0.003742       0.030478      -0.053563      -0.021137      -0.018916       0.040053             13.108218      11.754156       2.009149      -6.660422       7.175842       1.225506      20.394656           0.000439
          118              C      20.768871       8.480405      13.665668       0.205967      36.827897 0.37859385E+03  0.85837577E+04                                 9.853712                            6.599804      -0.029196       2.007812                    0.999566      25.563198      71.773867       0.626156       0.431439      -1.056593       0.022574       0.001592      -0.034597       0.041341       0.003210      -0.036785      -0.000260      -0.012105       0.069855      -0.039517      -0.005453       0.044970             14.322816      13.303046       2.145198      -8.384531       8.064171       1.700312      21.601232           0.000040
          119              C      19.568845       7.798649      13.761478      -0.204559      37.748446 0.44206966E+03  0.10445356E+05                                 9.797744                            7.004280       0.092018       1.990769                    0.999668      30.243827      87.406380       0.622882       0.416167      -1.063461      -0.021889      -0.008093       0.029105       0.037306       0.017338       0.020678       0.020784       0.010167       0.044118      -0.026397      -0.015535       0.041932             13.087780      13.322374       1.861037      -7.504655       7.092143       1.243859      18.848821          -0.000483
          120              C      18.868801       7.779989      14.948790      -0.084179      34.717383 0.40369412E+03  0.93206727E+04                                 9.306108                            6.716737       0.012069       1.976976                    0.999666      28.794835      82.152419       0.633018       0.419079      -1.062044       0.021729       0.008655      -0.014139       0.027330       0.020044       0.007195      -0.000814       0.016404      -0.058567      -0.022218      -0.009798       0.032015             12.271541      10.984400       1.156132      -6.410651       6.554871       1.752053      19.275352          -0.000924
          121              C      19.320920       8.495912      16.049248      -0.043289      42.257504 0.43822933E+03  0.10228417E+05                                10.549028                            6.904700       0.014786       2.007577                    0.999387      27.247365      75.729814       0.643250       0.407962      -1.079597       0.023208       0.004113      -0.034790       0.042023       0.015755      -0.003337       0.010642       0.011047       0.017275      -0.023469       0.007875       0.015594             16.072189      15.326131       1.599521     -10.931253       7.222954       1.107151      25.667482          -0.000360
          122              C      18.543744       8.495822      17.312896       0.600983      24.391984 0.25287412E+03  0.52525000E+04                                 7.928417                            5.673641      -0.031307       2.049180                    0.999689      22.279272      62.530966       0.617723       0.477365      -1.016600      -0.030510       0.001442       0.050649       0.059147      -0.057733       0.055248      -0.035934      -0.065217      -0.162581      -0.090244      -0.024411       0.114654             11.095441      10.567540       0.851743      -6.833317       5.687766       0.573791      17.031017          -0.000022
          123              C      21.813940       6.041026      12.231430      -0.179672      37.025170 0.42282560E+03  0.98870867E+04                                 9.701208                            6.857892       0.115533       2.003744                    0.999747      29.751636      85.734777       0.627983       0.417111      -1.062108      -0.005178      -0.039295      -0.016521       0.042940       0.002986       0.015969      -0.004992       0.023491       0.102452      -0.030069      -0.009933       0.040003             13.272645       5.444574      -0.982615       0.340950      21.048291       6.190748      13.325070           0.000007
          124              C      30.410424      26.141941      11.484808      -0.133510      37.624916 0.41758720E+03  0.97314989E+04                                 9.851966                            6.842201       0.050427       1.984391                    0.999677      29.406142      84.518499       0.625169       0.420413      -1.060312      -0.002873       0.031948       0.013606       0.034844      -0.009894       0.005208      -0.020936      -0.045162      -0.020779      -0.021320      -0.017058       0.038378             13.822906       5.429921      -0.359235       0.841657      20.208292       8.198833      15.830506          -0.000000
          125              C      21.521272      13.606469       1.944838       0.199722      35.797123 0.36478832E+03  0.82068547E+04                                 9.698388                            6.489121      -0.085775       1.992310                    0.999376      25.383566      71.349707       0.628938       0.432875      -1.054101      -0.000322       0.046002       0.030128       0.054990      -0.010265       0.015734       0.034153      -0.038326      -0.021908      -0.042599      -0.002483       0.045081             14.287088       5.601817       0.087069      -0.131930      21.982111       7.655388      15.277336          -0.000009
          126              C      21.521269      11.252616       0.406416       0.064998      42.985753 0.40257019E+03  0.92405088E+04                                10.835490                            6.706636      -0.112797       1.972735                    0.999446      26.526707      74.200857       0.636873       0.418986      -1.067590       0.000812       0.002424       0.001411       0.002920       0.002573      -0.003733       0.010084      -0.039186       0.021314      -0.023983       0.001381       0.022603             18.058345       6.094728       0.487229      -0.743229      29.617611      12.728885      18.462696           0.000008
          127              C      12.912783      22.552897       7.792011       0.199718      35.797095 0.36478808E+03  0.82068468E+04                                 9.698382                            6.489119      -0.085778       1.992309                    0.999376      25.383550      71.349621       0.628939       0.432875      -1.054101       0.000328      -0.046066      -0.030036       0.054994       0.010290      -0.015714       0.034219      -0.038173      -0.021449      -0.042595      -0.002485       0.045080             14.287065       5.601811      -0.085885       0.132686      21.986183       7.653554      15.273200           0.000012
          128              C      12.912786      24.906750       9.330433       0.064994      42.985535 0.40256826E+03  0.92404515E+04                                10.835444                            6.706614      -0.112799       1.972735                    0.999447      26.526658      74.200615       0.636875       0.418985      -1.067591      -0.000813      -0.002256      -0.001661       0.002917      -0.002380       0.003849       0.010123      -0.039092       0.021579      -0.023977       0.001377       0.022601             18.058238       6.094695      -0.485161       0.744565      29.618714      12.728214      18.461304          -0.000009
          129              C      12.912765      16.189135      17.528860       0.199722      35.797132 0.36478843E+03  0.82068574E+04                                 9.698388                            6.489121      -0.085776       1.992309                    0.999376      25.383570      71.349713       0.628939       0.432875      -1.054101       0.000322      -0.046002      -0.030128       0.054990      -0.010265       0.015734       0.034153      -0.038327      -0.021908      -0.042599      -0.002483       0.045081             14.287088       5.601818       0.087065      -0.131931      21.982108       7.655395      15.277336           0.000011
          130              C      12.912768      18.542988      19.067282       0.064998      42.985750 0.40257019E+03  0.92405085E+04                                10.835489                            6.706635      -0.112797       1.972735                    0.999446      26.526706      74.200844       0.636873       0.418986      -1.067590      -0.000812      -0.002424      -0.001411       0.002920       0.002573      -0.003733       0.010084      -0.039186       0.021314      -0.023983       0.001381       0.022603             18.058343       6.094727       0.487228      -0.743229      29.617607      12.728887      18.462695          -0.000009
          131              C      21.521254       7.242707      11.681687       0.199718      35.797095 0.36478808E+03  0.82068468E+04                                 9.698383                            6.489120      -0.085778       1.992310                    0.999376      25.383549      71.349621       0.628939       0.432875      -1.054101      -0.000329       0.046066       0.030036       0.054994       0.010290      -0.015714       0.034219      -0.038173      -0.021449      -0.042595      -0.002485       0.045080             14.287068       5.601811      -0.085882       0.132689      21.986185       7.653555      15.273208          -0.000009
          132              C      21.521251       4.888854      10.143265       0.064994      42.985532 0.40256821E+03  0.92404503E+04                                10.835444                            6.706614      -0.112799       1.972735                    0.999447      26.526657      74.200616       0.636875       0.418985      -1.067591       0.000813       0.002256       0.001661       0.002917      -0.002380       0.003849       0.010123      -0.039092       0.021579      -0.023978       0.001377       0.022601             18.058238       6.094694      -0.485160       0.744566      29.618712      12.728213      18.461306           0.000008
          133              N      21.521274      14.802762       2.726707      -0.177821      50.971025 0.44134157E+03  0.10209737E+05                                11.472947                            6.699615      -0.174601       1.997017                    0.998237      25.907550      69.229771       0.694241       0.381378      -1.109720      -0.000441      -0.005381      -0.004110       0.006785      -0.042085       0.063671       0.034949      -0.088222       0.025646      -0.109464       0.046967       0.062497             18.257328      12.879395      -5.024443       7.691814      22.022639       2.466912      19.869950           0.000018
          134              N      12.912782      21.356604       7.010142      -0.177823      50.970946 0.44134125E+03  0.10209722E+05                                11.472921                            6.699602      -0.174543       1.997036                    0.998236      25.907523      69.229559       0.694244       0.381377      -1.109721       0.000442       0.005923       0.003278       0.006784       0.041425      -0.064101       0.035188      -0.087677       0.027274      -0.109464       0.046966       0.062497             18.257283      12.879433       5.028285      -7.689323      22.030484       2.463402      19.861933          -0.000019
          135              N      12.912763      14.992842      16.746991      -0.177821      50.971039 0.44134160E+03  0.10209737E+05                                11.472948                            6.699614      -0.174601       1.997017                    0.998237      25.907552      69.229767       0.694241       0.381378      -1.109720       0.000441       0.005381       0.004109       0.006785      -0.042085       0.063671       0.034949      -0.088222       0.025646      -0.109464       0.046967       0.062497             18.257332      12.879410      -5.024440       7.691829      22.022614       2.466914      19.869973          -0.000017
          136              N      21.521255       8.439000      12.463556      -0.177822      50.970906 0.44134097E+03  0.10209714E+05                                11.472914                            6.699599      -0.174543       1.997036                    0.998236      25.907514      69.229526       0.694244       0.381377      -1.109721      -0.000442      -0.005923      -0.003278       0.006784       0.041425      -0.064101       0.035188      -0.087677       0.027274      -0.109464       0.046966       0.062497             18.257269      12.879411       5.028268      -7.689315      22.030456       2.463417      19.861940           0.000016
          137              O      17.501286      19.036377       0.200969      -0.534043      32.740223 0.48754982E+03  0.11465071E+05                                 8.232390                            6.834650       0.284475       2.132170                    0.998857      27.512825      72.093755       0.724942       0.359290      -1.136015       0.020308       0.004365       0.014737       0.025468      -0.010939      -0.010380      -0.004955       0.102871       0.123846      -0.073544       0.025856       0.047688             10.256285      12.041957      -4.656037       3.551582      10.380897      -2.863627       8.346001           0.052037
          138              O      19.002438      20.425138       1.100848      -0.549307      33.427221 0.50869955E+03  0.12076740E+05                                 8.324807                            6.963940       0.325789       2.138838                    0.998929      27.858445      73.083079       0.721669       0.357503      -1.138689      -0.007490      -0.022651      -0.005444       0.024471       0.012078      -0.044446       0.007544      -0.079744       0.007458      -0.070674       0.030190       0.040484             10.250610       7.813178      -3.363870       0.948105      16.098791      -2.201598       6.839860          -0.060310
          139              O      26.109775      17.122989       9.535880      -0.529034      32.680259 0.48615789E+03  0.11424068E+05                                 8.222026                            6.824158       0.285315       2.133530                    0.998874      27.454990      71.914061       0.725622       0.359213      -1.136086       0.019350      -0.007238      -0.014016       0.024965       0.011360       0.008793      -0.005669       0.103873       0.123550      -0.074133       0.027787       0.046346             10.245725      12.025492       4.657311      -3.550886      10.380736      -2.864449       8.330946          -0.000011
          140              O      10.393924      15.734228       8.636001      -0.544137      33.347052 0.50689971E+03  0.12022844E+05                                 8.309674                            6.949589       0.328151       2.140786                    0.998929      27.797173      72.878433       0.722759       0.357295      -1.138903      -0.009774       0.021560       0.006782       0.024625      -0.011940       0.045530       0.007524      -0.084307       0.004429      -0.073094       0.029939       0.043155             10.234062       7.802815       3.365269      -0.952979      16.075183      -2.201318       6.824187           0.000011
          141              O       8.324266      14.188718       7.618111      -0.529024      32.679856 0.48614917E+03  0.11423817E+05                                 8.221983                            6.824115       0.285318       2.133538                    0.998874      27.454705      71.913290       0.725621       0.359215      -1.136084      -0.019344       0.015744       0.001005       0.024961       0.012620       0.006882      -0.045649       0.012643      -0.150109      -0.074134       0.027784       0.046350             10.245685      12.025441      -1.382909       5.690950       6.555018      -1.187904      12.156596           0.000008
          142              O      24.040118      15.570352       8.528896      -0.544097      33.345135 0.50686540E+03  0.12021809E+05                                 8.309298                            6.949310       0.328189       2.140805                    0.998929      27.796537      72.875747       0.722781       0.357291      -1.138908       0.009781      -0.014871      -0.017055       0.024651       0.036913      -0.029215       0.019790      -0.056332       0.088455      -0.073113       0.029927       0.043185             10.233535       7.802394       0.477880       3.464493       6.695769       1.908846      16.202442          -0.000014
          143              O      16.932784      21.970648       2.118738      -0.534034      32.741313 0.48756547E+03  0.11465552E+05                                 8.232678                            6.834833       0.284461       2.132172                    0.998857      27.512699      72.094219       0.724920       0.359297      -1.136007      -0.020293      -0.015238       0.001903       0.025449      -0.013889      -0.005865      -0.045047       0.011434      -0.150492      -0.073555       0.025876       0.047679             10.256747      12.042494       1.384106      -5.690466       6.568518      -1.192889      12.159230          -0.052024
          144              O      15.431632      20.589014       1.207953      -0.549341      33.426517 0.50869302E+03  0.12076520E+05                                 8.324560                            6.963803       0.325793       2.138832                    0.998929      27.858910      73.083596       0.721692       0.357494      -1.138699       0.007471       0.014072       0.018587       0.024481      -0.035860       0.028916       0.018397      -0.054985       0.081679      -0.070673       0.030210       0.040464             10.250182       7.812894      -0.481783      -3.461252       6.712647       1.911604      16.225006           0.060323
          145              O      16.932751      10.759227      19.272729      -0.534033      32.741221 0.48756278E+03  0.11465471E+05                                 8.232653                            6.834805       0.284480       2.132178                    0.998857      27.512682      72.094070       0.724923       0.359297      -1.136008      -0.020300      -0.004370      -0.014732       0.025460      -0.010942      -0.010379      -0.004957       0.102874       0.123847      -0.073547       0.025859       0.047687             10.256729      12.042455      -4.656399       3.551775      10.381434      -2.863848       8.346297          -0.052024
          146              O      15.431599       9.370466      18.372850      -0.549316      33.426044 0.50868314E+03  0.12076231E+05                                 8.324508                            6.963757       0.325785       2.138830                    0.998929      27.858561      73.082595       0.721690       0.357496      -1.138697       0.007488       0.022662       0.005442       0.024479       0.012080      -0.044445       0.007546      -0.079738       0.007462      -0.070672       0.030191       0.040481             10.250121       7.812834      -3.363538       0.948016      16.097931      -2.201386       6.839599           0.060322
          147              O       8.324262      12.672615       9.937818      -0.529030      32.680389 0.48615945E+03  0.11424118E+05                                 8.222073                            6.824187       0.285308       2.133529                    0.998874      27.454926      71.914045       0.725618       0.359215      -1.136084      -0.019350       0.007242       0.014016       0.024966       0.011364       0.008792      -0.005671       0.103866       0.123542      -0.074130       0.027787       0.046343             10.245801      12.025576       4.657371      -3.550919      10.380828      -2.864487       8.330999           0.000008
          148              O      24.040113      14.061376      10.837697      -0.544142      33.346943 0.50689851E+03  0.12022803E+05                                 8.309630                            6.949562       0.328157       2.140787                    0.998929      27.797256      72.878506       0.722764       0.357294      -1.138905       0.009771      -0.021561      -0.006780       0.024624      -0.011944       0.045533       0.007527      -0.084309       0.004434      -0.073099       0.029943       0.043156             10.233989       7.802763       3.365218      -0.952966      16.075055      -2.201287       6.824149          -0.000014
          149              O      26.109771      15.606886      11.855587      -0.529029      32.679729 0.48614769E+03  0.11423768E+05                                 8.221937                            6.824087       0.285324       2.133539                    0.998874      27.454772      71.913316       0.725626       0.359213      -1.136086       0.019344      -0.015742      -0.001001       0.024960       0.012619       0.006879      -0.045650       0.012642      -0.150124      -0.074138       0.027785       0.046354             10.245608      12.025356      -1.382903       5.690881       6.554987      -1.187893      12.156482          -0.000011
          150              O      10.393919      14.225252      10.944802      -0.544092      33.345242 0.50686656E+03  0.12021849E+05                                 8.309342                            6.949337       0.328182       2.140805                    0.998929      27.796455      72.875676       0.722777       0.357293      -1.138906      -0.009783       0.014872       0.017053       0.024652       0.036912      -0.029209       0.019789      -0.056326       0.088461      -0.073108       0.029924       0.043184             10.233606       7.802445       0.477889       3.464544       6.695799       1.908858      16.202575           0.000011
          151              O      17.501253       7.824956      17.354960      -0.534044      32.740311 0.48755247E+03  0.11465151E+05                                 8.232413                            6.834677       0.284457       2.132164                    0.998857      27.512845      72.093907       0.724940       0.359291      -1.136014       0.020301       0.015241      -0.001909       0.025457      -0.013889      -0.005862      -0.045045       0.011431      -0.150492      -0.073552       0.025873       0.047680             10.256300      12.041991       1.384075      -5.690053       6.568344      -1.192828      12.158565           0.052037
          152              O      19.002405       9.206590      18.265745      -0.549332      33.427689 0.50870938E+03  0.12077028E+05                                 8.324858                            6.963985       0.325797       2.138839                    0.998929      27.858795      73.084081       0.721670       0.357501      -1.138692      -0.007473      -0.014070      -0.018577       0.024473      -0.035863       0.028914       0.018398      -0.054986       0.081691      -0.070676       0.030209       0.040467             10.250668       7.813237      -0.481834      -3.461590       6.712848       1.911680      16.225920          -0.060311

******************************************************
Auxiliary information for the entire system
The total spin magnetic moment of the unit cell is   0.000168
The total net atomic charge of the unit cell is   0.000005
Accuracy of reproducing the electrostatic potential in the unit cell:
  The inner radius (bohr) =    5.0000
  The outer radius (bohr) =   12.0000
  Valid grid points have density less than (e/(bohr^3)) =    0.0001
  The number of valid grid points were=      1427836
  The rms potential error without charges in kcal/mol is=      2.61232
  The rms potential error with partial charges in kcal/mol is=      0.39326
  The RRMSE value at monopole order=      0.15054
  The rms potential error with partial charges and cloud penetration in kcal/mol is=      0.40180
  The RRMSE value at monopole order with cloud penetration is=      0.15381
  The rms potential error with partial charges and atomic dipoles in kcal/mol is=      0.20522
  The RRMSE value at dipole order=      0.07856
  The rms potential error with partial charges, atomic dipoles and cloud penetration in kcal/mol is=      0.19862
  The RRMSE value at dipole order with cloud penetration=      0.07603

******************************************************
The electron densities and ab initio electrostatic potential were computed in VASP using the PBE functional and
projector augmented wave method. See the main text of the journal article for a description of computational details.
The atomic charges, dipoles, and quadrupoles were computed with the DDEC6 method as described in
(a) T. A. Manz and N. Gabaldon Limas, RSC Adv. 6 (2016) 47771-47801 DOI: 10.1039/c6ra04656h
(b) N. Gabaldon Limas and T. A. Manz, RSC Adv. 8 (2018) 2678-2707 DOI: 10.1039/c7ra11829e.
For each atom in the material, the electron cloud parameters were fit to the spherically averaged atom-in-material
electron density using radial positions for which this density was between 10^-4 and 10^-2 electrons per cubic bohr.
The polarizabilities, dispersion coefficients, and quantum Drude oscillator (QDO) parameters were fit using the MCLF method.
The magnetic structure of the system was optimized in VASP from the default ferromagnetic initial guess using spin polarization.
The atomic spin moments (ASMs) were computed on this optimized magnetic structure using the DDEC6 partition as inputs
to the method of T. A. Manz and D. S. Sholl, J. Chem. Theory Comput. 7 (2011) 4146-4164 DOI: 10.1021/ct200539n.
The RMSE and RRMSE were computed using a uniform grid with Ewald summation.
