# Supplementary material for: A collection of forcefield precursors for metal–organic frameworks
Source: RSC Adv. 2019 Nov 13;9(63):36492–507. doi: 10.1039/c9ra07327b (PMC9075174; doi:10.1039/c9ra07327b)
Supplement: RA-009-C9RA07327B-s6100 [file RA-009-C9RA07327B-s6100.xyz]

  608
jmolscript: load "" {1 1 1} spacegroup "x,y,z" unitcell [{     24.087000     0.000000     0.000000 }, {      0.000000    36.329500     0.000000 }, {      0.000000     0.000000    36.329500 }]
Cu    12.043500     6.798339    18.401982     0.845036
Cu    12.043500    29.531161    17.927518     0.867418
Cu    12.043500    17.927518     6.798339     0.867402
Cu    12.043500    18.401982    29.531161     0.845105
Cu     0.000000    11.366411     0.237232     0.867386
Cu     0.000000    24.963089    36.092268     0.845064
Cu     0.000000     0.237232    24.963089     0.867445
Cu     0.000000    36.092268    11.366411     0.867433
Cu     0.000000    13.984314     0.406164     0.866563
Cu     0.000000    22.345186    35.923336     0.834273
Cu     0.000000    35.923336    13.984314     0.866151
Cu     0.000000     0.406164    22.345186     0.866161
Cu    12.043500     4.180436    18.570914     0.834132
Cu    12.043500    32.149064    17.758586     0.866473
Cu    12.043500    18.570914    32.149064     0.834272
Cu    12.043500    17.758586     4.180436     0.866564
H      7.953527     8.388482    27.119972     0.105475
H      8.943503     3.741939    21.539761     0.120715
H      4.769226    14.895095    32.198836     0.125334
H      3.080727    14.869664    33.757371     0.121993
H      8.982042     7.723652    21.325416     0.120600
H      4.102016    10.451997    27.908322     0.113118
H      3.097588    10.880685    33.706510     0.121107
H      7.250187     3.858193    23.101929     0.124929
H      4.167051    12.170383    29.481389     0.122301
H      7.941484     6.789984    25.543271     0.118480
H      4.793313    10.917015    32.137076     0.124182
H      7.267048     7.818108    22.840357     0.124242
H      7.953527    27.941018     9.209528     0.105457
H      8.943503    32.587562    14.789739     0.120435
H      4.769226    21.434405     4.130664     0.125324
H      3.080727    21.459836     2.572129     0.122202
H      8.982042    28.605848    15.004084     0.120316
H      4.102016    25.877503     8.421178     0.113125
H      3.097588    25.448815     2.622990     0.121392
H      7.250187    32.471307    13.227571     0.124869
H      4.167051    24.159118     6.848111     0.122334
H      7.941484    29.539516    10.786229     0.118432
H      4.793313    25.412485     4.192424     0.124234
H      7.267048    28.511392    13.489143     0.124174
H      7.953527     9.209528     8.388482     0.105460
H      8.943503    14.789739     3.741939     0.120449
H      4.769226     4.130664    14.895095     0.125293
H      3.080727     2.572129    14.869664     0.121884
H      8.982042    15.004084     7.723652     0.120320
H      4.102016     8.421178    10.451997     0.113115
H      3.097588     2.622990    10.880685     0.121121
H      7.250187    13.227571     3.858193     0.124874
H      4.167051     6.848111    12.170383     0.122283
H      7.941484    10.786229     6.789984     0.118444
H      4.793313     4.192424    10.917015     0.124199
H      7.267048    13.489143     7.818108     0.124170
H      7.953527    27.119972    27.941018     0.105432
H      8.943503    21.539761    32.587562     0.120736
H      4.769226    32.198836    21.434405     0.125240
H      3.080727    33.757371    21.459836     0.121887
H      8.982042    21.325416    28.605848     0.120566
H      4.102016    27.908322    25.877503     0.113156
H      3.097588    33.706510    25.448815     0.121157
H      7.250187    23.101929    32.471307     0.124989
H      4.167051    29.481389    24.159118     0.122268
H      7.941484    25.543271    29.539516     0.118490
H      4.793313    32.137076    25.412485     0.124234
H      7.267048    22.840357    28.511392     0.124209
H      4.089973     9.776268     8.955222     0.105446
H      3.099997    14.422812     3.375011     0.120450
H      7.274274     3.269655    14.034086     0.125306
H      8.962773     3.295086    15.592621     0.122181
H      3.061458    10.441098     3.160667     0.120304
H      7.941484     7.712753     9.743572     0.113136
H      8.945912     7.284065    15.541760     0.121404
H      4.793313    14.306557     4.937179     0.124878
H      7.876449     5.994368    11.316639     0.122330
H      4.102016    11.374766     7.378521     0.118439
H      7.250187     7.247735    13.972326     0.124246
H      4.776452    10.346642     4.675607     0.124160
H      4.089973    26.553232    27.374278     0.105429
H      3.099997    21.906689    32.954489     0.120738
H      7.274274    33.059845    22.295414     0.125275
H      8.962773    33.034414    20.736879     0.121984
H      3.061458    25.888402    33.168834     0.120558
H      7.941484    28.616747    26.585928     0.113160
H      8.945912    29.045435    20.787740     0.121151
H      4.793313    22.022943    31.392321     0.124994
H      7.876449    30.335133    25.012861     0.122286
H      4.102016    24.954734    28.950979     0.118489
H      7.250187    29.081765    22.357174     0.124223
H      4.776452    25.982858    31.653893     0.124205
H      4.089973     8.955222    26.553232     0.105443
H      3.099997     3.375011    21.906689     0.120373
H      7.274274    14.034086    33.059845     0.125318
H      8.962773    15.592621    33.034414     0.122199
H      3.061458     3.160667    25.888402     0.120298
H      7.941484     9.743572    28.616747     0.113146
H      8.945912    15.541760    29.045435     0.121408
H      4.793313     4.937179    22.022943     0.124902
H      7.876449    11.316639    30.335133     0.122329
H      4.102016     7.378521    24.954734     0.118425
H      7.250187    13.972326    29.081765     0.124253
H      4.776452     4.675607    25.982858     0.124172
H      4.089973    27.374278     9.776268     0.105467
H      3.099997    32.954489    14.422812     0.120374
H      7.274274    22.295414     3.269655     0.125331
H      8.962773    20.736879     3.295086     0.121994
H      3.061458    33.168834    10.441098     0.120324
H      7.941484    26.585928     7.712753     0.113110
H      8.945912    20.787740     7.284065     0.121111
H      4.793313    31.392321    14.306557     0.124852
H      7.876449    25.012861     5.994368     0.122308
H      4.102016    28.950979    11.374766     0.118426
H      7.250187    22.357174     7.247735     0.124175
H      4.776452    31.653893    10.346642     0.124190
H     16.133473    27.941018     9.209528     0.105457
H     15.143497    32.587562    14.789739     0.120435
H     19.317774    21.434405     4.130664     0.125323
H     21.006273    21.459836     2.572129     0.122202
H     15.104958    28.605848    15.004084     0.120315
H     19.984984    25.877503     8.421178     0.113125
H     20.989412    25.448815     2.622990     0.121392
H     16.836813    32.471307    13.227571     0.124869
H     19.919949    24.159118     6.848111     0.122334
H     16.145516    29.539516    10.786229     0.118432
H     19.293687    25.412485     4.192424     0.124234
H     16.819952    28.511392    13.489143     0.124174
H     16.133473     8.388482    27.119972     0.105475
H     15.143497     3.741939    21.539761     0.120715
H     19.317774    14.895095    32.198836     0.125334
H     21.006273    14.869664    33.757371     0.121993
H     15.104958     7.723652    21.325416     0.120600
H     19.984984    10.451997    27.908322     0.113118
H     20.989412    10.880685    33.706510     0.121107
H     16.836813     3.858193    23.101929     0.124929
H     19.919949    12.170383    29.481389     0.122301
H     16.145516     6.789984    25.543271     0.118480
H     19.293687    10.917015    32.137076     0.124181
H     16.819952     7.818108    22.840357     0.124243
H     16.133473    27.119972    27.941018     0.105432
H     15.143497    21.539761    32.587562     0.120736
H     19.317774    32.198836    21.434405     0.125240
H     21.006273    33.757371    21.459836     0.121887
H     15.104958    21.325416    28.605848     0.120566
H     19.984984    27.908322    25.877503     0.113156
H     20.989412    33.706510    25.448815     0.121157
H     16.836813    23.101929    32.471307     0.124989
H     19.919949    29.481389    24.159118     0.122268
H     16.145516    25.543271    29.539516     0.118490
H     19.293687    32.137076    25.412485     0.124234
H     16.819952    22.840357    28.511392     0.124209
H     16.133473     9.209528     8.388482     0.105460
H     15.143497    14.789739     3.741939     0.120449
H     19.317774     4.130664    14.895095     0.125293
H     21.006273     2.572129    14.869664     0.121884
H     15.104958    15.004084     7.723652     0.120320
H     19.984984     8.421178    10.451997     0.113115
H     20.989412     2.622990    10.880685     0.121121
H     16.836813    13.227571     3.858193     0.124874
H     19.919949     6.848111    12.170383     0.122283
H     16.145516    10.786229     6.789984     0.118444
H     19.293687     4.192424    10.917015     0.124199
H     16.819952    13.489143     7.818108     0.124170
H     19.997027    26.553232    27.374278     0.105429
H     20.987003    21.906689    32.954489     0.120738
H     16.812726    33.059845    22.295414     0.125275
H     15.124227    33.034414    20.736879     0.121984
H     21.025542    25.888402    33.168834     0.120558
H     16.145516    28.616747    26.585928     0.113160
H     15.141088    29.045435    20.787740     0.121151
H     19.293687    22.022943    31.392321     0.124994
H     16.210551    30.335133    25.012861     0.122286
H     19.984984    24.954734    28.950979     0.118490
H     16.836813    29.081765    22.357174     0.124223
H     19.310548    25.982858    31.653893     0.124205
H     19.997027     9.776268     8.955222     0.105446
H     20.987003    14.422812     3.375011     0.120450
H     16.812726     3.269655    14.034086     0.125305
H     15.124227     3.295086    15.592621     0.122181
H     21.025542    10.441098     3.160667     0.120305
H     16.145516     7.712753     9.743572     0.113136
H     15.141088     7.284065    15.541760     0.121404
H     19.293687    14.306557     4.937179     0.124878
H     16.210551     5.994368    11.316639     0.122330
H     19.984984    11.374766     7.378521     0.118439
H     16.836813     7.247735    13.972326     0.124246
H     19.310548    10.346642     4.675607     0.124160
H     19.997027    27.374278     9.776268     0.105467
H     20.987003    32.954489    14.422812     0.120374
H     16.812726    22.295414     3.269655     0.125331
H     15.124227    20.736879     3.295086     0.121994
H     21.025542    33.168834    10.441098     0.120324
H     16.145516    26.585928     7.712753     0.113110
H     15.141088    20.787740     7.284065     0.121111
H     19.293687    31.392321    14.306557     0.124852
H     16.210551    25.012861     5.994368     0.122308
H     19.984984    28.950979    11.374766     0.118426
H     16.836813    22.357174     7.247735     0.124175
H     19.310548    31.653893    10.346642     0.124190
H     19.997027     8.955222    26.553232     0.105443
H     20.987003     3.375011    21.906689     0.120373
H     16.812726    14.034086    33.059845     0.125318
H     15.124227    15.592621    33.034414     0.122199
H     21.025542     3.160667    25.888402     0.120298
H     16.145516     9.743572    28.616747     0.113146
H     15.141088    15.541760    29.045435     0.121408
H     19.293687     4.937179    22.022943     0.124902
H     16.210551    11.316639    30.335133     0.122330
H     19.984984     7.378521    24.954734     0.118425
H     16.836813    13.972326    29.081765     0.124253
H     19.310548     4.675607    25.982858     0.124172
C      7.153598     8.189396    26.689830    -0.128195
C      9.150170     5.723713    21.266563    -0.032838
C      7.093381     5.827978    23.138259     0.207961
C      8.617606     4.570614    21.805329    -0.084981
C      4.961681    12.917317    32.023001     0.209297
C      2.908746    12.861733    33.900146    -0.038193
C      4.437789    14.082767    32.502914    -0.197629
C      3.423244    14.068236    33.435855    -0.087674
C      8.633263     6.935302    21.675270    -0.085687
C      4.893997    10.634371    28.361351    -0.138745
C      3.429989    11.694829    33.408608    -0.083123
C      7.595835     4.643637    22.740451    -0.197294
C      4.926273    11.653777    29.336435    -0.180713
C      7.149744     7.234657    25.741994    -0.183995
C      4.451518    11.717717    32.467311    -0.198850
C      7.613901     6.991612    22.587140    -0.195064
C     10.232880     5.644878    20.251880     0.603531
C      1.819050    12.846838    34.894485     0.603187
C      7.153598    28.140104     9.639670    -0.128241
C      9.150170    30.605787    15.062937    -0.037204
C      7.093381    30.501522    13.191241     0.208172
C      8.617606    31.758886    14.524171    -0.084307
C      4.961681    23.412183     4.306499     0.209042
C      2.908746    23.467767     2.429354    -0.033853
C      4.437789    22.246733     3.826586    -0.197646
C      3.423244    22.261264     2.893645    -0.088335
C      8.633263    29.394198    14.654230    -0.084769
C      4.893997    25.695129     7.968149    -0.138725
C      3.429989    24.634671     2.920892    -0.084024
C      7.595835    31.685863    13.589049    -0.197402
C      4.926273    24.675723     6.993065    -0.180650
C      7.149744    29.094843    10.587506    -0.184069
C      4.451518    24.611783     3.862189    -0.198679
C      7.613901    29.337888    13.742360    -0.195232
C     10.232880    30.684622    16.077620     0.607044
C      1.819050    23.482662     1.435015     0.599781
C      7.153598     9.639670     8.189396    -0.128227
C      9.150170    15.062937     5.723713    -0.037181
C      7.093381    13.191241     5.827978     0.208155
C      8.617606    14.524171     4.570614    -0.084273
C      4.961681     4.306499    12.917317     0.209334
C      2.908746     2.429354    12.861733    -0.038232
C      4.437789     3.826586    14.082767    -0.197698
C      3.423244     2.893645    14.068236    -0.087795
C      8.633263    14.654230     6.935302    -0.084760
C      4.893997     7.968149    10.634371    -0.138755
C      3.429989     2.920892    11.694829    -0.083085
C      7.595835    13.589049     4.643637    -0.197383
C      4.926273     6.993065    11.653777    -0.180739
C      7.149744    10.587506     7.234657    -0.184053
C      4.451518     3.862189    11.717717    -0.198823
C      7.613901    13.742360     6.991612    -0.195234
C     10.232880    16.077620     5.644878     0.607050
C      1.819050     1.435015    12.846838     0.603213
C      7.153598    26.689830    28.140104    -0.128233
C      9.150170    21.266563    30.605787    -0.032889
C      7.093381    23.138259    30.501522     0.207995
C      8.617606    21.805329    31.758886    -0.084930
C      4.961681    32.023001    23.412183     0.209281
C      2.908746    33.900146    23.467767    -0.038137
C      4.437789    32.502914    22.246733    -0.197746
C      3.423244    33.435855    22.261264    -0.087783
C      8.633263    21.675270    29.394198    -0.085739
C      4.893997    28.361351    25.695129    -0.138702
C      3.429989    33.408608    24.634671    -0.083019
C      7.595835    22.740451    31.685863    -0.197204
C      4.926273    29.336435    24.675723    -0.180776
C      7.149744    25.741994    29.094843    -0.183993
C      4.451518    32.467311    24.611783    -0.198728
C      7.613901    22.587140    29.337888    -0.195116
C     10.232880    20.251880    30.684622     0.603544
C      1.819050    34.894485    23.482662     0.603214
C      4.889902     9.975354     8.525080    -0.128250
C      2.893330    12.441037     3.101813    -0.037185
C      4.950119    12.336772     4.973509     0.208164
C      3.425894    13.594136     3.640579    -0.084267
C      7.081819     5.247433    13.858251     0.209034
C      9.134754     5.303017    15.735396    -0.033858
C      7.605711     4.081983    14.338164    -0.197689
C      8.620256     4.096514    15.271105    -0.088386
C      3.410237    11.229448     3.510520    -0.084779
C      7.149503     7.530379    10.196601    -0.138709
C      8.613511     6.469921    15.243858    -0.084013
C      4.447665    13.521113     4.575701    -0.197374
C      7.117227     6.510973    11.171685    -0.180662
C      4.893756    10.930093     7.577244    -0.184062
C      7.591982     6.447033    14.302561    -0.198670
C      4.429599    11.173138     4.422390    -0.195249
C      1.810620    12.519872     2.087130     0.607054
C     10.224450     5.317912    16.729735     0.599770
C      4.889902    26.354146    27.804420    -0.128237
C      2.893330    23.888463    33.227687    -0.032893
C      4.950119    23.992728    31.355991     0.207998
C      3.425894    22.735364    32.688921    -0.084926
C      7.081819    31.082067    22.471249     0.209249
C      9.134754    31.026483    20.594104    -0.038129
C      7.605711    32.247517    21.991336    -0.197717
C      8.620256    32.232986    21.058395    -0.087704
C      3.410237    25.100052    32.818980    -0.085751
C      7.149503    28.799121    26.132899    -0.138692
C      8.613511    29.859579    21.085642    -0.083054
C      4.447665    22.808387    31.753799    -0.197197
C      7.117227    29.818527    25.157815    -0.180750
C      4.893756    25.399407    28.752256    -0.183993
C      7.591982    29.882467    22.026939    -0.198773
C      4.429599    25.156362    31.907110    -0.195123
C      1.810620    23.809628    34.242370     0.603546
C     10.224450    31.011588    19.599765     0.603179
C      4.889902     8.525080    26.354146    -0.128253
C      2.893330     3.101813    23.888463    -0.037275
C      4.950119     4.973509    23.992728     0.208227
C      3.425894     3.640579    22.735364    -0.084350
C      7.081819    13.858251    31.082067     0.209035
C      9.134754    15.735396    31.026483    -0.033842
C      7.605711    14.338164    32.247517    -0.197645
C      8.620256    15.271105    32.232986    -0.088345
C      3.410237     3.510520    25.100052    -0.084792
C      7.149503    10.196601    28.799121    -0.138693
C      8.613511    15.243858    29.859579    -0.084002
C      4.447665     4.575701    22.808387    -0.197344
C      7.117227    11.171685    29.818527    -0.180660
C      4.893756     7.577244    25.399407    -0.184079
C      7.591982    14.302561    29.882467    -0.198636
C      4.429599     4.422390    25.156362    -0.195218
C      1.810620     2.087130    23.809628     0.607075
C     10.224450    16.729735    31.011588     0.599780
C      4.889902    27.804420     9.975354    -0.128227
C      2.893330    33.227687    12.441037    -0.037216
C      4.950119    31.355991    12.336772     0.208189
C      3.425894    32.688921    13.594136    -0.084355
C      7.081819    22.471249     5.247433     0.209293
C      9.134754    20.594104     5.303017    -0.038196
C      7.605711    21.991336     4.081983    -0.197644
C      8.620256    21.058395     4.096514    -0.087672
C      3.410237    32.818980    11.229448    -0.084739
C      7.149503    26.132899     7.530379    -0.138758
C      8.613511    21.085642     6.469921    -0.083119
C      4.447665    31.753799    13.521113    -0.197418
C      7.117227    25.157815     6.510973    -0.180701
C      4.893756    28.752256    10.930093    -0.184076
C      7.591982    22.026939     6.447033    -0.198873
C      4.429599    31.907110    11.173138    -0.195194
C      1.810620    34.242370    12.519872     0.607073
C     10.224450    19.599765     5.317912     0.603183
C     16.933402    28.140104     9.639670    -0.128241
C     14.936830    30.605787    15.062937    -0.037204
C     16.993619    30.501522    13.191241     0.208172
C     15.469394    31.758886    14.524171    -0.084307
C     19.125319    23.412183     4.306499     0.209042
C     21.178254    23.467767     2.429354    -0.033853
C     19.649211    22.246733     3.826586    -0.197645
C     20.663756    22.261264     2.893645    -0.088335
C     15.453737    29.394198    14.654230    -0.084769
C     19.193003    25.695129     7.968149    -0.138725
C     20.657011    24.634671     2.920892    -0.084024
C     16.491165    31.685863    13.589049    -0.197402
C     19.160727    24.675723     6.993065    -0.180650
C     16.937256    29.094843    10.587506    -0.184069
C     19.635482    24.611783     3.862189    -0.198679
C     16.473099    29.337888    13.742360    -0.195232
C     13.854120    30.684622    16.077620     0.607044
C     22.267950    23.482662     1.435015     0.599781
C     16.933402     8.189396    26.689830    -0.128195
C     14.936830     5.723713    21.266563    -0.032838
C     16.993619     5.827978    23.138259     0.207961
C     15.469394     4.570614    21.805329    -0.084981
C     19.125319    12.917317    32.023001     0.209297
C     21.178254    12.861733    33.900146    -0.038193
C     19.649211    14.082767    32.502914    -0.197629
C     20.663756    14.068236    33.435855    -0.087674
C     15.453737     6.935302    21.675270    -0.085687
C     19.193003    10.634371    28.361351    -0.138745
C     20.657011    11.694829    33.408608    -0.083123
C     16.491165     4.643637    22.740451    -0.197294
C     19.160727    11.653777    29.336435    -0.180713
C     16.937256     7.234657    25.741994    -0.183995
C     19.635482    11.717717    32.467311    -0.198850
C     16.473099     6.991612    22.587140    -0.195064
C     13.854120     5.644878    20.251880     0.603531
C     22.267950    12.846838    34.894485     0.603187
C     16.933402    26.689830    28.140104    -0.128233
C     14.936830    21.266563    30.605787    -0.032889
C     16.993619    23.138259    30.501522     0.207995
C     15.469394    21.805329    31.758886    -0.084930
C     19.125319    32.023001    23.412183     0.209281
C     21.178254    33.900146    23.467767    -0.038137
C     19.649211    32.502914    22.246733    -0.197746
C     20.663756    33.435855    22.261264    -0.087783
C     15.453737    21.675270    29.394198    -0.085739
C     19.193003    28.361351    25.695129    -0.138702
C     20.657011    33.408608    24.634671    -0.083019
C     16.491165    22.740451    31.685863    -0.197204
C     19.160727    29.336435    24.675723    -0.180776
C     16.937256    25.741994    29.094843    -0.183993
C     19.635482    32.467311    24.611783    -0.198728
C     16.473099    22.587140    29.337888    -0.195116
C     13.854120    20.251880    30.684622     0.603544
C     22.267950    34.894485    23.482662     0.603214
C     16.933402     9.639670     8.189396    -0.128227
C     14.936830    15.062937     5.723713    -0.037181
C     16.993619    13.191241     5.827978     0.208155
C     15.469394    14.524171     4.570614    -0.084273
C     19.125319     4.306499    12.917317     0.209334
C     21.178254     2.429354    12.861733    -0.038232
C     19.649211     3.826586    14.082767    -0.197698
C     20.663756     2.893645    14.068236    -0.087795
C     15.453737    14.654230     6.935302    -0.084760
C     19.193003     7.968149    10.634371    -0.138755
C     20.657011     2.920892    11.694829    -0.083085
C     16.491165    13.589049     4.643637    -0.197383
C     19.160727     6.993065    11.653777    -0.180739
C     16.937256    10.587506     7.234657    -0.184053
C     19.635482     3.862189    11.717717    -0.198823
C     16.473099    13.742360     6.991612    -0.195234
C     13.854120    16.077620     5.644878     0.607050
C     22.267950     1.435015    12.846838     0.603213
C     19.197098    26.354146    27.804420    -0.128236
C     21.193670    23.888463    33.227687    -0.032893
C     19.136881    23.992728    31.355991     0.207998
C     20.661106    22.735364    32.688921    -0.084926
C     17.005181    31.082067    22.471249     0.209249
C     14.952246    31.026483    20.594104    -0.038129
C     16.481289    32.247517    21.991336    -0.197717
C     15.466744    32.232986    21.058395    -0.087704
C     20.676763    25.100052    32.818980    -0.085751
C     16.937497    28.799121    26.132899    -0.138692
C     15.473489    29.859579    21.085642    -0.083054
C     19.639335    22.808387    31.753799    -0.197197
C     16.969773    29.818527    25.157815    -0.180750
C     19.193244    25.399407    28.752256    -0.183993
C     16.495018    29.882467    22.026939    -0.198773
C     19.657401    25.156362    31.907110    -0.195123
C     22.276380    23.809628    34.242370     0.603546
C     13.862550    31.011588    19.599765     0.603179
C     19.197098     9.975354     8.525080    -0.128250
C     21.193670    12.441037     3.101813    -0.037185
C     19.136881    12.336772     4.973509     0.208164
C     20.661106    13.594136     3.640579    -0.084267
C     17.005181     5.247433    13.858251     0.209034
C     14.952246     5.303017    15.735396    -0.033858
C     16.481289     4.081983    14.338164    -0.197689
C     15.466744     4.096514    15.271105    -0.088386
C     20.676763    11.229448     3.510520    -0.084779
C     16.937497     7.530379    10.196601    -0.138709
C     15.473489     6.469921    15.243858    -0.084013
C     19.639335    13.521113     4.575701    -0.197374
C     16.969773     6.510973    11.171685    -0.180662
C     19.193244    10.930093     7.577244    -0.184062
C     16.495018     6.447033    14.302561    -0.198670
C     19.657401    11.173138     4.422390    -0.195249
C     22.276380    12.519872     2.087130     0.607054
C     13.862550     5.317912    16.729735     0.599770
C     19.197098    27.804420     9.975354    -0.128227
C     21.193670    33.227687    12.441037    -0.037216
C     19.136881    31.355991    12.336772     0.208190
C     20.661106    32.688921    13.594136    -0.084355
C     17.005181    22.471249     5.247433     0.209293
C     14.952246    20.594104     5.303017    -0.038196
C     16.481289    21.991336     4.081983    -0.197644
C     15.466744    21.058395     4.096514    -0.087672
C     20.676763    32.818980    11.229448    -0.084739
C     16.937497    26.132899     7.530379    -0.138758
C     15.473489    21.085642     6.469921    -0.083119
C     19.639335    31.753799    13.521113    -0.197418
C     16.969773    25.157815     6.510973    -0.180701
C     19.193244    28.752256    10.930093    -0.184076
C     16.495018    22.026939     6.447033    -0.198873
C     19.657401    31.907110    11.173138    -0.195194
C     22.276380    34.242370    12.519872     0.607073
C     13.862550    19.599765     5.317912     0.603183
C     19.197098     8.525080    26.354146    -0.128253
C     21.193670     3.101813    23.888463    -0.037275
C     19.136881     4.973509    23.992728     0.208227
C     20.661106     3.640579    22.735364    -0.084350
C     17.005181    13.858251    31.082067     0.209035
C     14.952246    15.735396    31.026483    -0.033842
C     16.481289    14.338164    32.247517    -0.197644
C     15.466744    15.271105    32.232986    -0.088345
C     20.676763     3.510520    25.100052    -0.084792
C     16.937497    10.196601    28.799121    -0.138693
C     15.473489    15.243858    29.859579    -0.084002
C     19.639335     4.575701    22.808387    -0.197344
C     16.969773    11.171685    29.818527    -0.180660
C     19.193244     7.577244    25.399407    -0.184079
C     16.495018    14.302561    29.882467    -0.198636
C     19.657401     4.422390    25.156362    -0.195218
C     22.276380     2.087130    23.809628     0.607075
C     13.862550    16.729735    31.011588     0.599780
C      6.021750    11.889555    30.054305     0.201862
C      6.021750     9.919043    28.083793     0.068107
C      6.021750     8.885106    27.049856     0.056939
C      6.021750     6.901878    25.066628     0.201616
C      6.021750    24.439945     6.275195     0.201895
C      6.021750    26.410457     8.245707     0.068054
C      6.021750    27.444394     9.279644     0.056979
C      6.021750    29.427622    11.262872     0.201559
C      6.021750     6.275195    11.889555     0.201857
C      6.021750     8.245707     9.919043     0.068096
C      6.021750     9.279644     8.885106     0.056927
C      6.021750    11.262872     6.901878     0.201601
C      6.021750    30.054305    24.439945     0.201740
C      6.021750    28.083793    26.410457     0.068236
C      6.021750    27.049856    27.444394     0.056774
C      6.021750    25.066628    29.427622     0.201743
C     18.065250    24.439945     6.275195     0.201895
C     18.065250    26.410457     8.245707     0.068054
C     18.065250    27.444394     9.279644     0.056979
C     18.065250    29.427622    11.262872     0.201559
C     18.065250    11.889555    30.054305     0.201862
C     18.065250     9.919043    28.083793     0.068106
C     18.065250     8.885106    27.049856     0.056939
C     18.065250     6.901878    25.066628     0.201616
C     18.065250    30.054305    24.439945     0.201740
C     18.065250    28.083793    26.410457     0.068236
C     18.065250    27.049856    27.444394     0.056774
C     18.065250    25.066628    29.427622     0.201743
C     18.065250     6.275195    11.889555     0.201857
C     18.065250     8.245707     9.919043     0.068096
C     18.065250     9.279644     8.885106     0.056927
C     18.065250    11.262872     6.901878     0.201601
N      6.021750    12.902785    31.067535    -0.190685
N      6.021750     5.903180    24.067930    -0.180756
N      6.021750    23.426715     5.261965    -0.190745
N      6.021750    30.426320    12.261570    -0.180811
N      6.021750     5.261965    12.902785    -0.190759
N      6.021750    12.261570     5.903180    -0.180798
N      6.021750    31.067535    23.426715    -0.190664
N      6.021750    24.067930    30.426320    -0.180757
N     18.065250    23.426715     5.261965    -0.190745
N     18.065250    30.426320    12.261570    -0.180811
N     18.065250    12.902785    31.067535    -0.190685
N     18.065250     5.903180    24.067930    -0.180756
N     18.065250    31.067535    23.426715    -0.190664
N     18.065250    24.067930    30.426320    -0.180757
N     18.065250     5.261965    12.902785    -0.190759
N     18.065250    12.261570     5.903180    -0.180798
O     10.656330     6.734399    19.788679    -0.537544
O      1.394396    13.919285    35.355143    -0.532333
O     10.646936     4.519390    19.914379    -0.541326
O      1.389579    11.697009    35.223630    -0.554605
O     10.656330    29.595101    16.540821    -0.542888
O      1.394396    22.410215     0.974357    -0.527729
O     10.646936    31.810110    16.415121    -0.546163
O      1.389579    24.632491     1.105870    -0.549238
O     10.656330    16.540821     6.734399    -0.542885
O      1.394396     0.974357    13.919285    -0.532542
O     10.646936    16.415121     4.519390    -0.546134
O      1.389579     1.105870    11.697009    -0.554574
O     10.656330    19.788679    29.595101    -0.537529
O      1.394396    35.355143    22.410215    -0.532559
O     10.646936    19.914379    31.810110    -0.541248
O      1.389579    35.223630    24.632491    -0.554561
O      1.387170    11.430351     1.623929    -0.542903
O     10.649104     4.245465    17.190393    -0.527794
O      1.396564    13.645360     1.749629    -0.546130
O     10.653921     6.467741    17.058880    -0.549247
O      1.387170    24.899149    34.705571    -0.537545
O     10.649104    32.084035    19.139107    -0.532392
O      1.396564    22.684140    34.579871    -0.541246
O     10.653921    29.861759    19.270620    -0.554591
O      1.387170     1.623929    24.899149    -0.542851
O     10.649104    17.190393    32.084035    -0.527728
O      1.396564     1.749629    22.684140    -0.546229
O     10.653921    17.058880    29.861759    -0.549206
O      1.387170    34.705571    11.430351    -0.542856
O     10.649104    19.139107     4.245465    -0.532339
O      1.396564    34.579871    13.645360    -0.546260
O     10.653921    19.270620     6.467741    -0.554608
O     13.430670    29.595101    16.540821    -0.542888
O     22.692604    22.410215     0.974357    -0.527729
O     13.440064    31.810110    16.415121    -0.546163
O     22.697421    24.632491     1.105870    -0.549238
O     13.430670     6.734399    19.788679    -0.537544
O     22.692604    13.919285    35.355143    -0.532333
O     13.440064     4.519390    19.914379    -0.541326
O     22.697421    11.697009    35.223630    -0.554605
O     13.430670    19.788679    29.595101    -0.537529
O     22.692604    35.355143    22.410215    -0.532559
O     13.440064    19.914379    31.810110    -0.541248
O     22.697421    35.223630    24.632491    -0.554561
O     13.430670    16.540821     6.734399    -0.542885
O     22.692604     0.974357    13.919285    -0.532542
O     13.440064    16.415121     4.519390    -0.546134
O     22.697421     1.105870    11.697009    -0.554574
O     22.699830    24.899149    34.705571    -0.537545
O     13.437896    32.084035    19.139107    -0.532392
O     22.690436    22.684140    34.579871    -0.541246
O     13.433079    29.861759    19.270620    -0.554591
O     22.699830    11.430351     1.623929    -0.542903
O     13.437896     4.245465    17.190393    -0.527794
O     22.690436    13.645360     1.749629    -0.546130
O     13.433079     6.467741    17.058880    -0.549247
O     22.699830    34.705571    11.430351    -0.542856
O     13.437896    19.139107     4.245465    -0.532339
O     22.690436    34.579871    13.645360    -0.546260
O     13.433079    19.270620     6.467741    -0.554608
O     22.699830     1.623929    24.899149    -0.542851
O     13.437896    17.190393    32.084035    -0.527728
O     22.690436     1.749629    22.684140    -0.546230
O     13.433079    17.058880    29.861759    -0.549206

The following XYZ coordinates are in angstroms. Other properties are in atomic units.
The sperically averaged electron density of each atom fit to a function of the form exp(a - br)
eigen_1, eigen_2 and eigen_3 are the three eigenvalues of traceless quadrupole moment tensor
  atom number  atomic symbol              X              Y              Z     net charge C6 coefficient C8 coefficient C10 coefficient fluctuating dipole atomic polarizability isotropic forcefield polarizability              a              b squared Pearson coefficient          <r^3>          <r^4>         wp_QDO          m_QDO          q_QDO       dipole_x       dipole_y       dipole_z         dipole            Qxy            Qxz            Qyz     Q(x^2-y^2)  Q(3z^2 - R^2)        eigen_1        eigen_2        eigen_3 static polarizability      alpha(xx)      alpha(xy)      alpha(xz)      alpha(yy)      alpha(yz)      alpha(zz) atomic spin moment
            1             Cu      12.043500       6.798339      18.401982       0.845036      54.295704 0.79093266E+03  0.20278522E+05                                12.626709                            9.795355       0.919311       2.225109                    0.995753      40.383225      98.710887       0.525143       0.454917      -1.108545      -0.000000       0.138990      -0.012327       0.139535       0.000000       0.000000       0.010642       0.172614       0.165551      -0.114566       0.055851       0.058715             17.836785      23.674449      -0.000001      -0.000001       8.012324       1.029579      21.823582          -0.000085
            2             Cu      12.043500      29.531161      17.927518       0.867418      52.317540 0.75700900E+03  0.19175062E+05                                12.271749                            9.536188       1.005000       2.256136                    0.996116      39.890688      96.553310       0.536773       0.450485      -1.112546      -0.000000      -0.145178       0.012910       0.145751      -0.000000       0.000000       0.011008       0.171724       0.164603      -0.114013       0.055585       0.058428             17.298472      22.944556      -0.000001       0.000000       7.791307       0.996876      21.159554          -0.650718
            3             Cu      12.043500      17.927518       6.798339       0.867402      52.321444 0.75705499E+03  0.19176541E+05                                12.272420                            9.536511       1.004889       2.256090                    0.996116      39.891471      96.556361       0.536760       0.450488      -1.112542       0.000000       0.012901       0.145175       0.145747       0.000000       0.000000      -0.011019       0.003570      -0.339890      -0.114016       0.055582       0.058434             17.300021      22.947256      -0.000000       0.000000      21.161079      -0.997465       7.791726          -0.650700
            4             Cu      12.043500      18.401982      29.531161       0.845105      54.288837 0.79081182E+03  0.20274561E+05                                12.625471                            9.794428       0.919544       2.225194                    0.995755      40.381613      98.703452       0.525184       0.454900      -1.108560       0.000000      -0.012337      -0.139027       0.139573       0.000000       0.000000      -0.010626       0.003538      -0.341622      -0.114539       0.055833       0.058706             17.835112      23.672783       0.000000      -0.000000      21.821102      -1.028915       8.011452          -0.000039
            5             Cu       0.000000      11.366411       0.237232       0.867386      52.325944 0.75711953E+03  0.19178626E+05                                12.273223                            9.536998       1.004800       2.256054                    0.996116      39.892369      96.560359       0.536739       0.450495      -1.112535      -0.000000      -0.145157      -0.012900       0.145729       0.000000       0.000000      -0.011015       0.171751       0.164611      -0.114029       0.055588       0.058441             17.301564      22.949502       0.000000      -0.000000       7.792193      -0.997446      21.162998          -0.650698
            6             Cu       0.000000      24.963089      36.092268       0.845064      54.296507 0.79092355E+03  0.20278214E+05                                12.626813                            9.795251       0.919327       2.225109                    0.995754      40.383222      98.710446       0.525150       0.454913      -1.108549       0.000000       0.138992       0.012332       0.139539      -0.000000       0.000000      -0.010635       0.172610       0.165527      -0.114559       0.055842       0.058717             17.837536      23.676320       0.000000       0.000000       8.012249      -1.029199      21.824039           0.000533
            7             Cu       0.000000       0.237232      24.963089       0.867445      52.311970 0.75694201E+03  0.19172908E+05                                12.270795                            9.535706       1.005038       2.256166                    0.996116      39.889567      96.548901       0.536792       0.450479      -1.112551       0.000000      -0.012915       0.145161       0.145734       0.000000       0.000000       0.011005       0.003568      -0.339771      -0.113974       0.055562       0.058413             17.297627      22.943976       0.000000      -0.000000      21.158003       0.996529       7.790904          -0.650644
            8             Cu       0.000000      36.092268      11.366411       0.867433      52.314765 0.75697883E+03  0.19174102E+05                                12.271312                            9.535997       1.004953       2.256135                    0.996116      39.890006      96.551079       0.536778       0.450484      -1.112546      -0.000000       0.012900      -0.145151       0.145723       0.000000       0.000000       0.011015       0.003569      -0.339774      -0.113977       0.055563       0.058414             17.298638      22.945325      -0.000001      -0.000000      21.159262       0.997380       7.791326           0.647783
            9             Cu       0.000000      13.984314       0.406164       0.866563      51.725800 0.75403139E+03  0.19075927E+05                                12.173544                            9.517732       1.012232       2.259487                    0.995898      39.785453      96.158049       0.537404       0.450514      -1.112813      -0.000000       0.142709       0.014167       0.143410       0.000000       0.000000      -0.010783       0.175695       0.161334      -0.115424       0.054465       0.060959             17.134830      22.967298       0.000000      -0.000000       8.048044      -0.995903      20.389147           0.655921
           10             Cu       0.000000      22.345186      35.923336       0.834273      54.565115 0.80252789E+03  0.20653610E+05                                12.679307                            9.883020       0.906118       2.219609                    0.995493      40.501359      99.230585       0.521459       0.456405      -1.107490       0.000000      -0.137332      -0.013549       0.137999       0.000000       0.000000      -0.010515       0.177824       0.163233      -0.116763       0.055057       0.061706             17.910063      24.042008       0.000000       0.000000       8.373492      -1.043112      21.314688          -0.000568
           11             Cu       0.000000      35.923336      13.984314       0.866151      51.797244 0.75509560E+03  0.19110271E+05                                12.186299                            9.525745       1.009976       2.258607                    0.995890      39.801359      96.226418       0.537049       0.450637      -1.112697      -0.000000      -0.014143       0.142376       0.143077       0.000000       0.000000       0.010788       0.007184      -0.344918      -0.115659       0.054581       0.061078             17.157026      22.999356       0.000000      -0.000000      20.416228       0.997199       8.055494          -0.658429
           12             Cu       0.000000       0.406164      22.345186       0.866161      51.794985 0.75506479E+03  0.19109274E+05                                12.185883                            9.525505       1.010055       2.258636                    0.995890      39.800980      96.224593       0.537060       0.450633      -1.112701      -0.000000       0.014137      -0.142389       0.143089       0.000000       0.000000       0.010779       0.007186      -0.344911      -0.115656       0.054577       0.061078             17.156225      22.998399       0.000001      -0.000000      20.415128       0.996719       8.055147           0.655571
           13             Cu      12.043500       4.180436      18.570914       0.834132      54.588203 0.80288096E+03  0.20665204E+05                                12.683383                            9.885638       0.905500       2.219369                    0.995490      40.506199      99.252158       0.521348       0.456446      -1.107453      -0.000000      -0.137244       0.013540       0.137911       0.000000       0.000000       0.010530       0.177916       0.163358      -0.116832       0.055100       0.061732             17.916510      24.050195      -0.000000       0.000000       8.376106       1.043844      21.323229           0.000087
           14             Cu      12.043500      32.149064      17.758586       0.866473      51.738936 0.75423065E+03  0.19082360E+05                                12.175911                            9.519259       1.011823       2.259331                    0.995896      39.788198      96.170340       0.537335       0.450540      -1.112790      -0.000000       0.142668      -0.014158       0.143369       0.000000       0.000000       0.010785       0.175744       0.161409      -0.115461       0.054490       0.060970             17.138344      22.971608      -0.000000       0.000000       8.049498       0.995998      20.393926           0.655737
           15             Cu      12.043500      18.570914      32.149064       0.834272      54.565838 0.80253586E+03  0.20653868E+05                                12.679422                            9.883069       0.906125       2.219609                    0.995493      40.501519      99.231131       0.521457       0.456405      -1.107490       0.000000       0.013549       0.137336       0.138003       0.000000       0.000000      -0.010515       0.007295      -0.348353      -0.116764       0.055057       0.061706             17.910188      24.042151      -0.000000      -0.000000      21.314893      -1.043126       8.373521           0.000048
           16             Cu      12.043500      17.758586       4.180436       0.866564      51.726063 0.75403258E+03  0.19075968E+05                                12.173601                            9.517749       1.012222       2.259484                    0.995898      39.785424      96.158057       0.537403       0.450515      -1.112812       0.000000      -0.014167      -0.142708       0.143410      -0.000000      -0.000000      -0.010782       0.007181      -0.344208      -0.115423       0.054465       0.060958             17.134837      22.967299      -0.000001       0.000000      20.389176      -0.995902       8.048036           0.655941
           17              H       7.953527       8.388482      27.119972       0.105475       1.135538 0.80006052E+01  0.76863746E+02                                 1.658705                            1.546758      -0.822957       2.481480                    0.999268       3.221903       8.313868       0.568531       1.121381      -0.748759       0.031390       0.006150       0.014401       0.035079      -0.004211       0.004339       0.011041       0.018578      -0.020447      -0.018568       0.004702       0.013866              1.739952       1.882293       0.168417       0.327068       1.587958       0.400384       1.749606           0.000001
           18              H       8.943503       3.741939      21.539761       0.120715       1.126327 0.80424181E+01  0.77346024E+02                                 1.651642                            1.554807      -0.882637       2.464766                    0.999130       3.158616       8.147862       0.565012       1.127191      -0.747987       0.013219      -0.038171      -0.011527       0.042008      -0.001383      -0.007553       0.000192      -0.025401      -0.027469      -0.016230      -0.001139       0.017369              1.711785       1.621851      -0.282655      -0.274882       1.976239       0.243619       1.537266           0.000003
           19              H       4.769226      14.895095      32.198836       0.125334       1.156007 0.83758083E+01  0.81694411E+02                                 1.710397                            1.609863      -0.911450       2.451008                    0.998840       3.215157       8.460052       0.541200       1.160332      -0.739680       0.008811       0.033901      -0.009865       0.036390      -0.001351      -0.011369      -0.000301      -0.026742      -0.018182      -0.019812       0.003338       0.016474              1.778626       1.734171       0.308507      -0.275884       2.073463      -0.222435       1.528243          -0.000088
           20              H       3.080727      14.869664      33.757371       0.121993       1.126356 0.80395367E+01  0.77351885E+02                                 1.657061                            1.558872      -0.896755       2.461753                    0.998952       3.149623       8.140341       0.561623       1.133499      -0.746553      -0.013856       0.036559       0.013770       0.041450      -0.000971      -0.007981       0.001527      -0.023960      -0.027268      -0.016293      -0.000418       0.016711              1.718316       1.632659      -0.271186      -0.293902       1.950377       0.260953       1.571912           0.000253
           21              H       8.982042       7.723652      21.325416       0.120600       1.144048 0.82364755E+01  0.79760058E+02                                 1.677867                            1.580752      -0.907056       2.455168                    0.998868       3.174043       8.240920       0.555962       1.137672      -0.745565       0.014635       0.035740      -0.013755       0.040997       0.001282      -0.007370      -0.002409      -0.023712      -0.028505      -0.015802      -0.001197       0.016998              1.719907       1.643876       0.260534      -0.312672       1.888600      -0.236814       1.627245          -0.000005
           22              H       4.102016      10.451997      27.908322       0.113118       1.129749 0.79656068E+01  0.76506410E+02                                 1.658383                            1.548470      -0.850992       2.472625                    0.999209       3.206141       8.294249       0.564949       1.128802      -0.746912      -0.032264      -0.006590      -0.015960       0.036594      -0.005142       0.005870       0.010637       0.018523      -0.023282      -0.019159       0.004132       0.015027              1.734428       1.878985       0.138769       0.328901       1.589648       0.377417       1.734651          -0.000002
           23              H       3.097588      10.880685      33.706510       0.121107       1.125728 0.80922282E+01  0.78041022E+02                                 1.661021                            1.567747      -0.892151       2.462169                    0.999034       3.162528       8.202087       0.557617       1.138978      -0.745129      -0.014202      -0.036944       0.012797       0.041597       0.001528      -0.006907      -0.000762      -0.025479      -0.025946      -0.015448      -0.001764       0.017212              1.703529       1.617709       0.262042      -0.291504       1.900313      -0.220315       1.592565          -0.000260
           24              H       7.250187       3.858193      23.101929       0.124929       1.157902 0.84463458E+01  0.82566575E+02                                 1.714666                            1.618643      -0.911590       2.450749                    0.998878       3.216469       8.476737       0.538649       1.163228      -0.739118      -0.009993      -0.032732       0.011609       0.036139      -0.001033      -0.011331      -0.001677      -0.026093      -0.016324      -0.019572       0.003672       0.015900              1.776900       1.747677       0.289093      -0.294193       2.025321      -0.238251       1.557701           0.000004
           25              H       4.167051      12.170383      29.481389       0.122301       1.186703 0.86849246E+01  0.85519720E+02                                 1.748880                            1.646066      -0.906371       2.451929                    0.998862       3.232339       8.558696       0.531675       1.169929      -0.737819      -0.030860       0.020196       0.002563       0.036971      -0.007267       0.007268       0.009168       0.013048      -0.032592      -0.019549       0.003931       0.015618              1.829502       2.047466      -0.411734      -0.162890       1.788182       0.300027       1.652857          -0.000004
           26              H       7.941484       6.789984      25.543271       0.118480       1.193464 0.86678037E+01  0.85226728E+02                                 1.745584                            1.635454      -0.901896       2.450013                    0.998870       3.253599       8.581607       0.538320       1.157174      -0.740558       0.032040      -0.015579      -0.003332       0.035782      -0.004813       0.005853       0.009908       0.017564      -0.030941      -0.019155       0.003469       0.015686              1.836807       2.078892      -0.388199      -0.236043       1.731393       0.348664       1.700135           0.000002
           27              H       4.793313      10.917015      32.137076       0.124182       1.187660 0.86975289E+01  0.85849371E+02                                 1.759146                            1.653885      -0.979212       2.417164                    0.998447       3.279026       8.750688       0.526161       1.179359      -0.734843       0.010453      -0.034799      -0.009337       0.037515       0.000668      -0.010657       0.000473      -0.023028      -0.037558      -0.020162       0.002367       0.017794              1.842183       1.658006      -0.281354      -0.355165       2.056565       0.352797       1.811979           0.000088
           28              H       7.267048       7.818108      22.840357       0.124242       1.169574 0.85309298E+01  0.83607141E+02                                 1.727060                            1.627463      -0.931461       2.441338                    0.998766       3.225696       8.513843       0.536787       1.164279      -0.738901      -0.010993       0.034904       0.005669       0.037031      -0.000842      -0.010655      -0.002267      -0.020982      -0.036547      -0.019785       0.003026       0.016760              1.800150       1.629176      -0.299554      -0.303029       2.068782       0.305368       1.702491          -0.000004
           29              H       7.953527      27.941018       9.209528       0.105457       1.135788 0.80028507E+01  0.76891614E+02                                 1.659027                            1.547035      -0.823136       2.481378                    0.999267       3.222323       8.315610       0.568440       1.121468      -0.748736       0.031378      -0.006139      -0.014419       0.035074       0.004216      -0.004343       0.011042       0.018574      -0.020434      -0.018570       0.004705       0.013865              1.740320       1.882701      -0.168462      -0.327162       1.588283       0.400529       1.749976           0.000001
           30              H       8.943503      32.587562      14.789739       0.120435       1.124547 0.80257552E+01  0.77137948E+02                                 1.649220                            1.552663      -0.877101       2.467274                    0.999161       3.156200       8.136415       0.565750       1.126418      -0.748191       0.013287       0.038085       0.011592       0.041969       0.001389       0.007797       0.000197      -0.025196      -0.027381      -0.016416      -0.000838       0.017254              1.709156       1.619262       0.282137       0.274054       1.973302       0.243173       1.534905           0.000239
           31              H       4.769226      21.434405       4.130664       0.125324       1.156136 0.83769964E+01  0.81709425E+02                                 1.710568                            1.610008      -0.911534       2.450941                    0.998838       3.215404       8.461058       0.541157       1.160377      -0.739668       0.008796      -0.033881       0.009846       0.036363       0.001365       0.011396      -0.000288      -0.026713      -0.018162      -0.019829       0.003371       0.016458              1.778855       1.734448      -0.308602       0.276066       2.073608      -0.222540       1.528510           0.000002
           32              H       3.080727      21.459836       2.572129       0.122202       1.128905 0.80630971E+01  0.77643867E+02                                 1.660269                            1.561706      -0.903145       2.458756                    0.998917       3.153258       8.156089       0.560754       1.134301      -0.746340      -0.013783      -0.036639      -0.013729       0.041483       0.000978       0.007740       0.001539      -0.024166      -0.027344      -0.016108      -0.000718       0.016825              1.721794       1.636023       0.271844       0.294990       1.954284       0.261610       1.575076          -0.000000
           33              H       8.982042      28.605848      15.004084       0.120316       1.142583 0.82225156E+01  0.79583845E+02                                 1.675781                            1.578898      -0.902289       2.457283                    0.998893       3.172249       8.231684       0.556610       1.136932      -0.745754       0.014698      -0.035638       0.013805       0.040947      -0.001257       0.007553      -0.002389      -0.023553      -0.028431      -0.015940      -0.000964       0.016904              1.717695       1.641709      -0.260199       0.311949       1.886245      -0.236521       1.625131          -0.000253
           34              H       4.102016      25.877503       8.421178       0.113125       1.129575 0.79640825E+01  0.76487540E+02                                 1.658160                            1.548282      -0.850847       2.472703                    0.999210       3.205876       8.293132       0.565009       1.128745      -0.746927      -0.032274       0.006601       0.015940       0.036596       0.005139      -0.005863       0.010638       0.018530      -0.023285      -0.019158       0.004130       0.015028              1.734154       1.878671      -0.138707      -0.328809       1.589400       0.377303       1.734391           0.000000
           35              H       3.097588      25.448815       2.622990       0.121392       1.127011 0.81045224E+01  0.78195670E+02                                 1.662846                            1.569379      -0.897011       2.459991                    0.999011       3.164204       8.210527       0.557046       1.139618      -0.744964      -0.014119       0.037039      -0.012745       0.041637      -0.001529       0.006712      -0.000771      -0.025665      -0.025975      -0.015302      -0.002007       0.017309              1.705450       1.619586      -0.262319       0.292118       1.902359      -0.220540       1.594404          -0.000009
           36              H       7.250187      32.471307      13.227571       0.124869       1.158417 0.84512503E+01  0.82627481E+02                                 1.715252                            1.619179      -0.911821       2.450597                    0.998877       3.217251       8.479789       0.538521       1.163322      -0.739095      -0.010004       0.032735      -0.011617       0.036148       0.001023       0.011313      -0.001685      -0.026114      -0.016321      -0.019561       0.003650       0.015911              1.777460       1.748129      -0.289160       0.294205       2.026171      -0.238296       1.558081          -0.000082
           37              H       4.167051      24.159118       6.848111       0.122334       1.186609 0.86840108E+01  0.85508661E+02                                 1.748814                            1.646000      -0.906400       2.451950                    0.998862       3.232133       8.558109       0.531675       1.169958      -0.737813      -0.030875      -0.020183      -0.002585       0.036977       0.007262      -0.007263       0.009168       0.013062      -0.032625      -0.019551       0.003927       0.015625              1.829438       2.047355       0.411759       0.162941       1.788130       0.300019       1.652830           0.000001
           38              H       7.941484      29.539516      10.786229       0.118432       1.193810 0.86710610E+01  0.85267530E+02                                 1.745981                            1.635808      -0.902007       2.449916                    0.998869       3.254162       8.583785       0.538234       1.157241      -0.740541       0.032026       0.015586       0.003317       0.035771       0.004815      -0.005860       0.009912       0.017554      -0.030910      -0.019155       0.003477       0.015679              1.837233       2.079421       0.388320       0.236085       1.731785       0.348785       1.700492           0.000001
           39              H       4.793313      25.412485       4.192424       0.124234       1.186652 0.86879092E+01  0.85727724E+02                                 1.757894                            1.652763      -0.978443       2.417566                    0.998454       3.277592       8.744509       0.526457       1.179064      -0.734914       0.010431       0.034803       0.009318       0.037509      -0.000678       0.010675       0.000467      -0.023017      -0.037516      -0.020170       0.002388       0.017782              1.840875       1.656963       0.281169       0.354882       2.054909       0.352495       1.810753          -0.000006
           40              H       7.267048      28.511392      13.489143       0.124174       1.170448 0.85392188E+01  0.83710657E+02                                 1.728082                            1.628385      -0.932070       2.440998                    0.998761       3.226973       8.518998       0.536557       1.164468      -0.738853      -0.011014      -0.034898      -0.005679       0.037033       0.000850       0.010636      -0.002265      -0.020991      -0.036573      -0.019773       0.003005       0.016768              1.801190       1.629996       0.299734       0.303203       2.070156       0.305565       1.703417           0.000098
           41              H       7.953527       9.209528       8.388482       0.105460       1.135708 0.80021271E+01  0.76882600E+02                                 1.658921                            1.546944      -0.823067       2.481414                    0.999267       3.222190       8.315041       0.568471       1.121437      -0.748744       0.031384      -0.014410       0.006145       0.035076      -0.004342      -0.004213      -0.011042       0.019510      -0.017637      -0.018570       0.004705       0.013865              1.740201       1.882576      -0.327150       0.168466       1.749847      -0.400480       1.588180           0.000001
           42              H       8.943503      14.789739       3.741939       0.120449       1.124380 0.80242173E+01  0.77119025E+02                                 1.649019                            1.552485      -0.876985       2.467343                    0.999162       3.155926       8.135336       0.565801       1.126376      -0.748203       0.013281       0.011600      -0.038088       0.041972       0.007795      -0.001388      -0.000201       0.001092       0.051482      -0.016413      -0.000840       0.017253              1.708936       1.619047       0.273989      -0.282083       1.534715      -0.243133       1.973046           0.000238
           43              H       4.769226       4.130664      14.895095       0.125293       1.156530 0.83806977E+01  0.81755577E+02                                 1.711043                            1.610434      -0.911826       2.450789                    0.998837       3.215995       8.463479       0.541043       1.160478      -0.739643       0.008818       0.009868       0.033886       0.036379       0.011374      -0.001352       0.000301      -0.004285       0.049196      -0.019815       0.003344       0.016471              1.779341       1.734909       0.276097       0.308707       1.528832       0.222578       2.074284           0.000084
           44              H       3.080727       2.572129      14.869664       0.121884       1.127413 0.80491587E+01  0.77469439E+02                                 1.658228                            1.559905      -0.897604       2.461243                    0.998944       3.151341       8.146718       0.561370       1.133645      -0.746512      -0.013845      -0.013766       0.036529       0.041419       0.007983      -0.000958      -0.001518       0.001654       0.049563      -0.016294      -0.000411       0.016705              1.719573       1.633869       0.294276      -0.271452       1.573043      -0.261211       1.951807          -0.000256
           45              H       8.982042      15.004084       7.723652       0.120320       1.142558 0.82222690E+01  0.79580702E+02                                 1.675741                            1.578862      -0.902273       2.457292                    0.998893       3.172202       8.231469       0.556624       1.136915      -0.745758       0.014697       0.013807       0.035637       0.040947       0.007553       0.001258       0.002389       0.002439       0.049543      -0.015939      -0.000965       0.016904              1.717648       1.641660       0.311931       0.260190       1.625086       0.236508       1.886198          -0.000258
           46              H       4.102016       8.421178      10.451997       0.113115       1.129767 0.79657650E+01  0.76508343E+02                                 1.658401                            1.548486      -0.851008       2.472615                    0.999209       3.206183       8.294392       0.564946       1.128803      -0.746912      -0.032264       0.015958      -0.006593       0.036593      -0.005870      -0.005141      -0.010638       0.020903      -0.016142      -0.019160       0.004133       0.015027              1.734449       1.879009      -0.328917       0.138780       1.734671      -0.377422       1.589666          -0.000004
           47              H       3.097588       2.622990      10.880685       0.121121       1.125573 0.80907875E+01  0.78023322E+02                                 1.660842                            1.567587      -0.892031       2.462241                    0.999035       3.162276       8.201119       0.557659       1.138948      -0.745137      -0.014201      -0.012798      -0.036949       0.041601       0.006904       0.001529       0.000763       0.000233       0.051194      -0.015446      -0.001767       0.017213              1.703339       1.617524       0.291441       0.262005       1.592380       0.220283       1.900114           0.000254
           48              H       7.250187      13.227571       3.858193       0.124874       1.158351 0.84506177E+01  0.82619446E+02                                 1.715161                            1.619098      -0.911776       2.450623                    0.998877       3.217136       8.479289       0.538547       1.163292      -0.739102      -0.010007      -0.011610      -0.032739       0.036149       0.011313      -0.001021       0.001683      -0.004899       0.047336      -0.019561       0.003649       0.015912              1.777355       1.748011       0.294171       0.289136       1.557995       0.238277       2.026061          -0.000080
           49              H       4.167051       6.848111      12.170383       0.122283       1.186837 0.86861725E+01  0.85535266E+02                                 1.749022                            1.646191      -0.906464       2.451868                    0.998861       3.232569       8.559529       0.531650       1.169939      -0.737816      -0.030858      -0.002564       0.020192       0.036966      -0.007269      -0.007265      -0.009170       0.022820      -0.003278      -0.019550       0.003933       0.015617              1.829652       2.047642       0.162899      -0.411774       1.652990      -0.300063       1.788326          -0.000006
           50              H       7.941484      10.786229       6.789984       0.118444       1.193783 0.86708354E+01  0.85264880E+02                                 1.745969                            1.635798      -0.902009       2.449925                    0.998869       3.254099       8.583638       0.538229       1.157257      -0.740537       0.032028       0.003322      -0.015584       0.035772      -0.005859      -0.004814      -0.009911       0.024238      -0.010869      -0.019156       0.003475       0.015680              1.837204       2.079383       0.236066      -0.388305       1.700463      -0.348770       1.731766           0.000002
           51              H       4.793313       4.192424      10.917015       0.124199       1.187500 0.86960043E+01  0.85830232E+02                                 1.758965                            1.653721      -0.979116       2.417226                    0.998448       3.278764       8.749671       0.526198       1.179332      -0.734850       0.010456       0.009337      -0.034800       0.037517       0.010654       0.000667      -0.000473       0.007264       0.053319      -0.020159       0.002365       0.017793              1.841981       1.657828       0.355095      -0.281311       1.811767      -0.352740       2.056346          -0.000089
           52              H       7.267048      13.489143       7.818108       0.124170       1.170401 0.85387821E+01  0.83705051E+02                                 1.728016                            1.628328      -0.932006       2.441025                    0.998762       3.226897       8.518645       0.536576       1.164445      -0.738859      -0.011014      -0.005676       0.034897       0.037032       0.010636      -0.000850       0.002263       0.007790       0.049767      -0.019772       0.003007       0.016766              1.801111       1.629919       0.303173      -0.299711       1.703340      -0.305548       2.070074           0.000091
           53              H       7.953527      27.119972      27.941018       0.105432       1.135807 0.80029636E+01  0.76892348E+02                                 1.658984                            1.546998      -0.823086       2.481383                    0.999267       3.222358       8.315462       0.568479       1.121398      -0.748753       0.031386       0.014402      -0.006135       0.035073       0.004339       0.004217      -0.011046       0.019508      -0.017647      -0.018574       0.004708       0.013866              1.740278       1.882656       0.327157      -0.168470       1.749934      -0.400511       1.588243           0.000000
           54              H       8.943503      21.539761      32.587562       0.120736       1.126015 0.80395606E+01  0.77310706E+02                                 1.651254                            1.554465      -0.882391       2.464905                    0.999132       3.158120       8.145837       0.565116       1.127096      -0.748012       0.013207      -0.011532       0.038179       0.042013      -0.007553       0.001380      -0.000196       0.001038       0.051835      -0.016229      -0.001139       0.017368              1.711352       1.621462      -0.274756       0.282538       1.536888      -0.243512       1.975708          -0.000001
           55              H       4.769226      32.198836      21.434405       0.125240       1.156890 0.83840590E+01  0.81796964E+02                                 1.711422                            1.610777      -0.911968       2.450672                    0.998835       3.216571       8.465574       0.540973       1.160507      -0.739634       0.008807      -0.009862      -0.033878       0.036367      -0.011377       0.001359       0.000299      -0.004288       0.049178      -0.019816       0.003350       0.016466              1.779720       1.735207      -0.276169      -0.308751       1.529139       0.222623       2.074813          -0.000081
           56              H       3.080727      33.757371      21.459836       0.121887       1.127433 0.80493311E+01  0.77471628E+02                                 1.658260                            1.559931      -0.897637       2.461227                    0.998944       3.151357       8.146827       0.561359       1.133658      -0.746509      -0.013846       0.013772      -0.036526       0.041419      -0.007981       0.000959      -0.001521       0.001649       0.049558      -0.016290      -0.000413       0.016703              1.719615       1.633881      -0.294286       0.271474       1.573085      -0.261245       1.951881           0.000257
           57              H       8.982042      21.325416      28.605848       0.120566       1.144356 0.82392945E+01  0.79794747E+02                                 1.678213                            1.581056      -0.907244       2.455049                    0.998865       3.174527       8.242749       0.555886       1.137722      -0.745551       0.014629      -0.013760      -0.035733       0.040990      -0.007376      -0.001278       0.002410       0.002400       0.049814      -0.015807      -0.001189       0.016996              1.720294       1.644266      -0.312807      -0.260636       1.627603       0.236898       1.889012           0.000003
           58              H       4.102016      27.908322      25.877503       0.113156       1.129539 0.79637796E+01  0.76484444E+02                                 1.658181                            1.548298      -0.850883       2.472710                    0.999210       3.205784       8.293075       0.564978       1.128810      -0.746911      -0.032267      -0.015960       0.006606       0.036599       0.005869       0.005137      -0.010631       0.020904      -0.016147      -0.019153       0.004126       0.015027              1.734194       1.878713       0.328835      -0.138734       1.734423      -0.377331       1.589446           0.000002
           59              H       3.097588      33.706510      25.448815       0.121157       1.125223 0.80875586E+01  0.77983513E+02                                 1.660423                            1.567217      -0.891798       2.462382                    0.999037       3.161702       8.198869       0.557762       1.138864      -0.745160      -0.014201       0.012799       0.036955       0.041607      -0.006899      -0.001532       0.000764       0.000230       0.051193      -0.015441      -0.001773       0.017214              1.702870       1.617055      -0.291285      -0.261881       1.591952       0.220185       1.899602          -0.000260
           60              H       7.250187      23.101929      32.471307       0.124989       1.157477 0.84422834E+01  0.82516027E+02                                 1.714178                            1.618200      -0.911397       2.450897                    0.998881       3.215742       8.473959       0.538756       1.163150      -0.739139      -0.010008       0.011603       0.032745       0.036153      -0.011325       0.001023       0.001676      -0.004888       0.047324      -0.019570       0.003663       0.015907              1.776396       1.747222      -0.294068      -0.289027       1.557278       0.238176       2.024688          -0.000003
           61              H       4.167051      29.481389      24.159118       0.122268       1.186942 0.86871127E+01  0.85546670E+02                                 1.749104                            1.646262      -0.906543       2.451816                    0.998860       3.232736       8.560023       0.531648       1.169914      -0.737821      -0.030865       0.002562      -0.020178       0.036964       0.007272       0.007262      -0.009173       0.022826      -0.003295      -0.019554       0.003934       0.015620              1.829737       2.047715      -0.162932       0.411841       1.653066      -0.300092       1.788429           0.000006
           62              H       7.941484      25.543271      29.539516       0.118490       1.193520 0.86683556E+01  0.85234138E+02                                 1.745700                            1.635554      -0.901943       2.449998                    0.998870       3.253651       8.582050       0.538276       1.157243      -0.740542       0.032033      -0.003332       0.015592       0.035782       0.005853       0.004817      -0.009906       0.024250      -0.010866      -0.019153       0.003469       0.015684              1.836945       2.079071      -0.236056       0.388208       1.700260      -0.348705       1.731503          -0.000002
           63              H       4.793313      32.137076      25.412485       0.124234       1.187086 0.86921084E+01  0.85781031E+02                                 1.758464                            1.653280      -0.978808       2.417407                    0.998452       3.278097       8.746964       0.526309       1.179232      -0.734875       0.010453      -0.009340       0.034812       0.037528      -0.010649      -0.000665      -0.000477       0.007260       0.053322      -0.020154       0.002359       0.017794              1.841426       1.657329      -0.354912       0.281234       1.811224      -0.352618       2.055725           0.000088
           64              H       7.267048      22.840357      28.511392       0.124209       1.169898 0.85339482E+01  0.83644758E+02                                 1.727429                            1.627790      -0.931664       2.441209                    0.998764       3.226198       8.515789       0.536710       1.164335      -0.738886      -0.011002       0.005662      -0.034893       0.037022      -0.010658       0.000843       0.002270       0.007783       0.049732      -0.019786       0.003031       0.016756              1.800554       1.629538      -0.303148       0.299618       1.702872      -0.305451       2.069251           0.000002
           65              H       4.089973       9.776268       8.955222       0.105446       1.135849 0.80033863E+01  0.76898074E+02                                 1.659086                            1.547086      -0.823162       2.481355                    0.999267       3.222432       8.315972       0.568431       1.121467      -0.748735      -0.031377      -0.006136       0.014418       0.035072      -0.004218      -0.004343      -0.011044       0.018574      -0.020433      -0.018572       0.004707       0.013865              1.740385       1.882769       0.168470      -0.327177       1.588343      -0.400555       1.750045          -0.000003
           66              H       3.099997      14.422812       3.375011       0.120450       1.124369 0.80241128E+01  0.77117751E+02                                 1.649007                            1.552474      -0.876977       2.467348                    0.999162       3.155906       8.135264       0.565804       1.126375      -0.748203      -0.013281       0.038088      -0.011600       0.041972      -0.001388       0.007794      -0.000201      -0.025195      -0.027379      -0.016413      -0.000840       0.017253              1.708924       1.619036      -0.282082       0.273985       1.973033      -0.243131       1.534704           0.000237
           67              H       7.274274       3.269655      14.034086       0.125306       1.156240 0.83779844E+01  0.81721775E+02                                 1.710693                            1.610119      -0.911603       2.450893                    0.998838       3.215617       8.461862       0.541128       1.160400      -0.739661      -0.008791      -0.033877      -0.009855       0.036360      -0.001367       0.011399       0.000290      -0.026707      -0.018169      -0.019830       0.003373       0.016456              1.779000       1.734611       0.308638       0.276113       2.073763       0.222566       1.528628          -0.000001
           68              H       8.962773       3.295086      15.592621       0.122181       1.129167 0.80655167E+01  0.77673744E+02                                 1.660590                            1.561990      -0.903366       2.458631                    0.998915       3.153682       8.157789       0.560671       1.134373      -0.746320       0.013792      -0.036634       0.013719       0.041479      -0.000979       0.007741      -0.001534      -0.024169      -0.027349      -0.016110      -0.000717       0.016827              1.722147       1.636364      -0.271923       0.295099       1.954687      -0.261678       1.575389           0.000001
           69              H       3.061458      10.441098       3.160667       0.120304       1.142733 0.82238903E+01  0.79600825E+02                                 1.675958                            1.579054      -0.902386       2.457225                    0.998892       3.172462       8.232544       0.556568       1.136967      -0.745745      -0.014694      -0.035633      -0.013809       0.040943       0.001256       0.007554       0.002389      -0.023550      -0.028428      -0.015939      -0.000963       0.016902              1.717881       1.641888       0.260239       0.312008       1.886447       0.236554       1.625308          -0.000264
           70              H       7.941484       7.712753       9.743572       0.113136       1.129528 0.79636650E+01  0.76482591E+02                                 1.658124                            1.548250      -0.850816       2.472728                    0.999210       3.205781       8.292858       0.565010       1.128757      -0.746925       0.032275       0.006604      -0.015942       0.036598      -0.005137      -0.005863      -0.010636       0.018530      -0.023283      -0.019156       0.004129       0.015027              1.734114       1.878630       0.138703      -0.328801       1.589363      -0.377288       1.734350          -0.000000
           71              H       8.945912       7.284065      15.541760       0.121404       1.126929 0.81037904E+01  0.78186954E+02                                 1.662783                            1.569323      -0.896943       2.460036                    0.999012       3.164058       8.210100       0.557048       1.139640      -0.744959       0.014123       0.037042       0.012741       0.041641       0.001530       0.006710       0.000771      -0.025668      -0.025975      -0.015301      -0.002009       0.017310              1.705386       1.619524       0.262307       0.292099       1.902292       0.220532       1.594342          -0.000004
           72              H       4.793313      14.306557       4.937179       0.124878       1.158336 0.84504698E+01  0.82617661E+02                                 1.715150                            1.619087      -0.911766       2.450632                    0.998877       3.217100       8.479184       0.538547       1.163297      -0.739101       0.010008       0.032739       0.011611       0.036150      -0.001021       0.011312       0.001683      -0.026118      -0.016318      -0.019561       0.003648       0.015912              1.777344       1.747998       0.289134       0.294168       2.026048       0.238275       1.557985          -0.000080
           73              H       7.876449       5.994368      11.316639       0.122330       1.186565 0.86835807E+01  0.85503019E+02                                 1.748736                            1.645930      -0.906378       2.451956                    0.998862       3.232098       8.557832       0.531702       1.169917      -0.737822       0.030877      -0.020180       0.002584       0.036977      -0.007261      -0.007263      -0.009169       0.013064      -0.032621      -0.019552       0.003928       0.015624              1.829355       2.047261      -0.411730       0.162928       1.788048      -0.299996       1.652756          -0.000002
           74              H       4.102016      11.374766       7.378521       0.118439       1.193828 0.86712494E+01  0.85270116E+02                                 1.746025                            1.635847      -0.902033       2.449909                    0.998868       3.254173       8.583940       0.538215       1.157270      -0.740534      -0.032025       0.015589      -0.003319       0.035772      -0.004816      -0.005860      -0.009911       0.017553      -0.030914      -0.019155       0.003476       0.015679              1.837281       2.079473      -0.388335       0.236096       1.731831      -0.348802       1.700540          -0.000001
           75              H       7.250187       7.247735      13.972326       0.124246       1.186610 0.86875271E+01  0.85723274E+02                                 1.757882                            1.652751      -0.978406       2.417597                    0.998454       3.277503       8.744324       0.526445       1.179099      -0.734907      -0.010426       0.034808      -0.009322       0.037512       0.000678       0.010675      -0.000468      -0.023020      -0.037522      -0.020172       0.002387       0.017785              1.840866       1.656957      -0.281167       0.354879       2.054903      -0.352490       1.810737          -0.000004
           76              H       4.776452      10.346642       4.675607       0.124160       1.170565 0.85403160E+01  0.83724300E+02                                 1.728214                            1.628503      -0.932117       2.440960                    0.998760       3.227145       8.519665       0.536530       1.164487      -0.738849       0.011016      -0.034893       0.005675       0.037029      -0.000850       0.010637       0.002265      -0.020987      -0.036567      -0.019773       0.003007       0.016765              1.801333       1.630119      -0.299771       0.303245       2.070322      -0.305607       1.703557           0.000091
           77              H       4.089973      26.553232      27.374278       0.105429       1.135838 0.80032407E+01  0.76895795E+02                                 1.659025                            1.547033      -0.823100       2.481373                    0.999267       3.222406       8.315670       0.568466       1.121410      -0.748750      -0.031385       0.006135      -0.014403       0.035072       0.004217       0.004339      -0.011047       0.018577      -0.020438      -0.018575       0.004709       0.013866              1.740325       1.882704      -0.168477       0.327169       1.588287      -0.400532       1.749985           0.000000
           78              H       3.099997      21.906689      32.954489       0.120738       1.125998 0.80393979E+01  0.77308712E+02                                 1.651233                            1.554447      -0.882379       2.464912                    0.999132       3.158091       8.145726       0.565121       1.127093      -0.748013      -0.013208      -0.038180       0.011531       0.042013       0.001380      -0.007553      -0.000195      -0.025399      -0.027474      -0.016229      -0.001140       0.017368              1.711330       1.621440       0.282533      -0.274750       1.975684      -0.243507       1.536868          -0.000002
           79              H       7.274274      33.059845      22.295414       0.125275       1.156385 0.83793811E+01  0.81738565E+02                                 1.710808                            1.610237      -0.911613       2.450875                    0.998838       3.215816       8.462468       0.541118       1.160376      -0.739667      -0.008796       0.033890       0.009867       0.036377       0.001359      -0.011375       0.000302      -0.026729      -0.018177      -0.019813       0.003346       0.016467              1.779048       1.734534      -0.308560      -0.275975       2.074022       0.222489       1.528587          -0.000082
           80              H       8.962773      33.034414      20.736879       0.121984       1.126555 0.80413667E+01  0.77374530E+02                                 1.657310                            1.559091      -0.896936       2.461653                    0.998950       3.149940       8.141644       0.561557       1.133560      -0.746537       0.013865       0.036553      -0.013767       0.041448       0.000974      -0.007981      -0.001526      -0.023962      -0.027264      -0.016293      -0.000419       0.016712              1.718597       1.632904       0.271260      -0.293986       1.950723      -0.261029       1.572166           0.000259
           81              H       3.061458      25.888402      33.168834       0.120558       1.144435 0.82400186E+01  0.79803664E+02                                 1.678301                            1.581134      -0.907306       2.455012                    0.998865       3.174656       8.243233       0.555867       1.137734      -0.745548      -0.014629       0.035731       0.013759       0.040988      -0.001278      -0.007376       0.002409      -0.023707      -0.028508      -0.015807      -0.001189       0.016996              1.720387       1.644357      -0.260654      -0.312837       1.889112       0.236914       1.627692          -0.000008
           82              H       7.941484      28.616747      26.585928       0.113160       1.129487 0.79633027E+01  0.76478508E+02                                 1.658112                            1.548237      -0.850849       2.472731                    0.999210       3.205695       8.292697       0.564998       1.128789      -0.746917       0.032268      -0.006606       0.015960       0.036600       0.005137       0.005869      -0.010631       0.018525      -0.023284      -0.019152       0.004125       0.015027              1.734114       1.878634      -0.138724       0.328815       1.589370      -0.377298       1.734338           0.000002
           83              H       8.945912      29.045435      20.787740       0.121151       1.125283 0.80881352E+01  0.77990602E+02                                 1.660489                            1.567277      -0.891866       2.462344                    0.999037       3.161835       8.199342       0.557748       1.138871      -0.745157       0.014206      -0.036954      -0.012794       0.041606      -0.001532      -0.006901       0.000763      -0.025483      -0.025944      -0.015443      -0.001772       0.017215              1.702943       1.617131      -0.261893      -0.291313       1.899672       0.220197       1.592026          -0.000252
           84              H       4.793313      22.022943      31.392321       0.124994       1.157447 0.84420111E+01  0.82512725E+02                                 1.714154                            1.618178      -0.911367       2.450916                    0.998881       3.215683       8.473779       0.538757       1.163156      -0.739137       0.010008      -0.032746      -0.011604       0.036154       0.001023      -0.011325       0.001676      -0.026105      -0.016329      -0.019569       0.003663       0.015907              1.776371       1.747196      -0.289022      -0.294060       2.024660       0.238172       1.557257          -0.000001
           85              H       7.876449      30.335133      25.012861       0.122286       1.186729 0.86851126E+01  0.85521550E+02                                 1.748854                            1.646041      -0.906407       2.451898                    0.998861       3.232415       8.558738       0.531702       1.169869      -0.737832       0.030868       0.020181      -0.002564       0.036969       0.007263       0.007270      -0.009172       0.013058      -0.032593      -0.019553       0.003933       0.015620              1.829463       2.047402       0.411755      -0.162895       1.788166      -0.300015       1.652822           0.000005
           86              H       4.102016      24.954734      28.950979       0.118489       1.193502 0.86681887E+01  0.85232021E+02                                 1.745676                            1.635534      -0.901933       2.450003                    0.998870       3.253630       8.581949       0.538282       1.157236      -0.740543      -0.032033      -0.015593       0.003331       0.035782       0.004817       0.005853      -0.009905       0.017557      -0.030941      -0.019153       0.003469       0.015684              1.836919       2.079038       0.388199      -0.236051       1.731480      -0.348698       1.700239          -0.000001
           87              H       7.250187      29.081765      22.357174       0.124223       1.187189 0.86931154E+01  0.85793694E+02                                 1.758579                            1.653386      -0.978902       2.417351                    0.998451       3.278306       8.747741       0.526286       1.179246      -0.734871      -0.010447      -0.034812       0.009343       0.037527      -0.000667      -0.010653      -0.000476      -0.023035      -0.037559      -0.020159       0.002361       0.017798              1.841554       1.657448       0.281253      -0.354956       2.055862      -0.352643       1.811352           0.000093
           88              H       4.776452      25.982858      31.653893       0.124205       1.169956 0.85344932E+01  0.83651614E+02                                 1.727501                            1.627854      -0.931702       2.441187                    0.998764       3.226286       8.516158       0.536692       1.164352      -0.738882       0.011002       0.034892      -0.005663       0.037021       0.000843      -0.010658       0.002270      -0.020974      -0.036542      -0.019787       0.003031       0.016756              1.800634       1.629609       0.299638      -0.303172       2.069344      -0.305473       1.702949          -0.000005
           89              H       4.089973       8.955222      26.553232       0.105443       1.135895 0.80037714E+01  0.76902764E+02                                 1.659138                            1.547128      -0.823194       2.481337                    0.999266       3.222492       8.316203       0.568421       1.121474      -0.748734      -0.031376       0.014421       0.006133       0.035072      -0.004344       0.004218       0.011044       0.019503      -0.017643      -0.018572       0.004707       0.013865              1.740464       1.882859      -0.327213      -0.168506       1.750119       0.400594       1.588414          -0.000002
           90              H       3.099997       3.375011      21.906689       0.120373       1.125017 0.80300287E+01  0.77189900E+02                                 1.649720                            1.553107      -0.877389       2.467082                    0.999158       3.156963       8.139164       0.565647       1.126464      -0.748178      -0.013273      -0.011589      -0.038072       0.041952       0.007799       0.001378       0.000191       0.001097       0.051471      -0.016416      -0.000832       0.017248              1.709681       1.619791       0.274202       0.282239       1.535365       0.243255       1.973886           0.000235
           91              H       7.274274      14.034086      33.059845       0.125318       1.156180 0.83774052E+01  0.81714505E+02                                 1.710620                            1.610054      -0.911559       2.450925                    0.998838       3.215470       8.461321       0.541145       1.160386      -0.739666      -0.008795      -0.009847       0.033881       0.036362       0.011396       0.001365      -0.000288      -0.004276       0.049150      -0.019829       0.003371       0.016458              1.778911       1.734502       0.276081      -0.308617       1.528555      -0.222549       2.073677           0.000002
           92              H       8.962773      15.592621      33.034414       0.122199       1.128943 0.80634501E+01  0.77648245E+02                                 1.660319                            1.561750      -0.903164       2.458744                    0.998917       3.153312       8.156324       0.560740       1.134315      -0.746336       0.013784       0.013728       0.036638       0.041482       0.007740       0.000978       0.001539       0.001589       0.049920      -0.016108      -0.000717       0.016825              1.721848       1.636073       0.295007       0.271856       1.575125       0.261622       1.954346           0.000002
           93              H       3.061458       3.160667      25.888402       0.120298       1.142723 0.82237780E+01  0.79599359E+02                                 1.675940                            1.579036      -0.902346       2.457241                    0.998892       3.172452       8.232462       0.556576       1.136956      -0.745748      -0.014695      -0.013804       0.035636       0.040944       0.007557      -0.001256      -0.002388       0.002443       0.049542      -0.015943      -0.000960       0.016903              1.717881       1.641899       0.312013      -0.260262       1.625293      -0.236564       1.886451          -0.000260
           94              H       7.941484       9.743572      28.616747       0.113146       1.129445 0.79629227E+01  0.76473437E+02                                 1.658021                            1.548162      -0.850766       2.472760                    0.999211       3.205638       8.292292       0.565037       1.128733      -0.746931       0.032278      -0.015938      -0.006609       0.036600      -0.005863       0.005135       0.010635       0.020911      -0.016152      -0.019155       0.004127       0.015028              1.734003       1.878505      -0.328779      -0.138704       1.734236       0.377250       1.589269           0.000001
           95              H       8.945912      15.541760      29.045435       0.121408       1.126853 0.81030639E+01  0.78177794E+02                                 1.662672                            1.569224      -0.896871       2.460073                    0.999012       3.163928       8.209513       0.557083       1.139598      -0.744970       0.014121       0.012742      -0.037043       0.041641       0.006711      -0.001531      -0.000770       0.000155       0.051485      -0.015301      -0.002008       0.017309              1.705262       1.619400       0.292057      -0.262280       1.594227      -0.220505       1.902160          -0.000000
           96              H       4.793313       4.937179      22.022943       0.124902       1.158317 0.84502411E+01  0.82615135E+02                                 1.715159                            1.619085      -0.911867       2.450606                    0.998877       3.217044       8.479112       0.538535       1.163326      -0.739094       0.010020       0.011618      -0.032739       0.036155       0.011309       0.001015      -0.001686      -0.004903       0.047346      -0.019559       0.003643       0.015916              1.777394       1.748134       0.294220      -0.289210       1.558031      -0.238312       2.026017          -0.000085
           97              H       7.876449      11.316639      30.335133       0.122329       1.186626 0.86841542E+01  0.85510269E+02                                 1.748816                            1.646001      -0.906411       2.451940                    0.998862       3.232158       8.558134       0.531681       1.169941      -0.737817       0.030878       0.002584       0.020178       0.036977      -0.007264       0.007260       0.009169       0.022847      -0.003285      -0.019552       0.003927       0.015625              1.829434       2.047346       0.162936       0.411755       1.652825       0.300017       1.788132           0.000002
           98              H       4.102016       7.378521      24.954734       0.118425       1.193869 0.86716037E+01  0.85274238E+02                                 1.746038                            1.635858      -0.902063       2.449881                    0.998868       3.254262       8.584130       0.538226       1.157240      -0.740541      -0.032021      -0.003314      -0.015591       0.035768      -0.005860       0.004816       0.009911       0.024229      -0.010872      -0.019154       0.003477       0.015678              1.837302       2.079513       0.236077       0.388300       1.700557       0.348805       1.731835          -0.000003
           99              H       7.250187      13.972326      29.081765       0.124253       1.186483 0.86863217E+01  0.85707873E+02                                 1.757711                            1.652602      -0.978309       2.417649                    0.998455       3.277293       8.743407       0.526489       1.179049      -0.734919      -0.010429      -0.009320      -0.034809       0.037514       0.010673      -0.000677       0.000469       0.007251       0.053287      -0.020169       0.002385       0.017783              1.840673       1.656778       0.354810       0.281124       1.810545       0.352443       2.054694          -0.000002
          100              H       4.776452       4.675607      25.982858       0.124172       1.170556 0.85402102E+01  0.83723225E+02                                 1.728232                            1.628514      -0.932129       2.440968                    0.998761       3.227088       8.519586       0.536516       1.164517      -0.738842       0.011020       0.005678       0.034894       0.037030       0.010634       0.000852      -0.002265       0.007795       0.049766      -0.019771       0.003005       0.016766              1.801357       1.630144       0.303250       0.299745       1.703567       0.305597       2.070361           0.000094
          101              H       4.089973      27.374278       9.776268       0.105467       1.135689 0.80019669E+01  0.76880714E+02                                 1.658906                            1.546931      -0.823075       2.481415                    0.999268       3.222163       8.314966       0.568472       1.121440      -0.748743      -0.031382      -0.014413      -0.006147       0.035076       0.004343      -0.004213       0.011041       0.019509      -0.017637      -0.018569       0.004704       0.013865              1.740187       1.882556       0.327146       0.168465       1.749836       0.400478       1.588170          -0.000000
          102              H       3.099997      32.954489      14.422812       0.120374       1.125100 0.80307950E+01  0.77199518E+02                                 1.649839                            1.553211      -0.877464       2.467043                    0.999157       3.157086       8.139741       0.565609       1.126507      -0.748167      -0.013277       0.011593       0.038068       0.041951      -0.007798      -0.001381       0.000192       0.001093       0.051469      -0.016414      -0.000834       0.017248              1.709820       1.619896      -0.274240      -0.282285       1.535488       0.243305       1.974074          -0.000233
          103              H       7.274274      22.295414       3.269655       0.125331       1.156004 0.83757884E+01  0.81694067E+02                                 1.710383                            1.609851      -0.911457       2.451002                    0.998840       3.215171       8.460047       0.541208       1.160318      -0.739683      -0.008812       0.009863      -0.033901       0.036390      -0.011370      -0.001351      -0.000301      -0.004279       0.049205      -0.019813       0.003339       0.016474              1.778610       1.734158      -0.275881       0.308501       1.528232      -0.222432       2.073440          -0.000089
          104              H       8.962773      20.736879       3.295086       0.121994       1.126345 0.80394360E+01  0.77350638E+02                                 1.657046                            1.558859      -0.896753       2.461755                    0.998952       3.149611       8.140283       0.561628       1.133494      -0.746555       0.013856      -0.013771      -0.036559       0.041451      -0.007980      -0.000971       0.001528       0.001654       0.049574      -0.016293      -0.000419       0.016711              1.718298       1.632644      -0.293897      -0.271181       1.571897       0.260947       1.950354           0.000253
          105              H       3.061458      33.168834      10.441098       0.120324       1.142491 0.82216561E+01  0.79573252E+02                                 1.675680                            1.578807      -0.902195       2.457337                    0.998893       3.172075       8.231049       0.556632       1.136920      -0.745758      -0.014697       0.013805      -0.035641       0.040949      -0.007552       0.001259      -0.002389       0.002439       0.049543      -0.015938      -0.000966       0.016904              1.717583       1.641593      -0.311906       0.260180       1.625020      -0.236498       1.886137           0.000255
          106              H       7.941484      26.585928       7.712753       0.113110       1.129765 0.79657476E+01  0.76508021E+02                                 1.658389                            1.548476      -0.850988       2.472620                    0.999209       3.206179       8.294333       0.564953       1.128791      -0.746915       0.032266       0.015955       0.006591       0.036593       0.005869      -0.005142       0.010639       0.020905      -0.016142      -0.019161       0.004134       0.015028              1.734431       1.878997       0.328912       0.138776       1.734650       0.377411       1.589647          -0.000001
          107              H       8.945912      20.787740       7.284065       0.121111       1.125672 0.80917108E+01  0.78034531E+02                                 1.660939                            1.567675      -0.892136       2.462179                    0.999034       3.162466       8.201760       0.557643       1.138946      -0.745137       0.014201      -0.012800       0.036945       0.041598      -0.006906       0.001529      -0.000763       0.000233       0.051194      -0.015448      -0.001765       0.017213              1.703441       1.617627      -0.291478       0.262022       1.592482      -0.220299       1.900214          -0.000255
          108              H       4.793313      31.392321      14.306557       0.124852       1.158656 0.84534927E+01  0.82655517E+02                                 1.715540                            1.619434      -0.911997       2.450496                    0.998875       3.217621       8.481289       0.538454       1.163380      -0.739080       0.010009      -0.011616       0.032729       0.036143      -0.011314      -0.001022      -0.001685      -0.004902       0.047329      -0.019562       0.003652       0.015910              1.777776       1.748453      -0.294306       0.289245       1.558353      -0.238364       2.026520           0.000088
          109              H       7.876449      25.012861       5.994368       0.122308       1.186691 0.86848247E+01  0.85518656E+02                                 1.748885                            1.646070      -0.906367       2.451938                    0.998862       3.232311       8.558672       0.531667       1.169948      -0.737814       0.030860      -0.002568      -0.020197       0.036971       0.007267      -0.007267       0.009168       0.022822      -0.003270      -0.019549       0.003931       0.015618              1.829500       2.047468      -0.162881      -0.411729       1.652852       0.300020       1.788180          -0.000004
          110              H       4.102016      28.950979      11.374766       0.118426       1.193861 0.86715332E+01  0.85273367E+02                                 1.746031                            1.635853      -0.902046       2.449892                    0.998868       3.254242       8.584067       0.538226       1.157241      -0.740540      -0.032026       0.003319       0.015581       0.035769       0.005860      -0.004813       0.009912       0.024235      -0.010874      -0.019156       0.003477       0.015679              1.837275       2.079466      -0.236078      -0.388324       1.700529       0.348793       1.731830           0.000003
          111              H       7.250187      22.357174       7.247735       0.124175       1.187642 0.86973487E+01  0.85846892E+02                                 1.759102                            1.653847      -0.979203       2.417162                    0.998447       3.279026       8.750567       0.526179       1.179329      -0.734850      -0.010454       0.009335       0.034797       0.037513      -0.010658       0.000669       0.000472       0.007263       0.053318      -0.020162       0.002369       0.017793              1.842129       1.657960      -0.355143      -0.281337       1.811920       0.352775       2.056505           0.000090
          112              H       4.776452      31.653893      10.346642       0.124190       1.170282 0.85376572E+01  0.83691185E+02                                 1.727897                            1.628219      -0.931941       2.441074                    0.998762       3.226688       8.517922       0.536595       1.164444      -0.738860       0.011015      -0.005680      -0.034900       0.037035      -0.010633      -0.000851      -0.002262       0.007791       0.049769      -0.019770       0.003004       0.016766              1.800983       1.629807      -0.303136      -0.299685       1.703216       0.305519       2.069926          -0.000094
          113              H      16.133473      27.941018       9.209528       0.105457       1.135788 0.80028457E+01  0.76891554E+02                                 1.659027                            1.547035      -0.823135       2.481378                    0.999267       3.222322       8.315607       0.568440       1.121469      -0.748735      -0.031378      -0.006139      -0.014419       0.035074      -0.004216       0.004343       0.011042       0.018574      -0.020434      -0.018570       0.004705       0.013865              1.740319       1.882700       0.168462       0.327162       1.588282       0.400529       1.749976           0.000001
          114              H      15.143497      32.587562      14.789739       0.120435       1.124545 0.80257399E+01  0.77137755E+02                                 1.649217                            1.552661      -0.877101       2.467274                    0.999161       3.156198       8.136404       0.565751       1.126417      -0.748192      -0.013287       0.038085       0.011592       0.041969      -0.001389      -0.007797       0.000197      -0.025196      -0.027381      -0.016416      -0.000838       0.017254              1.709154       1.619259      -0.282136      -0.274054       1.973299       0.243173       1.534903           0.000239
          115              H      19.317774      21.434405       4.130664       0.125323       1.156136 0.83770006E+01  0.81709480E+02                                 1.710569                            1.610009      -0.911534       2.450941                    0.998838       3.215404       8.461060       0.541157       1.160377      -0.739668      -0.008796      -0.033881       0.009846       0.036363      -0.001365      -0.011396      -0.000288      -0.026713      -0.018162      -0.019829       0.003371       0.016458              1.778857       1.734450       0.308603      -0.276067       2.073609      -0.222540       1.528511           0.000002
          116              H      21.006273      21.459836       2.572129       0.122202       1.128905 0.80630982E+01  0.77643880E+02                                 1.660269                            1.561706      -0.903145       2.458756                    0.998917       3.153258       8.156089       0.560754       1.134301      -0.746340       0.013783      -0.036639      -0.013729       0.041483      -0.000978      -0.007740       0.001539      -0.024166      -0.027344      -0.016108      -0.000718       0.016825              1.721795       1.636023      -0.271845      -0.294991       1.954284       0.261610       1.575076          -0.000000
          117              H      15.104958      28.605848      15.004084       0.120315       1.142586 0.82225385E+01  0.79584144E+02                                 1.675786                            1.578902      -0.902288       2.457284                    0.998893       3.172250       8.231698       0.556608       1.136935      -0.745753      -0.014698      -0.035638       0.013805       0.040947       0.001257      -0.007553      -0.002389      -0.023552      -0.028431      -0.015940      -0.000964       0.016904              1.717700       1.641714       0.260201      -0.311951       1.886252      -0.236522       1.625136          -0.000253
          118              H      19.984984      25.877503       8.421178       0.113125       1.129575 0.79640769E+01  0.76487471E+02                                 1.658159                            1.548281      -0.850847       2.472703                    0.999210       3.205875       8.293128       0.565009       1.128744      -0.746927       0.032274       0.006601       0.015940       0.036596      -0.005139       0.005863       0.010638       0.018530      -0.023285      -0.019158       0.004130       0.015028              1.734153       1.878670       0.138707       0.328809       1.589399       0.377303       1.734390          -0.000000
          119              H      20.989412      25.448815       2.622990       0.121392       1.127011 0.81045166E+01  0.78195598E+02                                 1.662845                            1.569378      -0.897011       2.459991                    0.999011       3.164203       8.210523       0.557047       1.139618      -0.744964       0.014119       0.037039      -0.012745       0.041637       0.001529      -0.006712      -0.000771      -0.025665      -0.025975      -0.015302      -0.002007       0.017309              1.705449       1.619585       0.262319      -0.292118       1.902358      -0.220540       1.594403          -0.000009
          120              H      16.836813      32.471307      13.227571       0.124869       1.158417 0.84512463E+01  0.82627433E+02                                 1.715252                            1.619178      -0.911821       2.450597                    0.998877       3.217250       8.479786       0.538521       1.163322      -0.739095       0.010004       0.032735      -0.011617       0.036148      -0.001023      -0.011313      -0.001685      -0.026114      -0.016321      -0.019561       0.003650       0.015911              1.777460       1.748128       0.289160      -0.294205       2.026171      -0.238296       1.558081          -0.000082
          121              H      19.919949      24.159118       6.848111       0.122334       1.186609 0.86840100E+01  0.85508649E+02                                 1.748814                            1.645999      -0.906400       2.451950                    0.998862       3.232133       8.558108       0.531675       1.169958      -0.737813       0.030875      -0.020183      -0.002585       0.036977      -0.007262       0.007263       0.009168       0.013062      -0.032625      -0.019551       0.003927       0.015625              1.829438       2.047355      -0.411759      -0.162941       1.788130       0.300019       1.652829           0.000001
          122              H      16.145516      29.539516      10.786229       0.118432       1.193808 0.86710420E+01  0.85267292E+02                                 1.745978                            1.635806      -0.902006       2.449916                    0.998869       3.254159       8.583773       0.538234       1.157240      -0.740541      -0.032026       0.015586       0.003317       0.035771      -0.004815       0.005860       0.009912       0.017554      -0.030910      -0.019155       0.003477       0.015679              1.837230       2.079418      -0.388319      -0.236084       1.731783       0.348784       1.700490           0.000001
          123              H      19.293687      25.412485       4.192424       0.124234       1.186650 0.86878895E+01  0.85727468E+02                                 1.757891                            1.652760      -0.978443       2.417566                    0.998454       3.277590       8.744496       0.526458       1.179062      -0.734915      -0.010431       0.034803       0.009318       0.037509       0.000678      -0.010675       0.000467      -0.023017      -0.037516      -0.020170       0.002388       0.017782              1.840871       1.656960      -0.281168      -0.354881       2.054905       0.352493       1.810750          -0.000006
          124              H      16.819952      28.511392      13.489143       0.124174       1.170450 0.85392391E+01  0.83710923E+02                                 1.728086                            1.628389      -0.932070       2.440998                    0.998761       3.226974       8.519010       0.536556       1.164470      -0.738853       0.011014      -0.034898      -0.005679       0.037033      -0.000850      -0.010636      -0.002265      -0.020991      -0.036573      -0.019773       0.003005       0.016768              1.801194       1.630000      -0.299735      -0.303204       2.070161       0.305566       1.703421           0.000097
          125              H      16.133473       8.388482      27.119972       0.105475       1.135539 0.80006126E+01  0.76863839E+02                                 1.658706                            1.546759      -0.822958       2.481479                    0.999268       3.221904       8.313873       0.568531       1.121381      -0.748759      -0.031390       0.006150       0.014401       0.035079       0.004211      -0.004339       0.011041       0.018578      -0.020447      -0.018568       0.004702       0.013866              1.739954       1.882295      -0.168417      -0.327068       1.587959       0.400385       1.749607           0.000000
          126              H      15.143497       3.741939      21.539761       0.120715       1.126329 0.80424412E+01  0.77346314E+02                                 1.651645                            1.554810      -0.882637       2.464765                    0.999130       3.158619       8.147878       0.565010       1.127192      -0.747987      -0.013219      -0.038171      -0.011527       0.042008       0.001383       0.007553       0.000192      -0.025401      -0.027469      -0.016230      -0.001139       0.017369              1.711789       1.621854       0.282656       0.274883       1.976244       0.243620       1.537269           0.000003
          127              H      19.317774      14.895095      32.198836       0.125334       1.156006 0.83758039E+01  0.81694360E+02                                 1.710397                            1.609863      -0.911450       2.451008                    0.998840       3.215156       8.460050       0.541200       1.160333      -0.739680      -0.008811       0.033901      -0.009865       0.036390       0.001351       0.011369      -0.000301      -0.026742      -0.018182      -0.019812       0.003338       0.016474              1.778626       1.734171      -0.308507       0.275884       2.073463      -0.222435       1.528243          -0.000088
          128              H      21.006273      14.869664      33.757371       0.121993       1.126356 0.80395367E+01  0.77351885E+02                                 1.657061                            1.558872      -0.896755       2.461753                    0.998952       3.149623       8.140341       0.561623       1.133499      -0.746553       0.013856       0.036559       0.013770       0.041450       0.000971       0.007981       0.001527      -0.023960      -0.027268      -0.016293      -0.000418       0.016711              1.718316       1.632659       0.271186       0.293902       1.950377       0.260953       1.571912           0.000253
          129              H      15.104958       7.723652      21.325416       0.120600       1.144044 0.82364404E+01  0.79759601E+02                                 1.677860                            1.580745      -0.907057       2.455168                    0.998868       3.174041       8.240898       0.555965       1.137668      -0.745566      -0.014635       0.035740      -0.013755       0.040997      -0.001282       0.007370      -0.002409      -0.023712      -0.028505      -0.015802      -0.001197       0.016998              1.719899       1.643868      -0.260532       0.312670       1.888592      -0.236812       1.627238          -0.000005
          130              H      19.984984      10.451997      27.908322       0.113118       1.129751 0.79656187E+01  0.76506559E+02                                 1.658385                            1.548471      -0.850993       2.472625                    0.999209       3.206143       8.294258       0.564949       1.128802      -0.746912       0.032264      -0.006590      -0.015960       0.036594       0.005142      -0.005870       0.010637       0.018523      -0.023282      -0.019159       0.004132       0.015027              1.734430       1.878987      -0.138770      -0.328901       1.589650       0.377418       1.734653          -0.000003
          131              H      20.989412      10.880685      33.706510       0.121107       1.125728 0.80922309E+01  0.78041059E+02                                 1.661021                            1.567748      -0.892151       2.462169                    0.999034       3.162528       8.202089       0.557617       1.138978      -0.745129       0.014202      -0.036944       0.012797       0.041597      -0.001528       0.006907      -0.000762      -0.025479      -0.025946      -0.015448      -0.001764       0.017212              1.703530       1.617710      -0.262042       0.291505       1.900314      -0.220315       1.592565          -0.000261
          132              H      16.836813       3.858193      23.101929       0.124929       1.157903 0.84463492E+01  0.82566623E+02                                 1.714667                            1.618644      -0.911590       2.450748                    0.998878       3.216469       8.476740       0.538649       1.163229      -0.739118       0.009993      -0.032732       0.011609       0.036139       0.001033       0.011331      -0.001677      -0.026093      -0.016324      -0.019572       0.003672       0.015900              1.776901       1.747678      -0.289093       0.294193       2.025322      -0.238251       1.557702           0.000003
          133              H      19.919949      12.170383      29.481389       0.122301       1.186704 0.86849322E+01  0.85519824E+02                                 1.748882                            1.646067      -0.906371       2.451929                    0.998862       3.232339       8.558701       0.531674       1.169930      -0.737818       0.030860       0.020196       0.002563       0.036971       0.007267      -0.007268       0.009168       0.013048      -0.032592      -0.019549       0.003931       0.015618              1.829504       2.047468       0.411734       0.162890       1.788184       0.300027       1.652859          -0.000004
          134              H      16.145516       6.789984      25.543271       0.118480       1.193466 0.86678200E+01  0.85226928E+02                                 1.745586                            1.635455      -0.901897       2.450012                    0.998870       3.253602       8.581617       0.538320       1.157174      -0.740558      -0.032040      -0.015579      -0.003332       0.035782       0.004813      -0.005853       0.009908       0.017564      -0.030941      -0.019155       0.003469       0.015686              1.836808       2.078894       0.388200       0.236043       1.731395       0.348664       1.700136           0.000002
          135              H      19.293687      10.917015      32.137076       0.124181       1.187663 0.86975484E+01  0.85849623E+02                                 1.759150                            1.653888      -0.979212       2.417164                    0.998447       3.279028       8.750700       0.526160       1.179361      -0.734843      -0.010453      -0.034799      -0.009337       0.037515      -0.000668       0.010657       0.000473      -0.023028      -0.037558      -0.020162       0.002367       0.017794              1.842187       1.658009       0.281355       0.355166       2.056569       0.352798       1.811983           0.000087
          136              H      16.819952       7.818108      22.840357       0.124243       1.169568 0.85308686E+01  0.83606353E+02                                 1.727049                            1.627453      -0.931462       2.441338                    0.998766       3.225691       8.513807       0.536791       1.164274      -0.738902       0.010993       0.034904       0.005669       0.037031       0.000842       0.010655      -0.002267      -0.020982      -0.036547      -0.019785       0.003026       0.016760              1.800138       1.629165       0.299551       0.303025       2.068767       0.305365       1.702480          -0.000004
          137              H      16.133473      27.119972      27.941018       0.105432       1.135807 0.80029688E+01  0.76892422E+02                                 1.658986                            1.546999      -0.823085       2.481383                    0.999267       3.222358       8.315467       0.568478       1.121399      -0.748753      -0.031386       0.014402      -0.006135       0.035073      -0.004339      -0.004217      -0.011046       0.019508      -0.017647      -0.018574       0.004708       0.013866              1.740280       1.882658      -0.327157       0.168470       1.749936      -0.400512       1.588245          -0.000000
          138              H      15.143497      21.539761      32.587562       0.120736       1.126015 0.80395556E+01  0.77310647E+02                                 1.651253                            1.554465      -0.882391       2.464905                    0.999132       3.158119       8.145834       0.565116       1.127097      -0.748012      -0.013207      -0.011532       0.038179       0.042013       0.007553      -0.001380      -0.000196       0.001038       0.051835      -0.016229      -0.001139       0.017368              1.711352       1.621461       0.274756      -0.282538       1.536888      -0.243512       1.975707          -0.000001
          139              H      19.317774      32.198836      21.434405       0.125240       1.156890 0.83840576E+01  0.81796952E+02                                 1.711423                            1.610777      -0.911967       2.450673                    0.998835       3.216570       8.465573       0.540972       1.160508      -0.739634      -0.008807      -0.009862      -0.033878       0.036367       0.011377      -0.001359       0.000299      -0.004288       0.049178      -0.019816       0.003350       0.016466              1.779720       1.735208       0.276169       0.308752       1.529139       0.222623       2.074814          -0.000081
          140              H      21.006273      33.757371      21.459836       0.121887       1.127433 0.80493283E+01  0.77471591E+02                                 1.658259                            1.559930      -0.897637       2.461227                    0.998944       3.151357       8.146825       0.561360       1.133658      -0.746509       0.013846       0.013772      -0.036526       0.041419       0.007981      -0.000959      -0.001521       0.001649       0.049558      -0.016290      -0.000413       0.016703              1.719615       1.633880       0.294285      -0.271474       1.573084      -0.261245       1.951880           0.000257
          141              H      15.104958      21.325416      28.605848       0.120566       1.144358 0.82393103E+01  0.79794951E+02                                 1.678216                            1.581059      -0.907244       2.455049                    0.998865       3.174528       8.242758       0.555885       1.137723      -0.745551      -0.014629      -0.013760      -0.035733       0.040990       0.007376       0.001278       0.002410       0.002400       0.049814      -0.015807      -0.001189       0.016996              1.720297       1.644269       0.312808       0.260637       1.627606       0.236898       1.889015           0.000002
          142              H      19.984984      27.908322      25.877503       0.113156       1.129538 0.79637761E+01  0.76484392E+02                                 1.658180                            1.548297      -0.850883       2.472710                    0.999210       3.205784       8.293071       0.564978       1.128809      -0.746911       0.032267      -0.015960       0.006606       0.036599      -0.005869      -0.005137      -0.010631       0.020904      -0.016147      -0.019153       0.004126       0.015027              1.734192       1.878712      -0.328834       0.138734       1.734421      -0.377331       1.589445           0.000002
          143              H      20.989412      33.706510      25.448815       0.121157       1.125225 0.80875780E+01  0.77983757E+02                                 1.660426                            1.567219      -0.891798       2.462382                    0.999037       3.161704       8.198881       0.557761       1.138865      -0.745159       0.014201       0.012799       0.036955       0.041607       0.006899       0.001532       0.000764       0.000230       0.051193      -0.015441      -0.001773       0.017214              1.702873       1.617058       0.291286       0.261882       1.591955       0.220186       1.899606          -0.000260
          144              H      16.836813      23.101929      32.471307       0.124989       1.157476 0.84422729E+01  0.82515892E+02                                 1.714176                            1.618198      -0.911397       2.450897                    0.998881       3.215741       8.473952       0.538756       1.163149      -0.739139       0.010008       0.011603       0.032745       0.036153       0.011325      -0.001023       0.001676      -0.004888       0.047324      -0.019570       0.003663       0.015907              1.776394       1.747220       0.294067       0.289026       1.557276       0.238175       2.024685          -0.000003
          145              H      19.919949      29.481389      24.159118       0.122268       1.186944 0.86871255E+01  0.85546838E+02                                 1.749106                            1.646264      -0.906543       2.451816                    0.998860       3.232737       8.560031       0.531648       1.169915      -0.737821       0.030865       0.002562      -0.020178       0.036964      -0.007272      -0.007262      -0.009173       0.022826      -0.003295      -0.019554       0.003934       0.015620              1.829739       2.047718       0.162932      -0.411842       1.653069      -0.300092       1.788432           0.000006
          146              H      16.145516      25.543271      29.539516       0.118490       1.193520 0.86683537E+01  0.85234112E+02                                 1.745699                            1.635554      -0.901943       2.449998                    0.998870       3.253651       8.582049       0.538276       1.157243      -0.740542      -0.032033      -0.003332       0.015592       0.035782      -0.005853      -0.004817      -0.009906       0.024250      -0.010866      -0.019153       0.003469       0.015684              1.836944       2.079071       0.236056      -0.388207       1.700260      -0.348705       1.731503          -0.000002
          147              H      19.293687      32.137076      25.412485       0.124234       1.187088 0.86921300E+01  0.85781312E+02                                 1.758468                            1.653284      -0.978808       2.417407                    0.998452       3.278099       8.746978       0.526308       1.179234      -0.734875      -0.010453      -0.009340       0.034812       0.037528       0.010649       0.000665      -0.000477       0.007260       0.053322      -0.020154       0.002359       0.017794              1.841430       1.657333       0.354914      -0.281235       1.811228      -0.352619       2.055730           0.000087
          148              H      16.819952      22.840357      28.511392       0.124209       1.169898 0.85339455E+01  0.83644721E+02                                 1.727428                            1.627789      -0.931663       2.441209                    0.998764       3.226198       8.515787       0.536710       1.164334      -0.738886       0.011002       0.005662      -0.034893       0.037022       0.010658      -0.000843       0.002270       0.007783       0.049732      -0.019786       0.003031       0.016756              1.800553       1.629537       0.303148      -0.299618       1.702872      -0.305451       2.069250           0.000001
          149              H      16.133473       9.209528       8.388482       0.105460       1.135708 0.80021323E+01  0.76882674E+02                                 1.658922                            1.546945      -0.823067       2.481414                    0.999267       3.222190       8.315046       0.568471       1.121438      -0.748744      -0.031384      -0.014410       0.006145       0.035076       0.004342       0.004213      -0.011042       0.019510      -0.017637      -0.018570       0.004705       0.013865              1.740203       1.882578       0.327150      -0.168466       1.749849      -0.400481       1.588182           0.000001
          150              H      15.143497      14.789739       3.741939       0.120449       1.124381 0.80242287E+01  0.77119171E+02                                 1.649022                            1.552487      -0.876985       2.467343                    0.999162       3.155927       8.135344       0.565800       1.126377      -0.748202      -0.013281       0.011600      -0.038088       0.041972      -0.007795       0.001388      -0.000201       0.001092       0.051482      -0.016413      -0.000840       0.017253              1.708938       1.619050      -0.273990       0.282084       1.534717      -0.243133       1.973049           0.000238
          151              H      19.317774       4.130664      14.895095       0.125293       1.156531 0.83806997E+01  0.81755599E+02                                 1.711043                            1.610434      -0.911826       2.450789                    0.998837       3.215996       8.463481       0.541044       1.160477      -0.739643      -0.008818       0.009868       0.033886       0.036379      -0.011374       0.001352       0.000301      -0.004285       0.049196      -0.019815       0.003344       0.016471              1.779341       1.734909      -0.276097      -0.308707       1.528831       0.222578       2.074284           0.000084
          152              H      21.006273       2.572129      14.869664       0.121884       1.127413 0.80491560E+01  0.77469402E+02                                 1.658227                            1.559904      -0.897604       2.461243                    0.998944       3.151341       8.146716       0.561370       1.133644      -0.746512       0.013845      -0.013766       0.036529       0.041419      -0.007983       0.000958      -0.001518       0.001654       0.049564      -0.016294      -0.000411       0.016705              1.719572       1.633869      -0.294275       0.271452       1.573042      -0.261211       1.951806          -0.000256
          153              H      15.104958      15.004084       7.723652       0.120320       1.142558 0.82222690E+01  0.79580702E+02                                 1.675741                            1.578862      -0.902273       2.457292                    0.998893       3.172202       8.231469       0.556624       1.136915      -0.745758      -0.014697       0.013807       0.035637       0.040947      -0.007553      -0.001258       0.002389       0.002439       0.049543      -0.015939      -0.000965       0.016904              1.717648       1.641660      -0.311931      -0.260190       1.625086       0.236508       1.886198          -0.000259
          154              H      19.984984       8.421178      10.451997       0.113115       1.129767 0.79657736E+01  0.76508454E+02                                 1.658402                            1.548487      -0.851008       2.472615                    0.999209       3.206184       8.294399       0.564945       1.128804      -0.746912       0.032264       0.015958      -0.006593       0.036593       0.005870       0.005141      -0.010638       0.020904      -0.016142      -0.019160       0.004133       0.015027              1.734451       1.879011       0.328917      -0.138780       1.734673      -0.377423       1.589668          -0.000004
          155              H      20.989412       2.622990      10.880685       0.121121       1.125570 0.80907662E+01  0.78023053E+02                                 1.660839                            1.567584      -0.892031       2.462241                    0.999035       3.162274       8.201106       0.557660       1.138947      -0.745138       0.014201      -0.012798      -0.036949       0.041601      -0.006904      -0.001529       0.000763       0.000233       0.051194      -0.015446      -0.001767       0.017213              1.703335       1.617520      -0.291440      -0.262004       1.592376       0.220283       1.900109           0.000254
          156              H      16.836813      13.227571       3.858193       0.124874       1.158353 0.84506366E+01  0.82619691E+02                                 1.715164                            1.619101      -0.911776       2.450623                    0.998877       3.217138       8.479302       0.538546       1.163294      -0.739102       0.010007      -0.011610      -0.032739       0.036149      -0.011313       0.001021       0.001683      -0.004899       0.047336      -0.019561       0.003649       0.015912              1.777359       1.748014      -0.294172      -0.289136       1.557998       0.238278       2.026065          -0.000080
          157              H      19.919949       6.848111      12.170383       0.122283       1.186839 0.86861851E+01  0.85535427E+02                                 1.749024                            1.646193      -0.906464       2.451868                    0.998861       3.232571       8.559538       0.531650       1.169940      -0.737815       0.030858      -0.002564       0.020192       0.036966       0.007269       0.007265      -0.009170       0.022820      -0.003278      -0.019550       0.003933       0.015617              1.829654       2.047644      -0.162899       0.411774       1.652992      -0.300064       1.788328          -0.000006
          158              H      16.145516      10.786229       6.789984       0.118444       1.193784 0.86708425E+01  0.85264969E+02                                 1.745970                            1.635799      -0.902009       2.449925                    0.998869       3.254100       8.583642       0.538229       1.157257      -0.740537      -0.032028       0.003322      -0.015584       0.035772       0.005859       0.004814      -0.009911       0.024238      -0.010869      -0.019156       0.003475       0.015680              1.837205       2.079384      -0.236066       0.388305       1.700464      -0.348770       1.731767           0.000002
          159              H      19.293687       4.192424      10.917015       0.124199       1.187499 0.86959897E+01  0.85830043E+02                                 1.758962                            1.653719      -0.979116       2.417226                    0.998448       3.278763       8.749663       0.526199       1.179331      -0.734850      -0.010456       0.009337      -0.034800       0.037517      -0.010654      -0.000667      -0.000473       0.007264       0.053319      -0.020159       0.002365       0.017793              1.841978       1.657826      -0.355094       0.281310       1.811765      -0.352739       2.056342          -0.000089
          160              H      16.819952      13.489143       7.818108       0.124170       1.170402 0.85387841E+01  0.83705077E+02                                 1.728016                            1.628328      -0.932006       2.441025                    0.998762       3.226897       8.518646       0.536576       1.164445      -0.738859       0.011014      -0.005676       0.034897       0.037032      -0.010636       0.000850       0.002263       0.007790       0.049767      -0.019772       0.003007       0.016766              1.801112       1.629920      -0.303173       0.299711       1.703341      -0.305548       2.070075           0.000091
          161              H      19.997027      26.553232      27.374278       0.105429       1.135837 0.80032304E+01  0.76895661E+02                                 1.659023                            1.547031      -0.823100       2.481373                    0.999267       3.222405       8.315662       0.568467       1.121409      -0.748750       0.031385       0.006135      -0.014403       0.035072      -0.004217      -0.004339      -0.011047       0.018577      -0.020438      -0.018575       0.004709       0.013866              1.740323       1.882701       0.168476      -0.327169       1.588285      -0.400531       1.749983          -0.000000
          162              H      20.987003      21.906689      32.954489       0.120738       1.125998 0.80393979E+01  0.77308712E+02                                 1.651233                            1.554447      -0.882379       2.464912                    0.999132       3.158091       8.145726       0.565121       1.127093      -0.748013       0.013208      -0.038180       0.011531       0.042013      -0.001380       0.007553      -0.000195      -0.025399      -0.027474      -0.016229      -0.001140       0.017368              1.711330       1.621440      -0.282533       0.274750       1.975684      -0.243507       1.536868          -0.000002
          163              H      16.812726      33.059845      22.295414       0.125275       1.156384 0.83793681E+01  0.81738398E+02                                 1.710806                            1.610235      -0.911613       2.450875                    0.998838       3.215814       8.462458       0.541119       1.160375      -0.739668       0.008796       0.033890       0.009867       0.036377      -0.001359       0.011375       0.000302      -0.026729      -0.018177      -0.019813       0.003346       0.016467              1.779046       1.734532       0.308559       0.275975       2.074020       0.222489       1.528585          -0.000082
          164              H      15.124227      33.034414      20.736879       0.121984       1.126554 0.80413525E+01  0.77374350E+02                                 1.657308                            1.559089      -0.896936       2.461653                    0.998950       3.149938       8.141633       0.561558       1.133559      -0.746538      -0.013865       0.036553      -0.013767       0.041448      -0.000974       0.007981      -0.001526      -0.023962      -0.027264      -0.016293      -0.000419       0.016712              1.718595       1.632902      -0.271260       0.293985       1.950720      -0.261029       1.572163           0.000259
          165              H      21.025542      25.888402      33.168834       0.120558       1.144434 0.82400146E+01  0.79803612E+02                                 1.678300                            1.581133      -0.907306       2.455012                    0.998865       3.174656       8.243231       0.555867       1.137733      -0.745548       0.014629       0.035731       0.013759       0.040988       0.001278       0.007376       0.002409      -0.023707      -0.028508      -0.015807      -0.001189       0.016996              1.720386       1.644356       0.260654       0.312836       1.889111       0.236913       1.627691          -0.000008
          166              H      16.145516      28.616747      26.585928       0.113160       1.129487 0.79633068E+01  0.76478563E+02                                 1.658113                            1.548238      -0.850848       2.472731                    0.999210       3.205695       8.292700       0.564998       1.128790      -0.746917      -0.032268      -0.006606       0.015960       0.036600      -0.005137      -0.005869      -0.010631       0.018525      -0.023284      -0.019152       0.004125       0.015027              1.734115       1.878636       0.138724      -0.328815       1.589371      -0.377298       1.734339           0.000002
          167              H      15.141088      29.045435      20.787740       0.121151       1.125286 0.80881658E+01  0.77990996E+02                                 1.660495                            1.567282      -0.891866       2.462344                    0.999037       3.161837       8.199361       0.557745       1.138874      -0.745156      -0.014206      -0.036954      -0.012794       0.041606       0.001532       0.006901       0.000763      -0.025483      -0.025944      -0.015443      -0.001771       0.017215              1.702949       1.617137       0.261894       0.291315       1.899679       0.220198       1.592032          -0.000252
          168              H      19.293687      22.022943      31.392321       0.124994       1.157447 0.84420058E+01  0.82512652E+02                                 1.714153                            1.618177      -0.911367       2.450916                    0.998881       3.215683       8.473775       0.538758       1.163155      -0.739138      -0.010008      -0.032746      -0.011604       0.036154      -0.001023       0.011325       0.001676      -0.026105      -0.016329      -0.019569       0.003663       0.015907              1.776369       1.747194       0.289022       0.294060       2.024658       0.238172       1.557255          -0.000001
          169              H      16.210551      30.335133      25.012861       0.122286       1.186728 0.86851043E+01  0.85521452E+02                                 1.748853                            1.646041      -0.906406       2.451899                    0.998861       3.232413       8.558733       0.531702       1.169870      -0.737832      -0.030868       0.020181      -0.002564       0.036969      -0.007263      -0.007270      -0.009172       0.013058      -0.032593      -0.019553       0.003933       0.015620              1.829463       2.047401      -0.411755       0.162895       1.788165      -0.300014       1.652822           0.000005
          170              H      19.984984      24.954734      28.950979       0.118490       1.193500 0.86681705E+01  0.85231788E+02                                 1.745673                            1.635531      -0.901932       2.450003                    0.998870       3.253628       8.581938       0.538283       1.157235      -0.740544       0.032033      -0.015593       0.003331       0.035782      -0.004817      -0.005853      -0.009905       0.017557      -0.030941      -0.019153       0.003469       0.015684              1.836916       2.079034      -0.388198       0.236050       1.731477      -0.348697       1.700236          -0.000001
          171              H      16.836813      29.081765      22.357174       0.124223       1.187194 0.86931576E+01  0.85794253E+02                                 1.758588                            1.653393      -0.978902       2.417351                    0.998451       3.278309       8.747769       0.526283       1.179251      -0.734870       0.010447      -0.034812       0.009343       0.037527       0.000667       0.010653      -0.000476      -0.023035      -0.037559      -0.020159       0.002361       0.017798              1.841563       1.657456      -0.281255       0.354959       2.055873      -0.352646       1.811361           0.000092
          172              H      19.310548      25.982858      31.653893       0.124205       1.169954 0.85344724E+01  0.83651348E+02                                 1.727498                            1.627851      -0.931702       2.441187                    0.998764       3.226284       8.516146       0.536693       1.164351      -0.738882      -0.011002       0.034892      -0.005663       0.037021      -0.000843       0.010658       0.002270      -0.020974      -0.036542      -0.019787       0.003031       0.016756              1.800630       1.629606      -0.299637       0.303171       2.069339      -0.305472       1.702946          -0.000005
          173              H      19.997027       9.776268       8.955222       0.105446       1.135849 0.80033910E+01  0.76898138E+02                                 1.659087                            1.547088      -0.823162       2.481355                    0.999267       3.222432       8.315976       0.568430       1.121469      -0.748735       0.031377      -0.006136       0.014418       0.035072       0.004218       0.004343      -0.011044       0.018574      -0.020433      -0.018572       0.004707       0.013865              1.740387       1.882770      -0.168470       0.327178       1.588344      -0.400556       1.750047          -0.000003
          174              H      20.987003      14.422812       3.375011       0.120450       1.124369 0.80241178E+01  0.77117811E+02                                 1.649008                            1.552475      -0.876977       2.467348                    0.999162       3.155907       8.135267       0.565804       1.126375      -0.748203       0.013281       0.038088      -0.011600       0.041972       0.001388      -0.007794      -0.000201      -0.025195      -0.027379      -0.016413      -0.000840       0.017253              1.708925       1.619037       0.282082      -0.273986       1.973033      -0.243131       1.534704           0.000237
          175              H      16.812726       3.269655      14.034086       0.125305       1.156243 0.83780081E+01  0.81722080E+02                                 1.710697                            1.610123      -0.911603       2.450893                    0.998838       3.215620       8.461879       0.541127       1.160402      -0.739661       0.008791      -0.033877      -0.009855       0.036360       0.001367      -0.011399       0.000290      -0.026707      -0.018169      -0.019830       0.003374       0.016456              1.779005       1.734615      -0.308640      -0.276114       2.073769       0.222567       1.528631          -0.000001
          176              H      15.124227       3.295086      15.592621       0.122181       1.129169 0.80655336E+01  0.77673962E+02                                 1.660594                            1.561993      -0.903366       2.458631                    0.998915       3.153684       8.157802       0.560670       1.134374      -0.746320      -0.013792      -0.036634       0.013719       0.041479       0.000979      -0.007741      -0.001534      -0.024169      -0.027349      -0.016110      -0.000717       0.016827              1.722150       1.636367       0.271924      -0.295100       1.954691      -0.261679       1.575392           0.000001
          177              H      21.025542      10.441098       3.160667       0.120305       1.142732 0.82238859E+01  0.79600772E+02                                 1.675958                            1.579053      -0.902386       2.457225                    0.998892       3.172461       8.232541       0.556568       1.136967      -0.745745       0.014694      -0.035633      -0.013809       0.040943      -0.001256      -0.007554       0.002389      -0.023550      -0.028428      -0.015939      -0.000963       0.016902              1.717880       1.641887      -0.260239      -0.312008       1.886446       0.236553       1.625307          -0.000264
          178              H      16.145516       7.712753       9.743572       0.113136       1.129529 0.79636712E+01  0.76482670E+02                                 1.658125                            1.548251      -0.850816       2.472728                    0.999210       3.205782       8.292863       0.565010       1.128757      -0.746925      -0.032275       0.006604      -0.015942       0.036598       0.005137       0.005863      -0.010636       0.018530      -0.023283      -0.019156       0.004129       0.015027              1.734116       1.878631      -0.138703       0.328801       1.589364      -0.377289       1.734351          -0.000000
          179              H      15.141088       7.284065      15.541760       0.121404       1.126927 0.81037691E+01  0.78186684E+02                                 1.662779                            1.569319      -0.896943       2.460036                    0.999012       3.164056       8.210087       0.557049       1.139638      -0.744959      -0.014123       0.037042       0.012741       0.041641      -0.001530      -0.006710       0.000771      -0.025668      -0.025975      -0.015301      -0.002009       0.017310              1.705382       1.619520      -0.262306      -0.292098       1.902287       0.220531       1.594338          -0.000005
          180              H      19.293687      14.306557       4.937179       0.124878       1.158337 0.84504783E+01  0.82617770E+02                                 1.715151                            1.619088      -0.911766       2.450632                    0.998877       3.217101       8.479190       0.538546       1.163298      -0.739101      -0.010008       0.032739       0.011611       0.036150       0.001021      -0.011312       0.001683      -0.026118      -0.016318      -0.019561       0.003648       0.015912              1.777345       1.748000      -0.289134      -0.294168       2.026050       0.238275       1.557986          -0.000081
          181              H      16.210551       5.994368      11.316639       0.122330       1.186567 0.86835954E+01  0.85503207E+02                                 1.748738                            1.645932      -0.906378       2.451956                    0.998862       3.232100       8.557842       0.531701       1.169918      -0.737822      -0.030877      -0.020180       0.002584       0.036977       0.007261       0.007263      -0.009169       0.013064      -0.032621      -0.019552       0.003928       0.015624              1.829357       2.047264       0.411731      -0.162928       1.788050      -0.299997       1.652758          -0.000002
          182              H      19.984984      11.374766       7.378521       0.118439       1.193828 0.86712501E+01  0.85270128E+02                                 1.746025                            1.635847      -0.902033       2.449909                    0.998868       3.254173       8.583941       0.538215       1.157271      -0.740534       0.032025       0.015589      -0.003319       0.035772       0.004816       0.005860      -0.009911       0.017553      -0.030914      -0.019155       0.003476       0.015679              1.837282       2.079473       0.388335      -0.236096       1.731832      -0.348802       1.700540          -0.000001
          183              H      16.836813       7.247735      13.972326       0.124246       1.186608 0.86875062E+01  0.85723002E+02                                 1.757879                            1.652748      -0.978405       2.417597                    0.998454       3.277501       8.744311       0.526447       1.179097      -0.734907       0.010426       0.034808      -0.009322       0.037512      -0.000678      -0.010675      -0.000468      -0.023020      -0.037522      -0.020172       0.002387       0.017785              1.840862       1.656953       0.281166      -0.354878       2.054898      -0.352488       1.810733          -0.000004
          184              H      19.310548      10.346642       4.675607       0.124160       1.170565 0.85403179E+01  0.83724326E+02                                 1.728215                            1.628504      -0.932117       2.440961                    0.998760       3.227145       8.519666       0.536530       1.164487      -0.738849      -0.011016      -0.034893       0.005675       0.037028       0.000850      -0.010637       0.002265      -0.020987      -0.036567      -0.019773       0.003007       0.016765              1.801333       1.630120       0.299771      -0.303245       2.070323      -0.305607       1.703558           0.000091
          185              H      19.997027      27.374278       9.776268       0.105467       1.135689 0.80019617E+01  0.76880647E+02                                 1.658905                            1.546930      -0.823076       2.481414                    0.999268       3.222162       8.314961       0.568473       1.121440      -0.748743       0.031382      -0.014413      -0.006147       0.035076      -0.004343       0.004213       0.011041       0.019509      -0.017637      -0.018569       0.004704       0.013865              1.740186       1.882555      -0.327146      -0.168465       1.749835       0.400478       1.588169          -0.000000
          186              H      20.987003      32.954489      14.422812       0.120374       1.125102 0.80308109E+01  0.77199709E+02                                 1.649841                            1.553213      -0.877464       2.467043                    0.999157       3.157089       8.139751       0.565609       1.126506      -0.748167       0.013277       0.011593       0.038068       0.041951       0.007798       0.001381       0.000192       0.001093       0.051469      -0.016414      -0.000834       0.017248              1.709821       1.619898       0.274241       0.282285       1.535490       0.243306       1.974077          -0.000233
          187              H      16.812726      22.295414       3.269655       0.125331       1.156003 0.83757723E+01  0.81693861E+02                                 1.710380                            1.609849      -0.911456       2.451002                    0.998840       3.215169       8.460036       0.541209       1.160317      -0.739683       0.008812       0.009863      -0.033901       0.036390       0.011370       0.001351      -0.000301      -0.004280       0.049205      -0.019813       0.003339       0.016474              1.778607       1.734156       0.275880      -0.308500       1.528229      -0.222432       2.073436          -0.000090
          188              H      15.124227      20.736879       3.295086       0.121994       1.126345 0.80394333E+01  0.77350601E+02                                 1.657045                            1.558858      -0.896753       2.461755                    0.998952       3.149611       8.140281       0.561628       1.133493      -0.746555      -0.013856      -0.013771      -0.036559       0.041451       0.007980       0.000971       0.001528       0.001654       0.049575      -0.016293      -0.000419       0.016711              1.718298       1.632643       0.293897       0.271181       1.571896       0.260947       1.950353           0.000253
          189              H      21.025542      33.168834      10.441098       0.120324       1.142488 0.82216275E+01  0.79572885E+02                                 1.675675                            1.578802      -0.902195       2.457337                    0.998893       3.172073       8.231032       0.556634       1.136917      -0.745758       0.014697       0.013805      -0.035641       0.040949       0.007552      -0.001259      -0.002389       0.002439       0.049543      -0.015938      -0.000966       0.016904              1.717578       1.641588       0.311904      -0.260178       1.625014      -0.236497       1.886130           0.000255
          190              H      16.145516      26.585928       7.712753       0.113110       1.129766 0.79657487E+01  0.76508034E+02                                 1.658389                            1.548476      -0.850989       2.472620                    0.999209       3.206179       8.294333       0.564953       1.128791      -0.746915      -0.032266       0.015955       0.006591       0.036593      -0.005869       0.005142       0.010639       0.020905      -0.016142      -0.019161       0.004134       0.015028              1.734431       1.878997      -0.328912      -0.138776       1.734650       0.377411       1.589647          -0.000001
          191              H      15.141088      20.787740       7.284065       0.121111       1.125672 0.80917100E+01  0.78034519E+02                                 1.660939                            1.567675      -0.892136       2.462179                    0.999034       3.162466       8.201759       0.557644       1.138945      -0.745137      -0.014201      -0.012800       0.036945       0.041598       0.006906      -0.001529      -0.000763       0.000233       0.051194      -0.015448      -0.001765       0.017213              1.703441       1.617627       0.291478      -0.262022       1.592482      -0.220299       1.900214          -0.000255
          192              H      19.293687      31.392321      14.306557       0.124852       1.158657 0.84534973E+01  0.82655580E+02                                 1.715541                            1.619435      -0.911997       2.450496                    0.998875       3.217621       8.481292       0.538454       1.163381      -0.739080      -0.010009      -0.011616       0.032729       0.036143       0.011314       0.001022      -0.001685      -0.004902       0.047329      -0.019562       0.003652       0.015910              1.777777       1.748454       0.294306      -0.289246       1.558354      -0.238365       2.026522           0.000088
          193              H      16.210551      25.012861       5.994368       0.122308       1.186690 0.86848120E+01  0.85518489E+02                                 1.748883                            1.646068      -0.906367       2.451937                    0.998862       3.232310       8.558664       0.531668       1.169947      -0.737815      -0.030860      -0.002568      -0.020197       0.036971      -0.007267       0.007267       0.009168       0.022822      -0.003270      -0.019549       0.003931       0.015618              1.829497       2.047465       0.162881       0.411728       1.652850       0.300019       1.788178          -0.000004
          194              H      19.984984      28.950979      11.374766       0.118426       1.193861 0.86715290E+01  0.85273306E+02                                 1.746030                            1.635852      -0.902046       2.449891                    0.998868       3.254242       8.584063       0.538227       1.157240      -0.740541       0.032026       0.003319       0.015581       0.035769      -0.005860       0.004813       0.009912       0.024235      -0.010874      -0.019156       0.003477       0.015679              1.837273       2.079464       0.236078       0.388324       1.700528       0.348792       1.731828           0.000003
          195              H      16.836813      22.357174       7.247735       0.124175       1.187644 0.86973642E+01  0.85847085E+02                                 1.759103                            1.653848      -0.979203       2.417162                    0.998447       3.279028       8.750575       0.526179       1.179329      -0.734850       0.010454       0.009335       0.034797       0.037513       0.010658      -0.000669       0.000472       0.007263       0.053318      -0.020162       0.002369       0.017793              1.842131       1.657962       0.355144       0.281338       1.811922       0.352775       2.056508           0.000089
          196              H      19.310548      31.653893      10.346642       0.124190       1.170279 0.85376290E+01  0.83690819E+02                                 1.727892                            1.628215      -0.931941       2.441074                    0.998762       3.226686       8.517905       0.536597       1.164441      -0.738861      -0.011015      -0.005680      -0.034900       0.037035       0.010633       0.000851      -0.002262       0.007791       0.049770      -0.019770       0.003004       0.016767              1.800978       1.629802       0.303134       0.299683       1.703211       0.305518       2.069920          -0.000095
          197              H      19.997027       8.955222      26.553232       0.105443       1.135896 0.80037834E+01  0.76902913E+02                                 1.659140                            1.547130      -0.823195       2.481337                    0.999266       3.222494       8.316212       0.568420       1.121474      -0.748734       0.031376       0.014421       0.006133       0.035072       0.004344      -0.004218       0.011044       0.019503      -0.017643      -0.018572       0.004707       0.013865              1.740466       1.882861       0.327213       0.168507       1.750121       0.400595       1.588415          -0.000002
          198              H      20.987003       3.375011      21.906689       0.120373       1.125015 0.80300068E+01  0.77189623E+02                                 1.649716                            1.553104      -0.877389       2.467082                    0.999158       3.156960       8.139148       0.565648       1.126462      -0.748178       0.013273      -0.011589      -0.038072       0.041952      -0.007799      -0.001378       0.000191       0.001097       0.051471      -0.016416      -0.000832       0.017248              1.709677       1.619787      -0.274201      -0.282238       1.535362       0.243254       1.973881           0.000234
          199              H      16.812726      14.034086      33.059845       0.125318       1.156180 0.83774123E+01  0.81714602E+02                                 1.710622                            1.610056      -0.911558       2.450925                    0.998838       3.215470       8.461326       0.541144       1.160388      -0.739665       0.008795      -0.009847       0.033881       0.036362      -0.011396      -0.001365      -0.000288      -0.004276       0.049150      -0.019829       0.003371       0.016458              1.778913       1.734504      -0.276081       0.308618       1.528556      -0.222550       2.073680           0.000001
          200              H      15.124227      15.592621      33.034414       0.122199       1.128943 0.80634509E+01  0.77648257E+02                                 1.660319                            1.561751      -0.903164       2.458744                    0.998917       3.153312       8.156325       0.560740       1.134315      -0.746336      -0.013784       0.013728       0.036638       0.041482      -0.007740      -0.000978       0.001539       0.001589       0.049920      -0.016108      -0.000717       0.016825              1.721848       1.636073      -0.295007      -0.271856       1.575125       0.261622       1.954347           0.000002
          201              H      21.025542       3.160667      25.888402       0.120298       1.142725 0.82237995E+01  0.79599639E+02                                 1.675944                            1.579040      -0.902346       2.457242                    0.998892       3.172453       8.232475       0.556574       1.136959      -0.745747       0.014695      -0.013804       0.035636       0.040944      -0.007557       0.001256      -0.002388       0.002443       0.049542      -0.015943      -0.000960       0.016903              1.717886       1.641903      -0.312014       0.260263       1.625298      -0.236565       1.886457          -0.000261
          202              H      16.145516       9.743572      28.616747       0.113146       1.129445 0.79629204E+01  0.76473405E+02                                 1.658021                            1.548161      -0.850766       2.472760                    0.999211       3.205638       8.292290       0.565037       1.128733      -0.746931      -0.032278      -0.015938      -0.006609       0.036600       0.005863      -0.005135       0.010635       0.020911      -0.016152      -0.019155       0.004127       0.015028              1.734002       1.878504       0.328779       0.138704       1.734235       0.377250       1.589268           0.000001
          203              H      15.141088      15.541760      29.045435       0.121408       1.126853 0.81030616E+01  0.78177771E+02                                 1.662672                            1.569224      -0.896871       2.460074                    0.999012       3.163927       8.209512       0.557083       1.139599      -0.744969      -0.014121       0.012742      -0.037043       0.041641      -0.006711       0.001531      -0.000770       0.000155       0.051485      -0.015301      -0.002008       0.017309              1.705263       1.619400      -0.292057       0.262280       1.594227      -0.220506       1.902160          -0.000000
          204              H      19.293687       4.937179      22.022943       0.124902       1.158314 0.84502202E+01  0.82614865E+02                                 1.715155                            1.619082      -0.911867       2.450605                    0.998877       3.217042       8.479098       0.538536       1.163324      -0.739094      -0.010020       0.011618      -0.032739       0.036155      -0.011309      -0.001015      -0.001686      -0.004903       0.047347      -0.019559       0.003643       0.015916              1.777390       1.748130      -0.294219       0.289209       1.558028      -0.238311       2.026012          -0.000085
          205              H      16.210551      11.316639      30.335133       0.122330       1.186626 0.86841505E+01  0.85510227E+02                                 1.748815                            1.646001      -0.906411       2.451940                    0.998862       3.232157       8.558132       0.531681       1.169941      -0.737817      -0.030878       0.002584       0.020178       0.036977       0.007264      -0.007260       0.009169       0.022847      -0.003285      -0.019552       0.003927       0.015625              1.829434       2.047345      -0.162936      -0.411755       1.652825       0.300017       1.788131           0.000002
          206              H      19.984984       7.378521      24.954734       0.118425       1.193869 0.86715985E+01  0.85274170E+02                                 1.746037                            1.635858      -0.902063       2.449881                    0.998868       3.254262       8.584128       0.538226       1.157239      -0.740541       0.032021      -0.003314      -0.015591       0.035768       0.005860      -0.004816       0.009911       0.024229      -0.010872      -0.019154       0.003477       0.015678              1.837300       2.079511      -0.236077      -0.388300       1.700556       0.348805       1.731834          -0.000003
          207              H      16.836813      13.972326      29.081765       0.124253       1.186482 0.86863152E+01  0.85707794E+02                                 1.757711                            1.652601      -0.978309       2.417649                    0.998455       3.277292       8.743404       0.526489       1.179049      -0.734919       0.010429      -0.009320      -0.034809       0.037514      -0.010673       0.000677       0.000470       0.007251       0.053287      -0.020169       0.002385       0.017783              1.840672       1.656777      -0.354810      -0.281124       1.810545       0.352443       2.054694          -0.000002
          208              H      19.310548       4.675607      25.982858       0.124172       1.170557 0.85402192E+01  0.83723339E+02                                 1.728233                            1.628515      -0.932129       2.440968                    0.998761       3.227089       8.519591       0.536516       1.164517      -0.738842      -0.011020       0.005678       0.034894       0.037030      -0.010634      -0.000852      -0.002265       0.007795       0.049766      -0.019771       0.003005       0.016766              1.801359       1.630145      -0.303250      -0.299745       1.703569       0.305598       2.070363           0.000093
          209              C       7.153598       8.189396      26.689830      -0.128195      38.033022 0.40549971E+03  0.93873050E+04                                 9.933552                            6.745907       0.056347       1.988049                    0.999708      29.222714      83.906564       0.628687       0.420844      -1.059291      -0.008481      -0.020804      -0.024257       0.033063       0.010223       0.022133       0.003652       0.043983      -0.026473      -0.020699      -0.018433       0.039132             14.814400       9.780374      -1.548804      -0.539228      17.353882      11.875695      17.308944           0.000001
          210              C       9.150170       5.723713      21.266563      -0.032838      40.863183 0.42340656E+03  0.97987958E+04                                10.309416                            6.780553       0.037993       2.018190                    0.999306      26.954198      74.621999       0.649961       0.407196      -1.079995      -0.028540       0.006797       0.024579       0.038273       0.000365      -0.011054      -0.001012      -0.011188      -0.016190      -0.015282       0.006486       0.008796             15.621046      19.446513      -1.099895     -12.830316       9.860830       1.086603      17.555796           0.000004
          211              C       7.093381       5.827978      23.138259       0.207961      35.831058 0.36668551E+03  0.82553687E+04                                 9.686209                            6.502065      -0.068156       1.998936                    0.999565      25.386839      71.246650       0.629250       0.432355      -1.055040      -0.035436       0.003553       0.029836       0.046460       0.011635      -0.027623       0.013587       0.046399       0.040854      -0.041198      -0.001477       0.042675             14.146089      16.727998      -0.717617     -10.297021      10.761562       1.891160      14.948705          -0.000007
          212              C       8.617606       4.570614      21.805329      -0.084981      34.548369 0.40159069E+03  0.92562025E+04                                 9.272031                            6.699448       0.021976       1.981546                    0.999667      28.679975      81.644866       0.634061       0.419108      -1.062462      -0.019596       0.012585       0.015761       0.028121      -0.013491       0.003498       0.011611      -0.036809      -0.037931      -0.022531      -0.008907       0.031438             12.262399      14.744354       0.040080      -8.692490       9.234575      -0.015966      12.808269           0.000002
          213              C       4.961681      12.917317      32.023001       0.209297      36.063995 0.36944205E+03  0.83311383E+04                                 9.721712                            6.522200      -0.046912       2.004251                    0.999591      25.452245      71.436466       0.629035       0.431791      -1.055622       0.033961       0.002927      -0.029746       0.045241       0.013530      -0.028750       0.011464       0.045923       0.035593      -0.040719      -0.002669       0.043388             14.182883      16.666643       0.036179     -10.397053      10.735191       1.385626      15.146816          -0.000016
          214              C       2.908746      12.861733      33.900146      -0.038193      41.003420 0.42282509E+03  0.97873854E+04                                10.340216                            6.783579       0.014473       2.010963                    0.999389      26.990706      74.865910       0.648354       0.408120      -1.078786       0.028815      -0.000856      -0.026556       0.039196       0.003970      -0.012010      -0.001672      -0.014868      -0.018576      -0.017390       0.004222       0.013168             15.650506      19.490265       0.242413     -12.858378       9.862944       0.031188      17.598309           0.000592
          215              C       4.437789      14.082767      32.502914      -0.197629      37.163702 0.43013447E+03  0.10094897E+05                                 9.691940                            6.911835       0.089304       1.994025                    0.999655      29.941595      86.264842       0.626606       0.416499      -1.063159      -0.020430       0.005264       0.026638       0.033981       0.011969      -0.007057      -0.018536      -0.044857      -0.047172      -0.023487      -0.016741       0.040228             12.995410      15.486661      -0.619535      -8.974584      10.380220       1.172230      13.119350          -0.000454
          216              C       3.423244      14.068236      33.435855      -0.087674      34.834461 0.40496179E+03  0.93537252E+04                                 9.314295                            6.724644       0.025779       1.980890                    0.999604      28.797904      82.076074       0.633257       0.418751      -1.062655       0.016821      -0.016156      -0.015192       0.027835      -0.012310       0.000714       0.012464      -0.042053      -0.037686      -0.020876      -0.012822       0.033697             12.282666      14.610500       0.866952      -8.578329       9.486813      -0.577343      12.750686          -0.000973
          217              C       8.633263       6.935302      21.675270      -0.085687      34.529685 0.39734488E+03  0.91423444E+04                                 9.271076                            6.666702      -0.003753       1.973041                    0.999644      28.723912      81.941423       0.634644       0.419455      -1.061277      -0.014169      -0.015413       0.011985       0.024124       0.012522       0.003935      -0.014823      -0.035931      -0.032294      -0.023579      -0.007823       0.031402             12.292940      14.315195      -1.468842      -8.729382       9.289248       1.476896      13.274378          -0.000006
          218              C       4.893997      10.634371      28.361351      -0.138745      38.421198 0.42747016E+03  0.10013595E+05                                10.003056                            6.923266       0.055723       1.985087                    0.999658      29.523762      84.892741       0.621834       0.420482      -1.060971       0.004937       0.020255       0.023843       0.031672       0.008394       0.024187       0.015316       0.030678      -0.014762      -0.027131      -0.010753       0.037884             14.735610       9.876250      -1.575728      -0.224371      17.466838      11.545993      16.863740          -0.000003
          219              C       3.429989      11.694829      33.408608      -0.083123      34.789160 0.40047195E+03  0.92318772E+04                                 9.336673                            6.699673       0.005843       1.975774                    0.999662      28.741170      82.054554       0.632152       0.420307      -1.060796       0.014429       0.014259      -0.012654       0.023909       0.013998       0.003584      -0.011628      -0.036037      -0.037131      -0.022698      -0.008580       0.031278             12.460248      14.457739      -0.801097      -9.038639       9.094974       1.024750      13.828030           0.000697
          220              C       7.595835       4.643637      22.740451      -0.197294      36.878042 0.42656845E+03  0.99926709E+04                                 9.648686                            6.882597       0.098538       1.997620                    0.999734      29.877839      86.065565       0.627865       0.416435      -1.062957       0.024177      -0.011622      -0.032754       0.042337       0.012960      -0.006540      -0.021589      -0.036042      -0.027134      -0.020001      -0.017620       0.037621             13.003518      15.648631      -1.436199      -8.968357      10.403002       1.653432      12.958921           0.000005
          221              C       4.926273      11.653777      29.336435      -0.180713      37.463335 0.42655415E+03  0.99997630E+04                                 9.801140                            6.896103       0.100714       1.998259                    0.999754      29.848626      86.224734       0.624922       0.418085      -1.061109      -0.006058      -0.032903      -0.026248       0.042524      -0.026499      -0.010319      -0.002559       0.011029      -0.062474      -0.027880      -0.010307       0.038187             13.989802      10.144087       0.063513       1.467337      15.285231      10.277090      16.540089          -0.000009
          222              C       7.149744       7.234657      25.741994      -0.183995      37.814668 0.41194001E+03  0.95790132E+04                                 9.845760                            6.771845       0.083788       1.994762                    0.999762      29.688141      85.578240       0.630969       0.417457      -1.060882       0.005319       0.032111       0.022629       0.039642      -0.025759      -0.007632      -0.006225       0.029395      -0.060348      -0.029168      -0.010753       0.039921             14.334528      10.242622       0.175992       1.023362      15.670835      10.954241      17.090126          -0.000003
          223              C       4.451518      11.717717      32.467311      -0.198850      37.817833 0.44143258E+03  0.10423986E+05                                 9.810999                            6.993379       0.097170       1.993182                    0.999632      30.143680      87.020829       0.624303       0.415471      -1.064167      -0.030186      -0.006923       0.018404       0.036025      -0.019836      -0.010062       0.010629      -0.045181      -0.055820      -0.026738      -0.015640       0.042377             13.219066      14.877100       0.647748      -9.502349       9.975367       0.137343      14.804733           0.000521
          224              C       7.613901       6.991612      22.587140      -0.195064      37.206624 0.43552920E+03  0.10247078E+05                                 9.691476                            6.944606       0.122392       2.003268                    0.999753      29.969729      86.279664       0.626923       0.415250      -1.064615       0.026390       0.002611      -0.017804       0.031941      -0.019275      -0.003283       0.007918      -0.048796      -0.058124      -0.021638      -0.020336       0.041974             12.926926      14.704461      -0.017408      -9.210800       9.830044       0.445611      14.246274          -0.000001
          225              C      10.232880       5.644878      20.251880       0.603531      24.087248 0.24835807E+03  0.51364823E+04                                 7.869370                            5.628866      -0.028913       2.053069                    0.999657      22.127883      62.010602       0.619047       0.478404      -1.015855       0.042599      -0.003419      -0.041422       0.059516       0.007210       0.100521       0.002786       0.040411       0.056003      -0.086016      -0.029688       0.115704             11.013229      13.507517      -0.693018      -8.085825       7.135560       0.625602      12.396612           0.000000
          226              C       1.819050      12.846838      34.894485       0.603187      24.306096 0.24987132E+03  0.51746889E+04                                 7.907979                            5.640950      -0.029014       2.051550                    0.999686      22.165091      62.119372       0.619325       0.477551      -1.016494      -0.045139      -0.004336       0.038377       0.059407      -0.005004       0.101755      -0.005244       0.028419       0.053714      -0.090371      -0.023545       0.113916             11.071984      13.680673       0.110108      -8.158180       7.116835       0.083499      12.418445          -0.000301
          227              C       7.153598      28.140104       9.639670      -0.128241      38.037838 0.40554684E+03  0.93887419E+04                                 9.934549                            6.746394       0.056094       1.987946                    0.999708      29.224947      83.916653       0.628646       0.420856      -1.059275      -0.008513       0.020888       0.024172       0.033061      -0.010203      -0.022170       0.003664       0.043966      -0.026364      -0.020692      -0.018447       0.039140             14.815959       9.781505       1.548859       0.539021      17.355638      11.877056      17.310736          -0.000002
          228              C       9.150170      30.605787      15.062937      -0.037204      40.969760 0.42482573E+03  0.98409891E+04                                10.329578                            6.794680       0.031877       2.015999                    0.999283      27.000939      74.814780       0.648813       0.407529      -1.079651      -0.030064      -0.007007      -0.025896       0.040293      -0.000444       0.010532      -0.001155      -0.013722      -0.018378      -0.015570       0.005368       0.010202             15.644711      19.474643       1.100244      12.847230       9.877872       1.087354      17.581618           0.000577
          229              C       7.093381      30.501522      13.191241       0.208172      35.822652 0.36663575E+03  0.82541002E+04                                 9.685063                            6.502017      -0.068540       1.998848                    0.999564      25.385490      71.245946       0.629185       0.432407      -1.054991      -0.035416      -0.003564      -0.029826       0.046439      -0.011642       0.027484       0.013577       0.046331       0.040866      -0.041138      -0.001381       0.042519             14.140450      16.718985       0.716735      10.289829      10.761111       1.890397      14.941255           0.000008
          230              C       8.617606      31.758886      14.524171      -0.084307      34.505642 0.40115441E+03  0.92433503E+04                                 9.263078                            6.695190       0.023906       1.982332                    0.999668      28.663635      81.577812       0.634370       0.419030      -1.062544      -0.019161      -0.012951      -0.015346       0.027756       0.013524      -0.002470       0.011609      -0.036540      -0.038060      -0.021611      -0.009882       0.031493             12.243985      14.718548      -0.040259       8.673160       9.226887      -0.016083      12.786520          -0.000911
          231              C       4.961681      23.412183       4.306499       0.209042      36.073664 0.36950833E+03  0.83328814E+04                                 9.722985                            6.522338      -0.046573       2.004306                    0.999591      25.454617      71.440677       0.629103       0.431731      -1.055674       0.034010      -0.002930       0.029764       0.045290      -0.013529       0.028946       0.011487       0.046003       0.035678      -0.040823      -0.002785       0.043608             14.188010      16.673499      -0.033747      10.403919      10.735406       1.387458      15.155125          -0.000005
          232              C       2.908746      23.467767       2.429354      -0.033853      40.897659 0.42142061E+03  0.97456834E+04                                10.320304                            6.769608       0.017321       2.012118                    0.999328      26.943944      74.673930       0.649482       0.407796      -1.079121       0.027339       0.000750       0.025200       0.037189      -0.003896       0.012464      -0.001751      -0.012337      -0.016241      -0.017013       0.004438       0.012574             15.626731      19.461640      -0.241106      12.841405       9.845732       0.031774      17.572822           0.000003
          233              C       4.437789      22.246733       3.826586      -0.197646      37.169045 0.43011134E+03  0.10094251E+05                                 9.693043                            6.911495       0.089301       1.993995                    0.999656      29.942219      86.267116       0.626641       0.416480      -1.063168      -0.020567      -0.005340      -0.026831       0.034227      -0.011898       0.007155      -0.018445      -0.044875      -0.047196      -0.023545      -0.016622       0.040168             13.000373      15.493768       0.621255       8.981514      10.380323       1.173571      13.127028           0.000003
          234              C       3.423244      22.261264       2.893645      -0.088335      34.882259 0.40544929E+03  0.93682442E+04                                 9.324484                            6.729550       0.023476       1.979966                    0.999603      28.817011      82.157471       0.632875       0.418858      -1.062537       0.017282       0.015782       0.015525       0.028085       0.012340      -0.001737       0.012537      -0.042324      -0.037556      -0.021859      -0.011863       0.033722             12.302394      14.636888      -0.868282       8.598461       9.496018      -0.578335      12.774276          -0.000000
          235              C       8.633263      29.394198      14.654230      -0.084769      34.487509 0.39689993E+03  0.91293500E+04                                 9.262565                            6.662538      -0.003105       1.973416                    0.999643      28.707052      81.875136       0.634918       0.419401      -1.061335      -0.013677       0.015927      -0.011568       0.023969      -0.012394      -0.003007      -0.014742      -0.035606      -0.032375      -0.022639      -0.008677       0.031316             12.275941      14.292734       1.465304       8.712162       9.280963       1.473501      13.254127           0.000797
          236              C       4.893997      25.695129       7.968149      -0.138725      38.418830 0.42744663E+03  0.10012869E+05                                10.002576                            6.923037       0.055881       1.985149                    0.999658      29.522660      84.887795       0.621852       0.420477      -1.060978       0.004886      -0.020159      -0.023957       0.031689      -0.008403      -0.024153       0.015317       0.030734      -0.014814      -0.027129      -0.010746       0.037876             14.734532       9.875638       1.577112       0.225780      17.464767      11.544908      16.863192           0.000001
          237              C       3.429989      24.634671       2.920892      -0.084024      34.830403 0.40090590E+03  0.92445597E+04                                 9.344996                            6.703750       0.005040       1.975363                    0.999663      28.757087      82.117010       0.631885       0.420363      -1.060740       0.015007      -0.013759       0.013063       0.024190      -0.014036      -0.004558      -0.011666      -0.036387      -0.036777      -0.023626      -0.007653       0.031279             12.476826      14.479432       0.803554       9.055871       9.102262       1.027263      13.848783          -0.000011
          238              C       7.595835      31.685863      13.589049      -0.197402      36.880337 0.42668077E+03  0.99960352E+04                                 9.648949                            6.883653       0.098370       1.997536                    0.999734      29.881865      86.082429       0.627791       0.416453      -1.062938       0.024020       0.011518       0.032626       0.042120      -0.013064       0.006482      -0.021678      -0.036064      -0.027045      -0.020058      -0.017666       0.037723             13.000111      15.642107       1.435036       8.962690      10.404378       1.652585      12.953848          -0.000460
          239              C       4.926273      24.675723       6.993065      -0.180650      37.459984 0.42651954E+03  0.99987404E+04                                 9.800583                            6.895859       0.100557       1.998235                    0.999753      29.846965      86.218789       0.624929       0.418089      -1.061107      -0.006116       0.033001       0.026137       0.042540       0.026455       0.010336      -0.002555       0.011027      -0.062598      -0.027892      -0.010276       0.038167             13.988483      10.142767      -0.061364      -1.465113      15.282960      10.275938      16.539722          -0.000008
          240              C       7.149744      29.094843      10.587506      -0.184069      37.819627 0.41199312E+03  0.95806170E+04                                 9.846644                            6.772282       0.083769       1.994717                    0.999762      29.691013      85.589919       0.630945       0.417457      -1.060875       0.005292      -0.032055      -0.022703       0.039635       0.025807       0.007619      -0.006212       0.029417      -0.060236      -0.029162      -0.010786       0.039948             14.335695      10.243768      -0.176607      -1.024420      15.672183      10.955127      17.091134           0.000003
          241              C       4.451518      24.611783       3.862189      -0.198679      37.810326 0.44127260E+03  0.10419116E+05                                 9.809753                            6.991991       0.097319       1.993289                    0.999632      30.137273      86.993728       0.624390       0.415457      -1.064191      -0.030370       0.007045      -0.018610       0.036309       0.019720       0.010123       0.010533      -0.045250      -0.055705      -0.026802      -0.015479       0.042281             13.220016      14.879590      -0.647129       9.505682       9.972657       0.137304      14.807801          -0.000004
          242              C       7.613901      29.337888      13.742360      -0.195232      37.212051 0.43567164E+03  0.10251377E+05                                 9.692273                            6.945834       0.122314       2.003191                    0.999753      29.975377      86.302937       0.626848       0.415261      -1.064596       0.026194      -0.002515       0.017623       0.031671       0.019392       0.003202       0.008002      -0.048750      -0.058206      -0.021594      -0.020462       0.042056             12.924723      14.699888       0.017501       9.206404       9.831811       0.445824      14.242468           0.000487
          243              C      10.232880      30.684622      16.077620       0.607044      24.000552 0.24750073E+03  0.51145769E+04                                 7.851104                            5.620101      -0.030582       2.053111                    0.999663      22.090088      61.889294       0.619341       0.478567      -1.015719       0.042193       0.003784       0.040948       0.058918      -0.007408      -0.102484       0.002479       0.035580       0.051719      -0.089567      -0.026537       0.116104             10.974337      13.452363       0.687550       8.041991       7.123031       0.620801      12.347618           0.000210
          244              C       1.819050      23.482662       1.435015       0.599781      24.392077 0.25071115E+03  0.51962325E+04                                 7.926286                            5.649639      -0.027542       2.051475                    0.999680      22.202127      62.239968       0.619002       0.477418      -1.016604      -0.045483       0.004862      -0.038872       0.060028       0.004943      -0.099777      -0.005382       0.033485       0.057885      -0.086768      -0.026771       0.113540             11.110914      13.736427      -0.109944       8.202534       7.128547       0.083866      12.467768          -0.000000
          245              C       7.153598       9.639670       8.189396      -0.128227      38.036558 0.40553668E+03  0.93884300E+04                                 9.934271                            6.746283       0.056187       1.987979                    0.999708      29.224470      83.914410       0.628656       0.420853      -1.059279      -0.008501       0.024219      -0.020847       0.033066      -0.022163       0.010215      -0.003662       0.035214      -0.052721      -0.020697      -0.018449       0.039147             14.815197       9.780962       0.538170      -1.548045      17.309231     -11.876350      17.355399           0.000005
          246              C       9.150170      15.062937       5.723713      -0.037181      40.966969 0.42480183E+03  0.98402671E+04                                10.329042                            6.794453       0.031970       2.016040                    0.999284      27.000037      74.810900       0.648831       0.407525      -1.079657      -0.030080      -0.025868       0.007005       0.040287       0.010520       0.000450       0.001148       0.002332       0.029763      -0.015557       0.005359       0.010198             15.643326      19.472527      12.845758      -1.100206      17.580137      -1.087416       9.877312           0.000590
          247              C       7.093381      13.191241       5.827978       0.208155      35.822641 0.36663933E+03  0.82541851E+04                                 9.684989                            6.502012      -0.068505       1.998856                    0.999564      25.385545      71.245668       0.629192       0.432402      -1.054996      -0.035438      -0.029808       0.003563       0.046444       0.027496       0.011644      -0.013579       0.002725      -0.089933      -0.041145      -0.001387       0.042531             14.139814      16.717808      10.289120      -0.716670      14.940699      -1.890381      10.760935          -0.000006
          248              C       8.617606      14.524171       4.570614      -0.084273      34.502463 0.40111873E+03  0.92422799E+04                                 9.262432                            6.694852       0.024026       1.982390                    0.999668      28.661994      81.570813       0.634395       0.419025      -1.062552      -0.019198      -0.015309       0.012942       0.027756      -0.002484      -0.013506      -0.011621       0.000755       0.073805      -0.021616      -0.009861       0.031478             12.242687      14.716669       8.671920       0.040296      12.785227       0.016039       9.226166          -0.000913
          249              C       4.961681       4.306499      12.917317       0.209334      36.063862 0.36943026E+03  0.83308291E+04                                 9.721805                            6.522142      -0.046953       2.004245                    0.999591      25.451966      71.436142       0.629030       0.431797      -1.055616       0.033962       0.029735       0.002930       0.045235       0.028733       0.013531      -0.011473       0.005159      -0.086678      -0.040719      -0.002651       0.043370             14.183453      16.667649      10.397708       0.036101      15.147443      -1.385744      10.735268           0.000015
          250              C       2.908746       2.429354      12.861733      -0.038232      41.008552 0.42286033E+03  0.97884571E+04                                10.341244                            6.783924       0.014359       2.010914                    0.999389      26.992018      74.871829       0.648325       0.408128      -1.078776       0.028839       0.026560      -0.000863       0.039215       0.012012       0.003977       0.001672       0.001852       0.031554      -0.017386       0.004220       0.013167             15.653221      19.494233      12.861289       0.242831      17.601516      -0.030851       9.863915          -0.000601
          251              C       4.437789       3.826586      14.082767      -0.197698      37.172032 0.43021166E+03  0.10097301E+05                                 9.693698                            6.912594       0.088963       1.993879                    0.999655      29.945394      86.282235       0.626544       0.416516      -1.063134      -0.020398      -0.026638       0.005231       0.033956       0.007072       0.011998       0.018559       0.001146       0.090812      -0.023489      -0.016754       0.040243             12.998702      15.491415       8.977823      -0.619262      13.123044      -1.172101      10.381648           0.000445
          252              C       3.423244       2.893645      14.068236      -0.087795      34.846379 0.40508663E+03  0.93575161E+04                                 9.316751                            6.725830       0.025338       1.980672                    0.999604      28.804235      82.103435       0.633167       0.418770      -1.062622       0.016833       0.015173      -0.016190       0.027851      -0.000686      -0.012311      -0.012480      -0.002184       0.081933      -0.020860      -0.012851       0.033712             12.287082      14.616545       8.582524       0.867353      12.755680       0.577606       9.489023           0.000962
          253              C       8.633263      14.654230       6.935302      -0.084760      34.486434 0.39688881E+03  0.91290126E+04                                 9.262329                            6.662423      -0.003083       1.973428                    0.999643      28.706544      81.872798       0.634928       0.419398      -1.061338      -0.013695      -0.011551      -0.015926       0.023971      -0.003012       0.012398       0.014734      -0.001615       0.069574      -0.022639      -0.008667       0.031307             12.275323      14.291722       8.711510      -1.465228      13.253540      -1.473556       9.280706           0.000788
          254              C       4.893997       7.968149      10.634371      -0.138755      38.422485 0.42748285E+03  0.10013983E+05                                10.003317                            6.923393       0.055671       1.985065                    0.999658      29.524283      84.895053       0.621824       0.420485      -1.060968       0.004933      -0.023860       0.020242       0.031676      -0.024192       0.008398      -0.015322       0.022729      -0.038628      -0.027139      -0.010753       0.037893             14.735769       9.876384       0.223891      -1.575373      16.863654     -11.546058      17.467270          -0.000011
          255              C       3.429989       2.920892      11.694829      -0.083085      34.786663 0.40044204E+03  0.92309840E+04                                 9.336159                            6.699381       0.005933       1.975817                    0.999662      28.739827      82.048902       0.632174       0.420302      -1.060803       0.014436       0.012644       0.014261       0.023909      -0.003601       0.013996       0.011628       0.000543       0.072625      -0.022712      -0.008564       0.031276             12.459508      14.456894       9.037930      -0.800987      13.827033      -1.024638       9.094597          -0.000706
          256              C       7.595835      13.589049       4.643637      -0.197383      36.878307 0.42666137E+03  0.99954369E+04                                 9.648521                            6.883461       0.098421       1.997561                    0.999734      29.880994      86.078452       0.627807       0.416449      -1.062944       0.023995       0.032666      -0.011526       0.042139       0.006477       0.013070       0.021658      -0.004531       0.067636      -0.020035      -0.017680       0.037715             12.999060      15.640340       8.961623      -1.434930      12.952895      -1.652579      10.403945          -0.000456
          257              C       4.926273       6.993065      11.653777      -0.180739      37.465350 0.42657524E+03  0.10000404E+05                                 9.801517                            6.896283       0.100649       1.998225                    0.999753      29.849671      86.229038       0.624911       0.418086      -1.061106      -0.006062       0.026241      -0.032920       0.042533       0.010317      -0.026502       0.002548       0.036765       0.014692      -0.027876      -0.010319       0.038195             13.990362      10.144594      -1.467774       0.063839      16.540528     -10.277491      15.285965           0.000001
          258              C       7.149744      10.587506       7.234657      -0.184053      37.818650 0.41198418E+03  0.95803611E+04                                 9.846510                            6.772243       0.083730       1.994716                    0.999762      29.690506      85.588356       0.630941       0.417461      -1.060872       0.005302      -0.022674       0.032075       0.039637       0.007620      -0.025790       0.006215       0.044845      -0.013936      -0.029161      -0.010777       0.039938             14.335393      10.243615      -1.024969       0.177160      17.090252     -10.954850      15.672312          -0.000006
          259              C       4.451518       3.862189      11.717717      -0.198823      37.815395 0.44140332E+03  0.10423085E+05                                 9.810533                            6.993120       0.097254       1.993226                    0.999632      30.142275      87.014893       0.624321       0.415468      -1.064173      -0.030176      -0.018403      -0.006928       0.036017       0.010054      -0.019840      -0.010624       0.005313       0.095647      -0.026725      -0.015643       0.042368             13.218477      14.876517       9.501805       0.647791      14.803894      -0.137296       9.975021          -0.000525
          260              C       7.613901      13.742360       6.991612      -0.195234      37.211025 0.43566202E+03  0.10251068E+05                                 9.692011                            6.945707       0.122406       2.003221                    0.999753      29.975019      86.300848       0.626862       0.415255      -1.064603       0.026181       0.017647       0.002515       0.031673       0.003199      -0.019387      -0.008010       0.004716       0.102231      -0.021593      -0.020461       0.042054             12.923958      14.698694       9.205588      -0.017435      14.241682      -0.445846       9.831498           0.000487
          261              C      10.232880      16.077620       5.644878       0.607050      24.000072 0.24749795E+03  0.51144966E+04                                 7.850973                            5.620065      -0.030574       2.053120                    0.999663      22.089754      61.887879       0.619345       0.478567      -1.015721       0.042176       0.040960      -0.003786       0.058914      -0.102488       0.007413      -0.002481      -0.008056      -0.079235      -0.089570      -0.026540       0.116110             10.973898      13.451641       8.041485      -0.687577      12.347154      -0.620881       7.122900           0.000212
          262              C       1.819050       1.435015      12.846838       0.603213      24.305588 0.24985812E+03  0.51743997E+04                                 7.908103                            5.640908      -0.029108       2.051526                    0.999686      22.165387      62.122159       0.619304       0.477569      -1.016474      -0.045147      -0.038401      -0.004331       0.059428      -0.101748      -0.005009       0.005236      -0.012640      -0.069573      -0.090349      -0.023574       0.113923             11.072822      13.682224       8.159311       0.110402      12.419578      -0.083217       7.116665           0.000275
          263              C       7.153598      26.689830      28.140104      -0.128233      38.037059 0.40554230E+03  0.93885727E+04                                 9.934252                            6.746244       0.056361       1.988016                    0.999708      29.224965      83.915308       0.628671       0.420842      -1.059288      -0.008512      -0.024219       0.020863       0.033080       0.022157      -0.010204      -0.003665       0.035268      -0.052833      -0.020699      -0.018472       0.039171             14.815778       9.781308      -0.538837       1.548411      17.310559     -11.876941      17.355467          -0.000004
          264              C       9.150170      21.266563      30.605787      -0.032889      40.865138 0.42343056E+03  0.97994928E+04                                10.309709                            6.780732       0.038010       2.018182                    0.999307      26.955100      74.625094       0.649954       0.407195      -1.079995      -0.028574       0.024554      -0.006795       0.038283      -0.011096      -0.000363       0.001009       0.002534       0.024908      -0.015330       0.006521       0.008809             15.621999      19.448874     -12.831301       1.099323      17.556152      -1.086102       9.860970           0.000001
          265              C       7.093381      23.138259      30.501522       0.207995      35.830063 0.36667053E+03  0.82549409E+04                                 9.686071                            6.501945      -0.068093       1.998967                    0.999565      25.386151      71.244153       0.629254       0.432356      -1.055040      -0.035469       0.029782      -0.003540       0.046449      -0.027596      -0.011649      -0.013578       0.002765      -0.090006      -0.041190      -0.001455       0.042644             14.146353      16.729898     -10.297336       0.715373      14.948018      -1.889355      10.761144          -0.000000
          266              C       8.617606      21.805329      31.758886      -0.084930      34.543497 0.40153740E+03  0.92545908E+04                                 9.271000                            6.698914       0.022233       1.981655                    0.999667      28.677504      81.633934       0.634104       0.419097      -1.062478      -0.019645       0.015714      -0.012574       0.028124       0.003512       0.013465      -0.011619       0.000580       0.074221      -0.022539      -0.008899       0.031438             12.261085      14.743643      -8.691345      -0.041010      12.806167       0.016686       9.233446          -0.000001
          267              C       4.961681      32.023001      23.412183       0.209281      36.063798 0.36944532E+03  0.83312260E+04                                 9.721626                            6.522213      -0.046986       2.004225                    0.999590      25.452362      71.436724       0.629037       0.431788      -1.055624       0.033957      -0.029768      -0.002914       0.045252      -0.028768      -0.013510      -0.011480       0.005130      -0.086722      -0.040729      -0.002680       0.043409             14.181902      16.663512     -10.396116      -0.033500      15.147242      -1.387830      10.734952          -0.000020
          268              C       2.908746      33.900146      23.467767      -0.038137      41.000956 0.42279068E+03  0.97863806E+04                                10.339856                            6.783307       0.014556       2.011010                    0.999389      26.989373      74.861191       0.648366       0.408121      -1.078787       0.028835      -0.026530       0.000863       0.039193      -0.011956      -0.003981       0.001670       0.001824       0.031500      -0.017322       0.004180       0.013142             15.649646      19.488261     -12.857573      -0.242011      17.598121      -0.031555       9.862556           0.000593
          269              C       4.437789      32.502914      22.246733      -0.197746      37.173945 0.43024166E+03  0.10098207E+05                                 9.693936                            6.912783       0.089024       1.993869                    0.999655      29.947215      86.289064       0.626541       0.416509      -1.063135      -0.020425       0.026652      -0.005231       0.033983      -0.007069      -0.012001       0.018549       0.001117       0.090847      -0.023479      -0.016768       0.040247             12.998271      15.488895      -8.977032       0.620726      13.123463      -1.173404      10.382454          -0.000443
          270              C       3.423244      33.435855      22.261264      -0.087783      34.845290 0.40507505E+03  0.93571802E+04                                 9.316569                            6.725756       0.025314       1.980675                    0.999604      28.803692      82.101546       0.633168       0.418772      -1.062620       0.016849      -0.015157       0.016188       0.027851       0.000700       0.012307      -0.012486      -0.002215       0.081826      -0.020865      -0.012817       0.033682             12.286087      14.614151      -8.581497      -0.866435      12.755371       0.576863       9.488739          -0.000965
          271              C       8.633263      21.675270      29.394198      -0.085739      34.534052 0.39739194E+03  0.91437525E+04                                 9.271931                            6.667122      -0.003890       1.972965                    0.999644      28.726332      81.951382       0.634617       0.419458      -1.061269      -0.014207       0.011943       0.015435       0.024139       0.003915      -0.012527       0.014846      -0.001799       0.070078      -0.023580      -0.007850       0.031430             12.294631      14.318105      -8.731069       1.468337      13.275924      -1.476447       9.289864           0.000002
          272              C       4.893997      28.361351      25.695129      -0.138702      38.418788 0.42743887E+03  0.10012672E+05                                10.002716                            6.923070       0.055626       1.985086                    0.999657      29.522161      84.887125       0.621835       0.420489      -1.060968       0.004906       0.023881      -0.020189       0.031654       0.024167      -0.008416      -0.015309       0.022668      -0.038575      -0.027095      -0.010764       0.037859             14.734968       9.875615      -0.224784       1.576197      16.863123     -11.545503      17.466165           0.000007
          273              C       3.429989      33.408608      24.634671      -0.083019      34.779615 0.40036869E+03  0.92287743E+04                                 9.334711                            6.698684       0.006187       1.975942                    0.999662      28.736254      82.033601       0.632225       0.420291      -1.060820       0.014444      -0.012643      -0.014239       0.023900       0.003629      -0.013982       0.011608       0.000516       0.072528      -0.022711      -0.008519       0.031230             12.456580      14.452269      -9.035016       0.801615      13.824193      -1.025229       9.093279           0.000696
          274              C       7.595835      22.740451      31.685863      -0.197204      36.871840 0.42649769E+03  0.99905199E+04                                 9.647547                            6.882010       0.098607       1.997689                    0.999734      29.874275      86.050949       0.627899       0.416433      -1.062967       0.024115      -0.032804       0.011636       0.042344      -0.006523      -0.012966       0.021561      -0.004483       0.067606      -0.019965      -0.017631       0.037596             13.001952      15.648025      -8.967147       1.434612      12.956636      -1.652110      10.401195          -0.000004
          275              C       4.926273      29.336435      24.675723      -0.180776      37.465607 0.42659078E+03  0.10000839E+05                                 9.801377                            6.896306       0.100733       1.998229                    0.999754      29.850602      86.231451       0.624926       0.418074      -1.061116      -0.006075      -0.026217       0.032970       0.042559      -0.010304       0.026504       0.002538       0.036837       0.014635      -0.027871      -0.010345       0.038216             13.989804      10.143837       1.466668      -0.062475      16.540443     -10.277072      15.285133          -0.000010
          276              C       7.149744      25.741994      29.094843      -0.183993      37.816049 0.41194416E+03  0.95791781E+04                                 9.846196                            6.771988       0.083651       1.994729                    0.999762      29.688257      85.580175       0.630944       0.417470      -1.060869       0.005301       0.022655      -0.032052       0.039606      -0.007637       0.025764       0.006234       0.044818      -0.013883      -0.029170      -0.010734       0.039904             14.335755      10.243636       1.024182      -0.177010      17.091346     -10.955322      15.672282          -0.000001
          277              C       4.451518      32.467311      24.611783      -0.198728      37.807119 0.44132225E+03  0.10420590E+05                                 9.808897                            6.992401       0.097479       1.993339                    0.999632      30.138592      86.999047       0.624369       0.415459      -1.064189      -0.030189       0.018407       0.006946       0.036033      -0.010017       0.019827      -0.010615       0.005292       0.095609      -0.026681      -0.015659       0.042340             13.214824      14.870903      -9.498327      -0.646362      14.800574      -0.138270       9.972995           0.000524
          278              C       7.613901      22.587140      29.337888      -0.195116      37.211054 0.43557049E+03  0.10248351E+05                                 9.692350                            6.944967       0.122297       2.003213                    0.999753      29.971825      86.288584       0.626899       0.415253      -1.064606       0.026338      -0.017850      -0.002592       0.031922      -0.003293       0.019294      -0.007920       0.004660       0.102231      -0.021651      -0.020329       0.041980             12.928963      14.707831      -9.212751       0.016354      14.248007      -0.444906       9.831051           0.000001
          279              C      10.232880      20.251880      30.684622       0.603544      24.087502 0.24836079E+03  0.51365451E+04                                 7.869407                            5.628891      -0.028895       2.053071                    0.999658      22.127790      62.010091       0.619048       0.478403      -1.015857       0.042590      -0.041431       0.003419       0.059516       0.100530      -0.007213      -0.002780      -0.007774      -0.088524      -0.086041      -0.029656       0.115697             11.013500      13.508439      -8.086086       0.692835      12.396495      -0.625405       7.135565           0.000000
          280              C       1.819050      34.894485      23.482662       0.603214      24.304554 0.24985276E+03  0.51742502E+04                                 7.907838                            5.640847      -0.029118       2.051534                    0.999685      22.164898      62.120142       0.619309       0.477569      -1.016476      -0.045122       0.038413       0.004331       0.059416       0.101751       0.005006       0.005233      -0.012633      -0.069658      -0.090337      -0.023602       0.113939             11.071773      13.680184      -8.158127      -0.110118      12.418684      -0.083513       7.116449          -0.000300
          281              C       4.889902       9.975354       8.525080      -0.128250      38.038805 0.40555777E+03  0.93890670E+04                                 9.934715                            6.746481       0.056119       1.987944                    0.999708      29.225512      83.918848       0.628642       0.420856      -1.059274       0.008518       0.020894      -0.024171       0.033066       0.010200      -0.022174      -0.003668       0.043986      -0.026381      -0.020693      -0.018459       0.039151             14.816289       9.781669      -1.548897       0.539044      17.356031     -11.877377      17.311167           0.000001
          282              C       2.893330      12.441037       3.101813      -0.037185      40.967719 0.42480704E+03  0.98404278E+04                                10.329199                            6.794510       0.031954       2.016033                    0.999284      27.000224      74.811817       0.648826       0.407526      -1.079655       0.030087      -0.007004       0.025865       0.040291       0.000448       0.010520       0.001149      -0.013714      -0.018377      -0.015556       0.005360       0.010196             15.643873      19.473364      -1.100296      12.846350       9.877506      -1.087471      17.580750           0.000588
          283              C       4.950119      12.336772       4.973509       0.208164      35.822498 0.36663668E+03  0.82541168E+04                                 9.684994                            6.502005      -0.068519       1.998854                    0.999564      25.385468      71.245589       0.629190       0.432404      -1.054994       0.035438      -0.003562       0.029804       0.046441       0.011644       0.027490      -0.013576       0.046328       0.040890      -0.041142      -0.001384       0.042526             14.140067      16.718183      -0.716683      10.289442      10.760957      -1.890367      14.941060          -0.000006
          284              C       3.425894      13.594136       3.640579      -0.084267      34.502141 0.40111501E+03  0.92421703E+04                                 9.262370                            6.694819       0.024044       1.982398                    0.999668      28.661815      81.570126       0.634397       0.419025      -1.062553       0.019200      -0.012942       0.015305       0.027756      -0.013506      -0.002487      -0.011620      -0.036526      -0.038029      -0.021618      -0.009859       0.031477             12.242689      14.716706       0.040295       8.671935       9.226152       0.016049      12.785209          -0.000915
          285              C       7.081819       5.247433      13.858251       0.209034      36.074738 0.36951523E+03  0.83330915E+04                                 9.723226                            6.522417      -0.046607       2.004291                    0.999591      25.455002      71.442428       0.629095       0.431734      -1.055671      -0.033983      -0.002931      -0.029794       0.045289       0.013527       0.028952      -0.011488       0.046009       0.035641      -0.040823      -0.002791       0.043614             14.188848      16.674920       0.033768      10.404738      10.735843      -1.387476      15.155781           0.000004
          286              C       9.134754       5.303017      15.735396      -0.033858      40.900118 0.42143779E+03  0.97462122E+04                                10.320817                            6.769795       0.017209       2.012075                    0.999328      26.944584      74.677012       0.649464       0.407802      -1.079113      -0.027310       0.000751      -0.025234       0.037191       0.003891       0.012459       0.001759      -0.012347      -0.016224      -0.017008       0.004435       0.012574             15.628034      19.463480       0.241250      12.842798       9.846323      -0.031579      17.574298          -0.000006
          287              C       7.605711       4.081983      14.338164      -0.197689      37.173001 0.43015163E+03  0.10095476E+05                                 9.693823                            6.911859       0.089225       1.993949                    0.999656      29.944008      86.274682       0.626616       0.416485      -1.063160       0.020608      -0.005334       0.026779       0.034209       0.011894       0.007170       0.018470      -0.044864      -0.047269      -0.023581      -0.016606       0.040187             13.001985      15.496255      -0.621296       8.983089      10.381127      -1.173562      13.128574          -0.000003
          288              C       8.620256       4.096514      15.271105      -0.088386      34.887060 0.40550120E+03  0.93698106E+04                                 9.325473                            6.730048       0.023268       1.979872                    0.999603      28.819404      82.167824       0.632837       0.418866      -1.062524      -0.017231       0.015788      -0.015577       0.028086      -0.012362      -0.001715      -0.012523      -0.042336      -0.037580      -0.021848      -0.011888       0.033735             12.304236      14.639390       0.868375       8.600200       9.497113       0.578476      12.776205           0.000000
          289              C       3.410237      11.229448       3.510520      -0.084779      34.488252 0.39690680E+03  0.91295621E+04                                 9.262711                            6.662594      -0.003145       1.973398                    0.999643      28.707526      81.877155       0.634914       0.419401      -1.061333       0.013703       0.015933       0.011538       0.023974       0.012395      -0.003007       0.014744      -0.035593      -0.032358      -0.022638      -0.008672       0.031311             12.276154      14.292891      -1.465323       8.712362       9.281054      -1.473599      13.254517           0.000784
          290              C       7.149503       7.530379      10.196601      -0.138709      38.417829 0.42743385E+03  0.10012490E+05                                10.002418                            6.922943       0.055859       1.985152                    0.999658      29.522064      84.885618       0.621855       0.420479      -1.060978      -0.004881      -0.020149       0.023958       0.031683       0.008408      -0.024148      -0.015314       0.030715      -0.014789      -0.027118      -0.010749       0.037867             14.734283       9.875515      -1.577102       0.225786      17.464444     -11.544671      16.862890          -0.000006
          291              C       8.613511       6.469921      15.243858      -0.084013      34.830107 0.40090087E+03  0.92444190E+04                                 9.344985                            6.703731       0.005044       1.975371                    0.999663      28.756759      82.116082       0.631882       0.420366      -1.060738      -0.014975      -0.013752      -0.013096       0.024184       0.014032      -0.004559       0.011662      -0.036396      -0.036774      -0.023625      -0.007654       0.031279             12.476943      14.479681      -0.803558       9.056015       9.102367      -1.027191      13.848782          -0.000003
          292              C       4.447665      13.521113       4.575701      -0.197374      36.877763 0.42665477E+03  0.99952413E+04                                 9.648429                            6.883409       0.098430       1.997568                    0.999734      29.880690      86.077336       0.627809       0.416449      -1.062944      -0.023991       0.011526      -0.032666       0.042137       0.013069       0.006474       0.021659      -0.036080      -0.027005      -0.020033      -0.017679       0.037712             12.999031      15.640349      -1.434916       8.961635      10.403874      -1.652549      12.952870          -0.000457
          293              C       7.117227       6.510973      11.171685      -0.180662      37.460134 0.42652189E+03  0.99987891E+04                                 9.800545                            6.895833       0.100621       1.998249                    0.999753      29.847063      86.218474       0.624938       0.418084      -1.061113       0.006119       0.033012      -0.026134       0.042547      -0.026460       0.010335       0.002550       0.011046      -0.062604      -0.027890      -0.010286       0.038176             13.988445      10.142750       0.061352      -1.465091      15.282909     -10.275897      16.539675           0.000007
          294              C       4.893756      10.930093       7.577244      -0.184062      37.819686 0.41199263E+03  0.95806207E+04                                 9.846724                            6.772325       0.083702       1.994702                    0.999762      29.690951      85.590333       0.630935       0.417462      -1.060870      -0.005289      -0.032045       0.022701       0.039625      -0.025804       0.007620       0.006217       0.029398      -0.060231      -0.029164      -0.010777       0.039940             14.335864      10.243818       0.176601      -1.024415      15.672376     -10.955310      17.091399          -0.000010
          295              C       7.591982       6.447033      14.302561      -0.198670      37.810372 0.44127198E+03  0.10419105E+05                                 9.809805                            6.992008       0.097288       1.993282                    0.999632      30.137143      86.993593       0.624386       0.415460      -1.064189       0.030405       0.007051       0.018574       0.036320      -0.019715       0.010128      -0.010530      -0.045261      -0.055745      -0.026812      -0.015474       0.042286             13.220306      14.880097       0.647164       9.505970       9.972893      -0.137246      14.807928          -0.000008
          296              C       4.429599      11.173138       4.422390      -0.195249      37.212876 0.43568023E+03  0.10251640E+05                                 9.692404                            6.945886       0.122325       2.003186                    0.999753      29.975936      86.305086       0.626848       0.415259      -1.064597      -0.026170      -0.002508      -0.017653       0.031666      -0.019397       0.003202      -0.008006      -0.048752      -0.058176      -0.021599      -0.020456       0.042055             12.924844      14.699881      -0.017561       9.206515       9.831848      -0.445925      14.242804           0.000486
          297              C       1.810620      12.519872       2.087130       0.607054      24.000054 0.24749694E+03  0.51144771E+04                                 7.850995                            5.620065      -0.030584       2.053116                    0.999663      22.089831      61.888371       0.619342       0.478568      -1.015718      -0.042174       0.003785      -0.040965       0.058916       0.007413      -0.102487      -0.002479       0.035595       0.051698      -0.089568      -0.026541       0.116110             10.974085      13.451978      -0.687616       8.041704       7.122915      -0.620908      12.347362           0.000210
          298              C      10.224450       5.317912      16.729735       0.599770      24.392487 0.25071235E+03  0.51962767E+04                                 7.926422                            5.649665      -0.027562       2.051465                    0.999680      22.202489      62.241618       0.618997       0.477420      -1.016601       0.045502       0.004860       0.038857       0.060033      -0.004949      -0.099768       0.005384       0.033492       0.057936      -0.086754      -0.026784       0.113538             11.111348      13.737041       0.110050       8.203060       7.128681      -0.083721      12.468323          -0.000001
          299              C       4.889902      26.354146      27.804420      -0.128237      38.037296 0.40554470E+03  0.93886464E+04                                 9.934298                            6.746265       0.056355       1.988013                    0.999708      29.225102      83.915913       0.628670       0.420842      -1.059288       0.008514      -0.020868       0.024214       0.033080      -0.010203       0.022158      -0.003666       0.044049      -0.026486      -0.020698      -0.018474       0.039172             14.815900       9.781359       1.548398      -0.538819      17.355594     -11.877067      17.310748          -0.000004
          300              C       2.893330      23.888463      33.227687      -0.032893      40.865524 0.42343371E+03  0.97995855E+04                                10.309776                            6.780755       0.037998       2.018177                    0.999307      26.955223      74.625552       0.649953       0.407195      -1.079995       0.028572       0.006795      -0.024559       0.038284      -0.000363      -0.011097       0.001009      -0.011186      -0.016254      -0.015331       0.006522       0.008809             15.622176      19.449093       1.099372     -12.831486       9.861053      -1.086150      17.556382          -0.000002
          301              C       4.950119      23.992728      31.355991       0.207998      35.829980 0.36666947E+03  0.82549120E+04                                 9.686063                            6.501940      -0.068097       1.998967                    0.999565      25.386110      71.244045       0.629254       0.432357      -1.055039       0.035467       0.003539      -0.029783       0.046448      -0.011650      -0.027594      -0.013577       0.046386       0.040853      -0.041189      -0.001453       0.042642             14.146347      16.729892       0.715332     -10.297331      10.761139      -1.889321      14.948011          -0.000000
          302              C       3.425894      22.735364      32.688921      -0.084926      34.543095 0.40153298E+03  0.92544573E+04                                 9.270909                            6.698865       0.022246       1.981661                    0.999667      28.677333      81.633131       0.634109       0.419095      -1.062480       0.019642       0.012574      -0.015718       0.028124       0.013465       0.003514      -0.011617      -0.036820      -0.037980      -0.022540      -0.008897       0.031437             12.260938      14.743429      -0.041015      -8.691203       9.233381       0.016694      12.806004          -0.000002
          303              C       7.081819      31.082067      22.471249       0.209249      36.064834 0.36946077E+03  0.83316580E+04                                 9.721751                            6.522323      -0.046969       2.004218                    0.999590      25.452974      71.438703       0.629036       0.431785      -1.055627      -0.033938       0.002914       0.029804       0.045261      -0.013512      -0.028787      -0.011473       0.045933       0.035611      -0.040729      -0.002699       0.043428             14.182052      16.663949      -0.033769     -10.396185      10.735178      -1.387540      15.147028          -0.000020
          304              C       9.134754      31.026483      20.594104      -0.038129      40.999463 0.42278682E+03  0.97862545E+04                                10.339524                            6.783260       0.014536       2.011002                    0.999389      26.989249      74.860341       0.648372       0.408119      -1.078790      -0.028787      -0.000857       0.026561       0.039178      -0.003969      -0.011970       0.001677      -0.014871      -0.018510      -0.017344       0.004192       0.013153             15.648457      19.486494      -0.241763     -12.856252       9.862268      -0.031669      17.596609           0.000594
          305              C       7.605711      32.247517      21.991336      -0.197717      37.169094 0.43020056E+03  0.10096896E+05                                 9.692874                            6.912359       0.089278       1.993971                    0.999655      29.944888      86.277926       0.626580       0.416498      -1.063153       0.020489       0.005260      -0.026604       0.033989      -0.011966      -0.007074       0.018553      -0.044874      -0.047226      -0.023519      -0.016734       0.040252             12.996384      15.486444       0.621003      -8.975178      10.381666      -1.173454      13.121040          -0.000443
          306              C       8.620256      32.232986      21.058395      -0.087704      34.837572 0.40499689E+03  0.93547921E+04                                 9.314968                            6.725013       0.025577       1.980810                    0.999604      28.799474      82.083206       0.633225       0.418761      -1.062643      -0.016789      -0.016160       0.015227       0.027837       0.012329       0.000706      -0.012456      -0.042036      -0.037624      -0.020873      -0.012815       0.033688             12.283235      14.610286      -0.866152      -8.578764       9.487465       0.576775      12.751956          -0.000963
          307              C       3.410237      25.100052      32.818980      -0.085751      34.535059 0.39740259E+03  0.91440733E+04                                 9.272136                            6.667223      -0.003928       1.972946                    0.999644      28.726872      81.953685       0.634609       0.419460      -1.061266       0.014202      -0.015437      -0.011948       0.024140      -0.012530       0.003912       0.014845      -0.035940      -0.032346      -0.023578      -0.007854       0.031432             12.295002      14.318575       1.468397      -8.731422       9.290061      -1.476513      13.276369          -0.000008
          308              C       7.149503      28.799121      26.132899      -0.138692      38.417440 0.42742695E+03  0.10012303E+05                                10.002431                            6.922949       0.055667       1.985105                    0.999657      29.521631      84.884691       0.621845       0.420486      -1.060972      -0.004903       0.020189      -0.023882       0.031654      -0.008414       0.024164      -0.015306       0.030618      -0.014724      -0.027093      -0.010761       0.037855             14.734398       9.875389       1.576205      -0.224816      17.465413     -11.544913      16.862392           0.000007
          309              C       8.613511      29.859579      21.085642      -0.083054      34.782775 0.40040589E+03  0.92298849E+04                                 9.335383                            6.699067       0.006059       1.975885                    0.999662      28.737793      82.040246       0.632195       0.420300      -1.060810      -0.014409       0.014234       0.012684       0.023898      -0.013985       0.003609       0.011609      -0.036022      -0.037060      -0.022698      -0.008545       0.031244             12.457620      14.453653       0.801708      -9.036009       9.093854      -1.025244      13.825351           0.000703
          310              C       4.447665      22.808387      31.753799      -0.197197      36.871247 0.42649090E+03  0.99903143E+04                                 9.647431                            6.881947       0.098626       1.997699                    0.999734      29.873964      86.049664       0.627903       0.416432      -1.062968      -0.024117      -0.011636       0.032799       0.042342      -0.012965      -0.006520       0.021562      -0.036039      -0.027075      -0.019966      -0.017627       0.037593             13.001767      15.647768       1.434574      -8.966979      10.401094      -1.652071      12.956439          -0.000002
          311              C       7.117227      29.818527      25.157815      -0.180750      37.463514 0.42656820E+03  0.10000142E+05                                 9.800973                            6.896107       0.100809       1.998268                    0.999754      29.849381      86.226203       0.624939       0.418072      -1.061121       0.006078      -0.032965       0.026214       0.042554       0.026504      -0.010307       0.002543       0.011086      -0.062565      -0.027876      -0.010337       0.038213             13.989053      10.143365      -0.062417       1.466540      15.284291     -10.276400      16.539502          -0.000010
          312              C       4.893756      25.399407      28.752256      -0.183993      37.816034 0.41194344E+03  0.95791553E+04                                 9.846195                            6.771982       0.083660       1.994732                    0.999762      29.688207      85.579944       0.630945       0.417470      -1.060869      -0.005299       0.032045      -0.022660       0.039604       0.025766      -0.007637       0.006235       0.029348      -0.060279      -0.029171      -0.010733       0.039904             14.335783      10.243612      -0.177031       1.024202      15.672300     -10.955367      17.091438          -0.000000
          313              C       7.591982      29.882467      22.026939      -0.198773      37.811090 0.44136952E+03  0.10422032E+05                                 9.809667                            6.992831       0.097328       1.993268                    0.999632      30.140573      87.007383       0.624340       0.415465      -1.064180       0.030229      -0.006945      -0.018374       0.036051       0.019823      -0.010043      -0.010617      -0.045188      -0.055814      -0.026719      -0.015644       0.042363             13.216015      14.872470      -0.646506      -9.499416       9.973754      -0.138128      14.801820           0.000531
          314              C       4.429599      25.156362      31.907110      -0.195123      37.211842 0.43557829E+03  0.10248594E+05                                 9.692513                            6.945041       0.122261       2.003198                    0.999753      29.972210      86.290326       0.626893       0.415255      -1.064604      -0.026340       0.002590       0.017845       0.031921       0.019294      -0.003295      -0.007923      -0.048783      -0.058113      -0.021651      -0.020331       0.041981             12.929260      14.708200       0.016390      -9.213035       9.831208      -0.444953      14.248372          -0.000007
          315              C       1.810620      23.809628      34.242370       0.603546      24.087441 0.24835971E+03  0.51365188E+04                                 7.869399                            5.628879      -0.028893       2.053072                    0.999658      22.127788      62.010119       0.619048       0.478403      -1.015856      -0.042594      -0.003418       0.041430       0.059518      -0.007214       0.100529      -0.002780       0.040376       0.055930      -0.086039      -0.029658       0.115697             11.013536      13.508492       0.692865      -8.086145       7.135548      -0.625437      12.396568          -0.000001
          316              C      10.224450      31.011588      19.599765       0.603179      24.305729 0.24986971E+03  0.51746464E+04                                 7.907895                            5.640939      -0.029045       2.051545                    0.999686      22.164986      62.118981       0.619325       0.477552      -1.016493       0.045134      -0.004336      -0.038372       0.059399       0.005006       0.101751       0.005243       0.028455       0.053777      -0.090352      -0.023574       0.113926             11.071393      13.679290      -0.109922      -8.157514       7.116796      -0.083656      12.418093          -0.000300
          317              C       4.889902       8.525080      26.354146      -0.128253      38.039201 0.40555901E+03  0.93891024E+04                                 9.934782                            6.746480       0.056101       1.987936                    0.999708      29.225644      83.919250       0.628643       0.420854      -1.059275       0.008531      -0.024143      -0.020918       0.033064      -0.022174      -0.010202       0.003664       0.035183      -0.052780      -0.020696      -0.018454       0.039150             14.816691       9.781791       0.538207       1.547928      17.311380      11.877857      17.356903          -0.000004
          318              C       2.893330       3.101813      23.888463      -0.037275      40.974794 0.42486924E+03  0.98422744E+04                                10.330470                            6.795034       0.031825       2.015961                    0.999284      27.002565      74.820976       0.648794       0.407530      -1.079648       0.030092       0.025903       0.007012       0.040319       0.010566      -0.000448      -0.001152       0.002356       0.029767      -0.015605       0.005402       0.010202             15.647381      19.479361      12.850091       1.099676      17.584162       1.086891       9.878621           0.000581
          319              C       4.950119       4.973509      23.992728       0.208227      35.821339 0.36661310E+03  0.82534654E+04                                 9.684954                            6.501873      -0.068535       1.998871                    0.999564      25.384441      71.242535       0.629184       0.432414      -1.054986       0.035425       0.029782       0.003551       0.046416       0.027437      -0.011652       0.013569       0.002730      -0.089910      -0.041122      -0.001347       0.042469             14.140985      16.721264      10.290402       0.714707      14.940881       1.888872      10.760809           0.000000
          320              C       3.425894       3.640579      22.735364      -0.084350      34.509132 0.40118850E+03  0.92443825E+04                                 9.263748                            6.695463       0.023845       1.982283                    0.999668      28.665709      81.586254       0.634355       0.419029      -1.062539       0.019188       0.015318       0.012962       0.027764      -0.002465       0.013506       0.011615       0.000789       0.073900      -0.021606      -0.009898       0.031504             12.245768      14.722053       8.674995      -0.041101      12.787973      -0.016716       9.227279          -0.000919
          321              C       7.081819      13.858251      31.082067       0.209035      36.073528 0.36950945E+03  0.83329054E+04                                 9.722946                            6.522346      -0.046575       2.004306                    0.999591      25.454541      71.440247       0.629103       0.431731      -1.055675      -0.034001      -0.029771       0.002929       0.045287       0.028944      -0.013525       0.011487       0.005164      -0.086843      -0.040820      -0.002786       0.043606             14.187786      16.673021      10.403623      -0.033629      15.154918       1.387623      10.735419          -0.000005
          322              C       9.134754      15.735396      31.026483      -0.033842      40.896434 0.42141145E+03  0.97454054E+04                                10.320063                            6.769519       0.017362       2.012134                    0.999328      26.943593      74.672372       0.649489       0.407794      -1.079123      -0.027330      -0.025207      -0.000750       0.037187       0.012462      -0.003899      -0.001750       0.001950       0.026626      -0.017011       0.004437       0.012574             15.626070      19.460582      12.840683      -0.241111      17.572100       0.031795       9.845527           0.000005
          323              C       7.605711      14.338164      32.247517      -0.197645      37.169246 0.43011316E+03  0.10094312E+05                                 9.693092                            6.911517       0.089305       1.993994                    0.999656      29.942358      86.267810       0.626638       0.416481      -1.063166       0.020576       0.026823       0.005339       0.034225       0.007152      -0.011899      -0.018443       0.001159       0.090909      -0.023541      -0.016625       0.040166             13.000399      15.493691       8.981507       0.621276      13.127101       1.173638      10.380405           0.000003
          324              C       8.620256      15.271105      32.232986      -0.088345      34.882685 0.40545427E+03  0.93683940E+04                                 9.324572                            6.729597       0.023471       1.979962                    0.999603      28.817240      82.158447       0.632871       0.418859      -1.062536      -0.017276      -0.015532      -0.015783       0.028086      -0.001734       0.012339       0.012538      -0.002384       0.082264      -0.021856      -0.011866       0.033722             12.302475      14.636920       8.598523      -0.868267      12.774415      -0.578301       9.496090           0.000002
          325              C       3.410237       3.510520      25.100052      -0.084792      34.488975 0.39691379E+03  0.91297624E+04                                 9.262815                            6.662626      -0.003112       1.973400                    0.999643      28.707932      81.878472       0.634917       0.419398      -1.061335       0.013687       0.011557      -0.015944       0.023981      -0.003001      -0.012403      -0.014747      -0.001592       0.069645      -0.022646      -0.008690       0.031336             12.276706      14.294357       8.712948       1.464725      13.254597       1.473044       9.281163           0.000789
          326              C       7.149503      10.196601      28.799121      -0.138693      38.416390 0.42741869E+03  0.10012028E+05                                10.002139                            6.922806       0.055901       1.985174                    0.999658      29.521376      84.882669       0.621864       0.420477      -1.060981      -0.004873       0.023975       0.020128       0.031681      -0.024137      -0.008418       0.015306       0.022770      -0.038645      -0.027106      -0.010753       0.037859             14.733891       9.875050       0.225422       1.576625      16.862211      11.544440      17.464411           0.000002
          327              C       8.613511      15.243858      29.859579      -0.084002      34.827752 0.40087840E+03  0.92437295E+04                                 9.344445                            6.703481       0.005156       1.975416                    0.999663      28.755755      82.111245       0.631906       0.420358      -1.060748      -0.014996      -0.013079       0.013751       0.024187      -0.004565      -0.014036      -0.011653       0.000195       0.072966      -0.023626      -0.007647       0.031273             12.475776      14.477927       9.054808       0.803523      13.847570       1.027278       9.101833          -0.000002
          328              C       4.447665       4.575701      22.808387      -0.197344      36.878980 0.42665167E+03  0.99951873E+04                                 9.648848                            6.883482       0.098251       1.997524                    0.999733      29.880458      86.077781       0.627790       0.416461      -1.062932      -0.023966      -0.032644      -0.011504       0.042099       0.006464      -0.013084      -0.021668      -0.004539       0.067533      -0.020036      -0.017669       0.037705             13.000569      15.644450       8.963507       1.433499      12.953859       1.651365      10.403398          -0.000464
          329              C       7.117227      11.171685      29.818527      -0.180660      37.459699 0.42651947E+03  0.99987208E+04                                 9.800453                            6.895809       0.100633       1.998254                    0.999753      29.847022      86.218379       0.624939       0.418083      -1.061113       0.006121      -0.026128      -0.033018       0.042548       0.010333       0.026447      -0.002552       0.036852       0.014751      -0.027893      -0.010278       0.038171             13.988372      10.142640      -1.465310      -0.061625      16.539352      10.275899      15.283125          -0.000007
          330              C       4.893756       7.577244      25.399407      -0.184079      37.820870 0.41199883E+03  0.95807940E+04                                 9.846924                            6.772351       0.083772       1.994716                    0.999762      29.691293      85.591250       0.630938       0.417459      -1.060873      -0.005276       0.022731       0.032015       0.039617       0.007624       0.025802      -0.006218       0.044816      -0.014004      -0.029166      -0.010774       0.039940             14.336821      10.244618      -1.025545      -0.177995      17.092034      10.956190      15.673810          -0.000005
          331              C       7.591982      14.302561      29.882467      -0.198636      37.807144 0.44123820E+03  0.10418064E+05                                 9.809155                            6.991699       0.097407       1.993335                    0.999632      30.135689      86.987177       0.624408       0.415455      -1.064196       0.030382       0.018599      -0.007052       0.036315       0.010108       0.019708       0.010535       0.005237       0.095722      -0.026783      -0.015486       0.042270             13.218877      14.878020       9.504534      -0.647100      14.806448       0.137354       9.972162           0.000002
          332              C       4.429599       4.422390      25.156362      -0.195218      37.212263 0.43566266E+03  0.10251129E+05                                 9.692384                            6.945778       0.122314       2.003197                    0.999753      29.975146      86.302566       0.626848       0.415263      -1.064593      -0.026162      -0.017638       0.002504       0.031651       0.003187       0.019393       0.008011       0.004746       0.102174      -0.021570      -0.020473       0.042043             12.925619      14.701787       9.207275       0.016484      14.242832       0.445203       9.832238           0.000485
          333              C       1.810620       2.087130      23.809628       0.607075      23.999893 0.24748867E+03  0.51142862E+04                                 7.851050                            5.619993      -0.030550       2.053125                    0.999663      22.089970      61.889531       0.619340       0.478572      -1.015712      -0.042211      -0.040959      -0.003790       0.058938      -0.102487      -0.007405       0.002483      -0.008061      -0.079198      -0.089574      -0.026528       0.116102             10.974951      13.453957       8.042895       0.687273      12.348189       0.620532       7.122707           0.000210
          334              C      10.224450      16.729735      31.011588       0.599780      24.391995 0.25071175E+03  0.51962399E+04                                 7.926235                            5.649632      -0.027520       2.051483                    0.999680      22.202008      62.239290       0.619006       0.477416      -1.016607       0.045485       0.038866      -0.004861       0.060026      -0.099779       0.004943      -0.005379      -0.012207      -0.079158      -0.086772      -0.026767       0.113539             11.110689      13.736008       8.202269      -0.109958      12.467531       0.083865       7.128529           0.000001
          335              C       4.889902      27.804420       9.975354      -0.128227      38.036662 0.40553552E+03  0.93883990E+04                                 9.934318                            6.746290       0.056126       1.987963                    0.999708      29.224365      83.914172       0.628653       0.420855      -1.059278       0.008500       0.024209       0.020850       0.033061       0.022163       0.010218       0.003660       0.035191      -0.052707      -0.020697      -0.018440       0.039138             14.815327       9.780984      -0.538170      -1.548043      17.309428      11.876501      17.355568          -0.000001
          336              C       2.893330      33.227687      12.441037      -0.037216      40.970900 0.42483039E+03  0.98411265E+04                                10.329798                            6.794712       0.031899       2.016005                    0.999284      27.001094      74.815382       0.648812       0.407528      -1.079651       0.030085      -0.025887      -0.007011       0.040304      -0.010527       0.000452      -0.001150       0.002330       0.029737      -0.015559       0.005368       0.010192             15.645398      19.475501     -12.847989      -1.100238      17.582647       1.087438       9.878047          -0.000588
          337              C       4.950119      31.355991      12.336772       0.208189      35.822139 0.36662797E+03  0.82538799E+04                                 9.684996                            6.501957      -0.068546       1.998852                    0.999564      25.385144      71.244736       0.629187       0.432408      -1.054991       0.035424      -0.029812      -0.003562       0.046436      -0.027474       0.011642       0.013581       0.002722      -0.089930      -0.041138      -0.001371       0.042509             14.140153      16.718409     -10.289518      -0.716841      14.941086       1.890548      10.760966          -0.000007
          338              C       3.425894      32.688921      13.594136      -0.084355      34.510344 0.40120125E+03  0.92447782E+04                                 9.264047                            6.695624       0.023735       1.982245                    0.999668      28.666229      81.589004       0.634338       0.419036      -1.062532       0.019186      -0.015317      -0.012964       0.027763       0.002466      -0.013515       0.011620       0.000761       0.073832      -0.021608      -0.009884       0.031492             12.245676      14.720808      -8.674795       0.040239      12.788612      -0.016001       9.227608           0.000915
          339              C       7.081819      22.471249       5.247433       0.209293      36.064323 0.36944421E+03  0.83312001E+04                                 9.721751                            6.522202      -0.046892       2.004252                    0.999591      25.452429      71.437058       0.629037       0.431788      -1.055624      -0.033973       0.029741      -0.002928       0.045247      -0.028759       0.013533       0.011467       0.005166      -0.086680      -0.040725      -0.002672       0.043397             14.182877      16.666761     -10.397054       0.036277      15.146717       1.385510      10.735152          -0.000016
          340              C       9.134754      20.594104       5.303017      -0.038196      41.003662 0.42282717E+03  0.97874491E+04                                10.340266                            6.783602       0.014455       2.010957                    0.999389      26.990784      74.866279       0.648351       0.408121      -1.078785      -0.028820       0.026548       0.000857       0.039193      -0.012011       0.003969      -0.001673       0.001856       0.031595      -0.017392       0.004223       0.013169             15.650521      19.490366     -12.858397       0.242454      17.598276       0.031142       9.862922           0.000593
          341              C       7.605711      21.991336       4.081983      -0.197644      37.164456 0.43014392E+03  0.10095174E+05                                 9.692064                            6.911908       0.089278       1.994011                    0.999655      29.941976      86.266192       0.626603       0.416498      -1.063159       0.020423      -0.026650      -0.005266       0.033986      -0.007066       0.011969      -0.018537       0.001164       0.090891      -0.023498      -0.016737       0.040235             12.995552      15.486918      -8.974713      -0.619531      13.119470       1.172207      10.380269          -0.000455
          342              C       8.620256      21.058395       4.096514      -0.087672      34.834621 0.40496336E+03  0.93537730E+04                                 9.314333                            6.724665       0.025758       1.980883                    0.999604      28.797957      82.076347       0.633254       0.418752      -1.062654      -0.016828       0.015186       0.016155       0.027835       0.000714      -0.012310       0.012465      -0.002182       0.081923      -0.020876      -0.012822       0.033698             12.282698      14.610595      -8.578363       0.866975      12.750697      -0.577370       9.486803          -0.000972
          343              C       3.410237      32.818980      11.229448      -0.084739      34.484773 0.39686840E+03  0.91284072E+04                                 9.261982                            6.662214      -0.002995       1.973467                    0.999643      28.705682      81.869184       0.634944       0.419394      -1.061343       0.013687      -0.011560       0.015928       0.023972       0.003021       0.012397      -0.014731      -0.001615       0.069589      -0.022647      -0.008661       0.031308             12.274892      14.291209      -8.711111      -1.465156      13.252990       1.473477       9.280476          -0.000797
          344              C       7.149503      26.132899       7.530379      -0.138758      38.421946 0.42748097E+03  0.10013915E+05                                10.003166                            6.923345       0.055745       1.985086                    0.999658      29.524249      84.894519       0.621831       0.420481      -1.060972      -0.004930      -0.023872      -0.020241       0.031684       0.024191       0.008393       0.015322       0.022753      -0.038641      -0.027147      -0.010748       0.037895             14.735393       9.876261      -0.223930      -1.575404      16.863154      11.545653      17.466765          -0.000000
          345              C       8.613511      21.085642       6.469921      -0.083119      34.789246 0.40047341E+03  0.92319165E+04                                 9.336693                            6.699696       0.005813       1.975764                    0.999662      28.741154      82.054447       0.632150       0.420308      -1.060795      -0.014439       0.012644      -0.014258       0.023909       0.003584       0.013997      -0.011633       0.000548       0.072621      -0.022700      -0.008580       0.031279             12.460184      14.457718      -9.038560      -0.801069      13.827895       1.024708       9.094938           0.000701
          346              C       4.447665      31.753799      13.521113      -0.197418      36.883090 0.42670310E+03  0.99967418E+04                                 9.649553                            6.883883       0.098231       1.997480                    0.999734      29.883095      86.088251       0.627771       0.416459      -1.062928      -0.023992       0.032645       0.011502       0.042114      -0.006482       0.013082      -0.021678      -0.004535       0.067574      -0.020046      -0.017678       0.037724             13.001097      15.643378      -8.963669      -1.434978      12.955167       1.652637      10.404746           0.000466
          347              C       7.117227      25.157815       6.510973      -0.180701      37.463166 0.42655103E+03  0.99996846E+04                                 9.801170                            6.896120       0.100642       1.998243                    0.999753      29.848424      86.224494       0.624915       0.418090      -1.061105       0.006069       0.026229       0.032916       0.042524      -0.010322      -0.026493      -0.002557       0.036748       0.014740      -0.027882      -0.010301       0.038182             13.989674      10.144161       1.467640       0.063763      16.539661      10.276883      15.285201          -0.000010
          348              C       4.893756      28.752256      10.930093      -0.184076      37.819794 0.41199672E+03  0.95807230E+04                                 9.846654                            6.772304       0.083767       1.994713                    0.999762      29.691221      85.590658       0.630945       0.417456      -1.060876      -0.005300      -0.022685      -0.032080       0.039646      -0.007619      -0.025795      -0.006208       0.044857      -0.013978      -0.029159      -0.010789       0.039948             14.335676      10.243813       1.025025       0.177192      17.090616      10.955092      15.672600           0.000000
          349              C       7.591982      22.026939       6.447033      -0.198873      37.818611 0.44144336E+03  0.10424297E+05                                 9.811097                            6.993445       0.097184       1.993179                    0.999632      30.144111      87.022109       0.624303       0.415469      -1.064169       0.030180      -0.018415       0.006926       0.036027      -0.010073      -0.019840       0.010627       0.005309       0.095700      -0.026752      -0.015633       0.042386             13.219118      14.877233      -9.502357       0.647862      14.804690       0.137231       9.975431           0.000523
          350              C       4.429599      31.907110      11.173138      -0.195194      37.208732 0.43563317E+03  0.10250201E+05                                 9.691625                            6.945485       0.122444       2.003253                    0.999753      29.973639      86.295549       0.626872       0.415256      -1.064604      -0.026183       0.017631      -0.002519       0.031666      -0.003186      -0.019385       0.008009       0.004723       0.102190      -0.021576      -0.020465       0.042041             12.923532      14.698249      -9.205234      -0.017471      14.241152       0.445866       9.831194          -0.000484
          351              C       1.810620      34.242370      12.519872       0.607073      23.999337 0.24748478E+03  0.51141871E+04                                 7.850939                            5.619963      -0.030579       2.053124                    0.999663      22.089786      61.888966       0.619339       0.478575      -1.015710      -0.042193       0.040968       0.003790       0.058932       0.102484       0.007406       0.002488      -0.008060      -0.079278      -0.089558      -0.026555       0.116113             10.974371      13.452566      -8.042231      -0.687496      12.347912       0.620804       7.122634          -0.000234
          352              C      10.224450      19.599765       5.317912       0.603183      24.306253 0.24987268E+03  0.51747257E+04                                 7.908023                            5.640972      -0.029032       2.051543                    0.999686      22.165156      62.119662       0.619323       0.477552      -1.016493       0.045134      -0.038380       0.004336       0.059405       0.101754      -0.005004      -0.005244      -0.012642      -0.069490      -0.090369      -0.023547       0.113916             11.072007      13.680732      -8.158187       0.110128      12.418425       0.083481       7.116863          -0.000300
          353              C      16.933402      28.140104       9.639670      -0.128241      38.037832 0.40554680E+03  0.93887407E+04                                 9.934547                            6.746393       0.056094       1.987946                    0.999708      29.224945      83.916643       0.628646       0.420856      -1.059275       0.008513       0.020888       0.024172       0.033061       0.010203       0.022170       0.003664       0.043966      -0.026364      -0.020692      -0.018447       0.039140             14.815957       9.781504      -1.548858      -0.539020      17.355634      11.877053      17.310733          -0.000002
          354              C      14.936830      30.605787      15.062937      -0.037204      40.969755 0.42482571E+03  0.98409882E+04                                10.329576                            6.794679       0.031877       2.015999                    0.999283      27.000938      74.814772       0.648813       0.407529      -1.079651       0.030064      -0.007007      -0.025896       0.040293       0.000444      -0.010532      -0.001155      -0.013722      -0.018378      -0.015570       0.005368       0.010202             15.644707      19.474638      -1.100245     -12.847225       9.877872       1.087354      17.581613           0.000577
          355              C      16.993619      30.501522      13.191241       0.208172      35.822650 0.36663574E+03  0.82541000E+04                                 9.685063                            6.502016      -0.068540       1.998848                    0.999564      25.385489      71.245940       0.629185       0.432407      -1.054991       0.035416      -0.003564      -0.029826       0.046439       0.011642      -0.027484       0.013577       0.046331       0.040866      -0.041138      -0.001381       0.042519             14.140448      16.718982      -0.716733     -10.289825      10.761112       1.890394      14.941250           0.000008
          356              C      15.469394      31.758886      14.524171      -0.084307      34.505630 0.40115430E+03  0.92433465E+04                                 9.263074                            6.695188       0.023906       1.982332                    0.999668      28.663630      81.577775       0.634371       0.419030      -1.062544       0.019161      -0.012951      -0.015347       0.027756      -0.013524       0.002470       0.011609      -0.036540      -0.038059      -0.021611      -0.009882       0.031493             12.243978      14.718540       0.040260      -8.673154       9.226883      -0.016084      12.786512          -0.000911
          357              C      19.125319      23.412183       4.306499       0.209042      36.073665 0.36950834E+03  0.83328816E+04                                 9.722985                            6.522338      -0.046573       2.004306                    0.999591      25.454617      71.440675       0.629103       0.431731      -1.055674      -0.034010      -0.002930       0.029764       0.045290       0.013529      -0.028946       0.011487       0.046003       0.035678      -0.040823      -0.002785       0.043608             14.188010      16.673499       0.033746     -10.403920      10.735406       1.387459      15.155125          -0.000005
          358              C      21.178254      23.467767       2.429354      -0.033853      40.897659 0.42142061E+03  0.97456836E+04                                10.320304                            6.769608       0.017321       2.012118                    0.999328      26.943944      74.673931       0.649482       0.407796      -1.079121      -0.027339       0.000750       0.025200       0.037189       0.003896      -0.012464      -0.001751      -0.012337      -0.016241      -0.017013       0.004438       0.012574             15.626731      19.461640       0.241107     -12.841405       9.845732       0.031773      17.572822           0.000003
          359              C      19.649211      22.246733       3.826586      -0.197645      37.169040 0.43011127E+03  0.10094249E+05                                 9.693041                            6.911494       0.089301       1.993995                    0.999656      29.942218      86.267110       0.626641       0.416480      -1.063168       0.020567      -0.005340      -0.026831       0.034227       0.011898      -0.007155      -0.018445      -0.044875      -0.047196      -0.023545      -0.016622       0.040168             13.000371      15.493764      -0.621254      -8.981512      10.380322       1.173570      13.127026           0.000002
          360              C      20.663756      22.261264       2.893645      -0.088335      34.882255 0.40544923E+03  0.93682426E+04                                 9.324483                            6.729549       0.023476       1.979966                    0.999603      28.817009      82.157463       0.632875       0.418858      -1.062537      -0.017282       0.015782       0.015525       0.028085      -0.012340       0.001737       0.012537      -0.042324      -0.037556      -0.021859      -0.011863       0.033722             12.302393      14.636887       0.868283      -8.598461       9.496017      -0.578335      12.774275          -0.000000
          361              C      15.453737      29.394198      14.654230      -0.084769      34.487494 0.39689969E+03  0.91293433E+04                                 9.262562                            6.662535      -0.003105       1.973416                    0.999643      28.707047      81.875121       0.634918       0.419401      -1.061335       0.013677       0.015927      -0.011568       0.023969       0.012394       0.003007      -0.014742      -0.035606      -0.032375      -0.022639      -0.008677       0.031316             12.275937      14.292729      -1.465302      -8.712159       9.280962       1.473499      13.254121           0.000796
          362              C      19.193003      25.695129       7.968149      -0.138725      38.418829 0.42744663E+03  0.10012869E+05                                10.002576                            6.923037       0.055881       1.985149                    0.999658      29.522660      84.887791       0.621852       0.420477      -1.060978      -0.004886      -0.020159      -0.023957       0.031689       0.008403       0.024153       0.015317       0.030734      -0.014814      -0.027129      -0.010746       0.037876             14.734530       9.875637      -1.577112      -0.225780      17.464765      11.544906      16.863189           0.000001
          363              C      20.657011      24.634671       2.920892      -0.084024      34.830399 0.40090587E+03  0.92445588E+04                                 9.344994                            6.703749       0.005040       1.975363                    0.999663      28.757086      82.117000       0.631885       0.420363      -1.060740      -0.015007      -0.013759       0.013063       0.024190       0.014036       0.004558      -0.011666      -0.036387      -0.036777      -0.023626      -0.007653       0.031279             12.476823      14.479428      -0.803553      -9.055868       9.102261       1.027262      13.848779          -0.000011
          364              C      16.491165      31.685863      13.589049      -0.197402      36.880323 0.42668065E+03  0.99960310E+04                                 9.648945                            6.883651       0.098371       1.997536                    0.999734      29.881861      86.082400       0.627792       0.416453      -1.062938      -0.024020       0.011518       0.032626       0.042120       0.013064      -0.006482      -0.021678      -0.036064      -0.027045      -0.020058      -0.017666       0.037723             13.000103      15.642097      -1.435034      -8.962682      10.404375       1.652582      12.953839          -0.000461
          365              C      19.160727      24.675723       6.993065      -0.180650      37.459986 0.42651957E+03  0.99987415E+04                                 9.800583                            6.895859       0.100557       1.998235                    0.999753      29.846966      86.218794       0.624929       0.418089      -1.061107       0.006116       0.033001       0.026137       0.042540      -0.026455      -0.010336      -0.002555       0.011027      -0.062598      -0.027892      -0.010276       0.038167             13.988483      10.142767       0.061364       1.465112      15.282961      10.275938      16.539722          -0.000008
          366              C      16.937256      29.094843      10.587506      -0.184069      37.819628 0.41199316E+03  0.95806179E+04                                 9.846644                            6.772282       0.083769       1.994717                    0.999762      29.691012      85.589908       0.630945       0.417457      -1.060876      -0.005292      -0.032055      -0.022703       0.039635      -0.025807      -0.007619      -0.006212       0.029417      -0.060236      -0.029162      -0.010786       0.039948             14.335694      10.243766       0.176609       1.024422      15.672181      10.955127      17.091134           0.000003
          367              C      19.635482      24.611783       3.862189      -0.198679      37.810326 0.44127264E+03  0.10419116E+05                                 9.809753                            6.991991       0.097319       1.993289                    0.999632      30.137272      86.993713       0.624390       0.415457      -1.064191       0.030370       0.007045      -0.018610       0.036309      -0.019720      -0.010123       0.010533      -0.045250      -0.055705      -0.026802      -0.015479       0.042281             13.220015      14.879589       0.647130      -9.505681       9.972655       0.137302      14.807800          -0.000005
          368              C      16.473099      29.337888      13.742360      -0.195232      37.212044 0.43567152E+03  0.10251374E+05                                 9.692272                            6.945832       0.122314       2.003191                    0.999753      29.975376      86.302936       0.626848       0.415261      -1.064596      -0.026194      -0.002515       0.017623       0.031671      -0.019392      -0.003202       0.008002      -0.048750      -0.058206      -0.021594      -0.020462       0.042056             12.924721      14.699886      -0.017502      -9.206403       9.831811       0.445824      14.242465           0.000487
          369              C      13.854120      30.684622      16.077620       0.607044      24.000550 0.24750072E+03  0.51145765E+04                                 7.851103                            5.620101      -0.030582       2.053111                    0.999663      22.090087      61.889286       0.619341       0.478567      -1.015719      -0.042193       0.003784       0.040948       0.058918       0.007408       0.102484       0.002479       0.035580       0.051719      -0.089567      -0.026537       0.116104             10.974335      13.452360      -0.687551      -8.041989       7.123030       0.620802      12.347614           0.000210
          370              C      22.267950      23.482662       1.435015       0.599781      24.392076 0.25071115E+03  0.51962324E+04                                 7.926286                            5.649639      -0.027542       2.051475                    0.999680      22.202127      62.239967       0.619002       0.477418      -1.016604       0.045483       0.004862      -0.038872       0.060028      -0.004943       0.099777      -0.005382       0.033485       0.057885      -0.086768      -0.026771       0.113540             11.110913      13.736426       0.109944      -8.202533       7.128547       0.083865      12.467767          -0.000000
          371              C      16.933402       8.189396      26.689830      -0.128195      38.033026 0.40549973E+03  0.93873058E+04                                 9.933553                            6.745907       0.056347       1.988049                    0.999708      29.222716      83.906575       0.628687       0.420844      -1.059291       0.008481      -0.020804      -0.024257       0.033063      -0.010223      -0.022134       0.003652       0.043983      -0.026473      -0.020699      -0.018433       0.039132             14.814402       9.780376       1.548805       0.539228      17.353884      11.875696      17.308945           0.000001
          372              C      14.936830       5.723713      21.266563      -0.032838      40.863185 0.42340657E+03  0.97987964E+04                                10.309417                            6.780553       0.037993       2.018190                    0.999306      26.954199      74.622006       0.649961       0.407196      -1.079995       0.028540       0.006797       0.024579       0.038273      -0.000365       0.011054      -0.001012      -0.011188      -0.016190      -0.015282       0.006486       0.008796             15.621048      19.446516       1.099892      12.830319       9.860829       1.086601      17.555800           0.000004
          373              C      16.993619       5.827978      23.138259       0.207961      35.831060 0.36668549E+03  0.82553683E+04                                 9.686211                            6.502065      -0.068156       1.998936                    0.999565      25.386839      71.246655       0.629250       0.432355      -1.055040       0.035436       0.003553       0.029836       0.046460      -0.011635       0.027623       0.013587       0.046399       0.040854      -0.041198      -0.001476       0.042675             14.146093      16.728005       0.717622      10.297027      10.761561       1.891163      14.948713          -0.000007
          374              C      15.469394       4.570614      21.805329      -0.084981      34.548379 0.40159076E+03  0.92562053E+04                                 9.272035                            6.699450       0.021975       1.981546                    0.999667      28.679980      81.644903       0.634061       0.419108      -1.062462       0.019596       0.012585       0.015761       0.028121       0.013491      -0.003498       0.011611      -0.036809      -0.037931      -0.022531      -0.008907       0.031438             12.262406      14.744362      -0.040078       8.692496       9.234579      -0.015965      12.808276           0.000002
          375              C      19.125319      12.917317      32.023001       0.209297      36.063997 0.36944208E+03  0.83311392E+04                                 9.721712                            6.522200      -0.046912       2.004251                    0.999591      25.452246      71.436466       0.629035       0.431791      -1.055622      -0.033961       0.002927      -0.029746       0.045241      -0.013530       0.028750       0.011464       0.045923       0.035593      -0.040719      -0.002669       0.043388             14.182882      16.666640      -0.036179      10.397051      10.735192       1.385626      15.146813          -0.000016
          376              C      21.178254      12.861733      33.900146      -0.038193      41.003418 0.42282507E+03  0.97873846E+04                                10.340216                            6.783579       0.014473       2.010963                    0.999389      26.990705      74.865906       0.648354       0.408120      -1.078786      -0.028815      -0.000856      -0.026556       0.039196      -0.003970       0.012010      -0.001672      -0.014868      -0.018576      -0.017390       0.004222       0.013168             15.650505      19.490264      -0.242412      12.858377       9.862944       0.031189      17.598308           0.000592
          377              C      19.649211      14.082767      32.502914      -0.197629      37.163702 0.43013448E+03  0.10094897E+05                                 9.691939                            6.911835       0.089304       1.994025                    0.999655      29.941595      86.264839       0.626606       0.416499      -1.063159       0.020430       0.005264       0.026638       0.033981      -0.011969       0.007057      -0.018536      -0.044857      -0.047172      -0.023487      -0.016741       0.040228             12.995409      15.486659       0.619535       8.974583      10.380220       1.172230      13.119349          -0.000454
          378              C      20.663756      14.068236      33.435855      -0.087674      34.834458 0.40496175E+03  0.93537242E+04                                 9.314294                            6.724644       0.025780       1.980890                    0.999604      28.797903      82.076068       0.633257       0.418751      -1.062655      -0.016821      -0.016156      -0.015192       0.027835       0.012310      -0.000714       0.012464      -0.042053      -0.037685      -0.020876      -0.012822       0.033697             12.282665      14.610498      -0.866951       8.578327       9.486812      -0.577342      12.750685          -0.000973
          379              C      15.453737       6.935302      21.675270      -0.085687      34.529703 0.39734520E+03  0.91423533E+04                                 9.271078                            6.666706      -0.003754       1.973040                    0.999644      28.723919      81.941439       0.634644       0.419455      -1.061277       0.014169      -0.015413       0.011985       0.024124      -0.012522      -0.003935      -0.014823      -0.035931      -0.032294      -0.023579      -0.007823       0.031403             12.292943      14.315199       1.468843       8.729383       9.289249       1.476897      13.274382          -0.000006
          380              C      19.193003      10.634371      28.361351      -0.138745      38.421204 0.42747019E+03  0.10013597E+05                                10.003058                            6.923267       0.055723       1.985087                    0.999658      29.523764      84.892758       0.621834       0.420482      -1.060971      -0.004937       0.020255       0.023843       0.031672      -0.008394      -0.024186       0.015316       0.030678      -0.014762      -0.027131      -0.010753       0.037884             14.735614       9.876252       1.575728       0.224371      17.466844      11.545998      16.863745          -0.000003
          381              C      20.657011      11.694829      33.408608      -0.083123      34.789160 0.40047193E+03  0.92318767E+04                                 9.336673                            6.699673       0.005843       1.975774                    0.999662      28.741169      82.054554       0.632152       0.420307      -1.060796      -0.014429       0.014259      -0.012654       0.023909      -0.013998      -0.003584      -0.011628      -0.036037      -0.037131      -0.022698      -0.008580       0.031278             12.460249      14.457740       0.801098       9.038640       9.094974       1.024750      13.828031           0.000697
          382              C      16.491165       4.643637      22.740451      -0.197294      36.878053 0.42656855E+03  0.99926741E+04                                 9.648689                            6.882598       0.098538       1.997620                    0.999734      29.877843      86.065588       0.627865       0.416435      -1.062957      -0.024177      -0.011622      -0.032754       0.042337      -0.012960       0.006540      -0.021589      -0.036042      -0.027134      -0.020001      -0.017620       0.037621             13.003523      15.648638       1.436200       8.968363      10.403003       1.653433      12.958928           0.000005
          383              C      19.160727      11.653777      29.336435      -0.180713      37.463333 0.42655410E+03  0.99997617E+04                                 9.801139                            6.896102       0.100714       1.998259                    0.999754      29.848626      86.224735       0.624922       0.418085      -1.061109       0.006058      -0.032903      -0.026248       0.042524       0.026499       0.010319      -0.002559       0.011029      -0.062474      -0.027880      -0.010307       0.038187             13.989802      10.144087      -0.063512      -1.467337      15.285231      10.277090      16.540088          -0.000009
          384              C      16.937256       7.234657      25.741994      -0.183995      37.814669 0.41193999E+03  0.95790127E+04                                 9.845760                            6.771845       0.083787       1.994762                    0.999762      29.688143      85.578248       0.630969       0.417457      -1.060882      -0.005319       0.032111       0.022629       0.039642       0.025759       0.007632      -0.006225       0.029395      -0.060348      -0.029168      -0.010753       0.039921             14.334528      10.242622      -0.175991      -1.023360      15.670836      10.954241      17.090124          -0.000003
          385              C      19.635482      11.717717      32.467311      -0.198850      37.817825 0.44143245E+03  0.10423982E+05                                 9.810998                            6.993378       0.097170       1.993182                    0.999632      30.143678      87.020830       0.624303       0.415471      -1.064167       0.030186      -0.006923       0.018404       0.036025       0.019836       0.010062       0.010629      -0.045181      -0.055820      -0.026738      -0.015640       0.042377             13.219065      14.877097      -0.647747       9.502347       9.975368       0.137345      14.804731           0.000521
          386              C      16.473099       6.991612      22.587140      -0.195064      37.206636 0.43552948E+03  0.10247085E+05                                 9.691478                            6.944609       0.122392       2.003268                    0.999753      29.969730      86.279647       0.626923       0.415250      -1.064615      -0.026390       0.002611      -0.017804       0.031941       0.019276       0.003283       0.007918      -0.048796      -0.058124      -0.021638      -0.020336       0.041974             12.926927      14.704463       0.017405       9.210801       9.830041       0.445609      14.246278          -0.000001
          387              C      13.854120       5.644878      20.251880       0.603531      24.087250 0.24835808E+03  0.51364826E+04                                 7.869371                            5.628867      -0.028913       2.053069                    0.999657      22.127884      62.010610       0.619047       0.478404      -1.015855      -0.042599      -0.003419      -0.041422       0.059516      -0.007210      -0.100521       0.002786       0.040411       0.056003      -0.086016      -0.029688       0.115704             11.013231      13.507519       0.693016       8.085827       7.135560       0.625601      12.396615           0.000000
          388              C      22.267950      12.846838      34.894485       0.603187      24.306095 0.24987130E+03  0.51746886E+04                                 7.907979                            5.640950      -0.029014       2.051550                    0.999686      22.165090      62.119371       0.619325       0.477551      -1.016494       0.045139      -0.004336       0.038377       0.059407       0.005004      -0.101755      -0.005244       0.028419       0.053714      -0.090371      -0.023545       0.113916             11.071985      13.680674      -0.110107       8.158180       7.116835       0.083499      12.418445          -0.000301
          389              C      16.933402      26.689830      28.140104      -0.128233      38.037061 0.40554231E+03  0.93885731E+04                                 9.934253                            6.746244       0.056361       1.988016                    0.999708      29.224966      83.915318       0.628671       0.420842      -1.059288       0.008512      -0.024219       0.020862       0.033080      -0.022157       0.010204      -0.003665       0.035268      -0.052833      -0.020699      -0.018472       0.039171             14.815780       9.781309       0.538836      -1.548411      17.310562     -11.876943      17.355469          -0.000004
          390              C      14.936830      21.266563      30.605787      -0.032889      40.865138 0.42343057E+03  0.97994930E+04                                10.309709                            6.780732       0.038010       2.018182                    0.999307      26.955100      74.625095       0.649954       0.407195      -1.079995       0.028574       0.024554      -0.006795       0.038283       0.011096       0.000363       0.001009       0.002534       0.024908      -0.015330       0.006521       0.008809             15.621998      19.448873      12.831300      -1.099323      17.556151      -1.086102       9.860971           0.000001
          391              C      16.993619      23.138259      30.501522       0.207995      35.830064 0.36667052E+03  0.82549408E+04                                 9.686072                            6.501945      -0.068093       1.998967                    0.999565      25.386151      71.244153       0.629254       0.432356      -1.055040       0.035469       0.029782      -0.003540       0.046449       0.027596       0.011649      -0.013578       0.002765      -0.090006      -0.041190      -0.001455       0.042644             14.146354      16.729899      10.297337      -0.715372      14.948019      -1.889355      10.761143          -0.000000
          392              C      15.469394      21.805329      31.758886      -0.084930      34.543497 0.40153742E+03  0.92545911E+04                                 9.271000                            6.698914       0.022233       1.981655                    0.999667      28.677504      81.633933       0.634104       0.419097      -1.062478       0.019645       0.015714      -0.012574       0.028124      -0.003512      -0.013465      -0.011619       0.000580       0.074221      -0.022539      -0.008899       0.031438             12.261085      14.743641       8.691344       0.041009      12.806167       0.016686       9.233446          -0.000001
          393              C      19.125319      32.023001      23.412183       0.209281      36.063798 0.36944531E+03  0.83312259E+04                                 9.721627                            6.522213      -0.046986       2.004225                    0.999590      25.452362      71.436727       0.629037       0.431789      -1.055624      -0.033957      -0.029768      -0.002914       0.045252       0.028768       0.013510      -0.011480       0.005130      -0.086722      -0.040729      -0.002680       0.043409             14.181902      16.663511      10.396116       0.033500      15.147243      -1.387829      10.734953          -0.000020
          394              C      21.178254      33.900146      23.467767      -0.038137      41.000953 0.42279065E+03  0.97863798E+04                                10.339855                            6.783307       0.014556       2.011010                    0.999389      26.989372      74.861185       0.648367       0.408121      -1.078787      -0.028835      -0.026530       0.000863       0.039193       0.011956       0.003981       0.001671       0.001823       0.031500      -0.017322       0.004180       0.013142             15.649644      19.488258      12.857572       0.242010      17.598119      -0.031556       9.862556           0.000593
          395              C      19.649211      32.502914      22.246733      -0.197746      37.173951 0.43024176E+03  0.10098210E+05                                 9.693937                            6.912783       0.089024       1.993869                    0.999655      29.947219      86.289078       0.626541       0.416509      -1.063135       0.020425       0.026652      -0.005231       0.033983       0.007069       0.012001       0.018549       0.001117       0.090847      -0.023479      -0.016768       0.040247             12.998271      15.488895       8.977033      -0.620726      13.123463      -1.173404      10.382456          -0.000443
          396              C      20.663756      33.435855      22.261264      -0.087783      34.845287 0.40507500E+03  0.93571787E+04                                 9.316569                            6.725755       0.025314       1.980675                    0.999604      28.803690      82.101536       0.633168       0.418772      -1.062620      -0.016849      -0.015157       0.016188       0.027851      -0.000700      -0.012307      -0.012486      -0.002215       0.081826      -0.020865      -0.012817       0.033682             12.286086      14.614149       8.581496       0.866436      12.755370       0.576863       9.488738          -0.000965
          397              C      15.453737      21.675270      29.394198      -0.085739      34.534046 0.39739185E+03  0.91437500E+04                                 9.271930                            6.667121      -0.003890       1.972965                    0.999644      28.726331      81.951384       0.634617       0.419458      -1.061269       0.014207       0.011943       0.015435       0.024139      -0.003915       0.012527       0.014846      -0.001799       0.070078      -0.023580      -0.007850       0.031430             12.294629      14.318102       8.731067      -1.468335      13.275922      -1.476445       9.289864           0.000002
          398              C      19.193003      28.361351      25.695129      -0.138702      38.418789 0.42743889E+03  0.10012672E+05                                10.002716                            6.923070       0.055626       1.985086                    0.999657      29.522161      84.887122       0.621835       0.420489      -1.060968      -0.004907       0.023881      -0.020189       0.031654      -0.024167       0.008416      -0.015309       0.022668      -0.038575      -0.027095      -0.010764       0.037859             14.734968       9.875615       0.224787      -1.576199      16.863122     -11.545503      17.466166           0.000006
          399              C      20.657011      33.408608      24.634671      -0.083019      34.779605 0.40036853E+03  0.92287696E+04                                 9.334709                            6.698682       0.006187       1.975942                    0.999662      28.736251      82.033591       0.632226       0.420291      -1.060820      -0.014444      -0.012643      -0.014239       0.023900      -0.003629       0.013982       0.011608       0.000516       0.072527      -0.022711      -0.008519       0.031230             12.456578      14.452266       9.035014      -0.801614      13.824189      -1.025228       9.093278           0.000695
          400              C      16.491165      22.740451      31.685863      -0.197204      36.871844 0.42649776E+03  0.99905218E+04                                 9.647548                            6.882010       0.098607       1.997689                    0.999734      29.874276      86.050948       0.627899       0.416433      -1.062967      -0.024115      -0.032804       0.011636       0.042344       0.006523       0.012966       0.021561      -0.004483       0.067606      -0.019965      -0.017631       0.037596             13.001953      15.648026       8.967148      -1.434613      12.956637      -1.652111      10.401195          -0.000004
          401              C      19.160727      29.336435      24.675723      -0.180776      37.465603 0.42659075E+03  0.10000838E+05                                 9.801376                            6.896305       0.100733       1.998229                    0.999754      29.850603      86.231459       0.624926       0.418074      -1.061116       0.006075      -0.026217       0.032970       0.042559       0.010304      -0.026504       0.002538       0.036837       0.014635      -0.027871      -0.010345       0.038216             13.989802      10.143837      -1.466666       0.062472      16.540438     -10.277069      15.285130          -0.000010
          402              C      16.937256      25.741994      29.094843      -0.183993      37.816050 0.41194416E+03  0.95791781E+04                                 9.846197                            6.771989       0.083651       1.994729                    0.999762      29.688256      85.580175       0.630944       0.417470      -1.060869      -0.005301       0.022655      -0.032052       0.039606       0.007637      -0.025764       0.006234       0.044818      -0.013883      -0.029170      -0.010734       0.039904             14.335758      10.243636      -1.024183       0.177011      17.091350     -10.955325      15.672286          -0.000002
          403              C      19.635482      32.467311      24.611783      -0.198728      37.807116 0.44132217E+03  0.10420588E+05                                 9.808897                            6.992401       0.097479       1.993339                    0.999632      30.138592      86.999056       0.624369       0.415459      -1.064189       0.030189       0.018407       0.006946       0.036033       0.010017      -0.019827      -0.010615       0.005292       0.095609      -0.026681      -0.015659       0.042340             13.214824      14.870903       9.498328       0.646361      14.800574      -0.138271       9.972996           0.000524
          404              C      16.473099      22.587140      29.337888      -0.195116      37.211058 0.43557053E+03  0.10248352E+05                                 9.692351                            6.944967       0.122297       2.003213                    0.999753      29.971826      86.288585       0.626899       0.415253      -1.064606      -0.026338      -0.017850      -0.002592       0.031922       0.003293      -0.019294      -0.007920       0.004660       0.102231      -0.021651      -0.020329       0.041980             12.928964      14.707833       9.212752      -0.016353      14.248010      -0.444905       9.831050           0.000000
          405              C      13.854120      20.251880      30.684622       0.603544      24.087499 0.24836076E+03  0.51365445E+04                                 7.869407                            5.628891      -0.028895       2.053071                    0.999658      22.127789      62.010091       0.619048       0.478403      -1.015857      -0.042590      -0.041431       0.003419       0.059516      -0.100530       0.007213      -0.002780      -0.007774      -0.088524      -0.086041      -0.029656       0.115697             11.013499      13.508439       8.086086      -0.692835      12.396494      -0.625405       7.135565           0.000000
          406              C      22.267950      34.894485      23.482662       0.603214      24.304554 0.24985276E+03  0.51742503E+04                                 7.907838                            5.640847      -0.029118       2.051534                    0.999685      22.164898      62.120141       0.619309       0.477569      -1.016476       0.045122       0.038413       0.004331       0.059416      -0.101751      -0.005006       0.005233      -0.012633      -0.069658      -0.090337      -0.023602       0.113939             11.071772      13.680184       8.158127       0.110117      12.418684      -0.083513       7.116449          -0.000300
          407              C      16.933402       9.639670       8.189396      -0.128227      38.036561 0.40553669E+03  0.93884303E+04                                 9.934272                            6.746283       0.056187       1.987979                    0.999708      29.224471      83.914419       0.628656       0.420853      -1.059279       0.008501       0.024219      -0.020847       0.033066       0.022163      -0.010215      -0.003662       0.035214      -0.052721      -0.020697      -0.018449       0.039147             14.815199       9.780963      -0.538169       1.548044      17.309233     -11.876352      17.355401           0.000004
          408              C      14.936830      15.062937       5.723713      -0.037181      40.966970 0.42480184E+03  0.98402673E+04                                10.329042                            6.794453       0.031970       2.016040                    0.999284      27.000037      74.810902       0.648831       0.407525      -1.079657       0.030080      -0.025868       0.007005       0.040287      -0.010520      -0.000450       0.001148       0.002332       0.029763      -0.015557       0.005359       0.010198             15.643327      19.472528     -12.845759       1.100206      17.580138      -1.087415       9.877313           0.000590
          409              C      16.993619      13.191241       5.827978       0.208155      35.822641 0.36663932E+03  0.82541850E+04                                 9.684989                            6.502012      -0.068505       1.998856                    0.999564      25.385545      71.245669       0.629192       0.432402      -1.054996       0.035438      -0.029808       0.003563       0.046444      -0.027496      -0.011644      -0.013579       0.002725      -0.089933      -0.041145      -0.001387       0.042531             14.139814      16.717807     -10.289119       0.716670      14.940698      -1.890382      10.760937          -0.000006
          410              C      15.469394      14.524171       4.570614      -0.084273      34.502466 0.40111874E+03  0.92422804E+04                                 9.262433                            6.694852       0.024026       1.982390                    0.999668      28.661996      81.570826       0.634395       0.419025      -1.062552       0.019198      -0.015309       0.012942       0.027756       0.002484       0.013506      -0.011621       0.000755       0.073805      -0.021616      -0.009861       0.031478             12.242689      14.716671      -8.671922      -0.040295      12.785229       0.016039       9.226168          -0.000913
          411              C      19.125319       4.306499      12.917317       0.209334      36.063863 0.36943027E+03  0.83308295E+04                                 9.721805                            6.522142      -0.046953       2.004245                    0.999591      25.451967      71.436147       0.629030       0.431797      -1.055616      -0.033962       0.029735       0.002930       0.045235      -0.028733      -0.013531      -0.011473       0.005159      -0.086678      -0.040719      -0.002651       0.043370             14.183454      16.667651     -10.397709      -0.036100      15.147444      -1.385745      10.735268           0.000015
          412              C      21.178254       2.429354      12.861733      -0.038232      41.008554 0.42286033E+03  0.97884571E+04                                10.341245                            6.783924       0.014359       2.010914                    0.999389      26.992018      74.871834       0.648325       0.408128      -1.078776      -0.028839       0.026560      -0.000863       0.039215      -0.012012      -0.003977       0.001672       0.001852       0.031554      -0.017386       0.004220       0.013167             15.653224      19.494238     -12.861293      -0.242831      17.601520      -0.030850       9.863914          -0.000601
          413              C      19.649211       3.826586      14.082767      -0.197698      37.172038 0.43021172E+03  0.10097303E+05                                 9.693700                            6.912595       0.088962       1.993879                    0.999655      29.945396      86.282248       0.626544       0.416516      -1.063134       0.020398      -0.026638       0.005231       0.033956      -0.007072      -0.011998       0.018559       0.001146       0.090812      -0.023489      -0.016753       0.040243             12.998705      15.491419      -8.977825       0.619262      13.123047      -1.172102      10.381649           0.000445
          414              C      20.663756       2.893645      14.068236      -0.087795      34.846389 0.40508675E+03  0.93575199E+04                                 9.316754                            6.725832       0.025338       1.980672                    0.999604      28.804238      82.103454       0.633167       0.418770      -1.062622      -0.016833       0.015173      -0.016190       0.027851       0.000686       0.012311      -0.012480      -0.002183       0.081933      -0.020860      -0.012851       0.033712             12.287087      14.616552      -8.582529      -0.867354      12.755685       0.577607       9.489024           0.000962
          415              C      15.453737      14.654230       6.935302      -0.084760      34.486436 0.39688883E+03  0.91290132E+04                                 9.262329                            6.662423      -0.003083       1.973428                    0.999643      28.706545      81.872801       0.634928       0.419398      -1.061338       0.013695      -0.011551      -0.015926       0.023971       0.003012      -0.012398       0.014734      -0.001615       0.069574      -0.022639      -0.008667       0.031307             12.275323      14.291722      -8.711510       1.465228      13.253540      -1.473556       9.280707           0.000788
          416              C      19.193003       7.968149      10.634371      -0.138755      38.422493 0.42748290E+03  0.10013984E+05                                10.003320                            6.923394       0.055671       1.985065                    0.999658      29.524285      84.895073       0.621824       0.420485      -1.060968      -0.004933      -0.023860       0.020242       0.031676       0.024192      -0.008398      -0.015322       0.022729      -0.038628      -0.027139      -0.010753       0.037893             14.735775       9.876387      -0.223891       1.575373      16.863661     -11.546063      17.467277          -0.000011
          417              C      20.657011       2.920892      11.694829      -0.083085      34.786678 0.40044225E+03  0.92309901E+04                                 9.336163                            6.699384       0.005932       1.975817                    0.999662      28.739831      82.048918       0.632174       0.420302      -1.060803      -0.014436       0.012644       0.014261       0.023909       0.003601      -0.013996       0.011628       0.000543       0.072625      -0.022712      -0.008564       0.031276             12.459513      14.456900      -9.037934       0.800989      13.827040      -1.024639       9.094599          -0.000707
          418              C      16.491165      13.589049       4.643637      -0.197383      36.878307 0.42666133E+03  0.99954361E+04                                 9.648522                            6.883460       0.098421       1.997561                    0.999734      29.880995      86.078467       0.627807       0.416449      -1.062944      -0.023995       0.032666      -0.011526       0.042139      -0.006477      -0.013070       0.021658      -0.004531       0.067636      -0.020035      -0.017680       0.037715             12.999062      15.640341      -8.961624       1.434929      12.952897      -1.652579      10.403947          -0.000457
          419              C      19.160727       6.993065      11.653777      -0.180739      37.465353 0.42657522E+03  0.10000404E+05                                 9.801519                            6.896283       0.100649       1.998225                    0.999753      29.849672      86.229050       0.624911       0.418086      -1.061106       0.006062       0.026241      -0.032919       0.042533      -0.010317       0.026502       0.002548       0.036765       0.014692      -0.027876      -0.010319       0.038195             13.990365      10.144596       1.467774      -0.063838      16.540531     -10.277494      15.285969           0.000001
          420              C      16.937256      10.587506       7.234657      -0.184053      37.818651 0.41198418E+03  0.95803609E+04                                 9.846510                            6.772242       0.083730       1.994716                    0.999762      29.690507      85.588360       0.630941       0.417461      -1.060872      -0.005302      -0.022674       0.032075       0.039637      -0.007620       0.025790       0.006215       0.044845      -0.013936      -0.029161      -0.010777       0.039938             14.335394      10.243615       1.024969      -0.177160      17.090254     -10.954852      15.672313          -0.000006
          421              C      19.635482       3.862189      11.717717      -0.198823      37.815407 0.44140351E+03  0.10423091E+05                                 9.810535                            6.993122       0.097253       1.993226                    0.999632      30.142279      87.014910       0.624321       0.415468      -1.064173       0.030176      -0.018403      -0.006928       0.036017      -0.010054       0.019840      -0.010624       0.005313       0.095647      -0.026725      -0.015643       0.042368             13.218481      14.876522      -9.501808      -0.647792      14.803899      -0.137296       9.975022          -0.000525
          422              C      16.473099      13.742360       6.991612      -0.195234      37.211025 0.43566201E+03  0.10251068E+05                                 9.692011                            6.945707       0.122406       2.003221                    0.999753      29.975019      86.300850       0.626862       0.415255      -1.064603      -0.026181       0.017647       0.002515       0.031673      -0.003199       0.019387      -0.008010       0.004716       0.102231      -0.021593      -0.020461       0.042054             12.923958      14.698693      -9.205588       0.017436      14.241682      -0.445846       9.831499           0.000487
          423              C      13.854120      16.077620       5.644878       0.607050      24.000073 0.24749795E+03  0.51144966E+04                                 7.850973                            5.620065      -0.030574       2.053120                    0.999663      22.089754      61.887879       0.619345       0.478567      -1.015721      -0.042176       0.040960      -0.003786       0.058914       0.102488      -0.007413      -0.002481      -0.008056      -0.079235      -0.089570      -0.026540       0.116110             10.973899      13.451642      -8.041485       0.687576      12.347155      -0.620881       7.122900           0.000212
          424              C      22.267950       1.435015      12.846838       0.603213      24.305592 0.24985814E+03  0.51744003E+04                                 7.908104                            5.640909      -0.029108       2.051526                    0.999686      22.165388      62.122164       0.619304       0.477569      -1.016474       0.045147      -0.038401      -0.004331       0.059428       0.101748       0.005009       0.005236      -0.012640      -0.069573      -0.090349      -0.023574       0.113923             11.072825      13.682227      -8.159314      -0.110403      12.419581      -0.083217       7.116666           0.000275
          425              C      19.197098      26.354146      27.804420      -0.128236      38.037288 0.40554466E+03  0.93886448E+04                                 9.934295                            6.746264       0.056355       1.988012                    0.999708      29.225100      83.915892       0.628670       0.420842      -1.059288      -0.008514      -0.020868       0.024214       0.033080       0.010203      -0.022158      -0.003666       0.044049      -0.026486      -0.020698      -0.018474       0.039172             14.815894       9.781356      -1.548398       0.538819      17.355586     -11.877061      17.310741          -0.000005
          426              C      21.193670      23.888463      33.227687      -0.032893      40.865524 0.42343371E+03  0.97995855E+04                                10.309775                            6.780755       0.037998       2.018177                    0.999307      26.955223      74.625552       0.649953       0.407195      -1.079995      -0.028572       0.006795      -0.024559       0.038284       0.000363       0.011097       0.001009      -0.011186      -0.016254      -0.015331       0.006522       0.008809             15.622176      19.449093      -1.099372      12.831486       9.861053      -1.086150      17.556382          -0.000002
          427              C      19.136881      23.992728      31.355991       0.207998      35.829982 0.36666946E+03  0.82549118E+04                                 9.686064                            6.501940      -0.068097       1.998967                    0.999565      25.386110      71.244046       0.629254       0.432357      -1.055039      -0.035467       0.003539      -0.029783       0.046448       0.011650       0.027594      -0.013577       0.046386       0.040853      -0.041189      -0.001453       0.042642             14.146349      16.729896      -0.715332      10.297334      10.761138      -1.889321      14.948013          -0.000000
          428              C      20.661106      22.735364      32.688921      -0.084926      34.543092 0.40153295E+03  0.92544563E+04                                 9.270908                            6.698865       0.022246       1.981661                    0.999667      28.677332      81.633126       0.634109       0.419095      -1.062480      -0.019642       0.012574      -0.015718       0.028124      -0.013465      -0.003514      -0.011617      -0.036820      -0.037980      -0.022540      -0.008897       0.031437             12.260937      14.743428       0.041015       8.691202       9.233380       0.016693      12.806003          -0.000002
          429              C      17.005181      31.082067      22.471249       0.209249      36.064831 0.36946076E+03  0.83316576E+04                                 9.721750                            6.522322      -0.046969       2.004218                    0.999590      25.452973      71.438696       0.629036       0.431785      -1.055627       0.033938       0.002914       0.029804       0.045261       0.013512       0.028787      -0.011473       0.045933       0.035611      -0.040729      -0.002699       0.043428             14.182049      16.663944       0.033772      10.396181      10.735180      -1.387537      15.147022          -0.000020
          430              C      14.952246      31.026483      20.594104      -0.038129      40.999455 0.42278678E+03  0.97862528E+04                                10.339522                            6.783259       0.014536       2.011002                    0.999389      26.989247      74.860326       0.648372       0.408119      -1.078790       0.028787      -0.000857       0.026561       0.039178       0.003969       0.011970       0.001677      -0.014871      -0.018510      -0.017344       0.004192       0.013153             15.648453      19.486487       0.241760      12.856247       9.862267      -0.031672      17.596603           0.000594
          431              C      16.481289      32.247517      21.991336      -0.197717      37.169081 0.43020045E+03  0.10096892E+05                                 9.692870                            6.912357       0.089279       1.993971                    0.999655      29.944883      86.277889       0.626580       0.416498      -1.063154      -0.020489       0.005260      -0.026604       0.033989       0.011966       0.007073       0.018553      -0.044874      -0.047225      -0.023519      -0.016734       0.040252             12.996376      15.486434      -0.621003       8.975171      10.381663      -1.173453      13.121032          -0.000443
          432              C      15.466744      32.232986      21.058395      -0.087704      34.837551 0.40499666E+03  0.93547848E+04                                 9.314962                            6.725010       0.025577       1.980810                    0.999604      28.799465      82.083152       0.633225       0.418760      -1.062643       0.016789      -0.016160       0.015227       0.027837      -0.012329      -0.000706      -0.012456      -0.042036      -0.037624      -0.020873      -0.012815       0.033688             12.283226      14.610273       0.866152       8.578755       9.487460       0.576775      12.751945          -0.000963
          433              C      20.676763      25.100052      32.818980      -0.085751      34.535060 0.39740263E+03  0.91440742E+04                                 9.272136                            6.667223      -0.003929       1.972946                    0.999644      28.726873      81.953686       0.634610       0.419460      -1.061266      -0.014202      -0.015437      -0.011948       0.024140       0.012530      -0.003912       0.014845      -0.035940      -0.032346      -0.023578      -0.007854       0.031432             12.295001      14.318575      -1.468397       8.731421       9.290060      -1.476513      13.276369          -0.000008
          434              C      16.937497      28.799121      26.132899      -0.138692      38.417441 0.42742696E+03  0.10012304E+05                                10.002432                            6.922950       0.055667       1.985105                    0.999657      29.521631      84.884700       0.621845       0.420486      -1.060971       0.004903       0.020189      -0.023882       0.031654       0.008414      -0.024164      -0.015306       0.030618      -0.014724      -0.027093      -0.010761       0.037855             14.734400       9.875390      -1.576204       0.224814      17.465415     -11.544915      16.862395           0.000006
          435              C      15.473489      29.859579      21.085642      -0.083054      34.782756 0.40040558E+03  0.92298759E+04                                 9.335380                            6.699064       0.006060       1.975885                    0.999662      28.737786      82.040224       0.632195       0.420300      -1.060810       0.014409       0.014234       0.012684       0.023898       0.013985      -0.003609       0.011609      -0.036022      -0.037060      -0.022698      -0.008545       0.031244             12.457615      14.453648      -0.801707       9.036006       9.093852      -1.025243      13.825346           0.000703
          436              C      19.639335      22.808387      31.753799      -0.197197      36.871249 0.42649094E+03  0.99903153E+04                                 9.647431                            6.881947       0.098626       1.997699                    0.999734      29.873965      86.049661       0.627903       0.416432      -1.062968       0.024117      -0.011636       0.032799       0.042342       0.012965       0.006520       0.021562      -0.036039      -0.027075      -0.019966      -0.017628       0.037593             13.001767      15.647769      -1.434575       8.966980      10.401093      -1.652071      12.956439          -0.000002
          437              C      16.969773      29.818527      25.157815      -0.180750      37.463521 0.42656829E+03  0.10000145E+05                                 9.800974                            6.896108       0.100809       1.998268                    0.999754      29.849383      86.226214       0.624939       0.418072      -1.061121      -0.006078      -0.032966       0.026214       0.042554      -0.026504       0.010307       0.002543       0.011086      -0.062565      -0.027876      -0.010337       0.038213             13.989055      10.143366       0.062419      -1.466541      15.284294     -10.276402      16.539506          -0.000010
          438              C      19.193244      25.399407      28.752256      -0.183993      37.816036 0.41194351E+03  0.95791569E+04                                 9.846195                            6.771983       0.083660       1.994732                    0.999762      29.688207      85.579933       0.630945       0.417470      -1.060869       0.005299       0.032045      -0.022660       0.039604      -0.025766       0.007637       0.006235       0.029348      -0.060279      -0.029171      -0.010733       0.039904             14.335782      10.243610       0.177032      -1.024203      15.672298     -10.955365      17.091436          -0.000000
          439              C      16.495018      29.882467      22.026939      -0.198773      37.811078 0.44136930E+03  0.10422026E+05                                 9.809665                            6.992828       0.097329       1.993268                    0.999632      30.140571      87.007390       0.624340       0.415465      -1.064180      -0.030229      -0.006945      -0.018374       0.036051      -0.019823       0.010043      -0.010617      -0.045188      -0.055814      -0.026719      -0.015644       0.042363             13.216014      14.872468       0.646504       9.499415       9.973756      -0.138130      14.801817           0.000530
          440              C      19.657401      25.156362      31.907110      -0.195123      37.211849 0.43557841E+03  0.10248598E+05                                 9.692514                            6.945042       0.122261       2.003198                    0.999753      29.972211      86.290324       0.626893       0.415255      -1.064604       0.026340       0.002590       0.017845       0.031921      -0.019294       0.003295      -0.007923      -0.048783      -0.058113      -0.021651      -0.020331       0.041981             12.929262      14.708204      -0.016388       9.213037       9.831207      -0.444951      14.248374          -0.000007
          441              C      22.276380      23.809628      34.242370       0.603546      24.087440 0.24835971E+03  0.51365187E+04                                 7.869399                            5.628879      -0.028893       2.053072                    0.999658      22.127788      62.010119       0.619048       0.478403      -1.015856       0.042594      -0.003418       0.041430       0.059518       0.007214      -0.100529      -0.002780       0.040376       0.055930      -0.086039      -0.029658       0.115697             11.013536      13.508492      -0.692865       8.086145       7.135548      -0.625437      12.396567          -0.000001
          442              C      13.862550      31.011588      19.599765       0.603179      24.305726 0.24986970E+03  0.51746460E+04                                 7.907893                            5.640938      -0.029045       2.051545                    0.999686      22.164985      62.118973       0.619325       0.477552      -1.016493      -0.045134      -0.004336      -0.038372       0.059399      -0.005006      -0.101751       0.005243       0.028455       0.053777      -0.090352      -0.023574       0.113926             11.071390      13.679287       0.109920       8.157511       7.116795      -0.083658      12.418089          -0.000300
          443              C      19.197098       9.975354       8.525080      -0.128250      38.038808 0.40555779E+03  0.93890677E+04                                 9.934716                            6.746481       0.056119       1.987944                    0.999708      29.225514      83.918858       0.628642       0.420856      -1.059274      -0.008518       0.020894      -0.024171       0.033066      -0.010200       0.022174      -0.003668       0.043986      -0.026381      -0.020693      -0.018459       0.039151             14.816291       9.781670       1.548897      -0.539043      17.356032     -11.877378      17.311169           0.000000
          444              C      21.193670      12.441037       3.101813      -0.037185      40.967719 0.42480703E+03  0.98404276E+04                                10.329199                            6.794509       0.031954       2.016033                    0.999284      27.000224      74.811816       0.648826       0.407526      -1.079655      -0.030087      -0.007005       0.025865       0.040291      -0.000448      -0.010520       0.001149      -0.013714      -0.018377      -0.015556       0.005360       0.010197             15.643873      19.473364       1.100296     -12.846350       9.877505      -1.087471      17.580750           0.000588
          445              C      19.136881      12.336772       4.973509       0.208164      35.822495 0.36663665E+03  0.82541160E+04                                 9.684994                            6.502005      -0.068519       1.998854                    0.999564      25.385467      71.245589       0.629189       0.432404      -1.054994      -0.035438      -0.003562       0.029804       0.046441      -0.011644      -0.027490      -0.013576       0.046328       0.040890      -0.041142      -0.001384       0.042526             14.140067      16.718182       0.716683     -10.289441      10.760958      -1.890368      14.941060          -0.000006
          446              C      20.661106      13.594136       3.640579      -0.084267      34.502144 0.40111503E+03  0.92421708E+04                                 9.262371                            6.694819       0.024044       1.982398                    0.999668      28.661816      81.570132       0.634397       0.419025      -1.062553      -0.019200      -0.012942       0.015305       0.027756       0.013506       0.002487      -0.011620      -0.036526      -0.038029      -0.021618      -0.009859       0.031477             12.242691      14.716708      -0.040295      -8.671937       9.226153       0.016049      12.785211          -0.000915
          447              C      17.005181       5.247433      13.858251       0.209034      36.074739 0.36951522E+03  0.83330913E+04                                 9.723226                            6.522417      -0.046607       2.004291                    0.999591      25.455002      71.442431       0.629095       0.431734      -1.055671       0.033983      -0.002931      -0.029794       0.045289      -0.013527      -0.028952      -0.011488       0.046009       0.035641      -0.040823      -0.002791       0.043614             14.188849      16.674921      -0.033766     -10.404739      10.735844      -1.387478      15.155783           0.000004
          448              C      14.952246       5.303017      15.735396      -0.033858      40.900120 0.42143779E+03  0.97462123E+04                                10.320818                            6.769795       0.017209       2.012075                    0.999328      26.944584      74.677016       0.649464       0.407802      -1.079113       0.027310       0.000751      -0.025234       0.037191      -0.003891      -0.012459       0.001759      -0.012347      -0.016224      -0.017008       0.004435       0.012574             15.628036      19.463484      -0.241252     -12.842801       9.846324      -0.031578      17.574301          -0.000006
          449              C      16.481289       4.081983      14.338164      -0.197689      37.173007 0.43015163E+03  0.10095477E+05                                 9.693826                            6.911859       0.089225       1.993949                    0.999656      29.944011      86.274711       0.626616       0.416485      -1.063160      -0.020608      -0.005334       0.026779       0.034209      -0.011894      -0.007170       0.018470      -0.044864      -0.047269      -0.023581      -0.016606       0.040187             13.001990      15.496261       0.621295      -8.983093      10.381131      -1.173562      13.128579          -0.000003
          450              C      15.466744       4.096514      15.271105      -0.088386      34.887070 0.40550126E+03  0.93698131E+04                                 9.325477                            6.730049       0.023268       1.979872                    0.999603      28.819407      82.167855       0.632837       0.418866      -1.062524       0.017231       0.015788      -0.015577       0.028086       0.012362       0.001715      -0.012523      -0.042336      -0.037580      -0.021848      -0.011888       0.033735             12.304243      14.639398      -0.868375      -8.600207       9.497117       0.578476      12.776213           0.000000
          451              C      20.676763      11.229448       3.510520      -0.084779      34.488252 0.39690680E+03  0.91295621E+04                                 9.262711                            6.662595      -0.003145       1.973398                    0.999643      28.707525      81.877152       0.634914       0.419401      -1.061333      -0.013703       0.015933       0.011538       0.023974      -0.012395       0.003007       0.014744      -0.035593      -0.032358      -0.022638      -0.008672       0.031311             12.276154      14.292891       1.465324      -8.712362       9.281054      -1.473600      13.254517           0.000784
          452              C      16.937497       7.530379      10.196601      -0.138709      38.417837 0.42743391E+03  0.10012492E+05                                10.002420                            6.922944       0.055858       1.985152                    0.999658      29.522067      84.885635       0.621855       0.420479      -1.060978       0.004881      -0.020149       0.023958       0.031683      -0.008408       0.024148      -0.015314       0.030715      -0.014789      -0.027118      -0.010749       0.037867             14.734287       9.875517       1.577102      -0.225786      17.464449     -11.544676      16.862895          -0.000006
          453              C      15.473489       6.469921      15.243858      -0.084013      34.830117 0.40090104E+03  0.92444234E+04                                 9.344987                            6.703733       0.005044       1.975370                    0.999663      28.756762      82.116087       0.631882       0.420366      -1.060738       0.014975      -0.013752      -0.013096       0.024184      -0.014032       0.004559       0.011662      -0.036396      -0.036774      -0.023625      -0.007654       0.031279             12.476945      14.479682       0.803559      -9.056016       9.102367      -1.027192      13.848784          -0.000003
          454              C      19.639335      13.521113       4.575701      -0.197374      36.877765 0.42665477E+03  0.99952416E+04                                 9.648430                            6.883410       0.098431       1.997568                    0.999734      29.880691      86.077346       0.627809       0.416449      -1.062944       0.023991       0.011526      -0.032666       0.042137      -0.013069      -0.006474       0.021659      -0.036080      -0.027005      -0.020033      -0.017679       0.037712             12.999032      15.640350       1.434916      -8.961636      10.403876      -1.652549      12.952871          -0.000457
          455              C      16.969773       6.510973      11.171685      -0.180662      37.460137 0.42652188E+03  0.99987891E+04                                 9.800545                            6.895833       0.100621       1.998249                    0.999753      29.847065      86.218488       0.624937       0.418084      -1.061113      -0.006119       0.033012      -0.026134       0.042547       0.026460      -0.010335       0.002550       0.011046      -0.062604      -0.027890      -0.010286       0.038176             13.988447      10.142751      -0.061351       1.465090      15.282912     -10.275899      16.539677           0.000007
          456              C      19.193244      10.930093       7.577244      -0.184062      37.819691 0.41199268E+03  0.95806221E+04                                 9.846725                            6.772325       0.083702       1.994702                    0.999762      29.690953      85.590341       0.630935       0.417462      -1.060870       0.005289      -0.032045       0.022701       0.039625       0.025804      -0.007620       0.006217       0.029398      -0.060231      -0.029164      -0.010777       0.039940             14.335867      10.243819      -0.176601       1.024416      15.672379     -10.955312      17.091402          -0.000010
          457              C      16.495018       6.447033      14.302561      -0.198670      37.810375 0.44127206E+03  0.10419107E+05                                 9.809805                            6.992009       0.097288       1.993282                    0.999632      30.137143      86.993585       0.624386       0.415460      -1.064189      -0.030405       0.007051       0.018574       0.036320       0.019715      -0.010128      -0.010530      -0.045261      -0.055745      -0.026812      -0.015474       0.042286             13.220305      14.880096      -0.647165      -9.505969       9.972892      -0.137246      14.807928          -0.000008
          458              C      19.657401      11.173138       4.422390      -0.195249      37.212876 0.43568024E+03  0.10251640E+05                                 9.692404                            6.945885       0.122325       2.003186                    0.999753      29.975937      86.305089       0.626848       0.415259      -1.064597       0.026170      -0.002508      -0.017653       0.031666       0.019397      -0.003202      -0.008006      -0.048752      -0.058176      -0.021599      -0.020456       0.042055             12.924844      14.699880       0.017561      -9.206514       9.831849      -0.445925      14.242803           0.000486
          459              C      22.276380      12.519872       2.087130       0.607054      24.000054 0.24749694E+03  0.51144771E+04                                 7.850995                            5.620065      -0.030584       2.053116                    0.999663      22.089831      61.888370       0.619342       0.478568      -1.015718       0.042174       0.003785      -0.040965       0.058916      -0.007413       0.102487      -0.002479       0.035595       0.051698      -0.089568      -0.026541       0.116110             10.974085      13.451979       0.687616      -8.041704       7.122915      -0.620908      12.347362           0.000210
          460              C      13.862550       5.317912      16.729735       0.599770      24.392487 0.25071233E+03  0.51962764E+04                                 7.926422                            5.649665      -0.027562       2.051465                    0.999680      22.202489      62.241620       0.618997       0.477420      -1.016601      -0.045502       0.004860       0.038857       0.060033       0.004949       0.099768       0.005384       0.033492       0.057936      -0.086754      -0.026784       0.113538             11.111349      13.737043      -0.110051      -8.203061       7.128681      -0.083720      12.468325          -0.000001
          461              C      19.197098      27.804420       9.975354      -0.128227      38.036655 0.40553547E+03  0.93883972E+04                                 9.934316                            6.746289       0.056126       1.987963                    0.999708      29.224363      83.914156       0.628653       0.420855      -1.059278      -0.008500       0.024209       0.020850       0.033061      -0.022163      -0.010218       0.003660       0.035191      -0.052706      -0.020697      -0.018440       0.039138             14.815322       9.780982       0.538170       1.548042      17.309423      11.876496      17.355563          -0.000002
          462              C      21.193670      33.227687      12.441037      -0.037216      40.970903 0.42483042E+03  0.98411271E+04                                10.329799                            6.794712       0.031899       2.016005                    0.999284      27.001095      74.815386       0.648812       0.407528      -1.079651      -0.030085      -0.025887      -0.007011       0.040304       0.010527      -0.000452      -0.001150       0.002330       0.029736      -0.015559       0.005368       0.010192             15.645399      19.475503      12.847990       1.100237      17.582649       1.087437       9.878046          -0.000588
          463              C      19.136881      31.355991      12.336772       0.208190      35.822139 0.36662797E+03  0.82538801E+04                                 9.684996                            6.501957      -0.068546       1.998852                    0.999564      25.385144      71.244738       0.629187       0.432408      -1.054991      -0.035424      -0.029812      -0.003562       0.046436       0.027474      -0.011642       0.013581       0.002722      -0.089930      -0.041138      -0.001371       0.042509             14.140154      16.718411      10.289519       0.716843      14.941088       1.890549      10.760965          -0.000007
          464              C      20.661106      32.688921      13.594136      -0.084355      34.510346 0.40120124E+03  0.92447782E+04                                 9.264048                            6.695624       0.023735       1.982245                    0.999668      28.666230      81.589016       0.634338       0.419036      -1.062532      -0.019186      -0.015317      -0.012964       0.027763      -0.002466       0.013515       0.011620       0.000762       0.073832      -0.021608      -0.009884       0.031492             12.245678      14.720811       8.674797      -0.040238      12.788615      -0.016001       9.227609           0.000914
          465              C      17.005181      22.471249       5.247433       0.209293      36.064322 0.36944422E+03  0.83312002E+04                                 9.721751                            6.522202      -0.046892       2.004252                    0.999591      25.452429      71.437056       0.629038       0.431788      -1.055624       0.033973       0.029741      -0.002928       0.045247       0.028759      -0.013533       0.011467       0.005166      -0.086680      -0.040726      -0.002672       0.043397             14.182876      16.666760      10.397053      -0.036277      15.146716       1.385509      10.735151          -0.000016
          466              C      14.952246      20.594104       5.303017      -0.038196      41.003662 0.42282717E+03  0.97874492E+04                                10.340266                            6.783602       0.014454       2.010957                    0.999389      26.990784      74.866280       0.648351       0.408121      -1.078785       0.028820       0.026548       0.000857       0.039193       0.012011      -0.003969      -0.001673       0.001856       0.031595      -0.017392       0.004223       0.013169             15.650521      19.490366      12.858396      -0.242453      17.598276       0.031143       9.862922           0.000593
          467              C      16.481289      21.991336       4.081983      -0.197644      37.164454 0.43014392E+03  0.10095174E+05                                 9.692063                            6.911908       0.089278       1.994011                    0.999655      29.941974      86.266175       0.626603       0.416498      -1.063159      -0.020423      -0.026650      -0.005266       0.033986       0.007066      -0.011969      -0.018537       0.001164       0.090891      -0.023498      -0.016737       0.040235             12.995550      15.486916       8.974711       0.619532      13.119468       1.172208      10.380267          -0.000455
          468              C      15.466744      21.058395       4.096514      -0.087672      34.834620 0.40496337E+03  0.93537732E+04                                 9.314333                            6.724665       0.025758       1.980883                    0.999604      28.797957      82.076345       0.633254       0.418752      -1.062654       0.016828       0.015186       0.016155       0.027835      -0.000713       0.012310       0.012465      -0.002182       0.081923      -0.020876      -0.012822       0.033698             12.282697      14.610594       8.578362      -0.866975      12.750695      -0.577370       9.486802          -0.000972
          469              C      20.676763      32.818980      11.229448      -0.084739      34.484783 0.39686859E+03  0.91284124E+04                                 9.261984                            6.662216      -0.002995       1.973466                    0.999643      28.705685      81.869187       0.634944       0.419394      -1.061343      -0.013687      -0.011560       0.015928       0.023972      -0.003021      -0.012397      -0.014732      -0.001615       0.069589      -0.022647      -0.008661       0.031308             12.274893      14.291211       8.711112       1.465157      13.252993       1.473479       9.280476          -0.000798
          470              C      16.937497      26.132899       7.530379      -0.138758      38.421947 0.42748099E+03  0.10013916E+05                                10.003166                            6.923346       0.055745       1.985086                    0.999658      29.524250      84.894524       0.621831       0.420481      -1.060972       0.004930      -0.023872      -0.020241       0.031684      -0.024191      -0.008393       0.015322       0.022753      -0.038641      -0.027147      -0.010748       0.037895             14.735393       9.876261       0.223929       1.575404      16.863154      11.545651      17.466763          -0.000001
          471              C      15.473489      21.085642       6.469921      -0.083119      34.789245 0.40047339E+03  0.92319158E+04                                 9.336693                            6.699696       0.005813       1.975764                    0.999662      28.741153      82.054442       0.632150       0.420308      -1.060795       0.014439       0.012644      -0.014258       0.023909      -0.003584      -0.013997      -0.011633       0.000548       0.072621      -0.022700      -0.008580       0.031279             12.460183      14.457718       9.038560       0.801070      13.827895       1.024708       9.094937           0.000701
          472              C      19.639335      31.753799      13.521113      -0.197418      36.883093 0.42670312E+03  0.99967426E+04                                 9.649553                            6.883883       0.098230       1.997480                    0.999734      29.883097      86.088261       0.627771       0.416459      -1.062928       0.023992       0.032645       0.011502       0.042114       0.006482      -0.013082      -0.021678      -0.004535       0.067574      -0.020046      -0.017678       0.037724             13.001098      15.643380       8.963670       1.434978      12.955169       1.652637      10.404746           0.000466
          473              C      16.969773      25.157815       6.510973      -0.180701      37.463168 0.42655108E+03  0.99996859E+04                                 9.801171                            6.896120       0.100642       1.998243                    0.999753      29.848424      86.224488       0.624915       0.418090      -1.061105      -0.006069       0.026229       0.032916       0.042524       0.010322       0.026494      -0.002557       0.036748       0.014740      -0.027882      -0.010301       0.038182             13.989674      10.144160      -1.467641      -0.063765      16.539662      10.276883      15.285200          -0.000010
          474              C      19.193244      28.752256      10.930093      -0.184076      37.819790 0.41199669E+03  0.95807219E+04                                 9.846653                            6.772304       0.083767       1.994713                    0.999762      29.691219      85.590644       0.630945       0.417456      -1.060876       0.005300      -0.022686      -0.032080       0.039646       0.007619       0.025795      -0.006208       0.044857      -0.013978      -0.029159      -0.010789       0.039948             14.335674      10.243811      -1.025024      -0.177192      17.090612      10.955090      15.672598           0.000000
          475              C      16.495018      22.026939       6.447033      -0.198873      37.818607 0.44144329E+03  0.10424295E+05                                 9.811096                            6.993445       0.097184       1.993179                    0.999632      30.144111      87.022111       0.624303       0.415469      -1.064169      -0.030180      -0.018415       0.006926       0.036027       0.010073       0.019840       0.010627       0.005309       0.095700      -0.026752      -0.015633       0.042386             13.219117      14.877231       9.502356      -0.647860      14.804688       0.137232       9.975431           0.000523
          476              C      19.657401      31.907110      11.173138      -0.195194      37.208738 0.43563332E+03  0.10250204E+05                                 9.691625                            6.945486       0.122444       2.003253                    0.999753      29.973640      86.295543       0.626872       0.415256      -1.064604       0.026183       0.017631      -0.002519       0.031666       0.003186       0.019385       0.008009       0.004723       0.102190      -0.021576      -0.020465       0.042041             12.923532      14.698249       9.205234       0.017470      14.241153       0.445866       9.831192          -0.000484
          477              C      22.276380      34.242370      12.519872       0.607073      23.999340 0.24748479E+03  0.51141876E+04                                 7.850940                            5.619963      -0.030579       2.053124                    0.999663      22.089787      61.888971       0.619339       0.478575      -1.015710       0.042193       0.040968       0.003790       0.058932      -0.102484      -0.007406       0.002488      -0.008060      -0.079278      -0.089558      -0.026555       0.116113             10.974372      13.452567       8.042232       0.687494      12.347914       0.620803       7.122634          -0.000234
          478              C      13.862550      19.599765       5.317912       0.603183      24.306252 0.24987267E+03  0.51747253E+04                                 7.908023                            5.640972      -0.029032       2.051543                    0.999686      22.165155      62.119659       0.619323       0.477552      -1.016493      -0.045134      -0.038380       0.004336       0.059405      -0.101754       0.005004      -0.005244      -0.012642      -0.069490      -0.090369      -0.023547       0.113916             11.072006      13.680731       8.158186      -0.110127      12.418424       0.083481       7.116863          -0.000300
          479              C      19.197098       8.525080      26.354146      -0.128253      38.039208 0.40555906E+03  0.93891044E+04                                 9.934785                            6.746481       0.056100       1.987936                    0.999708      29.225647      83.919274       0.628643       0.420854      -1.059275      -0.008531      -0.024143      -0.020918       0.033064       0.022174       0.010202       0.003664       0.035183      -0.052780      -0.020696      -0.018454       0.039150             14.816696       9.781794      -0.538206      -1.547927      17.311386      11.877861      17.356908          -0.000004
          480              C      21.193670       3.101813      23.888463      -0.037275      40.974792 0.42486924E+03  0.98422743E+04                                10.330469                            6.795033       0.031824       2.015961                    0.999284      27.002565      74.820973       0.648794       0.407530      -1.079648      -0.030092       0.025903       0.007012       0.040319      -0.010566       0.000448      -0.001152       0.002356       0.029766      -0.015605       0.005402       0.010202             15.647379      19.479358     -12.850089      -1.099677      17.584159       1.086893       9.878621           0.000581
          481              C      19.136881       4.973509      23.992728       0.208227      35.821341 0.36661313E+03  0.82534663E+04                                 9.684954                            6.501873      -0.068535       1.998871                    0.999564      25.384442      71.242534       0.629184       0.432414      -1.054986      -0.035425       0.029782       0.003551       0.046416      -0.027437       0.011652       0.013569       0.002730      -0.089910      -0.041122      -0.001347       0.042469             14.140984      16.721264     -10.290401      -0.714705      14.940879       1.888870      10.760808           0.000000
          482              C      20.661106       3.640579      22.735364      -0.084350      34.509129 0.40118851E+03  0.92443823E+04                                 9.263746                            6.695463       0.023844       1.982283                    0.999668      28.665707      81.586233       0.634356       0.419029      -1.062539      -0.019188       0.015318       0.012962       0.027764       0.002465      -0.013506       0.011615       0.000789       0.073900      -0.021606      -0.009898       0.031504             12.245765      14.722048      -8.674991       0.041102      12.787969      -0.016717       9.227277          -0.000919
          483              C      17.005181      13.858251      31.082067       0.209035      36.073528 0.36950945E+03  0.83329055E+04                                 9.722946                            6.522347      -0.046575       2.004306                    0.999591      25.454541      71.440248       0.629103       0.431731      -1.055675       0.034001      -0.029771       0.002929       0.045287      -0.028944       0.013525       0.011487       0.005164      -0.086842      -0.040820      -0.002786       0.043606             14.187786      16.673021     -10.403623       0.033628      15.154918       1.387623      10.735419          -0.000005
          484              C      14.952246      15.735396      31.026483      -0.033842      40.896431 0.42141142E+03  0.97454044E+04                                10.320062                            6.769518       0.017362       2.012135                    0.999328      26.943592      74.672366       0.649489       0.407794      -1.079124       0.027330      -0.025207      -0.000750       0.037187      -0.012462       0.003899      -0.001750       0.001950       0.026626      -0.017011       0.004437       0.012574             15.626068      19.460580     -12.840681       0.241111      17.572099       0.031794       9.845526           0.000005
          485              C      16.481289      14.338164      32.247517      -0.197644      37.169241 0.43011309E+03  0.10094310E+05                                 9.693090                            6.911516       0.089305       1.993994                    0.999656      29.942357      86.267807       0.626638       0.416481      -1.063166      -0.020576       0.026823       0.005339       0.034225      -0.007152       0.011899      -0.018443       0.001159       0.090909      -0.023541      -0.016625       0.040166             13.000397      15.493688      -8.981505      -0.621275      13.127098       1.173637      10.380405           0.000003
          486              C      15.466744      15.271105      32.232986      -0.088345      34.882681 0.40545420E+03  0.93683920E+04                                 9.324571                            6.729596       0.023472       1.979962                    0.999603      28.817238      82.158436       0.632871       0.418859      -1.062536       0.017276      -0.015532      -0.015783       0.028086       0.001734      -0.012339       0.012538      -0.002384       0.082264      -0.021856      -0.011866       0.033722             12.302473      14.636918      -8.598522       0.868267      12.774413      -0.578301       9.496089           0.000002
          487              C      20.676763       3.510520      25.100052      -0.084792      34.488967 0.39691366E+03  0.91297589E+04                                 9.262814                            6.662624      -0.003112       1.973400                    0.999643      28.707931      81.878473       0.634917       0.419397      -1.061335      -0.013687       0.011557      -0.015944       0.023981       0.003001       0.012403      -0.014747      -0.001592       0.069645      -0.022646      -0.008690       0.031336             12.276703      14.294354      -8.712946      -1.464722      13.254594       1.473042       9.281162           0.000789
          488              C      16.937497      10.196601      28.799121      -0.138693      38.416385 0.42741864E+03  0.10012026E+05                                10.002138                            6.922806       0.055901       1.985174                    0.999658      29.521374      84.882658       0.621864       0.420477      -1.060981       0.004873       0.023975       0.020128       0.031681       0.024137       0.008418       0.015306       0.022770      -0.038645      -0.027105      -0.010753       0.037859             14.733888       9.875049      -0.225422      -1.576625      16.862209      11.544438      17.464408           0.000001
          489              C      15.473489      15.243858      29.859579      -0.084002      34.827752 0.40087841E+03  0.92437298E+04                                 9.344445                            6.703481       0.005156       1.975416                    0.999663      28.755755      82.111247       0.631906       0.420358      -1.060748       0.014996      -0.013079       0.013751       0.024187       0.004565       0.014036      -0.011653       0.000195       0.072966      -0.023626      -0.007647       0.031273             12.475777      14.477927      -9.054808      -0.803522      13.847570       1.027277       9.101833          -0.000002
          490              C      19.639335       4.575701      22.808387      -0.197344      36.878978 0.42665171E+03  0.99951879E+04                                 9.648846                            6.883482       0.098251       1.997524                    0.999733      29.880457      86.077762       0.627790       0.416461      -1.062932       0.023966      -0.032644      -0.011504       0.042099      -0.006464       0.013084      -0.021668      -0.004539       0.067533      -0.020036      -0.017669       0.037705             13.000566      15.644446      -8.963504      -1.433499      12.953856       1.651365      10.403396          -0.000464
          491              C      16.969773      11.171685      29.818527      -0.180660      37.459698 0.42651946E+03  0.99987206E+04                                 9.800453                            6.895809       0.100633       1.998254                    0.999753      29.847021      86.218375       0.624939       0.418083      -1.061113      -0.006121      -0.026128      -0.033018       0.042548      -0.010333      -0.026447      -0.002553       0.036852       0.014751      -0.027893      -0.010278       0.038171             13.988372      10.142639       1.465310       0.061625      16.539351      10.275898      15.283124          -0.000007
          492              C      19.193244       7.577244      25.399407      -0.184079      37.820877 0.41199889E+03  0.95807960E+04                                 9.846925                            6.772352       0.083772       1.994716                    0.999762      29.691295      85.591258       0.630937       0.417459      -1.060872       0.005276       0.022731       0.032015       0.039617      -0.007624      -0.025802      -0.006218       0.044816      -0.014004      -0.029166      -0.010774       0.039940             14.336824      10.244619       1.025547       0.177997      17.092040      10.956194      15.673814          -0.000005
          493              C      16.495018      14.302561      29.882467      -0.198636      37.807149 0.44123826E+03  0.10418066E+05                                 9.809156                            6.991700       0.097407       1.993335                    0.999632      30.135690      86.987183       0.624408       0.415455      -1.064196      -0.030382       0.018599      -0.007052       0.036315      -0.010108      -0.019707       0.010535       0.005237       0.095722      -0.026783      -0.015486       0.042270             13.218878      14.878022      -9.504536       0.647100      14.806450       0.137353       9.972163           0.000001
          494              C      19.657401       4.422390      25.156362      -0.195218      37.212259 0.43566257E+03  0.10251127E+05                                 9.692383                            6.945777       0.122315       2.003197                    0.999753      29.975144      86.302560       0.626848       0.415263      -1.064593       0.026162      -0.017638       0.002504       0.031651      -0.003187      -0.019393       0.008011       0.004746       0.102174      -0.021570      -0.020473       0.042043             12.925619      14.701788      -9.207276      -0.016483      14.242833       0.445202       9.832237           0.000485
          495              C      22.276380       2.087130      23.809628       0.607075      23.999893 0.24748868E+03  0.51142863E+04                                 7.851050                            5.619993      -0.030550       2.053125                    0.999663      22.089970      61.889528       0.619340       0.478572      -1.015712       0.042211      -0.040959      -0.003790       0.058938       0.102487       0.007405       0.002483      -0.008061      -0.079198      -0.089574      -0.026528       0.116102             10.974949      13.453955      -8.042894      -0.687274      12.348187       0.620533       7.122707           0.000210
          496              C      13.862550      16.729735      31.011588       0.599780      24.391995 0.25071175E+03  0.51962398E+04                                 7.926235                            5.649632      -0.027520       2.051483                    0.999680      22.202008      62.239289       0.619006       0.477416      -1.016607      -0.045485       0.038866      -0.004861       0.060026       0.099779      -0.004943      -0.005379      -0.012207      -0.079158      -0.086772      -0.026767       0.113539             11.110689      13.736007      -8.202268       0.109958      12.467531       0.083865       7.128529           0.000001
          497              C       6.021750      11.889555      30.054305       0.201862      34.570511 0.35044592E+03  0.78201090E+04                                 9.502567                            6.372483      -0.134771       1.978062                    0.999320      25.305139      71.273032       0.631665       0.434538      -1.051126       0.000018       0.041534       0.041452       0.058680       0.015704      -0.015704       0.029347      -0.043722       0.043750      -0.045306       0.001383       0.043923             14.515224      10.505922      -0.237979       0.241018      16.520528      10.961590      16.519221           0.000007
          498              C       6.021750       9.919043      28.083793       0.068107      42.779561 0.39326042E+03  0.89850545E+04                                10.815408                            6.633103      -0.137467       1.965123                    0.999422      26.495035      74.234047       0.638971       0.419551      -1.065937       0.000021       0.005643       0.005545       0.007912      -0.000538       0.000538       0.019984       0.000066      -0.000072      -0.020035       0.000074       0.019962             19.136430      10.338664      -0.670713       0.671313      23.535484      17.258197      23.535143          -0.000007
          499              C       6.021750       8.885106      27.049856       0.056939      44.758621 0.40175509E+03  0.92166489E+04                                11.135095                            6.698667      -0.098985       1.977715                    0.999420      26.495319      74.079788       0.637452       0.418839      -1.067739       0.000017      -0.000600      -0.000694       0.000917      -0.005112       0.005117       0.024854       0.006115      -0.006126      -0.028499       0.005684       0.022815             20.116921      10.535527      -0.499283       0.498799      24.907537      18.529872      24.907699          -0.000005
          500              C       6.021750       6.901878      25.066628       0.201616      37.092044 0.35812302E+03  0.80178767E+04                                 9.927233                            6.422972      -0.059082       2.004497                    0.999601      25.234859      70.703060       0.633298       0.431987      -1.054900       0.000017      -0.035247      -0.035319       0.049898       0.012606      -0.012615       0.030790      -0.035107       0.035079      -0.039209      -0.003281       0.042490             15.881747      10.844384      -0.026975       0.023126      18.399821      12.780223      18.401036           0.000005
          501              C       6.021750      24.439945       6.275195       0.201895      34.569825 0.35043665E+03  0.78198614E+04                                 9.502499                            6.372430      -0.134789       1.978062                    0.999320      25.304829      71.272300       0.631662       0.434542      -1.051122      -0.000016      -0.041463      -0.041530       0.058685      -0.015707       0.015710       0.029330      -0.043719       0.043715      -0.045302       0.001400       0.043903             14.514963      10.505880       0.241269      -0.237750      16.518623      10.961275      16.520386           0.000008
          502              C       6.021750      26.410457       8.245707       0.068054      42.781365 0.39327772E+03  0.89855513E+04                                10.815664                            6.633220      -0.137476       1.965110                    0.999423      26.495804      74.236692       0.638969       0.419547      -1.065939      -0.000012      -0.005564      -0.005620       0.007909       0.000546      -0.000543       0.020017       0.000066      -0.000034      -0.020066       0.000068       0.019998             19.136533      10.338884       0.672044      -0.670105      23.534704      17.258175      23.536010          -0.000008
          503              C       6.021750      27.444394       9.279644       0.056979      44.758358 0.40174946E+03  0.92165082E+04                                11.135130                            6.698670      -0.099060       1.977695                    0.999420      26.495123      74.079732       0.637444       0.418845      -1.067733      -0.000007       0.000657       0.000620       0.000903       0.005119      -0.005115       0.024837       0.006127      -0.006092      -0.028484       0.005687       0.022798             20.116451      10.535460       0.499881      -0.498355      24.906380      18.529285      24.907512           0.000000
          504              C       6.021750      29.427622      11.262872       0.201559      37.093323 0.35814109E+03  0.80183845E+04                                 9.927361                            6.423086      -0.059062       2.004487                    0.999601      25.235785      70.706164       0.633299       0.431981      -1.054904       0.000002       0.035301       0.035293       0.049918      -0.012604       0.012609       0.030832      -0.035105       0.035123      -0.039223      -0.003312       0.042535             15.881295      10.844053       0.025619      -0.024970      18.399683      12.779844      18.400148          -0.000002
          505              C       6.021750       6.275195      11.889555       0.201857      34.571066 0.35044703E+03  0.78201454E+04                                 9.502679                            6.372483      -0.134768       1.978060                    0.999320      25.305340      71.273818       0.631666       0.434537      -1.051126       0.000023      -0.041460       0.041537       0.058687       0.015703       0.015712      -0.029357      -0.043728       0.043716      -0.045312       0.001380       0.043932             14.515425      10.506157      -0.241406      -0.237618      16.519221     -10.961711      16.520896          -0.000011
          506              C       6.021750       8.245707       9.919043       0.068096      42.780579 0.39326743E+03  0.89852661E+04                                10.815599                            6.633172      -0.137507       1.965107                    0.999422      26.495368      74.235496       0.638965       0.419552      -1.065935       0.000013      -0.005556       0.005622       0.007905      -0.000544      -0.000541      -0.019994       0.000075      -0.000042      -0.020046       0.000074       0.019972             19.136485      10.338828      -0.672062      -0.670075      23.534647     -17.258152      23.535979           0.000008
          507              C       6.021750       9.279644       8.885106       0.056927      44.759702 0.40176352E+03  0.92169041E+04                                11.135284                            6.698746      -0.099021       1.977699                    0.999420      26.495708      74.081478       0.637447       0.418840      -1.067737       0.000008       0.000665      -0.000619       0.000909      -0.005123      -0.005118      -0.024864       0.006127      -0.006090      -0.028512       0.005687       0.022825             20.116791      10.535615      -0.499905      -0.498346      24.906795     -18.529629      24.907961          -0.000012
          508              C       6.021750      11.262872       6.901878       0.201601      37.092029 0.35812932E+03  0.80180643E+04                                 9.927198                            6.423028      -0.059096       2.004487                    0.999601      25.235264      70.704723       0.633294       0.431987      -1.054899       0.000001       0.035300      -0.035286       0.049912       0.012607       0.012609      -0.030804      -0.035099       0.035123      -0.039212      -0.003293       0.042505             15.880948      10.843827      -0.025552      -0.025028      18.399230     -12.779526      18.399788           0.000017
          509              C       6.021750      30.054305      24.439945       0.201740      34.573187 0.35047978E+03  0.78210348E+04                                 9.502852                            6.372670      -0.134699       1.978058                    0.999320      25.306698      71.277646       0.631675       0.434521      -1.051139       0.000004       0.041501      -0.041503       0.058693      -0.015687      -0.015694      -0.029425      -0.043769       0.043763      -0.045327       0.001313       0.044014             14.515374      10.505752       0.239899       0.239655      16.520230     -10.961890      16.520139           0.000017
          510              C       6.021750      28.083793      26.410457       0.068236      42.777030 0.39323028E+03  0.89842205E+04                                10.815166                            6.632962      -0.137579       1.965106                    0.999422      26.493777      74.230643       0.638959       0.419565      -1.065925       0.000000       0.005583      -0.005585       0.007898       0.000535       0.000535      -0.019912       0.000088      -0.000091      -0.019971       0.000088       0.019883             19.135964      10.338364       0.671031       0.671040      23.534747     -17.257770      23.534780          -0.000015
          511              C       6.021750      27.049856      27.444394       0.056774      44.762866 0.40179936E+03  0.92178911E+04                                11.135564                            6.698896      -0.098869       1.977726                    0.999420      26.497154      74.085108       0.637463       0.418821      -1.067754       0.000001      -0.000659       0.000655       0.000929       0.005126       0.005126      -0.024940       0.006115      -0.006118      -0.028588       0.005686       0.022902             20.118023      10.536056       0.499033       0.499049      24.908988     -18.530978      24.909026           0.000001
          512              C       6.021750      25.066628      29.427622       0.201743      37.088880 0.35808518E+03  0.80168358E+04                                 9.926878                            6.422751      -0.059138       2.004510                    0.999601      25.233190      70.698048       0.633290       0.432003      -1.054888       0.000000      -0.035271       0.035267       0.049877      -0.012620      -0.012620      -0.030708      -0.035078       0.035080      -0.039181      -0.003220       0.042401             15.881545      10.844483       0.024832       0.024831      18.400055     -12.779893      18.400097          -0.000004
          513              C      18.065250      24.439945       6.275195       0.201895      34.569825 0.35043665E+03  0.78198613E+04                                 9.502499                            6.372430      -0.134789       1.978062                    0.999320      25.304829      71.272300       0.631662       0.434542      -1.051122       0.000016      -0.041463      -0.041530       0.058685       0.015707      -0.015710       0.029330      -0.043719       0.043715      -0.045302       0.001400       0.043903             14.514963      10.505880      -0.241269       0.237750      16.518624      10.961275      16.520386           0.000008
          514              C      18.065250      26.410457       8.245707       0.068054      42.781364 0.39327772E+03  0.89855513E+04                                10.815664                            6.633220      -0.137477       1.965110                    0.999423      26.495804      74.236694       0.638969       0.419547      -1.065939       0.000012      -0.005564      -0.005620       0.007909      -0.000546       0.000543       0.020017       0.000066      -0.000034      -0.020066       0.000068       0.019998             19.136532      10.338884      -0.672044       0.670105      23.534703      17.258174      23.536009          -0.000008
          515              C      18.065250      27.444394       9.279644       0.056979      44.758359 0.40174949E+03  0.92165089E+04                                11.135130                            6.698670      -0.099061       1.977695                    0.999420      26.495124      74.079732       0.637444       0.418845      -1.067733       0.000007       0.000657       0.000620       0.000903      -0.005119       0.005115       0.024837       0.006127      -0.006092      -0.028484       0.005687       0.022798             20.116449      10.535459      -0.499881       0.498355      24.906377      18.529283      24.907510           0.000000
          516              C      18.065250      29.427622      11.262872       0.201559      37.093323 0.35814110E+03  0.80183848E+04                                 9.927361                            6.423085      -0.059062       2.004487                    0.999601      25.235785      70.706161       0.633299       0.431981      -1.054904      -0.000002       0.035301       0.035293       0.049918       0.012604      -0.012609       0.030832      -0.035105       0.035123      -0.039223      -0.003312       0.042535             15.881294      10.844051      -0.025618       0.024971      18.399682      12.779844      18.400148          -0.000002
          517              C      18.065250      11.889555      30.054305       0.201862      34.570511 0.35044593E+03  0.78201091E+04                                 9.502567                            6.372483      -0.134771       1.978062                    0.999320      25.305139      71.273032       0.631665       0.434538      -1.051126      -0.000018       0.041534       0.041452       0.058680      -0.015704       0.015704       0.029347      -0.043722       0.043750      -0.045306       0.001383       0.043923             14.515223      10.505922       0.237978      -0.241019      16.520527      10.961590      16.519221           0.000007
          518              C      18.065250       9.919043      28.083793       0.068106      42.779561 0.39326042E+03  0.89850545E+04                                10.815409                            6.633103      -0.137467       1.965123                    0.999422      26.495035      74.234049       0.638971       0.419551      -1.065937      -0.000020       0.005643       0.005545       0.007911       0.000538      -0.000538       0.019984       0.000066      -0.000072      -0.020035       0.000074       0.019962             19.136432      10.338664       0.670714      -0.671312      23.535487      17.258199      23.535145          -0.000007
          519              C      18.065250       8.885106      27.049856       0.056939      44.758625 0.40175513E+03  0.92166502E+04                                11.135095                            6.698667      -0.098985       1.977715                    0.999420      26.495321      74.079794       0.637452       0.418839      -1.067739      -0.000017      -0.000600      -0.000694       0.000917       0.005112      -0.005117       0.024854       0.006115      -0.006126      -0.028499       0.005684       0.022815             20.116921      10.535529       0.499285      -0.498798      24.907538      18.529872      24.907698          -0.000005
          520              C      18.065250       6.901878      25.066628       0.201616      37.092049 0.35812303E+03  0.80178773E+04                                 9.927234                            6.422972      -0.059082       2.004497                    0.999601      25.234860      70.703065       0.633298       0.431987      -1.054900      -0.000017      -0.035247      -0.035319       0.049898      -0.012606       0.012615       0.030790      -0.035107       0.035079      -0.039209      -0.003281       0.042490             15.881750      10.844385       0.026977      -0.023125      18.399826      12.780227      18.401040           0.000005
          521              C      18.065250      30.054305      24.439945       0.201740      34.573181 0.35047974E+03  0.78210338E+04                                 9.502851                            6.372670      -0.134699       1.978058                    0.999320      25.306697      71.277645       0.631675       0.434521      -1.051139      -0.000004       0.041501      -0.041503       0.058693       0.015687       0.015694      -0.029425      -0.043769       0.043763      -0.045327       0.001313       0.044014             14.515371      10.505752      -0.239898      -0.239656      16.520226     -10.961887      16.520135           0.000017
          522              C      18.065250      28.083793      26.410457       0.068236      42.777028 0.39323025E+03  0.89842198E+04                                10.815165                            6.632962      -0.137579       1.965106                    0.999422      26.493776      74.230641       0.638959       0.419565      -1.065925      -0.000000       0.005583      -0.005585       0.007898      -0.000535      -0.000535      -0.019912       0.000088      -0.000091      -0.019971       0.000088       0.019883             19.135963      10.338363      -0.671030      -0.671041      23.534746     -17.257769      23.534779          -0.000015
          523              C      18.065250      27.049856      27.444394       0.056774      44.762867 0.40179937E+03  0.92178912E+04                                11.135564                            6.698896      -0.098869       1.977726                    0.999420      26.497154      74.085109       0.637463       0.418821      -1.067754      -0.000001      -0.000659       0.000655       0.000929      -0.005126      -0.005126      -0.024940       0.006115      -0.006118      -0.028588       0.005686       0.022902             20.118024      10.536056      -0.499032      -0.499050      24.908989     -18.530979      24.909027           0.000001
          524              C      18.065250      25.066628      29.427622       0.201743      37.088879 0.35808515E+03  0.80168350E+04                                 9.926878                            6.422751      -0.059138       2.004510                    0.999601      25.233189      70.698047       0.633290       0.432003      -1.054888      -0.000000      -0.035271       0.035267       0.049877       0.012620       0.012620      -0.030708      -0.035078       0.035080      -0.039181      -0.003220       0.042401             15.881546      10.844482      -0.024833      -0.024829      18.400057     -12.779895      18.400099          -0.000004
          525              C      18.065250       6.275195      11.889555       0.201857      34.571070 0.35044704E+03  0.78201458E+04                                 9.502680                            6.372483      -0.134768       1.978060                    0.999320      25.305341      71.273823       0.631666       0.434537      -1.051126      -0.000023      -0.041460       0.041537       0.058687      -0.015703      -0.015712      -0.029357      -0.043728       0.043716      -0.045312       0.001380       0.043932             14.515427      10.506160       0.241406       0.237618      16.519224     -10.961713      16.520899          -0.000011
          526              C      18.065250       8.245707       9.919043       0.068096      42.780581 0.39326745E+03  0.89852666E+04                                10.815599                            6.633172      -0.137507       1.965107                    0.999422      26.495369      74.235499       0.638965       0.419552      -1.065935      -0.000013      -0.005556       0.005622       0.007905       0.000544       0.000541      -0.019994       0.000075      -0.000042      -0.020046       0.000074       0.019972             19.136485      10.338829       0.672062       0.670075      23.534647     -17.258152      23.535979           0.000008
          527              C      18.065250       9.279644       8.885106       0.056927      44.759705 0.40176354E+03  0.92169048E+04                                11.135284                            6.698746      -0.099021       1.977699                    0.999420      26.495709      74.081481       0.637447       0.418840      -1.067737      -0.000008       0.000665      -0.000619       0.000909       0.005123       0.005118      -0.024864       0.006127      -0.006090      -0.028512       0.005687       0.022825             20.116792      10.535617       0.499905       0.498346      24.906797     -18.529630      24.907962          -0.000013
          528              C      18.065250      11.262872       6.901878       0.201601      37.092030 0.35812931E+03  0.80180642E+04                                 9.927198                            6.423028      -0.059096       2.004487                    0.999601      25.235264      70.704722       0.633294       0.431987      -1.054899      -0.000001       0.035300      -0.035286       0.049912      -0.012607      -0.012609      -0.030804      -0.035099       0.035123      -0.039212      -0.003293       0.042505             15.880949      10.843828       0.025552       0.025029      18.399231     -12.779527      18.399789           0.000017
          529              N       6.021750      12.902785      31.067535      -0.190685      52.089280 0.45325490E+03  0.10552400E+05                                11.648242                            6.795079      -0.177029       1.994045                    0.998013      26.092009      69.880674       0.688683       0.382013      -1.109573       0.000050      -0.002532      -0.002605       0.003633       0.053337      -0.053356       0.067722       0.006338      -0.006265      -0.116845       0.051230       0.065616             18.983601      20.234467       6.251808      -6.245984      18.360342       6.706695      18.355993          -0.000039
          530              N       6.021750       5.903180      24.067930      -0.180756      51.756681 0.43946650E+03  0.10156567E+05                                11.585271                            6.685453      -0.169119       1.998784                    0.998430      25.897023      69.191052       0.694893       0.381388      -1.109601       0.000050       0.000053       0.000002       0.000073       0.049472      -0.049452       0.064426       0.025729      -0.025825      -0.111143       0.055301       0.055843             19.105426      19.446324       5.293242      -5.299352      18.933164       8.628584      18.936790          -0.000017
          531              N       6.021750      23.426715       5.261965      -0.190745      52.092837 0.45328401E+03  0.10553269E+05                                11.648805                            6.795330      -0.177112       1.994009                    0.998013      26.092935      69.884278       0.688664       0.382016      -1.109568      -0.000049       0.002597       0.002529       0.003625      -0.053370       0.053353       0.067742       0.006293      -0.006355      -0.116878       0.051239       0.065640             18.984579      20.235835      -6.246317       6.252451      18.356610       6.706771      18.361291          -0.000039
          532              N       6.021750      30.426320      12.261570      -0.180811      51.756639 0.43949476E+03  0.10157408E+05                                11.585142                            6.685686      -0.169147       1.998764                    0.998430      25.897919      69.194629       0.694876       0.381390      -1.109597       0.000006      -0.000049      -0.000054       0.000073      -0.049473       0.049470       0.064430       0.025772      -0.025777      -0.111160       0.055321       0.055839             19.102990      19.441495      -5.294241       5.294516      18.933645       8.629382      18.933830          -0.000000
          533              N       6.021750       5.261965      12.902785      -0.190759      52.094976 0.45329525E+03  0.10553610E+05                                11.649175                            6.795433      -0.177125       1.994000                    0.998013      26.093279      69.885752       0.688655       0.382019      -1.109565       0.000064       0.002607      -0.002541       0.003641       0.053377       0.053354      -0.067745       0.006308      -0.006405      -0.116886       0.051252       0.065634             18.985731      20.237266       6.246740       6.252796      18.357808      -6.707292      18.362120           0.000039
          534              N       6.021750      12.261570       5.903180      -0.180798      51.755252 0.43948730E+03  0.10157187E+05                                11.584913                            6.685623      -0.169143       1.998768                    0.998430      25.897678      69.193691       0.694881       0.381390      -1.109598       0.000001      -0.000037       0.000041       0.000055       0.049468       0.049469      -0.064428       0.025753      -0.025740      -0.111153       0.055308       0.055845             19.102304      19.440640       5.294040       5.294387      18.932931      -8.628987      18.933339          -0.000033
          535              N       6.021750      31.067535      23.426715      -0.190664      52.084371 0.45324455E+03  0.10552090E+05                                11.647335                            6.794970      -0.176924       1.994082                    0.998014      26.091640      69.879272       0.688694       0.382009      -1.109576       0.000012      -0.002603       0.002610       0.003686      -0.053340      -0.053337      -0.067696       0.006356      -0.006384      -0.116819       0.051244       0.065575             18.979700      20.227472      -6.245965      -6.245803      18.356027      -6.707988      18.355601          -0.000078
          536              N       6.021750      24.067930      30.426320      -0.180757      51.758998 0.43946169E+03  0.10156418E+05                                11.585732                            6.685418      -0.169159       1.998774                    0.998430      25.896896      69.190352       0.694895       0.381388      -1.109602      -0.000000      -0.000013       0.000010       0.000017      -0.049465      -0.049465      -0.064442       0.025707      -0.025705      -0.111155       0.055282       0.055873             19.108086      19.451443      -5.298414      -5.298386      18.936404      -8.627644      18.936412          -0.000001
          537              N      18.065250      23.426715       5.261965      -0.190745      52.092836 0.45328401E+03  0.10553269E+05                                11.648804                            6.795329      -0.177112       1.994009                    0.998013      26.092935      69.884276       0.688664       0.382016      -1.109568       0.000049       0.002597       0.002529       0.003625       0.053371      -0.053353       0.067742       0.006293      -0.006355      -0.116878       0.051239       0.065640             18.984578      20.235834       6.246316      -6.252451      18.356608       6.706771      18.361290          -0.000039
          538              N      18.065250      30.426320      12.261570      -0.180811      51.756633 0.43949472E+03  0.10157407E+05                                11.585140                            6.685685      -0.169147       1.998764                    0.998430      25.897918      69.194622       0.694876       0.381390      -1.109597      -0.000006      -0.000050      -0.000054       0.000073       0.049473      -0.049470       0.064430       0.025772      -0.025777      -0.111160       0.055321       0.055839             19.102987      19.441492       5.294243      -5.294512      18.933644       8.629381      18.933825          -0.000000
          539              N      18.065250      12.902785      31.067535      -0.190685      52.089276 0.45325487E+03  0.10552399E+05                                11.648241                            6.795079      -0.177029       1.994045                    0.998013      26.092008      69.880672       0.688683       0.382013      -1.109573      -0.000050      -0.002532      -0.002605       0.003633      -0.053337       0.053356       0.067722       0.006338      -0.006265      -0.116846       0.051230       0.065616             18.983600      20.234466      -6.251809       6.245983      18.360342       6.706694      18.355991          -0.000039
          540              N      18.065250       5.903180      24.067930      -0.180756      51.756686 0.43946650E+03  0.10156567E+05                                11.585272                            6.685453      -0.169119       1.998784                    0.998430      25.897023      69.191052       0.694893       0.381388      -1.109601      -0.000050       0.000053       0.000002       0.000073      -0.049472       0.049452       0.064426       0.025729      -0.025825      -0.111143       0.055301       0.055843             19.105429      19.446326      -5.293238       5.299355      18.933166       8.628587      18.936795          -0.000017
          541              N      18.065250      31.067535      23.426715      -0.190664      52.084370 0.45324458E+03  0.10552091E+05                                11.647334                            6.794970      -0.176924       1.994082                    0.998014      26.091641      69.879274       0.688694       0.382009      -1.109576      -0.000012      -0.002603       0.002610       0.003686       0.053340       0.053337      -0.067696       0.006356      -0.006384      -0.116819       0.051244       0.065575             18.979698      20.227471       6.245968       6.245801      18.356025      -6.707984      18.355597          -0.000078
          542              N      18.065250      24.067930      30.426320      -0.180757      51.759001 0.43946169E+03  0.10156418E+05                                11.585733                            6.685418      -0.169159       1.998774                    0.998430      25.896896      69.190352       0.694895       0.381388      -1.109602       0.000000      -0.000013       0.000010       0.000017       0.049465       0.049465      -0.064442       0.025707      -0.025705      -0.111155       0.055282       0.055873             19.108088      19.451445       5.298413       5.298388      18.936405      -8.627645      18.936414          -0.000000
          543              N      18.065250       5.261965      12.902785      -0.190759      52.094985 0.45329532E+03  0.10553612E+05                                11.649176                            6.795434      -0.177126       1.994000                    0.998013      26.093281      69.885760       0.688655       0.382019      -1.109565      -0.000064       0.002607      -0.002541       0.003641      -0.053377      -0.053354      -0.067745       0.006308      -0.006405      -0.116886       0.051252       0.065634             18.985735      20.237269      -6.246739      -6.252797      18.357812      -6.707296      18.362125           0.000039
          544              N      18.065250      12.261570       5.903180      -0.180798      51.755254 0.43948733E+03  0.10157187E+05                                11.584913                            6.685623      -0.169143       1.998768                    0.998430      25.897679      69.193693       0.694881       0.381389      -1.109598      -0.000001      -0.000037       0.000041       0.000055      -0.049468      -0.049469      -0.064428       0.025753      -0.025740      -0.111152       0.055308       0.055845             19.102304      19.440639      -5.294040      -5.294386      18.932932      -8.628989      18.933340          -0.000033
          545              O      10.656330       6.734399      19.788679      -0.537544      32.670654 0.49332887E+03  0.11627285E+05                                 8.197626                            6.859408       0.316528       2.140289                    0.998895      27.597317      72.236496       0.726602       0.357658      -1.138082      -0.005747      -0.024540       0.006092       0.025929       0.040747       0.022334      -0.035912       0.033133       0.046083      -0.072095       0.034655       0.037440             10.076013      11.778683       1.770281      -5.383525       7.176934      -1.568368      11.272422          -0.000009
          546              O       1.394396      13.919285      35.355143      -0.532333      32.202653 0.47861982E+03  0.11200940E+05                                 8.119331                            6.761628       0.353616       2.155583                    0.999051      27.403477      71.587528       0.730633       0.358215      -1.137094       0.007609      -0.025170      -0.008521       0.027641      -0.039229       0.029162       0.033079       0.037543       0.061944      -0.073945       0.029574       0.044371             10.049837      11.668504      -1.985032      -5.267795       7.482182       1.902756      10.998824           0.054858
          547              O      10.646936       4.519390      19.914379      -0.541326      33.352819 0.49737689E+03  0.11751893E+05                                 8.324683                            6.898846       0.299752       2.134609                    0.998821      27.660724      72.597980       0.722413       0.358838      -1.136640      -0.005939       0.023788       0.003209       0.024728      -0.036324       0.036625       0.040838       0.027748       0.027235      -0.077704       0.031476       0.046228             10.409718      12.082429      -2.721658      -5.346077       8.070061       2.527379      11.076664           0.000008
          548              O       1.389579      11.697009      35.223630      -0.554605      34.051841 0.51542780E+03  0.12275336E+05                                 8.436333                            7.010729       0.310451       2.132973                    0.998864      27.917118      73.325943       0.719202       0.357594      -1.138747       0.010238       0.021589      -0.007074       0.024918       0.037990       0.028723      -0.039310       0.017762       0.012551      -0.072130       0.034225       0.037905             10.500275      12.404321       2.577272      -5.522602       7.751006      -2.195537      11.345499          -0.057340
          549              O      10.656330      29.595101      16.540821      -0.542888      32.752754 0.49506404E+03  0.11678636E+05                                 8.212204                            6.872542       0.316049       2.139035                    0.998922      27.658506      72.433298       0.725723       0.357771      -1.137972      -0.008103       0.023170      -0.008291       0.025908      -0.040227      -0.024015      -0.035237       0.031508       0.045470      -0.071713       0.035623       0.036090             10.092360      11.796747      -1.777757       5.383731       7.190796      -1.574471      11.289538          -0.056315
          550              O       1.394396      22.410215       0.974357      -0.527729      32.160802 0.47741448E+03  0.11165556E+05                                 8.111455                            6.751425       0.354568       2.156952                    0.999024      27.350691      71.423866       0.731467       0.358036      -1.137249       0.004514       0.025723       0.005503       0.026689       0.040448      -0.028844       0.034340       0.039017       0.062308      -0.075798       0.031391       0.044407             10.045517      11.669003       1.980296       5.280133       7.470625       1.898584      10.996924          -0.000045
          551              O      10.646936      31.810110      16.415121      -0.546163      33.407426 0.49887903E+03  0.11796545E+05                                 8.334747                            6.911150       0.299087       2.133199                    0.998856      27.721042      72.789984       0.721456       0.359035      -1.136458      -0.009033      -0.023749      -0.006146       0.026141       0.035018      -0.036854       0.039455       0.026880       0.027410      -0.075852       0.029604       0.046248             10.416515      12.084667       2.724565       5.333989       8.083987       2.530960      11.080891           0.052996
          552              O       1.389579      24.632491       1.105870      -0.549238      33.962503 0.51353403E+03  0.12218722E+05                                 8.420690                            6.996677       0.310814       2.134279                    0.998834      27.852295      73.116107       0.720118       0.357475      -1.138866       0.007772      -0.022639       0.004666       0.024386      -0.038874      -0.027075      -0.040387       0.019593       0.012296      -0.072778       0.033009       0.039769             10.482233      12.384143      -2.569439       5.522509       7.734843      -2.188634      11.327712           0.000041
          553              O      10.656330      16.540821       6.734399      -0.542885      32.752652 0.49506174E+03  0.11678567E+05                                 8.212181                            6.872521       0.316039       2.139031                    0.998922      27.658472      72.433126       0.725725       0.357770      -1.137973      -0.008108      -0.008278      -0.023171       0.025907      -0.024019       0.040233       0.035237      -0.006968      -0.070009      -0.071719       0.035633       0.036086             10.092244      11.796569       5.383587       1.777648      11.289495       1.574266       7.190669          -0.056309
          554              O       1.394396       0.974357      13.919285      -0.532542      32.227124 0.47902771E+03  0.11213086E+05                                 8.124148                            6.764990       0.352728       2.155199                    0.999050      27.410901      71.619656       0.730359       0.358265      -1.137032       0.007596       0.008490      -0.025314       0.027760      -0.029185      -0.039216      -0.033076      -0.012183      -0.087673      -0.073988       0.029532       0.044455             10.057378      11.678815       5.273843      -1.985900      11.007930      -1.903553       7.485390          -0.055039
          555              O      10.646936      16.415121       4.519390      -0.546134      33.403953 0.49882433E+03  0.11794902E+05                                 8.334077                            6.910716       0.299187       2.133242                    0.998856      27.720135      72.786011       0.721489       0.359029      -1.136465      -0.009055      -0.006131       0.023736       0.026134      -0.036853      -0.035010      -0.039460      -0.000236      -0.053997      -0.075848       0.029606       0.046242             10.415405      12.083207       5.333016      -2.724265      11.079583      -2.530751       8.083425           0.053019
          556              O       1.389579       1.105870      11.697009      -0.554574      34.047808 0.51536469E+03  0.12273433E+05                                 8.435570                            7.010241       0.310584       2.133038                    0.998864      27.915884      73.321026       0.719237       0.357588      -1.138754       0.010239       0.007063       0.021580       0.024908      -0.028727       0.037977       0.039299       0.002612      -0.032865      -0.072113       0.034221       0.037893             10.499297      12.403117       5.521884       2.577094      11.344234       2.195356       7.750540           0.057062
          557              O      10.656330      19.788679      29.595101      -0.537529      32.671616 0.49334145E+03  0.11627668E+05                                 8.197867                            6.859545       0.316465       2.140267                    0.998895      27.597417      72.237268       0.726586       0.357663      -1.138077      -0.005778       0.006105       0.024539       0.025939       0.022306      -0.040733       0.035910      -0.006454      -0.072781      -0.072075       0.034632       0.037442             10.076728      11.780139      -5.384173      -1.770618      11.272926       1.568636       7.177118          -0.000000
[truncated: 36,004 more chars]
