# Supplementary material for: A collection of forcefield precursors for metal–organic frameworks
Source: RSC Adv. 2019 Nov 13;9(63):36492–507. doi: 10.1039/c9ra07327b (PMC9075174; doi:10.1039/c9ra07327b)
Supplement: RA-009-C9RA07327B-s6101 [file RA-009-C9RA07327B-s6101.xyz]

   74
jmolscript: load "" {1 1 1} spacegroup "x,y,z" unitcell [{      4.558800     0.000000     0.000000 }, {      1.399113    11.819278     0.000000 }, {      1.429019     0.965098    15.706123 }]
La     5.733050     9.818844    10.580744     1.957776
La     1.653882     2.965532     5.125379     1.957776
H      2.970134     1.807554     8.815847     0.149590
H      3.198957     1.832642    10.397453     0.147300
H      5.332437     2.477922    11.608396     0.149584
H      1.998086     3.498843    11.661796     0.149021
H      3.743448     4.156760     8.327386     0.134393
H      4.922421     5.231349     8.311680     0.138305
H      2.574458     5.907722     9.547752     0.137807
H      2.862918     6.021864    11.116794     0.150863
H      2.649683    10.955890    14.493610     0.133916
H      7.027246    12.333835    13.702022     0.149204
H      5.151078    10.651833    15.277346     0.132472
H      2.644753    10.035857     0.694211     0.144478
H      4.416798    10.976822     6.890276     0.149590
H      4.187975    10.951734     5.308670     0.147300
H      2.054495    10.306454     4.097727     0.149584
H      5.388846     9.285533     4.044327     0.149021
H      3.643484     8.627616     7.378737     0.134393
H      2.464511     7.553027     7.394443     0.138305
H      4.812474     6.876654     6.158371     0.137807
H      4.524014     6.762512     4.589329     0.150863
H      4.737249     1.828486     1.212513     0.133916
H      0.359686     0.450541     2.004101     0.149204
H      2.235854     2.132543     0.428777     0.132472
H      4.742179     2.748519    15.011912     0.144478
C      3.242743    12.204507     9.808474     0.680152
C      2.511265     1.749027     9.690678    -0.258739
C      5.738118     3.261123    11.159200    -0.233034
C      4.772770     4.412587    11.259720     0.444971
C      5.571148     3.342100     8.707003     0.489406
C      4.564882     4.446919     8.798570    -0.237605
C      3.290179     6.015409    10.223115    -0.257072
C      3.983159     7.345451     9.998361     0.645930
C      3.786921    11.040019    12.765937     0.666389
C      3.133012    11.660359    13.994156    -0.264410
C      2.975756     1.763607    14.755903     0.452953
C      3.329161    10.428223     0.097378    -0.234973
C      4.144189     0.579869     5.897649     0.680152
C      4.875667    11.035349     6.015445    -0.258739
C      1.648814     9.523253     4.546923    -0.233034
C      2.614162     8.371789     4.446403     0.444971
C      1.815784     9.442276     6.999120     0.489406
C      2.822050     8.337457     6.907553    -0.237605
C      4.096753     6.768967     5.483008    -0.257072
C      3.403773     5.438925     5.707762     0.645930
C      3.600011     1.744357     2.940186     0.666389
C      4.253920     1.124017     1.711967    -0.264410
C      4.411176    11.020769     0.950220     0.452953
C      4.057771     2.356153    15.608745    -0.234974
N      1.573053     2.859042     9.809102    -0.050749
N      4.195167     4.873280    10.139873    -0.086041
N      4.089866    12.296337    14.880609    -0.068408
N      5.813879     9.925334     5.897021    -0.050749
N      3.191765     7.911096     5.566250    -0.086041
N      3.297066     0.488039     0.825514    -0.068408
O      3.941244    11.198108     9.533617    -0.654843
O      6.616120    12.161358    10.189190    -0.588826
O      1.322026     2.925720     7.581974    -0.569433
O      4.513879     4.866263    12.372341    -0.481509
O      5.167799     7.380586     9.614189    -0.604812
O      3.318841     8.393547    10.230497    -0.681846
O      3.117099    10.186438    12.152456    -0.680723
O      4.942190    11.405490    12.462337    -0.592763
O      2.379258     2.508532    13.972324    -0.508725
O      3.445688     1.586268     6.172506    -0.654843
O      0.770812     0.623018     5.516933    -0.588826
O      6.064906     9.858656     8.124149    -0.569433
O      2.873053     7.918113     3.333782    -0.481509
O      2.219133     5.403790     6.091934    -0.604812
O      4.068091     4.390829     5.475626    -0.681846
O      4.269833     2.597938     3.553667    -0.680723
O      2.444742     1.378886     3.243786    -0.592763
O      5.007674    10.275844     1.733799    -0.508725

The following XYZ coordinates are in angstroms. Other properties are in atomic units.
The sperically averaged electron density of each atom fit to a function of the form exp(a - br)
eigen_1, eigen_2 and eigen_3 are the three eigenvalues of traceless quadrupole moment tensor
  atom number  atomic symbol              X              Y              Z     net charge C6 coefficient C8 coefficient C10 coefficient fluctuating dipole atomic polarizability isotropic forcefield polarizability              a              b squared Pearson coefficient          <r^3>          <r^4>         wp_QDO          m_QDO          q_QDO       dipole_x       dipole_y       dipole_z         dipole            Qxy            Qxz            Qyz     Q(x^2-y^2)  Q(3z^2 - R^2)        eigen_1        eigen_2        eigen_3 static polarizability      alpha(xx)      alpha(xy)      alpha(xz)      alpha(yy)      alpha(yz)      alpha(zz) atomic spin moment
            1             La       5.733050       9.818844      10.580744       1.957776     204.674822 0.58604626E+04  0.23930370E+06                                24.714337                           22.351984       1.488936       2.056364                    0.999836     103.186665     283.649239       0.469199       0.319692      -1.254241       0.039323       0.018682      -0.016095       0.046415      -0.005424       0.012102      -0.160513       0.041551       0.227564      -0.165499      -0.017973       0.183471             26.972263      30.743555       0.028912       0.809929      26.961108       5.311276      23.212127           0.000050
            2             La       1.653882       2.965532       5.125379       1.957776     204.674773 0.58604608E+04  0.23930361E+06                                24.714334                           22.351982       1.488934       2.056364                    0.999836     103.186649     283.649190       0.469199       0.319692      -1.254241      -0.039322      -0.018681       0.016095       0.046414      -0.005425       0.012102      -0.160513       0.041549       0.227565      -0.165498      -0.017974       0.183472             26.972260      30.743549       0.028912       0.809929      26.961105       5.311275      23.212126           0.000054
            3              H       2.970134       1.807554       8.815847       0.149590       0.889774 0.69469086E+01  0.67407882E+02                                 1.665234                            1.647806      -1.410107       2.222032                    0.991907       3.864993      11.619733       0.430661       1.465722      -0.669290       0.017590      -0.004283      -0.031228       0.036096      -0.003833      -0.012009       0.002627      -0.001856      -0.000534      -0.012588      -0.000624       0.013211              1.672594       1.653980       0.008135      -0.293256       1.479890      -0.016886       1.883911           0.000000
            4              H       3.198957       1.832642      10.397453       0.147300       0.907363 0.69233257E+01  0.66888319E+02                                 1.669218                            1.631215      -1.302060       2.274946                    0.992367       3.753226      11.131757       0.439877       1.441249      -0.674461       0.022303       0.000903       0.024606       0.033222      -0.001583       0.008214       0.004839       0.002491       0.016116      -0.009865      -0.001671       0.011535              1.697059       1.958866       0.011138       0.366622       1.447539       0.011541       1.684771          -0.000000
            5              H       5.332437       2.477922      11.608396       0.149584       0.908356 0.68346762E+01  0.65648119E+02                                 1.659711                            1.612571      -1.128747       2.360139                    0.994985       3.628360      10.639133       0.446942       1.426760      -0.677931      -0.010882      -0.026603       0.019669       0.034828       0.003725      -0.011392      -0.004878      -0.005924      -0.003129      -0.013181      -0.000245       0.013426              1.689069       1.548610       0.222547      -0.129367       1.869066      -0.334972       1.649530          -0.000000
            6              H       1.998086       3.498843      11.661796       0.149021       0.973013 0.75021495E+01  0.73968240E+02                                 1.750678                            1.699247      -1.420826       2.223959                    0.991496       3.820032      11.454742       0.430416       1.443306      -0.674055       0.025396       0.006746       0.022476       0.034578       0.001127       0.002201       0.008000       0.009917      -0.008005      -0.011189       0.003113       0.008076              1.774702       2.106955       0.158794       0.327832       1.501165      -0.009616       1.715985           0.000000
            7              H       3.743448       4.156760       8.327386       0.134393       0.895959 0.68932909E+01  0.66774783E+02                                 1.674383                            1.642144      -1.489985       2.181538                    0.990388       3.920636      11.786646       0.431015       1.466991      -0.668979      -0.026462      -0.008365      -0.016154       0.032112       0.001576       0.002272       0.005937       0.004277      -0.004484      -0.007406       0.000875       0.006532              1.696736       2.042853       0.229230       0.270316       1.530686       0.071110       1.516670           0.000000
            8              H       4.922421       5.231349       8.311680       0.138305       0.903309 0.68553869E+01  0.66105274E+02                                 1.667610                            1.625249      -1.294452       2.274583                    0.992517       3.791206      11.253884       0.439605       1.444905      -0.673662       0.008361       0.027710      -0.016230       0.033184       0.000157      -0.005576      -0.005211      -0.005014       0.004771      -0.007862      -0.000552       0.008414              1.700976       1.536253       0.200683      -0.121903       1.996653      -0.321618       1.570021           0.000000
            9              H       2.574458       5.907722       9.547752       0.137807       0.902423 0.68295940E+01  0.65772748E+02                                 1.664082                            1.620135      -1.269833       2.283616                    0.992363       3.793098      11.240172       0.441282       1.441248      -0.674313      -0.023518      -0.002656      -0.020774       0.031491      -0.000655       0.007905       0.003551      -0.001255       0.005761      -0.008844      -0.000054       0.008898              1.692959       1.977291       0.016030       0.356056       1.505058      -0.002189       1.596528           0.000000
           10              H       2.862918       6.021864      11.116794       0.150863       1.272570 0.10947524E+02  0.11709096E+03                                 2.007654                            1.986648      -1.382651       2.235033                    0.992387       3.832589      11.468741       0.423586       1.351939      -0.694193      -0.015500       0.001826       0.031910       0.035523      -0.003379      -0.015264       0.006435      -0.008188       0.009012      -0.017232      -0.000691       0.017924              1.994426       1.962697      -0.001332      -0.327642       1.841064      -0.084111       2.179516           0.000000
           11              H       2.649683      10.955890      14.493610       0.133916       1.204556 0.99621610E+01  0.10370630E+03                                 1.908703                            1.873081      -1.264656       2.286663                    0.993105       3.729571      10.885661       0.445516       1.320660      -0.700708      -0.012756      -0.025987       0.015479       0.032827       0.006523       0.002417      -0.007037      -0.016784      -0.008195      -0.011948      -0.002203       0.014152              1.912103       2.017344       0.288118      -0.287281       1.748637      -0.192124       1.970330          -0.000001
           12              H       7.027246      12.333835      13.702022       0.149204       0.948253 0.74707679E+01  0.73708250E+02                                 1.726512                            1.698634      -1.500587       2.176351                    0.991256       3.928767      11.851091       0.428637       1.448324      -0.672314      -0.023242       0.022609      -0.009544       0.033800      -0.012125       0.006414      -0.000313       0.004222       0.005187      -0.014187       0.000460       0.013727              1.737379       1.950407      -0.283756       0.173058       1.623572      -0.103452       1.638158          -0.000001
           13              H       5.151078      10.651833      15.277346       0.132472       1.216210 0.99101733E+01  0.10195203E+03                                 1.859345                            1.821333      -0.986751       2.414831                    0.997148       3.472486       9.735178       0.474310       1.255246      -0.717169       0.007016      -0.027564      -0.015230       0.032264      -0.006868       0.002027       0.005692      -0.014781      -0.004909      -0.011115      -0.001345       0.012460              1.851344       1.821459      -0.228052      -0.224080       1.785596       0.336761       1.946977          -0.000001
           14              H       2.644753      10.035857       0.694211       0.144478       1.145051 0.90210369E+01  0.92066523E+02                                 1.874406                            1.803081      -1.281915       2.277796                    0.994291       3.743181      10.995505       0.444074       1.351467      -0.693211      -0.021465      -0.017243       0.020506       0.034330       0.002156       0.000980      -0.003006      -0.006650       0.005269      -0.005351       0.000118       0.005233              1.900702       2.134098       0.192358      -0.455296       1.510077      -0.239998       2.057930          -0.000000
           15              H       4.416798      10.976822       6.890276       0.149590       0.889774 0.69469032E+01  0.67407821E+02                                 1.665233                            1.647806      -1.410107       2.222033                    0.991907       3.864992      11.619732       0.430661       1.465723      -0.669290      -0.017590       0.004283       0.031228       0.036096      -0.003833      -0.012009       0.002627      -0.001856      -0.000534      -0.012588      -0.000624       0.013211              1.672594       1.653980       0.008135      -0.293256       1.479890      -0.016886       1.883911           0.000000
           16              H       4.187975      10.951734       5.308670       0.147300       0.907363 0.69233257E+01  0.66888319E+02                                 1.669218                            1.631215      -1.302060       2.274946                    0.992367       3.753226      11.131757       0.439877       1.441249      -0.674461      -0.022303      -0.000903      -0.024606       0.033222      -0.001583       0.008214       0.004839       0.002491       0.016116      -0.009865      -0.001671       0.011535              1.697059       1.958866       0.011138       0.366622       1.447539       0.011541       1.684771          -0.000000
           17              H       2.054495      10.306454       4.097727       0.149584       0.908356 0.68346770E+01  0.65648127E+02                                 1.659711                            1.612571      -1.128747       2.360139                    0.994985       3.628360      10.639132       0.446942       1.426760      -0.677931       0.010882       0.026603      -0.019669       0.034828       0.003725      -0.011392      -0.004878      -0.005924      -0.003129      -0.013181      -0.000245       0.013426              1.689069       1.548610       0.222547      -0.129367       1.869066      -0.334972       1.649530          -0.000000
           18              H       5.388846       9.285533       4.044327       0.149021       0.973012 0.75021389E+01  0.73968111E+02                                 1.750677                            1.699246      -1.420825       2.223959                    0.991496       3.820029      11.454732       0.430416       1.443307      -0.674055      -0.025396      -0.006746      -0.022476       0.034578       0.001127       0.002201       0.008000       0.009917      -0.008005      -0.011189       0.003113       0.008076              1.774701       2.106954       0.158794       0.327831       1.501165      -0.009616       1.715984           0.000000
           19              H       3.643484       8.627616       7.378737       0.134393       0.895959 0.68932909E+01  0.66774783E+02                                 1.674383                            1.642144      -1.489985       2.181538                    0.990388       3.920636      11.786646       0.431015       1.466991      -0.668979       0.026462       0.008365       0.016154       0.032112       0.001576       0.002272       0.005937       0.004277      -0.004484      -0.007406       0.000875       0.006532              1.696736       2.042853       0.229230       0.270316       1.530686       0.071110       1.516670           0.000000
           20              H       2.464511       7.553027       7.394443       0.138305       0.903310 0.68553906E+01  0.66105319E+02                                 1.667611                            1.625250      -1.294452       2.274583                    0.992517       3.791207      11.253888       0.439605       1.444905      -0.673662      -0.008361      -0.027710       0.016230       0.033184       0.000157      -0.005576      -0.005211      -0.005014       0.004770      -0.007862      -0.000552       0.008414              1.700976       1.536254       0.200683      -0.121903       1.996654      -0.321618       1.570021           0.000000
           21              H       4.812474       6.876654       6.158371       0.137807       0.902423 0.68295931E+01  0.65772739E+02                                 1.664083                            1.620135      -1.269833       2.283616                    0.992363       3.793098      11.240173       0.441282       1.441248      -0.674312       0.023518       0.002656       0.020774       0.031491      -0.000655       0.007905       0.003551      -0.001255       0.005761      -0.008844      -0.000054       0.008898              1.692959       1.977291       0.016030       0.356056       1.505058      -0.002189       1.596528           0.000000
           22              H       4.524014       6.762512       4.589329       0.150863       1.272571 0.10947543E+02  0.11709120E+03                                 2.007655                            1.986649      -1.382653       2.235032                    0.992386       3.832591      11.468747       0.423586       1.351938      -0.694194       0.015500      -0.001826      -0.031910       0.035522      -0.003379      -0.015264       0.006435      -0.008188       0.009013      -0.017232      -0.000691       0.017924              1.994427       1.962698      -0.001332      -0.327643       1.841065      -0.084111       2.179517           0.000000
           23              H       4.737249       1.828486       1.212513       0.133916       1.204556 0.99621583E+01  0.10370626E+03                                 1.908702                            1.873081      -1.264656       2.286663                    0.993105       3.729570      10.885657       0.445516       1.320660      -0.700708       0.012756       0.025987      -0.015479       0.032827       0.006523       0.002417      -0.007037      -0.016784      -0.008195      -0.011948      -0.002203       0.014152              1.912103       2.017343       0.288118      -0.287280       1.748636      -0.192124       1.970329          -0.000001
           24              H       0.359686       0.450541       2.004101       0.149204       0.948252 0.74707634E+01  0.73708198E+02                                 1.726512                            1.698634      -1.500587       2.176352                    0.991256       3.928766      11.851089       0.428637       1.448324      -0.672314       0.023242      -0.022609       0.009544       0.033800      -0.012125       0.006414      -0.000313       0.004222       0.005187      -0.014187       0.000460       0.013727              1.737379       1.950407      -0.283755       0.173058       1.623571      -0.103452       1.638158          -0.000001
           25              H       2.235854       2.132543       0.428777       0.132472       1.216211 0.99101793E+01  0.10195211E+03                                 1.859345                            1.821334      -0.986752       2.414831                    0.997148       3.472487       9.735181       0.474310       1.255246      -0.717169      -0.007016       0.027564       0.015231       0.032264      -0.006868       0.002027       0.005692      -0.014781      -0.004909      -0.011115      -0.001345       0.012460              1.851344       1.821459      -0.228052      -0.224080       1.785596       0.336761       1.946977          -0.000001
           26              H       4.742179       2.748519      15.011912       0.144478       1.145051 0.90210438E+01  0.92066612E+02                                 1.874407                            1.803082      -1.281915       2.277796                    0.994291       3.743183      10.995513       0.444074       1.351467      -0.693211       0.021465       0.017243      -0.020506       0.034330       0.002156       0.000980      -0.003006      -0.006650       0.005269      -0.005351       0.000118       0.005233              1.900703       2.134099       0.192358      -0.455296       1.510077      -0.239998       2.057931          -0.000000
           27              C       3.242743      12.204507       9.808474       0.680152      18.990625 0.22475784E+03  0.45609486E+04                                 6.692494                            5.430950       0.007917       2.081766                    0.999690      21.473434      60.782165       0.613335       0.492117      -1.002697      -0.017297      -0.031089      -0.016976       0.039420      -0.004572       0.039077       0.003806       0.022015       0.305112      -0.063956      -0.047857       0.111813              7.463983       8.673452      -0.439374      -1.337957       9.438381       0.222671       4.280115           0.000000
           28              C       2.511265       1.749027       9.690678      -0.258739      29.261591 0.47064138E+03  0.11335553E+05                                 8.321333                            7.232730      -0.346818       1.887765                    0.995294      30.165834      89.032296       0.610110       0.416817      -1.059331      -0.063363       0.058020       0.007738       0.086261      -0.072615      -0.010777       0.024505       0.024368      -0.003729      -0.074983      -0.006353       0.081336              9.158846       9.401566      -0.988769      -0.054526      11.808963      -0.477213       6.266009          -0.000001
           29              C       5.738118       3.261123      11.159200      -0.233034      28.237435 0.45860273E+03  0.10995174E+05                                 8.166056                            7.187664      -0.365117       1.881121                    0.995906      30.119499      89.245291       0.604743       0.422445      -1.053779       0.013118      -0.017488      -0.058885       0.062812      -0.029901      -0.023684       0.030947      -0.020214       0.179382      -0.061475      -0.017863       0.079338              8.685802       8.586690      -1.890449      -0.374877       8.941633       0.039052       8.529083          -0.000002
           30              C       4.772770       4.412587      11.259720       0.444971      22.845618 0.29402093E+03  0.63167570E+04                                 7.389903                            6.079512       0.227706       2.135527                    0.999143      23.154924      65.247690       0.604783       0.471401      -1.023833       0.003987       0.001244       0.036816       0.037052       0.028247      -0.011254      -0.018540       0.004155      -0.171585      -0.061441       0.000807       0.060633              8.011425       7.116266      -3.286540       0.737619       8.048718      -0.857817       8.869291           0.000000
           31              C       5.571148       3.342100       8.707003       0.489406      21.755561 0.26797743E+03  0.56538125E+04                                 7.233864                            5.856894       0.085967       2.100589                    0.998631      22.736271      64.547882       0.604777       0.480029      -1.014058      -0.006205      -0.017777      -0.061107       0.063942       0.033454      -0.009975       0.007693      -0.014659      -0.162641      -0.057372      -0.003983       0.061355              7.975038       7.286263      -3.311533       0.402893       7.807052      -0.137592       8.831800           0.000000
           32              C       4.564882       4.446919       8.798570      -0.237605      28.253225 0.46174496E+03  0.11082805E+05                                 8.128642                            7.174498      -0.316412       1.893246                    0.996047      30.214038      89.400575       0.610445       0.418034      -1.057178      -0.015376       0.020226       0.067404       0.072033      -0.024950      -0.009570       0.020770      -0.027361       0.128026      -0.049858      -0.003953       0.053811              8.777043       8.827188      -2.087689      -0.625318       9.773557       0.880367       7.730384          -0.000003
           33              C       3.290179       6.015409      10.223115      -0.257072      30.768812 0.45768890E+03  0.10978542E+05                                 8.645527                            7.131528      -0.411570       1.860068                    0.996039      30.618771      91.037261       0.612782       0.416702      -1.056355       0.058900      -0.059992      -0.005090       0.084227      -0.061954      -0.007724       0.015840       0.008101      -0.018296      -0.059802      -0.008970       0.068772             10.003639       9.381065      -1.068031      -0.042473      14.569476      -0.877447       6.060376          -0.000001
           34              C       3.983159       7.345451       9.998361       0.645930      21.275545 0.23558957E+03  0.48308748E+04                                 7.178275                            5.523495       0.003459       2.068248                    0.999766      21.983895      62.279688       0.615082       0.485627      -1.007376       0.002943       0.030061      -0.008527       0.031385      -0.015303       0.043338      -0.003279       0.021359       0.289128      -0.069191      -0.040324       0.109515              8.336498       8.554578      -0.244094      -1.189315      12.240440      -0.118920       4.214476           0.000001
           35              C       3.786921      11.040019      12.765937       0.666389      20.642175 0.23273493E+03  0.47517844E+04                                 7.043695                            5.496114      -0.056313       2.052494                    0.999650      21.648285      60.943634       0.616353       0.486722      -1.008087       0.004497      -0.010343      -0.033941       0.035766      -0.036385       0.038439      -0.077082      -0.081668      -0.024336      -0.069329      -0.048130       0.117459              8.023431       8.260732       1.393042      -0.705259       6.045805       3.098902       9.763754          -0.000000
           36              C       3.133012      11.660359      13.994156      -0.264410      30.726619 0.46169921E+03  0.11095272E+05                                 8.636152                            7.163338      -0.444342       1.847565                    0.996166      30.748034      91.408187       0.611539       0.416776      -1.056656       0.062358       0.031479       0.046564       0.083951       0.034798       0.052897      -0.008804      -0.004157      -0.030692      -0.068979       0.009979       0.059000              9.843105       9.517862       0.596343       0.591034       6.859798       2.915588      13.151654          -0.000002
           37              C       2.975756       1.763607      14.755903       0.452953      22.392833 0.28683817E+03  0.61297915E+04                                 7.278832                            5.989691       0.015626       2.063064                    0.998860      23.163842      65.285097       0.611075       0.469033      -1.024231       0.002133       0.029812      -0.027348       0.040512       0.002876      -0.033383       0.028010       0.067986       0.063822      -0.057780      -0.001082       0.058862              7.917289       7.837153       0.665194       3.481324       7.354836      -0.700026       8.559878          -0.000000
           38              C       3.329161      10.428223       0.097378      -0.234973      27.678734 0.42416804E+03  0.99731881E+04                                 7.996700                            6.835345      -0.288618       1.901106                    0.996780      29.958105      87.909216       0.630661       0.413061      -1.059701      -0.031696       0.041788      -0.040275       0.066128      -0.013900       0.042701      -0.025396      -0.072001       0.011443      -0.064602       0.003345       0.061257              8.766952       9.635733       0.161798       2.599125       5.913382      -0.105490      10.751741          -0.000004
           39              C       4.144189       0.579869       5.897649       0.680152      18.990627 0.22475786E+03  0.45609492E+04                                 6.692495                            5.430950       0.007917       2.081766                    0.999690      21.473436      60.782173       0.613335       0.492117      -1.002697       0.017297       0.031089       0.016976       0.039420      -0.004572       0.039077       0.003806       0.022015       0.305112      -0.063956      -0.047857       0.111813              7.463983       8.673453      -0.439374      -1.337957       9.438381       0.222671       4.280115           0.000000
           40              C       4.875667      11.035349       6.015445      -0.258739      29.261591 0.47064137E+03  0.11335553E+05                                 8.321333                            7.232730      -0.346818       1.887765                    0.995294      30.165833      89.032293       0.610110       0.416817      -1.059331       0.063363      -0.058020      -0.007738       0.086261      -0.072615      -0.010777       0.024505       0.024368      -0.003729      -0.074983      -0.006353       0.081336              9.158846       9.401566      -0.988769      -0.054526      11.808963      -0.477213       6.266009          -0.000002
           41              C       1.648814       9.523253       4.546923      -0.233034      28.237429 0.45860260E+03  0.10995170E+05                                 8.166055                            7.187662      -0.365117       1.881121                    0.995906      30.119492      89.245262       0.604743       0.422445      -1.053779      -0.013118       0.017488       0.058885       0.062812      -0.029901      -0.023684       0.030947      -0.020214       0.179382      -0.061475      -0.017863       0.079338              8.685800       8.586688      -1.890448      -0.374877       8.941631       0.039052       8.529082          -0.000002
           42              C       2.614162       8.371789       4.446403       0.444971      22.845622 0.29402101E+03  0.63167588E+04                                 7.389903                            6.079512       0.227707       2.135527                    0.999143      23.154922      65.247675       0.604783       0.471401      -1.023834      -0.003987      -0.001244      -0.036816       0.037052       0.028247      -0.011254      -0.018540       0.004156      -0.171585      -0.061441       0.000807       0.060633              8.011425       7.116266      -3.286540       0.737619       8.048719      -0.857818       8.869291           0.000001
           43              C       1.815784       9.442276       6.999120       0.489406      21.755561 0.26797743E+03  0.56538125E+04                                 7.233864                            5.856894       0.085967       2.100589                    0.998631      22.736271      64.547882       0.604777       0.480029      -1.014058       0.006205       0.017777       0.061107       0.063942       0.033454      -0.009975       0.007693      -0.014659      -0.162641      -0.057372      -0.003983       0.061355              7.975039       7.286263      -3.311533       0.402893       7.807053      -0.137592       8.831800           0.000000
           44              C       2.822050       8.337457       6.907553      -0.237605      28.253220 0.46174487E+03  0.11082803E+05                                 8.128641                            7.174497      -0.316412       1.893246                    0.996047      30.214036      89.400570       0.610445       0.418035      -1.057178       0.015376      -0.020226      -0.067404       0.072033      -0.024950      -0.009570       0.020770      -0.027361       0.128026      -0.049858      -0.003953       0.053811              8.777042       8.827187      -2.087689      -0.625318       9.773557       0.880366       7.730383          -0.000003
           45              C       4.096753       6.768967       5.483008      -0.257072      30.768812 0.45768889E+03  0.10978542E+05                                 8.645528                            7.131528      -0.411571       1.860067                    0.996039      30.618774      91.037276       0.612782       0.416702      -1.056355      -0.058900       0.059992       0.005090       0.084226      -0.061954      -0.007724       0.015839       0.008101      -0.018296      -0.059802      -0.008970       0.068772             10.003640       9.381065      -1.068031      -0.042474      14.569477      -0.877446       6.060377          -0.000001
           46              C       3.403773       5.438925       5.707762       0.645930      21.275547 0.23558961E+03  0.48308758E+04                                 7.178277                            5.523496       0.003458       2.068248                    0.999766      21.983898      62.279704       0.615082       0.485628      -1.007376      -0.002943      -0.030061       0.008527       0.031385      -0.015303       0.043338      -0.003279       0.021359       0.289128      -0.069191      -0.040324       0.109515              8.336500       8.554579      -0.244093      -1.189315      12.240442      -0.118920       4.214477           0.000001
           47              C       3.600011       1.744357       2.940186       0.666389      20.642175 0.23273494E+03  0.47517843E+04                                 7.043695                            5.496114      -0.056312       2.052494                    0.999650      21.648283      60.943620       0.616353       0.486722      -1.008088      -0.004497       0.010343       0.033941       0.035766      -0.036385       0.038439      -0.077082      -0.081667      -0.024336      -0.069329      -0.048130       0.117459              8.023430       8.260731       1.393042      -0.705259       6.045805       3.098902       9.763754           0.000000
           48              C       4.253920       1.124017       1.711967      -0.264410      30.726610 0.46169905E+03  0.11095267E+05                                 8.636150                            7.163337      -0.444342       1.847565                    0.996166      30.748026      91.408154       0.611539       0.416776      -1.056656      -0.062358      -0.031479      -0.046564       0.083951       0.034798       0.052897      -0.008804      -0.004157      -0.030692      -0.068979       0.009979       0.059000              9.843103       9.517860       0.596342       0.591034       6.859796       2.915587      13.151651          -0.000002
           49              C       4.411176      11.020769       0.950220       0.452953      22.392833 0.28683817E+03  0.61297913E+04                                 7.278832                            5.989691       0.015626       2.063064                    0.998860      23.163840      65.285088       0.611075       0.469033      -1.024231      -0.002133      -0.029812       0.027348       0.040512       0.002876      -0.033383       0.028010       0.067986       0.063822      -0.057780      -0.001082       0.058862              7.917289       7.837152       0.665193       3.481324       7.354836      -0.700026       8.559878          -0.000000
           50              C       4.057771       2.356153      15.608745      -0.234974      27.678738 0.42416810E+03  0.99731902E+04                                 7.996702                            6.835346      -0.288618       1.901106                    0.996780      29.958110      87.909237       0.630661       0.413061      -1.059700       0.031696      -0.041788       0.040275       0.066128      -0.013900       0.042701      -0.025396      -0.072000       0.011444      -0.064602       0.003345       0.061257              8.766953       9.635735       0.161798       2.599125       5.913382      -0.105490      10.751743          -0.000004
           51              N       1.573053       2.859042       9.809102      -0.050749      28.574840 0.40038757E+03  0.90729553E+04                                 7.850168                            6.510640       0.016113       2.071835                    0.998942      24.625709      65.917771       0.680832       0.397007      -1.094588       0.032846      -0.081842       0.092685       0.127936      -0.104087      -0.018205       0.034911      -0.030790       0.177157      -0.135181       0.028458       0.106723              8.629419       7.613141      -3.546980       0.444081       8.906873      -0.474442       9.368244          -0.000001
           52              N       4.195167       4.873280      10.139873      -0.086041      30.435449 0.42300749E+03  0.97406479E+04                                 8.263228                            6.739382      -0.088991       2.027368                    0.998830      25.425413      69.127290       0.660607       0.402646      -1.088215      -0.022628       0.077459      -0.086613       0.118380      -0.122442      -0.018122       0.035002      -0.045863       0.213156      -0.160411       0.040720       0.119690              9.308670       7.962138      -4.173457       0.650242      10.812756      -0.697346       9.151114          -0.000001
           53              N       4.089866      12.296337      14.880609      -0.068408      28.619522 0.40813050E+03  0.93261066E+04                                 7.998598                            6.676200      -0.186725       1.998586                    0.998595      25.240588      68.644278       0.654506       0.409535      -1.082241      -0.018025      -0.112542      -0.016084       0.115106       0.020074       0.123489      -0.030180      -0.057583       0.010797      -0.145272       0.032963       0.112309              8.795428       8.118643       1.103065       3.937065       8.094508       0.332546      10.173133          -0.000002
           54              N       5.813879       9.925334       5.897021      -0.050749      28.574839 0.40038755E+03  0.90729546E+04                                 7.850168                            6.510640       0.016113       2.071835                    0.998942      24.625708      65.917769       0.680832       0.397007      -1.094588      -0.032846       0.081842      -0.092685       0.127936      -0.104087      -0.018205       0.034911      -0.030790       0.177157      -0.135181       0.028458       0.106723              8.629419       7.613141      -3.546980       0.444081       8.906873      -0.474443       9.368244          -0.000001
           55              N       3.191765       7.911096       5.566250      -0.086041      30.435449 0.42300749E+03  0.97406481E+04                                 8.263229                            6.739383      -0.088992       2.027368                    0.998830      25.425414      69.127299       0.660606       0.402646      -1.088215       0.022628      -0.077459       0.086613       0.118380      -0.122442      -0.018122       0.035002      -0.045863       0.213156      -0.160411       0.040720       0.119690              9.308671       7.962140      -4.173458       0.650242      10.812758      -0.697346       9.151114          -0.000001
           56              N       3.297066       0.488039       0.825514      -0.068408      28.619522 0.40813050E+03  0.93261064E+04                                 7.998597                            6.676200      -0.186725       1.998586                    0.998595      25.240587      68.644272       0.654506       0.409535      -1.082241       0.018025       0.112542       0.016084       0.115106       0.020074       0.123489      -0.030180      -0.057583       0.010796      -0.145272       0.032963       0.112309              8.795427       8.118642       1.103064       3.937064       8.094507       0.332545      10.173132          -0.000002
           57              O       3.941244      11.198108       9.533617      -0.654843      44.452784 0.74155445E+03  0.19318492E+05                                 9.997702                            8.537198      -0.017321       2.022006                    0.993977      29.719226      81.316434       0.637906       0.368569      -1.131551      -0.030145       0.042220      -0.047151       0.070103      -0.045327       0.015644       0.022636      -0.032820       0.131286      -0.075703       0.023053       0.052650             11.184370      11.902996      -4.975768      -1.246003      14.009005       1.806105       7.641108          -0.000006
           58              O       6.616120      12.161358      10.189190      -0.588826      37.304484 0.62003085E+03  0.15396838E+05                                 8.802544                            7.729460       0.228774       2.135962                    0.992965      27.677469      73.173728       0.682608       0.361340      -1.140786       0.003488       0.035340      -0.009560       0.036776      -0.002441       0.003859      -0.004080       0.130239       0.196847      -0.098071       0.031900       0.066171              9.600472      14.782120       0.638718      -2.039971       7.704781      -0.304264       6.314515          -0.000006
           59              O       1.322026       2.925720       7.581974      -0.569433      39.075862 0.64913657E+03  0.16368104E+05                                 9.165708                            8.016914      -0.033135       2.043399                    0.992961      28.175272      76.006764       0.654236       0.371287      -1.128737      -0.018843      -0.011960       0.078674       0.081778       0.038098      -0.030379       0.026857      -0.002489       0.005898      -0.063991       0.026616       0.037375              9.596385       7.197859      -0.965126      -1.460421       7.568815       2.473868      14.022480          -0.000004
           60              O       4.513879       4.866263      12.372341      -0.481509      23.700678 0.37076426E+03  0.81144954E+04                                 6.334843                            5.844536       0.973898       2.378862                    0.999248      25.878878      64.703743       0.810045       0.345488      -1.151067       0.005679      -0.028076      -0.028153       0.040163       0.054938      -0.039872       0.032116       0.012789       0.093504      -0.091735       0.035997       0.055738              6.353364       4.737937      -0.437512      -0.800341       5.212370       0.611280       9.109787          -0.000003
           61              O       5.167799       7.380586       9.614189      -0.604812      36.638579 0.60553297E+03  0.14935036E+05                                 8.637802                            7.587279       0.565957       2.231288                    0.995445      27.966352      73.476015       0.696582       0.356505      -1.145639      -0.008865      -0.035782      -0.022531       0.043204      -0.006356       0.000896      -0.009152       0.162227       0.126167      -0.102963       0.042540       0.060422              9.294673      13.723398       0.399857      -1.749881       8.513319      -0.258318       5.647302          -0.000004
           62              O       3.318841       8.393547      10.230497      -0.681846      48.999869 0.74116002E+03  0.19310170E+05                                10.658841                            8.496509       0.039295       2.022801                    0.995799      30.375693      83.180447       0.643623       0.365258      -1.133841       0.004207      -0.047257      -0.018599       0.050960      -0.043273       0.021829       0.016870      -0.057067       0.184809      -0.087607       0.020611       0.066996             12.503997      11.339306      -5.053435      -0.779422      19.069565       2.569428       7.103120          -0.000004
           63              O       3.117099      10.186438      12.152456      -0.680723      38.783909 0.59346195E+03  0.14623188E+05                                 9.010357                            7.490089       0.228119       2.083283                    0.997841      29.543370      78.619774       0.701204       0.354497      -1.142600       0.024716       0.014579       0.041533       0.050482      -0.002554       0.056655      -0.010260      -0.123822      -0.044537      -0.094780       0.023257       0.071523             10.106808       9.210730       3.090415       2.980043      10.076002       4.891516      11.033691          -0.000005
           64              O       4.942190      11.405490      12.462337      -0.592763      35.884162 0.59297878E+03  0.14560474E+05                                 8.556119                            7.538579       0.340731       2.167530                    0.993456      27.715159      72.841683       0.694063       0.359394      -1.142428      -0.008439       0.053571       0.022957       0.058891       0.005868       0.000996      -0.074400       0.062175      -0.122999      -0.101863       0.046939       0.054924              9.159386      13.166376       1.435313      -2.058604       5.597934       0.544604       8.713847          -0.000005
           65              O       2.379258       2.508532      13.972324      -0.508725      30.215326 0.45372214E+03  0.10425075E+05                                 7.601260                            6.543761       0.909913       2.365244                    0.997006      26.300904      66.974963       0.753218       0.353913      -1.146258       0.021088      -0.024697       0.015921       0.036168      -0.067470      -0.015637      -0.041880       0.063015       0.104973      -0.105610       0.042976       0.062633              8.295193       7.131082      -1.613026       2.674424       6.888498      -3.548470      10.865999          -0.000002
           66              O       3.445688       1.586268       6.172506      -0.654843      44.452793 0.74155462E+03  0.19318497E+05                                 9.997704                            8.537199      -0.017321       2.022006                    0.993977      29.719229      81.316447       0.637906       0.368569      -1.131551       0.030145      -0.042220       0.047151       0.070103      -0.045327       0.015644       0.022636      -0.032819       0.131286      -0.075703       0.023053       0.052650             11.184372      11.902998      -4.975769      -1.246003      14.009008       1.806105       7.641110          -0.000006
           67              O       0.770812       0.623018       5.516933      -0.588826      37.304491 0.62003098E+03  0.15396842E+05                                 8.802545                            7.729461       0.228774       2.135962                    0.992965      27.677472      73.173739       0.682608       0.361340      -1.140786      -0.003488      -0.035340       0.009560       0.036776      -0.002441       0.003859      -0.004080       0.130239       0.196847      -0.098071       0.031900       0.066171              9.600473      14.782122       0.638718      -2.039972       7.704782      -0.304264       6.314516          -0.000006
           68              O       6.064906       9.858656       8.124149      -0.569433      39.075863 0.64913661E+03  0.16368105E+05                                 9.165708                            8.016915      -0.033135       2.043399                    0.992961      28.175273      76.006768       0.654236       0.371287      -1.128737       0.018843       0.011960      -0.078674       0.081778       0.038098      -0.030379       0.026857      -0.002489       0.005898      -0.063991       0.026616       0.037375              9.596385       7.197859      -0.965126      -1.460421       7.568815       2.473868      14.022480          -0.000003
           69              O       2.873053       7.918113       3.333782      -0.481509      23.700622 0.37076314E+03  0.81144641E+04                                 6.334830                            5.844524       0.973901       2.378863                    0.999248      25.878863      64.703661       0.810046       0.345488      -1.151068      -0.005679       0.028076       0.028152       0.040163       0.054938      -0.039872       0.032116       0.012789       0.093504      -0.091735       0.035997       0.055738              6.353351       4.737928      -0.437511      -0.800339       5.212359       0.611279       9.109767          -0.000003
           70              O       2.219133       5.403790       6.091934      -0.604812      36.638586 0.60553310E+03  0.14935040E+05                                 8.637803                            7.587280       0.565956       2.231287                    0.995445      27.966354      73.476025       0.696582       0.356505      -1.145639       0.008865       0.035782       0.022531       0.043204      -0.006356       0.000896      -0.009152       0.162228       0.126167      -0.102963       0.042540       0.060422              9.294674      13.723400       0.399857      -1.749882       8.513320      -0.258318       5.647303          -0.000004
           71              O       4.068091       4.390829       5.475626      -0.681846      48.999874 0.74116011E+03  0.19310173E+05                                10.658841                            8.496509       0.039295       2.022801                    0.995799      30.375695      83.180455       0.643623       0.365258      -1.133841      -0.004207       0.047258       0.018599       0.050960      -0.043273       0.021829       0.016870      -0.057067       0.184809      -0.087607       0.020611       0.066996             12.503998      11.339307      -5.053435      -0.779422      19.069566       2.569428       7.103121          -0.000004
           72              O       4.269833       2.597938       3.553667      -0.680723      38.783881 0.59346145E+03  0.14623172E+05                                 9.010351                            7.490084       0.228120       2.083283                    0.997841      29.543365      78.619742       0.701205       0.354497      -1.142600      -0.024716      -0.014579      -0.041533       0.050482      -0.002554       0.056655      -0.010260      -0.123822      -0.044537      -0.094780       0.023257       0.071523             10.106801       9.210723       3.090412       2.980040      10.075996       4.891513      11.033684          -0.000005
           73              O       2.444742       1.378886       3.243786      -0.592763      35.884154 0.59297860E+03  0.14560468E+05                                 8.556117                            7.538577       0.340731       2.167531                    0.993456      27.715156      72.841670       0.694063       0.359394      -1.142428       0.008439      -0.053571      -0.022957       0.058891       0.005868       0.000996      -0.074400       0.062175      -0.122999      -0.101863       0.046939       0.054924              9.159384      13.166372       1.435312      -2.058604       5.597933       0.544604       8.713847          -0.000005
           74              O       5.007674      10.275844       1.733799      -0.508725      30.215302 0.45372169E+03  0.10425062E+05                                 7.601255                            6.543757       0.909915       2.365244                    0.997006      26.300899      66.974934       0.753218       0.353913      -1.146258      -0.021088       0.024697      -0.015921       0.036168      -0.067470      -0.015637      -0.041880       0.063015       0.104973      -0.105610       0.042976       0.062633              8.295187       7.131077      -1.613025       2.674421       6.888493      -3.548467      10.865991          -0.000002

******************************************************
Auxiliary information for the entire system
The total spin magnetic moment of the unit cell is   -0.000006
The total net atomic charge of the unit cell is   -0.000003
Accuracy of reproducing the electrostatic potential in the unit cell:
  The inner radius (bohr) =    5.0000
  The outer radius (bohr) =   12.0000
  Valid grid points have density less than (e/(bohr^3)) =    0.0001
  The number of valid grid points were=        16844
  The rms potential error without charges in kcal/mol is=      8.30286
  The rms potential error with partial charges in kcal/mol is=      0.41455
  The RRMSE value at monopole order=      0.04993
  The rms potential error with partial charges and cloud penetration in kcal/mol is=      0.42945
  The RRMSE value at monopole order with cloud penetration is=      0.05172
  The rms potential error with partial charges and atomic dipoles in kcal/mol is=      0.42575
  The RRMSE value at dipole order=      0.05128
  The rms potential error with partial charges, atomic dipoles and cloud penetration in kcal/mol is=      0.39934
  The RRMSE value at dipole order with cloud penetration=      0.04810

******************************************************
The electron densities and ab initio electrostatic potential were computed in VASP using the PBE functional and
projector augmented wave method. See the main text of the journal article for a description of computational details.
The atomic charges, dipoles, and quadrupoles were computed with the DDEC6 method as described in
(a) T. A. Manz and N. Gabaldon Limas, RSC Adv. 6 (2016) 47771-47801 DOI: 10.1039/c6ra04656h
(b) N. Gabaldon Limas and T. A. Manz, RSC Adv. 8 (2018) 2678-2707 DOI: 10.1039/c7ra11829e.
For each atom in the material, the electron cloud parameters were fit to the spherically averaged atom-in-material
electron density using radial positions for which this density was between 10^-4 and 10^-2 electrons per cubic bohr.
The polarizabilities, dispersion coefficients, and quantum Drude oscillator (QDO) parameters were fit using the MCLF method.
The magnetic structure of the system was optimized in VASP from the default ferromagnetic initial guess using spin polarization.
The atomic spin moments (ASMs) were computed on this optimized magnetic structure using the DDEC6 partition as inputs
to the method of T. A. Manz and D. S. Sholl, J. Chem. Theory Comput. 7 (2011) 4146-4164 DOI: 10.1021/ct200539n.
The RMSE and RRMSE were computed using a uniform grid with Ewald summation.
