# Supplementary material for: A collection of forcefield precursors for metal–organic frameworks
Source: RSC Adv. 2019 Nov 13;9(63):36492–507. doi: 10.1039/c9ra07327b (PMC9075174; doi:10.1039/c9ra07327b)
Supplement: RA-009-C9RA07327B-s6102 [file RA-009-C9RA07327B-s6102.xyz]

  600
jmolscript: load "" {1 1 1} spacegroup "x,y,z" unitcell [{     20.483000     0.000000     0.000000 }, {      0.000000    20.483000     0.000000 }, {      0.000000     0.000000    20.483000 }]
Zn    12.468412    17.403381    16.945381     0.958425
Zn     9.012930    15.441724    20.263422     1.028797
Zn     9.923604    18.131961    18.516018     0.917879
Zn    18.256088     3.079619     6.703881     0.958425
Zn     1.228570     5.041276    10.021922     1.028797
Zn     0.317896     2.351039     8.274518     0.917879
Zn     8.014588     7.161881    13.779119     0.958425
Zn    11.470070     5.200224    10.461078     1.028797
Zn    10.559396     7.890461    12.208482     0.917879
Zn     2.226912    13.321119     3.537619     0.958425
Zn    19.254430    15.282776     0.219578     1.028797
Zn    20.165104    12.592539     1.966982     0.917879
Zn    16.945381    12.468412    17.403381     0.958425
Zn    20.263422     9.012930    15.441724     1.028797
Zn    18.516018     9.923604    18.131961     0.917879
Zn     6.703881    18.256088     3.079619     0.958425
Zn    10.021922     1.228570     5.041276     1.028797
Zn     8.274518     0.317896     2.351039     0.917879
Zn    13.779119     8.014588     7.161881     0.958425
Zn    10.461078    11.470070     5.200224     1.028797
Zn    12.208482    10.559396     7.890461     0.917879
Zn     3.537619     2.226912    13.321119     0.958425
Zn     0.219578    19.254430    15.282776     1.028797
Zn     1.966982    20.165104    12.592539     0.917879
Zn    17.403381    16.945381    12.468412     0.958425
Zn    15.441724    20.263422     9.012930     1.028796
Zn    18.131961    18.516018     9.923604     0.917879
Zn     3.079619     6.703881    18.256088     0.958425
Zn     5.041276    10.021922     1.228570     1.028796
Zn     2.351039     8.274518     0.317896     0.917879
Zn     7.161881    13.779119     8.014588     0.958425
Zn     5.200224    10.461078    11.470070     1.028796
Zn     7.890461    12.208482    10.559396     0.917879
Zn    13.321119     3.537619     2.226912     0.958425
Zn    15.282776     0.219578    19.254430     1.028796
Zn    12.592539     1.966982    20.165104     0.917879
Zn     8.014588     3.079619     3.537619     0.958425
Zn    11.470070     5.041276     0.219578     1.028797
Zn    10.559396     2.351039     1.966982     0.917878
Zn     2.226912    17.403381    13.779119     0.958425
Zn    19.254430    15.441724    10.461078     1.028797
Zn    20.165104    18.131961    12.208482     0.917878
Zn    12.468412    13.321119     6.703881     0.958425
Zn     9.012930    15.282776    10.021922     1.028797
Zn     9.923604    12.592539     8.274518     0.917878
Zn    18.256088     7.161881    16.945381     0.958425
Zn     1.228570     5.200224    20.263422     1.028797
Zn     0.317896     7.890461    18.516018     0.917878
Zn     3.537619     8.014588     3.079619     0.958425
Zn     0.219578    11.470070     5.041276     1.028797
Zn     1.966982    10.559396     2.351039     0.917878
Zn    13.779119     2.226912    17.403381     0.958425
Zn    10.461078    19.254430    15.441724     1.028797
Zn    12.208482    20.165104    18.131961     0.917878
Zn     6.703881    12.468412    13.321119     0.958425
Zn    10.021922     9.012930    15.282776     1.028797
Zn     8.274518     9.923604    12.592539     0.917878
Zn    16.945381    18.256088     7.161881     0.958425
Zn    20.263422     1.228570     5.200224     1.028797
Zn    18.516018     0.317896     7.890461     0.917878
Zn     3.079619     3.537619     8.014588     0.958425
Zn     5.041276     0.219578    11.470070     1.028796
Zn     2.351039     1.966982    10.559396     0.917878
Zn    17.403381    13.779119     2.226912     0.958425
Zn    15.441724    10.461078    19.254430     1.028796
Zn    18.131961    12.208482    20.165104     0.917878
Zn    13.321119     6.703881    12.468412     0.958425
Zn    15.282776    10.021922     9.012930     1.028796
Zn    12.592539     8.274518     9.923604     0.917878
Zn     7.161881    16.945381    18.256088     0.958425
Zn     5.200224    20.263422     1.228570     1.028796
Zn     7.890461    18.516018     0.317896     0.917878
H     12.744523    14.250023    18.176614     0.121058
H     13.508538    14.143512     0.096270     0.144584
H     14.213154    16.322903     0.200733     0.123692
H     15.730944    16.286033    18.305657     0.114345
H     17.979977     6.232977     7.935114     0.121058
H     17.215962     6.339489    10.337770     0.144584
H     16.511346     4.160097    10.442233     0.123692
H     14.993556     4.196967     8.064157     0.114345
H      7.738477     4.008523    12.547886     0.121058
H      6.974462     3.902011    10.145230     0.144584
H      6.269846     6.081403    10.040767     0.123692
H      4.752056     6.044533    12.418843     0.114345
H      2.503023    16.474477     2.306386     0.121058
H      3.267039    16.580989    20.386730     0.144584
H      3.971654    14.401597    20.282267     0.123692
H      5.489444    14.438467     2.177343     0.114345
H     18.176614    12.744523    14.250023     0.121058
H      0.096270    13.508538    14.143512     0.144584
H      0.200733    14.213154    16.322903     0.123692
H     18.305657    15.730944    16.286033     0.114345
H      7.935114    17.979977     6.232977     0.121058
H     10.337770    17.215962     6.339489     0.144584
H     10.442233    16.511346     4.160097     0.123692
H      8.064157    14.993556     4.196967     0.114345
H     12.547886     7.738477     4.008523     0.121058
H     10.145230     6.974462     3.902011     0.144584
H     10.040767     6.269846     6.081403     0.123692
H     12.418843     4.752056     6.044533     0.114345
H      2.306386     2.503023    16.474477     0.121058
H     20.386730     3.267039    16.580989     0.144584
H     20.282267     3.971654    14.401597     0.123692
H      2.177343     5.489444    14.438467     0.114345
H     14.250023    18.176614    12.744523     0.121058
H     14.143512     0.096270    13.508538     0.144584
H     16.322903     0.200733    14.213154     0.123692
H     16.286033    18.305657    15.730944     0.114345
H      6.232977     7.935114    17.979977     0.121058
H      6.339489    10.337770    17.215962     0.144584
H      4.160097    10.442233    16.511346     0.123692
H      4.196967     8.064157    14.993556     0.114345
H      4.008523    12.547886     7.738477     0.121058
H      3.902011    10.145230     6.974462     0.144584
H      6.081403    10.040767     6.269846     0.123692
H      6.044533    12.418843     4.752056     0.114345
H     16.474477     2.306386     2.503023     0.121058
H     16.580989    20.386730     3.267039     0.144584
H     14.401597    20.282267     3.971654     0.123692
H     14.438467     2.177343     5.489444     0.114345
H      7.738477     6.232977     2.306386     0.121058
H      6.974462     6.339489    20.386730     0.144584
H      6.269846     4.160097    20.282267     0.123692
H      4.752056     4.196967     2.177343     0.114345
H      2.503023    14.250023    12.547886     0.121058
H      3.267039    14.143512    10.145230     0.144584
H      3.971654    16.322903    10.040767     0.123692
H      5.489444    16.286033    12.418843     0.114345
H     12.744523    16.474477     7.935114     0.121058
H     13.508538    16.580989    10.337770     0.144584
H     14.213154    14.401597    10.442233     0.123692
H     15.730944    14.438467     8.064157     0.114345
H     17.979977     4.008523    18.176614     0.121058
H     17.215962     3.902011     0.096270     0.144584
H     16.511346     6.081403     0.200733     0.123692
H     14.993556     6.044533    18.305657     0.114345
H      2.306386     7.738477     6.232977     0.121058
H     20.386730     6.974462     6.339489     0.144584
H     20.282267     6.269846     4.160097     0.123692
H      2.177343     4.752056     4.196967     0.114345
H     12.547886     2.503023    14.250023     0.121058
H     10.145230     3.267039    14.143512     0.144584
H     10.040767     3.971654    16.322903     0.123692
H     12.418843     5.489444    16.286033     0.114345
H      7.935114    12.744523    16.474477     0.121058
H     10.337770    13.508538    16.580989     0.144584
H     10.442233    14.213154    14.401597     0.123692
H      8.064157    15.730944    14.438467     0.114345
H     18.176614    17.979977     4.008523     0.121058
H      0.096270    17.215962     3.902011     0.144584
H      0.200733    16.511346     6.081403     0.123692
H     18.305657    14.993556     6.044533     0.114345
H      6.232977     2.306386     7.738477     0.121058
H      6.339489    20.386730     6.974462     0.144584
H      4.160097    20.282267     6.269846     0.123692
H      4.196967     2.177343     4.752056     0.114345
H     14.250023    12.547886     2.503023     0.121058
H     14.143512    10.145230     3.267039     0.144584
H     16.322903    10.040767     3.971654     0.123692
H     16.286033    12.418843     5.489444     0.114345
H     16.474477     7.935114    12.744523     0.121058
H     16.580989    10.337770    13.508538     0.144584
H     14.401597    10.442233    14.213154     0.123692
H     14.438467     8.064157    15.730944     0.114345
H      4.008523    18.176614    17.979977     0.121058
H      3.902011     0.096270    17.215962     0.144584
H      6.081403     0.200733    16.511346     0.123692
H      6.044533    18.305657    14.993556     0.114345
C     13.012850    14.993556    18.756283     0.031827
C     11.759290    15.667447    19.311372     0.616616
C     13.969406    14.489674    19.784530    -0.185899
C     14.794871    13.414317    19.094253     0.640453
C     14.755953    15.763717    20.089726    -0.173098
C     16.097590    15.487196     0.307245     0.639049
C     14.874755    16.480622    18.737848     0.030174
C     14.645345    17.982026    18.860746     0.609631
C     17.711650     5.489444     8.514783     0.031827
C     18.965210     4.815553     9.069872     0.616616
C     16.755094     5.993326     9.543030    -0.185899
C     15.929629     7.068683     8.852753     0.640453
C     15.968547     4.719283     9.848226    -0.173098
C     14.626910     4.995804    10.548745     0.639049
C     15.849745     4.002378     8.496348     0.030174
C     16.079155     2.500974     8.619246     0.609631
C      7.470150     4.752056    11.968217     0.031827
C      8.723710     5.425947    11.413128     0.616616
C      6.513594     4.248174    10.939970    -0.185898
C      5.688129     3.172817    11.630247     0.640453
C      5.727047     5.522217    10.634774    -0.173098
C      4.385410     5.245696     9.934255     0.639049
C      5.608245     6.239122    11.986652     0.030174
C      5.837655     7.740526    11.863754     0.609631
C      2.771350    15.730944     1.726717     0.031827
C      1.517790    15.057053     1.171628     0.616616
C      3.727906    16.234826     0.698470    -0.185899
C      4.553371    17.310183     1.388747     0.640453
C      4.514453    14.960783     0.393274    -0.173098
C      5.856090    15.237304    20.175755     0.639049
C      4.633255    14.243878     1.745152     0.030174
C      4.403845    12.742474     1.622254     0.609631
C     18.756283    13.012850    14.993556     0.031827
C     19.311372    11.759290    15.667447     0.616616
C     19.784530    13.969406    14.489674    -0.185899
C     19.094253    14.794871    13.414317     0.640453
C     20.089726    14.755953    15.763717    -0.173098
C      0.307245    16.097590    15.487196     0.639049
C     18.737848    14.874755    16.480622     0.030174
C     18.860746    14.645345    17.982026     0.609631
C      8.514783    17.711650     5.489444     0.031827
C      9.069872    18.965210     4.815553     0.616616
C      9.543030    16.755094     5.993326    -0.185899
C      8.852753    15.929629     7.068683     0.640453
C      9.848226    15.968547     4.719283    -0.173098
C     10.548745    14.626910     4.995804     0.639049
C      8.496348    15.849745     4.002378     0.030174
C      8.619246    16.079155     2.500974     0.609631
C     11.968217     7.470150     4.752056     0.031827
C     11.413128     8.723710     5.425947     0.616616
C     10.939970     6.513594     4.248174    -0.185899
C     11.630247     5.688129     3.172817     0.640453
C     10.634774     5.727047     5.522217    -0.173098
C      9.934255     4.385410     5.245696     0.639049
C     11.986652     5.608245     6.239122     0.030174
C     11.863754     5.837655     7.740526     0.609631
C      1.726717     2.771350    15.730944     0.031827
C      1.171628     1.517790    15.057053     0.616616
C      0.698470     3.727906    16.234826    -0.185899
C      1.388747     4.553371    17.310183     0.640453
C      0.393274     4.514453    14.960783    -0.173098
C     20.175755     5.856090    15.237304     0.639049
C      1.745152     4.633255    14.243878     0.030174
C      1.622254     4.403845    12.742474     0.609631
C     14.993556    18.756283    13.012850     0.031827
C     15.667447    19.311372    11.759290     0.616616
C     14.489674    19.784530    13.969406    -0.185899
C     13.414317    19.094253    14.794871     0.640453
C     15.763717    20.089726    14.755953    -0.173098
C     15.487196     0.307245    16.097590     0.639049
C     16.480622    18.737848    14.874755     0.030174
C     17.982026    18.860746    14.645345     0.609631
C      5.489444     8.514783    17.711650     0.031827
C      4.815553     9.069872    18.965210     0.616616
C      5.993326     9.543030    16.755094    -0.185899
C      7.068683     8.852753    15.929629     0.640453
C      4.719283     9.848226    15.968547    -0.173098
C      4.995804    10.548745    14.626910     0.639049
C      4.002378     8.496348    15.849745     0.030174
C      2.500974     8.619246    16.079155     0.609631
C      4.752056    11.968217     7.470150     0.031827
C      5.425947    11.413128     8.723710     0.616616
C      4.248174    10.939970     6.513594    -0.185899
C      3.172817    11.630247     5.688129     0.640453
C      5.522217    10.634774     5.727047    -0.173098
C      5.245696     9.934255     4.385410     0.639049
C      6.239122    11.986652     5.608245     0.030174
C      7.740526    11.863754     5.837655     0.609631
C     15.730944     1.726717     2.771350     0.031827
C     15.057053     1.171628     1.517790     0.616616
C     16.234826     0.698470     3.727906    -0.185899
C     17.310183     1.388747     4.553371     0.640453
C     14.960783     0.393274     4.514453    -0.173098
C     15.237304    20.175755     5.856090     0.639049
C     14.243878     1.745152     4.633255     0.030174
C     12.742474     1.622254     4.403845     0.609631
C      7.470150     5.489444     1.726717     0.031827
C      8.723710     4.815553     1.171628     0.616616
C      6.513594     5.993326     0.698470    -0.185899
C      5.688129     7.068683     1.388747     0.640453
C      5.727047     4.719283     0.393274    -0.173098
C      4.385410     4.995804    20.175755     0.639049
C      5.608245     4.002378     1.745152     0.030174
C      5.837655     2.500974     1.622254     0.609631
C      2.771350    14.993556    11.968217     0.031827
C      1.517790    15.667447    11.413128     0.616616
C      3.727906    14.489674    10.939970    -0.185899
C      4.553371    13.414317    11.630247     0.640453
C      4.514453    15.763717    10.634774    -0.173098
C      5.856090    15.487196     9.934255     0.639049
C      4.633255    16.480622    11.986652     0.030174
C      4.403845    17.982026    11.863754     0.609631
C     13.012850    15.730944     8.514783     0.031827
C     11.759290    15.057053     9.069872     0.616616
C     13.969406    16.234826     9.543030    -0.185899
C     14.794871    17.310183     8.852753     0.640453
C     14.755953    14.960783     9.848226    -0.173098
C     16.097590    15.237304    10.548745     0.639049
C     14.874755    14.243878     8.496348     0.030174
C     14.645345    12.742474     8.619246     0.609631
C     17.711650     4.752056    18.756283     0.031827
C     18.965210     5.425947    19.311372     0.616616
C     16.755094     4.248174    19.784530    -0.185898
C     15.929629     3.172817    19.094253     0.640453
C     15.968547     5.522217    20.089726    -0.173098
C     14.626910     5.245696     0.307245     0.639049
C     15.849745     6.239122    18.737848     0.030174
C     16.079155     7.740526    18.860746     0.609631
C      1.726717     7.470150     5.489444     0.031827
C      1.171628     8.723710     4.815553     0.616616
C      0.698470     6.513594     5.993326    -0.185899
C      1.388747     5.688129     7.068683     0.640453
C      0.393274     5.727047     4.719283    -0.173098
C     20.175755     4.385410     4.995804     0.639049
C      1.745152     5.608245     4.002378     0.030174
C      1.622254     5.837655     2.500974     0.609631
C     11.968217     2.771350    14.993556     0.031827
C     11.413128     1.517790    15.667447     0.616616
C     10.939970     3.727906    14.489674    -0.185898
C     11.630247     4.553371    13.414317     0.640453
C     10.634774     4.514453    15.763717    -0.173098
C      9.934255     5.856090    15.487196     0.639049
C     11.986652     4.633255    16.480622     0.030174
C     11.863754     4.403845    17.982026     0.609631
C      8.514783    13.012850    15.730944     0.031827
C      9.069872    11.759290    15.057053     0.616616
C      9.543030    13.969406    16.234826    -0.185898
C      8.852753    14.794871    17.310183     0.640453
C      9.848226    14.755953    14.960783    -0.173098
C     10.548745    16.097590    15.237304     0.639049
C      8.496348    14.874755    14.243878     0.030174
C      8.619246    14.645345    12.742474     0.609631
C     18.756283    17.711650     4.752056     0.031827
C     19.311372    18.965210     5.425947     0.616616
C     19.784530    16.755094     4.248174    -0.185899
C     19.094253    15.929629     3.172817     0.640453
C     20.089726    15.968547     5.522217    -0.173098
C      0.307245    14.626910     5.245696     0.639049
C     18.737848    15.849745     6.239122     0.030174
C     18.860746    16.079155     7.740526     0.609631
C      5.489444     1.726717     7.470150     0.031827
C      4.815553     1.171628     8.723710     0.616616
C      5.993326     0.698470     6.513594    -0.185899
C      7.068683     1.388747     5.688129     0.640453
C      4.719283     0.393274     5.727047    -0.173098
C      4.995804    20.175755     4.385410     0.639049
C      4.002378     1.745152     5.608245     0.030174
C      2.500974     1.622254     5.837655     0.609631
C     14.993556    11.968217     2.771350     0.031827
C     15.667447    11.413128     1.517790     0.616616
C     14.489674    10.939970     3.727906    -0.185899
C     13.414317    11.630247     4.553371     0.640453
C     15.763717    10.634774     4.514453    -0.173098
C     15.487196     9.934255     5.856090     0.639049
C     16.480622    11.986652     4.633255     0.030174
C     17.982026    11.863754     4.403845     0.609631
C     15.730944     8.514783    13.012850     0.031827
C     15.057053     9.069872    11.759290     0.616616
C     16.234826     9.543030    13.969406    -0.185898
C     17.310183     8.852753    14.794871     0.640453
C     14.960783     9.848226    14.755953    -0.173098
C     15.237304    10.548745    16.097590     0.639049
C     14.243878     8.496348    14.874755     0.030174
C     12.742474     8.619246    14.645345     0.609631
C      4.752056    18.756283    17.711650     0.031827
C      5.425947    19.311372    18.965210     0.616616
C      4.248174    19.784530    16.755094    -0.185899
C      3.172817    19.094253    15.929629     0.640453
C      5.522217    20.089726    15.968547    -0.173098
C      5.245696     0.307245    14.626910     0.639049
C      6.239122    18.737848    15.849745     0.030174
C      7.740526    18.860746    16.079155     0.609631
O     13.758431    15.978788    17.955398    -0.255935
O     11.396741    16.681355    18.711220    -0.588486
O     11.124317    15.091874    20.200335    -0.511504
O     14.374969    12.185337    19.331855    -0.596230
O     15.716606    13.688789    18.391686    -0.507216
O     15.986982    14.796919     1.345733    -0.566667
O     17.185237    15.923484    20.339619    -0.554350
O     15.544549    18.690738    19.417884    -0.508640
O     13.586374    18.487956    18.471569    -0.591752
O     11.136607    18.875085    17.234396    -0.936751
O     16.966069     4.504212     7.713898    -0.255935
O     19.327759     3.801645     8.469720    -0.588486
O     19.600183     5.391126     9.958835    -0.511504
O     16.349531     8.297663     9.090355    -0.596230
O     15.007894     6.794211     8.150186    -0.507216
O     14.737519     5.686081    11.587233    -0.566667
O     13.539263     4.559516    10.098119    -0.554350
O     15.179951     1.792263     9.176384    -0.508640
O     17.138126     1.995044     8.230069    -0.591752
O     19.587893     1.607916     6.992896    -0.936751
O      6.724569     5.737288    12.769102    -0.255935
O      9.086259     6.439855    12.013280    -0.588486
O      9.358683     4.850374    10.524165    -0.511504
O      6.108031     1.943837    11.392645    -0.596230
O      4.766394     3.447289    12.332814    -0.507216
O      4.496019     4.555419     8.895767    -0.566667
O      3.297763     5.681984    10.384881    -0.554350
O      4.938451     8.449238    11.306616    -0.508640
O      6.896626     8.246456    12.252931    -0.591752
O      9.346393     8.633584    13.490104    -0.936751
O      3.516931    14.745712     2.527602    -0.255935
O      1.155241    14.043145     1.771779    -0.588486
O      0.882817    15.632626     0.282665    -0.511504
O      4.133469    18.539163     1.151145    -0.596230
O      5.475106    17.035711     2.091314    -0.507216
O      5.745482    15.927581    19.137267    -0.566667
O      6.943737    14.801016     0.143381    -0.554350
O      5.303049    12.033762     1.065116    -0.508640
O      3.344874    12.236544     2.011431    -0.591752
O      0.895107    11.849416     3.248604    -0.936751
O     17.955398    13.758431    15.978788    -0.255935
O     18.711220    11.396741    16.681355    -0.588486
O     20.200335    11.124317    15.091874    -0.511504
O     19.331855    14.374969    12.185337    -0.596230
O     18.391686    15.716606    13.688789    -0.507216
O      1.345733    15.986982    14.796919    -0.566667
O     20.339619    17.185237    15.923484    -0.554350
O     19.417884    15.544549    18.690738    -0.508640
O     18.471569    13.586374    18.487956    -0.591752
O     17.234396    11.136607    18.875085    -0.936751
O      7.713898    16.966069     4.504212    -0.255935
O      8.469720    19.327759     3.801645    -0.588486
O      9.958835    19.600183     5.391126    -0.511504
O      9.090355    16.349531     8.297663    -0.596230
O      8.150186    15.007894     6.794211    -0.507216
O     11.587233    14.737519     5.686081    -0.566667
O     10.098119    13.539263     4.559516    -0.554350
O      9.176384    15.179951     1.792263    -0.508640
O      8.230069    17.138126     1.995044    -0.591752
O      6.992896    19.587893     1.607916    -0.936751
O     12.769102     6.724569     5.737288    -0.255935
O     12.013280     9.086259     6.439855    -0.588486
O     10.524165     9.358683     4.850374    -0.511504
O     11.392645     6.108031     1.943837    -0.596230
O     12.332814     4.766394     3.447289    -0.507216
O      8.895767     4.496019     4.555419    -0.566667
O     10.384881     3.297763     5.681984    -0.554350
O     11.306616     4.938451     8.449238    -0.508640
O     12.252931     6.896626     8.246456    -0.591752
O     13.490104     9.346393     8.633584    -0.936751
O      2.527602     3.516931    14.745712    -0.255935
O      1.771779     1.155241    14.043145    -0.588486
O      0.282665     0.882817    15.632626    -0.511504
O      1.151145     4.133469    18.539163    -0.596230
O      2.091314     5.475106    17.035711    -0.507216
O     19.137267     5.745482    15.927581    -0.566667
O      0.143381     6.943737    14.801016    -0.554350
O      1.065116     5.303049    12.033762    -0.508640
O      2.011431     3.344874    12.236544    -0.591752
O      3.248604     0.895107    11.849416    -0.936751
O     15.978788    17.955398    13.758431    -0.255935
O     16.681355    18.711220    11.396741    -0.588486
O     15.091874    20.200335    11.124317    -0.511504
O     12.185337    19.331855    14.374969    -0.596230
O     13.688789    18.391686    15.716606    -0.507216
O     14.796919     1.345733    15.986982    -0.566667
O     15.923484    20.339619    17.185237    -0.554350
O     18.690738    19.417884    15.544549    -0.508640
O     18.487956    18.471569    13.586374    -0.591752
O     18.875085    17.234396    11.136607    -0.936751
O      4.504212     7.713898    16.966069    -0.255935
O      3.801645     8.469720    19.327759    -0.588486
O      5.391126     9.958835    19.600183    -0.511504
O      8.297663     9.090355    16.349531    -0.596230
O      6.794211     8.150186    15.007894    -0.507216
O      5.686081    11.587233    14.737519    -0.566667
O      4.559516    10.098119    13.539263    -0.554350
O      1.792263     9.176384    15.179951    -0.508640
O      1.995044     8.230069    17.138126    -0.591752
O      1.607916     6.992896    19.587893    -0.936751
O      5.737288    12.769102     6.724569    -0.255935
O      6.439855    12.013280     9.086259    -0.588486
O      4.850374    10.524165     9.358683    -0.511504
O      1.943837    11.392645     6.108031    -0.596230
O      3.447289    12.332814     4.766394    -0.507216
O      4.555419     8.895767     4.496019    -0.566667
O      5.681984    10.384881     3.297763    -0.554350
O      8.449238    11.306616     4.938451    -0.508640
O      8.246456    12.252931     6.896626    -0.591752
O      8.633584    13.490104     9.346393    -0.936751
O     14.745712     2.527602     3.516931    -0.255935
O     14.043145     1.771779     1.155241    -0.588486
O     15.632626     0.282665     0.882817    -0.511504
O     18.539163     1.151145     4.133469    -0.596230
O     17.035711     2.091314     5.475106    -0.507216
O     15.927581    19.137267     5.745482    -0.566667
O     14.801016     0.143381     6.943737    -0.554350
O     12.033762     1.065116     5.303049    -0.508640
O     12.236544     2.011431     3.344874    -0.591752
O     11.849416     3.248604     0.895107    -0.936751
O      6.724569     4.504212     2.527602    -0.255935
O      9.086259     3.801645     1.771779    -0.588486
O      9.358683     5.391126     0.282665    -0.511504
O      6.108031     8.297663     1.151145    -0.596230
O      4.766394     6.794211     2.091314    -0.507216
O      4.496019     5.686081    19.137267    -0.566667
O      3.297763     4.559516     0.143381    -0.554350
O      4.938451     1.792263     1.065116    -0.508640
O      6.896626     1.995044     2.011431    -0.591752
O      9.346393     1.607916     3.248604    -0.936751
O      3.516931    15.978788    12.769102    -0.255935
O      1.155241    16.681355    12.013280    -0.588486
O      0.882817    15.091874    10.524165    -0.511504
O      4.133469    12.185337    11.392645    -0.596230
O      5.475106    13.688789    12.332814    -0.507216
O      5.745482    14.796919     8.895767    -0.566667
O      6.943737    15.923484    10.384881    -0.554350
O      5.303049    18.690738    11.306616    -0.508640
O      3.344874    18.487956    12.252931    -0.591752
O      0.895107    18.875085    13.490104    -0.936751
O     13.758431    14.745712     7.713898    -0.255935
O     11.396741    14.043145     8.469720    -0.588486
O     11.124317    15.632626     9.958835    -0.511504
O     14.374969    18.539163     9.090355    -0.596230
O     15.716606    17.035711     8.150186    -0.507216
O     15.986982    15.927581    11.587233    -0.566667
O     17.185237    14.801016    10.098119    -0.554350
O     15.544549    12.033762     9.176384    -0.508640
O     13.586374    12.236544     8.230069    -0.591752
O     11.136607    11.849416     6.992896    -0.936751
O     16.966069     5.737288    17.955398    -0.255935
O     19.327759     6.439855    18.711220    -0.588486
O     19.600183     4.850374    20.200335    -0.511504
O     16.349531     1.943837    19.331855    -0.596230
O     15.007894     3.447289    18.391686    -0.507216
O     14.737519     4.555419     1.345733    -0.566667
O     13.539263     5.681984    20.339619    -0.554350
O     15.179951     8.449238    19.417884    -0.508640
O     17.138126     8.246456    18.471569    -0.591752
O     19.587893     8.633584    17.234396    -0.936751
O      2.527602     6.724569     4.504212    -0.255935
O      1.771779     9.086259     3.801645    -0.588486
O      0.282665     9.358683     5.391126    -0.511504
O      1.151145     6.108031     8.297663    -0.596230
O      2.091314     4.766394     6.794211    -0.507216
O     19.137267     4.496019     5.686081    -0.566667
O      0.143381     3.297763     4.559516    -0.554350
O      1.065116     4.938451     1.792263    -0.508640
O      2.011431     6.896626     1.995044    -0.591752
O      3.248604     9.346393     1.607916    -0.936751
O     12.769102     3.516931    15.978788    -0.255935
O     12.013280     1.155241    16.681355    -0.588486
O     10.524165     0.882817    15.091874    -0.511504
O     11.392645     4.133469    12.185337    -0.596230
O     12.332814     5.475106    13.688789    -0.507216
O      8.895767     5.745482    14.796919    -0.566667
O     10.384881     6.943737    15.923484    -0.554350
O     11.306616     5.303049    18.690738    -0.508640
O     12.252931     3.344874    18.487956    -0.591752
O     13.490104     0.895107    18.875085    -0.936751
O      7.713898    13.758431    14.745712    -0.255935
O      8.469720    11.396741    14.043145    -0.588486
O      9.958835    11.124317    15.632626    -0.511504
O      9.090355    14.374969    18.539163    -0.596230
O      8.150186    15.716606    17.035711    -0.507216
O     11.587233    15.986982    15.927581    -0.566667
O     10.098119    17.185237    14.801016    -0.554350
O      9.176384    15.544549    12.033762    -0.508640
O      8.230069    13.586374    12.236544    -0.591752
O      6.992896    11.136607    11.849416    -0.936751
O     17.955398    16.966069     5.737288    -0.255935
O     18.711220    19.327759     6.439855    -0.588486
O     20.200335    19.600183     4.850374    -0.511504
O     19.331855    16.349531     1.943837    -0.596230
O     18.391686    15.007894     3.447289    -0.507216
O      1.345733    14.737519     4.555419    -0.566667
O     20.339619    13.539263     5.681984    -0.554350
O     19.417884    15.179951     8.449238    -0.508640
O     18.471569    17.138126     8.246456    -0.591752
O     17.234396    19.587893     8.633584    -0.936751
O      4.504212     2.527602     6.724569    -0.255935
O      3.801645     1.771779     9.086259    -0.588486
O      5.391126     0.282665     9.358683    -0.511504
O      8.297663     1.151145     6.108031    -0.596230
O      6.794211     2.091314     4.766394    -0.507216
O      5.686081    19.137267     4.496019    -0.566667
O      4.559516     0.143381     3.297763    -0.554350
O      1.792263     1.065116     4.938451    -0.508640
O      1.995044     2.011431     6.896626    -0.591752
O      1.607916     3.248604     9.346393    -0.936751
O     15.978788    12.769102     3.516931    -0.255935
O     16.681355    12.013280     1.155241    -0.588486
O     15.091874    10.524165     0.882817    -0.511504
O     12.185337    11.392645     4.133469    -0.596230
O     13.688789    12.332814     5.475106    -0.507216
O     14.796919     8.895767     5.745482    -0.566667
O     15.923484    10.384881     6.943737    -0.554350
O     18.690738    11.306616     5.303049    -0.508640
O     18.487956    12.252931     3.344874    -0.591752
O     18.875085    13.490104     0.895107    -0.936751
O     14.745712     7.713898    13.758431    -0.255935
O     14.043145     8.469720    11.396741    -0.588486
O     15.632626     9.958835    11.124317    -0.511504
O     18.539163     9.090355    14.374969    -0.596230
O     17.035711     8.150186    15.716606    -0.507216
O     15.927581    11.587233    15.986982    -0.566667
O     14.801016    10.098119    17.185237    -0.554350
O     12.033762     9.176384    15.544549    -0.508640
O     12.236544     8.230069    13.586374    -0.591752
O     11.849416     6.992896    11.136607    -0.936751
O      5.737288    17.955398    16.966069    -0.255935
O      6.439855    18.711220    19.327759    -0.588486
O      4.850374    20.200335    19.600183    -0.511504
O      1.943837    19.331855    16.349531    -0.596230
O      3.447289    18.391686    15.007894    -0.507216
O      4.555419     1.345733    14.737519    -0.566667
O      5.681984    20.339619    13.539263    -0.554350
O      8.449238    19.417884    15.179951    -0.508640
O      8.246456    18.471569    17.138126    -0.591752
O      8.633584    17.234396    19.587893    -0.936751

The following XYZ coordinates are in angstroms. Other properties are in atomic units.
The sperically averaged electron density of each atom fit to a function of the form exp(a - br)
eigen_1, eigen_2 and eigen_3 are the three eigenvalues of traceless quadrupole moment tensor
  atom number  atomic symbol              X              Y              Z     net charge C6 coefficient C8 coefficient C10 coefficient fluctuating dipole atomic polarizability isotropic forcefield polarizability              a              b squared Pearson coefficient          <r^3>          <r^4>         wp_QDO          m_QDO          q_QDO       dipole_x       dipole_y       dipole_z         dipole            Qxy            Qxz            Qyz     Q(x^2-y^2)  Q(3z^2 - R^2)        eigen_1        eigen_2        eigen_3 static polarizability      alpha(xx)      alpha(xy)      alpha(xz)      alpha(yy)      alpha(yz)      alpha(zz) atomic spin moment
            1             Zn      12.468412      17.403381      16.945381       0.958425      80.032953 0.16942858E+04  0.52856300E+05                                15.803875                           13.969729       0.113605       1.911694                    0.997586      45.262404     124.359648       0.454543       0.431937      -1.116554      -0.007421       0.013393       0.003719       0.015756      -0.007143      -0.048480       0.036577       0.024163      -0.153305      -0.082538       0.014172       0.068367             17.764033      18.306361       3.335976       0.818856      17.798551      -1.824451      17.187187          -0.000001
            2             Zn       9.012930      15.441724      20.263422       1.028797      79.111886 0.16229832E+04  0.50013106E+05                                15.531026                           13.521044       0.041707       1.908782                    0.997562      43.570883     118.378425       0.470542       0.422413      -1.124534       0.003356      -0.053063       0.009857       0.054075      -0.036734      -0.024805      -0.051956      -0.220468      -0.212636      -0.112861      -0.048595       0.161456             17.689991      18.295041      -0.591396      -4.205676      11.667997       1.132857      23.106935           0.000001
            3             Zn       9.923604      18.131961      18.516018       0.917879     104.433152 0.20295153E+04  0.66801952E+05                                18.950740                           15.321360      -0.115722       1.801795                    0.999753      49.575483     143.843470       0.429018       0.433744      -1.105964      -0.014261      -0.092769      -0.088337       0.128891      -0.002309       0.003254       0.009180       0.030173       0.006078      -0.020272       0.005376       0.014896             22.370506      33.706232       4.062506      -8.622502      15.158705      -4.440952      18.246580          -0.000002
            4             Zn      18.256088       3.079619       6.703881       0.958425      80.032941 0.16942857E+04  0.52856299E+05                                15.803873                           13.969728       0.113605       1.911694                    0.997586      45.262404     124.359646       0.454544       0.431937      -1.116554       0.007421      -0.013393       0.003719       0.015756      -0.007143       0.048480      -0.036577       0.024163      -0.153305      -0.082538       0.014172       0.068367             17.764030      18.306360       3.335972      -0.818852      17.798548       1.824453      17.187183          -0.000001
            5             Zn       1.228570       5.041276      10.021922       1.028797      79.111895 0.16229830E+04  0.50013100E+05                                15.531027                           13.521044       0.041707       1.908782                    0.997562      43.570883     118.378427       0.470542       0.422413      -1.124534      -0.003356       0.053063       0.009857       0.054075      -0.036734       0.024804       0.051956      -0.220468      -0.212636      -0.112860      -0.048595       0.161456             17.689994      18.295040      -0.591395       4.205676      11.667997      -1.132856      23.106945           0.000001
            6             Zn       0.317896       2.351039       8.274518       0.917879     104.433156 0.20295150E+04  0.66801942E+05                                18.950741                           15.321359      -0.115722       1.801795                    0.999753      49.575483     143.843470       0.429018       0.433744      -1.105964       0.014261       0.092769      -0.088337       0.128891      -0.002309      -0.003254      -0.009180       0.030173       0.006078      -0.020272       0.005376       0.014896             22.370507      33.706237       4.062504       8.622505      15.158702       4.440951      18.246582          -0.000002
            7             Zn       8.014588       7.161881      13.779119       0.958425      80.032947 0.16942855E+04  0.52856292E+05                                15.803873                           13.969727       0.113605       1.911694                    0.997586      45.262404     124.359646       0.454544       0.431937      -1.116554       0.007421       0.013393      -0.003719       0.015756       0.007143      -0.048480      -0.036577       0.024163      -0.153305      -0.082538       0.014172       0.068367             17.764032      18.306363      -3.335974       0.818856      17.798547       1.824450      17.187185          -0.000001
            8             Zn      11.470070       5.200224      10.461078       1.028797      79.111894 0.16229830E+04  0.50013100E+05                                15.531027                           13.521044       0.041707       1.908782                    0.997562      43.570883     118.378427       0.470542       0.422413      -1.124534      -0.003356      -0.053063      -0.009857       0.054075       0.036734      -0.024804       0.051956      -0.220468      -0.212636      -0.112860      -0.048595       0.161456             17.689993      18.295040       0.591396      -4.205676      11.667996      -1.132856      23.106944           0.000001
            9             Zn      10.559396       7.890461      12.208482       0.917879     104.433150 0.20295150E+04  0.66801941E+05                                18.950740                           15.321359      -0.115722       1.801795                    0.999753      49.575482     143.843468       0.429018       0.433744      -1.105964       0.014261      -0.092769       0.088337       0.128891       0.002309       0.003254      -0.009180       0.030173       0.006078      -0.020272       0.005376       0.014896             22.370506      33.706235      -4.062504      -8.622505      15.158701       4.440951      18.246582          -0.000002
           10             Zn       2.226912      13.321119       3.537619       0.958425      80.032940 0.16942858E+04  0.52856303E+05                                15.803874                           13.969729       0.113605       1.911694                    0.997586      45.262404     124.359647       0.454543       0.431937      -1.116554      -0.007421      -0.013393      -0.003719       0.015756       0.007143       0.048480       0.036577       0.024163      -0.153305      -0.082538       0.014172       0.068367             17.764030      18.306361      -3.335971      -0.818855      17.798547      -1.824451      17.187183          -0.000001
           11             Zn      19.254430      15.282776       0.219578       1.028797      79.111890 0.16229830E+04  0.50013098E+05                                15.531026                           13.521044       0.041707       1.908782                    0.997562      43.570883     118.378429       0.470542       0.422413      -1.124534       0.003356       0.053063      -0.009857       0.054075       0.036734       0.024804      -0.051956      -0.220468      -0.212636      -0.112860      -0.048595       0.161456             17.689993      18.295037       0.591393       4.205676      11.667997       1.132856      23.106945           0.000001
           12             Zn      20.165104      12.592539       1.966982       0.917879     104.433156 0.20295146E+04  0.66801923E+05                                18.950741                           15.321357      -0.115722       1.801795                    0.999753      49.575482     143.843467       0.429018       0.433744      -1.105964      -0.014261       0.092769       0.088337       0.128891       0.002309      -0.003254       0.009180       0.030173       0.006078      -0.020272       0.005376       0.014896             22.370507      33.706232      -4.062507       8.622507      15.158704      -4.440956      18.246587          -0.000002
           13             Zn      16.945381      12.468412      17.403381       0.958425      80.032953 0.16942858E+04  0.52856301E+05                                15.803875                           13.969729       0.113605       1.911694                    0.997586      45.262404     124.359647       0.454543       0.431937      -1.116554       0.003719      -0.007421       0.013393       0.015756      -0.048480       0.036577      -0.007143      -0.088734       0.040408      -0.082538       0.014172       0.068367             17.764033      17.187187       0.818856      -1.824451      18.306361       3.335977      17.798550          -0.000001
           14             Zn      20.263422       9.012930      15.441724       1.028797      79.111897 0.16229835E+04  0.50013116E+05                                15.531027                           13.521046       0.041707       1.908782                    0.997562      43.570886     118.378438       0.470542       0.422413      -1.124534       0.009857       0.003356      -0.053063       0.054075      -0.024804      -0.051957      -0.036734       0.003916       0.437021      -0.112860      -0.048596       0.161456             17.689993      23.106938      -4.205676       1.132857      18.295043      -0.591396      11.667998           0.000001
           15             Zn      18.516018       9.923604      18.131961       0.917879     104.433152 0.20295153E+04  0.66801954E+05                                18.950741                           15.321360      -0.115722       1.801795                    0.999753      49.575483     143.843471       0.429018       0.433744      -1.105964      -0.088337      -0.014261      -0.092769       0.128891       0.003254       0.009180      -0.002309      -0.012047      -0.048298      -0.020272       0.005376       0.014896             22.370506      18.246580      -8.622502      -4.440953      33.706232       4.062506      15.158705          -0.000002
           16             Zn       6.703881      18.256088       3.079619       0.958425      80.032941 0.16942857E+04  0.52856299E+05                                15.803873                           13.969729       0.113605       1.911694                    0.997586      45.262404     124.359647       0.454543       0.431937      -1.116554       0.003719       0.007421      -0.013393       0.015756       0.048480      -0.036577      -0.007143      -0.088734       0.040408      -0.082538       0.014172       0.068367             17.764031      17.187184      -0.818852       1.824453      18.306360       3.335972      17.798548          -0.000001
           17             Zn      10.021922       1.228570       5.041276       1.028797      79.111901 0.16229832E+04  0.50013106E+05                                15.531028                           13.521044       0.041707       1.908782                    0.997562      43.570885     118.378435       0.470542       0.422413      -1.124534       0.009857      -0.003356       0.053063       0.054075       0.024805       0.051956      -0.036734       0.003916       0.437021      -0.112861      -0.048595       0.161456             17.689995      23.106947       4.205676      -1.132856      18.295041      -0.591395      11.667997           0.000001
           18             Zn       8.274518       0.317896       2.351039       0.917879     104.433158 0.20295151E+04  0.66801945E+05                                18.950741                           15.321359      -0.115722       1.801794                    0.999753      49.575483     143.843472       0.429018       0.433744      -1.105964      -0.088337       0.014261       0.092769       0.128891      -0.003254      -0.009180      -0.002309      -0.012047      -0.048298      -0.020272       0.005376       0.014896             22.370508      18.246583       8.622505       4.440951      33.706238       4.062504      15.158702          -0.000002
           19             Zn      13.779119       8.014588       7.161881       0.958425      80.032947 0.16942856E+04  0.52856292E+05                                15.803874                           13.969728       0.113605       1.911694                    0.997586      45.262404     124.359647       0.454544       0.431937      -1.116554      -0.003719       0.007421       0.013393       0.015756      -0.048480      -0.036577       0.007143      -0.088734       0.040408      -0.082538       0.014172       0.068367             17.764032      17.187185       0.818856       1.824450      18.306363      -3.335974      17.798548          -0.000001
           20             Zn      10.461078      11.470070       5.200224       1.028797      79.111900 0.16229832E+04  0.50013106E+05                                15.531028                           13.521044       0.041707       1.908782                    0.997562      43.570885     118.378435       0.470542       0.422413      -1.124534      -0.009857      -0.003356      -0.053063       0.054075      -0.024804       0.051956       0.036734       0.003916       0.437021      -0.112860      -0.048595       0.161456             17.689995      23.106946      -4.205676      -1.132856      18.295041       0.591396      11.667997           0.000001
           21             Zn      12.208482      10.559396       7.890461       0.917879     104.433151 0.20295150E+04  0.66801942E+05                                18.950740                           15.321359      -0.115722       1.801795                    0.999753      49.575483     143.843469       0.429018       0.433744      -1.105964       0.088337       0.014261      -0.092769       0.128891       0.003254      -0.009180       0.002309      -0.012047      -0.048298      -0.020272       0.005376       0.014896             22.370506      18.246582      -8.622505       4.440951      33.706234      -4.062504      15.158701          -0.000002
           22             Zn       3.537619       2.226912      13.321119       0.958425      80.032940 0.16942858E+04  0.52856303E+05                                15.803874                           13.969729       0.113605       1.911694                    0.997586      45.262404     124.359647       0.454543       0.431937      -1.116554      -0.003719      -0.007421      -0.013393       0.015756       0.048480       0.036577       0.007143      -0.088734       0.040408      -0.082538       0.014172       0.068367             17.764030      17.187183      -0.818855      -1.824451      18.306361      -3.335971      17.798547          -0.000001
           23             Zn       0.219578      19.254430      15.282776       1.028797      79.111894 0.16229831E+04  0.50013103E+05                                15.531027                           13.521044       0.041707       1.908782                    0.997562      43.570885     118.378435       0.470542       0.422413      -1.124534      -0.009857       0.003356       0.053063       0.054075       0.024804      -0.051956       0.036734       0.003916       0.437021      -0.112861      -0.048596       0.161456             17.689994      23.106946       4.205676       1.132855      18.295038       0.591393      11.667998           0.000001
           24             Zn       1.966982      20.165104      12.592539       0.917879     104.433161 0.20295147E+04  0.66801927E+05                                18.950741                           15.321358      -0.115722       1.801795                    0.999753      49.575483     143.843471       0.429018       0.433744      -1.105964       0.088337      -0.014261       0.092769       0.128891      -0.003254       0.009180       0.002309      -0.012047      -0.048298      -0.020272       0.005376       0.014896             22.370508      18.246588       8.622507      -4.440956      33.706232      -4.062508      15.158704          -0.000002
           25             Zn      17.403381      16.945381      12.468412       0.958425      80.032956 0.16942858E+04  0.52856303E+05                                15.803875                           13.969729       0.113605       1.911694                    0.997586      45.262405     124.359648       0.454544       0.431937      -1.116554       0.013393       0.003719      -0.007421       0.015756       0.036577      -0.007143      -0.048480       0.064571       0.112897      -0.082538       0.014172       0.068367             17.764033      17.798550      -1.824451       3.335976      17.187187       0.818856      18.306361          -0.000001
           26             Zn      15.441724      20.263422       9.012930       1.028796      79.111902 0.16229836E+04  0.50013121E+05                                15.531028                           13.521046       0.041707       1.908782                    0.997562      43.570887     118.378444       0.470542       0.422413      -1.124534      -0.053063       0.009857       0.003356       0.054075      -0.051956      -0.036734      -0.024804       0.216552      -0.224384      -0.112861      -0.048596       0.161456             17.689994      11.667999       1.132857      -0.591396      23.106940      -4.205677      18.295044           0.000001
           27             Zn      18.131961      18.516018       9.923604       0.917879     104.433152 0.20295153E+04  0.66801953E+05                                18.950740                           15.321360      -0.115722       1.801795                    0.999753      49.575483     143.843470       0.429018       0.433744      -1.105964      -0.092769      -0.088337      -0.014261       0.128891       0.009180      -0.002309       0.003254      -0.018125       0.042220      -0.020272       0.005376       0.014896             22.370506      15.158705      -4.440953       4.062506      18.246580      -8.622502      33.706232          -0.000002
           28             Zn       3.079619       6.703881      18.256088       0.958425      80.032941 0.16942857E+04  0.52856298E+05                                15.803874                           13.969729       0.113605       1.911694                    0.997586      45.262404     124.359648       0.454543       0.431937      -1.116554      -0.013393       0.003719       0.007421       0.015756      -0.036577      -0.007143       0.048480       0.064571       0.112897      -0.082538       0.014172       0.068367             17.764031      17.798548       1.824453       3.335972      17.187184      -0.818852      18.306360          -0.000001
           29             Zn       5.041276      10.021922       1.228570       1.028796      79.111914 0.16229835E+04  0.50013119E+05                                15.531030                           13.521046       0.041707       1.908782                    0.997562      43.570888     118.378450       0.470542       0.422413      -1.124534       0.053063       0.009857      -0.003356       0.054075       0.051957      -0.036734       0.024804       0.216552      -0.224384      -0.112860      -0.048596       0.161456             17.689998      11.667999      -1.132857      -0.591395      23.106950       4.205677      18.295044           0.000001
           30             Zn       2.351039       8.274518       0.317896       0.917879     104.433156 0.20295150E+04  0.66801943E+05                                18.950741                           15.321359      -0.115722       1.801794                    0.999753      49.575483     143.843470       0.429018       0.433744      -1.105964       0.092769      -0.088337       0.014261       0.128891      -0.009180      -0.002309      -0.003254      -0.018125       0.042220      -0.020272       0.005376       0.014896             22.370507      15.158702       4.440951       4.062504      18.246582       8.622504      33.706237          -0.000002
           31             Zn       7.161881      13.779119       8.014588       0.958425      80.032947 0.16942856E+04  0.52856292E+05                                15.803874                           13.969728       0.113605       1.911694                    0.997586      45.262404     124.359647       0.454544       0.431937      -1.116554       0.013393      -0.003719       0.007421       0.015756      -0.036577       0.007143      -0.048480       0.064571       0.112897      -0.082538       0.014172       0.068367             17.764032      17.798548       1.824450      -3.335974      17.187185       0.818856      18.306363          -0.000001
           32             Zn       5.200224      10.461078      11.470070       1.028796      79.111910 0.16229835E+04  0.50013116E+05                                15.531029                           13.521046       0.041707       1.908782                    0.997562      43.570888     118.378447       0.470542       0.422413      -1.124534      -0.053063      -0.009857      -0.003356       0.054075       0.051956       0.036734      -0.024804       0.216552      -0.224384      -0.112860      -0.048596       0.161456             17.689996      11.667998      -1.132856       0.591396      23.106948      -4.205677      18.295043           0.000001
           33             Zn       7.890461      12.208482      10.559396       0.917879     104.433149 0.20295150E+04  0.66801940E+05                                18.950740                           15.321359      -0.115722       1.801795                    0.999753      49.575482     143.843467       0.429018       0.433744      -1.105964      -0.092769       0.088337       0.014261       0.128891      -0.009180       0.002309       0.003254      -0.018125       0.042220      -0.020272       0.005376       0.014896             22.370506      15.158701       4.440951      -4.062504      18.246582      -8.622505      33.706234          -0.000002
           34             Zn      13.321119       3.537619       2.226912       0.958425      80.032940 0.16942858E+04  0.52856303E+05                                15.803874                           13.969729       0.113605       1.911694                    0.997586      45.262404     124.359647       0.454543       0.431937      -1.116554      -0.013393      -0.003719      -0.007421       0.015756       0.036577       0.007143       0.048480       0.064571       0.112897      -0.082538       0.014172       0.068367             17.764030      17.798547      -1.824451      -3.335970      17.187183      -0.818855      18.306361          -0.000001
           35             Zn      15.282776       0.219578      19.254430       1.028796      79.111900 0.16229833E+04  0.50013110E+05                                15.531028                           13.521045       0.041707       1.908782                    0.997562      43.570887     118.378443       0.470542       0.422413      -1.124534       0.053063      -0.009857       0.003356       0.054075      -0.051956       0.036734       0.024804       0.216552      -0.224384      -0.112861      -0.048596       0.161456             17.689995      11.667998       1.132855       0.591393      23.106946       4.205676      18.295039           0.000001
           36             Zn      12.592539       1.966982      20.165104       0.917879     104.433162 0.20295147E+04  0.66801928E+05                                18.950741                           15.321358      -0.115722       1.801795                    0.999753      49.575483     143.843472       0.429018       0.433744      -1.105964       0.092769       0.088337      -0.014261       0.128891       0.009180       0.002309      -0.003254      -0.018125       0.042220      -0.020272       0.005376       0.014896             22.370509      15.158704      -4.440956      -4.062507      18.246588       8.622507      33.706233          -0.000002
           37             Zn       8.014588       3.079619       3.537619       0.958425      80.032942 0.16942859E+04  0.52856306E+05                                15.803873                           13.969729       0.113605       1.911694                    0.997586      45.262405     124.359648       0.454543       0.431937      -1.116554       0.007421      -0.013393      -0.003719       0.015756      -0.007143      -0.048480       0.036577       0.024163      -0.153305      -0.082538       0.014172       0.068367             17.764030      18.306360       3.335970       0.818855      17.798547      -1.824451      17.187183          -0.000001
           38             Zn      11.470070       5.041276       0.219578       1.028797      79.111893 0.16229830E+04  0.50013099E+05                                15.531026                           13.521043       0.041707       1.908782                    0.997562      43.570883     118.378426       0.470542       0.422413      -1.124534      -0.003356       0.053063      -0.009857       0.054075      -0.036734      -0.024804      -0.051956      -0.220468      -0.212636      -0.112860      -0.048596       0.161456             17.689993      18.295039      -0.591395      -4.205676      11.667997       1.132856      23.106944           0.000001
           39             Zn      10.559396       2.351039       1.966982       0.917878     104.433215 0.20295164E+04  0.66801998E+05                                18.950749                           15.321365      -0.115722       1.801794                    0.999753      49.575497     143.843531       0.429018       0.433744      -1.105964       0.014261       0.092769       0.088337       0.128891      -0.002309       0.003254       0.009180       0.030173       0.006078      -0.020272       0.005376       0.014896             22.370516      33.706249       4.062506      -8.622508      15.158708      -4.440954      18.246591          -0.000002
           40             Zn       2.226912      17.403381      13.779119       0.958425      80.032956 0.16942858E+04  0.52856303E+05                                15.803875                           13.969729       0.113605       1.911694                    0.997586      45.262405     124.359649       0.454543       0.431937      -1.116554      -0.007421       0.013393      -0.003719       0.015756      -0.007143       0.048480      -0.036577       0.024163      -0.153305      -0.082538       0.014171       0.068367             17.764033      18.306362       3.335977      -0.818856      17.798550       1.824451      17.187188          -0.000001
           41             Zn      19.254430      15.441724      10.461078       1.028797      79.111887 0.16229829E+04  0.50013095E+05                                15.531025                           13.521043       0.041707       1.908782                    0.997562      43.570883     118.378425       0.470542       0.422413      -1.124534       0.003356      -0.053063      -0.009857       0.054075      -0.036734       0.024805       0.051957      -0.220468      -0.212636      -0.112860      -0.048595       0.161456             17.689992      18.295036      -0.591393       4.205676      11.667997      -1.132855      23.106943           0.000001
           42             Zn      20.165104      18.131961      12.208482       0.917878     104.433205 0.20295161E+04  0.66801987E+05                                18.950747                           15.321364      -0.115722       1.801794                    0.999753      49.575496     143.843529       0.429018       0.433744      -1.105964      -0.014261      -0.092769       0.088337       0.128891      -0.002309      -0.003254      -0.009180       0.030173       0.006078      -0.020272       0.005376       0.014896             22.370515      33.706243       4.062511       8.622509      15.158712       4.440958      18.246590          -0.000002
           43             Zn      12.468412      13.321119       6.703881       0.958425      80.032940 0.16942857E+04  0.52856299E+05                                15.803874                           13.969729       0.113605       1.911694                    0.997586      45.262404     124.359648       0.454543       0.431937      -1.116554      -0.007421      -0.013393       0.003719       0.015756       0.007143      -0.048480      -0.036577       0.024163      -0.153305      -0.082538       0.014172       0.068367             17.764031      18.306361      -3.335972       0.818852      17.798548       1.824453      17.187184          -0.000001
           44             Zn       9.012930      15.282776      10.021922       1.028797      79.111889 0.16229830E+04  0.50013097E+05                                15.531026                           13.521043       0.041707       1.908782                    0.997562      43.570883     118.378424       0.470542       0.422413      -1.124534       0.003356       0.053063       0.009857       0.054075       0.036734      -0.024804       0.051956      -0.220468      -0.212636      -0.112861      -0.048595       0.161456             17.689992      18.295038       0.591395      -4.205675      11.667996      -1.132856      23.106942           0.000001
           45             Zn       9.923604      12.592539       8.274518       0.917878     104.433202 0.20295162E+04  0.66801992E+05                                18.950747                           15.321364      -0.115722       1.801794                    0.999753      49.575495     143.843525       0.429018       0.433744      -1.105964      -0.014261       0.092769      -0.088337       0.128891       0.002309       0.003254      -0.009180       0.030173       0.006078      -0.020272       0.005376       0.014896             22.370515      33.706249      -4.062506      -8.622509      15.158707       4.440953      18.246588          -0.000002
           46             Zn      18.256088       7.161881      16.945381       0.958425      80.032946 0.16942855E+04  0.52856292E+05                                15.803874                           13.969728       0.113605       1.911694                    0.997586      45.262404     124.359648       0.454544       0.431937      -1.116554       0.007421       0.013393       0.003719       0.015756       0.007143       0.048480       0.036577       0.024163      -0.153305      -0.082538       0.014171       0.068367             17.764032      18.306363      -3.335974      -0.818856      17.798547      -1.824450      17.187185          -0.000001
           47             Zn       1.228570       5.200224      20.263422       1.028797      79.111889 0.16229832E+04  0.50013107E+05                                15.531026                           13.521044       0.041707       1.908782                    0.997562      43.570883     118.378426       0.470542       0.422413      -1.124534      -0.003356      -0.053063       0.009857       0.054075       0.036734       0.024804      -0.051956      -0.220468      -0.212636      -0.112860      -0.048595       0.161456             17.689992      18.295042       0.591395       4.205676      11.667997       1.132856      23.106937           0.000001
           48             Zn       0.317896       7.890461      18.516018       0.917878     104.433205 0.20295163E+04  0.66801996E+05                                18.950747                           15.321364      -0.115722       1.801794                    0.999753      49.575497     143.843530       0.429018       0.433744      -1.105964       0.014261      -0.092769      -0.088337       0.128891       0.002309      -0.003254       0.009180       0.030173       0.006078      -0.020272       0.005376       0.014896             22.370514      33.706249      -4.062505       8.622508      15.158706      -4.440952      18.246588          -0.000002
           49             Zn       3.537619       8.014588       3.079619       0.958425      80.032942 0.16942859E+04  0.52856306E+05                                15.803873                           13.969729       0.113605       1.911694                    0.997586      45.262405     124.359648       0.454543       0.431937      -1.116554      -0.003719       0.007421      -0.013393       0.015756      -0.048480       0.036577      -0.007143      -0.088734       0.040408      -0.082538       0.014172       0.068367             17.764030      17.187183       0.818855      -1.824451      18.306360       3.335970      17.798547          -0.000001
           50             Zn       0.219578      11.470070       5.041276       1.028797      79.111903 0.16229833E+04  0.50013109E+05                                15.531028                           13.521045       0.041707       1.908782                    0.997562      43.570886     118.378438       0.470542       0.422413      -1.124534      -0.009857      -0.003356       0.053063       0.054075      -0.024805      -0.051957      -0.036734       0.003916       0.437021      -0.112861      -0.048595       0.161456             17.689995      23.106947      -4.205676       1.132856      18.295041      -0.591395      11.667998           0.000001
           51             Zn       1.966982      10.559396       2.351039       0.917878     104.433213 0.20295163E+04  0.66801997E+05                                18.950748                           15.321364      -0.115722       1.801794                    0.999753      49.575497     143.843529       0.429018       0.433744      -1.105964       0.088337       0.014261       0.092769       0.128891       0.003254       0.009180      -0.002309      -0.012047      -0.048298      -0.020272       0.005376       0.014896             22.370516      18.246591      -8.622508      -4.440954      33.706248       4.062506      15.158708          -0.000002
           52             Zn      13.779119       2.226912      17.403381       0.958425      80.032957 0.16942859E+04  0.52856303E+05                                15.803875                           13.969729       0.113605       1.911694                    0.997586      45.262405     124.359648       0.454544       0.431937      -1.116554      -0.003719      -0.007421       0.013393       0.015756       0.048480      -0.036577      -0.007143      -0.088734       0.040408      -0.082538       0.014171       0.068367             17.764033      17.187188      -0.818856       1.824451      18.306362       3.335976      17.798550          -0.000001
           53             Zn      10.461078      19.254430      15.441724       1.028797      79.111896 0.16229832E+04  0.50013105E+05                                15.531027                           13.521044       0.041707       1.908782                    0.997562      43.570886     118.378437       0.470542       0.422413      -1.124534      -0.009857       0.003356      -0.053063       0.054075       0.024804       0.051956      -0.036734       0.003916       0.437021      -0.112860      -0.048596       0.161456             17.689993      23.106945       4.205676      -1.132855      18.295038      -0.591393      11.667998           0.000001
           54             Zn      12.208482      20.165104      18.131961       0.917878     104.433208 0.20295162E+04  0.66801990E+05                                18.950748                           15.321364      -0.115722       1.801794                    0.999753      49.575497     143.843533       0.429018       0.433744      -1.105964       0.088337      -0.014261      -0.092769       0.128891      -0.003254      -0.009180      -0.002309      -0.012047      -0.048298      -0.020272       0.005376       0.014896             22.370516      18.246591       8.622509       4.440958      33.706244       4.062511      15.158712          -0.000002
           55             Zn       6.703881      12.468412      13.321119       0.958425      80.032940 0.16942857E+04  0.52856299E+05                                15.803874                           13.969729       0.113605       1.911694                    0.997586      45.262404     124.359648       0.454543       0.431937      -1.116554       0.003719      -0.007421      -0.013393       0.015756      -0.048480      -0.036577       0.007143      -0.088734       0.040408      -0.082538       0.014171       0.068367             17.764031      17.187184       0.818852       1.824453      18.306361      -3.335972      17.798547          -0.000001
           56             Zn      10.021922       9.012930      15.282776       1.028797      79.111900 0.16229833E+04  0.50013108E+05                                15.531027                           13.521044       0.041707       1.908782                    0.997562      43.570886     118.378437       0.470542       0.422413      -1.124534       0.009857       0.003356       0.053063       0.054075      -0.024804       0.051957       0.036734       0.003916       0.437021      -0.112861      -0.048596       0.161456             17.689994      23.106945      -4.205676      -1.132856      18.295040       0.591395      11.667997           0.000001
           57             Zn       8.274518       9.923604      12.592539       0.917878     104.433204 0.20295163E+04  0.66801994E+05                                18.950748                           15.321364      -0.115722       1.801794                    0.999753      49.575496     143.843528       0.429018       0.433744      -1.105964      -0.088337      -0.014261       0.092769       0.128891       0.003254      -0.009180       0.002309      -0.012047      -0.048298      -0.020272       0.005376       0.014896             22.370515      18.246589      -8.622509       4.440953      33.706249      -4.062506      15.158707          -0.000002
           58             Zn      16.945381      18.256088       7.161881       0.958425      80.032946 0.16942855E+04  0.52856292E+05                                15.803873                           13.969727       0.113605       1.911694                    0.997586      45.262404     124.359646       0.454544       0.431937      -1.116554       0.003719       0.007421       0.013393       0.015756       0.048480       0.036577       0.007143      -0.088734       0.040408      -0.082538       0.014171       0.068367             17.764032      17.187185      -0.818856      -1.824450      18.306363      -3.335974      17.798547          -0.000001
           59             Zn      20.263422       1.228570       5.200224       1.028797      79.111900 0.16229835E+04  0.50013116E+05                                15.531028                           13.521046       0.041707       1.908782                    0.997562      43.570886     118.378438       0.470542       0.422413      -1.124534       0.009857      -0.003356      -0.053063       0.054075       0.024805      -0.051957       0.036734       0.003916       0.437021      -0.112861      -0.048595       0.161456             17.689994      23.106939       4.205677       1.132857      18.295044       0.591395      11.667998           0.000001
           60             Zn      18.516018       0.317896       7.890461       0.917878     104.433206 0.20295163E+04  0.66801997E+05                                18.950748                           15.321365      -0.115722       1.801794                    0.999753      49.575497     143.843531       0.429018       0.433744      -1.105964      -0.088337       0.014261      -0.092769       0.128891      -0.003254       0.009180       0.002309      -0.012047      -0.048298      -0.020272       0.005376       0.014896             22.370515      18.246589       8.622508      -4.440952      33.706249      -4.062505      15.158706          -0.000002
           61             Zn       3.079619       3.537619       8.014588       0.958425      80.032942 0.16942859E+04  0.52856305E+05                                15.803874                           13.969729       0.113605       1.911693                    0.997586      45.262405     124.359649       0.454543       0.431937      -1.116554      -0.013393      -0.003719       0.007421       0.015756       0.036577      -0.007143      -0.048480       0.064571       0.112897      -0.082538       0.014171       0.068367             17.764030      17.798547      -1.824451       3.335970      17.187183       0.818855      18.306361          -0.000001
           62             Zn       5.041276       0.219578      11.470070       1.028796      79.111911 0.16229835E+04  0.50013117E+05                                15.531029                           13.521046       0.041707       1.908782                    0.997562      43.570888     118.378448       0.470542       0.422413      -1.124534       0.053063      -0.009857      -0.003356       0.054075      -0.051957      -0.036734      -0.024804       0.216552      -0.224384      -0.112861      -0.048596       0.161456             17.689997      11.667999       1.132857      -0.591395      23.106949      -4.205677      18.295043           0.000001
           63             Zn       2.351039       1.966982      10.559396       0.917878     104.433215 0.20295164E+04  0.66801998E+05                                18.950749                           15.321365      -0.115722       1.801794                    0.999753      49.575497     143.843531       0.429018       0.433744      -1.105964       0.092769       0.088337       0.014261       0.128891       0.009180      -0.002309       0.003254      -0.018125       0.042220      -0.020272       0.005376       0.014896             22.370516      15.158708      -4.440955       4.062506      18.246591      -8.622508      33.706249          -0.000002
           64             Zn      17.403381      13.779119       2.226912       0.958425      80.032956 0.16942858E+04  0.52856303E+05                                15.803875                           13.969729       0.113605       1.911693                    0.997586      45.262405     124.359649       0.454543       0.431937      -1.116554       0.013393      -0.003719      -0.007421       0.015756      -0.036577      -0.007143       0.048480       0.064571       0.112897      -0.082538       0.014172       0.068367             17.764033      17.798550       1.824451       3.335976      17.187188      -0.818856      18.306362          -0.000001
           65             Zn      15.441724      10.461078      19.254430       1.028796      79.111908 0.16229835E+04  0.50013117E+05                                15.531029                           13.521046       0.041707       1.908782                    0.997562      43.570889     118.378451       0.470542       0.422413      -1.124534      -0.053063      -0.009857       0.003356       0.054075       0.051957      -0.036734       0.024804       0.216552      -0.224384      -0.112860      -0.048596       0.161456             17.689996      11.667999      -1.132855      -0.591393      23.106948       4.205677      18.295041           0.000001
           66             Zn      18.131961      12.208482      20.165104       0.917878     104.433206 0.20295161E+04  0.66801988E+05                                18.950747                           15.321364      -0.115722       1.801794                    0.999753      49.575497     143.843531       0.429018       0.433744      -1.105964      -0.092769       0.088337      -0.014261       0.128891      -0.009180      -0.002309      -0.003254      -0.018125       0.042220      -0.020272       0.005376       0.014896             22.370515      15.158712       4.440958       4.062511      18.246590       8.622509      33.706243          -0.000002
           67             Zn      13.321119       6.703881      12.468412       0.958425      80.032943 0.16942858E+04  0.52856301E+05                                15.803873                           13.969729       0.113605       1.911694                    0.997586      45.262405     124.359649       0.454544       0.431937      -1.116554      -0.013393       0.003719      -0.007421       0.015756      -0.036577       0.007143      -0.048480       0.064571       0.112897      -0.082538       0.014172       0.068367             17.764031      17.798547       1.824453      -3.335972      17.187184       0.818852      18.306361          -0.000001
           68             Zn      15.282776      10.021922       9.012930       1.028796      79.111910 0.16229835E+04  0.50013118E+05                                15.531029                           13.521046       0.041707       1.908782                    0.997562      43.570888     118.378449       0.470542       0.422413      -1.124534       0.053063       0.009857       0.003356       0.054075       0.051957       0.036734      -0.024804       0.216552      -0.224384      -0.112860      -0.048596       0.161456             17.689997      11.667998      -1.132857       0.591395      23.106949      -4.205677      18.295042           0.000001
           69             Zn      12.592539       8.274518       9.923604       0.917878     104.433205 0.20295163E+04  0.66801995E+05                                18.950748                           15.321365      -0.115722       1.801794                    0.999753      49.575496     143.843529       0.429018       0.433744      -1.105964       0.092769      -0.088337      -0.014261       0.128891      -0.009180       0.002309       0.003254      -0.018125       0.042220      -0.020272       0.005376       0.014896             22.370515      15.158707       4.440953      -4.062507      18.246589      -8.622509      33.706249          -0.000002
           70             Zn       7.161881      16.945381      18.256088       0.958425      80.032946 0.16942855E+04  0.52856292E+05                                15.803874                           13.969728       0.113605       1.911694                    0.997586      45.262404     124.359648       0.454544       0.431937      -1.116554       0.013393       0.003719       0.007421       0.015756       0.036577       0.007143       0.048480       0.064571       0.112897      -0.082538       0.014171       0.068367             17.764032      17.798547      -1.824450      -3.335974      17.187185      -0.818856      18.306363          -0.000001
           71             Zn       5.200224      20.263422       1.228570       1.028796      79.111906 0.16229837E+04  0.50013124E+05                                15.531029                           13.521047       0.041707       1.908782                    0.997562      43.570888     118.378447       0.470542       0.422413      -1.124534      -0.053063       0.009857      -0.003356       0.054075      -0.051957       0.036734       0.024804       0.216552      -0.224384      -0.112861      -0.048596       0.161456             17.689995      11.667999       1.132857       0.591395      23.106941       4.205677      18.295045           0.000001
           72             Zn       7.890461      18.516018       0.317896       0.917878     104.433206 0.20295163E+04  0.66801997E+05                                18.950748                           15.321364      -0.115722       1.801794                    0.999753      49.575497     143.843531       0.429018       0.433744      -1.105964      -0.092769      -0.088337       0.014261       0.128891       0.009180       0.002309      -0.003254      -0.018125       0.042220      -0.020272       0.005376       0.014896             22.370515      15.158706      -4.440952      -4.062505      18.246589       8.622508      33.706249          -0.000002
           73              H      12.744523      14.250023      18.176614       0.121058       1.023548 0.79624684E+01  0.77847867E+02                                 1.675480                            1.647180      -0.751083       2.534657                    0.999217       3.345642       9.257441       0.490277       1.277808      -0.711287      -0.009356      -0.043858      -0.027702       0.052711       0.008668      -0.003510       0.007762      -0.012674       0.011537      -0.015140       0.002370       0.012770              1.679429       1.632121       0.080802       0.225502       1.790341       0.305832       1.615826           0.000000
           74              H      13.508538      14.143512       0.096270       0.144584       1.092039 0.87110400E+01  0.87435825E+02                                 1.766283                            1.736888      -1.106540       2.370827                    0.995266       3.507122       9.956592       0.469874       1.298688      -0.705700      -0.019889      -0.015618       0.035520       0.043602       0.006085      -0.007558      -0.004356      -0.009398       0.035204      -0.014579      -0.001604       0.016182              1.768074       1.699614       0.007484      -0.195472       1.620212      -0.264689       1.984396           0.000000
           75              H      14.213154      16.322903       0.200733       0.123692       1.101326 0.89711562E+01  0.89838869E+02                                 1.726609                            1.724007      -0.676853       2.562106                    0.999240       3.335797       9.165255       0.492299       1.242399      -0.720492      -0.023815       0.022151       0.026171       0.041746      -0.004846      -0.006424       0.007661      -0.004332       0.011746      -0.007788      -0.005808       0.013597              1.723468       1.693467      -0.243330      -0.120094       1.789256       0.182380       1.687681          -0.000001
           76              H      15.730944      16.286033      18.305657       0.114345       1.040745 0.80263980E+01  0.79155386E+02                                 1.724570                            1.675969      -0.990267       2.408322                    0.997846       3.574942      10.153348       0.473264       1.312328      -0.701872       0.044574      -0.011421      -0.021577       0.050821       0.001402      -0.010959       0.003439       0.017872       0.023064      -0.014047      -0.003469       0.017516              1.751046       2.080251      -0.239591      -0.265613       1.588767       0.014584       1.584122          -0.000001
           77              H      17.979977       6.232977       7.935114       0.121058       1.023548 0.79624684E+01  0.77847867E+02                                 1.675480                            1.647180      -0.751083       2.534657                    0.999217       3.345642       9.257441       0.490277       1.277808      -0.711287       0.009356       0.043858      -0.027702       0.052711       0.008668       0.003510      -0.007762      -0.012674       0.011537      -0.015140       0.002370       0.012770              1.679429       1.632121       0.080801      -0.225502       1.790341      -0.305832       1.615826           0.000000
           78              H      17.215962       6.339489      10.337770       0.144584       1.092039 0.87110432E+01  0.87435869E+02                                 1.766284                            1.736889      -1.106540       2.370827                    0.995266       3.507122       9.956594       0.469874       1.298689      -0.705700       0.019889       0.015618       0.035520       0.043602       0.006085       0.007558       0.004356      -0.009398       0.035204      -0.014579      -0.001604       0.016182              1.768075       1.699614       0.007484       0.195472       1.620213       0.264689       1.984397           0.000000
           79              H      16.511346       4.160097      10.442233       0.123692       1.101326 0.89711562E+01  0.89838869E+02                                 1.726609                            1.724007      -0.676853       2.562106                    0.999240       3.335797       9.165255       0.492299       1.242399      -0.720492       0.023815      -0.022151       0.026171       0.041746      -0.004846       0.006424      -0.007661      -0.004332       0.011746      -0.007788      -0.005808       0.013597              1.723468       1.693467      -0.243330       0.120094       1.789256      -0.182380       1.687681          -0.000001
           80              H      14.993556       4.196967       8.064157       0.114345       1.040745 0.80263980E+01  0.79155386E+02                                 1.724570                            1.675969      -0.990267       2.408322                    0.997846       3.574942      10.153348       0.473264       1.312328      -0.701872      -0.044574       0.011421      -0.021577       0.050821       0.001402       0.010959      -0.003439       0.017872       0.023064      -0.014047      -0.003469       0.017516              1.751046       2.080250      -0.239591       0.265613       1.588767      -0.014584       1.584122          -0.000001
           81              H       7.738477       4.008523      12.547886       0.121058       1.023548 0.79624684E+01  0.77847867E+02                                 1.675480                            1.647180      -0.751083       2.534657                    0.999217       3.345642       9.257441       0.490277       1.277808      -0.711287       0.009356      -0.043858       0.027702       0.052711      -0.008668      -0.003510      -0.007762      -0.012674       0.011537      -0.015140       0.002370       0.012770              1.679429       1.632121      -0.080801       0.225502       1.790341      -0.305832       1.615826           0.000000
           82              H       6.974462       3.902011      10.145230       0.144584       1.092039 0.87110421E+01  0.87435853E+02                                 1.766284                            1.736889      -1.106540       2.370827                    0.995266       3.507122       9.956593       0.469874       1.298689      -0.705700       0.019889      -0.015618      -0.035520       0.043602      -0.006085      -0.007558       0.004356      -0.009398       0.035204      -0.014579      -0.001604       0.016182              1.768074       1.699614      -0.007484      -0.195472       1.620213       0.264689       1.984396           0.000000
           83              H       6.269846       6.081403      10.040767       0.123692       1.101326 0.89711561E+01  0.89838869E+02                                 1.726609                            1.724007      -0.676853       2.562106                    0.999240       3.335797       9.165255       0.492299       1.242399      -0.720492       0.023815       0.022151      -0.026171       0.041746       0.004846      -0.006424      -0.007661      -0.004332       0.011746      -0.007788      -0.005808       0.013597              1.723468       1.693467       0.243330      -0.120094       1.789256      -0.182380       1.687681          -0.000001
           84              H       4.752056       6.044533      12.418843       0.114345       1.040745 0.80263980E+01  0.79155386E+02                                 1.724570                            1.675969      -0.990267       2.408322                    0.997846       3.574942      10.153348       0.473264       1.312328      -0.701872      -0.044574      -0.011421       0.021577       0.050821      -0.001402      -0.010959      -0.003439       0.017872       0.023064      -0.014047      -0.003469       0.017516              1.751046       2.080251       0.239591      -0.265613       1.588767      -0.014584       1.584122          -0.000001
           85              H       2.503023      16.474477       2.306386       0.121058       1.023548 0.79624686E+01  0.77847867E+02                                 1.675480                            1.647180      -0.751083       2.534657                    0.999217       3.345642       9.257440       0.490277       1.277808      -0.711287      -0.009356       0.043858       0.027702       0.052711      -0.008668       0.003510       0.007762      -0.012674       0.011537      -0.015140       0.002370       0.012770              1.679429       1.632121      -0.080801      -0.225502       1.790341       0.305832       1.615826           0.000000
           86              H       3.267039      16.580989      20.386730       0.144584       1.092038 0.87110354E+01  0.87435776E+02                                 1.766283                            1.736888      -1.106540       2.370827                    0.995266       3.507121       9.956592       0.469874       1.298690      -0.705700      -0.019889       0.015618      -0.035520       0.043602      -0.006085       0.007558      -0.004356      -0.009398       0.035204      -0.014579      -0.001604       0.016182              1.768074       1.699614      -0.007484       0.195471       1.620213      -0.264689       1.984397           0.000000
           87              H       3.971654      14.401597      20.282267       0.123692       1.101326 0.89711562E+01  0.89838869E+02                                 1.726609                            1.724007      -0.676853       2.562106                    0.999240       3.335797       9.165255       0.492299       1.242399      -0.720492      -0.023815      -0.022151      -0.026171       0.041746       0.004846       0.006424       0.007661      -0.004332       0.011746      -0.007788      -0.005808       0.013597              1.723468       1.693467       0.243330       0.120094       1.789256       0.182380       1.687681          -0.000001
           88              H       5.489444      14.438467       2.177343       0.114345       1.040745 0.80263980E+01  0.79155386E+02                                 1.724570                            1.675969      -0.990267       2.408322                    0.997846       3.574942      10.153348       0.473264       1.312328      -0.701872       0.044574       0.011421       0.021577       0.050821      -0.001402       0.010959       0.003439       0.017872       0.023064      -0.014047      -0.003469       0.017516              1.751046       2.080251       0.239591       0.265613       1.588767       0.014584       1.584122          -0.000001
           89              H      18.176614      12.744523      14.250023       0.121058       1.023548 0.79624684E+01  0.77847867E+02                                 1.675480                            1.647180      -0.751083       2.534657                    0.999217       3.345642       9.257441       0.490277       1.277808      -0.711287      -0.027702      -0.009356      -0.043858       0.052711      -0.003510       0.007762       0.008668       0.012105       0.013242      -0.015140       0.002370       0.012770              1.679429       1.615826       0.225502       0.305832       1.632121       0.080802       1.790341           0.000000
           90              H       0.096270      13.508538      14.143512       0.144584       1.092039 0.87110397E+01  0.87435824E+02                                 1.766283                            1.736888      -1.106540       2.370827                    0.995266       3.507122       9.956593       0.469874       1.298689      -0.705700       0.035520      -0.019889      -0.015618       0.043602      -0.007558      -0.004356       0.006085       0.022301      -0.003506      -0.014579      -0.001604       0.016182              1.768074       1.984396      -0.195472      -0.264689       1.699614       0.007484       1.620212           0.000000
           91              H       0.200733      14.213154      16.322903       0.123692       1.101326 0.89711525E+01  0.89838828E+02                                 1.726609                            1.724007      -0.676852       2.562106                    0.999240       3.335796       9.165254       0.492299       1.242399      -0.720492       0.026171      -0.023815       0.022151       0.041746      -0.006424       0.007661      -0.004846       0.008039       0.000626      -0.007788      -0.005808       0.013597              1.723468       1.687681      -0.120094       0.182380       1.693467      -0.243330       1.789257          -0.000001
           92              H      18.305657      15.730944      16.286033       0.114345       1.040745 0.80263980E+01  0.79155386E+02                                 1.724570                            1.675969      -0.990267       2.408322                    0.997846       3.574942      10.153348       0.473264       1.312328      -0.701872      -0.021577       0.044574      -0.011421       0.050821      -0.010959       0.003439       0.001402       0.002596      -0.038340      -0.014047      -0.003469       0.017516              1.751046       1.584122      -0.265613       0.014584       2.080251      -0.239591       1.588767          -0.000001
           93              H       7.935114      17.979977       6.232977       0.121058       1.023548 0.79624686E+01  0.77847867E+02                                 1.675480                            1.647180      -0.751083       2.534657                    0.999217       3.345642       9.257440       0.490277       1.277808      -0.711287      -0.027702       0.009356       0.043858       0.052711       0.003510      -0.007762       0.008668       0.012105       0.013242      -0.015140       0.002370       0.012770              1.679429       1.615826      -0.225502      -0.305832       1.632121       0.080801       1.790341           0.000000
           94              H      10.337770      17.215962       6.339489       0.144584       1.092039 0.87110423E+01  0.87435854E+02                                 1.766283                            1.736888      -1.106540       2.370827                    0.995266       3.507122       9.956592       0.469874       1.298688      -0.705700       0.035520       0.019889       0.015618       0.043602       0.007558       0.004356       0.006085       0.022301      -0.003505      -0.014579      -0.001604       0.016182              1.768074       1.984396       0.195472       0.264689       1.699614       0.007484       1.620212           0.000000
           95              H      10.442233      16.511346       4.160097       0.123692       1.101326 0.89711525E+01  0.89838828E+02                                 1.726609                            1.724007      -0.676852       2.562106                    0.999240       3.335796       9.165254       0.492299       1.242399      -0.720492       0.026171       0.023815      -0.022151       0.041746       0.006424      -0.007661      -0.004846       0.008039       0.000626      -0.007788      -0.005808       0.013597              1.723468       1.687681       0.120094      -0.182380       1.693467      -0.243330       1.789257          -0.000001
           96              H       8.064157      14.993556       4.196967       0.114345       1.040745 0.80263980E+01  0.79155386E+02                                 1.724570                            1.675969      -0.990267       2.408322                    0.997846       3.574942      10.153348       0.473264       1.312328      -0.701872      -0.021577      -0.044574       0.011421       0.050821       0.010959      -0.003439       0.001402       0.002596      -0.038340      -0.014047      -0.003469       0.017516              1.751046       1.584122       0.265613      -0.014584       2.080250      -0.239591       1.588767          -0.000001
           97              H      12.547886       7.738477       4.008523       0.121058       1.023548 0.79624684E+01  0.77847867E+02                                 1.675480                            1.647180      -0.751083       2.534657                    0.999217       3.345642       9.257441       0.490277       1.277808      -0.711287       0.027702       0.009356      -0.043858       0.052711      -0.003510      -0.007762      -0.008668       0.012105       0.013242      -0.015140       0.002370       0.012770              1.679429       1.615826       0.225502      -0.305832       1.632121      -0.080801       1.790341           0.000000
           98              H      10.145230       6.974462       3.902011       0.144584       1.092039 0.87110421E+01  0.87435853E+02                                 1.766284                            1.736889      -1.106540       2.370827                    0.995266       3.507122       9.956593       0.469874       1.298689      -0.705700      -0.035520       0.019889      -0.015618       0.043602      -0.007558       0.004356      -0.006085       0.022301      -0.003505      -0.014579      -0.001604       0.016182              1.768074       1.984396      -0.195472       0.264689       1.699614      -0.007484       1.620213           0.000000
           99              H      10.040767       6.269846       6.081403       0.123692       1.101326 0.89711545E+01  0.89838846E+02                                 1.726609                            1.724007      -0.676852       2.562106                    0.999240       3.335797       9.165254       0.492299       1.242398      -0.720492      -0.026171       0.023815       0.022151       0.041746      -0.006424      -0.007661       0.004846       0.008039       0.000626      -0.007788      -0.005808       0.013597              1.723468       1.687680      -0.120094      -0.182380       1.693466       0.243330       1.789256          -0.000001
          100              H      12.418843       4.752056       6.044533       0.114345       1.040745 0.80263980E+01  0.79155386E+02                                 1.724570                            1.675969      -0.990267       2.408322                    0.997846       3.574942      10.153348       0.473264       1.312328      -0.701872       0.021577      -0.044574      -0.011421       0.050821      -0.010959      -0.003439      -0.001402       0.002596      -0.038340      -0.014047      -0.003469       0.017516              1.751046       1.584122      -0.265613      -0.014584       2.080251       0.239591       1.588767          -0.000001
          101              H       2.306386       2.503023      16.474477       0.121058       1.023548 0.79624686E+01  0.77847867E+02                                 1.675480                            1.647180      -0.751083       2.534657                    0.999217       3.345642       9.257440       0.490277       1.277808      -0.711287       0.027702      -0.009356       0.043858       0.052711       0.003510       0.007762      -0.008668       0.012105       0.013242      -0.015140       0.002370       0.012770              1.679429       1.615826      -0.225502       0.305832       1.632121      -0.080801       1.790341           0.000000
          102              H      20.386730       3.267039      16.580989       0.144584       1.092039 0.87110392E+01  0.87435815E+02                                 1.766283                            1.736888      -1.106540       2.370827                    0.995266       3.507122       9.956592       0.469874       1.298688      -0.705700      -0.035520      -0.019889       0.015618       0.043602       0.007558      -0.004356      -0.006085       0.022301      -0.003505      -0.014579      -0.001604       0.016182              1.768074       1.984396       0.195471      -0.264689       1.699613      -0.007484       1.620213           0.000000
          103              H      20.282267       3.971654      14.401597       0.123692       1.101326 0.89711525E+01  0.89838828E+02                                 1.726609                            1.724007      -0.676852       2.562106                    0.999240       3.335796       9.165254       0.492299       1.242399      -0.720492      -0.026171      -0.023815      -0.022151       0.041746       0.006424       0.007661       0.004846       0.008039       0.000626      -0.007788      -0.005808       0.013597              1.723468       1.687681       0.120094       0.182380       1.693467       0.243330       1.789257          -0.000001
          104              H       2.177343       5.489444      14.438467       0.114345       1.040745 0.80263980E+01  0.79155386E+02                                 1.724570                            1.675969      -0.990267       2.408322                    0.997846       3.574942      10.153348       0.473264       1.312328      -0.701872       0.021577       0.044574       0.011421       0.050821       0.010959       0.003439      -0.001402       0.002596      -0.038340      -0.014047      -0.003469       0.017516              1.751046       1.584122       0.265613       0.014584       2.080251       0.239591       1.588767          -0.000001
          105              H      14.250023      18.176614      12.744523       0.121058       1.023548 0.79624684E+01  0.77847867E+02                                 1.675480                            1.647180      -0.751083       2.534657                    0.999217       3.345642       9.257441       0.490277       1.277808      -0.711287      -0.043858      -0.027702      -0.009356       0.052711       0.007762       0.008668      -0.003510       0.000568      -0.024779      -0.015140       0.002370       0.012770              1.679429       1.790341       0.305832       0.080802       1.615826       0.225502       1.632121           0.000000
          106              H      14.143512       0.096270      13.508538       0.144584       1.092039 0.87110400E+01  0.87435825E+02                                 1.766283                            1.736888      -1.106540       2.370827                    0.995266       3.507122       9.956592       0.469874       1.298688      -0.705700      -0.015618       0.035520      -0.019889       0.043602      -0.004356       0.006085      -0.007558      -0.012903      -0.031698      -0.014579      -0.001604       0.016182              1.768074       1.620212      -0.264689       0.007484       1.984396      -0.195472       1.699614           0.000000
          107              H      16.322903       0.200733      14.213154       0.123692       1.101325 0.89711508E+01  0.89838805E+02                                 1.726609                            1.724007      -0.676852       2.562106                    0.999240       3.335796       9.165253       0.492299       1.242399      -0.720492       0.022151       0.026171      -0.023815       0.041746       0.007661      -0.004846      -0.006424      -0.003707      -0.012371      -0.007788      -0.005808       0.013597              1.723468       1.789256       0.182380      -0.243330       1.687680      -0.120094       1.693467          -0.000001
          108              H      16.286033      18.305657      15.730944       0.114345       1.040746 0.80264023E+01  0.79155433E+02                                 1.724570                            1.675969      -0.990267       2.408322                    0.997846       3.574943      10.153349       0.473265       1.312327      -0.701872      -0.011421      -0.021577       0.044574       0.050821       0.003439       0.001402      -0.010959      -0.020468       0.015276      -0.014047      -0.003469       0.017516              1.751046       1.588767       0.014584      -0.239591       1.584122      -0.265613       2.080250          -0.000001
          109              H       6.232977       7.935114      17.979977       0.121058       1.023548 0.79624684E+01  0.77847867E+02                                 1.675480                            1.647180      -0.751083       2.534657                    0.999217       3.345642       9.257441       0.490277       1.277808      -0.711287       0.043858      -0.027702       0.009356       0.052711      -0.007762       0.008668       0.003510       0.000568      -0.024779      -0.015140       0.002370       0.012770              1.679429       1.790341      -0.305832       0.080801       1.615826      -0.225502       1.632121           0.000000
          110              H       6.339489      10.337770      17.215962       0.144584       1.092039 0.87110421E+01  0.87435853E+02                                 1.766284                            1.736889      -1.106540       2.370827                    0.995266       3.507122       9.956593       0.469874       1.298689      -0.705700       0.015618       0.035520       0.019889       0.043602       0.004356       0.006085       0.007558      -0.012903      -0.031698      -0.014579      -0.001604       0.016182              1.768074       1.620213       0.264689       0.007484       1.984396       0.195472       1.699614           0.000000
          111              H       4.160097      10.442233      16.511346       0.123692       1.101325 0.89711508E+01  0.89838805E+02                                 1.726609                            1.724007      -0.676852       2.562106                    0.999240       3.335796       9.165253       0.492299       1.242399      -0.720492      -0.022151       0.026171       0.023815       0.041746      -0.007661      -0.004846       0.006424      -0.003707      -0.012371      -0.007788      -0.005808       0.013597              1.723468       1.789256      -0.182380      -0.243330       1.687680       0.120094       1.693466          -0.000001
          112              H       4.196967       8.064157      14.993556       0.114345       1.040746 0.80264023E+01  0.79155433E+02                                 1.724570                            1.675969      -0.990267       2.408322                    0.997846       3.574943      10.153349       0.473265       1.312327      -0.701872       0.011421      -0.021577      -0.044574       0.050821      -0.003439       0.001402       0.010959      -0.020468       0.015276      -0.014047      -0.003469       0.017516              1.751046       1.588767      -0.014584      -0.239591       1.584122       0.265613       2.080250          -0.000001
          113              H       4.008523      12.547886       7.738477       0.121058       1.023548 0.79624686E+01  0.77847867E+02                                 1.675480                            1.647180      -0.751083       2.534657                    0.999217       3.345642       9.257440       0.490277       1.277808      -0.711287      -0.043858       0.027702       0.009356       0.052711      -0.007762      -0.008668      -0.003510       0.000568      -0.024779      -0.015140       0.002370       0.012770              1.679429       1.790341      -0.305832      -0.080801       1.615826       0.225502       1.632121           0.000000
          114              H       3.902011      10.145230       6.974462       0.144584       1.092039 0.87110424E+01  0.87435854E+02                                 1.766283                            1.736888      -1.106540       2.370827                    0.995266       3.507122       9.956592       0.469874       1.298688      -0.705700      -0.015618      -0.035520       0.019889       0.043602       0.004356      -0.006085      -0.007558      -0.012903      -0.031698      -0.014579      -0.001604       0.016182              1.768074       1.620212       0.264689      -0.007484       1.984396      -0.195472       1.699614           0.000000
          115              H       6.081403      10.040767       6.269846       0.123692       1.101325 0.89711508E+01  0.89838805E+02                                 1.726609                            1.724007      -0.676852       2.562106                    0.999240       3.335796       9.165253       0.492299       1.242399      -0.720492       0.022151      -0.026171       0.023815       0.041746      -0.007661       0.004846      -0.006424      -0.003707      -0.012371      -0.007788      -0.005808       0.013597              1.723468       1.789256      -0.182380       0.243330       1.687680      -0.120094       1.693467          -0.000001
          116              H       6.044533      12.418843       4.752056       0.114345       1.040746 0.80264023E+01  0.79155433E+02                                 1.724570                            1.675969      -0.990267       2.408322                    0.997846       3.574943      10.153349       0.473265       1.312327      -0.701872      -0.011421       0.021577      -0.044574       0.050821      -0.003439      -0.001402      -0.010959      -0.020468       0.015276      -0.014047      -0.003469       0.017516              1.751046       1.588767      -0.014584       0.239591       1.584122      -0.265613       2.080250          -0.000001
          117              H      16.474477       2.306386       2.503023       0.121058       1.023548 0.79624684E+01  0.77847866E+02                                 1.675480                            1.647180      -0.751083       2.534657                    0.999217       3.345642       9.257441       0.490277       1.277808      -0.711287       0.043858       0.027702      -0.009356       0.052711       0.007762      -0.008668       0.003510       0.000568      -0.024779      -0.015140       0.002370       0.012770              1.679429       1.790341       0.305832      -0.080802       1.615826      -0.225502       1.632121           0.000000
          118              H      16.580989      20.386730       3.267039       0.144584       1.092039 0.87110392E+01  0.87435815E+02                                 1.766283                            1.736888      -1.106540       2.370827                    0.995266       3.507122       9.956592       0.469874       1.298688      -0.705700       0.015618      -0.035520      -0.019889       0.043602      -0.004356      -0.006085       0.007558      -0.012903      -0.031698      -0.014579      -0.001604       0.016182              1.768074       1.620213      -0.264689      -0.007484       1.984396       0.195471       1.699613           0.000000
          119              H      14.401597      20.282267       3.971654       0.123692       1.101325 0.89711505E+01  0.89838800E+02                                 1.726609                            1.724007      -0.676852       2.562106                    0.999240       3.335796       9.165252       0.492299       1.242399      -0.720492      -0.022151      -0.026171      -0.023815       0.041746       0.007661       0.004846       0.006424      -0.003707      -0.012371      -0.007788      -0.005808       0.013597              1.723467       1.789256       0.182380       0.243330       1.687680       0.120094       1.693466          -0.000001
          120              H      14.438467       2.177343       5.489444       0.114345       1.040746 0.80264023E+01  0.79155433E+02                                 1.724570                            1.675969      -0.990267       2.408322                    0.997846       3.574943      10.153349       0.473265       1.312327      -0.701872       0.011421       0.021577       0.044574       0.050821       0.003439      -0.001402       0.010959      -0.020468       0.015276      -0.014047      -0.003469       0.017516              1.751046       1.588767       0.014584       0.239591       1.584122       0.265613       2.080250          -0.000001
          121              H       7.738477       6.232977       2.306386       0.121058       1.023548 0.79624682E+01  0.77847866E+02                                 1.675480                            1.647180      -0.751083       2.534657                    0.999217       3.345642       9.257442       0.490277       1.277808      -0.711287       0.009356       0.043858       0.027702       0.052711       0.008668      -0.003510       0.007762      -0.012674       0.011537      -0.015140       0.002370       0.012770              1.679430       1.632121       0.080802       0.225502       1.790341       0.305832       1.615826           0.000000
          122              H       6.974462       6.339489      20.386730       0.144584       1.092039 0.87110432E+01  0.87435869E+02                                 1.766284                            1.736889      -1.106541       2.370827                    0.995266       3.507122       9.956594       0.469874       1.298689      -0.705700       0.019889       0.015618      -0.035520       0.043602       0.006085      -0.007558      -0.004356      -0.009398       0.035204      -0.014579      -0.001604       0.016182              1.768075       1.699614       0.007484      -0.195472       1.620213      -0.264689       1.984397           0.000000
          123              H       6.269846       4.160097      20.282267       0.123692       1.101326 0.89711562E+01  0.89838869E+02                                 1.726609                            1.724007      -0.676853       2.562106                    0.999240       3.335797       9.165255       0.492299       1.242399      -0.720492       0.023815      -0.022151      -0.026171       0.041746      -0.004846      -0.006424       0.007661      -0.004332       0.011746      -0.007788      -0.005808       0.013597              1.723468       1.693467      -0.243330      -0.120094       1.789256       0.182380       1.687681          -0.000001
          124              H       4.752056       4.196967       2.177343       0.114345       1.040745 0.80263980E+01  0.79155386E+02                                 1.724570                            1.675969      -0.990267       2.408322                    0.997846       3.574942      10.153348       0.473264       1.312328      -0.701872      -0.044574       0.011421       0.021577       0.050821       0.001402      -0.010959       0.003439       0.017872       0.023064      -0.014047      -0.003469       0.017516              1.751046       2.080250      -0.239591      -0.265613       1.588767       0.014584       1.584122          -0.000001
          125              H       2.503023      14.250023      12.547886       0.121058       1.023548 0.79624684E+01  0.77847866E+02                                 1.675480                            1.647180      -0.751083       2.534657                    0.999217       3.345642       9.257441       0.490277       1.277808      -0.711287      -0.009356      -0.043858       0.027702       0.052711       0.008668       0.003510      -0.007762      -0.012674       0.011537      -0.015140       0.002370       0.012770              1.679429       1.632121       0.080802      -0.225502       1.790341      -0.305832       1.615826           0.000000
          126              H       3.267039      14.143512      10.145230       0.144584       1.092038 0.87110377E+01  0.87435802E+02                                 1.766283                            1.736888      -1.106541       2.370827                    0.995266       3.507122       9.956594       0.469874       1.298689      -0.705700      -0.019889      -0.015618      -0.035520       0.043602       0.006085       0.007558       0.004356      -0.009398       0.035204      -0.014579      -0.001604       0.016182              1.768074       1.699614       0.007484       0.195471       1.620212       0.264689       1.984397           0.000000
          127              H       3.971654      16.322903      10.040767       0.123692       1.101326 0.89711561E+01  0.89838869E+02                                 1.726609                            1.724007      -0.676853       2.562106                    0.999240       3.335797       9.165255       0.492299       1.242399      -0.720492      -0.023815       0.022151      -0.026171       0.041746      -0.004846       0.006424      -0.007661      -0.004332       0.011746      -0.007788      -0.005808       0.013597              1.723468       1.693467      -0.243330       0.120094       1.789256      -0.182380       1.687681          -0.000001
          128              H       5.489444      16.286033      12.418843       0.114345       1.040745 0.80263980E+01  0.79155386E+02                                 1.724570                            1.675969      -0.990267       2.408322                    0.997846       3.574942      10.153348       0.473264       1.312328      -0.701872       0.044574      -0.011421       0.021577       0.050821       0.001402       0.010959      -0.003439       0.017872       0.023064      -0.014047      -0.003469       0.017516              1.751046       2.080251      -0.239591       0.265613       1.588767      -0.014584       1.584122          -0.000001
          129              H      12.744523      16.474477       7.935114       0.121058       1.023548 0.79624682E+01  0.77847866E+02                                 1.675480                            1.647180      -0.751083       2.534657                    0.999217       3.345642       9.257442       0.490277       1.277808      -0.711287      -0.009356       0.043858      -0.027702       0.052711      -0.008668      -0.003510      -0.007762      -0.012674       0.011537      -0.015140       0.002370       0.012770              1.679430       1.632121      -0.080802       0.225502       1.790341      -0.305832       1.615826           0.000000
          130              H      13.508538      16.580989      10.337770       0.144584       1.092039 0.87110435E+01  0.87435871E+02                                 1.766284                            1.736889      -1.106540       2.370827                    0.995266       3.507122       9.956593       0.469874       1.298689      -0.705700      -0.019889       0.015618       0.035520       0.043602      -0.006085      -0.007558       0.004356      -0.009398       0.035204      -0.014579      -0.001604       0.016182              1.768074       1.699614      -0.007484      -0.195472       1.620213       0.264689       1.984396           0.000000
          131              H      14.213154      14.401597      10.442233       0.123692       1.101326 0.89711562E+01  0.89838869E+02                                 1.726609                            1.724007      -0.676853       2.562106                    0.999240       3.335797       9.165255       0.492299       1.242399      -0.720492      -0.023815      -0.022151       0.026171       0.041746       0.004846      -0.006424      -0.007661      -0.004332       0.011746      -0.007788      -0.005808       0.013597              1.723468       1.693467       0.243330      -0.120094       1.789256      -0.182380       1.687681          -0.000001
          132              H      15.730944      14.438467       8.064157       0.114345       1.040745 0.80263980E+01  0.79155386E+02                                 1.724570                            1.675969      -0.990267       2.408322                    0.997846       3.574942      10.153348       0.473264       1.312328      -0.701872       0.044574       0.011421      -0.021577       0.050821      -0.001402      -0.010959      -0.003439       0.017872       0.023064      -0.014047      -0.003469       0.017516              1.751046       2.080251       0.239591      -0.265613       1.588767      -0.014584       1.584122          -0.000001
          133              H      17.979977       4.008523      18.176614       0.121058       1.023548 0.79624684E+01  0.77847867E+02                                 1.675480                            1.647180      -0.751083       2.534657                    0.999217       3.345642       9.257441       0.490277       1.277808      -0.711287       0.009356      -0.043858      -0.027702       0.052711      -0.008668       0.003510       0.007762      -0.012674       0.011537      -0.015140       0.002370       0.012770              1.679429       1.632121      -0.080801      -0.225502       1.790341       0.305832       1.615826           0.000000
          134              H      17.215962       3.902011       0.096270       0.144584       1.092039 0.87110438E+01  0.87435872E+02                                 1.766283                            1.736889      -1.106540       2.370827                    0.995266       3.507122       9.956592       0.469874       1.298688      -0.705700       0.019889      -0.015618       0.035520       0.043602      -0.006085       0.007558      -0.004356      -0.009398       0.035204      -0.014579      -0.001604       0.016182              1.768074       1.699614      -0.007484       0.195472       1.620213      -0.264689       1.984396           0.000000
          135              H      16.511346       6.081403       0.200733       0.123692       1.101326 0.89711562E+01  0.89838869E+02                                 1.726609                            1.724007      -0.676853       2.562106                    0.999240       3.335797       9.165255       0.492299       1.242399      -0.720492       0.023815       0.022151       0.026171       0.041746       0.004846       0.006424       0.007661      -0.004332       0.011746      -0.007788      -0.005808       0.013597              1.723468       1.693467       0.243330       0.120094       1.789256       0.182380       1.687681          -0.000001
          136              H      14.993556       6.044533      18.305657       0.114345       1.040745 0.80263980E+01  0.79155386E+02                                 1.724570                            1.675969      -0.990267       2.408322                    0.997846       3.574942      10.153348       0.473264       1.312328      -0.701872      -0.044574      -0.011421      -0.021577       0.050821      -0.001402       0.010959       0.003439       0.017872       0.023064      -0.014047      -0.003469       0.017516              1.751046       2.080251       0.239591       0.265613       1.588767       0.014584       1.584122          -0.000001
          137              H       2.306386       7.738477       6.232977       0.121058       1.023548 0.79624684E+01  0.77847866E+02                                 1.675480                            1.647180      -0.751083       2.534657                    0.999217       3.345642       9.257441       0.490277       1.277808      -0.711287       0.027702       0.009356       0.043858       0.052711      -0.003510       0.007762       0.008668       0.012105       0.013242      -0.015140       0.002370       0.012770              1.679429       1.615826       0.225502       0.305832       1.632121       0.080802       1.790341           0.000000
          138              H      20.386730       6.974462       6.339489       0.144584       1.092039 0.87110421E+01  0.87435853E+02                                 1.766284                            1.736889      -1.106540       2.370827                    0.995266       3.507122       9.956593       0.469874       1.298689      -0.705700      -0.035520       0.019889       0.015618       0.043602      -0.007558      -0.004356       0.006085       0.022301      -0.003505      -0.014579      -0.001604       0.016182              1.768074       1.984396      -0.195472      -0.264689       1.699614       0.007484       1.620213           0.000000
          139              H      20.282267       6.269846       4.160097       0.123692       1.101326 0.89711525E+01  0.89838828E+02                                 1.726609                            1.724007      -0.676852       2.562106                    0.999240       3.335796       9.165254       0.492299       1.242399      -0.720492      -0.026171       0.023815      -0.022151       0.041746      -0.006424       0.007661      -0.004846       0.008039       0.000626      -0.007788      -0.005808       0.013597              1.723468       1.687681      -0.120094       0.182380       1.693467      -0.243330       1.789257          -0.000001
          140              H       2.177343       4.752056       4.196967       0.114345       1.040745 0.80263980E+01  0.79155386E+02                                 1.724570                            1.675969      -0.990267       2.408322                    0.997846       3.574942      10.153348       0.473264       1.312328      -0.701872       0.021577      -0.044574       0.011421       0.050821      -0.010959       0.003439       0.001402       0.002596      -0.038340      -0.014047      -0.003469       0.017516              1.751046       1.584122      -0.265613       0.014584       2.080250      -0.239591       1.588767          -0.000001
          141              H      12.547886       2.503023      14.250023       0.121058       1.023548 0.79624682E+01  0.77847866E+02                                 1.675480                            1.647180      -0.751083       2.534657                    0.999217       3.345642       9.257442       0.490277       1.277808      -0.711287       0.027702      -0.009356      -0.043858       0.052711       0.003510      -0.007762       0.008668       0.012105       0.013242      -0.015140       0.002370       0.012770              1.679430       1.615826      -0.225502      -0.305832       1.632121       0.080802       1.790341           0.000000
          142              H      10.145230       3.267039      14.143512       0.144584       1.092038 0.87110380E+01  0.87435803E+02                                 1.766283                            1.736888      -1.106540       2.370827                    0.995266       3.507122       9.956593       0.469874       1.298689      -0.705700      -0.035520      -0.019889      -0.015618       0.043602       0.007558       0.004356       0.006085       0.022301      -0.003505      -0.014579      -0.001604       0.016182              1.768074       1.984396       0.195471       0.264689       1.699613       0.007484       1.620212           0.000000
          143              H      10.040767       3.971654      16.322903       0.123692       1.101326 0.89711525E+01  0.89838828E+02                                 1.726609                            1.724007      -0.676852       2.562106                    0.999240       3.335796       9.165254       0.492299       1.242399      -0.720492      -0.026171      -0.023815       0.022151       0.041746       0.006424      -0.007661      -0.004846       0.008039       0.000626      -0.007788      -0.005808       0.013597              1.723468       1.687681       0.120094      -0.182380       1.693467      -0.243330       1.789257          -0.000001
          144              H      12.418843       5.489444      16.286033       0.114345       1.040745 0.80263980E+01  0.79155386E+02                                 1.724570                            1.675969      -0.990267       2.408322                    0.997846       3.574942      10.153348       0.473264       1.312328      -0.701872       0.021577       0.044574      -0.011421       0.050821       0.010959      -0.003439       0.001402       0.002596      -0.038340      -0.014047      -0.003469       0.017516              1.751046       1.584122       0.265613      -0.014584       2.080251      -0.239591       1.588767          -0.000001
          145              H       7.935114      12.744523      16.474477       0.121058       1.023548 0.79624682E+01  0.77847866E+02                                 1.675480                            1.647180      -0.751083       2.534657                    0.999217       3.345642       9.257442       0.490277       1.277808      -0.711287      -0.027702      -0.009356       0.043858       0.052711      -0.003510      -0.007762      -0.008668       0.012105       0.013242      -0.015140       0.002370       0.012770              1.679430       1.615826       0.225502      -0.305832       1.632121      -0.080802       1.790341           0.000000
          146              H      10.337770      13.508538      16.580989       0.144584       1.092039 0.87110435E+01  0.87435871E+02                                 1.766284                            1.736889      -1.106540       2.370827                    0.995266       3.507122       9.956593       0.469874       1.298689      -0.705700       0.035520      -0.019889       0.015618       0.043602      -0.007558       0.004356      -0.006085       0.022301      -0.003505      -0.014579      -0.001604       0.016182              1.768075       1.984396      -0.195472       0.264689       1.699614      -0.007484       1.620213           0.000000
          147              H      10.442233      14.213154      14.401597       0.123692       1.101326 0.89711525E+01  0.89838828E+02                                 1.726609                            1.724007      -0.676852       2.562106                    0.999240       3.335796       9.165254       0.492299       1.242399      -0.720492       0.026171      -0.023815      -0.022151       0.041746      -0.006424      -0.007661       0.004846       0.008039       0.000626      -0.007788      -0.005808       0.013597              1.723468       1.687681      -0.120094      -0.182380       1.693467       0.243330       1.789257          -0.000001
          148              H       8.064157      15.730944      14.438467       0.114345       1.040745 0.80263980E+01  0.79155386E+02                                 1.724570                            1.675969      -0.990267       2.408322                    0.997846       3.574942      10.153348       0.473264       1.312328      -0.701872      -0.021577       0.044574       0.011421       0.050821      -0.010959      -0.003439      -0.001402       0.002596      -0.038340      -0.014047      -0.003469       0.017516              1.751046       1.584122      -0.265613      -0.014584       2.080251       0.239591       1.588767          -0.000001
          149              H      18.176614      17.979977       4.008523       0.121058       1.023548 0.79624684E+01  0.77847867E+02                                 1.675480                            1.647180      -0.751083       2.534657                    0.999217       3.345642       9.257441       0.490277       1.277808      -0.711287      -0.027702       0.009356      -0.043858       0.052711       0.003510       0.007762      -0.008668       0.012105       0.013242      -0.015140       0.002370       0.012770              1.679429       1.615826      -0.225502       0.305832       1.632121      -0.080801       1.790341           0.000000
          150              H       0.096270      17.215962       3.902011       0.144584       1.092039 0.87110433E+01  0.87435870E+02                                 1.766284                            1.736889      -1.106540       2.370827                    0.995266       3.507122       9.956594       0.469874       1.298689      -0.705700       0.035520       0.019889      -0.015618       0.043602       0.007558      -0.004356      -0.006085       0.022301      -0.003505      -0.014579      -0.001604       0.016182              1.768075       1.984397       0.195472      -0.264689       1.699614      -0.007484       1.620213           0.000000
          151              H       0.200733      16.511346       6.081403       0.123692       1.101326 0.89711525E+01  0.89838829E+02                                 1.726609                            1.724007      -0.676852       2.562106                    0.999240       3.335796       9.165254       0.492299       1.242399      -0.720492       0.026171       0.023815       0.022151       0.041746       0.006424       0.007661       0.004846       0.008039       0.000626      -0.007788      -0.005808       0.013597              1.723468       1.687681       0.120094       0.182380       1.693467       0.243330       1.789257          -0.000001
          152              H      18.305657      14.993556       6.044533       0.114345       1.040745 0.80263980E+01  0.79155386E+02                                 1.724570                            1.675969      -0.990267       2.408322                    0.997846       3.574942      10.153348       0.473264       1.312328      -0.701872      -0.021577      -0.044574      -0.011421       0.050821       0.010959       0.003439      -0.001402       0.002596      -0.038340      -0.014047      -0.003469       0.017516              1.751046       1.584122       0.265613       0.014584       2.080251       0.239591       1.588767          -0.000001
          153              H       6.232977       2.306386       7.738477       0.121058       1.023548 0.79624682E+01  0.77847866E+02                                 1.675480                            1.647180      -0.751083       2.534657                    0.999217       3.345642       9.257442       0.490277       1.277808      -0.711287       0.043858       0.027702       0.009356       0.052711       0.007762       0.008668      -0.003510       0.000568      -0.024779      -0.015140       0.002370       0.012770              1.679430       1.790341       0.305832       0.080802       1.615826       0.225502       1.632121           0.000000
          154              H       6.339489      20.386730       6.974462       0.144584       1.092039 0.87110433E+01  0.87435870E+02                                 1.766284                            1.736889      -1.106541       2.370827                    0.995266       3.507122       9.956594       0.469874       1.298689      -0.705700       0.015618      -0.035520       0.019889       0.043602      -0.004356       0.006085      -0.007558      -0.012903      -0.031699      -0.014579      -0.001604       0.016182              1.768075       1.620213      -0.264689       0.007484       1.984397      -0.195472       1.699614           0.000000
          155              H       4.160097      20.282267       6.269846       0.123692       1.101325 0.89711508E+01  0.89838805E+02                                 1.726609                            1.724007      -0.676852       2.562106                    0.999240       3.335796       9.165253       0.492299       1.242399      -0.720492      -0.022151      -0.026171       0.023815       0.041746       0.007661      -0.004846      -0.006424      -0.003707      -0.012371      -0.007788      -0.005808       0.013597              1.723468       1.789256       0.182380      -0.243330       1.687680      -0.120094       1.693467          -0.000001
          156              H       4.196967       2.177343       4.752056       0.114345       1.040746 0.80264023E+01  0.79155433E+02                                 1.724570                            1.675969      -0.990267       2.408322                    0.997846       3.574943      10.153349       0.473265       1.312327      -0.701872       0.011421       0.021577      -0.044574       0.050821       0.003439       0.001402      -0.010959      -0.020468       0.015276      -0.014047      -0.003469       0.017516              1.751046       1.588767       0.014584      -0.239591       1.584122      -0.265613       2.080250          -0.000001
          157              H      14.250023      12.547886       2.503023       0.121058       1.023548 0.79624684E+01  0.77847867E+02                                 1.675480                            1.647180      -0.751083       2.534657                    0.999217       3.345642       9.257441       0.490277       1.277808      -0.711287      -0.043858       0.027702      -0.009356       0.052711      -0.007762       0.008668       0.003510       0.000568      -0.024779      -0.015140       0.002370       0.012770              1.679429       1.790341      -0.305832       0.080802       1.615826      -0.225502       1.632121           0.000000
          158              H      14.143512      10.145230       3.267039       0.144584       1.092038 0.87110377E+01  0.87435802E+02                                 1.766283                            1.736888      -1.106540       2.370827                    0.995266       3.507122       9.956594       0.469874       1.298689      -0.705700      -0.015618      -0.035520      -0.019889       0.043602       0.004356       0.006085       0.007558      -0.012903      -0.031698      -0.014579      -0.001604       0.016182              1.768074       1.620212       0.264689       0.007484       1.984397       0.195471       1.699614           0.000000
          159              H      16.322903      10.040767       3.971654       0.123692       1.101325 0.89711508E+01  0.89838805E+02                                 1.726609                            1.724007      -0.676852       2.562106                    0.999240       3.335796       9.165253       0.492299       1.242399      -0.720492       0.022151      -0.026171      -0.023815       0.041746      -0.007661      -0.004846       0.006424      -0.003707      -0.012371      -0.007788      -0.005808       0.013597              1.723468       1.789256      -0.182380      -0.243330       1.687680       0.120094       1.693467          -0.000001
          160              H      16.286033      12.418843       5.489444       0.114345       1.040746 0.80264023E+01  0.79155433E+02                                 1.724570                            1.675969      -0.990267       2.408322                    0.997846       3.574943      10.153349       0.473265       1.312327      -0.701872      -0.011421       0.021577       0.044574       0.050821      -0.003439       0.001402       0.010959      -0.020468       0.015276      -0.014047      -0.003469       0.017516              1.751046       1.588767      -0.014584      -0.239591       1.584122       0.265613       2.080250          -0.000001
          161              H      16.474477       7.935114      12.744523       0.121058       1.023548 0.79624684E+01  0.77847867E+02                                 1.675480                            1.647180      -0.751083       2.534657                    0.999217       3.345642       9.257441       0.490277       1.277808      -0.711287       0.043858      -0.027702      -0.009356       0.052711      -0.007762      -0.008668      -0.003510       0.000568      -0.024779      -0.015140       0.002370       0.012770              1.679429       1.790341      -0.305832      -0.080802       1.615826       0.225502       1.632121           0.000000
          162              H      16.580989      10.337770      13.508538       0.144584       1.092039 0.87110421E+01  0.87435853E+02                                 1.766284                            1.736889      -1.106540       2.370827                    0.995266       3.507122       9.956593       0.469874       1.298689      -0.705700       0.015618       0.035520      -0.019889       0.043602       0.004356      -0.006085      -0.007558      -0.012903      -0.031698      -0.014579      -0.001604       0.016182              1.768074       1.620213       0.264689      -0.007484       1.984396      -0.195472       1.699614           0.000000
          163              H      14.401597      10.442233      14.213154       0.123692       1.101325 0.89711508E+01  0.89838805E+02                                 1.726609                            1.724007      -0.676852       2.562106                    0.999240       3.335796       9.165253       0.492299       1.242399      -0.720492      -0.022151       0.026171      -0.023815       0.041746      -0.007661       0.004846      -0.006424      -0.003707      -0.012371      -0.007788      -0.005808       0.013597              1.723468       1.789256      -0.182380       0.243330       1.687680      -0.120094       1.693467          -0.000001
          164              H      14.438467       8.064157      15.730944       0.114345       1.040746 0.80264023E+01  0.79155433E+02                                 1.724570                            1.675969      -0.990267       2.408322                    0.997846       3.574943      10.153349       0.473265       1.312327      -0.701872       0.011421      -0.021577       0.044574       0.050821      -0.003439      -0.001402      -0.010959      -0.020468       0.015276      -0.014047      -0.003469       0.017516              1.751046       1.588767      -0.014584       0.239591       1.584122      -0.265613       2.080250          -0.000001
          165              H       4.008523      18.176614      17.979977       0.121058       1.023548 0.79624682E+01  0.77847866E+02                                 1.675480                            1.647180      -0.751083       2.534657                    0.999217       3.345642       9.257442       0.490277       1.277808      -0.711287      -0.043858      -0.027702       0.009356       0.052711       0.007762      -0.008668       0.003510       0.000568      -0.024779      -0.015140       0.002370       0.012770              1.679430       1.790341       0.305832      -0.080802       1.615826      -0.225502       1.632121           0.000000
          166              H       3.902011       0.096270      17.215962       0.144584       1.092039 0.87110435E+01  0.87435871E+02                                 1.766284                            1.736889      -1.106540       2.370827                    0.995266       3.507122       9.956593       0.469874       1.298689      -0.705700      -0.015618       0.035520       0.019889       0.043602      -0.004356      -0.006085       0.007558      -0.012903      -0.031699      -0.014579      -0.001604       0.016182              1.768075       1.620213      -0.264689      -0.007484       1.984396       0.195472       1.699614           0.000000
          167              H       6.081403       0.200733      16.511346       0.123692       1.101325 0.89711508E+01  0.89838805E+02                                 1.726609                            1.724007      -0.676852       2.562106                    0.999240       3.335796       9.165253       0.492299       1.242399      -0.720492       0.022151       0.026171       0.023815       0.041746       0.007661       0.004846       0.006424      -0.003707      -0.012371      -0.007788      -0.005808       0.013597              1.723468       1.789256       0.182380       0.243330       1.687680       0.120094       1.693467          -0.000001
          168              H       6.044533      18.305657      14.993556       0.114345       1.040746 0.80264023E+01  0.79155433E+02                                 1.724570                            1.675969      -0.990267       2.408322                    0.997846       3.574943      10.153349       0.473265       1.312327      -0.701872      -0.011421      -0.021577      -0.044574       0.050821       0.003439      -0.001402       0.010959      -0.020468       0.015276      -0.014047      -0.003469       0.017516              1.751046       1.588767       0.014584       0.239591       1.584122       0.265613       2.080250          -0.000001
          169              C      13.012850      14.993556      18.756283       0.031827      27.040417 0.38343321E+03  0.87111526E+04                                 7.916692                            6.506879      -0.125765       1.998543                    0.997587      25.995165      72.788224       0.651078       0.414083      -1.068718       0.090600       0.023245      -0.024296       0.096639       0.056703       0.005190      -0.050209      -0.043436       0.021827      -0.078635      -0.001141       0.079776              9.275184      13.146307      -2.795980       1.423943       8.372041      -0.711079       6.307204           0.000000
          170              C      11.759290      15.667447      19.311372       0.616616      20.857467 0.23733474E+03  0.48622269E+04                                 7.080520                            5.550736      -0.080515       2.048170                    0.999331      21.765434      61.080252       0.614131       0.486823      -1.009536      -0.050264       0.034827       0.008559       0.061746       0.047756       0.067633       0.058878      -0.034694       0.046697      -0.075639      -0.042885       0.118524              8.032446      10.559429      -1.965715      -1.592855       7.127071      -1.973262       6.410838           0.000001
          171              C      13.969406      14.489674      19.784530      -0.185899      31.642564 0.48512940E+03  0.11767710E+05                                 8.902701                            7.413301      -0.494633       1.839895                    0.996988      29.866929      88.323711       0.594395       0.424812      -1.054822      -0.007835       0.066845      -0.008963       0.067897       0.048665       0.026784      -0.006054      -0.013474       0.000978      -0.059348       0.006736       0.052612             10.315128      11.183319      -3.550291       1.069059      11.912198      -0.378699       7.849867           0.000000
          172              C      14.794871      13.414317      19.094253       0.640453      20.035809 0.24265359E+03  0.49999129E+04                                 6.972213                            5.634666      -0.052515       2.058769                    0.999497      21.712518      61.151399       0.605828       0.490660      -1.007335       0.013886      -0.032699      -0.029498       0.046176       0.004654       0.080210      -0.013744       0.059594       0.120104      -0.066217      -0.040686       0.106903              7.914856       7.868949      -2.438089      -2.057196      10.583980       0.708480       5.291639           0.000001
          173              C      14.755953      15.763717      20.089726      -0.173098      31.880181 0.49423230E+03  0.12033286E+05                                 8.980987                            7.506917      -0.489146       1.842298                    0.996705      29.818122      88.078734       0.588342       0.427586      -1.054076      -0.038950      -0.030606      -0.052450       0.072144       0.035653      -0.020927      -0.003287      -0.041157       0.070226      -0.056365       0.015083       0.041282             10.435854      11.314903      -1.979570       4.216399       9.922834      -2.035059      10.069824          -0.000000
          174              C      16.097590      15.487196       0.307245       0.639049      20.822793 0.24505971E+03  0.50477984E+04                                 7.049493                            5.600001       0.015809       2.076206                    0.999647      21.713928      60.588015       0.619642       0.479883      -1.015786       0.028231       0.001665       0.036889       0.046482      -0.006708      -0.012380       0.070639      -0.126035      -0.015856      -0.064400      -0.045709       0.110109              8.041603       9.853964      -1.040983       2.521355       5.829632      -2.760532       8.441213           0.000001
          175              C      14.874755      16.480622      18.737848       0.030174      26.782885 0.39265311E+03  0.89779534E+04                                 7.852196                            6.595050      -0.196034       1.968874                    0.997879      26.284147      73.946120       0.644881       0.415392      -1.067377      -0.050165      -0.078131      -0.007002       0.093113       0.046794       0.038141      -0.002666       0.070906       0.102865      -0.079431       0.007185       0.072246              8.978508       8.113329      -1.347294       1.071383      11.891091      -1.896967       6.931104          -0.000001
          176              C      14.645345      17.982026      18.860746       0.609631      21.644124 0.24765421E+03  0.51209211E+04                                 7.250186                            5.650530      -0.007407       2.069360                    0.999575      21.917148      61.517121       0.612689       0.483464      -1.012666      -0.014558       0.063126      -0.002362       0.064826       0.006100      -0.060628      -0.024121       0.058552       0.266886      -0.077434      -0.042465       0.119899              8.258648       7.533791      -0.691944       2.063420      12.139312      -0.233395       5.102840           0.000000
          177              C      17.711650       5.489444       8.514783       0.031827      27.040418 0.38343321E+03  0.87111525E+04                                 7.916692                            6.506879      -0.125765       1.998543                    0.997587      25.995165      72.788225       0.651078       0.414083      -1.068718      -0.090600      -0.023245      -0.024296       0.096639       0.056703      -0.005190       0.050209      -0.043436       0.021827      -0.078635      -0.001141       0.079776              9.275185      13.146308      -2.795980      -1.423943       8.372042       0.711079       6.307204           0.000000
          178              C      18.965210       4.815553       9.069872       0.616616      20.857467 0.23733474E+03  0.48622267E+04                                 7.080520                            5.550736      -0.080515       2.048170                    0.999331      21.765434      61.080252       0.614131       0.486823      -1.009536       0.050264      -0.034827       0.008559       0.061746       0.047756      -0.067633      -0.058878      -0.034694       0.046697      -0.075639      -0.042885       0.118524              8.032446      10.559429      -1.965715       1.592855       7.127071       1.973262       6.410838           0.000001
          179              C      16.755094       5.993326       9.543030      -0.185899      31.642573 0.48512955E+03  0.11767714E+05                                 8.902703                            7.413302      -0.494633       1.839895                    0.996988      29.866930      88.323715       0.594394       0.424812      -1.054822       0.007835      -0.066845      -0.008963       0.067897       0.048665      -0.026784       0.006054      -0.013474       0.000978      -0.059348       0.006736       0.052612             10.315130      11.183320      -3.550291      -1.069061      11.912202       0.378702       7.849868           0.000000
          180              C      15.929629       7.068683       8.852753       0.640453      20.035808 0.24265359E+03  0.49999127E+04                                 6.972213                            5.634666      -0.052515       2.058769                    0.999497      21.712518      61.151400       0.605828       0.490660      -1.007335      -0.013886       0.032699      -0.029498       0.046176       0.004654      -0.080210       0.013744       0.059594       0.120104      -0.066217      -0.040686       0.106903              7.914856       7.868949      -2.438089       2.057196      10.583979      -0.708480       5.291639           0.000001
          181              C      15.968547       4.719283       9.848226      -0.173098      31.880178 0.49423227E+03  0.12033285E+05                                 8.980986                            7.506917      -0.489145       1.842298                    0.996705      29.818121      88.078729       0.588342       0.427586      -1.054076       0.038950       0.030606      -0.052450       0.072144       0.035653       0.020927       0.003287      -0.041157       0.070226      -0.056365       0.015083       0.041282             10.435852      11.314900      -1.979569      -4.216398       9.922833       2.035059      10.069823          -0.000000
          182              C      14.626910       4.995804      10.548745       0.639049      20.822789 0.24505973E+03  0.50477988E+04                                 7.049493                            5.600001       0.015809       2.076206                    0.999647      21.713928      60.588016       0.619641       0.479883      -1.015786      -0.028231      -0.001665       0.036889       0.046482      -0.006708       0.012380      -0.070639      -0.126035      -0.015856      -0.064400      -0.045709       0.110109              8.041601       9.853962      -1.040980      -2.521351       5.829630       2.760530       8.441210           0.000001
          183              C      15.849745       4.002378       8.496348       0.030174      26.782881 0.39265308E+03  0.89779527E+04                                 7.852196                            6.595050      -0.196034       1.968874                    0.997879      26.284146      73.946119       0.644881       0.415392      -1.067376       0.050165       0.078131      -0.007002       0.093113       0.046794      -0.038141       0.002666       0.070906       0.102865      -0.079431       0.007185       0.072246              8.978507       8.113329      -1.347293      -1.071382      11.891090       1.896967       6.931103          -0.000001
          184              C      16.079155       2.500974       8.619246       0.609631      21.644116 0.24765410E+03  0.51209183E+04                                 7.250184                            5.650529      -0.007407       2.069360                    0.999575      21.917148      61.517120       0.612689       0.483464      -1.012666       0.014558      -0.063126      -0.002362       0.064826       0.006100       0.060628       0.024121       0.058552       0.266886      -0.077434      -0.042465       0.119899              8.258645       7.533792      -0.691944      -2.063421      12.139303       0.233396       5.102839           0.000000
          185              C       7.470150       4.752056      11.968217       0.031827      27.040417 0.38343321E+03  0.87111525E+04                                 7.916692                            6.506879      -0.125765       1.998543                    0.997587      25.995165      72.788225       0.651078       0.414083      -1.068718      -0.090600       0.023245       0.024296       0.096639      -0.056703       0.005190       0.050209      -0.043436       0.021827      -0.078635      -0.001141       0.079776              9.275185      13.146308       2.795981       1.423943       8.372042       0.711079       6.307204           0.000000
          186              C       8.723710       5.425947      11.413128       0.616616      20.857467 0.23733474E+03  0.48622268E+04                                 7.080520                            5.550736      -0.080515       2.048170                    0.999331      21.765434      61.080251       0.614131       0.486823      -1.009536       0.050264       0.034827      -0.008559       0.061746      -0.047756       0.067633      -0.058878      -0.034694       0.046697      -0.075639      -0.042885       0.118524              8.032446      10.559429       1.965715      -1.592855       7.127071       1.973262       6.410838           0.000001
          187              C       6.513594       4.248174      10.939970      -0.185898      31.642571 0.48512953E+03  0.11767713E+05                                 8.902702                            7.413302      -0.494632       1.839895                    0.996988      29.866928      88.323704       0.594395       0.424812      -1.054822       0.007835       0.066845       0.008963       0.067897      -0.048665       0.026784       0.006054      -0.013474       0.000978      -0.059348       0.006736       0.052612             10.315129      11.183319       3.550291       1.069061      11.912200       0.378702       7.849867           0.000000
          188              C       5.688129       3.172817      11.630247       0.640453      20.035809 0.24265359E+03  0.49999129E+04                                 6.972213                            5.634666      -0.052515       2.058769                    0.999497      21.712518      61.151399       0.605828       0.490660      -1.007335      -0.013886      -0.032699       0.029498       0.046176      -0.004654       0.080210       0.013744       0.059594       0.120104      -0.066217      -0.040686       0.106903              7.914856       7.868949       2.438089      -2.057196      10.583979      -0.708480       5.291639           0.000001
          189              C       5.727047       5.522217      10.634774      -0.173098      31.880182 0.49423233E+03  0.12033287E+05                                 8.980987                            7.506917      -0.489146       1.842298                    0.996705      29.818123      88.078735       0.588342       0.427586      -1.054076       0.038950      -0.030606       0.052450       0.072144      -0.035653      -0.020927       0.003287      -0.041157       0.070226      -0.056365       0.015083       0.041282             10.435853      11.314902       1.979570       4.216399       9.922833       2.035059      10.069824          -0.000000
          190              C       4.385410       5.245696       9.934255       0.639049      20.822790 0.24505973E+03  0.50477988E+04                                 7.049493                            5.600001       0.015809       2.076206                    0.999647      21.713928      60.588015       0.619642       0.479883      -1.015786      -0.028231       0.001665      -0.036889       0.046482       0.006708      -0.012380      -0.070639      -0.126035      -0.015856      -0.064400      -0.045709       0.110109              8.041601       9.853963       1.040980       2.521351       5.829630       2.760530       8.441210           0.000001
          191              C       5.608245       6.239122      11.986652       0.030174      26.782885 0.39265311E+03  0.89779535E+04                                 7.852196                            6.595050      -0.196034       1.968874                    0.997879      26.284147      73.946120       0.644881       0.415392      -1.067377       0.050165      -0.078131       0.007002       0.093113      -0.046794       0.038141       0.002666       0.070906       0.102865      -0.079431       0.007185       0.072246              8.978508       8.113329       1.347294       1.071383      11.891091       1.896967       6.931104          -0.000001
          192              C       5.837655       7.740526      11.863754       0.609631      21.644124 0.24765421E+03  0.51209211E+04                                 7.250186                            5.650530      -0.007407       2.069360                    0.999575      21.917148      61.517121       0.612689       0.483464      -1.012666       0.014558       0.063126       0.002362       0.064826      -0.006100      -0.060628       0.024121       0.058552       0.266886      -0.077434      -0.042465       0.119899              8.258648       7.533791       0.691944       2.063420      12.139312       0.233395       5.102840           0.000000
          193              C       2.771350      15.730944       1.726717       0.031827      27.040419 0.38343319E+03  0.87111521E+04                                 7.916693                            6.506879      -0.125765       1.998543                    0.997587      25.995164      72.788222       0.651078       0.414083      -1.068718       0.090600      -0.023245       0.024296       0.096639      -0.056703      -0.005190      -0.050209      -0.043436       0.021827      -0.078635      -0.001141       0.079776              9.275185      13.146309       2.795981      -1.423943       8.372042      -0.711079       6.307204           0.000000
          194              C       1.517790      15.057053       1.171628       0.616616      20.857460 0.23733463E+03  0.48622241E+04                                 7.080518                            5.550734      -0.080515       2.048170                    0.999331      21.765434      61.080250       0.614131       0.486823      -1.009536      -0.050264      -0.034827      -0.008559       0.061746      -0.047756      -0.067633       0.058878      -0.034694       0.046697      -0.075639      -0.042885       0.118524              8.032444      10.559427       1.965716       1.592855       7.127071      -1.973260       6.410834           0.000001
          195              C       3.727906      16.234826       0.698470      -0.185899      31.642562 0.48512934E+03  0.11767708E+05                                 8.902701                            7.413300      -0.494632       1.839895                    0.996988      29.866928      88.323706       0.594395       0.424812      -1.054822      -0.007835      -0.066845       0.008963       0.067897      -0.048665      -0.026784      -0.006054      -0.013474       0.000978      -0.059348       0.006736       0.052612             10.315127      11.183315       3.550291      -1.069062      11.912199      -0.378703       7.849867           0.000000
          196              C       4.553371      17.310183       1.388747       0.640453      20.035809 0.24265360E+03  0.49999131E+04                                 6.972213                            5.634666      -0.052515       2.058769                    0.999497      21.712518      61.151397       0.605828       0.490660      -1.007335       0.013886       0.032699       0.029498       0.046176      -0.004654      -0.080210      -0.013744       0.059594       0.120104      -0.066217      -0.040686       0.106903              7.914856       7.868949       2.438088       2.057196      10.583978       0.708480       5.291639           0.000001
          197              C       4.514453      14.960783       0.393274      -0.173098      31.880182 0.49423231E+03  0.12033286E+05                                 8.980987                            7.506917      -0.489146       1.842298                    0.996705      29.818122      88.078734       0.588342       0.427586      -1.054076      -0.038950       0.030606       0.052450       0.072144      -0.035653       0.020927      -0.003287      -0.041157       0.070226      -0.056365       0.015083       0.041282             10.435854      11.314903       1.979570      -4.216399       9.922834      -2.035059      10.069824          -0.000000
          198              C       5.856090      15.237304      20.175755       0.639049      20.822792 0.24505971E+03  0.50477984E+04                                 7.049493                            5.600001       0.015809       2.076206                    0.999647      21.713928      60.588015       0.619642       0.479883      -1.015786       0.028231      -0.001665      -0.036889       0.046482       0.006708       0.012380       0.070639      -0.126035      -0.015856      -0.064400      -0.045709       0.110109              8.041603       9.853964       1.040983      -2.521355       5.829632      -2.760532       8.441213           0.000001
          199              C       4.633255      14.243878       1.745152       0.030174      26.782885 0.39265310E+03  0.89779534E+04                                 7.852197                            6.595050      -0.196034       1.968874                    0.997879      26.284147      73.946121       0.644881       0.415392      -1.067376      -0.050165       0.078131       0.007002       0.093113      -0.046794      -0.038141      -0.002666       0.070906       0.102865      -0.079431       0.007185       0.072246              8.978508       8.113330       1.347294      -1.071383      11.891092      -1.896967       6.931104          -0.000001
          200              C       4.403845      12.742474       1.622254       0.609631      21.644124 0.24765420E+03  0.51209211E+04                                 7.250186                            5.650530      -0.007407       2.069360                    0.999575      21.917148      61.517121       0.612689       0.483464      -1.012666      -0.014558      -0.063126       0.002362       0.064826      -0.006100       0.060628      -0.024121       0.058552       0.266886      -0.077434      -0.042465       0.119899              8.258648       7.533791       0.691944      -2.063420      12.139312      -0.233395       5.102840           0.000000
          201              C      18.756283      13.012850      14.993556       0.031827      27.040417 0.38343320E+03  0.87111525E+04                                 7.916692                            6.506879      -0.125765       1.998543                    0.997587      25.995165      72.788227       0.651078       0.414083      -1.068718      -0.024296       0.090600       0.023245       0.096639       0.005190      -0.050209       0.056703       0.032631       0.054241      -0.078635      -0.001141       0.079776              9.275185       6.307204       1.423943      -0.711079      13.146308      -2.795980       8.372041           0.000000
          202              C      19.311372      11.759290      15.667447       0.616616      20.857468 0.23733476E+03  0.48622273E+04                                 7.080520                            5.550736      -0.080515       2.048170                    0.999331      21.765435      61.080253       0.614131       0.486823      -1.009536       0.008559      -0.050264       0.034827       0.061746       0.067633       0.058878       0.047756       0.040696       0.028693      -0.075639      -0.042885       0.118524              8.032446       6.410838      -1.592855      -1.973262      10.559429      -1.965715       7.127071           0.000001
          203              C      19.784530      13.969406      14.489674      -0.185899      31.642563 0.48512939E+03  0.11767709E+05                                 8.902701                            7.413301      -0.494633       1.839895                    0.996988      29.866929      88.323713       0.594394       0.424812      -1.054822      -0.008963      -0.007835       0.066845       0.067897       0.026784      -0.006054       0.048665       0.007226       0.019723      -0.059348       0.006736       0.052612             10.315128       7.849867       1.069059      -0.378699      11.183319      -3.550291      11.912198           0.000001
          204              C      19.094253      14.794871      13.414317       0.640453      20.035809 0.24265359E+03  0.49999129E+04                                 6.972213                            5.634666      -0.052515       2.058769                    0.999497      21.712518      61.151399       0.605828       0.490660      -1.007335      -0.029498       0.013886      -0.032699       0.046176       0.080210      -0.013744       0.004654       0.030255      -0.149443      -0.066217      -0.040686       0.106903              7.914856       5.291639      -2.057196       0.708480       7.868949      -2.438089      10.583980           0.000001
          205              C      20.089726      14.755953      15.763717      -0.173098      31.880183 0.49423234E+03  0.12033287E+05                                 8.980987                            7.506917      -0.489146       1.842298                    0.996705      29.818123      88.078739       0.588342       0.427586      -1.054076      -0.052450      -0.038950      -0.030606       0.072144      -0.020927      -0.003287       0.035653       0.055692       0.026623      -0.056365       0.015083       0.041282             10.435854      10.069825       4.216399      -2.035059      11.314903      -1.979570       9.922834          -0.000000
          206              C       0.307245      16.097590      15.487196       0.639049      20.822793 0.24505971E+03  0.50477984E+04                                 7.049493                            5.600001       0.015809       2.076206                    0.999647      21.713928      60.588015       0.619642       0.479883      -1.015786       0.036889       0.028231       0.001665       0.046482      -0.012380       0.070639      -0.006708       0.055090       0.196981      -0.064400      -0.045709       0.110109              8.041603       8.441213       2.521355      -2.760532       9.853964      -1.040983       5.829632           0.000001
          207              C      18.737848      14.874755      16.480622       0.030174      26.782883 0.39265307E+03  0.89779525E+04                                 7.852196                            6.595050      -0.196034       1.968874                    0.997879      26.284146      73.946119       0.644881       0.415392      -1.067376      -0.007002      -0.050165      -0.078131       0.093113       0.038141      -0.002666       0.046794       0.015980      -0.157791      -0.079431       0.007185       0.072246              8.978508       6.931104       1.071383      -1.896967       8.113329      -1.347294      11.891091          -0.000001
          208              C      18.860746      14.645345      17.982026       0.609631      21.644124 0.24765420E+03  0.51209211E+04                                 7.250186                            5.650530      -0.007407       2.069360                    0.999575      21.917148      61.517121       0.612689       0.483464      -1.012666      -0.002362      -0.014558       0.063126       0.064826      -0.060628      -0.024121       0.006100       0.104167      -0.221272      -0.077434      -0.042465       0.119899              8.258648       5.102840       2.063420      -0.233395       7.533791      -0.691944      12.139312           0.000000
          209              C       8.514783      17.711650       5.489444       0.031827      27.040418 0.38343322E+03  0.87111527E+04                                 7.916692                            6.506879      -0.125765       1.998543                    0.997587      25.995165      72.788222       0.651078       0.414083      -1.068718      -0.024296      -0.090600      -0.023245       0.096639      -0.005190       0.050209       0.056703       0.032631       0.054241      -0.078635      -0.001141       0.079776              9.275184       6.307204      -1.423943       0.711079      13.146307      -2.795980       8.372041           0.000000
          210              C       9.069872      18.965210       4.815553       0.616616      20.857468 0.23733475E+03  0.48622269E+04                                 7.080520                            5.550736      -0.080515       2.048170                    0.999331      21.765434      61.080250       0.614131       0.486823      -1.009536       0.008559       0.050264      -0.034827       0.061746      -0.067633      -0.058878       0.047756       0.040696       0.028693      -0.075639      -0.042885       0.118524              8.032446       6.410838       1.592855       1.973262      10.559429      -1.965714       7.127071           0.000001
          211              C       9.543030      16.755094       5.993326      -0.185899      31.642572 0.48512954E+03  0.11767714E+05                                 8.902703                            7.413302      -0.494632       1.839895                    0.996988      29.866929      88.323709       0.594395       0.424812      -1.054822      -0.008963       0.007835      -0.066845       0.067897      -0.026784       0.006054       0.048665       0.007226       0.019723      -0.059348       0.006736       0.052612             10.315129       7.849867      -1.069061       0.378702      11.183319      -3.550291      11.912201           0.000000
          212              C       8.852753      15.929629       7.068683       0.640453      20.035809 0.24265360E+03  0.49999130E+04                                 6.972213                            5.634665      -0.052515       2.058769                    0.999497      21.712518      61.151397       0.605828       0.490660      -1.007335      -0.029498      -0.013886       0.032699       0.046176      -0.080210       0.013744       0.004654       0.030255      -0.149443      -0.066217      -0.040686       0.106903              7.914856       5.291639       2.057196      -0.708480       7.868949      -2.438089      10.583979           0.000001
          213              C       9.848226      15.968547       4.719283      -0.173098      31.880181 0.49423234E+03  0.12033287E+05                                 8.980987                            7.506917      -0.489146       1.842298                    0.996705      29.818123      88.078736       0.588342       0.427586      -1.054076      -0.052450       0.038950       0.030606       0.072144       0.020927       0.003287       0.035653       0.055692       0.026623      -0.056365       0.015083       0.041282             10.435853      10.069824      -4.216398       2.035059      11.314901      -1.979570       9.922833          -0.000000
          214              C      10.548745      14.626910       4.995804       0.639049      20.822789 0.24505973E+03  0.50477988E+04                                 7.049493                            5.600001       0.015809       2.076206                    0.999647      21.713928      60.588016       0.619641       0.479883      -1.015786       0.036889      -0.028231      -0.001665       0.046482       0.012380      -0.070639      -0.006708       0.055090       0.196981      -0.064400      -0.045709       0.110109              8.041601       8.441210      -2.521351       2.760531       9.853963      -1.040980       5.829630           0.000001
          215              C       8.496348      15.849745       4.002378       0.030174      26.782883 0.39265311E+03  0.89779535E+04                                 7.852196                            6.595050      -0.196034       1.968874                    0.997879      26.284147      73.946120       0.644881       0.415392      -1.067377      -0.007002       0.050165       0.078131       0.093113      -0.038141       0.002666       0.046794       0.015980      -0.157791      -0.079431       0.007185       0.072246              8.978507       6.931103      -1.071382       1.896967       8.113329      -1.347293      11.891090          -0.000001
          216              C       8.619246      16.079155       2.500974       0.609631      21.644116 0.24765409E+03  0.51209183E+04                                 7.250184                            5.650529      -0.007407       2.069360                    0.999575      21.917148      61.517120       0.612689       0.483464      -1.012666      -0.002362       0.014558      -0.063126       0.064826       0.060628       0.024121       0.006100       0.104167      -0.221272      -0.077434      -0.042465       0.119899              8.258644       5.102839      -2.063421       0.233396       7.533792      -0.691944      12.139303           0.000000
          217              C      11.968217       7.470150       4.752056       0.031827      27.040417 0.38343320E+03  0.87111524E+04                                 7.916692                            6.506879      -0.125765       1.998543                    0.997587      25.995165      72.788226       0.651078       0.414083      -1.068718       0.024296      -0.090600       0.023245       0.096639       0.005190       0.050209      -0.056703       0.032631       0.054241      -0.078635      -0.001141       0.079776              9.275185       6.307204       1.423943       0.711079      13.146308       2.795981       8.372042           0.000000
          218              C      11.413128       8.723710       5.425947       0.616616      20.857468 0.23733474E+03  0.48622268E+04                                 7.080520                            5.550736      -0.080515       2.048170                    0.999331      21.765434      61.080251       0.614131       0.486823      -1.009536      -0.008559       0.050264       0.034827       0.061746       0.067633      -0.058878      -0.047756       0.040696       0.028693      -0.075639      -0.042885       0.118524              8.032446       6.410838      -1.592855       1.973262      10.559429       1.965715       7.127071           0.000001
          219              C      10.939970       6.513594       4.248174      -0.185899      31.642572 0.48512954E+03  0.11767714E+05                                 8.902702                            7.413302      -0.494632       1.839895                    0.996988      29.866929      88.323709       0.594395       0.424812      -1.054822       0.008963       0.007835       0.066845       0.067897       0.026784       0.006054      -0.048665       0.007226       0.019723      -0.059348       0.006736       0.052612             10.315129       7.849867       1.069061       0.378702      11.183319       3.550291      11.912201           0.000000
          220              C      11.630247       5.688129       3.172817       0.640453      20.035809 0.24265359E+03  0.49999129E+04                                 6.972213                            5.634666      -0.052515       2.058769                    0.999497      21.712518      61.151399       0.605828       0.490660      -1.007335       0.029498      -0.013886      -0.032699       0.046176       0.080210       0.013744      -0.004654       0.030255      -0.149443      -0.066217      -0.040686       0.106903              7.914856       5.291639      -2.057196      -0.708480       7.868949       2.438089      10.583979           0.000001
          221              C      10.634774       5.727047       5.522217      -0.173098      31.880182 0.49423233E+03  0.12033287E+05                                 8.980987                            7.506917      -0.489146       1.842298                    0.996705      29.818123      88.078738       0.588342       0.427586      -1.054076       0.052450       0.038950      -0.030606       0.072144      -0.020927       0.003287      -0.035653       0.055692       0.026623      -0.056365       0.015083       0.041282             10.435854      10.069825       4.216399       2.035059      11.314902       1.979570       9.922834          -0.000000
          222              C       9.934255       4.385410       5.245696       0.639049      20.822790 0.24505973E+03  0.50477988E+04                                 7.049493                            5.600001       0.015809       2.076206                    0.999647      21.713928      60.588016       0.619641       0.479883      -1.015786      -0.036889      -0.028231       0.001665       0.046482      -0.012380      -0.070639       0.006708       0.055090       0.196981      -0.064400      -0.045709       0.110109              8.041601       8.441210       2.521351       2.760530       9.853963       1.040980       5.829630           0.000001
          223              C      11.986652       5.608245       6.239122       0.030174      26.782885 0.39265311E+03  0.89779534E+04                                 7.852196                            6.595050      -0.196034       1.968874                    0.997879      26.284147      73.946120       0.644881       0.415392      -1.067377       0.007002       0.050165      -0.078131       0.093113       0.038141       0.002666      -0.046794       0.015980      -0.157791      -0.079431       0.007185       0.072246              8.978508       6.931104       1.071383       1.896967       8.113329       1.347294      11.891091          -0.000001
          224              C      11.863754       5.837655       7.740526       0.609631      21.644124 0.24765420E+03  0.51209210E+04                                 7.250186                            5.650530      -0.007407       2.069360                    0.999575      21.917148      61.517121       0.612689       0.483464      -1.012666       0.002362       0.014558       0.063126       0.064826      -0.060628       0.024121      -0.006100       0.104167      -0.221272      -0.077434      -0.042465       0.119899              8.258648       5.102840       2.063420       0.233395       7.533791       0.691944      12.139312           0.000000
          225              C       1.726717       2.771350      15.730944       0.031827      27.040420 0.38343322E+03  0.87111529E+04                                 7.916693                            6.506879      -0.125765       1.998543                    0.997587      25.995165      72.788224       0.651078       0.414083      -1.068718       0.024296       0.090600      -0.023245       0.096639      -0.005190      -0.050209      -0.056703       0.032631       0.054241      -0.078635      -0.001141       0.079776              9.275185       6.307204      -1.423943      -0.711078      13.146310       2.795981       8.372042           0.000000
          226              C       1.171628       1.517790      15.057053       0.616616      20.857461 0.23733464E+03  0.48622241E+04                                 7.080518                            5.550734      -0.080515       2.048170                    0.999331      21.765434      61.080251       0.614131       0.486823      -1.009536      -0.008559      -0.050264      -0.034827       0.061746      -0.067633       0.058878      -0.047756       0.040696       0.028693      -0.075639      -0.042885       0.118524              8.032444       6.410834       1.592855      -1.973260      10.559427       1.965716       7.127071           0.000001
          227              C       0.698470       3.727906      16.234826      -0.185899      31.642563 0.48512936E+03  0.11767708E+05                                 8.902701                            7.413301      -0.494633       1.839895                    0.996988      29.866929      88.323710       0.594395       0.424812      -1.054822       0.008963      -0.007835      -0.066845       0.067897      -0.026784      -0.006054      -0.048665       0.007226       0.019723      -0.059348       0.006736       0.052612             10.315128       7.849868      -1.069062      -0.378703      11.183316       3.550291      11.912200           0.000000
          228              C       1.388747       4.553371      17.310183       0.640453      20.035809 0.24265360E+03  0.49999130E+04                                 6.972213                            5.634666      -0.052515       2.058769                    0.999497      21.712518      61.151397       0.605828       0.490660      -1.007335       0.029498       0.013886       0.032699       0.046176      -0.080210      -0.013744      -0.004654       0.030255      -0.149443      -0.066217      -0.040686       0.106903              7.914856       5.291639       2.057196       0.708480       7.868949       2.438088      10.583978           0.000001
          229              C       0.393274       4.514453      14.960783      -0.173098      31.880184 0.49423235E+03  0.12033287E+05                                 8.980987                            7.506917      -0.489145       1.842298                    0.996705      29.818123      88.078736       0.588342       0.427586      -1.054076       0.052450      -0.038950       0.030606       0.072144       0.020927      -0.003287      -0.035653       0.055692       0.026623      -0.056365       0.015083       0.041282             10.435854      10.069824      -4.216399      -2.035059      11.314903       1.979570       9.922834          -0.000000
          230              C      20.175755       5.856090      15.237304       0.639049      20.822792 0.24505971E+03  0.50477984E+04                                 7.049494                            5.600001       0.015809       2.076206                    0.999647      21.713928      60.588016       0.619641       0.479883      -1.015786      -0.036889       0.028231      -0.001665       0.046482       0.012380       0.070639       0.006708       0.055090       0.196981      -0.064400      -0.045709       0.110109              8.041603       8.441213      -2.521355      -2.760532       9.853964       1.040983       5.829632           0.000001
          231              C       1.745152       4.633255      14.243878       0.030174      26.782885 0.39265311E+03  0.89779534E+04                                 7.852196                            6.595050      -0.196034       1.968874                    0.997879      26.284147      73.946120       0.644881       0.415392      -1.067377       0.007002      -0.050165       0.078131       0.093113      -0.038141      -0.002666      -0.046794       0.015980      -0.157791      -0.079431       0.007185       0.072246              8.978508       6.931104      -1.071383      -1.896967       8.113330       1.347294      11.891091          -0.000001
          232              C       1.622254       4.403845      12.742474       0.609631      21.644124 0.24765420E+03  0.51209211E+04                                 7.250186                            5.650530      -0.007407       2.069360                    0.999575      21.917148      61.517121       0.612689       0.483464      -1.012666       0.002362      -0.014558      -0.063126       0.064826       0.060628      -0.024121      -0.006100       0.104167      -0.221272      -0.077434      -0.042465       0.119899              8.258648       5.102840      -2.063420      -0.233395       7.533791       0.691944      12.139312           0.000000
          233              C      14.993556      18.756283      13.012850       0.031827      27.040417 0.38343322E+03  0.87111527E+04                                 7.916692                            6.506879      -0.125765       1.998543                    0.997587      25.995165      72.788224       0.651078       0.414083      -1.068718       0.023245      -0.024296       0.090600       0.096639      -0.050209       0.056703       0.005190       0.010805      -0.076067      -0.078635      -0.001141       0.079776              9.275184       8.372041      -0.711079      -2.795980       6.307204       1.423943      13.146307           0.000000
          234              C      15.667447      19.311372      11.759290       0.616616      20.857467 0.23733475E+03  0.48622269E+04                                 7.080520                            5.550736      -0.080515       2.048170                    0.999331      21.765434      61.080251       0.614131       0.486823      -1.009536       0.034827       0.008559      -0.050264       0.061746       0.058878       0.047756       0.067633      -0.006001      -0.075390      -0.075639      -0.042885       0.118524              8.032446       7.127071      -1.973262      -1.965714       6.410838      -1.592855      10.559429           0.000001
          235              C      14.489674      19.784530      13.969406      -0.185899      31.642561 0.48512936E+03  0.11767708E+05                                 8.902701                            7.413301      -0.494633       1.839895                    0.996988      29.866928      88.323709       0.594394       0.424812      -1.054822       0.066845      -0.008963      -0.007835       0.067897      -0.006054       0.048665       0.026784       0.006248      -0.020700      -0.059348       0.006736       0.052612             10.315128      11.912197      -0.378699      -3.550291       7.849867       1.069059      11.183318           0.000000
          236              C      13.414317      19.094253      14.794871       0.640453      20.035809 0.24265360E+03  0.49999130E+04                                 6.972213                            5.634666      -0.052515       2.058769                    0.999497      21.712518      61.151398       0.605828       0.490660      -1.007335      -0.032699      -0.029498       0.013886       0.046176      -0.013744       0.004654       0.080210      -0.089849       0.029339      -0.066217      -0.040686       0.106903              7.914856      10.583980       0.708480      -2.438089       5.291639      -2.057196       7.868949           0.000001
          237              C      15.763717      20.089726      14.755953      -0.173098      31.880187 0.49423241E+03  0.12033289E+05                                 8.980988                            7.506918      -0.489146       1.842298                    0.996705      29.818125      88.078747       0.588342       0.427586      -1.054076      -0.030606      -0.052450      -0.038950       0.072144      -0.003287       0.035653      -0.020927      -0.014534      -0.096849      -0.056365       0.015083       0.041282             10.435855       9.922835      -2.035059      -1.979570      10.069826       4.216400      11.314905          -0.000000
          238              C      15.487196       0.307245      16.097590       0.639049      20.822793 0.24505971E+03  0.50477984E+04                                 7.049494                            5.600001       0.015809       2.076206                    0.999647      21.713928      60.588016       0.619641       0.479883      -1.015786       0.001665       0.036889       0.028231       0.046482       0.070639      -0.006708      -0.012380       0.070946      -0.181125      -0.064400      -0.045709       0.110109              8.041603       5.829632      -2.760532      -1.040983       8.441213       2.521355       9.853964           0.000001
          239              C      16.480622      18.737848      14.874755       0.030174      26.782882 0.39265305E+03  0.89779520E+04                                 7.852196                            6.595050      -0.196034       1.968874                    0.997879      26.284146      73.946120       0.644881       0.415392      -1.067376      -0.078131      -0.007002      -0.050165       0.093113      -0.002666       0.046794       0.038141      -0.086886       0.054926      -0.079431       0.007185       0.072246              8.978508      11.891092      -1.896967      -1.347294       6.931104       1.071383       8.113330          -0.000001
          240              C      17.982026      18.860746      14.645345       0.609631      21.644124 0.24765420E+03  0.51209211E+04                                 7.250186                            5.650530      -0.007407       2.069360                    0.999575      21.917148      61.517121       0.612689       0.483464      -1.012666       0.063126      -0.002362      -0.014558       0.064826      -0.024121       0.006100      -0.060628      -0.162719      -0.045614      -0.077434      -0.042465       0.119899              8.258648      12.139312      -0.233395      -0.691944       5.102840       2.063420       7.533791           0.000000
          241              C       5.489444       8.514783      17.711650       0.031827      27.040418 0.38343320E+03  0.87111524E+04                                 7.916692                            6.506879      -0.125765       1.998543                    0.997587      25.995165      72.788226       0.651078       0.414083      -1.068718      -0.023245      -0.024296      -0.090600       0.096639       0.050209       0.056703      -0.005190       0.010805      -0.076067      -0.078635      -0.001141       0.079776              9.275185       8.372042       0.711079      -2.795981       6.307204      -1.423943      13.146308           0.000000
          242              C       4.815553       9.069872      18.965210       0.616616      20.857469 0.23733476E+03  0.48622273E+04                                 7.080520                            5.550736      -0.080515       2.048170                    0.999331      21.765435      61.080253       0.614131       0.486823      -1.009536      -0.034827       0.008559       0.050264       0.061746      -0.058878       0.047756      -0.067633      -0.006001      -0.075390      -0.075639      -0.042885       0.118524              8.032446       7.127071       1.973262      -1.965715       6.410838       1.592855      10.559429           0.000001
          243              C       5.993326       9.543030      16.755094      -0.185899      31.642571 0.48512952E+03  0.11767713E+05                                 8.902703                            7.413302      -0.494633       1.839895                    0.996988      29.866929      88.323713       0.594394       0.424812      -1.054822      -0.066845      -0.008963       0.007835       0.067897       0.006054       0.048665      -0.026784       0.006248      -0.020700      -0.059348       0.006736       0.052612             10.315130      11.912201       0.378702      -3.550291       7.849867      -1.069061      11.183320           0.000001
          244              C       7.068683       8.852753      15.929629       0.640453      20.035809 0.24265360E+03  0.49999129E+04                                 6.972213                            5.634666      -0.052515       2.058769                    0.999497      21.712518      61.151398       0.605828       0.490660      -1.007335       0.032699      -0.029498      -0.013886       0.046176       0.013744       0.004654      -0.080210      -0.089849       0.029339      -0.066217      -0.040686       0.106903              7.914856      10.583979      -0.708480      -2.438089       5.291639       2.057196       7.868949           0.000001
          245              C       4.719283       9.848226      15.968547      -0.173098      31.880183 0.49423237E+03  0.12033288E+05                                 8.980987                            7.506917      -0.489146       1.842298                    0.996705      29.818124      88.078742       0.588342       0.427586      -1.054076       0.030606      -0.052450       0.038950       0.072144       0.003287       0.035653       0.020927      -0.014534      -0.096849      -0.056365       0.015083       0.041282             10.435854       9.922834       2.035059      -1.979570      10.069825      -4.216399      11.314902          -0.000000
          246              C       4.995804      10.548745      14.626910       0.639049      20.822789 0.24505973E+03  0.50477988E+04                                 7.049493                            5.600001       0.015809       2.076206                    0.999647      21.713928      60.588016       0.619641       0.479883      -1.015786      -0.001665       0.036889      -0.028231       0.046482      -0.070639      -0.006708       0.012380       0.070946      -0.181125      -0.064400      -0.045709       0.110109              8.041601       5.829630       2.760530      -1.040980       8.441210      -2.521351       9.853962           0.000001
          247              C       4.002378       8.496348      15.849745       0.030174      26.782883 0.39265310E+03  0.89779531E+04                                 7.852196                            6.595050      -0.196034       1.968874                    0.997879      26.284147      73.946120       0.644881       0.415392      -1.067376       0.078131      -0.007002       0.050165       0.093113       0.002666       0.046794      -0.038141      -0.086886       0.054926      -0.079431       0.007185       0.072246              8.978507      11.891091       1.896967      -1.347293       6.931103      -1.071382       8.113329          -0.000001
          248              C       2.500974       8.619246      16.079155       0.609631      21.644116 0.24765409E+03  0.51209182E+04                                 7.250184                            5.650529      -0.007407       2.069360                    0.999575      21.917148      61.517121       0.612689       0.483464      -1.012666      -0.063126      -0.002362       0.014558       0.064826       0.024121       0.006100       0.060628      -0.162719      -0.045614      -0.077434      -0.042465       0.119899              8.258645      12.139303       0.233396      -0.691944       5.102839      -2.063421       7.533792           0.000000
          249              C       4.752056      11.968217       7.470150       0.031827      27.040418 0.38343322E+03  0.87111526E+04                                 7.916692                            6.506879      -0.125765       1.998543                    0.997587      25.995165      72.788223       0.651078       0.414083      -1.068718       0.023245       0.024296      -0.090600       0.096639       0.050209      -0.056703       0.005190       0.010805      -0.076067      -0.078635      -0.001141       0.079776              9.275184       8.372042       0.711079       2.795980       6.307204       1.423943      13.146308           0.000000
          250              C       5.425947      11.413128       8.723710       0.616616      20.857468 0.23733475E+03  0.48622269E+04                                 7.080520                            5.550736      -0.080515       2.048170                    0.999331      21.765434      61.080250       0.614131       0.486823      -1.009536       0.034827      -0.008559       0.050264       0.061746      -0.058878      -0.047756       0.067633      -0.006001      -0.075390      -0.075639      -0.042885       0.118524              8.032446       7.127071       1.973262       1.965715       6.410838      -1.592855      10.559429           0.000001
          251              C       4.248174      10.939970       6.513594      -0.185899      31.642571 0.48512952E+03  0.11767713E+05                                 8.902703                            7.413302      -0.494633       1.839895                    0.996988      29.866929      88.323712       0.594394       0.424812      -1.054822       0.066845       0.008963       0.007835       0.067897       0.006054      -0.048665       0.026784       0.006248      -0.020700      -0.059348       0.006736       0.052612             10.315130      11.912202       0.378702       3.550291       7.849867       1.069061      11.183320           0.000000
          252              C       3.172817      11.630247       5.688129       0.640453      20.035809 0.24265360E+03  0.49999129E+04                                 6.972213                            5.634666      -0.052515       2.058769                    0.999497      21.712518      61.151398       0.605828       0.490660      -1.007335      -0.032699       0.029498      -0.013886       0.046176       0.013744      -0.004654       0.080210      -0.089849       0.029339      -0.066217      -0.040686       0.106903              7.914856      10.583979      -0.708480       2.438089       5.291639      -2.057196       7.868949           0.000001
          253              C       5.522217      10.634774       5.727047      -0.173098      31.880184 0.49423237E+03  0.12033288E+05                                 8.980987                            7.506917      -0.489146       1.842298                    0.996705      29.818124      88.078741       0.588342       0.427586      -1.054076      -0.030606       0.052450       0.038950       0.072144       0.003287      -0.035653      -0.020927      -0.014534      -0.096849      -0.056365       0.015083       0.041282             10.435854       9.922834       2.035059       1.979570      10.069825       4.216399      11.314902          -0.000000
          254              C       5.245696       9.934255       4.385410       0.639049      20.822789 0.24505973E+03  0.50477987E+04                                 7.049493                            5.600001       0.015809       2.076206                    0.999647      21.713928      60.588016       0.619641       0.479883      -1.015786       0.001665      -0.036889      -0.028231       0.046482      -0.070639       0.006708      -0.012380       0.070946      -0.181125      -0.064400      -0.045709       0.110109              8.041601       5.829630       2.760530       1.040980       8.441210       2.521351       9.853963           0.000001
          255              C       6.239122      11.986652       5.608245       0.030174      26.782882 0.39265305E+03  0.89779520E+04                                 7.852197                            6.595050      -0.196034       1.968874                    0.997879      26.284146      73.946120       0.644881       0.415392      -1.067376      -0.078131       0.007002       0.050165       0.093113       0.002666      -0.046794       0.038141      -0.086886       0.054926      -0.079431       0.007185       0.072246              8.978508      11.891092       1.896967       1.347294       6.931104       1.071383       8.113330          -0.000001
          256              C       7.740526      11.863754       5.837655       0.609631      21.644124 0.24765420E+03  0.51209211E+04                                 7.250186                            5.650530      -0.007407       2.069360                    0.999575      21.917148      61.517121       0.612689       0.483464      -1.012666       0.063126       0.002362       0.014558       0.064826       0.024121      -0.006100      -0.060628      -0.162719      -0.045614      -0.077434      -0.042465       0.119899              8.258648      12.139312       0.233395       0.691944       5.102840       2.063420       7.533791           0.000000
          257              C      15.730944       1.726717       2.771350       0.031827      27.040420 0.38343322E+03  0.87111529E+04                                 7.916693                            6.506879      -0.125765       1.998543                    0.997587      25.995165      72.788224       0.651078       0.414083      -1.068718      -0.023245       0.024296       0.090600       0.096639      -0.050209      -0.056703      -0.005190       0.010805      -0.076067      -0.078635      -0.001141       0.079776              9.275185       8.372042      -0.711078       2.795981       6.307204      -1.423943      13.146309           0.000000
          258              C      15.057053       1.171628       1.517790       0.616616      20.857461 0.23733464E+03  0.48622242E+04                                 7.080518                            5.550734      -0.080515       2.048170                    0.999331      21.765434      61.080251       0.614131       0.486823      -1.009536      -0.034827      -0.008559      -0.050264       0.061746       0.058878      -0.047756      -0.067633      -0.006001      -0.075390      -0.075639      -0.042885       0.118524              8.032444       7.127071      -1.973260       1.965716       6.410834       1.592855      10.559427           0.000001
          259              C      16.234826       0.698470       3.727906      -0.185899      31.642563 0.48512936E+03  0.11767708E+05                                 8.902701                            7.413301      -0.494633       1.839895                    0.996988      29.866929      88.323709       0.594395       0.424812      -1.054822      -0.066845       0.008963      -0.007835       0.067897      -0.006054      -0.048665      -0.026784       0.006248      -0.020700      -0.059348       0.006736       0.052612             10.315127      11.912199      -0.378703       3.550291       7.849867      -1.069062      11.183315           0.000001
          260              C      17.310183       1.388747       4.553371       0.640453      20.035809 0.24265360E+03  0.49999130E+04                                 6.972213                            5.634666      -0.052515       2.058769                    0.999497      21.712518      61.151398       0.605828       0.490660      -1.007335       0.032699       0.029498       0.013886       0.046176      -0.013744      -0.004654      -0.080210      -0.089849       0.029339      -0.066217      -0.040686       0.106903              7.914856      10.583979       0.708480       2.438088       5.291639       2.057196       7.868949           0.000001
          261              C      14.960783       0.393274       4.514453      -0.173098      31.880187 0.49423241E+03  0.12033289E+05                                 8.980988                            7.506918      -0.489146       1.842298                    0.996705      29.818125      88.078747       0.588342       0.427586      -1.054076       0.030606       0.052450      -0.038950       0.072144      -0.003287      -0.035653       0.020927      -0.014534      -0.096849      -0.056365       0.015083       0.041282             10.435855       9.922836      -2.035059       1.979570      10.069826      -4.216400      11.314905          -0.000000
          262              C      15.237304      20.175755       5.856090       0.639049      20.822791 0.24505969E+03  0.50477979E+04                                 7.049494                            5.600001       0.015809       2.076206                    0.999647      21.713927      60.588015       0.619641       0.479883      -1.015786      -0.001665      -0.036889       0.028231       0.046482       0.070639       0.006708       0.012380       0.070946      -0.181125      -0.064400      -0.045709       0.110109              8.041603       5.829632      -2.760532       1.040983       8.441213      -2.521355       9.853964           0.000001
          263              C      14.243878       1.745152       4.633255       0.030174      26.782883 0.39265306E+03  0.89779521E+04                                 7.852196                            6.595050      -0.196034       1.968874                    0.997879      26.284146      73.946119       0.644881       0.415392      -1.067376       0.078131       0.007002      -0.050165       0.093113      -0.002666      -0.046794      -0.038141      -0.086885       0.054926      -0.079431       0.007185       0.072246              8.978508      11.891092      -1.896967       1.347294       6.931104      -1.071383       8.113330          -0.000001
          264              C      12.742474       1.622254       4.403845       0.609631      21.644124 0.24765420E+03  0.51209211E+04                                 7.250186                            5.650530      -0.007407       2.069360                    0.999575      21.917148      61.517121       0.612689       0.483464      -1.012666      -0.063126       0.002362      -0.014558       0.064826      -0.024121      -0.006100       0.060628      -0.162719      -0.045614      -0.077434      -0.042465       0.119899              8.258648      12.139312      -0.233395       0.691944       5.102840      -2.063420       7.533791           0.000000
          265              C       7.470150       5.489444       1.726717       0.031827      27.040419 0.38343322E+03  0.87111527E+04                                 7.916692                            6.506879      -0.125765       1.998543                    0.997587      25.995165      72.788224       0.651078       0.414083      -1.068718      -0.090600      -0.023245       0.024296       0.096639       0.056703       0.005190      -0.050209      -0.043436       0.021827      -0.078635      -0.001141       0.079776              9.275184      13.146307      -2.795981       1.423942       8.372042      -0.711078       6.307204           0.000000
          266              C       8.723710       4.815553       1.171628       0.616616      20.857461 0.23733464E+03  0.48622242E+04                                 7.080518                            5.550734      -0.080515       2.048170                    0.999331      21.765434      61.080250       0.614131       0.486823      -1.009536       0.050264      -0.034827      -0.008559       0.061746       0.047756       0.067633       0.058878      -0.034694       0.046697      -0.075639      -0.042885       0.118524              8.032444      10.559427      -1.965716      -1.592855       7.127071      -1.973261       6.410834           0.000001
          267              C       6.513594       5.993326       0.698470      -0.185899      31.642573 0.48512955E+03  0.11767714E+05                                 8.902703                            7.413302      -0.494633       1.839895                    0.996988      29.866930      88.323715       0.594394       0.424812      -1.054822       0.007835      -0.066845       0.008963       0.067897       0.048665       0.026784      -0.006054      -0.013474       0.000978      -0.059348       0.006736       0.052612             10.315130      11.183320      -3.550291       1.069061      11.912202      -0.378702       7.849868           0.000000
          268              C       5.688129       7.068683       1.388747       0.640453      20.035810 0.24265361E+03  0.49999132E+04                                 6.972213                            5.634666      -0.052515       2.058769                    0.999497      21.712519      61.151401       0.605828       0.490660      -1.007335      -0.013886       0.032699       0.029498       0.046176       0.004654       0.080210      -0.013744       0.059594       0.120104      -0.066217      -0.040686       0.106903              7.914856       7.868949      -2.438089      -2.057196      10.583979       0.708480       5.291639           0.000001
          269              C       5.727047       4.719283       0.393274      -0.173098      31.880178 0.49423227E+03  0.12033285E+05                                 8.980986                            7.506917      -0.489145       1.842298                    0.996705      29.818121      88.078729       0.588342       0.427586      -1.054076       0.038950       0.030606       0.052450       0.072144       0.035653      -0.020927      -0.003287      -0.041157       0.070226      -0.056365       0.015083       0.041282             10.435852      11.314900      -1.979569       4.216398       9.922833      -2.035059      10.069824          -0.000000
          270              C       4.385410       4.995804      20.175755       0.639049      20.822789 0.24505973E+03  0.50477988E+04                                 7.049493                            5.600001       0.015809       2.076206                    0.999647      21.713928      60.588017       0.619641       0.479883      -1.015786      -0.028231      -0.001665      -0.036889       0.046482      -0.006708      -0.012380       0.070639      -0.126035      -0.015856      -0.064400      -0.045709       0.110109              8.041601       9.853963      -1.040980       2.521351       5.829631      -2.760531       8.441210           0.000001
          271              C       5.608245       4.002378       1.745152       0.030174      26.782883 0.39265311E+03  0.89779535E+04                                 7.852196                            6.595050      -0.196034       1.968874                    0.997879      26.284147      73.946120       0.644881       0.415392      -1.067377       0.050165       0.078131       0.007002       0.093113       0.046794       0.038141      -0.002666       0.070906       0.102865      -0.079431       0.007185       0.072246              8.978507       8.113329      -1.347293       1.071382      11.891090      -1.896967       6.931103          -0.000001
          272              C       5.837655       2.500974       1.622254       0.609631      21.644115 0.24765409E+03  0.51209182E+04                                 7.250183                            5.650529      -0.007407       2.069360                    0.999575      21.917148      61.517120       0.612689       0.483464      -1.012666       0.014558      -0.063126       0.002362       0.064826       0.006100      -0.060628      -0.024121       0.058552       0.266886      -0.077434      -0.042465       0.119899              8.258644       7.533792      -0.691944       2.063421      12.139303      -0.233396       5.102839           0.000000
          273              C       2.771350      14.993556      11.968217       0.031827      27.040419 0.38343322E+03  0.87111529E+04                                 7.916692                            6.506879      -0.125765       1.998543                    0.997587      25.995165      72.788224       0.651078       0.414083      -1.068718       0.090600       0.023245       0.024296       0.096639       0.056703      -0.005190       0.050209      -0.043436       0.021827      -0.078635      -0.001141       0.079776              9.275185      13.146308      -2.795980      -1.423943       8.372041       0.711079       6.307204           0.000000
          274              C       1.517790      15.667447      11.413128       0.616616      20.857467 0.23733475E+03  0.48622269E+04                                 7.080520                            5.550736      -0.080515       2.048170                    0.999331      21.765434      61.080250       0.614131       0.486823      -1.009536      -0.050264       0.034827      -0.008559       0.061746       0.047756      -0.067633      -0.058878      -0.034694       0.046697      -0.075639      -0.042885       0.118524              8.032446      10.559429      -1.965715       1.592855       7.127070       1.973262       6.410837           0.000001
          275              C       3.727906      14.489674      10.939970      -0.185899      31.642553 0.48512919E+03  0.11767703E+05                                 8.902699                            7.413299      -0.494632       1.839895                    0.996988      29.866928      88.323706       0.594395       0.424812      -1.054822      -0.007835       0.066845       0.008963       0.067897       0.048665      -0.026784       0.006054      -0.013474       0.000978      -0.059348       0.006736       0.052612             10.315125      11.183313      -3.550291      -1.069060      11.912195       0.378701       7.849867           0.000000
          276              C       4.553371      13.414317      11.630247       0.640453      20.035809 0.24265360E+03  0.49999130E+04                                 6.972213                            5.634666      -0.052515       2.058769                    0.999497      21.712518      61.151399       0.605828       0.490660      -1.007335       0.013886      -0.032699       0.029498       0.046176       0.004654      -0.080210       0.013744       0.059594       0.120104      -0.066217      -0.040686       0.106903              7.914856       7.868949      -2.438089       2.057196      10.583980      -0.708480       5.291640           0.000001
          277              C       4.514453      15.763717      10.634774      -0.173098      31.880183 0.49423234E+03  0.12033287E+05                                 8.980987                            7.506917      -0.489146       1.842298                    0.996705      29.818123      88.078736       0.588342       0.427586      -1.054076      -0.038950      -0.030606       0.052450       0.072144       0.035653       0.020927       0.003287      -0.041157       0.070226      -0.056365       0.015083       0.041282             10.435854      11.314903      -1.979570      -4.216399       9.922834       2.035059      10.069824          -0.000000
          278              C       5.856090      15.487196       9.934255       0.639049      20.822792 0.24505971E+03  0.50477984E+04                                 7.049493                            5.600001       0.015809       2.076206                    0.999647      21.713928      60.588016       0.619641       0.479883      -1.015786       0.028231       0.001665      -0.036889       0.046482      -0.006708       0.012380      -0.070639      -0.126035      -0.015856      -0.064400      -0.045709       0.110109              8.041603       9.853964      -1.040983      -2.521355       5.829632       2.760532       8.441213           0.000001
          279              C       4.633255      16.480622      11.986652       0.030174      26.782885 0.39265311E+03  0.89779535E+04                                 7.852196                            6.595050      -0.196034       1.968874                    0.997879      26.284147      73.946120       0.644881       0.415392      -1.067377      -0.050165      -0.078131       0.007002       0.093113       0.046794      -0.038141       0.002666       0.070906       0.102865      -0.079431       0.007185       0.072246              8.978508       8.113330      -1.347294      -1.071383      11.891091       1.896967       6.931104          -0.000001
          280              C       4.403845      17.982026      11.863754       0.609631      21.644124 0.24765420E+03  0.51209211E+04                                 7.250186                            5.650530      -0.007407       2.069360                    0.999575      21.917148      61.517121       0.612689       0.483464      -1.012666      -0.014558       0.063126       0.002362       0.064826       0.006100       0.060628       0.024121       0.058552       0.266886      -0.077434      -0.042465       0.119899              8.258648       7.533792      -0.691944      -2.063420      12.139312       0.233395       5.102840           0.000000
          281              C      13.012850      15.730944       8.514783       0.031827      27.040417 0.38343320E+03  0.87111524E+04                                 7.916692                            6.506879      -0.125765       1.998543                    0.997587      25.995165      72.788226       0.651078       0.414083      -1.068718       0.090600      -0.023245      -0.024296       0.096639      -0.056703       0.005190       0.050209      -0.043436       0.021827      -0.078635      -0.001141       0.079776              9.275185      13.146308       2.795980       1.423943       8.372042       0.711079       6.307204           0.000000
          282              C      11.759290      15.057053       9.069872       0.616616      20.857468 0.23733475E+03  0.48622270E+04                                 7.080520                            5.550736      -0.080515       2.048170                    0.999331      21.765434      61.080250       0.614131       0.486823      -1.009536      -0.050264      -0.034827       0.008559       0.061746      -0.047756       0.067633      -0.058878      -0.034694       0.046697      -0.075639      -0.042885       0.118524              8.032446      10.559429       1.965715      -1.592855       7.127071       1.973262       6.410838           0.000001
          283              C      13.969406      16.234826       9.543030      -0.185899      31.642572 0.48512953E+03  0.11767713E+05                                 8.902703                            7.413302      -0.494632       1.839895                    0.996988      29.866929      88.323710       0.594395       0.424812      -1.054822      -0.007835      -0.066845      -0.008963       0.067897      -0.048665       0.026784       0.006054      -0.013474       0.000978      -0.059348       0.006736       0.052612             10.315129      11.183319       3.550291       1.069061      11.912201       0.378702       7.849867           0.000001
          284              C      14.794871      17.310183       8.852753       0.640453      20.035810 0.24265361E+03  0.49999133E+04                                 6.972213                            5.634666      -0.052515       2.058769                    0.999497      21.712519      61.151400       0.605828       0.490660      -1.007335       0.013886       0.032699      -0.029498       0.046176      -0.004654       0.080210       0.013744       0.059594       0.120104      -0.066217      -0.040686       0.106903              7.914856       7.868949       2.438089      -2.057196      10.583979      -0.708480       5.291639           0.000001
          285              C      14.755953      14.960783       9.848226      -0.173098      31.880182 0.49423231E+03  0.12033286E+05                                 8.980987                            7.506917      -0.489145       1.842298                    0.996705      29.818122      88.078732       0.588342       0.427586      -1.054076      -0.038950       0.030606      -0.052450       0.072144      -0.035653      -0.020927       0.003287      -0.041157       0.070226      -0.056365       0.015083       0.041282             10.435853      11.314903       1.979570       4.216399       9.922834       2.035059      10.069824          -0.000000
          286              C      16.097590      15.237304      10.548745       0.639049      20.822793 0.24505971E+03  0.50477984E+04                                 7.049494                            5.600001       0.015809       2.076206                    0.999647      21.713928      60.588017       0.619641       0.479883      -1.015786       0.028231      -0.001665       0.036889       0.046482       0.006708      -0.012380      -0.070639      -0.126035      -0.015856      -0.064400      -0.045709       0.110109              8.041603       9.853964       1.040983       2.521355       5.829632       2.760532       8.441213           0.000001
          287              C      14.874755      14.243878       8.496348       0.030174      26.782883 0.39265307E+03  0.89779526E+04                                 7.852196                            6.595050      -0.196034       1.968874                    0.997879      26.284146      73.946119       0.644881       0.415392      -1.067376      -0.050165       0.078131      -0.007002       0.093113      -0.046794       0.038141       0.002666       0.070906       0.102865      -0.079431       0.007185       0.072246              8.978508       8.113330       1.347294       1.071383      11.891092       1.896967       6.931104          -0.000001
          288              C      14.645345      12.742474       8.619246       0.609631      21.644124 0.24765420E+03  0.51209211E+04                                 7.250186                            5.650530      -0.007407       2.069360                    0.999575      21.917148      61.517121       0.612689       0.483464      -1.012666      -0.014558      -0.063126      -0.002362       0.064826      -0.006100      -0.060628       0.024121       0.058552       0.266886      -0.077434      -0.042465       0.119899              8.258648       7.533791       0.691944       2.063420      12.139312       0.233395       5.102840           0.000000
          289              C      17.711650       4.752056      18.756283       0.031827      27.040418 0.38343322E+03  0.87111527E+04                                 7.916692                            6.506879      -0.125765       1.998543                    0.997587      25.995165      72.788223       0.651078       0.414083      -1.068718      -0.090600       0.023245      -0.024296       0.096639      -0.056703      -0.005190      -0.050209      -0.043436       0.021827      -0.078635      -0.001141       0.079776              9.275184      13.146307       2.795980      -1.423943       8.372042      -0.711079       6.307204           0.000000
          290              C      18.965210       5.425947      19.311372       0.616616      20.857468 0.23733475E+03  0.48622269E+04                                 7.080520                            5.550736      -0.080515       2.048170                    0.999331      21.765434      61.080249       0.614131       0.486823      -1.009536       0.050264       0.034827       0.008559       0.061746      -0.047756      -0.067633       0.058878      -0.034694       0.046697      -0.075639      -0.042885       0.118524              8.032446      10.559428       1.965715       1.592855       7.127071      -1.973262       6.410838           0.000001
          291              C      16.755094       4.248174      19.784530      -0.185898      31.642569 0.48512949E+03  0.11767712E+05                                 8.902702                            7.413301      -0.494632       1.839895                    0.996988      29.866927      88.323701       0.594395       0.424812      -1.054822       0.007835       0.066845      -0.008963       0.067897      -0.048665      -0.026784      -0.006054      -0.013474       0.000978      -0.059348       0.006736       0.052612             10.315128      11.183318       3.550291      -1.069061      11.912200      -0.378702       7.849867           0.000000
          292              C      15.929629       3.172817      19.094253       0.640453      20.035809 0.24265360E+03  0.49999130E+04                                 6.972213                            5.634666      -0.052515       2.058769                    0.999497      21.712518      61.151398       0.605828       0.490660      -1.007335      -0.013886      -0.032699      -0.029498       0.046176      -0.004654      -0.080210      -0.013744       0.059594       0.120104      -0.066217      -0.040686       0.106903              7.914856       7.868949       2.438089       2.057196      10.583979       0.708480       5.291639           0.000001
          293              C      15.968547       5.522217      20.089726      -0.173098      31.880182 0.49423233E+03  0.12033287E+05                                 8.980987                            7.506917      -0.489146       1.842298                    0.996705      29.818123      88.078736       0.588342       0.427586      -1.054076       0.038950      -0.030606      -0.052450       0.072144      -0.035653       0.020927      -0.003287      -0.041157       0.070226      -0.056365       0.015083       0.041282             10.435853      11.314902       1.979570      -4.216399       9.922834      -2.035059      10.069825          -0.000000
          294              C      14.626910       5.245696       0.307245       0.639049      20.822789 0.24505973E+03  0.50477988E+04                                 7.049493                            5.600001       0.015809       2.076206                    0.999647      21.713928      60.588016       0.619641       0.479883      -1.015786      -0.028231       0.001665       0.036889       0.046482       0.006708       0.012380       0.070639      -0.126035      -0.015856      -0.064400      -0.045709       0.110109              8.041601       9.853963       1.040980      -2.521351       5.829630      -2.760530       8.441210           0.000001
          295              C      15.849745       6.239122      18.737848       0.030174      26.782885 0.39265311E+03  0.89779535E+04                                 7.852196                            6.595050      -0.196034       1.968874                    0.997879      26.284147      73.946120       0.644881       0.415392      -1.067377       0.050165      -0.078131      -0.007002       0.093113      -0.046794      -0.038141      -0.002666       0.070906       0.102865      -0.079431       0.007185       0.072246              8.978508       8.113329       1.347294      -1.071383      11.891091      -1.896967       6.931104          -0.000001
          296              C      16.079155       7.740526      18.860746       0.609631      21.644124 0.24765420E+03  0.51209211E+04                                 7.250186                            5.650530      -0.007407       2.069360                    0.999575      21.917148      61.517120       0.612689       0.483464      -1.012666       0.014558       0.063126      -0.002362       0.064826      -0.006100       0.060628      -0.024121       0.058552       0.266886      -0.077434      -0.042465       0.119899              8.258648       7.533791       0.691944      -2.063420      12.139312      -0.233395       5.102840           0.000000
          297              C       1.726717       7.470150       5.489444       0.031827      27.040419 0.38343322E+03  0.87111528E+04                                 7.916692                            6.506879      -0.125765       1.998543                    0.997587      25.995165      72.788223       0.651078       0.414083      -1.068718       0.024296      -0.090600      -0.023245       0.096639       0.005190      -0.050209       0.056703       0.032631       0.054241      -0.078635      -0.001141       0.079776              9.275184       6.307204       1.423942      -0.711078      13.146308      -2.795980       8.372042           0.000000
          298              C       1.171628       8.723710       4.815553       0.616616      20.857461 0.23733464E+03  0.48622242E+04                                 7.080518                            5.550734      -0.080515       2.048170                    0.999331      21.765434      61.080250       0.614131       0.486823      -1.009536      -0.008559       0.050264      -0.034827       0.061746       0.067633       0.058878       0.047756       0.040696       0.028693      -0.075639      -0.042885       0.118524              8.032444       6.410834      -1.592855      -1.973261      10.559427      -1.965716       7.127071           0.000001
          299              C       0.698470       6.513594       5.993326      -0.185899      31.642570 0.48512950E+03  0.11767713E+05                                 8.902703                            7.413302      -0.494632       1.839895                    0.996988      29.866928      88.323708       0.594394       0.424812      -1.054822       0.008963       0.007835      -0.066845       0.067897       0.026784      -0.006054       0.048665       0.007226       0.019723      -0.059348       0.006736       0.052612             10.315129       7.849867       1.069061      -0.378702      11.183319      -3.550291      11.912201           0.000000
          300              C       1.388747       5.688129       7.068683       0.640453      20.035808 0.24265359E+03  0.49999128E+04                                 6.972213                            5.634666      -0.052515       2.058769                    0.999497      21.712518      61.151398       0.605828       0.490660      -1.007335       0.029498      -0.013886       0.032699       0.046176       0.080210      -0.013744       0.004654       0.030255      -0.149443      -0.066217      -0.040686       0.106903              7.914856       5.291639      -2.057196       0.708480       7.868949      -2.438089      10.583979           0.000001
          301              C       0.393274       5.727047       4.719283      -0.173098      31.880181 0.49423234E+03  0.12033287E+05                                 8.980987                            7.506917      -0.489145       1.842298                    0.996705      29.818123      88.078735       0.588342       0.427586      -1.054076       0.052450       0.038950       0.030606       0.072144      -0.020927      -0.003287       0.035653       0.055692       0.026623      -0.056365       0.015083       0.041282             10.435853      10.069824       4.216398      -2.035059      11.314901      -1.979570       9.922833          -0.000000
          302              C      20.175755       4.385410       4.995804       0.639049      20.822789 0.24505973E+03  0.50477988E+04                                 7.049493                            5.600001       0.015809       2.076206                    0.999647      21.713928      60.588018       0.619641       0.479883      -1.015786      -0.036889      -0.028231      -0.001665       0.046482      -0.012380       0.070639      -0.006708       0.055090       0.196981      -0.064400      -0.045709       0.110109              8.041601       8.441210       2.521351      -2.760531       9.853963      -1.040981       5.829631           0.000001
          303              C       1.745152       5.608245       4.002378       0.030174      26.782883 0.39265311E+03  0.89779534E+04                                 7.852196                            6.595050      -0.196034       1.968874                    0.997879      26.284147      73.946121       0.644881       0.415392      -1.067376       0.007002       0.050165       0.078131       0.093113       0.038141      -0.002666       0.046794       0.015980      -0.157791      -0.079431       0.007185       0.072246              8.978508       6.931103       1.071382      -1.896967       8.113329      -1.347293      11.891090          -0.000001
          304              C       1.622254       5.837655       2.500974       0.609631      21.644115 0.24765409E+03  0.51209181E+04                                 7.250184                            5.650529      -0.007407       2.069360                    0.999575      21.917148      61.517121       0.612689       0.483464      -1.012666       0.002362       0.014558      -0.063126       0.064826      -0.060628      -0.024121       0.006100       0.104167      -0.221272      -0.077434      -0.042465       0.119899              8.258645       5.102839       2.063421      -0.233396       7.533792      -0.691944      12.139303           0.000000
          305              C      11.968217       2.771350      14.993556       0.031827      27.040419 0.38343323E+03  0.87111529E+04                                 7.916692                            6.506879      -0.125765       1.998543                    0.997587      25.995165      72.788223       0.651078       0.414083      -1.068718       0.024296       0.090600       0.023245       0.096639      -0.005190       0.050209       0.056703       0.032631       0.054241      -0.078635      -0.001141       0.079776              9.275184       6.307204      -1.423943       0.711079      13.146308      -2.795980       8.372041           0.000000
          306              C      11.413128       1.517790      15.667447       0.616616      20.857467 0.23733475E+03  0.48622269E+04                                 7.080520                            5.550736      -0.080515       2.048170                    0.999331      21.765434      61.080251       0.614131       0.486823      -1.009536      -0.008559      -0.050264       0.034827       0.061746      -0.067633      -0.058878       0.047756       0.040696       0.028693      -0.075639      -0.042885       0.118524              8.032446       6.410838       1.592856       1.973262      10.559429      -1.965715       7.127071           0.000001
          307              C      10.939970       3.727906      14.489674      -0.185898      31.642554 0.48512920E+03  0.11767704E+05                                 8.902699                            7.413299      -0.494632       1.839895                    0.996988      29.866928      88.323706       0.594395       0.424812      -1.054822       0.008963      -0.007835       0.066845       0.067897      -0.026784       0.006054       0.048665       0.007226       0.019723      -0.059348       0.006736       0.052612             10.315125       7.849867      -1.069060       0.378701      11.183313      -3.550290      11.912195           0.000001
          308              C      11.630247       4.553371      13.414317       0.640453      20.035809 0.24265360E+03  0.49999130E+04                                 6.972213                            5.634666      -0.052515       2.058769                    0.999497      21.712518      61.151399       0.605828       0.490660      -1.007335       0.029498       0.013886      -0.032699       0.046176      -0.080210       0.013744       0.004654       0.030255      -0.149443      -0.066217      -0.040686       0.106903              7.914856       5.291640       2.057196      -0.708480       7.868949      -2.438089      10.583980           0.000001
          309              C      10.634774       4.514453      15.763717      -0.173098      31.880183 0.49423234E+03  0.12033287E+05                                 8.980987                            7.506917      -0.489146       1.842298                    0.996705      29.818123      88.078739       0.588342       0.427586      -1.054076       0.052450      -0.038950      -0.030606       0.072144       0.020927       0.003287       0.035653       0.055692       0.026623      -0.056365       0.015083       0.041282             10.435854      10.069824      -4.216399       2.035059      11.314903      -1.979570       9.922834          -0.000000
          310              C       9.934255       5.856090      15.487196       0.639049      20.822793 0.24505971E+03  0.50477984E+04                                 7.049494                            5.600001       0.015809       2.076206                    0.999647      21.713928      60.588016       0.619641       0.479883      -1.015786      -0.036889       0.028231       0.001665       0.046482       0.012380      -0.070639      -0.006708       0.055090       0.196981      -0.064400      -0.045709       0.110109              8.041603       8.441213      -2.521355       2.760532       9.853964      -1.040983       5.829632           0.000001
          311              C      11.986652       4.633255      16.480622       0.030174      26.782885 0.39265311E+03  0.89779534E+04                                 7.852196                            6.595050      -0.196034       1.968874                    0.997879      26.284147      73.946120       0.644881       0.415392      -1.067377       0.007002      -0.050165      -0.078131       0.093113      -0.038141       0.002666       0.046794       0.015980      -0.157791      -0.079431       0.007185       0.072246              8.978508       6.931104      -1.071383       1.896967       8.113330      -1.347294      11.891091          -0.000001
          312              C      11.863754       4.403845      17.982026       0.609631      21.644124 0.24765420E+03  0.51209211E+04                                 7.250186                            5.650530      -0.007407       2.069360                    0.999575      21.917148      61.517121       0.612689       0.483464      -1.012666       0.002362      -0.014558       0.063126       0.064826       0.060628       0.024121       0.006100       0.104167      -0.221272      -0.077434      -0.042465       0.119899              8.258648       5.102840      -2.063420       0.233395       7.533792      -0.691944      12.139312           0.000000
          313              C       8.514783      13.012850      15.730944       0.031827      27.040418 0.38343321E+03  0.87111526E+04                                 7.916692                            6.506879      -0.125765       1.998543                    0.997587      25.995165      72.788224       0.651078       0.414083      -1.068718      -0.024296       0.090600      -0.023245       0.096639       0.005190       0.050209      -0.056703       0.032631       0.054241      -0.078635      -0.001141       0.079776              9.275184       6.307204       1.423943       0.711079      13.146307       2.795980       8.372042           0.000000
          314              C       9.069872      11.759290      15.057053       0.616616      20.857468 0.23733475E+03  0.48622270E+04                                 7.080520                            5.550736      -0.080515       2.048170                    0.999331      21.765434      61.080249       0.614131       0.486823      -1.009536       0.008559      -0.050264      -0.034827       0.061746       0.067633      -0.058878      -0.047756       0.040696       0.028693      -0.075639      -0.042885       0.118524              8.032446       6.410838      -1.592855       1.973262      10.559428       1.965714       7.127071           0.000001
          315              C       9.543030      13.969406      16.234826      -0.185898      31.642569 0.48512948E+03  0.11767712E+05                                 8.902702                            7.413302      -0.494632       1.839895                    0.996988      29.866927      88.323704       0.594395       0.424812      -1.054822      -0.008963      -0.007835      -0.066845       0.067897       0.026784       0.006054      -0.048665       0.007226       0.019723      -0.059348       0.006736       0.052612             10.315129       7.849867       1.069060       0.378702      11.183319       3.550291      11.912200           0.000000
          316              C       8.852753      14.794871      17.310183       0.640453      20.035808 0.24265359E+03  0.49999128E+04                                 6.972213                            5.634666      -0.052515       2.058769                    0.999497      21.712518      61.151399       0.605828       0.490660      -1.007335      -0.029498       0.013886       0.032699       0.046176       0.080210       0.013744      -0.004654       0.030255      -0.149443      -0.066217      -0.040686       0.106903              7.914856       5.291639      -2.057196      -0.708480       7.868949       2.438089      10.583979           0.000001
          317              C       9.848226      14.755953      14.960783      -0.173098      31.880184 0.49423234E+03  0.12033287E+05                                 8.980987                            7.506917      -0.489146       1.842298                    0.996705      29.818123      88.078738       0.588342       0.427586      -1.054076      -0.052450      -0.038950       0.030606       0.072144      -0.020927       0.003287      -0.035653       0.055692       0.026623      -0.056365       0.015083       0.041282             10.435854      10.069825       4.216399       2.035059      11.314903       1.979570       9.922834          -0.000000
          318              C      10.548745      16.097590      15.237304       0.639049      20.822793 0.24505971E+03  0.50477984E+04                                 7.049494                            5.600001       0.015809       2.076206                    0.999647      21.713928      60.588016       0.619641       0.479883      -1.015786       0.036889       0.028231      -0.001665       0.046482      -0.012380      -0.070639       0.006708       0.055090       0.196981      -0.064400      -0.045709       0.110109              8.041603       8.441213       2.521355       2.760532       9.853964       1.040983       5.829632           0.000001
          319              C       8.496348      14.874755      14.243878       0.030174      26.782883 0.39265307E+03  0.89779525E+04                                 7.852196                            6.595050      -0.196034       1.968874                    0.997879      26.284146      73.946119       0.644881       0.415392      -1.067376      -0.007002      -0.050165       0.078131       0.093113       0.038141       0.002666      -0.046794       0.015980      -0.157791      -0.079431       0.007185       0.072246              8.978508       6.931104       1.071383       1.896967       8.113330       1.347294      11.891092          -0.000001
          320              C       8.619246      14.645345      12.742474       0.609631      21.644124 0.24765420E+03  0.51209210E+04                                 7.250186                            5.650530      -0.007407       2.069360                    0.999575      21.917148      61.517122       0.612689       0.483464      -1.012666      -0.002362      -0.014558      -0.063126       0.064826      -0.060628       0.024121      -0.006100       0.104167      -0.221272      -0.077434      -0.042465       0.119899              8.258648       5.102840       2.063420       0.233395       7.533791       0.691944      12.139312           0.000000
          321              C      18.756283      17.711650       4.752056       0.031827      27.040418 0.38343322E+03  0.87111527E+04                                 7.916692                            6.506879      -0.125765       1.998543                    0.997587      25.995165      72.788223       0.651078       0.414083      -1.068718      -0.024296      -0.090600       0.023245       0.096639      -0.005190      -0.050209      -0.056703       0.032631       0.054241      -0.078635      -0.001141       0.079776              9.275184       6.307204      -1.423943      -0.711079      13.146307       2.795980       8.372042           0.000000
          322              C      19.311372      18.965210       5.425947       0.616616      20.857467 0.23733474E+03  0.48622269E+04                                 7.080520                            5.550736      -0.080515       2.048170                    0.999331      21.765434      61.080251       0.614131       0.486823      -1.009536       0.008559       0.050264       0.034827       0.061746      -0.067633       0.058878      -0.047756       0.040696       0.028693      -0.075639      -0.042885       0.118524              8.032446       6.410838       1.592855      -1.973262      10.559429       1.965715       7.127071           0.000001
          323              C      19.784530      16.755094       4.248174      -0.185899      31.642570 0.48512949E+03  0.11767712E+05                                 8.902702                            7.413302      -0.494633       1.839895                    0.996988      29.866928      88.323708       0.594394       0.424812      -1.054822      -0.008963       0.007835       0.066845       0.067897      -0.026784      -0.006054      -0.048665       0.007226       0.019723      -0.059348       0.006736       0.052612             10.315129       7.849867      -1.069061      -0.378702      11.183319       3.550291      11.912201           0.000000
          324              C      19.094253      15.929629       3.172817       0.640453      20.035808 0.24265359E+03  0.49999128E+04                                 6.972213                            5.634665      -0.052515       2.058769                    0.999497      21.712518      61.151398       0.605828       0.490660      -1.007335      -0.029498      -0.013886      -0.032699       0.046176      -0.080210      -0.013744      -0.004654       0.030255      -0.149443      -0.066217      -0.040686       0.106903              7.914856       5.291639       2.057196       0.708480       7.868949       2.438089      10.583979           0.000001
          325              C      20.089726      15.968547       5.522217      -0.173098      31.880182 0.49423233E+03  0.12033287E+05                                 8.980987                            7.506917      -0.489146       1.842298                    0.996705      29.818123      88.078738       0.588342       0.427586      -1.054076      -0.052450       0.038950      -0.030606       0.072144       0.020927      -0.003287      -0.035653       0.055692       0.026623      -0.056365       0.015083       0.041282             10.435853      10.069824      -4.216399      -2.035059      11.314902       1.979570       9.922834          -0.000000
          326              C       0.307245      14.626910       5.245696       0.639049      20.822789 0.24505973E+03  0.50477988E+04                                 7.049493                            5.600001       0.015809       2.076206                    0.999647      21.713928      60.588017       0.619641       0.479883      -1.015786       0.036889      -0.028231       0.001665       0.046482       0.012380       0.070639       0.006708       0.055090       0.196981      -0.064400      -0.045709       0.110109              8.041601       8.441210      -2.521351      -2.760530       9.853963       1.040980       5.829630           0.000001
          327              C      18.737848      15.849745       6.239122       0.030174      26.782883 0.39265307E+03  0.89779525E+04                                 7.852196                            6.595050      -0.196034       1.968874                    0.997879      26.284146      73.946119       0.644881       0.415392      -1.067376      -0.007002       0.050165      -0.078131       0.093113      -0.038141      -0.002666      -0.046794       0.015980      -0.157791      -0.079431       0.007185       0.072246              8.978508       6.931104      -1.071383      -1.896967       8.113329       1.347294      11.891091          -0.000001
          328              C      18.860746      16.079155       7.740526       0.609631      21.644124 0.24765420E+03  0.51209210E+04                                 7.250186                            5.650530      -0.007407       2.069360                    0.999575      21.917148      61.517121       0.612689       0.483464      -1.012666      -0.002362       0.014558       0.063126       0.064826       0.060628      -0.024121      -0.006100       0.104167      -0.221272      -0.077434      -0.042465       0.119899              8.258648       5.102840      -2.063420      -0.233395       7.533791       0.691944      12.139312           0.000000
          329              C       5.489444       1.726717       7.470150       0.031827      27.040418 0.38343321E+03  0.87111526E+04                                 7.916692                            6.506879      -0.125765       1.998543                    0.997587      25.995165      72.788226       0.651078       0.414083      -1.068718      -0.023245       0.024296      -0.090600       0.096639      -0.050209       0.056703       0.005190       0.010805      -0.076067      -0.078635      -0.001141       0.079776              9.275185       8.372042      -0.711078      -2.795981       6.307204       1.423942      13.146308           0.000000
          330              C       4.815553       1.171628       8.723710       0.616616      20.857461 0.23733464E+03  0.48622242E+04                                 7.080518                            5.550734      -0.080515       2.048170                    0.999331      21.765434      61.080251       0.614131       0.486823      -1.009536      -0.034827      -0.008559       0.050264       0.061746       0.058878       0.047756       0.067633      -0.006001      -0.075390      -0.075639      -0.042885       0.118524              8.032444       7.127071      -1.973261      -1.965716       6.410835      -1.592855      10.559427           0.000001
          331              C       5.993326       0.698470       6.513594      -0.185899      31.642571 0.48512951E+03  0.11767713E+05                                 8.902703                            7.413302      -0.494633       1.839895                    0.996988      29.866929      88.323712       0.594394       0.424812      -1.054822      -0.066845       0.008963       0.007835       0.067897      -0.006054       0.048665       0.026784       0.006248      -0.020700      -0.059348       0.006736       0.052612             10.315129      11.912201      -0.378702      -3.550291       7.849867       1.069061      11.183320           0.000001
          332              C       7.068683       1.388747       5.688129       0.640453      20.035810 0.24265362E+03  0.49999134E+04                                 6.972213                            5.634665      -0.052515       2.058769                    0.999497      21.712519      61.151399       0.605828       0.490660      -1.007335       0.032699       0.029498      -0.013886       0.046176      -0.013744       0.004654       0.080210      -0.089849       0.029339      -0.066217      -0.040686       0.106903              7.914856      10.583979       0.708480      -2.438089       5.291639      -2.057196       7.868949           0.000001
          333              C       4.719283       0.393274       5.727047      -0.173098      31.880184 0.49423238E+03  0.12033288E+05                                 8.980987                            7.506917      -0.489145       1.842298                    0.996705      29.818124      88.078739       0.588342       0.427586      -1.054076       0.030606       0.052450       0.038950       0.072144      -0.003287       0.035653      -0.020927      -0.014534      -0.096849      -0.056365       0.015083       0.041282             10.435853       9.922834      -2.035059      -1.979570      10.069825       4.216399      11.314902          -0.000000
          334              C       4.995804      20.175755       4.385410       0.639049      20.822789 0.24505973E+03  0.50477988E+04                                 7.049493                            5.600001       0.015809       2.076206                    0.999647      21.713928      60.588017       0.619641       0.479883      -1.015786      -0.001665      -0.036889      -0.028231       0.046482       0.070639      -0.006708      -0.012380       0.070946      -0.181125      -0.064400      -0.045709       0.110109              8.041601       5.829631      -2.760531      -1.040981       8.441210       2.521351       9.853963           0.000001
          335              C       4.002378       1.745152       5.608245       0.030174      26.782882 0.39265309E+03  0.89779530E+04                                 7.852196                            6.595050      -0.196034       1.968874                    0.997879      26.284147      73.946121       0.644881       0.415392      -1.067376       0.078131       0.007002       0.050165       0.093113      -0.002666       0.046794       0.038141      -0.086885       0.054926      -0.079431       0.007185       0.072246              8.978508      11.891091      -1.896967      -1.347293       6.931103       1.071382       8.113329          -0.000001
          336              C       2.500974       1.622254       5.837655       0.609631      21.644115 0.24765409E+03  0.51209181E+04                                 7.250184                            5.650529      -0.007407       2.069360                    0.999575      21.917148      61.517121       0.612689       0.483464      -1.012666      -0.063126       0.002362       0.014558       0.064826      -0.024121       0.006100      -0.060628      -0.162719      -0.045614      -0.077434      -0.042465       0.119899              8.258645      12.139303      -0.233396      -0.691944       5.102839       2.063421       7.533792           0.000000
          337              C      14.993556      11.968217       2.771350       0.031827      27.040419 0.38343322E+03  0.87111529E+04                                 7.916692                            6.506879      -0.125765       1.998543                    0.997587      25.995165      72.788224       0.651078       0.414083      -1.068718       0.023245       0.024296       0.090600       0.096639       0.050209       0.056703      -0.005190       0.010805      -0.076067      -0.078635      -0.001141       0.079776              9.275185       8.372041       0.711079      -2.795980       6.307204      -1.423943      13.146309           0.000000
          338              C      15.667447      11.413128       1.517790       0.616616      20.857467 0.23733474E+03  0.48622268E+04                                 7.080520                            5.550736      -0.080515       2.048170                    0.999331      21.765434      61.080251       0.614131       0.486823      -1.009536       0.034827      -0.008559      -0.050264       0.061746      -0.058878       0.047756      -0.067633      -0.006001      -0.075390      -0.075639      -0.042885       0.118524              8.032446       7.127071       1.973262      -1.965715       6.410838       1.592856      10.559429           0.000001
          339              C      14.489674      10.939970       3.727906      -0.185899      31.642554 0.48512920E+03  0.11767704E+05                                 8.902700                            7.413300      -0.494633       1.839895                    0.996988      29.866929      88.323713       0.594395       0.424812      -1.054822       0.066845       0.008963      -0.007835       0.067897       0.006054       0.048665      -0.026784       0.006248      -0.020700      -0.059348       0.006736       0.052612             10.315126      11.912196       0.378701      -3.550291       7.849868      -1.069060      11.183314           0.000000
          340              C      13.414317      11.630247       4.553371       0.640453      20.035809 0.24265360E+03  0.49999130E+04                                 6.972213                            5.634666      -0.052515       2.058769                    0.999497      21.712518      61.151398       0.605828       0.490660      -1.007335      -0.032699       0.029498       0.013886       0.046176       0.013744       0.004654      -0.080210      -0.089849       0.029339      -0.066217      -0.040686       0.106903              7.914856      10.583980      -0.708480      -2.438089       5.291640       2.057196       7.868949           0.000001
          341              C      15.763717      10.634774       4.514453      -0.173098      31.880185 0.49423240E+03  0.12033289E+05                                 8.980987                            7.506917      -0.489146       1.842298                    0.996705      29.818124      88.078739       0.588342       0.427586      -1.054076      -0.030606       0.052450      -0.038950       0.072144       0.003287       0.035653       0.020927      -0.014534      -0.096849      -0.056365       0.015083       0.041282             10.435854       9.922834       2.035059      -1.979570      10.069824      -4.216399      11.314903          -0.000000
          342              C      15.487196       9.934255       5.856090       0.639049      20.822792 0.24505971E+03  0.50477984E+04                                 7.049494                            5.600001       0.015809       2.076206                    0.999647      21.713928      60.588016       0.619641       0.479883      -1.015786       0.001665      -0.036889       0.028231       0.046482      -0.070639      -0.006708       0.012380       0.070946      -0.181125      -0.064400      -0.045709       0.110109              8.041603       5.829632       2.760532      -1.040983       8.441213      -2.521355       9.853964           0.000001
          343              C      16.480622      11.986652       4.633255       0.030174      26.782884 0.39265309E+03  0.89779530E+04                                 7.852197                            6.595050      -0.196034       1.968874                    0.997879      26.284147      73.946121       0.644881       0.415392      -1.067376      -0.078131       0.007002      -0.050165       0.093113       0.002666       0.046794      -0.038141      -0.086885       0.054926      -0.079431       0.007185       0.072246              8.978508      11.891092       1.896967      -1.347294       6.931104      -1.071383       8.113330          -0.000001
          344              C      17.982026      11.863754       4.403845       0.609631      21.644124 0.24765420E+03  0.51209210E+04                                 7.250186                            5.650530      -0.007407       2.069360                    0.999575      21.917148      61.517121       0.612689       0.483464      -1.012666       0.063126       0.002362      -0.014558       0.064826       0.024121       0.006100       0.060628      -0.162719      -0.045614      -0.077434      -0.042465       0.119899              8.258648      12.139312       0.233395      -0.691944       5.102840      -2.063420       7.533792           0.000000
          345              C      15.730944       8.514783      13.012850       0.031827      27.040418 0.38343321E+03  0.87111526E+04                                 7.916692                            6.506879      -0.125765       1.998543                    0.997587      25.995165      72.788224       0.651078       0.414083      -1.068718      -0.023245      -0.024296       0.090600       0.096639       0.050209      -0.056703       0.005190       0.010805      -0.076067      -0.078635      -0.001141       0.079776              9.275184       8.372042       0.711079       2.795980       6.307204       1.423943      13.146308           0.000000
          346              C      15.057053       9.069872      11.759290       0.616616      20.857468 0.23733475E+03  0.48622270E+04                                 7.080520                            5.550736      -0.080515       2.048170                    0.999331      21.765434      61.080250       0.614131       0.486823      -1.009536      -0.034827       0.008559      -0.050264       0.061746      -0.058878      -0.047756       0.067633      -0.006001      -0.075390      -0.075639      -0.042885       0.118524              8.032446       7.127071       1.973262       1.965714       6.410838      -1.592855      10.559429           0.000001
          347              C      16.234826       9.543030      13.969406      -0.185898      31.642571 0.48512952E+03  0.11767713E+05                                 8.902702                            7.413302      -0.494632       1.839895                    0.996988      29.866928      88.323706       0.594395       0.424812      -1.054822      -0.066845      -0.008963      -0.007835       0.067897       0.006054      -0.048665       0.026784       0.006248      -0.020700      -0.059348       0.006736       0.052612             10.315129      11.912200       0.378702       3.550291       7.849867       1.069060      11.183319           0.000001
          348              C      17.310183       8.852753      14.794871       0.640453      20.035808 0.24265359E+03  0.49999128E+04                                 6.972213                            5.634666      -0.052515       2.058769                    0.999497      21.712518      61.151398       0.605828       0.490660      -1.007335       0.032699      -0.029498       0.013886       0.046176       0.013744      -0.004654       0.080210      -0.089849       0.029339      -0.066217      -0.040686       0.106903              7.914856      10.583978      -0.708480       2.438089       5.291639      -2.057196       7.868949           0.000001
          349              C      14.960783       9.848226      14.755953      -0.173098      31.880186 0.49423238E+03  0.12033288E+05                                 8.980988                            7.506917      -0.489146       1.842298                    0.996705      29.818124      88.078742       0.588342       0.427586      -1.054076       0.030606      -0.052450      -0.038950       0.072144       0.003287      -0.035653      -0.020927      -0.014534      -0.096849      -0.056365       0.015083       0.041282             10.435855       9.922835       2.035059       1.979570      10.069825       4.216400      11.314904          -0.000000
          350              C      15.237304      10.548745      16.097590       0.639049      20.822793 0.24505971E+03  0.50477983E+04                                 7.049494                            5.600001       0.015809       2.076206                    0.999647      21.713928      60.588016       0.619641       0.479883      -1.015786      -0.001665       0.036889       0.028231       0.046482      -0.070639       0.006708      -0.012380       0.070946      -0.181125      -0.064400      -0.045709       0.110109              8.041603       5.829632       2.760532       1.040983       8.441213       2.521355       9.853964           0.000001
          351              C      14.243878       8.496348      14.874755       0.030174      26.782884 0.39265309E+03  0.89779530E+04                                 7.852197                            6.595050      -0.196034       1.968874                    0.997879      26.284147      73.946121       0.644881       0.415392      -1.067376       0.078131      -0.007002      -0.050165       0.093113       0.002666      -0.046794       0.038141      -0.086886       0.054926      -0.079431       0.007185       0.072246              8.978508      11.891092       1.896967       1.347294       6.931104       1.071383       8.113330          -0.000001
          352              C      12.742474       8.619246      14.645345       0.609631      21.644124 0.24765420E+03  0.51209211E+04                                 7.250186                            5.650530      -0.007407       2.069360                    0.999575      21.917148      61.517121       0.612689       0.483464      -1.012666      -0.063126      -0.002362      -0.014558       0.064826       0.024121      -0.006100      -0.060628      -0.162719      -0.045614      -0.077434      -0.042465       0.119899              8.258648      12.139312       0.233395       0.691944       5.102840       2.063420       7.533791           0.000000
          353              C       4.752056      18.756283      17.711650       0.031827      27.040418 0.38343321E+03  0.87111526E+04                                 7.916692                            6.506879      -0.125765       1.998543                    0.997587      25.995165      72.788224       0.651078       0.414083      -1.068718       0.023245      -0.024296      -0.090600       0.096639      -0.050209      -0.056703      -0.005190       0.010805      -0.076067      -0.078635      -0.001141       0.079776              9.275184       8.372042      -0.711079       2.795980       6.307204      -1.423943      13.146307           0.000000
          354              C       5.425947      19.311372      18.965210       0.616616      20.857469 0.23733477E+03  0.48622275E+04                                 7.080520                            5.550736      -0.080515       2.048170                    0.999331      21.765435      61.080251       0.614131       0.486823      -1.009536       0.034827       0.008559       0.050264       0.061746       0.058878      -0.047756      -0.067633      -0.006001      -0.075390      -0.075639      -0.042885       0.118524              8.032446       7.127071      -1.973262       1.965715       6.410838       1.592855      10.559428           0.000001
          355              C       4.248174      19.784530      16.755094      -0.185899      31.642571 0.48512952E+03  0.11767713E+05                                 8.902702                            7.413302      -0.494633       1.839895                    0.996988      29.866929      88.323710       0.594395       0.424812      -1.054822       0.066845      -0.008963       0.007835       0.067897      -0.006054      -0.048665      -0.026784       0.006248      -0.020701      -0.059348       0.006736       0.052612             10.315129      11.912201      -0.378702       3.550291       7.849867      -1.069061      11.183319           0.000000
          356              C       3.172817      19.094253      15.929629       0.640453      20.035809 0.24265359E+03  0.49999128E+04                                 6.972213                            5.634666      -0.052515       2.058769                    0.999497      21.712518      61.151398       0.605828       0.490660      -1.007335      -0.032699      -0.029498      -0.013886       0.046176      -0.013744      -0.004654      -0.080210      -0.089849       0.029339      -0.066217      -0.040686       0.106903              7.914856      10.583979       0.708480       2.438089       5.291639       2.057196       7.868949           0.000001
          357              C       5.522217      20.089726      15.968547      -0.173098      31.880184 0.49423237E+03  0.12033288E+05                                 8.980988                            7.506917      -0.489146       1.842298                    0.996705      29.818124      88.078743       0.588342       0.427586      -1.054076      -0.030606      -0.052450       0.038950       0.072144      -0.003287      -0.035653       0.020927      -0.014534      -0.096849      -0.056365       0.015083       0.041282             10.435854       9.922834      -2.035059       1.979570      10.069825      -4.216399      11.314903          -0.000000
          358              C       5.245696       0.307245      14.626910       0.639049      20.822789 0.24505973E+03  0.50477988E+04                                 7.049493                            5.600001       0.015809       2.076206                    0.999647      21.713928      60.588016       0.619641       0.479883      -1.015786       0.001665       0.036889      -0.028231       0.046482       0.070639       0.006708       0.012380       0.070946      -0.181125      -0.064400      -0.045709       0.110109              8.041601       5.829630      -2.760530       1.040980       8.441210      -2.521351       9.853963           0.000001
          359              C       6.239122      18.737848      15.849745       0.030174      26.782882 0.39265305E+03  0.89779520E+04                                 7.852197                            6.595050      -0.196034       1.968874                    0.997879      26.284146      73.946120       0.644881       0.415392      -1.067376      -0.078131      -0.007002       0.050165       0.093113      -0.002666      -0.046794      -0.038141      -0.086886       0.054926      -0.079431       0.007185       0.072246              8.978508      11.891092      -1.896967       1.347294       6.931104      -1.071383       8.113330          -0.000001
          360              C       7.740526      18.860746      16.079155       0.609631      21.644124 0.24765420E+03  0.51209210E+04                                 7.250186                            5.650530      -0.007407       2.069360                    0.999575      21.917148      61.517121       0.612689       0.483464      -1.012666       0.063126      -0.002362       0.014558       0.064826      -0.024121      -0.006100       0.060628      -0.162719      -0.045614      -0.077434      -0.042465       0.119899              8.258648      12.139312      -0.233395       0.691944       5.102840      -2.063420       7.533791           0.000000
          361              O      13.758431      15.978788      17.955398      -0.255935      25.388367 0.40985262E+03  0.92183754E+04                                 6.939987                            6.306928      -0.023624       2.092055                    0.998455      23.916660      61.068736       0.748239       0.363948      -1.133623       0.034211      -0.034943       0.159363       0.166698       0.139441       0.037113      -0.058015       0.062724      -0.120684      -0.161530      -0.001791       0.163321              7.409595       8.408503       0.737278       1.610101       7.376339      -1.457405       6.443943          -0.000001
          362              O      11.396741      16.681355      18.711220      -0.588486      40.216261 0.64394949E+03  0.16293406E+05                                 9.431670                            7.975594      -0.189011       1.976131                    0.996613      29.024134      79.841756       0.653492       0.370429      -1.123246      -0.001576      -0.033790       0.018045       0.038339       0.013243       0.057218      -0.001772      -0.054986       0.039841      -0.073884       0.021246       0.052638             10.386807      10.866281      -3.331832       0.635737      12.099450      -3.927846       8.194689          -0.000000
          363              O      11.124317      15.091874      20.200335      -0.511504      28.168536 0.40832657E+03  0.91266918E+04                                 7.139145                            6.101322       0.709610       2.299782                    0.998881      25.831847      64.617264       0.801547       0.341878      -1.157648      -0.005335      -0.013925      -0.007967       0.016907       0.075490      -0.011408       0.002088      -0.001436       0.094512      -0.091989       0.030776       0.061213              7.709636      10.194909       0.567348      -3.110889       5.050673      -1.547955       7.883326           0.000001
          364              O      14.374969      12.185337      19.331855      -0.596230      30.292479 0.48374873E+03  0.11284161E+05                                 7.545833                            6.656064       0.730649       2.282875                    0.998511      27.409600      70.117599       0.764558       0.343436      -1.155958      -0.021601       0.003329      -0.010302       0.024162       0.042203       0.051552      -0.034047      -0.104884      -0.079320      -0.102257       0.019036       0.083221              8.152011       5.664436      -1.126244      -0.066463      13.311504      -0.537860       5.480092           0.000001
          365              O      15.716606      13.688789      18.391686      -0.507216      31.112218 0.48725861E+03  0.11458695E+05                                 7.898520                            6.890952       0.145393       2.135129                    0.993288      26.248685      68.825488       0.712689       0.365452      -1.130980      -0.015026       0.000194       0.003082       0.015340       0.000899       0.023796      -0.015525       0.094131       0.101170      -0.066561       0.009756       0.056805              8.608412      10.951078      -2.243004      -3.820430       7.461743       1.360142       7.412415          -0.000001
          366              O      15.986982      14.796919       1.345733      -0.566667      31.783593 0.47196750E+03  0.10979267E+05                                 7.888003                            6.643705       0.417089       2.197151                    0.996476      26.950324      69.623709       0.750767       0.350703      -1.145988       0.003749       0.026494      -0.012009       0.029329      -0.010773       0.004012      -0.003118      -0.117286       0.091429      -0.074993       0.029784       0.045209              8.887845       6.734570      -1.761893       2.610511       8.181311      -4.624176      11.747653          -0.000001
          367              O      17.185237      15.923484      20.339619      -0.554350      31.095741 0.52266334E+03  0.12457498E+05                                 7.764532                            7.055353       0.460994       2.204012                    0.996464      27.345622      71.223558       0.719533       0.357147      -1.142177      -0.006769       0.027894       0.011021       0.030747       0.036324      -0.051336       0.051881      -0.005669      -0.118766      -0.101965       0.045297       0.056668              8.083016      12.202482      -0.159085       0.063317       5.757524      -0.759129       6.289041           0.000000
          368              O      15.544549      18.690738      19.417884      -0.508640      29.113801 0.43133560E+03  0.97766862E+04                                 7.349853                            6.298079       0.652007       2.285511                    0.997961      25.963862      65.461424       0.783606       0.344852      -1.154829       0.010906      -0.003731      -0.004617       0.012417       0.079299       0.000827       0.016114       0.018227       0.070930      -0.092782       0.022006       0.070777              7.945808       6.598524       1.867295       1.669524      11.239072       1.497358       5.999829           0.000000
          369              O      13.586374      18.487956      18.471569      -0.591752      39.904798 0.64435463E+03  0.16297792E+05                                 9.387248                            7.982942      -0.131135       1.990935                    0.996770      29.138234      80.005972       0.652935       0.370879      -1.123486       0.034512      -0.001380       0.015303       0.037777      -0.020943      -0.017932      -0.036753       0.071093       0.128893      -0.076338       0.018463       0.057875             10.338404      12.222926      -3.002993       3.486772      11.434387      -1.204620       7.357899          -0.000001
          370              O      11.136607      18.875085      17.234396      -0.936751      60.891160 0.12146791E+04  0.35772825E+05                                11.942847                           10.377602      -0.295564       1.847552                    0.998156      36.630271     106.309640       0.625534       0.332479      -1.161933       0.006761      -0.021393      -0.037170       0.043416       0.028784       0.005038      -0.018212       0.000007      -0.097117      -0.042426      -0.003717       0.046144             13.454277      15.179956       3.712507      -0.469289      13.933595      -0.825920      11.249281           0.000001
          371              O      16.966069       4.504212       7.713898      -0.255935      25.388367 0.40985261E+03  0.92183750E+04                                 6.939987                            6.306927      -0.023624       2.092055                    0.998455      23.916660      61.068735       0.748239       0.363948      -1.133623      -0.034211       0.034943       0.159363       0.166698       0.139441      -0.037113       0.058015       0.062724      -0.120684      -0.161530      -0.001791       0.163321              7.409595       8.408502       0.737278      -1.610101       7.376339       1.457405       6.443943          -0.000001
          372              O      19.327759       3.801645       8.469720      -0.588486      40.216263 0.64394950E+03  0.16293406E+05                                 9.431671                            7.975594      -0.189011       1.976131                    0.996613      29.024134      79.841757       0.653492       0.370430      -1.123246       0.001576       0.033790       0.018045       0.038339       0.013243      -0.057218       0.001772      -0.054986       0.039841      -0.073884       0.021246       0.052638             10.386808      10.866281      -3.331832      -0.635737      12.099452       3.927847       8.194690          -0.000000
          373              O      19.600183       5.391126       9.958835      -0.511504      28.168543 0.40832667E+03  0.91266948E+04                                 7.139147                            6.101324       0.709610       2.299782                    0.998881      25.831848      64.617271       0.801546       0.341878      -1.157648       0.005335       0.013925      -0.007967       0.016907       0.075490       0.011408      -0.002088      -0.001436       0.094512      -0.091989       0.030776       0.061213              7.709638      10.194912       0.567348       3.110890       5.050674       1.547956       7.883328           0.000001
          374              O      16.349531       8.297663       9.090355      -0.596230      30.292482 0.48374879E+03  0.11284163E+05                                 7.545833                            6.656065       0.730649       2.282875                    0.998511      27.409601      70.117603       0.764558       0.343436      -1.155958       0.021601      -0.003329      -0.010302       0.024162       0.042203      -0.051552       0.034047      -0.104884      -0.079320      -0.102257       0.019036       0.083221              8.152011       5.664436      -1.126244       0.066463      13.311505       0.537859       5.480093           0.000001
          375              O      15.007894       6.794211       8.150186      -0.507216      31.112218 0.48725861E+03  0.11458695E+05                                 7.898520                            6.890952       0.145392       2.135129                    0.993288      26.248685      68.825488       0.712689       0.365452      -1.130980       0.015026      -0.000194       0.003082       0.015340       0.000899      -0.023796       0.015525       0.094131       0.101170      -0.066561       0.009756       0.056805              8.608412      10.951078      -2.243005       3.820430       7.461743      -1.360142       7.412415          -0.000001
          376              O      14.737519       5.686081      11.587233      -0.566667      31.783588 0.47196759E+03  0.10979269E+05                                 7.888003                            6.643706       0.417089       2.197151                    0.996476      26.950324      69.623710       0.750767       0.350703      -1.145988      -0.003749      -0.026494      -0.012009       0.029329      -0.010773      -0.004012       0.003118      -0.117286       0.091429      -0.074993       0.029784       0.045209              8.887843       6.734568      -1.761890      -2.610507       8.181310       4.624174      11.747651          -0.000001
          377              O      13.539263       4.559516      10.098119      -0.554350      31.095744 0.52266334E+03  0.12457498E+05                                 7.764533                            7.055354       0.460994       2.204012                    0.996464      27.345622      71.223558       0.719533       0.357147      -1.142177       0.006769      -0.027894       0.011021       0.030747       0.036324       0.051336      -0.051881      -0.005669      -0.118766      -0.101965       0.045297       0.056668              8.083017      12.202484      -0.159085      -0.063317       5.757524       0.759129       6.289041           0.000000
          378              O      15.179951       1.792263       9.176384      -0.508640      29.113792 0.43133546E+03  0.97766822E+04                                 7.349851                            6.298078       0.652008       2.285511                    0.997961      25.963863      65.461424       0.783606       0.344852      -1.154829      -0.010906       0.003731      -0.004617       0.012417       0.079299      -0.000827      -0.016114       0.018227       0.070930      -0.092782       0.022006       0.070777              7.945805       6.598525       1.867294      -1.669526      11.239062      -1.497356       5.999828          -0.000000
          379              O      17.138126       1.995044       8.230069      -0.591752      39.904803 0.64435464E+03  0.16297792E+05                                 9.387249                            7.982942      -0.131135       1.990935                    0.996770      29.138234      80.005971       0.652935       0.370879      -1.123486      -0.034512       0.001380       0.015303       0.037777      -0.020943       0.017932       0.036753       0.071093       0.128893      -0.076338       0.018463       0.057875             10.338405      12.222927      -3.002994      -3.486772      11.434388       1.204621       7.357899          -0.000001
          380              O      19.587893       1.607916       6.992896      -0.936751      60.891156 0.12146790E+04  0.35772821E+05                                11.942846                           10.377602      -0.295564       1.847552                    0.998156      36.630270     106.309639       0.625534       0.332479      -1.161933      -0.006761       0.021393      -0.037170       0.043416       0.028784      -0.005038       0.018212       0.000007      -0.097117      -0.042426      -0.003717       0.046144             13.454277      15.179958       3.712502       0.469294      13.933592       0.825923      11.249281           0.000001
          381              O       6.724569       5.737288      12.769102      -0.255935      25.388367 0.40985261E+03  0.92183750E+04                                 6.939987                            6.306927      -0.023624       2.092055                    0.998455      23.916660      61.068735       0.748239       0.363948      -1.133623      -0.034211      -0.034943      -0.159363       0.166698      -0.139441       0.037113       0.058015       0.062724      -0.120684      -0.161530      -0.001791       0.163321              7.409595       8.408502      -0.737278       1.610101       7.376339       1.457405       6.443943          -0.000001
          382              O       9.086259       6.439855      12.013280      -0.588486      40.216263 0.64394950E+03  0.16293406E+05                                 9.431671                            7.975594      -0.189011       1.976131                    0.996613      29.024134      79.841757       0.653492       0.370430      -1.123246       0.001576      -0.033790      -0.018045       0.038339      -0.013243       0.057218       0.001772      -0.054986       0.039841      -0.073884       0.021246       0.052638             10.386808      10.866281       3.331832       0.635737      12.099452       3.927847       8.194690          -0.000000
          383              O       9.358683       4.850374      10.524165      -0.511504      28.168541 0.40832664E+03  0.91266938E+04                                 7.139146                            6.101323       0.709610       2.299782                    0.998881      25.831848      64.617269       0.801546       0.341878      -1.157648       0.005335      -0.013925       0.007967       0.016907      -0.075490      -0.011408      -0.002088      -0.001436       0.094512      -0.091989       0.030776       0.061213              7.709637      10.194911      -0.567348      -3.110890       5.050674       1.547956       7.883328           0.000001
          384              O       6.108031       1.943837      11.392645      -0.596230      30.292478 0.48374870E+03  0.11284160E+05                                 7.545832                            6.656064       0.730649       2.282875                    0.998511      27.409599      70.117596       0.764558       0.343437      -1.155958       0.021601       0.003329       0.010302       0.024162      -0.042203       0.051552       0.034047      -0.104884      -0.079320      -0.102257       0.019036       0.083221              8.152011       5.664436       1.126244      -0.066463      13.311505       0.537859       5.480092           0.000001
          385              O       4.766394       3.447289      12.332814      -0.507216      31.112218 0.48725862E+03  0.11458695E+05                                 7.898520                            6.890952       0.145393       2.135129                    0.993288      26.248685      68.825489       0.712689       0.365452      -1.130980       0.015026       0.000194      -0.003082       0.015340      -0.000899       0.023796       0.015525       0.094131       0.101170      -0.066561       0.009756       0.056805              8.608412      10.951079       2.243005      -3.820430       7.461743      -1.360142       7.412415          -0.000001
          386              O       4.496019       4.555419       8.895767      -0.566667      31.783588 0.47196758E+03  0.10979269E+05                                 7.888003                            6.643706       0.417089       2.197151                    0.996476      26.950324      69.623709       0.750767       0.350703      -1.145988      -0.003749       0.026494       0.012009       0.029329       0.010773       0.004012       0.003118      -0.117286       0.091429      -0.074993       0.029784       0.045209              8.887843       6.734568       1.761890       2.610507       8.181309       4.624174      11.747651          -0.000001
          387              O       3.297763       5.681984      10.384881      -0.554350      31.095743 0.52266332E+03  0.12457497E+05                                 7.764533                            7.055353       0.460994       2.204012                    0.996464      27.345622      71.223557       0.719533       0.357147      -1.142177       0.006769       0.027894      -0.011021       0.030747      -0.036324      -0.051336      -0.051881      -0.005669      -0.118766      -0.101965       0.045297       0.056668              8.083016      12.202484       0.159085       0.063317       5.757524       0.759129       6.289041           0.000000
          388              O       4.938451       8.449238      11.306616      -0.508640      29.113801 0.43133560E+03  0.97766861E+04                                 7.349853                            6.298079       0.652007       2.285511                    0.997961      25.963863      65.461425       0.783606       0.344852      -1.154829      -0.010906      -0.003731       0.004617       0.012417      -0.079299       0.000827      -0.016114       0.018227       0.070930      -0.092782       0.022006       0.070777              7.945808       6.598523      -1.867295       1.669524      11.239071      -1.497357       5.999829          -0.000000
          389              O       6.896626       8.246456      12.252931      -0.591752      39.904799 0.64435463E+03  0.16297792E+05                                 9.387248                            7.982942      -0.131135       1.990935                    0.996770      29.138234      80.005972       0.652935       0.370879      -1.123486      -0.034512      -0.001380      -0.015303       0.037777       0.020943      -0.017932       0.036753       0.071093       0.128893      -0.076338       0.018463       0.057875             10.338404      12.222926       3.002993       3.486772      11.434388       1.204620       7.357899          -0.000001
          390              O       9.346393       8.633584      13.490104      -0.936751      60.891155 0.12146790E+04  0.35772822E+05                                11.942846                           10.377602      -0.295564       1.847552                    0.998156      36.630270     106.309638       0.625534       0.332479      -1.161933      -0.006761      -0.021393       0.037170       0.043416      -0.028784       0.005038       0.018212       0.000007      -0.097117      -0.042426      -0.003717       0.046144             13.454277      15.179957      -3.712502      -0.469294      13.933592       0.825922      11.249281           0.000001
          391              O       3.516931      14.745712       2.527602      -0.255935      25.388367 0.40985262E+03  0.92183754E+04                                 6.939987                            6.306927      -0.023624       2.092055                    0.998455      23.916661      61.068736       0.748239       0.363948      -1.133623       0.034211       0.034943      -0.159363       0.166698      -0.139441      -0.037113      -0.058015       0.062724      -0.120684      -0.161530      -0.001791       0.163321              7.409595       8.408502      -0.737278      -1.610101       7.376338      -1.457405       6.443943          -0.000001
          392              O       1.155241      14.043145       1.771779      -0.588486      40.216254 0.64394927E+03  0.16293399E+05                                 9.431670                            7.975593      -0.189011       1.976131                    0.996613      29.024134      79.841757       0.653492       0.370430      -1.123246      -0.001576       0.033790      -0.018045       0.038339      -0.013243      -0.057218      -0.001772      -0.054986       0.039841      -0.073884       0.021246       0.052638             10.386806      10.866281       3.331834      -0.635737      12.099452      -3.927845       8.194685          -0.000000
          393              O       0.882817      15.632626       0.282665      -0.511504      28.168538 0.40832662E+03  0.91266934E+04                                 7.139146                            6.101323       0.709610       2.299782                    0.998881      25.831847      64.617267       0.801546       0.341878      -1.157648      -0.005335       0.013925       0.007967       0.016907      -0.075490       0.011408       0.002088      -0.001436       0.094512      -0.091989       0.030776       0.061213              7.709637      10.194909      -0.567349       3.110889       5.050674      -1.547956       7.883327           0.000001
          394              O       4.133469      18.539163       1.151145      -0.596230      30.292474 0.48374866E+03  0.11284159E+05                                 7.545832                            6.656064       0.730649       2.282875                    0.998511      27.409599      70.117594       0.764558       0.343436      -1.155958      -0.021601      -0.003329       0.010302       0.024162      -0.042203      -0.051552      -0.034047      -0.104884      -0.079320      -0.102257       0.019036       0.083221              8.152010       5.664435       1.126244       0.066463      13.311502      -0.537859       5.480092           0.000001
          395              O       5.475106      17.035711       2.091314      -0.507216      31.112218 0.48725861E+03  0.11458695E+05                                 7.898520                            6.890952       0.145393       2.135129                    0.993288      26.248685      68.825488       0.712689       0.365452      -1.130980      -0.015026      -0.000194      -0.003082       0.015340      -0.000899      -0.023796      -0.015525       0.094131       0.101170      -0.066561       0.009756       0.056805              8.608412      10.951079       2.243005       3.820430       7.461743       1.360142       7.412415          -0.000001
          396              O       5.745482      15.927581      19.137267      -0.566667      31.783593 0.47196751E+03  0.10979267E+05                                 7.888004                            6.643705       0.417089       2.197151                    0.996476      26.950324      69.623710       0.750767       0.350703      -1.145988       0.003749      -0.026494       0.012009       0.029329       0.010773      -0.004012      -0.003118      -0.117286       0.091429      -0.074993       0.029784       0.045209              8.887845       6.734570       1.761894      -2.610511       8.181311      -4.624176      11.747653          -0.000001
          397              O       6.943737      14.801016       0.143381      -0.554350      31.095740 0.52266333E+03  0.12457497E+05                                 7.764532                            7.055353       0.460994       2.204011                    0.996464      27.345622      71.223558       0.719533       0.357147      -1.142177      -0.006769      -0.027894      -0.011021       0.030747      -0.036324       0.051336       0.051881      -0.005669      -0.118766      -0.101965       0.045297       0.056668              8.083016      12.202481       0.159085      -0.063317       5.757524      -0.759129       6.289042           0.000000
          398              O       5.303049      12.033762       1.065116      -0.508640      29.113804 0.43133564E+03  0.97766872E+04                                 7.349853                            6.298079       0.652007       2.285511                    0.997961      25.963863      65.461427       0.783606       0.344852      -1.154829       0.010906       0.003731       0.004617       0.012417      -0.079299      -0.000827       0.016114       0.018227       0.070930      -0.092782       0.022006       0.070777              7.945809       6.598524      -1.867296      -1.669524      11.239073       1.497358       5.999829           0.000000
          399              O       3.344874      12.236544       2.011431      -0.591752      39.904799 0.64435463E+03  0.16297792E+05                                 9.387248                            7.982942      -0.131135       1.990935                    0.996770      29.138234      80.005972       0.652935       0.370879      -1.123486       0.034512       0.001380      -0.015303       0.037777       0.020943       0.017932      -0.036753       0.071093       0.128893      -0.076338       0.018463       0.057875             10.338404      12.222926       3.002993      -3.486772      11.434388      -1.204620       7.357899          -0.000001
          400              O       0.895107      11.849416       3.248604      -0.936751      60.891159 0.12146790E+04  0.35772822E+05                                11.942847                           10.377602      -0.295564       1.847552                    0.998156      36.630270     106.309639       0.625534       0.332479      -1.161933       0.006761       0.021393       0.037170       0.043416      -0.028784      -0.005038      -0.018212       0.000007      -0.097117      -0.042426      -0.003717       0.046144             13.454278      15.179959      -3.712503       0.469295      13.933592      -0.825923      11.249282           0.000001
          401              O      17.955398      13.758431      15.978788      -0.255935      25.388367 0.40985262E+03  0.92183754E+04                                 6.939987                            6.306927      -0.023624       2.092055                    0.998455      23.916661      61.068736       0.748239       0.363948      -1.133623       0.159363       0.034211      -0.034943       0.166698       0.037113      -0.058015       0.139441      -0.091704      -0.033745      -0.161530      -0.001791       0.163321              7.409594       6.443943       1.610101      -1.457405       8.408502       0.737278       7.376338          -0.000001
          402              O      18.711220      11.396741      16.681355      -0.588486      40.216261 0.64394949E+03  0.16293406E+05                                 9.431670                            7.975594      -0.189011       1.976131                    0.996613      29.024134      79.841756       0.653492       0.370429      -1.123246       0.018045      -0.001576      -0.033790       0.038339       0.057218      -0.001772       0.013243       0.047414       0.062559      -0.073884       0.021246       0.052638             10.386807       8.194689       0.635737      -3.927846      10.866281      -3.331832      12.099450          -0.000000
          403              O      20.200335      11.124317      15.091874      -0.511504      28.168539 0.40832662E+03  0.91266934E+04                                 7.139146                            6.101323       0.709610       2.299782                    0.998881      25.831847      64.617267       0.801546       0.341878      -1.157648      -0.007967      -0.005335      -0.013925       0.016907      -0.011408       0.002088       0.075490       0.047974      -0.045103      -0.091989       0.030776       0.061213              7.709637       7.883327      -3.110889      -1.547955      10.194910       0.567348       5.050673           0.000001
          404              O      19.331855      14.374969      12.185337      -0.596230      30.292480 0.48374876E+03  0.11284162E+05                                 7.545833                            6.656064       0.730649       2.282875                    0.998511      27.409601      70.117602       0.764558       0.343436      -1.155958      -0.010302      -0.021601       0.003329       0.024162       0.051552      -0.034047       0.042203       0.012782       0.196986      -0.102257       0.019036       0.083221              8.152011       5.480092      -0.066463      -0.537860       5.664436      -1.126244      13.311504           0.000001
          405              O      18.391686      15.716606      13.688789      -0.507216      31.112218 0.48725861E+03  0.11458695E+05                                 7.898520                            6.890952       0.145393       2.135129                    0.993288      26.248685      68.825488       0.712689       0.365452      -1.130980       0.003082      -0.015026       0.000194       0.015340       0.023796      -0.015525       0.000899       0.003519      -0.191781      -0.066561       0.009756       0.056805              8.608412       7.412416      -3.820430       1.360142      10.951078      -2.243004       7.461743          -0.000001
          406              O       1.345733      15.986982      14.796919      -0.566667      31.783593 0.47196749E+03  0.10979267E+05                                 7.888003                            6.643705       0.417089       2.197151                    0.996476      26.950324      69.623709       0.750767       0.350703      -1.145988      -0.012009       0.003749       0.026494       0.029329       0.004012      -0.003118      -0.010773       0.104357       0.130214      -0.074993       0.029784       0.045209              8.887845      11.747653       2.610511      -4.624176       6.734570      -1.761893       8.181311          -0.000001
          407              O      20.339619      17.185237      15.923484      -0.554350      31.095741 0.52266332E+03  0.12457497E+05                                 7.764532                            7.055353       0.460994       2.204012                    0.996464      27.345622      71.223557       0.719533       0.357147      -1.142177       0.011021      -0.006769       0.027894       0.030747      -0.051336       0.051881       0.036324      -0.056548       0.067887      -0.101965       0.045297       0.056668              8.083016       6.289041       0.063317      -0.759129      12.202482      -0.159085       5.757524           0.000000
          408              O      19.417884      15.544549      18.690738      -0.508640      29.113805 0.43133567E+03  0.97766880E+04                                 7.349853                            6.298080       0.652007       2.285511                    0.997961      25.963864      65.461430       0.783606       0.344852      -1.154829      -0.004617       0.010906      -0.003731       0.012417       0.000827       0.016114       0.079299       0.026352      -0.062805      -0.092782       0.022006       0.070777              7.945809       5.999829       1.669524       1.497358       6.598524       1.867295      11.239073           0.000000
          409              O      18.471569      13.586374      18.487956      -0.591752      39.904799 0.64435463E+03  0.16297792E+05                                 9.387248                            7.982942      -0.131135       1.990935                    0.996770      29.138234      80.005972       0.652935       0.370879      -1.123486       0.015303       0.034512      -0.001380       0.037777      -0.017932      -0.036753      -0.020943       0.028900      -0.171086      -0.076338       0.018463       0.057875             10.338404       7.357899       3.486772      -1.204620      12.222926      -3.002993      11.434387          -0.000001
          410              O      17.234396      11.136607      18.875085      -0.936751      60.891157 0.12146790E+04  0.35772822E+05                                11.942846                           10.377602      -0.295564       1.847552                    0.998156      36.630270     106.309636       0.625534       0.332479      -1.161933      -0.037170       0.006761      -0.021393       0.043416       0.005038      -0.018212       0.028784      -0.048562       0.048548      -0.042426      -0.003717       0.046144             13.454277      11.249281      -0.469290      -0.825920      15.179955       3.712507      13.933595           0.000001
          411              O       7.713898      16.966069       4.504212      -0.255935      25.388366 0.40985261E+03  0.92183750E+04                                 6.939987                            6.306927      -0.023624       2.092055                    0.998455      23.916660      61.068735       0.748239       0.363948      -1.133623       0.159363      -0.034211       0.034943       0.166698      -0.037113       0.058015       0.139441      -0.091704      -0.033745      -0.161530      -0.001791       0.163321              7.409595       6.443943      -1.610101       1.457405       8.408502       0.737278       7.376339          -0.000001
          412              O       8.469720      19.327759       3.801645      -0.588486      40.216261 0.64394946E+03  0.16293405E+05                                 9.431671                            7.975594      -0.189011       1.976131                    0.996613      29.024133      79.841755       0.653492       0.370430      -1.123246       0.018045       0.001576       0.033790       0.038339      -0.057218       0.001772       0.013243       0.047414       0.062559      -0.073884       0.021246       0.052638             10.386807       8.194690      -0.635737       3.927847      10.866281      -3.331832      12.099452          -0.000000
          413              O       9.958835      19.600183       5.391126      -0.511504      28.168538 0.40832659E+03  0.91266925E+04                                 7.139146                            6.101323       0.709610       2.299782                    0.998881      25.831847      64.617265       0.801547       0.341878      -1.157648      -0.007967       0.005335       0.013925       0.016907       0.011408      -0.002088       0.075490       0.047974      -0.045102      -0.091989       0.030776       0.061213              7.709637       7.883327       3.110890       1.547955      10.194910       0.567349       5.050673           0.000001
          414              O       9.090355      16.349531       8.297663      -0.596230      30.292475 0.48374866E+03  0.11284159E+05                                 7.545832                            6.656063       0.730649       2.282875                    0.998511      27.409600      70.117595       0.764558       0.343436      -1.155958      -0.010302       0.021601      -0.003329       0.024162      -0.051552       0.034047       0.042203       0.012782       0.196985      -0.102257       0.019036       0.083221              8.152010       5.480092       0.066463       0.537859       5.664435      -1.126244      13.311502           0.000001
          415              O       8.150186      15.007894       6.794211      -0.507216      31.112218 0.48725861E+03  0.11458695E+05                                 7.898520                            6.890952       0.145393       2.135129                    0.993288      26.248685      68.825488       0.712689       0.365452      -1.130980       0.003082       0.015026      -0.000194       0.015340      -0.023796       0.015525       0.000899       0.003519      -0.191781      -0.066561       0.009756       0.056805              8.608412       7.412415       3.820430      -1.360142      10.951078      -2.243005       7.461743          -0.000001
          416              O      11.587233      14.737519       5.686081      -0.566667      31.783588 0.47196759E+03  0.10979269E+05                                 7.888003                            6.643706       0.417089       2.197151                    0.996476      26.950324      69.623710       0.750767       0.350703      -1.145988      -0.012009      -0.003749      -0.026494       0.029329      -0.004012       0.003118      -0.010773       0.104357       0.130214      -0.074993       0.029784       0.045209              8.887843      11.747651      -2.610507       4.624174       6.734568      -1.761891       8.181310          -0.000001
          417              O      10.098119      13.539263       4.559516      -0.554350      31.095741 0.52266329E+03  0.12457496E+05                                 7.764532                            7.055353       0.460994       2.204012                    0.996464      27.345621      71.223554       0.719533       0.357147      -1.142177       0.011021       0.006769      -0.027894       0.030747       0.051336      -0.051881       0.036324      -0.056548       0.067887      -0.101965       0.045297       0.056668              8.083016       6.289041      -0.063317       0.759129      12.202484      -0.159085       5.757524           0.000000
          418              O       9.176384      15.179951       1.792263      -0.508640      29.113792 0.43133547E+03  0.97766825E+04                                 7.349851                            6.298078       0.652008       2.285511                    0.997961      25.963863      65.461425       0.783606       0.344852      -1.154829      -0.004617      -0.010906       0.003731       0.012417      -0.000827      -0.016114       0.079299       0.026352      -0.062805      -0.092782       0.022006       0.070777              7.945805       5.999828      -1.669526      -1.497356       6.598525       1.867295      11.239062          -0.000000
          419              O       8.230069      17.138126       1.995044      -0.591752      39.904804 0.64435466E+03  0.16297793E+05                                 9.387249                            7.982942      -0.131135       1.990935                    0.996770      29.138234      80.005973       0.652935       0.370879      -1.123486       0.015303      -0.034512       0.001380       0.037777       0.017932       0.036753      -0.020943       0.028900      -0.171086      -0.076338       0.018463       0.057875             10.338406       7.357900      -3.486773       1.204621      12.222928      -3.002994      11.434389          -0.000001
          420              O       6.992896      19.587893       1.607916      -0.936751      60.891156 0.12146790E+04  0.35772821E+05                                11.942846                           10.377601      -0.295564       1.847552                    0.998156      36.630270     106.309636       0.625534       0.332479      -1.161933      -0.037170      -0.006761       0.021393       0.043416      -0.005038       0.018212       0.028784      -0.048562       0.048548      -0.042426      -0.003717       0.046144             13.454277      11.249281       0.469294       0.825922      15.179957       3.712502      13.933592           0.000001
          421              O      12.769102       6.724569       5.737288      -0.255935      25.388367 0.40985261E+03  0.92183750E+04                                 6.939987                            6.306927      -0.023624       2.092055                    0.998455      23.916660      61.068735       0.748239       0.363948      -1.133623      -0.159363      -0.034211      -0.034943       0.166698       0.037113       0.058015      -0.139441      -0.091704      -0.033745      -0.161530      -0.001791       0.163321              7.409595       6.443943       1.610101       1.457405       8.408502      -0.737278       7.376339          -0.000001
          422              O      12.013280       9.086259       6.439855      -0.588486      40.216263 0.64394949E+03  0.16293406E+05                                 9.431671                            7.975594      -0.189011       1.976131                    0.996613      29.024134      79.841756       0.653492       0.370429      -1.123246      -0.018045       0.001576      -0.033790       0.038339       0.057218       0.001772      -0.013243       0.047414       0.062559      -0.073884       0.021246       0.052638             10.386807       8.194690       0.635737       3.927847      10.866281       3.331832      12.099452          -0.000000
          423              O      10.524165       9.358683       4.850374      -0.511504      28.168539 0.40832661E+03  0.91266929E+04                                 7.139146                            6.101323       0.709610       2.299782                    0.998881      25.831847      64.617266       0.801546       0.341878      -1.157648       0.007967       0.005335      -0.013925       0.016907      -0.011408      -0.002088      -0.075490       0.047974      -0.045102      -0.091989       0.030776       0.061213              7.709637       7.883327      -3.110890       1.547955      10.194910      -0.567348       5.050673           0.000001
          424              O      11.392645       6.108031       1.943837      -0.596230      30.292478 0.48374871E+03  0.11284160E+05                                 7.545832                            6.656064       0.730649       2.282875                    0.998511      27.409600      70.117598       0.764558       0.343436      -1.155958       0.010302       0.021601       0.003329       0.024162       0.051552       0.034047      -0.042203       0.012782       0.196986      -0.102257       0.019036       0.083221              8.152011       5.480092      -0.066463       0.537859       5.664436       1.126244      13.311504           0.000001
          425              O      12.332814       4.766394       3.447289      -0.507216      31.112217 0.48725861E+03  0.11458695E+05                                 7.898520                            6.890952       0.145393       2.135129                    0.993288      26.248685      68.825488       0.712689       0.365452      -1.130980      -0.003082       0.015026       0.000194       0.015340       0.023796       0.015525      -0.000899       0.003519      -0.191781      -0.066561       0.009756       0.056805              8.608412       7.412415      -3.820429      -1.360142      10.951078       2.243004       7.461743          -0.000001
          426              O       8.895767       4.496019       4.555419      -0.566667      31.783588 0.47196758E+03  0.10979269E+05                                 7.888003                            6.643706       0.417089       2.197151                    0.996476      26.950324      69.623709       0.750767       0.350703      -1.145988       0.012009      -0.003749       0.026494       0.029329       0.004012       0.003118       0.010773       0.104357       0.130214      -0.074993       0.029784       0.045209              8.887843      11.747651       2.610507       4.624174       6.734568       1.761890       8.181309          -0.000001
          427              O      10.384881       3.297763       5.681984      -0.554350      31.095743 0.52266332E+03  0.12457497E+05                                 7.764533                            7.055354       0.460994       2.204012                    0.996464      27.345621      71.223556       0.719533       0.357147      -1.142177      -0.011021       0.006769       0.027894       0.030747      -0.051336      -0.051881      -0.036324      -0.056548       0.067887      -0.101965       0.045297       0.056668              8.083017       6.289041       0.063317       0.759129      12.202485       0.159086       5.757524           0.000000
          428              O      11.306616       4.938451       8.449238      -0.508640      29.113805 0.43133567E+03  0.97766881E+04                                 7.349854                            6.298080       0.652007       2.285511                    0.997961      25.963863      65.461429       0.783606       0.344852      -1.154829       0.004617      -0.010906      -0.003731       0.012417       0.000827      -0.016114      -0.079299       0.026352      -0.062805      -0.092782       0.022006       0.070777              7.945809       5.999830       1.669524      -1.497358       6.598524      -1.867296      11.239073           0.000000
          429              O      12.252931       6.896626       8.246456      -0.591752      39.904799 0.64435464E+03  0.16297792E+05                                 9.387249                            7.982942      -0.131135       1.990935                    0.996770      29.138234      80.005973       0.652935       0.370879      -1.123486      -0.015303      -0.034512      -0.001380       0.037777      -0.017932       0.036753       0.020943       0.028900      -0.171086      -0.076338       0.018463       0.057875             10.338405       7.357899       3.486772       1.204620      12.222926       3.002993      11.434388          -0.000001
          430              O      13.490104       9.346393       8.633584      -0.936751      60.891155 0.12146790E+04  0.35772821E+05                                11.942846                           10.377602      -0.295564       1.847552                    0.998156      36.630270     106.309636       0.625534       0.332479      -1.161933       0.037170      -0.006761      -0.021393       0.043416       0.005038       0.018212      -0.028784      -0.048562       0.048548      -0.042426      -0.003717       0.046144             13.454276      11.249281      -0.469294       0.825922      15.179957      -3.712502      13.933592           0.000001
          431              O       2.527602       3.516931      14.745712      -0.255935      25.388367 0.40985261E+03  0.92183750E+04                                 6.939987                            6.306927      -0.023624       2.092055                    0.998455      23.916660      61.068735       0.748239       0.363948      -1.133623      -0.159363       0.034211       0.034943       0.166698      -0.037113      -0.058015      -0.139441      -0.091704      -0.033745      -0.161530      -0.001791       0.163321              7.409595       6.443943      -1.610101      -1.457405       8.408502      -0.737278       7.376339          -0.000001
          432              O       1.771779       1.155241      14.043145      -0.588486      40.216254 0.64394926E+03  0.16293399E+05                                 9.431669                            7.975593      -0.189011       1.976131                    0.996613      29.024134      79.841756       0.653492       0.370430      -1.123246      -0.018045      -0.001576       0.033790       0.038339      -0.057218      -0.001772      -0.013243       0.047414       0.062559      -0.073884       0.021246       0.052638             10.386806       8.194685      -0.635737      -3.927845      10.866281       3.331834      12.099452          -0.000000
          433              O       0.282665       0.882817      15.632626      -0.511504      28.168535 0.40832658E+03  0.91266920E+04                                 7.139145                            6.101323       0.709610       2.299782                    0.998881      25.831847      64.617264       0.801547       0.341878      -1.157648       0.007967      -0.005335       0.013925       0.016907       0.011408       0.002088      -0.075490       0.047974      -0.045102      -0.091989       0.030776       0.061213              7.709636       7.883326       3.110889      -1.547956      10.194908      -0.567349       5.050673           0.000001
          434              O       1.151145       4.133469      18.539163      -0.596230      30.292475 0.48374867E+03  0.11284159E+05                                 7.545832                            6.656064       0.730649       2.282875                    0.998511      27.409600      70.117596       0.764558       0.343436      -1.155958       0.010302      -0.021601      -0.003329       0.024162      -0.051552      -0.034047      -0.042203       0.012782       0.196985      -0.102257       0.019036       0.083221              8.152010       5.480092       0.066463      -0.537859       5.664435       1.126244      13.311502           0.000001
          435              O       2.091314       5.475106      17.035711      -0.507216      31.112218 0.48725861E+03  0.11458695E+05                                 7.898520                            6.890952       0.145392       2.135129                    0.993288      26.248685      68.825488       0.712689       0.365452      -1.130980      -0.003082      -0.015026      -0.000194       0.015340      -0.023796      -0.015525      -0.000899       0.003519      -0.191781      -0.066561       0.009756       0.056805              8.608412       7.412415       3.820430       1.360142      10.951079       2.243005       7.461743          -0.000001
          436              O      19.137267       5.745482      15.927581      -0.566667      31.783592 0.47196750E+03  0.10979267E+05                                 7.888003                            6.643705       0.417089       2.197151                    0.996476      26.950324      69.623709       0.750767       0.350703      -1.145988       0.012009       0.003749      -0.026494       0.029329      -0.004012      -0.003118       0.010773       0.104357       0.130214      -0.074993       0.029784       0.045209              8.887845      11.747653      -2.610511      -4.624176       6.734570       1.761893       8.181311          -0.000001
          437              O       0.143381       6.943737      14.801016      -0.554350      31.095739 0.52266332E+03  0.12457497E+05                                 7.764532                            7.055354       0.460994       2.204012                    0.996464      27.345621      71.223556       0.719533       0.357147      -1.142177      -0.011021      -0.006769      -0.027894       0.030747       0.051336       0.051881      -0.036324      -0.056548       0.067887      -0.101965       0.045297       0.056668              8.083016       6.289042      -0.063317      -0.759129      12.202481       0.159085       5.757524           0.000000
          438              O       1.065116       5.303049      12.033762      -0.508640      29.113805 0.43133566E+03  0.97766876E+04                                 7.349853                            6.298079       0.652007       2.285511                    0.997961      25.963864      65.461429       0.783606       0.344852      -1.154829       0.004617       0.010906       0.003731       0.012417      -0.000827       0.016114      -0.079299       0.026352      -0.062805      -0.092782       0.022006       0.070777              7.945809       5.999829      -1.669524       1.497358       6.598524      -1.867295      11.239072           0.000000
          439              O       2.011431       3.344874      12.236544      -0.591752      39.904799 0.64435464E+03  0.16297792E+05                                 9.387248                            7.982942      -0.131135       1.990935                    0.996770      29.138234      80.005973       0.652935       0.370879      -1.123486      -0.015303       0.034512       0.001380       0.037777       0.017932      -0.036753       0.020943       0.028900      -0.171086      -0.076338       0.018463       0.057875             10.338404       7.357899      -3.486772      -1.204620      12.222926       3.002993      11.434388          -0.000001
          440              O       3.248604       0.895107      11.849416      -0.936751      60.891159 0.12146790E+04  0.35772822E+05                                11.942846                           10.377602      -0.295564       1.847552                    0.998156      36.630270     106.309636       0.625534       0.332479      -1.161933       0.037170       0.006761       0.021393       0.043416      -0.005038      -0.018212      -0.028784      -0.048562       0.048548      -0.042426      -0.003717       0.046144             13.454277      11.249282       0.469295      -0.825923      15.179959      -3.712502      13.933591           0.000001
          441              O      15.978788      17.955398      13.758431      -0.255935      25.388367 0.40985262E+03  0.92183754E+04                                 6.939987                            6.306927      -0.023624       2.092055                    0.998455      23.916661      61.068736       0.748239       0.363948      -1.133623      -0.034943       0.159363       0.034211       0.166698      -0.058015       0.139441       0.037113       0.028980       0.154428      -0.161530      -0.001791       0.163321              7.409594       7.376338      -1.457405       0.737278       6.443943       1.610101       8.408502          -0.000001
          442              O      16.681355      18.711220      11.396741      -0.588486      40.216259 0.64394946E+03  0.16293405E+05                                 9.431670                            7.975594      -0.189011       1.976131                    0.996613      29.024133      79.841754       0.653492       0.370430      -1.123246      -0.033790       0.018045      -0.001576       0.038339      -0.001772       0.013243       0.057218       0.007573      -0.102400      -0.073884       0.021246       0.052638             10.386807      12.099450      -3.927846      -3.331832       8.194689       0.635737      10.866281          -0.000000
          443              O      15.091874      20.200335      11.124317      -0.511504      28.168535 0.40832656E+03  0.91266916E+04                                 7.139145                            6.101323       0.709610       2.299782                    0.998881      25.831846      64.617262       0.801547       0.341878      -1.157648      -0.013925      -0.007967      -0.005335       0.016907       0.002088       0.075490      -0.011408      -0.046538      -0.049409      -0.091989       0.030776       0.061213              7.709636       5.050673      -1.547955       0.567348       7.883326      -3.110889      10.194909           0.000001
          444              O      12.185337      19.331855      14.374969      -0.596230      30.292475 0.48374867E+03  0.11284159E+05                                 7.545832                            6.656064       0.730649       2.282875                    0.998511      27.409600      70.117596       0.764558       0.343436      -1.155958       0.003329      -0.010302      -0.021601       0.024162      -0.034047       0.042203       0.051552       0.092102      -0.117665      -0.102257       0.019036       0.083221              8.152010      13.311502      -0.537860      -1.126244       5.480092      -0.066463       5.664435           0.000001
          445              O      13.688789      18.391686      15.716606      -0.507216      31.112218 0.48725861E+03  0.11458695E+05                                 7.898520                            6.890952       0.145393       2.135129                    0.993288      26.248685      68.825488       0.712689       0.365452      -1.130980       0.000194       0.003082      -0.015026       0.015340      -0.015525       0.000899       0.023796      -0.097650       0.090611      -0.066561       0.009756       0.056805              8.608412       7.461743       1.360142      -2.243004       7.412415      -3.820430      10.951078          -0.000001
          446              O      14.796919       1.345733      15.986982      -0.566667      31.783593 0.47196749E+03  0.10979267E+05                                 7.888003                            6.643705       0.417089       2.197151                    0.996476      26.950324      69.623709       0.750767       0.350703      -1.145988       0.026494      -0.012009       0.003749       0.029329      -0.003118      -0.010773       0.004012       0.012929      -0.221643      -0.074993       0.029784       0.045209              8.887845       8.181311      -4.624176      -1.761893      11.747654       2.610511       6.734570          -0.000001
          447              O      15.923484      20.339619      17.185237      -0.554350      31.095740 0.52266331E+03  0.12457497E+05                                 7.764532                            7.055353       0.460994       2.204012                    0.996464      27.345621      71.223556       0.719533       0.357147      -1.142177       0.027894       0.011021      -0.006769       0.030747       0.051881       0.036324      -0.051336       0.062218       0.050879      -0.101965       0.045297       0.056668              8.083016       5.757524      -0.759129      -0.159085       6.289041       0.063317      12.202482           0.000000
          448              O      18.690738      19.417884      15.544549      -0.508640      29.113804 0.43133565E+03  0.97766875E+04                                 7.349853                            6.298080       0.652007       2.285511                    0.997961      25.963863      65.461428       0.783606       0.344852      -1.154829      -0.003731      -0.004617       0.010906       0.012417       0.016114       0.079299       0.000827      -0.044578      -0.008125      -0.092782       0.022006       0.070777              7.945809      11.239073       1.497358       1.867295       5.999829       1.669524       6.598524           0.000000
          449              O      18.487956      18.471569      13.586374      -0.591752      39.904799 0.64435463E+03  0.16297792E+05                                 9.387248                            7.982942      -0.131135       1.990935                    0.996770      29.138234      80.005972       0.652935       0.370879      -1.123486      -0.001380       0.015303       0.034512       0.037777      -0.036753      -0.020943      -0.017932      -0.099993       0.042194      -0.076338       0.018463       0.057875             10.338404      11.434387      -1.204620      -3.002993       7.357899       3.486772      12.222926          -0.000001
          450              O      18.875085      17.234396      11.136607      -0.936751      60.891158 0.12146790E+04  0.35772823E+05                                11.942847                           10.377602      -0.295564       1.847552                    0.998156      36.630270     106.309639       0.625534       0.332479      -1.161933      -0.021393      -0.037170       0.006761       0.043416      -0.018212       0.028784       0.005038       0.048555       0.048569      -0.042426      -0.003717       0.046144             13.454277      13.933595      -0.825920       3.712507      11.249281      -0.469290      15.179956           0.000001
          451              O       4.504212       7.713898      16.966069      -0.255935      25.388367 0.40985262E+03  0.92183753E+04                                 6.939987                            6.306927      -0.023624       2.092055                    0.998455      23.916661      61.068736       0.748239       0.363948      -1.133623       0.034943       0.159363      -0.034211       0.166698       0.058015       0.139441      -0.037113       0.028980       0.154429      -0.161530      -0.001791       0.163321              7.409594       7.376338       1.457405       0.737278       6.443943      -1.610101       8.408502          -0.000001
          452              O       3.801645       8.469720      19.327759      -0.588486      40.216261 0.64394947E+03  0.16293405E+05                                 9.431671                            7.975594      -0.189011       1.976131                    0.996613      29.024133      79.841756       0.653492       0.370430      -1.123246       0.033790       0.018045       0.001576       0.038339       0.001772       0.013243      -0.057218       0.007573      -0.102400      -0.073884       0.021246       0.052638             10.386808      12.099452       3.927847      -3.331832       8.194690      -0.635737      10.866281          -0.000000
          453              O       5.391126       9.958835      19.600183      -0.511504      28.168541 0.40832664E+03  0.91266938E+04                                 7.139146                            6.101323       0.709610       2.299782                    0.998881      25.831848      64.617269       0.801546       0.341878      -1.157648       0.013925      -0.007967       0.005335       0.016907      -0.002088       0.075490       0.011408      -0.046538      -0.049409      -0.091989       0.030776       0.061213              7.709637       5.050674       1.547955       0.567349       7.883328       3.110890      10.194911           0.000001
          454              O       8.297663       9.090355      16.349531      -0.596230      30.292477 0.48374869E+03  0.11284160E+05                                 7.545832                            6.656064       0.730649       2.282875                    0.998511      27.409600      70.117597       0.764558       0.343436      -1.155958      -0.003329      -0.010302       0.021601       0.024162       0.034047       0.042203      -0.051552       0.092102      -0.117665      -0.102257       0.019036       0.083221              8.152010      13.311503       0.537859      -1.126244       5.480092       0.066463       5.664436           0.000001
          455              O       6.794211       8.150186      15.007894      -0.507216      31.112218 0.48725861E+03  0.11458695E+05                                 7.898520                            6.890952       0.145393       2.135129                    0.993288      26.248685      68.825488       0.712689       0.365452      -1.130980      -0.000194       0.003082       0.015026       0.015340       0.015525       0.000899      -0.023796      -0.097650       0.090611      -0.066561       0.009756       0.056805              8.608412       7.461743      -1.360142      -2.243005       7.412415       3.820430      10.951078          -0.000001
          456              O       5.686081      11.587233      14.737519      -0.566667      31.783587 0.47196757E+03  0.10979269E+05                                 7.888003                            6.643706       0.417089       2.197151                    0.996476      26.950324      69.623709       0.750767       0.350703      -1.145988      -0.026494      -0.012009      -0.003749       0.029329       0.003118      -0.010773      -0.004012       0.012929      -0.221643      -0.074993       0.029784       0.045209              8.887843       8.181309       4.624174      -1.761890      11.747650      -2.610507       6.734568          -0.000001
          457              O       4.559516      10.098119      13.539263      -0.554350      31.095744 0.52266333E+03  0.12457498E+05                                 7.764533                            7.055354       0.460993       2.204011                    0.996464      27.345621      71.223557       0.719533       0.357147      -1.142177      -0.027894       0.011021       0.006769       0.030747      -0.051881       0.036324       0.051336       0.062218       0.050879      -0.101965       0.045297       0.056668              8.083017       5.757524       0.759129      -0.159086       6.289041      -0.063317      12.202485           0.000000
          458              O       1.792263       9.176384      15.179951      -0.508640      29.113794 0.43133549E+03  0.97766832E+04                                 7.349851                            6.298078       0.652007       2.285511                    0.997961      25.963863      65.461426       0.783606       0.344852      -1.154829       0.003731      -0.004617      -0.010906       0.012417      -0.016114       0.079299      -0.000827      -0.044579      -0.008125      -0.092782       0.022006       0.070777              7.945805      11.239063      -1.497356       1.867295       5.999828      -1.669526       6.598525           0.000000
          459              O       1.995044       8.230069      17.138126      -0.591752      39.904804 0.64435465E+03  0.16297792E+05                                 9.387249                            7.982942      -0.131135       1.990935                    0.996770      29.138234      80.005972       0.652935       0.370879      -1.123486       0.001380       0.015303      -0.034512       0.037777       0.036753      -0.020943       0.017932      -0.099993       0.042194      -0.076338       0.018463       0.057875             10.338405      11.434389       1.204621      -3.002994       7.357900      -3.486773      12.222928          -0.000001
          460              O       1.607916       6.992896      19.587893      -0.936751      60.891159 0.12146790E+04  0.35772824E+05                                11.942846                           10.377602      -0.295564       1.847552                    0.998156      36.630271     106.309640       0.625534       0.332479      -1.161933       0.021393      -0.037170      -0.006761       0.043416       0.018212       0.028784      -0.005038       0.048555       0.048569      -0.042426      -0.003717       0.046144             13.454277      13.933592       0.825922       3.712502      11.249281       0.469294      15.179958           0.000001
          461              O       5.737288      12.769102       6.724569      -0.255935      25.388367 0.40985261E+03  0.92183751E+04                                 6.939987                            6.306927      -0.023624       2.092055                    0.998455      23.916660      61.068735       0.748239       0.363948      -1.133623      -0.034943      -0.159363      -0.034211       0.166698       0.058015      -0.139441       0.037113       0.028980       0.154428      -0.161530      -0.001791       0.163321              7.409595       7.376339       1.457405      -0.737278       6.443943       1.610101       8.408502          -0.000001
          462              O       6.439855      12.013280       9.086259      -0.588486      40.216261 0.64394946E+03  0.16293405E+05                                 9.431671                            7.975594      -0.189011       1.976131                    0.996613      29.024133      79.841755       0.653492       0.370430      -1.123246      -0.033790      -0.018045       0.001576       0.038339       0.001772      -0.013243       0.057218       0.007573      -0.102400      -0.073884       0.021246       0.052638             10.386808      12.099452       3.927847       3.331832       8.194690       0.635737      10.866281          -0.000000
          463              O       4.850374      10.524165       9.358683      -0.511504      28.168536 0.40832656E+03  0.91266916E+04                                 7.139145                            6.101323       0.709610       2.299782                    0.998881      25.831846      64.617262       0.801547       0.341878      -1.157648      -0.013925       0.007967       0.005335       0.016907      -0.002088      -0.075490      -0.011408      -0.046538      -0.049410      -0.091989       0.030776       0.061213              7.709636       5.050673       1.547955      -0.567348       7.883327      -3.110889      10.194909           0.000001
          464              O       1.943837      11.392645       6.108031      -0.596230      30.292478 0.48374871E+03  0.11284160E+05                                 7.545832                            6.656064       0.730649       2.282875                    0.998511      27.409600      70.117598       0.764558       0.343436      -1.155958       0.003329       0.010302       0.021601       0.024162       0.034047      -0.042203       0.051552       0.092102      -0.117665      -0.102257       0.019036       0.083221              8.152011      13.311504       0.537859       1.126244       5.480092      -0.066463       5.664436           0.000001
          465              O       3.447289      12.332814       4.766394      -0.507216      31.112217 0.48725861E+03  0.11458695E+05                                 7.898520                            6.890952       0.145393       2.135129                    0.993288      26.248685      68.825488       0.712689       0.365452      -1.130980       0.000194      -0.003082       0.015026       0.015340       0.015525      -0.000899       0.023796      -0.097650       0.090611      -0.066561       0.009756       0.056805              8.608412       7.461743      -1.360142       2.243004       7.412415      -3.820429      10.951078          -0.000001
          466              O       4.555419       8.895767       4.496019      -0.566667      31.783588 0.47196759E+03  0.10979269E+05                                 7.888003                            6.643706       0.417089       2.197151                    0.996476      26.950324      69.623710       0.750767       0.350703      -1.145988       0.026494       0.012009      -0.003749       0.029329       0.003118       0.010773       0.004012       0.012929      -0.221643      -0.074993       0.029784       0.045209              8.887843       8.181309       4.624174       1.761890      11.747651       2.610507       6.734569          -0.000001
          467              O       5.681984      10.384881       3.297763      -0.554350      31.095744 0.52266334E+03  0.12457498E+05                                 7.764533                            7.055354       0.460993       2.204011                    0.996464      27.345621      71.223557       0.719533       0.357147      -1.142177       0.027894      -0.011021       0.006769       0.030747      -0.051881      -0.036324      -0.051336       0.062218       0.050879      -0.101965       0.045297       0.056668              8.083017       5.757524       0.759129       0.159086       6.289041       0.063317      12.202485           0.000000
          468              O       8.449238      11.306616       4.938451      -0.508640      29.113804 0.43133566E+03  0.97766877E+04                                 7.349853                            6.298080       0.652007       2.285511                    0.997961      25.963863      65.461428       0.783606       0.344852      -1.154829      -0.003731       0.004617      -0.010906       0.012417      -0.016114      -0.079299       0.000827      -0.044579      -0.008125      -0.092782       0.022006       0.070777              7.945809      11.239073      -1.497358      -1.867296       5.999829       1.669524       6.598524           0.000000
          469              O       8.246456      12.252931       6.896626      -0.591752      39.904799 0.64435463E+03  0.16297792E+05                                 9.387248                            7.982942      -0.131135       1.990935                    0.996770      29.138234      80.005972       0.652935       0.370879      -1.123486      -0.001380      -0.015303      -0.034512       0.037777       0.036753       0.020943      -0.017932      -0.099993       0.042194      -0.076338       0.018463       0.057875             10.338404      11.434388       1.204620       3.002993       7.357899       3.486772      12.222926          -0.000001
          470              O       8.633584      13.490104       9.346393      -0.936751      60.891156 0.12146790E+04  0.35772822E+05                                11.942846                           10.377602      -0.295564       1.847552                    0.998156      36.630270     106.309639       0.625534       0.332479      -1.161933      -0.021393       0.037170      -0.006761       0.043416       0.018212      -0.028784       0.005038       0.048555       0.048569      -0.042426      -0.003717       0.046144             13.454277      13.933593       0.825922      -3.712502      11.249281      -0.469294      15.179958           0.000001
          471              O      14.745712       2.527602       3.516931      -0.255935      25.388367 0.40985261E+03  0.92183751E+04                                 6.939987                            6.306927      -0.023624       2.092055                    0.998455      23.916660      61.068735       0.748239       0.363948      -1.133623       0.034943      -0.159363       0.034211       0.166698      -0.058015      -0.139441      -0.037113       0.028980       0.154428      -0.161530      -0.001791       0.163321              7.409595       7.376339      -1.457405      -0.737278       6.443943      -1.610101       8.408502          -0.000001
          472              O      14.043145       1.771779       1.155241      -0.588486      40.216253 0.64394923E+03  0.16293398E+05                                 9.431670                            7.975593      -0.189011       1.976131                    0.996613      29.024133      79.841755       0.653492       0.370430      -1.123246       0.033790      -0.018045      -0.001576       0.038339      -0.001772      -0.013243      -0.057218       0.007573      -0.102400      -0.073884       0.021246       0.052638             10.386806      12.099452      -3.927845       3.331834       8.194685      -0.635737      10.866281          -0.000000
          473              O      15.632626       0.282665       0.882817      -0.511504      28.168534 0.40832656E+03  0.91266916E+04                                 7.139145                            6.101323       0.709610       2.299782                    0.998881      25.831846      64.617262       0.801547       0.341878      -1.157648       0.013925       0.007967      -0.005335       0.016907       0.002088      -0.075490       0.011408      -0.046538      -0.049410      -0.091989       0.030776       0.061213              7.709636       5.050674      -1.547956      -0.567349       7.883326       3.110889      10.194908           0.000001
          474              O      18.539163       1.151145       4.133469      -0.596230      30.292477 0.48374871E+03  0.11284160E+05                                 7.545832                            6.656064       0.730649       2.282875                    0.998511      27.409600      70.117598       0.764558       0.343436      -1.155958      -0.003329       0.010302      -0.021601       0.024162      -0.034047      -0.042203      -0.051552       0.092102      -0.117665      -0.102257       0.019036       0.083221              8.152010      13.311503      -0.537859       1.126244       5.480092       0.066463       5.664436           0.000001
          475              O      17.035711       2.091314       5.475106      -0.507216      31.112217 0.48725860E+03  0.11458695E+05                                 7.898520                            6.890952       0.145393       2.135129                    0.993288      26.248685      68.825487       0.712689       0.365452      -1.130980      -0.000194      -0.003082      -0.015026       0.015340      -0.015525      -0.000899      -0.023796      -0.097650       0.090611      -0.066561       0.009756       0.056805              8.608412       7.461743       1.360142       2.243004       7.412415       3.820430      10.951078          -0.000001
          476              O      15.927581      19.137267       5.745482      -0.566667      31.783592 0.47196749E+03  0.10979266E+05                                 7.888003                            6.643705       0.417089       2.197151                    0.996476      26.950324      69.623709       0.750767       0.350703      -1.145988      -0.026494       0.012009       0.003749       0.029329      -0.003118       0.010773      -0.004012       0.012929      -0.221643      -0.074993       0.029784       0.045209              8.887845       8.181311      -4.624176       1.761893      11.747653      -2.610511       6.734570          -0.000001
          477              O      14.801016       0.143381       6.943737      -0.554350      31.095740 0.52266333E+03  0.12457497E+05                                 7.764532                            7.055354       0.460994       2.204012                    0.996464      27.345621      71.223557       0.719533       0.357147      -1.142177      -0.027894      -0.011021      -0.006769       0.030747       0.051881      -0.036324       0.051336       0.062218       0.050879      -0.101965       0.045297       0.056668              8.083016       5.757524      -0.759129       0.159085       6.289042      -0.063317      12.202482           0.000000
          478              O      12.033762       1.065116       5.303049      -0.508640      29.113803 0.43133564E+03  0.97766871E+04                                 7.349853                            6.298079       0.652007       2.285511                    0.997961      25.963863      65.461427       0.783606       0.344852      -1.154829       0.003731       0.004617       0.010906       0.012417       0.016114      -0.079299      -0.000827      -0.044579      -0.008125      -0.092782       0.022006       0.070777              7.945809      11.239072       1.497358      -1.867295       5.999829      -1.669524       6.598524          -0.000000
          479              O      12.236544       2.011431       3.344874      -0.591752      39.904799 0.64435463E+03  0.16297792E+05                                 9.387248                            7.982942      -0.131135       1.990935                    0.996770      29.138234      80.005972       0.652935       0.370879      -1.123486       0.001380      -0.015303       0.034512       0.037777      -0.036753       0.020943       0.017932      -0.099993       0.042194      -0.076338       0.018463       0.057875             10.338404      11.434388      -1.204620       3.002993       7.357899      -3.486772      12.222926          -0.000001
          480              O      11.849416       3.248604       0.895107      -0.936751      60.891162 0.12146790E+04  0.35772824E+05                                11.942847                           10.377602      -0.295564       1.847552                    0.998156      36.630271     106.309640       0.625534       0.332479      -1.161933       0.021393       0.037170       0.006761       0.043416      -0.018212      -0.028784      -0.005038       0.048555       0.048569      -0.042426      -0.003717       0.046144             13.454278      13.933592      -0.825923      -3.712503      11.249282       0.469295      15.179959           0.000001
          481              O       6.724569       4.504212       2.527602      -0.255935      25.388366 0.40985261E+03  0.92183750E+04                                 6.939987                            6.306927      -0.023624       2.092055                    0.998455      23.916660      61.068735       0.748239       0.363948      -1.133623      -0.034211       0.034943      -0.159363       0.166698       0.139441       0.037113      -0.058015       0.062724      -0.120684      -0.161530      -0.001791       0.163321              7.409595       8.408502       0.737278       1.610101       7.376339      -1.457405       6.443943          -0.000001
          482              O       9.086259       3.801645       1.771779      -0.588486      40.216249 0.64394915E+03  0.16293395E+05                                 9.431669                            7.975593      -0.189011       1.976131                    0.996613      29.024131      79.841748       0.653492       0.370430      -1.123246       0.001576       0.033790      -0.018045       0.038339       0.013243       0.057218      -0.001772      -0.054986       0.039841      -0.073884       0.021246       0.052638             10.386805      10.866279      -3.331834       0.635737      12.099452      -3.927845       8.194685          -0.000000
          483              O       9.358683       5.391126       0.282665      -0.511504      28.168536 0.40832658E+03  0.91266921E+04                                 7.139145                            6.101323       0.709610       2.299782                    0.998881      25.831847      64.617264       0.801547       0.341878      -1.157648       0.005335       0.013925       0.007967       0.016907       0.075490      -0.011408       0.002088      -0.001436       0.094512      -0.091989       0.030776       0.061213              7.709636      10.194908       0.567349      -3.110889       5.050674      -1.547956       7.883326           0.000001
          484              O       6.108031       8.297663       1.151145      -0.596230      30.292486 0.48374885E+03  0.11284165E+05                                 7.545834                            6.656065       0.730649       2.282875                    0.998511      27.409602      70.117608       0.764558       0.343437      -1.155958       0.021601      -0.003329       0.010302       0.024162       0.042203       0.051552      -0.034047      -0.104884      -0.079320      -0.102257       0.019036       0.083221              8.152012       5.664437      -1.126245      -0.066463      13.311507      -0.537860       5.480093           0.000001
          485              O       4.766394       6.794211       2.091314      -0.507216      31.112218 0.48725863E+03  0.11458695E+05                                 7.898520                            6.890952       0.145392       2.135129                    0.993288      26.248686      68.825490       0.712689       0.365452      -1.130980       0.015026      -0.000194      -0.003082       0.015340       0.000899       0.023796      -0.015525       0.094131       0.101170      -0.066561       0.009756       0.056805              8.608412      10.951078      -2.243004      -3.820430       7.461743       1.360142       7.412415          -0.000001
          486              O       4.496019       5.686081      19.137267      -0.566667      31.783589 0.47196761E+03  0.10979270E+05                                 7.888003                            6.643706       0.417089       2.197151                    0.996476      26.950324      69.623711       0.750767       0.350703      -1.145988      -0.003749      -0.026494       0.012009       0.029329      -0.010773       0.004012      -0.003118      -0.117286       0.091429      -0.074993       0.029784       0.045209              8.887843       6.734569      -1.761891       2.610507       8.181310      -4.624174      11.747651          -0.000001
          487              O       3.297763       4.559516       0.143381      -0.554350      31.095743 0.52266333E+03  0.12457497E+05                                 7.764533                            7.055353       0.460994       2.204011                    0.996464      27.345622      71.223558       0.719533       0.357147      -1.142177       0.006769      -0.027894      -0.011021       0.030747       0.036324      -0.051336       0.051881      -0.005669      -0.118766      -0.101965       0.045297       0.056668              8.083016      12.202484      -0.159085       0.063317       5.757524      -0.759129       6.289041           0.000000
          488              O       4.938451       1.792263       1.065116      -0.508640      29.113793 0.43133547E+03  0.97766826E+04                                 7.349851                            6.298078       0.652008       2.285511                    0.997961      25.963862      65.461424       0.783606       0.344852      -1.154829      -0.010906       0.003731       0.004617       0.012417       0.079299       0.000827       0.016114       0.018227       0.070930      -0.092782       0.022006       0.070777              7.945806       6.598525       1.867295       1.669526      11.239063       1.497356       5.999828          -0.000000
          489              O       6.896626       1.995044       2.011431      -0.591752      39.904808 0.64435472E+03  0.16297795E+05                                 9.387250                            7.982942      -0.131135       1.990935                    0.996770      29.138236      80.005978       0.652935       0.370879      -1.123486      -0.034512       0.001380      -0.015303       0.037777      -0.020943      -0.017932      -0.036753       0.071093       0.128893      -0.076338       0.018463       0.057876             10.338406      12.222928      -3.002994       3.486773      11.434389      -1.204621       7.357900          -0.000001
          490              O       9.346393       1.607916       3.248604      -0.936751      60.891156 0.12146790E+04  0.35772822E+05                                11.942847                           10.377602      -0.295564       1.847552                    0.998156      36.630270     106.309639       0.625534       0.332479      -1.161933      -0.006761       0.021393       0.037170       0.043416       0.028784       0.005038      -0.018212       0.000007      -0.097117      -0.042426      -0.003717       0.046144             13.454277      15.179959       3.712502      -0.469294      13.933591      -0.825922      11.249281           0.000001
          491              O       3.516931      15.978788      12.769102      -0.255935      25.388367 0.40985262E+03  0.92183753E+04                                 6.939987                            6.306927      -0.023624       2.092055                    0.998455      23.916661      61.068736       0.748239       0.363948      -1.133623       0.034211      -0.034943      -0.159363       0.166698       0.139441      -0.037113       0.058015       0.062724      -0.120684      -0.161530      -0.001791       0.163321              7.409594       8.408502       0.737278      -1.610101       7.376338       1.457405       6.443943          -0.000001
          492              O       1.155241      16.681355      12.013280      -0.588486      40.216255 0.64394938E+03  0.16293402E+05                                 9.431670                            7.975594      -0.189011       1.976131                    0.996613      29.024131      79.841747       0.653492       0.370430      -1.123246      -0.001576      -0.033790      -0.018045       0.038339       0.013243      -0.057218       0.001772      -0.054986       0.039841      -0.073884       0.021246       0.052638             10.386806      10.866281      -3.331832      -0.635736      12.099449       3.927846       8.194688          -0.000000
          493              O       0.882817      15.091874      10.524165      -0.511504      28.168539 0.40832662E+03  0.91266934E+04                                 7.139146                            6.101323       0.709610       2.299782                    0.998881      25.831848      64.617268       0.801547       0.341878      -1.157648      -0.005335      -0.013925       0.007967       0.016907       0.075490       0.011408      -0.002088      -0.001436       0.094512      -0.091989       0.030776       0.061213              7.709637      10.194910       0.567348       3.110890       5.050673       1.547955       7.883327           0.000001
          494              O       4.133469      12.185337      11.392645      -0.596230      30.292479 0.48374873E+03  0.11284161E+05                                 7.545833                            6.656064       0.730649       2.282875                    0.998511      27.409600      70.117599       0.764558       0.343436      -1.155958      -0.021601       0.003329       0.010302       0.024162       0.042203      -0.051552       0.034047      -0.104884      -0.079320      -0.102257       0.019036       0.083221              8.152011       5.664436      -1.126244       0.066463      13.311504       0.537859       5.480092           0.000001
          495              O       5.475106      13.688789      12.332814      -0.507216      31.112219 0.48725863E+03  0.11458696E+05                                 7.898520                            6.890952       0.145392       2.135129                    0.993288      26.248686      68.825490       0.712689       0.365452      -1.130980      -0.015026       0.000194      -0.003082       0.015340       0.000899      -0.023796       0.015525       0.094131       0.101170      -0.066561       0.009756       0.056805              8.608412      10.951078      -2.243005       3.820430       7.461743      -1.360142       7.412415          -0.000001
          496              O       5.745482      14.796919       8.895767      -0.566667      31.783593 0.47196751E+03  0.10979267E+05                                 7.888004                            6.643705       0.417089       2.197151                    0.996476      26.950324      69.623710       0.750767       0.350703      -1.145988       0.003749       0.026494       0.012009       0.029329      -0.010773      -0.004012       0.003118      -0.117286       0.091429      -0.074993       0.029784       0.045209              8.887845       6.734570      -1.761894      -2.610511       8.181311       4.624176      11.747653          -0.000001
          497              O       6.943737      15.923484      10.384881      -0.554350      31.095740 0.52266333E+03  0.12457497E+05                                 7.764532                            7.055353       0.460993       2.204011                    0.996464      27.345622      71.223558       0.719533       0.357147      -1.142177      -0.006769       0.027894      -0.011021       0.030747       0.036324       0.051336      -0.051881      -0.005669      -0.118766      -0.101965       0.045297       0.056668              8.083016      12.202482      -0.159085      -0.063317       5.757524       0.759129       6.289041           0.000000
          498              O       5.303049      18.690738      11.306616      -0.508640      29.113802 0.43133560E+03  0.97766862E+04                                 7.349853                            6.298079       0.652007       2.285511                    0.997961      25.963862      65.461424       0.783606       0.344852      -1.154829       0.010906      -0.003731       0.004617       0.012417       0.079299      -0.000827      -0.016114       0.018227       0.070930      -0.092782       0.022006       0.070777              7.945808       6.598524       1.867295      -1.669524      11.239072      -1.497358       5.999829           0.000000
          499              O       3.344874      18.487956      12.252931      -0.591752      39.904803 0.64435471E+03  0.16297794E+05                                 9.387249                            7.982942      -0.131135       1.990935                    0.996770      29.138236      80.005978       0.652935       0.370879      -1.123486       0.034512      -0.001380      -0.015303       0.037777      -0.020943       0.017932       0.036753       0.071093       0.128893      -0.076338       0.018463       0.057876             10.338405      12.222927      -3.002993      -3.486772      11.434388       1.204620       7.357900          -0.000001
          500              O       0.895107      18.875085      13.490104      -0.936751      60.891165 0.12146791E+04  0.35772825E+05                                11.942847                           10.377602      -0.295564       1.847552                    0.998156      36.630271     106.309639       0.625534       0.332479      -1.161933       0.006761      -0.021393       0.037170       0.043416       0.028784      -0.005038       0.018212       0.000007      -0.097117      -0.042426      -0.003717       0.046144             13.454278      15.179957       3.712508       0.469290      13.933596       0.825921      11.249282           0.000001
          501              O      13.758431      14.745712       7.713898      -0.255935      25.388367 0.40985262E+03  0.92183754E+04                                 6.939987                            6.306927      -0.023624       2.092055                    0.998455      23.916661      61.068736       0.748239       0.363948      -1.133623       0.034211       0.034943       0.159363       0.166698      -0.139441       0.037113       0.058015       0.062724      -0.120684      -0.161530      -0.001791       0.163321              7.409595       8.408502      -0.737278       1.610101       7.376339       1.457405       6.443943          -0.000001
          502              O      11.396741      14.043145       8.469720      -0.588486      40.216258 0.64394940E+03  0.16293403E+05                                 9.431670                            7.975594      -0.189011       1.976131                    0.996613      29.024132      79.841748       0.653492       0.370429      -1.123246      -0.001576       0.033790       0.018045       0.038339      -0.013243       0.057218       0.001772      -0.054986       0.039841      -0.073884       0.021246       0.052638             10.386806      10.866280       3.331832       0.635737      12.099450       3.927847       8.194689          -0.000000
          503              O      11.124317      15.632626       9.958835      -0.511504      28.168536 0.40832655E+03  0.91266914E+04                                 7.139145                            6.101322       0.709610       2.299782                    0.998881      25.831847      64.617263       0.801547       0.341878      -1.157648      -0.005335       0.013925      -0.007967       0.016907      -0.075490      -0.011408      -0.002088      -0.001436       0.094512      -0.091989       0.030776       0.061213              7.709636      10.194909      -0.567348      -3.110889       5.050673       1.547955       7.883327           0.000001
          504              O      14.374969      18.539163       9.090355      -0.596230      30.292480 0.48374878E+03  0.11284162E+05                                 7.545833                            6.656065       0.730649       2.282875                    0.998511      27.409601      70.117603       0.764558       0.343437      -1.155958      -0.021601      -0.003329      -0.010302       0.024162      -0.042203       0.051552       0.034047      -0.104884      -0.079320      -0.102257       0.019036       0.083221              8.152011       5.664436       1.126244      -0.066463      13.311504       0.537859       5.480092           0.000001
          505              O      15.716606      17.035711       8.150186      -0.507216      31.112218 0.48725862E+03  0.11458695E+05                                 7.898521                            6.890952       0.145392       2.135129                    0.993288      26.248685      68.825489       0.712689       0.365452      -1.130980      -0.015026      -0.000194       0.003082       0.015340      -0.000899       0.023796       0.015525       0.094131       0.101170      -0.066561       0.009756       0.056805              8.608413      10.951079       2.243005      -3.820430       7.461744      -1.360142       7.412416          -0.000001
          506              O      15.986982      15.927581      11.587233      -0.566667      31.783593 0.47196751E+03  0.10979267E+05                                 7.888004                            6.643705       0.417089       2.197151                    0.996476      26.950324      69.623710       0.750767       0.350703      -1.145988       0.003749      -0.026494      -0.012009       0.029329       0.010773       0.004012       0.003118      -0.117286       0.091429      -0.074993       0.029784       0.045209              8.887845       6.734570       1.761893       2.610511       8.181311       4.624176      11.747654          -0.000001
          507              O      17.185237      14.801016      10.098119      -0.554350      31.095742 0.52266335E+03  0.12457498E+05                                 7.764533                            7.055354       0.460993       2.204011                    0.996464      27.345622      71.223559       0.719533       0.357147      -1.142177      -0.006769      -0.027894       0.011021       0.030747      -0.036324      -0.051336      -0.051881      -0.005669      -0.118766      -0.101965       0.045297       0.056668              8.083016      12.202482       0.159085       0.063317       5.757524       0.759129       6.289042           0.000000
          508              O      15.544549      12.033762       9.176384      -0.508640      29.113802 0.43133561E+03  0.97766862E+04                                 7.349853                            6.298079       0.652007       2.285511                    0.997961      25.963863      65.461425       0.783606       0.344852      -1.154829       0.010906       0.003731      -0.004617       0.012417      -0.079299       0.000827      -0.016114       0.018227       0.070930      -0.092782       0.022006       0.070777              7.945808       6.598523      -1.867295       1.669524      11.239071      -1.497357       5.999829          -0.000000
          509              O      13.586374      12.236544       8.230069      -0.591752      39.904802 0.64435471E+03  0.16297794E+05                                 9.387249                            7.982942      -0.131135       1.990935                    0.996770      29.138236      80.005978       0.652935       0.370879      -1.123486       0.034512       0.001380       0.015303       0.037777       0.020943      -0.017932       0.036753       0.071093       0.128893      -0.076338       0.018463       0.057876             10.338405      12.222926       3.002993       3.486772      11.434388       1.204620       7.357899          -0.000001
          510              O      11.136607      11.849416       6.992896      -0.936751      60.891156 0.12146790E+04  0.35772822E+05                                11.942846                           10.377602      -0.295564       1.847552                    0.998156      36.630270     106.309638       0.625534       0.332479      -1.161933       0.006761       0.021393      -0.037170       0.043416      -0.028784       0.005038       0.018212       0.000007      -0.097117      -0.042426      -0.003717       0.046144             13.454277      15.179958      -3.712502      -0.469294      13.933592       0.825923      11.249281           0.000001
          511              O      16.966069       5.737288      17.955398      -0.255935      25.388366 0.40985261E+03  0.92183750E+04                                 6.939987                            6.306927      -0.023624       2.092055                    0.998455      23.916660      61.068735       0.748239       0.363948      -1.133623      -0.034211      -0.034943       0.159363       0.166698      -0.139441      -0.037113      -0.058015       0.062724      -0.120684      -0.161530      -0.001791       0.163321              7.409595       8.408502      -0.737278      -1.610101       7.376339      -1.457405       6.443943          -0.000001
          512              O      19.327759       6.439855      18.711220      -0.588486      40.216257 0.64394938E+03  0.16293403E+05                                 9.431670                            7.975594      -0.189011       1.976131                    0.996613      29.024131      79.841748       0.653492       0.370430      -1.123246       0.001576      -0.033790       0.018045       0.038339      -0.013243      -0.057218      -0.001772      -0.054986       0.039841      -0.073884       0.021246       0.052638             10.386807      10.866280       3.331832      -0.635737      12.099451      -3.927847       8.194689          -0.000000
          513              O      19.600183       4.850374      20.200335      -0.511504      28.168538 0.40832660E+03  0.91266928E+04                                 7.139146                            6.101323       0.709610       2.299782                    0.998881      25.831847      64.617266       0.801546       0.341878      -1.157648       0.005335      -0.013925      -0.007967       0.016907      -0.075490       0.011408       0.002088      -0.001436       0.094512      -0.091989       0.030776       0.061213              7.709637      10.194910      -0.567348       3.110889       5.050673      -1.547955       7.883327           0.000001
          514              O      16.349531       1.943837      19.331855      -0.596230      30.292474 0.48374864E+03  0.11284158E+05                                 7.545832                            6.656063       0.730649       2.282875                    0.998511      27.409599      70.117593       0.764558       0.343436      -1.155958       0.021601       0.003329      -0.010302       0.024162      -0.042203      -0.051552      -0.034047      -0.104884      -0.079320      -0.102257       0.019036       0.083221              8.152010       5.664435       1.126244       0.066463      13.311503      -0.537860       5.480091           0.000001
          515              O      15.007894       3.447289      18.391686      -0.507216      31.112219 0.48725863E+03  0.11458696E+05                                 7.898520                            6.890952       0.145392       2.135129                    0.993288      26.248686      68.825490       0.712689       0.365452      -1.130980       0.015026       0.000194       0.003082       0.015340      -0.000899      -0.023796      -0.015525       0.094131       0.101170      -0.066561       0.009756       0.056805              8.608412      10.951078       2.243005       3.820430       7.461743       1.360142       7.412415          -0.000001
          516              O      14.737519       4.555419       1.345733      -0.566667      31.783588 0.47196759E+03  0.10979269E+05                                 7.888003                            6.643706       0.417089       2.197151                    0.996476      26.950324      69.623710       0.750767       0.350703      -1.145988      -0.003749       0.026494      -0.012009       0.029329       0.010773      -0.004012      -0.003118      -0.117286       0.091429      -0.074993       0.029784       0.045209              8.887843       6.734569       1.761890      -2.610507       8.181309      -4.624174      11.747651          -0.000001
          517              O      13.539263       5.681984      20.339619      -0.554350      31.095745 0.52266335E+03  0.12457498E+05                                 7.764533                            7.055354       0.460994       2.204011                    0.996464      27.345622      71.223559       0.719533       0.357147      -1.142177       0.006769       0.027894       0.011021       0.030747      -0.036324       0.051336       0.051881      -0.005669      -0.118766      -0.101965       0.045297       0.056668              8.083017      12.202485       0.159086      -0.063317       5.757524      -0.759129       6.289041           0.000000
          518              O      15.179951       8.449238      19.417884      -0.508640      29.113803 0.43133563E+03  0.97766868E+04                                 7.349853                            6.298079       0.652007       2.285511                    0.997961      25.963863      65.461426       0.783606       0.344852      -1.154829      -0.010906      -0.003731      -0.004617       0.012417      -0.079299      -0.000827       0.016114       0.018227       0.070930      -0.092782       0.022006       0.070777              7.945808       6.598524      -1.867295      -1.669524      11.239072       1.497358       5.999829          -0.000000
          519              O      17.138126       8.246456      18.471569      -0.591752      39.904802 0.64435470E+03  0.16297794E+05                                 9.387249                            7.982942      -0.131135       1.990935                    0.996770      29.138236      80.005978       0.652935       0.370879      -1.123486      -0.034512      -0.001380       0.015303       0.037777       0.020943       0.017932      -0.036753       0.071093       0.128893      -0.076338       0.018463       0.057876             10.338405      12.222927       3.002992      -3.486772      11.434388      -1.204619       7.357900          -0.000001
          520              O      19.587893       8.633584      17.234396      -0.936751      60.891153 0.12146790E+04  0.35772821E+05                                11.942846                           10.377602      -0.295564       1.847552                    0.998156      36.630270     106.309639       0.625534       0.332479      -1.161933      -0.006761      -0.021393      -0.037170       0.043416      -0.028784      -0.005038      -0.018212       0.000007      -0.097117      -0.042426      -0.003717       0.046144             13.454276      15.179957      -3.712502       0.469294      13.933592      -0.825922      11.249281           0.000001
          521              O       2.527602       6.724569       4.504212      -0.255935      25.388366 0.40985261E+03  0.92183750E+04                                 6.939987                            6.306927      -0.023624       2.092055                    0.998455      23.916660      61.068735       0.748239       0.363948      -1.133623      -0.159363      -0.034211       0.034943       0.166698       0.037113      -0.058015       0.139441      -0.091704      -0.033745      -0.161530      -0.001791       0.163321              7.409595       6.443943       1.610101      -1.457405       8.408502       0.737278       7.376339          -0.000001
          522              O       1.771779       9.086259       3.801645      -0.588486      40.216249 0.64394914E+03  0.16293395E+05                                 9.431669                            7.975592      -0.189011       1.976131                    0.996613      29.024131      79.841747       0.653492       0.370430      -1.123246      -0.018045       0.001576       0.033790       0.038339       0.057218      -0.001772       0.013243       0.047413       0.062559      -0.073884       0.021246       0.052638             10.386805       8.194684       0.635737      -3.927845      10.866279      -3.331834      12.099452          -0.000000
          523              O       0.282665       9.358683       5.391126      -0.511504      28.168537 0.40832660E+03  0.91266926E+04                                 7.139145                            6.101323       0.709610       2.299782                    0.998881      25.831847      64.617265       0.801547       0.341878      -1.157648       0.007967       0.005335       0.013925       0.016907      -0.011408       0.002088       0.075490       0.047974      -0.045102      -0.091989       0.030776       0.061213              7.709636       7.883327      -3.110889      -1.547956      10.194909       0.567349       5.050674           0.000001
          524              O       1.151145       6.108031       8.297663      -0.596230      30.292480 0.48374874E+03  0.11284161E+05                                 7.545833                            6.656064       0.730649       2.282875                    0.998511      27.409601      70.117601       0.764558       0.343436      -1.155958       0.010302       0.021601      -0.003329       0.024162       0.051552      -0.034047       0.042203       0.012782       0.196986      -0.102257       0.019036       0.083221              8.152011       5.480092      -0.066463      -0.537860       5.664436      -1.126244      13.311505           0.000001
          525              O       2.091314       4.766394       6.794211      -0.507216      31.112219 0.48725864E+03  0.11458696E+05                                 7.898520                            6.890952       0.145392       2.135129                    0.993288      26.248686      68.825491       0.712689       0.365452      -1.130980      -0.003082       0.015026      -0.000194       0.015340       0.023796      -0.015525       0.000899       0.003519      -0.191781      -0.066561       0.009756       0.056805              8.608412       7.412415      -3.820430       1.360142      10.951079      -2.243004       7.461743          -0.000001
          526              O      19.137267       4.496019       5.686081      -0.566667      31.783587 0.47196757E+03  0.10979269E+05                                 7.888002                            6.643705       0.417089       2.197151                    0.996476      26.950325      69.623710       0.750767       0.350703      -1.145988       0.012009      -0.003749      -0.026494       0.029329       0.004012      -0.003118      -0.010773       0.104357       0.130214      -0.074993       0.029784       0.045209              8.887842      11.747650       2.610507      -4.624174       6.734568      -1.761890       8.181309          -0.000001
          527              O       0.143381       3.297763       4.559516      -0.554350      31.095744 0.52266334E+03  0.12457498E+05                                 7.764533                            7.055353       0.460993       2.204011                    0.996464      27.345622      71.223558       0.719533       0.357147      -1.142177      -0.011021       0.006769      -0.027894       0.030747      -0.051336       0.051881       0.036324      -0.056548       0.067887      -0.101965       0.045297       0.056668              8.083017       6.289041       0.063317      -0.759129      12.202484      -0.159086       5.757524           0.000000
          528              O       1.065116       4.938451       1.792263      -0.508640      29.113795 0.43133552E+03  0.97766839E+04                                 7.349851                            6.298078       0.652007       2.285511                    0.997961      25.963864      65.461429       0.783606       0.344852      -1.154829       0.004617      -0.010906       0.003731       0.012417       0.000827       0.016114       0.079299       0.026352      -0.062805      -0.092782       0.022006       0.070777              7.945806       5.999828       1.669526       1.497356       6.598526       1.867295      11.239063          -0.000000
          529              O       2.011431       6.896626       1.995044      -0.591752      39.904809 0.64435475E+03  0.16297795E+05                                 9.387250                            7.982942      -0.131135       1.990935                    0.996770      29.138236      80.005980       0.652935       0.370879      -1.123486      -0.015303      -0.034512       0.001380       0.037777      -0.017932      -0.036753      -0.020943       0.028900      -0.171086      -0.076338       0.018463       0.057876             10.338406       7.357901       3.486773      -1.204621      12.222929      -3.002995      11.434390          -0.000001
          530              O       3.248604       9.346393       1.607916      -0.936751      60.891156 0.12146790E+04  0.35772822E+05                                11.942846                           10.377602      -0.295564       1.847552                    0.998156      36.630270     106.309637       0.625534       0.332479      -1.161933       0.037170      -0.006761       0.021393       0.043416       0.005038      -0.018212       0.028784      -0.048562       0.048548      -0.042426      -0.003717       0.046144             13.454277      11.249281      -0.469294      -0.825922      15.179958       3.712502      13.933591           0.000001
          531              O      12.769102       3.516931      15.978788      -0.255935      25.388366 0.40985261E+03  0.92183750E+04                                 6.939987                            6.306927      -0.023624       2.092055                    0.998455      23.916660      61.068735       0.748239       0.363948      -1.133623      -0.159363       0.034211      -0.034943       0.166698      -0.037113       0.058015       0.139441      -0.091704      -0.033745      -0.161530      -0.001791       0.163321              7.409595       6.443943      -1.610101       1.457405       8.408502       0.737278       7.376338          -0.000001
          532              O      12.013280       1.155241      16.681355      -0.588486      40.216255 0.64394938E+03  0.16293402E+05                                 9.431670                            7.975594      -0.189011       1.976131                    0.996613      29.024131      79.841747       0.653492       0.370430      -1.123246      -0.018045      -0.001576      -0.033790       0.038339      -0.057218       0.001772       0.013243       0.047414       0.062559      -0.073884       0.021246       0.052638             10.386806       8.194688      -0.635736       3.927846      10.866281      -3.331832      12.099449          -0.000000
          533              O      10.524165       0.882817      15.091874      -0.511504      28.168538 0.40832661E+03  0.91266929E+04                                 7.139146                            6.101323       0.709610       2.299782                    0.998881      25.831847      64.617266       0.801546       0.341878      -1.157648       0.007967      -0.005335      -0.013925       0.016907       0.011408      -0.002088       0.075490       0.047974      -0.045102      -0.091989       0.030776       0.061213              7.709637       7.883327       3.110890       1.547955      10.194910       0.567348       5.050673           0.000001
          534              O      11.392645       4.133469      12.185337      -0.596230      30.292478 0.48374872E+03  0.11284161E+05                                 7.545832                            6.656064       0.730649       2.282875                    0.998511      27.409601      70.117600       0.764558       0.343436      -1.155958       0.010302      -0.021601       0.003329       0.024162      -0.051552       0.034047       0.042203       0.012782       0.196986      -0.102257       0.019036       0.083221              8.152010       5.480092       0.066463       0.537859       5.664436      -1.126244      13.311503           0.000001
          535              O      12.332814       5.475106      13.688789      -0.507216      31.112219 0.48725863E+03  0.11458696E+05                                 7.898520                            6.890952       0.145392       2.135129                    0.993288      26.248686      68.825490       0.712689       0.365452      -1.130980      -0.003082      -0.015026       0.000194       0.015340      -0.023796       0.015525       0.000899       0.003519      -0.191781      -0.066561       0.009756       0.056805              8.608412       7.412415       3.820430      -1.360142      10.951078      -2.243005       7.461743          -0.000001
          536              O       8.895767       5.745482      14.796919      -0.566667      31.783593 0.47196751E+03  0.10979267E+05                                 7.888004                            6.643705       0.417089       2.197151                    0.996476      26.950324      69.623710       0.750767       0.350703      -1.145988       0.012009       0.003749       0.026494       0.029329      -0.004012       0.003118      -0.010773       0.104357       0.130214      -0.074993       0.029784       0.045209              8.887845      11.747653      -2.610511       4.624176       6.734570      -1.761894       8.181311          -0.000001
          537              O      10.384881       6.943737      15.923484      -0.554350      31.095739 0.52266330E+03  0.12457496E+05                                 7.764532                            7.055353       0.460994       2.204012                    0.996464      27.345621      71.223555       0.719533       0.357147      -1.142177      -0.011021      -0.006769       0.027894       0.030747       0.051336      -0.051881       0.036324      -0.056548       0.067887      -0.101965       0.045297       0.056668              8.083015       6.289041      -0.063317       0.759129      12.202481      -0.159085       5.757524           0.000000
          538              O      11.306616       5.303049      18.690738      -0.508640      29.113802 0.43133560E+03  0.97766861E+04                                 7.349853                            6.298079       0.652008       2.285511                    0.997961      25.963863      65.461425       0.783606       0.344852      -1.154829       0.004617       0.010906      -0.003731       0.012417      -0.000827      -0.016114       0.079299       0.026352      -0.062805      -0.092782       0.022006       0.070777              7.945808       5.999829      -1.669524      -1.497357       6.598524       1.867295      11.239071          -0.000000
          539              O      12.252931       3.344874      18.487956      -0.591752      39.904804 0.64435472E+03  0.16297795E+05                                 9.387249                            7.982942      -0.131135       1.990935                    0.996770      29.138236      80.005980       0.652935       0.370879      -1.123486      -0.015303       0.034512      -0.001380       0.037777       0.017932       0.036753      -0.020943       0.028900      -0.171086      -0.076338       0.018463       0.057876             10.338405       7.357900      -3.486772       1.204620      12.222927      -3.002993      11.434389          -0.000001
          540              O      13.490104       0.895107      18.875085      -0.936751      60.891162 0.12146790E+04  0.35772823E+05                                11.942847                           10.377602      -0.295564       1.847552                    0.998156      36.630270     106.309637       0.625534       0.332479      -1.161933       0.037170       0.006761      -0.021393       0.043416      -0.005038       0.018212       0.028784      -0.048562       0.048548      -0.042426      -0.003717       0.046144             13.454278      11.249282       0.469290       0.825921      15.179957       3.712508      13.933596           0.000001
          541              O       7.713898      13.758431      14.745712      -0.255935      25.388366 0.40985260E+03  0.92183748E+04                                 6.939987                            6.306927      -0.023623       2.092055                    0.998455      23.916660      61.068734       0.748239       0.363948      -1.133623       0.159363       0.034211       0.034943       0.166698       0.037113       0.058015      -0.139441      -0.091704      -0.033745      -0.161530      -0.001791       0.163321              7.409595       6.443943       1.610101       1.457405       8.408502      -0.737278       7.376339          -0.000001
          542              O       8.469720      11.396741      14.043145      -0.588486      40.216256 0.64394937E+03  0.16293402E+05                                 9.431670                            7.975594      -0.189011       1.976131                    0.996613      29.024131      79.841747       0.653492       0.370430      -1.123246       0.018045      -0.001576       0.033790       0.038339       0.057218       0.001772      -0.013243       0.047414       0.062559      -0.073884       0.021246       0.052638             10.386806       8.194689       0.635737       3.927847      10.866280       3.331832      12.099450          -0.000000
          543              O       9.958835      11.124317      15.632626      -0.511504      28.168536 0.40832655E+03  0.91266914E+04                                 7.139145                            6.101322       0.709610       2.299782                    0.998881      25.831847      64.617263       0.801547       0.341878      -1.157648      -0.007967      -0.005335       0.013925       0.016907      -0.011408      -0.002088      -0.075490       0.047974      -0.045102      -0.091989       0.030776       0.061213              7.709636       7.883326      -3.110889       1.547955      10.194909      -0.567348       5.050673           0.000001
          544              O       9.090355      14.374969      18.539163      -0.596230      30.292478 0.48374874E+03  0.11284161E+05                                 7.545832                            6.656064       0.730649       2.282875                    0.998511      27.409601      70.117601       0.764558       0.343436      -1.155958      -0.010302      -0.021601      -0.003329       0.024162       0.051552       0.034047      -0.042203       0.012782       0.196986      -0.102257       0.019036       0.083221              8.152010       5.480092      -0.066463       0.537859       5.664436       1.126244      13.311503           0.000001
          545              O       8.150186      15.716606      17.035711      -0.507216      31.112218 0.48725861E+03  0.11458695E+05                                 7.898520                            6.890952       0.145392       2.135129                    0.993288      26.248685      68.825489       0.712689       0.365452      -1.130980       0.003082      -0.015026      -0.000194       0.015340       0.023796       0.015525      -0.000899       0.003519      -0.191781      -0.066561       0.009756       0.056805              8.608413       7.412416      -3.820430      -1.360142      10.951078       2.243005       7.461744          -0.000001
          546              O      11.587233      15.986982      15.927581      -0.566667      31.783592 0.47196750E+03  0.10979267E+05                                 7.888003                            6.643705       0.417089       2.197151                    0.996476      26.950324      69.623709       0.750767       0.350703      -1.145988      -0.012009       0.003749      -0.026494       0.029329       0.004012       0.003118       0.010773       0.104357       0.130214      -0.074993       0.029784       0.045209              8.887845      11.747653       2.610511       4.624176       6.734570       1.761893       8.181311          -0.000001
          547              O      10.098119      17.185237      14.801016      -0.554350      31.095740 0.52266331E+03  0.12457497E+05                                 7.764532                            7.055353       0.460994       2.204012                    0.996464      27.345621      71.223556       0.719533       0.357147      -1.142177       0.011021      -0.006769      -0.027894       0.030747      -0.051336      -0.051881      -0.036324      -0.056548       0.067887      -0.101965       0.045297       0.056668              8.083016       6.289041       0.063317       0.759129      12.202482       0.159085       5.757524           0.000000
          548              O       9.176384      15.544549      12.033762      -0.508640      29.113802 0.43133562E+03  0.97766866E+04                                 7.349853                            6.298079       0.652007       2.285511                    0.997961      25.963863      65.461426       0.783606       0.344852      -1.154829      -0.004617       0.010906       0.003731       0.012417       0.000827      -0.016114      -0.079299       0.026352      -0.062805      -0.092782       0.022006       0.070777              7.945808       5.999829       1.669524      -1.497357       6.598524      -1.867295      11.239072          -0.000000
          549              O       8.230069      13.586374      12.236544      -0.591752      39.904802 0.64435471E+03  0.16297794E+05                                 9.387249                            7.982942      -0.131135       1.990935                    0.996770      29.138236      80.005979       0.652935       0.370879      -1.123486       0.015303       0.034512       0.001380       0.037777      -0.017932       0.036753       0.020943       0.028900      -0.171086      -0.076338       0.018463       0.057876             10.338405       7.357899       3.486772       1.204620      12.222927       3.002993      11.434388          -0.000001
          550              O       6.992896      11.136607      11.849416      -0.936751      60.891156 0.12146790E+04  0.35772821E+05                                11.942846                           10.377602      -0.295564       1.847552                    0.998156      36.630270     106.309636       0.625534       0.332479      -1.161933      -0.037170       0.006761       0.021393       0.043416       0.005038       0.018212      -0.028784      -0.048562       0.048548      -0.042426      -0.003717       0.046144             13.454277      11.249281      -0.469294       0.825923      15.179957      -3.712502      13.933591           0.000001
          551              O      17.955398      16.966069       5.737288      -0.255935      25.388367 0.40985261E+03  0.92183751E+04                                 6.939987                            6.306927      -0.023623       2.092055                    0.998455      23.916660      61.068735       0.748239       0.363948      -1.133623       0.159363      -0.034211      -0.034943       0.166698      -0.037113      -0.058015      -0.139441      -0.091704      -0.033745      -0.161530      -0.001791       0.163321              7.409595       6.443943      -1.610101      -1.457405       8.408502      -0.737278       7.376339          -0.000001
          552              O      18.711220      19.327759       6.439855      -0.588486      40.216257 0.64394937E+03  0.16293402E+05                                 9.431670                            7.975594      -0.189011       1.976131                    0.996613      29.024131      79.841747       0.653492       0.370430      -1.123246       0.018045       0.001576      -0.033790       0.038339      -0.057218      -0.001772      -0.013243       0.047413       0.062559      -0.073884       0.021246       0.052638             10.386807       8.194689      -0.635737      -3.927847      10.866280       3.331832      12.099451          -0.000000
          553              O      20.200335      19.600183       4.850374      -0.511504      28.168539 0.40832662E+03  0.91266935E+04                                 7.139146                            6.101323       0.709610       2.299782                    0.998881      25.831847      64.617267       0.801546       0.341878      -1.157648      -0.007967       0.005335      -0.013925       0.016907       0.011408       0.002088      -0.075490       0.047974      -0.045103      -0.091989       0.030776       0.061213              7.709637       7.883327       3.110889      -1.547955      10.194910      -0.567348       5.050674           0.000001
          554              O      19.331855      16.349531       1.943837      -0.596230      30.292481 0.48374878E+03  0.11284162E+05                                 7.545833                            6.656065       0.730649       2.282875                    0.998511      27.409601      70.117603       0.764558       0.343437      -1.155958      -0.010302       0.021601       0.003329       0.024162      -0.051552      -0.034047      -0.042203       0.012782       0.196986      -0.102257       0.019036       0.083221              8.152011       5.480092       0.066463      -0.537860       5.664436       1.126245      13.311506           0.000001
          555              O      18.391686      15.007894       3.447289      -0.507216      31.112219 0.48725864E+03  0.11458696E+05                                 7.898520                            6.890952       0.145392       2.135129                    0.993288      26.248686      68.825491       0.712689       0.365452      -1.130980       0.003082       0.015026       0.000194       0.015340      -0.023796      -0.015525      -0.000899       0.003519      -0.191781      -0.066561       0.009756       0.056805              8.608412       7.412416       3.820430       1.360142      10.951078       2.243005       7.461744          -0.000001
          556              O       1.345733      14.737519       4.555419      -0.566667      31.783588 0.47196759E+03  0.10979269E+05                                 7.888003                            6.643706       0.417089       2.197151                    0.996476      26.950325      69.623711       0.750767       0.350703      -1.145988      -0.012009      -0.003749       0.026494       0.029329      -0.004012      -0.003118       0.010773       0.104357       0.130214      -0.074993       0.029784       0.045209              8.887843      11.747651      -2.610507      -4.624174       6.734568       1.761890       8.181309          -0.000001
          557              O      20.339619      13.539263       5.681984      -0.554350      31.095744 0.52266334E+03  0.12457498E+05                                 7.764533                            7.055354       0.460993       2.204011                    0.996464      27.345622      71.223558       0.719533       0.357147      -1.142177       0.011021       0.006769       0.027894       0.030747       0.051336       0.051881      -0.036324      -0.056548       0.067887      -0.101965       0.045297       0.056668              8.083017       6.289041      -0.063317      -0.759129      12.202484       0.159086       5.757524           0.000000
[truncated: 30,755 more chars]
