# Supplementary material for: A collection of forcefield precursors for metal–organic frameworks
Source: RSC Adv. 2019 Nov 13;9(63):36492–507. doi: 10.1039/c9ra07327b (PMC9075174; doi:10.1039/c9ra07327b)
Supplement: RA-009-C9RA07327B-s6103 [file RA-009-C9RA07327B-s6103.xyz]

  296
jmolscript: load "" {1 1 1} spacegroup "x,y,z" unitcell [{     21.416900     0.000000     0.000000 }, {     -0.000037    21.416900     0.000000 }, {    -10.708382   -10.708401    28.838421 }]
Cu     9.647923     0.766121    22.563757     0.870922
Cu    11.769055    -0.766044    22.563757     0.870037
Cu    11.474526    11.769029     8.144547     0.869230
Cu     9.942365     9.647899     8.144547     0.870219
Cu    -1.060528    -0.766047    20.693874     0.869164
Cu     1.060599     0.766118    20.693874     0.870154
Cu    11.474545    -1.060554     6.274664     0.845016
Cu     9.942376     1.060576     6.274664     0.846370
H     -8.528169     3.765138    27.586834     0.129924
H     -2.972626     4.621814    27.736793     0.105335
H     -1.822540     3.630209    26.012256     0.126670
H     -5.349903     2.073198    24.708759     0.126975
H     -7.309547     1.569902    25.193245     0.114624
H     -9.481223     3.167603    25.654659     0.142731
H     -3.368840     1.471381    23.555222     0.111676
H     -1.057958     2.805655    24.057011     0.132112
H     -9.189953     5.889696    28.573108     0.068164
H      1.319256    15.370910     0.726728     0.069356
H      2.291582    17.441927     2.099437     0.167280
H      0.914477    16.696619     2.330144     0.150639
H      0.997999    17.908814     1.315032     0.148096
H      8.528263    -3.765044    27.586834     0.129530
H      2.972721    -4.621720    27.736793     0.106626
H      1.822629    -3.630120    26.012256     0.126649
H      5.349988    -2.073114    24.708759     0.128292
H      7.309634    -1.569816    25.193245     0.115493
H      9.481311    -3.167516    25.654659     0.142569
H      3.368921    -1.471301    23.555222     0.112223
H      1.058041    -2.805573    24.057011     0.132381
H      9.190051    -5.889599    28.573108     0.068684
H     20.097610     6.045992     0.726728     0.069213
H     19.125288     3.974980     2.099437     0.168211
H     20.502394     4.720289     2.330144     0.150753
H     20.418869     3.508090     1.315032     0.149429
H     14.473549     8.528232    13.167623     0.129036
H     15.330235     2.972688    13.317583     0.106925
H     14.338631     1.822598    11.593045     0.127129
H     12.781614     5.349959    10.289549     0.125695
H     12.278315     7.309606    10.774034     0.116199
H     13.876012     9.481281    11.235449     0.142408
H     12.179801     3.368894     9.136012     0.113675
H     13.514079     1.058011     9.637800     0.130445
H     -4.818794     9.190016    14.153897     0.069120
H     15.370919     9.389195    15.145939     0.069051
H     -3.974963     8.416870    16.518648     0.167400
H     -4.720273     9.793977    16.749355     0.150355
H     -3.508078     9.710449    15.734242     0.148373
H      6.943359    12.888713    13.167623     0.129473
H      6.086711    -2.972643    13.317583     0.106208
H      7.078308    -1.822558    11.593045     0.126724
H      8.635284    16.066976    10.289549     0.126115
H      9.138585    14.107330    10.774034     0.114579
H      7.540889    11.935657    11.235449     0.143752
H      9.237130    -3.368863     9.136012     0.112542
H      7.902854    -1.057978     9.637800     0.131053
H      4.818806    12.226932    14.153897     0.068705
H      6.045996    12.027757    15.145939     0.068443
H      3.974983    13.000086    16.518648     0.167620
H      4.720293    11.622980    16.749355     0.149866
H      3.508095    11.706504    15.734242     0.148147
H      2.180274    -3.765064    15.670798     0.129030
H      7.735819    -4.621741    15.520838     0.106907
H      8.885908    -3.630135    17.245376     0.127072
H      5.358544    -2.073124    18.548872     0.125645
H      3.398896    -1.569828    18.064387     0.116183
H      1.227224    -3.167530    17.602972     0.142405
H      7.339608    -1.471308    19.702409     0.113479
H      9.650493    -2.805581    19.200621     0.130774
H      1.518457    15.527277    14.684524     0.069112
H      1.319313    -4.662436    13.692482     0.069051
H      2.291604    14.683448    12.319773     0.167393
H      0.914496    15.428755    12.089066     0.150360
H      0.998025    14.216560    13.104179     0.148368
H     -2.180220     3.765118    15.670798     0.129466
H     13.681134     4.621793    15.520838     0.106190
H     12.531052     3.630194    17.245376     0.126667
H     -5.358480     2.073187    18.548872     0.126065
H     -3.398834     1.569889    18.064387     0.114563
H     -1.227164     3.167589    17.602972     0.143749
H     -7.339540     1.471375    19.702409     0.112347
H     11.766473     2.805647    19.200621     0.131379
H     -1.518443     5.889672    14.684524     0.068697
H     -1.319266     4.662482    13.692482     0.068442
H     -2.291599     6.733494    12.319773     0.167613
H     -0.914491     5.988186    12.089066     0.149870
H     -0.998017     7.200384    13.104179     0.148142
H     14.473539     2.180243     1.251587     0.129532
H     15.330206     7.735786     1.101628     0.106728
H     14.338604     8.885877     2.826165     0.126705
H     12.781604     5.358515     4.129662     0.128365
H     12.278309     3.398868     3.645176     0.115959
H     13.876013     1.227194     3.183762     0.142561
H     12.179787     7.339581     5.283199     0.112283
H     13.514055     9.650463     4.781410     0.132385
H     16.598095     1.518459     0.265313     0.068673
H      4.662524    -9.389121    28.111693     0.069185
H      6.733534    -8.416796    26.738984     0.168272
H      5.988228    -9.793903    26.508277     0.150758
H      7.200426    -9.710376    27.523389     0.149450
H      6.943328    19.236662     1.251587     0.129925
H      6.086661    13.681118     1.101628     0.105437
H      7.078269    12.531033     2.826165     0.126726
H      8.635273    16.058399     4.129662     0.127049
H      9.138566    18.018044     3.645176     0.115091
H      7.540861    20.189717     3.183762     0.142725
H      9.237094    14.077337     5.283199     0.111736
H      7.902824    11.766453     4.781410     0.132116
H      4.818769    19.898442     0.265313     0.068153
H     -4.662427     9.389217    28.111693     0.069328
H     -6.733442     8.416887    26.738984     0.167341
H     -5.988137     9.793993    26.508277     0.150643
H     -7.200331     9.710469    27.523389     0.148117
C     -5.496393     4.732540    28.275495    -0.073482
C     -6.876283     4.621173    28.400077     0.214081
C     -7.594392     3.840739    27.501472    -0.285388
C     -6.932611     3.171888    26.478285     0.090536
C     -5.552720     3.283256    26.353703     0.029279
C     -4.834611     4.063689    27.252308     0.066316
C     -3.458790     4.131366    27.100041    -0.128940
C     -2.754175     3.535975    26.087236    -0.144351
C     -3.505908     2.769248    25.162676     0.105717
C     -4.872306     2.619330    25.306868    -0.196932
C     -7.746453     2.306644    25.584294    -0.074342
C     -8.984350     2.460845    25.288988    -0.232464
C     11.775051     1.458532    24.315403     0.648702
C     -2.831277     2.077480    24.033940    -0.066440
C     -1.612656     2.188847    23.616360    -0.248881
C     -1.042967     1.439254    22.525691     0.656122
C      1.792568    16.219019     0.597532     0.084280
C      1.471314    17.144231     1.672628    -0.476524
C      5.496490    -4.732444    28.275495    -0.071689
C      6.876381    -4.621076    28.400077     0.212936
C      7.594487    -3.840646    27.501472    -0.283981
C      6.932701    -3.171798    26.478285     0.088685
C      5.552811    -3.283166    26.353703     0.033549
C      4.834705    -4.063596    27.252308     0.063922
C      3.458883    -4.131274    27.100041    -0.131351
C      2.754264    -3.535886    26.087236    -0.144261
C      3.505995    -2.769162    25.162676     0.109029
C      4.872393    -2.619244    25.306868    -0.201379
C      7.746541    -2.306557    25.584294    -0.076359
C      8.984437    -2.460759    25.288988    -0.230602
C      9.641933    -1.458450    24.315403     0.647388
C      2.831359    -2.077398    24.033940    -0.068098
C      1.612737    -2.188767    23.616360    -0.249136
C      1.043044    -1.439177    22.525691     0.654971
C     19.624298     5.197883     0.597532     0.084633
C     19.945554     4.272674     1.672628    -0.479260
C     15.440957     5.496457    13.856285    -0.072167
C     15.329587     6.876348    13.980867     0.212881
C     14.549152     7.594455    13.082261    -0.284961
C     13.880302     6.932671    12.059074     0.090600
C     13.991672     5.552780    11.934492     0.032029
C     14.772106     4.834673    12.833097     0.061680
C     14.839786     3.458851    12.680830    -0.129201
C     14.244395     2.754233    11.668025    -0.145371
C     13.477668     3.505965    10.743465     0.107107
C     13.327747     4.872363    10.887657    -0.195108
C     13.015056     7.746512    11.165083    -0.078098
C     13.169255     8.984408    10.869778    -0.229904
C     12.166941     9.641905     9.896193     0.647768
C     12.785901     2.831331     9.614730    -0.070638
C     12.897270     1.612708     9.197149    -0.243460
C     12.147678     1.043017     8.106480     0.651945
C     -5.197871     8.915881    15.016743     0.083158
C     -4.272660     9.237136    16.091839    -0.476660
C      5.975954    15.920490    13.856285    -0.070988
C      6.087324    14.540600    13.980867     0.212673
C      6.867756    13.822489    13.082261    -0.285284
C      7.536603    14.484270    12.059074     0.090117
C      7.425232    15.864161    11.934492     0.031058
C      6.644801    16.582271    12.833097     0.062558
C      6.577158    -3.458808    12.680830    -0.129039
C      7.172545    -2.754194    11.668025    -0.145280
C      7.939269    -3.505928    10.743465     0.108175
C      8.089153    16.544574    10.887657    -0.196981
C      8.401845    13.670426    11.165083    -0.073108
C      8.247645    12.432529    10.869778    -0.233321
C      9.249956    11.775028     9.896193     0.646971
C      8.631032    -2.831298     9.614730    -0.068878
C      8.519661    -1.612677     9.197149    -0.243708
C      9.269250    -1.042989     8.106480     0.650530
C      5.197886    12.501070    15.016743     0.084641
C      4.272678    12.179818    16.091839    -0.476348
C      5.212051    -4.732467    14.982136    -0.072205
C      3.832159    -4.621099    14.857554     0.212859
C      3.114051    -3.840666    15.756160    -0.284987
C      3.775834    -3.171814    16.779347     0.090593
C      5.155725    -3.283182    16.903929     0.032046
C      5.873833    -4.063615    16.005324     0.061678
C      7.249656    -4.131293    16.157591    -0.129259
C      7.954272    -3.535901    17.170396    -0.145340
C      7.202539    -2.769174    18.094956     0.106912
C      5.836141    -2.619256    17.950764    -0.195255
C      2.961992    -2.306570    17.673338    -0.078080
C      1.724096    -2.460771    17.968643    -0.229924
C      1.066597    -1.458459    18.942228     0.647784
C      7.877172    -2.077407    19.223691    -0.070060
C      9.095795    -2.188774    19.641272    -0.246563
C      9.665485    -1.439180    20.731941     0.655204
C      1.792591    15.906355    13.821678     0.083162
C      1.471337    14.981143    12.746582    -0.476661
C     -5.211999     4.732518    14.982136    -0.071025
C     -3.832108     4.621150    14.857554     0.212652
C     -3.113997     3.840719    15.756160    -0.285310
C     -3.775776     3.171871    16.779347     0.090109
C     -5.155667     3.283239    16.903929     0.031076
C     -5.873779     4.063670    16.005324     0.062555
C     14.167300     4.131347    16.157591    -0.129096
C     13.462687     3.535959    17.170396    -0.145248
C     14.214423     2.769236    18.094956     0.107980
C     -5.836079     2.619317    17.950764    -0.197129
C     -2.961931     2.306630    17.673338    -0.073090
C     -1.724034     2.460832    17.968643    -0.233341
C     -1.066532     1.458523    18.942228     0.646986
C     13.539794     2.077472    19.223691    -0.068301
C     12.321173     2.188841    19.641272    -0.246813
C     11.751486     1.439251    20.731941     0.653813
C     -1.792580     5.510592    13.821678     0.084645
C     -1.471330     6.435800    12.746582    -0.476349
C     15.440934     5.212018     0.562926    -0.071086
C     15.329569     3.832127     0.438344     0.212916
C     14.549140     3.114020     1.336949    -0.283894
C     13.880290     3.775803     2.360136     0.088681
C     13.991656     5.155695     2.484718     0.033654
C     14.772085     5.873802     1.586113     0.063884
C     14.839760     7.249624     1.738380    -0.131146
C     14.244371     7.954241     2.751185    -0.144171
C     13.477649     7.202510     3.675745     0.109203
C     13.327733     5.836111     3.531553    -0.201496
C     13.015051     2.961963     3.254127    -0.076524
C     13.169255     1.724066     3.549433    -0.226553
C     12.166947     1.066569     4.523018     0.643900
C     12.785884     7.877144     4.804481    -0.068144
C     12.897250     9.095766     5.222061    -0.248961
C     12.147660     9.665458     6.312730     0.654945
C      5.510632    -8.915807    28.240889     0.084603
C      6.435841    -9.237063    27.165793    -0.479238
C      5.975931    16.204884     0.562926    -0.072874
C      6.087296    17.584775     0.438344     0.214060
C      6.867728    18.302885     1.336949    -0.285302
C      7.536581    17.641105     2.360136     0.090528
C      7.425215    16.261214     2.484718     0.029387
C      6.644783    15.543104     1.586113     0.066283
C      6.577108    14.167282     1.738380    -0.128737
C      7.172501    13.462668     2.751185    -0.144260
C      7.939227    14.214403     3.675745     0.105891
C      8.089142    15.580801     3.531553    -0.197051
C      8.401824    18.454948     3.254127    -0.074508
C      8.247620    19.692846     3.549433    -0.228408
C      9.249969    -1.066554     4.523018     0.645202
C      8.630996    13.539772     4.804481    -0.066487
C      8.519630    12.321151     5.222061    -0.248706
C      9.269225    11.751464     6.312730     0.656094
C     -5.510535     8.915903    28.240889     0.084250
C     -6.435748     9.237155    27.165793    -0.476501
O     10.650020     1.850032    23.858026    -0.557173
O     12.348383     0.410603    24.007409    -0.538662
O      0.152309     1.682121    22.168671    -0.551550
O     -1.768357     0.526893    21.999101    -0.559060
O      3.234139    16.000995     0.615989    -0.224974
O     10.766962    -1.849951    23.858026    -0.556266
O      9.068600    -0.410521    24.007409    -0.538324
O     -0.152233    -1.682046    22.168671    -0.549901
O      1.768432    -0.526818    21.999101    -0.559404
O     18.182726     5.415907     0.615989    -0.225219
O     12.558439    10.766934     9.438815    -0.556277
O     11.119013     9.068574     9.588198    -0.538640
O     12.390547    -0.152261     7.749460    -0.544941
O     11.235316     1.768406     7.579891    -0.554445
O     -5.415893     7.474309    15.035199    -0.223636
O      8.858456    10.649998     9.438815    -0.555852
O     10.297883    12.348358     9.588198    -0.538023
O      9.026380     0.152287     7.749460    -0.545790
O     10.181610    -1.768381     7.579891    -0.553454
O      5.415907    13.942642    15.035199    -0.223742
O     -0.058432    -1.849959    19.399606    -0.556298
O      1.639926    -0.410529    19.250223    -0.538673
O     10.860763    -1.682047    21.088961    -0.550080
O      8.940094    -0.526820    21.258530    -0.559958
O      3.234162    16.124379    13.803222    -0.223661
O      0.058498     1.850025    19.399606    -0.555872
O     -1.639860     0.410595    19.250223    -0.538056
O     10.556209     1.682119    21.088961    -0.550861
O     12.476879     0.526892    21.258530    -0.559055
O     -3.234152     5.292568    13.803222    -0.223767
O     12.558450    -0.058460     4.980395    -0.549541
O     11.119017     1.639900     4.831012    -0.531778
O     12.390526    10.860735     6.669750    -0.549864
O     11.235302     8.940068     6.839320    -0.559342
O      5.292606    -7.474236    28.222432    -0.225085
O      8.858467     0.058477     4.980395    -0.550525
O     10.297899    -1.639884     4.831012    -0.532031
O      9.026360    10.556187     6.669750    -0.551511
O     10.181584    12.476855     6.839320    -0.558996
O     -5.292509     7.474332    28.222432    -0.224839

The following XYZ coordinates are in angstroms. Other properties are in atomic units.
The sperically averaged electron density of each atom fit to a function of the form exp(a - br)
eigen_1, eigen_2 and eigen_3 are the three eigenvalues of traceless quadrupole moment tensor
  atom number  atomic symbol              X              Y              Z     net charge C6 coefficient C8 coefficient C10 coefficient fluctuating dipole atomic polarizability isotropic forcefield polarizability              a              b squared Pearson coefficient          <r^3>          <r^4>         wp_QDO          m_QDO          q_QDO       dipole_x       dipole_y       dipole_z         dipole            Qxy            Qxz            Qyz     Q(x^2-y^2)  Q(3z^2 - R^2)        eigen_1        eigen_2        eigen_3 static polarizability      alpha(xx)      alpha(xy)      alpha(xz)      alpha(yy)      alpha(yz)      alpha(zz) atomic spin moment
            1             Cu       9.647923       0.766121      22.563757       0.870922      50.096538 0.76339104E+03  0.19385615E+05                                11.941810                            9.604477       0.987637       2.251692                    0.995873      39.888241      96.804187       0.532282       0.453139      -1.110439      -0.117214       0.084703      -0.001146       0.144621       0.084976      -0.001642      -0.003831      -0.056892       0.190988      -0.121447       0.055701       0.065745             16.107726      14.446096       6.946750      -0.183940      14.685624      -0.037745      19.191457           0.660485
            2             Cu      11.769055      -0.766044      22.563757       0.870037      50.159621 0.76454695E+03  0.19423053E+05                                11.953559                            9.613409       0.974746       2.247988                    0.995794      39.904634      96.876170       0.531877       0.453296      -1.110300       0.117979      -0.084303      -0.001473       0.145012       0.084939       0.001980       0.003863      -0.057388       0.185601      -0.120591       0.055723       0.064868             16.124518      14.461494       6.954835       0.184141      14.700570       0.038084      19.211489          -0.660604
            3             Cu      11.474526      11.769029       8.144547       0.869230      50.252673 0.76636580E+03  0.19481419E+05                                11.968530                            9.625484       0.981869       2.249376                    0.995776      39.942258      97.007370       0.531473       0.453357      -1.110230       0.085255       0.117822      -0.000465       0.145432      -0.083847      -0.004064       0.001287       0.056936       0.188288      -0.119939       0.055042       0.064897             16.144218      14.717613      -6.963918      -0.038080      14.481450       0.184317      19.233592          -0.660598
            4             Cu       9.942365       9.647899       8.144547       0.870219      50.153443 0.76450652E+03  0.19421415E+05                                11.951053                            9.612007       0.986150       2.250933                    0.995839      39.910270      96.882563       0.532020       0.453188      -1.110387      -0.084804      -0.117459      -0.000896       0.144876      -0.083982       0.003974      -0.001716       0.056509       0.189546      -0.120203       0.054867       0.065336             16.119606      14.695547      -6.952153       0.039660      14.458952      -0.184777      19.204318           0.660469
            5             Cu      -1.060528      -0.766047      20.693874       0.869164      50.268165 0.76660180E+03  0.19489069E+05                                11.971370                            9.627254       0.981363       2.249185                    0.995774      39.945556      97.021952       0.531396       0.453384      -1.110204      -0.117742      -0.085205       0.000460       0.145339      -0.083875       0.001295      -0.004057      -0.056977       0.188364      -0.119985       0.055064       0.064921             16.149666      14.484933      -6.966674       0.184667      14.722835      -0.038048      19.241229          -0.660555
            6             Cu       1.060599       0.766118      20.693874       0.870154      50.169066 0.76474479E+03  0.19429134E+05                                11.953918                            9.613795       0.985634       2.250739                    0.995837      39.913608      96.897306       0.531942       0.453215      -1.110361       0.117379       0.084753       0.000891       0.144782      -0.084012      -0.001725       0.003966      -0.056552       0.189626      -0.120252       0.054891       0.065361             16.125087      14.462474      -6.954922      -0.185135      14.700794       0.039637      19.211993           0.660430
            7             Cu      11.474545      -1.060554       6.274664       0.845016      52.173352 0.80169662E+03  0.20634993E+05                                12.323480                            9.895249       0.890403       2.216745                    0.995508      40.447904      99.233806       0.519562       0.458010      -1.106083       0.082117      -0.114531       0.001839       0.140939       0.084657       0.003533       0.001561       0.057918       0.185063      -0.120320       0.056080       0.064240             16.657736      15.173480       7.207714       0.037126      14.956031       0.191163      19.843699          -0.000044
            8             Cu       9.942376       1.060576       6.274664       0.846370      52.071740 0.79981824E+03  0.20573690E+05                                12.306079                            9.882133       0.899659       2.219697                    0.995536      40.415657      99.109533       0.520049       0.457869      -1.106216      -0.082344       0.113529       0.001510       0.140256       0.084795      -0.003495      -0.001219       0.057492       0.190663      -0.121318       0.056074       0.065244             16.632681      15.151191       7.195550      -0.036779      14.933041      -0.190879      19.813812           0.000042
            9              H      -8.528169       3.765138      27.586834       0.129924       1.209012 0.89960661E+01  0.90332572E+02                                 1.823279                            1.711380      -1.303766       2.263925                    0.995007       3.547650       9.824970       0.499624       1.220876      -0.722191      -0.031208      -0.006996       0.000741       0.031991       0.005924       0.000620       0.005882       0.018572      -0.006253      -0.012817       0.000379       0.012439              1.904026       2.409941       0.122995      -0.018205       1.570494       0.281158       1.731643          -0.000016
           10              H      -2.972626       4.621814      27.736793       0.105335       1.274547 0.94363107E+01  0.95478351E+02                                 1.869634                            1.740081      -1.007068       2.390450                    0.998002       3.492998       9.574473       0.503078       1.203284      -0.727954       0.025228       0.018817       0.023874       0.039503       0.007521       0.006355       0.009306       0.026651      -0.018555      -0.017851      -0.003354       0.021206              1.990369       1.795990       0.205177       0.256204       1.819983       0.586511       2.355133           0.000007
           11              H      -1.822540       3.630209      26.012256       0.126670       1.128356 0.79890521E+01  0.76783311E+02                                 1.664539                            1.558509      -0.837468       2.488916                    0.999354       3.128909       8.095566       0.558959       1.140131      -0.745095       0.037478       0.004658      -0.000764       0.037774       0.006215       0.001700       0.012990       0.023655      -0.004726      -0.020656       0.004670       0.015986              1.715110       2.232250      -0.021369      -0.221277       1.359829       0.135350       1.553252          -0.000044
           12              H      -5.349903       2.073198      24.708759       0.126975       1.108597 0.79870338E+01  0.77513966E+02                                 1.697800                            1.597534      -1.039562       2.391617                    0.997815       3.310674       8.887212       0.526703       1.198246      -0.728725      -0.018010      -0.022727      -0.024538       0.037986       0.003837       0.001518       0.013911       0.001596       0.008694      -0.014122      -0.001179       0.015301              1.767158       1.952898       0.222600       0.154839       1.560861       0.364914       1.787715           0.000011
           13              H      -7.309547       1.569902      25.193245       0.114624       1.159819 0.88178667E+01  0.87706231E+02                                 1.748022                            1.674113      -1.091533       2.359842                    0.996985       3.446948       9.362350       0.516657       1.191892      -0.729815       0.013200      -0.032943      -0.015691       0.038803      -0.009039      -0.001300       0.004520      -0.003277      -0.011369      -0.008305      -0.003944       0.012249              1.803379       1.940347      -0.036256       0.026283       1.840570       0.362292       1.629218          -0.000236
           14              H      -9.481223       3.167603      25.654659       0.142731       1.136045 0.85114998E+01  0.83647849E+02                                 1.717932                            1.644398      -0.985594       2.429048                    0.998387       3.211335       8.580697       0.523141       1.191349      -0.732220      -0.013272       0.026142       0.014233       0.032590      -0.005064       0.001009       0.008544       0.001700      -0.017822      -0.012187       0.002161       0.010025              1.753553       1.784071      -0.172681       0.016573       1.806786       0.360222       1.669802          -0.000640
           15              H      -3.368840       1.471381      23.555222       0.111676       1.197527 0.92373168E+01  0.92600840E+02                                 1.765462                            1.698050      -1.079584       2.366446                    0.997048       3.415598       9.199195       0.521976       1.170540      -0.735900      -0.017593      -0.026451      -0.022185       0.038747       0.007409       0.003076       0.004044       0.007914      -0.013191      -0.007814      -0.004161       0.011975              1.819975       1.892895       0.100679      -0.018547       1.695608       0.385978       1.871421          -0.000394
           16              H      -1.057958       2.805655      24.057011       0.132112       1.170986 0.88975942E+01  0.88347440E+02                                 1.744452                            1.672601      -1.058036       2.385409                    0.997675       3.298396       8.835938       0.523168       1.179081      -0.734699       0.014477       0.021046       0.015638       0.029951       0.006247      -0.001646       0.009957       0.006168      -0.005546      -0.013779       0.003637       0.010141              1.779759       1.808141       0.161402       0.007483       1.726708       0.365333       1.804429          -0.000781
           17              H      -9.189953       5.889696      28.573108       0.068164       1.374600 0.11219791E+02  0.11646612E+03                                 1.851467                            1.806811      -0.727847       2.500239                    0.999417       3.467024       9.085141       0.540779       1.091118      -0.759297      -0.009257       0.025188      -0.025256       0.036851      -0.002043      -0.003520      -0.004308       0.009286       0.001306      -0.008266       0.001770       0.006496              1.851282       1.666850      -0.185495       0.167339       1.687520      -0.182323       2.199477           0.000000
           18              H       1.319256      15.370910       0.726728       0.069356       1.301602 0.10175811E+02  0.10277382E+03                                 1.762367                            1.701627      -0.655058       2.535622                    0.999756       3.349520       8.573707       0.568332       1.067065      -0.765825      -0.016607      -0.028774       0.017059       0.037346      -0.003696      -0.001747      -0.002246      -0.004922      -0.023074      -0.008613       0.000240       0.008374              1.776158       1.742802       0.360299      -0.157152       2.073586      -0.010490       1.512085           0.000000
           19              H       2.291582      17.441927       2.099437       0.167280       1.156426 0.87027802E+01  0.85319442E+02                                 1.687264                            1.619506      -1.054957       2.387246                    0.998908       3.139335       8.162161       0.552812       1.130156      -0.747891       0.017028      -0.001527       0.001844       0.017195       0.002922       0.004251       0.003088       0.004311       0.003282      -0.004518      -0.002877       0.007395              1.710963       2.051899       0.182837       0.273774       1.475710       0.209264       1.605281          -0.000001
           20              H       0.914477      16.696619       2.330144       0.150639       1.045865 0.74347200E+01  0.69456560E+02                                 1.523035                            1.451500      -0.796882       2.501157                    0.999870       2.964565       7.309788       0.616960       1.062676      -0.766241      -0.004203      -0.013682       0.003179       0.014662       0.002015      -0.002134      -0.000074      -0.010730      -0.005161      -0.005913      -0.000704       0.006617              1.554676       1.614788       0.169417      -0.423691       1.350060      -0.168866       1.699179          -0.000001
           21              H       0.997999      17.908814       1.315032       0.148096       1.046755 0.75105730E+01  0.70362699E+02                                 1.522595                            1.458117      -0.799236       2.495907                    0.999857       2.993765       7.398769       0.615876       1.061557      -0.766234      -0.003858       0.005482      -0.011545       0.013350      -0.002667       0.000934      -0.000971      -0.003447       0.017307      -0.006071      -0.000000       0.006071              1.557022       1.543612      -0.424004       0.090041       1.816864      -0.133519       1.310589          -0.000000
           22              H       8.528263      -3.765044      27.586834       0.129530       1.214796 0.90501320E+01  0.91032664E+02                                 1.830971                            1.717969      -1.316673       2.258157                    0.994971       3.555953       9.863897       0.497917       1.222945      -0.721719       0.031296       0.007140       0.000349       0.032102       0.005821      -0.000378      -0.006212       0.018636      -0.005659      -0.013148       0.000877       0.012271              1.912438       2.422430       0.123981       0.018314       1.576359      -0.282932       1.738524           0.000016
           23              H       2.972721      -4.621720      27.736793       0.106626       1.275447 0.94477256E+01  0.95662137E+02                                 1.874122                            1.743959      -1.019247       2.386012                    0.997866       3.493051       9.590932       0.501091       1.207192      -0.727065      -0.024836      -0.018247       0.023756       0.038911       0.007627      -0.006398      -0.009275       0.026719      -0.019017      -0.017857      -0.003505       0.021362              1.995459       1.800384       0.205901      -0.257085       1.824360      -0.588752       2.361633          -0.000007
           24              H       1.822629      -3.630120      26.012256       0.126649       1.125875 0.79663349E+01  0.76498120E+02                                 1.660749                            1.555226      -0.830297       2.491911                    0.999400       3.126362       8.081175       0.560214       1.138570      -0.745471      -0.037447      -0.004748      -0.000797       0.037755       0.006053      -0.001803      -0.012767       0.023717      -0.004772      -0.020426       0.004513       0.015913              1.711075       2.226307      -0.021303       0.220490       1.357108      -0.134827       1.549812           0.000044
           25              H       5.349988      -2.073114      24.708759       0.128292       1.104347 0.79519858E+01  0.77108971E+02                                 1.695598                            1.595721      -1.047976       2.389027                    0.997751       3.304395       8.874125       0.526026       1.200797      -0.728149       0.017620       0.022326      -0.024470       0.037519       0.003932      -0.001428      -0.013776       0.001233       0.008945      -0.013925      -0.001338       0.015263              1.764780       1.950387       0.221852      -0.154083       1.558801      -0.363816       1.785154          -0.000011
           26              H       7.309634      -1.569816      25.193245       0.115493       1.159806 0.88209723E+01  0.87775227E+02                                 1.750851                            1.676692      -1.103923       2.355137                    0.996869       3.446745       9.374426       0.515026       1.195148      -0.729065      -0.013115       0.032708      -0.015468       0.038485      -0.008920       0.001310      -0.004410      -0.003235      -0.011296      -0.008145      -0.003941       0.012087              1.806442       1.943845      -0.036139      -0.026571       1.843581      -0.363216       1.631900           0.000236
           27              H       9.481311      -3.167516      25.654659       0.142569       1.136536 0.85158308E+01  0.83702544E+02                                 1.718674                            1.645012      -1.034174       2.406462                    0.998082       3.211546       8.582381       0.522940       1.191633      -0.732163       0.013277      -0.026352       0.014435       0.032849      -0.005013      -0.001072      -0.008453       0.002059      -0.017802      -0.012159       0.002297       0.009863              1.754326       1.784816      -0.172938      -0.016533       1.807664      -0.360582       1.670500           0.000639
           28              H       3.368921      -1.471301      23.555222       0.112223       1.193399 0.91951209E+01  0.92043201E+02                                 1.758470                            1.691776      -1.065344       2.372040                    0.997129       3.411174       9.171063       0.524218       1.167238      -0.736654       0.017315       0.026294      -0.021971       0.038392       0.007490      -0.003088      -0.004077       0.008039      -0.013021      -0.007894      -0.004165       0.012059              1.812549       1.885114       0.099953       0.018478       1.688937      -0.383283       1.863597           0.000395
           29              H       1.058041      -2.805573      24.057011       0.132381       1.167952 0.88681934E+01  0.87971860E+02                                 1.740292                            1.668924      -1.048000       2.389479                    0.997757       3.295066       8.819281       0.524238       1.177794      -0.734989      -0.014391      -0.020637       0.015728       0.029671       0.006429       0.001710      -0.010116       0.005855      -0.005924      -0.013977       0.003586       0.010392              1.775406       1.803733       0.160675      -0.007396       1.722507      -0.363747       1.799977           0.000781
           30              H       9.190051      -5.889599      28.573108       0.068684       1.373045 0.11203961E+02  0.11625899E+03                                 1.849751                            1.805268      -0.728087       2.500289                    0.999437       3.465582       9.079240       0.541138       1.090795      -0.759365       0.009612      -0.024877      -0.025129       0.036643      -0.001926       0.003591       0.004394       0.009166       0.000942      -0.008260       0.001719       0.006542              1.849543       1.665445      -0.185225      -0.167064       1.686060       0.181832       2.197122          -0.000000
           31              H      20.097610       6.045992       0.726728       0.069213       1.298516 0.10145445E+02  0.10238966E+03                                 1.759617                            1.699136      -0.654267       2.536396                    0.999760       3.345756       8.560577       0.568728       1.067128      -0.765820       0.017025       0.029185       0.016948       0.037800      -0.003856       0.001763       0.002245      -0.004641      -0.021922      -0.008312       0.000079       0.008234              1.773345       1.740018       0.359301       0.156771       2.069984       0.010401       1.510033          -0.000003
           32              H      19.125288       3.974980       2.099437       0.168211       1.153183 0.86729008E+01  0.84954023E+02                                 1.683960                            1.616589      -1.053786       2.388014                    0.998910       3.135611       8.149186       0.553376       1.129968      -0.747917      -0.016759       0.001776       0.001805       0.016949       0.003007      -0.004273      -0.002962       0.004417       0.003232      -0.004507      -0.002903       0.007410              1.707517       2.047157       0.182069      -0.272834       1.473068      -0.208531       1.602326          -0.000001
           33              H      20.502394       4.720289       2.330144       0.150753       1.043994 0.74179375E+01  0.69252926E+02                                 1.520135                            1.448957      -0.791041       2.503800                    0.999876       2.964000       7.303269       0.618148       1.061351      -0.766566       0.004299       0.013533       0.003322       0.014583       0.002014       0.002166       0.000151      -0.010680      -0.005545      -0.005886      -0.000781       0.006667              1.551623       1.611415       0.168774       0.422199       1.347727       0.168284       1.695726          -0.000004
           34              H      20.418869       3.508090       1.315032       0.149429       1.045220 0.74987180E+01  0.70240720E+02                                 1.522987                            1.458526      -0.816100       2.489519                    0.999828       2.989250       7.392819       0.614655       1.063831      -0.765641       0.003746      -0.005185      -0.011636       0.013278      -0.002518      -0.000865       0.000792      -0.003135       0.017607      -0.005912      -0.000173       0.006085              1.557428       1.544079      -0.424058      -0.089899       1.817301       0.133305       1.310903          -0.000001
           35              H      14.473549       8.528232      13.167623       0.129036       1.212809 0.90306865E+01  0.90765461E+02                                 1.826928                            1.714542      -1.306228       2.262406                    0.995061       3.553219       9.844357       0.499229       1.220693      -0.722232      -0.007065       0.031266       0.000550       0.032059      -0.005909       0.006017      -0.000381      -0.018494      -0.006326      -0.012935       0.000583       0.012352              1.907992       1.573284      -0.123447       0.282016       2.415700       0.018260       1.734991           0.000017
           36              H      15.330235       2.972688      13.317583       0.106925       1.273852 0.94320314E+01  0.95464910E+02                                 1.872848                            1.742733      -1.020403       2.385914                    0.997868       3.489737       9.580359       0.501164       1.207502      -0.727008       0.018361      -0.024788       0.023361       0.038695      -0.007703       0.009283      -0.006320      -0.026702      -0.017976      -0.017862      -0.003371       0.021233              1.994120       1.823214      -0.205864       0.588341       1.799129      -0.257070       2.360017          -0.000007
           37              H      14.338631       1.822598      11.593045       0.127129       1.121794 0.79313745E+01  0.76076127E+02                                 1.656496                            1.551643      -0.828385       2.493270                    0.999426       3.121035       8.061941       0.560970       1.138326      -0.745536       0.004773      -0.037342      -0.000726       0.037652      -0.006074       0.012791      -0.001732      -0.023541      -0.004747      -0.020403       0.004571       0.015832              1.706515       1.354216       0.021253       0.134375       2.219093       0.219499       1.546236          -0.000000
           38              H      12.781614       5.349959      10.289549       0.125695       1.109487 0.79907303E+01  0.77513242E+02                                 1.693900                            1.594087      -1.023078       2.397217                    0.997944       3.312706       8.873517       0.529478       1.192529      -0.730026      -0.022945       0.018064      -0.025052       0.038476      -0.004080       0.014021      -0.001549      -0.001459       0.008774      -0.014238      -0.001279       0.015518              1.762911       1.557425      -0.221825       0.363603       1.947938      -0.154293       1.783369          -0.000004
           39              H      12.278315       7.309606      10.774034       0.116199       1.155310 0.87777631E+01  0.87228896E+02                                 1.745532                            1.671967      -1.093958       2.359852                    0.996926       3.439643       9.345654       0.516092       1.194271      -0.729276      -0.032374      -0.012743      -0.015346       0.038026       0.009078       0.004404       0.001472       0.003242      -0.011882      -0.008139      -0.004218       0.012357              1.800800       1.837582       0.035816       0.361190       1.937686      -0.026494       1.627134           0.000235
           40              H      13.876012       9.481281      11.235449       0.142408       1.139050 0.85399312E+01  0.84009767E+02                                 1.722478                            1.648379      -1.041635       2.403683                    0.997997       3.213503       8.594888       0.521843       1.193139      -0.731836       0.026272       0.013334       0.014018       0.032627       0.005082       0.008591      -0.001004      -0.001823      -0.017467      -0.012194       0.002177       0.010017              1.758259       1.811932       0.173806       0.361981       1.788839      -0.016385       1.674006           0.000640
           41              H      12.179801       3.368894       9.136012       0.113675       1.194994 0.92176014E+01  0.92396510E+02                                 1.767018                            1.699517      -1.101702       2.358356                    0.996773       3.409791       9.197084       0.520001       1.175072      -0.734851      -0.025821       0.017208      -0.021677       0.037851      -0.007503       0.003903      -0.003108      -0.008047      -0.013033      -0.007734      -0.004298       0.012032              1.821791       1.697002      -0.100315       0.386364       1.894964       0.019197       1.873407          -0.000001
           42              H      13.514079       1.058011       9.637800       0.130445       1.176986 0.89533922E+01  0.89037989E+02                                 1.750442                            1.677871      -1.061323       2.383131                    0.997648       3.305914       8.862048       0.522345       1.179128      -0.734712       0.021675      -0.014916       0.016258       0.030929      -0.006285       0.010101       0.001612      -0.006227      -0.005934      -0.013937       0.003640       0.010297              1.786017       1.732849      -0.162575       0.367659       1.814445      -0.007795       1.810755           0.000001
           43              H      -4.818794       9.190016      14.153897       0.069120       1.371696 0.11190460E+02  0.11608702E+03                                 1.848785                            1.804377      -0.726936       2.501032                    0.999439       3.463599       9.073597       0.541169       1.091033      -0.759303       0.024895       0.009527      -0.025003       0.036547       0.002291      -0.004342       0.003680      -0.009163       0.000921      -0.008407       0.001816       0.006591              1.848565       1.685281       0.184983      -0.181741       1.664515      -0.166780       2.195900          -0.000000
           44              H      15.370919       9.389195      15.145939       0.069051       1.300374 0.10164813E+02  0.10263912E+03                                 1.761765                            1.701158      -0.659049       2.534542                    0.999747       3.347694       8.569172       0.568161       1.067630      -0.765692      -0.029176       0.016885       0.016919       0.037717       0.004022      -0.002210       0.001853       0.004752      -0.022401      -0.008494       0.000024       0.008471              1.775518       2.072608      -0.359860      -0.010306       1.742173       0.157026       1.511774          -0.000001
           45              H      -3.974963       8.416870      16.518648       0.167400       1.154291 0.86823846E+01  0.85064121E+02                                 1.684584                            1.617110      -1.049545       2.389435                    0.998911       3.137323       8.152569       0.553512       1.129462      -0.748054      -0.001585      -0.016936       0.001990       0.017125      -0.003047       0.003091      -0.004235      -0.004520       0.003077      -0.004629      -0.002842       0.007471              1.708174       1.473554      -0.182377       0.208673       2.048194      -0.273061       1.602774           0.000000
           46              H      -4.720273       9.793977      16.749355       0.150355       1.045539 0.74320333E+01  0.69425138E+02                                 1.522711                            1.451241      -0.796129       2.501523                    0.999875       2.964583       7.309483       0.617013       1.062680      -0.766241      -0.013480       0.004297       0.003513       0.014578      -0.001985       0.000010       0.002159       0.010917      -0.005470      -0.005987      -0.000749       0.006736              1.554328       1.349802      -0.169242      -0.168734       1.614326       0.423462       1.698855           0.000001
           47              H      -3.508078       9.710449      15.734242       0.148373       1.045909 0.75035788E+01  0.70286296E+02                                 1.522431                            1.457992      -0.807205       2.492733                    0.999836       2.991815       7.395266       0.615504       1.062363      -0.766029       0.005332       0.004081      -0.011790       0.013568       0.002447      -0.000852      -0.001042       0.003497       0.017194      -0.005899      -0.000116       0.006015              1.556842       1.816676       0.423837      -0.133412       1.543375      -0.089932       1.310477           0.000000
           48              H       6.943359      12.888713      13.167623       0.129473       1.217143 0.90736679E+01  0.91350933E+02                                 1.835396                            1.721843      -1.322698       2.256026                    0.994865       3.559705       9.886576       0.496524       1.225280      -0.721199       0.006764      -0.031074       0.000444       0.031805      -0.006015      -0.005951       0.000469      -0.018887      -0.005632      -0.013083       0.000604       0.012480              1.917322       1.580076      -0.124442      -0.284146       2.429044      -0.018334       1.742846          -0.000017
           49              H       6.086711      -2.972643      13.317583       0.106208       1.275738 0.94478518E+01  0.95653038E+02                                 1.873550                            1.743276      -1.018171       2.386325                    0.997862       3.492824       9.586286       0.501545       1.206231      -0.727291      -0.018616       0.024883       0.023654       0.039054      -0.007637      -0.009265       0.006318      -0.026893      -0.018697      -0.017905      -0.003440       0.021345              1.994936       1.823923      -0.206100      -0.588853       1.799725       0.257387       2.361159           0.000007
           50              H       7.078308      -1.822558      11.593045       0.126724       1.122906 0.79406647E+01  0.76178430E+02                                 1.656480                            1.551672      -0.822435       2.495284                    0.999443       3.123626       8.066185       0.561509       1.137035      -0.745837      -0.004934       0.037431      -0.001080       0.037770      -0.006017      -0.012948       0.001854      -0.023512      -0.005169      -0.020504       0.004556       0.015947              1.706479       1.354255       0.021252      -0.134356       2.218941      -0.219460       1.546241           0.000001
           51              H       8.635284      16.066976      10.289549       0.126115       1.107724 0.79753867E+01  0.77328385E+02                                 1.692324                            1.592738      -1.018062       2.399842                    0.998034       3.309507       8.863314       0.529604       1.192801      -0.729973       0.022951      -0.018107      -0.024897       0.038399      -0.003972      -0.013974       0.001480      -0.001668       0.008934      -0.014237      -0.001162       0.015399              1.761229       1.555984      -0.221430      -0.362903       1.946102       0.153931       1.781601           0.000003
           52              H       9.138585      14.107330      10.774034       0.114579       1.161222 0.88332029E+01  0.87915831E+02                                 1.751342                            1.677135      -1.094228       2.358980                    0.996959       3.448208       9.375389       0.515357       1.194123      -0.729318       0.032622       0.012808      -0.015657       0.038385       0.009258      -0.004516      -0.001520       0.003172      -0.012586      -0.008284      -0.004383       0.012667              1.806882       1.844209       0.036362      -0.363464       1.944150       0.026441       1.632288          -0.000235
           53              H       7.540889      11.935657      11.235449       0.143752       1.131304 0.84675089E+01  0.83112596E+02                                 1.713677                            1.640567      -0.985842       2.429683                    0.998363       3.204251       8.558088       0.523518       1.191965      -0.732083      -0.025893      -0.012952       0.014404       0.032337       0.005183      -0.008501       0.001087      -0.001904      -0.017892      -0.012245       0.002193       0.010052              1.749131       1.802158       0.171928      -0.358821       1.779399       0.016603       1.665835          -0.000640
           54              H       9.237130      -3.368863       9.136012       0.112542       1.189911 0.91611892E+01  0.91612810E+02                                 1.754546                            1.688260      -1.059863       2.374496                    0.997276       3.406422       9.151792       0.524981       1.166697      -0.736788       0.026281      -0.017882      -0.021666       0.038469      -0.007208      -0.004066       0.003218      -0.007864      -0.013081      -0.007706      -0.004148       0.011855              1.808460       1.685175      -0.099320      -0.381700       1.880894      -0.018722       1.859312           0.000001
           55              H       7.902854      -1.057978       9.637800       0.131053       1.172091 0.89058795E+01  0.88433193E+02                                 1.744029                            1.672172      -1.051518       2.387499                    0.997739       3.300208       8.835386       0.523904       1.177379      -0.735106      -0.021190       0.015139       0.016122       0.030629      -0.006311      -0.010259      -0.001639      -0.005564      -0.006395      -0.013987       0.003502       0.010484              1.779329       1.726470      -0.161461      -0.365380       1.807504       0.007672       1.804013          -0.000002
           56              H       4.818806      12.226932      14.153897       0.068705       1.374361 0.11219069E+02  0.11647114E+03                                 1.852441                            1.807762      -0.731513       2.499114                    0.999360       3.465329       9.084852       0.540117       1.092338      -0.758991      -0.024881      -0.009249      -0.024957       0.036434       0.002071       0.004417      -0.003545      -0.009208       0.001561      -0.008363       0.001875       0.006488              1.852272       1.688345       0.185693       0.182136       1.667808       0.167474       2.200663          -0.000001
           57              H       6.045996      12.027757      15.145939       0.068443       1.299254 0.10150636E+02  0.10243361E+03                                 1.758108                            1.697733      -0.650627       2.536994                    0.999779       3.350005       8.565214       0.570007       1.064822      -0.766396       0.029378      -0.017098       0.017416       0.038193       0.004003       0.001998      -0.001812       0.004755      -0.023332      -0.008651       0.000062       0.008589              1.771807       2.068205      -0.358813       0.010456       1.738332      -0.156587       1.508883           0.000002
           58              H       3.974983      13.000086      16.518648       0.167620       1.156371 0.87037583E+01  0.85340102E+02                                 1.687964                            1.620237      -1.081364       2.375440                    0.998896       3.138960       8.164426       0.552304       1.131050      -0.747667       0.001813       0.016773       0.001964       0.016984      -0.003058      -0.003042       0.004336      -0.004333       0.003106      -0.004518      -0.002994       0.007512              1.711634       1.476383      -0.182765      -0.209434       2.052325       0.273865       1.606195           0.000000
           59              H       4.720293      11.622980      16.749355       0.149866       1.043387 0.74113246E+01  0.69163845E+02                                 1.518256                            1.447259      -0.779511       2.508359                    0.999890       2.964686       7.299406       0.619291       1.059810      -0.766976       0.013725      -0.004301       0.003621       0.014832      -0.001875      -0.000024      -0.002315       0.010876      -0.005566      -0.006069      -0.000627       0.006696              1.549660       1.346170      -0.168568       0.167981       1.609477      -0.421388       1.693334          -0.000000
           60              H       3.508095      11.706504      15.734242       0.148147       1.044948 0.74945206E+01  0.70173574E+02                                 1.520691                            1.456455      -0.804629       2.493822                    0.999856       2.991590       7.390944       0.616304       1.061406      -0.766274      -0.005606      -0.004033      -0.011838       0.013705       0.002483       0.000800       0.001056       0.003358       0.017516      -0.005944      -0.000161       0.006104              1.555008       1.814095       0.423058       0.133043       1.541804       0.089794       1.309126          -0.000001
           61              H       2.180274      -3.765064      15.670798       0.129030       1.212864 0.90312227E+01  0.90772394E+02                                 1.826996                            1.714602      -1.306265       2.262381                    0.995061       3.553342       9.844851       0.499215       1.220707      -0.722229      -0.031266       0.007066      -0.000550       0.032059      -0.005910      -0.000381       0.006019       0.018495      -0.006324      -0.012937       0.000585       0.012353              1.908063       2.415780      -0.123463       0.018232       1.573343       0.282037       1.735066           0.000016
           62              H       7.735819      -4.621741      15.520838       0.106907       1.273918 0.94327659E+01  0.95474571E+02                                 1.872930                            1.742815      -1.020495       2.385853                    0.997866       3.489962       9.581209       0.501144       1.207522      -0.727002       0.024789      -0.018359      -0.023356       0.038692      -0.007701      -0.006318       0.009283       0.026708      -0.017981      -0.017864      -0.003370       0.021234              1.994189       1.799222      -0.205880      -0.257104       1.823251       0.588328       2.360096          -0.000010
           63              H       8.885908      -3.630135      17.245376       0.127072       1.123138 0.79434918E+01  0.76225503E+02                                 1.658194                            1.553123      -0.829310       2.492761                    0.999420       3.122945       8.070035       0.560513       1.138758      -0.745426       0.037314      -0.004779       0.000702       0.037625      -0.006086      -0.001781       0.012780       0.023500      -0.004773      -0.020375       0.004518       0.015857              1.708312       2.221785       0.021273       0.219834       1.355422       0.134561       1.547729           0.000046
           64              H       5.358544      -2.073124      18.548872       0.125645       1.110108 0.79963489E+01  0.77582089E+02                                 1.694562                            1.594667      -1.023771       2.396838                    0.997935       3.313842       8.877647       0.529367       1.192558      -0.730015      -0.018068       0.022922       0.025037       0.038454      -0.004089      -0.001558       0.014006       0.001479       0.008756      -0.014231      -0.001273       0.015504              1.763625       1.948755      -0.221998      -0.154455       1.558013       0.363822       1.784108          -0.000011
           65              H       3.398896      -1.569828      18.064387       0.116183       1.155475 0.87794341E+01  0.87250530E+02                                 1.745765                            1.672177      -1.094090       2.359775                    0.996924       3.440012       9.347233       0.516030       1.194343      -0.729258       0.012743       0.032368       0.015344       0.038020       0.009075       0.001470       0.004400      -0.003242      -0.011876      -0.008136      -0.004215       0.012351              1.801053       1.937964       0.035782      -0.026539       1.837836       0.361270       1.627359           0.000236
           66              H       1.227224      -3.167530      17.602972       0.142405       1.139114 0.85405741E+01  0.84017999E+02                                 1.722572                            1.648463      -1.041698       2.403649                    0.997996       3.213613       8.595389       0.521817       1.193171      -0.731828      -0.013332      -0.026271      -0.014018       0.032625       0.005081      -0.001004       0.008591       0.001823      -0.017463      -0.012193       0.002178       0.010016              1.758362       1.788933       0.173804      -0.016404       1.812036       0.362017       1.674117           0.000640
           67              H       7.339608      -1.471308      19.702409       0.113479       1.193144 0.91992300E+01  0.92163180E+02                                 1.765017                            1.697700      -1.096818       2.360659                    0.996807       3.407174       9.186534       0.520354       1.174902      -0.734903      -0.017096       0.025846       0.021776       0.037875      -0.007422      -0.002973       0.004083       0.008018      -0.012778      -0.007899      -0.004018       0.011917              1.819594       1.892548      -0.100329       0.018883       1.695139       0.385663       1.871095           0.000393
           68              H       9.650493      -2.805581      19.200621       0.130774       1.175406 0.89390695E+01  0.88859793E+02                                 1.748700                            1.676385      -1.060411       2.383482                    0.997654       3.304628       8.856757       0.522645       1.178926      -0.734745       0.014694      -0.021319      -0.015948       0.030410      -0.006177       0.001762       0.010114       0.006259      -0.005644      -0.013956       0.003828       0.010127              1.784143       1.812724      -0.162278      -0.007736       1.730938       0.366825       1.808765           0.000783
           69              H       1.518457      15.527277      14.684524       0.069112       1.371787 0.11191430E+02  0.11609979E+03                                 1.848880                            1.804465      -0.726991       2.500999                    0.999438       3.463720       9.074066       0.541150       1.091044      -0.759300      -0.009526      -0.024893       0.025001       0.036544       0.002291       0.003681      -0.004342       0.009163       0.000916      -0.008406       0.001814       0.006592              1.848663       1.664596       0.185001      -0.166804       1.685367      -0.181764       2.196027           0.000000
           70              H       1.319313      -4.662436      13.692482       0.069051       1.300394 0.10165022E+02  0.10264199E+03                                 1.761805                            1.701194      -0.659040       2.534550                    0.999747       3.347697       8.569274       0.568145       1.067654      -0.765687      -0.016885       0.029178      -0.016919       0.037719       0.004022       0.001854      -0.002210      -0.004752      -0.022400      -0.008495       0.000024       0.008471              1.775558       1.742210      -0.359874       0.157026       2.072661      -0.010311       1.511803          -0.000002
           71              H       2.291604      14.683448      12.319773       0.167393       1.154347 0.86829078E+01  0.85070506E+02                                 1.684633                            1.617154      -1.049600       2.389401                    0.998911       3.137413       8.152856       0.553507       1.129455      -0.748055       0.016933       0.001586      -0.001990       0.017123      -0.003047      -0.004234       0.003092       0.004518       0.003078      -0.004629      -0.002842       0.007471              1.708224       2.048264      -0.182379      -0.273083       1.473591       0.208677       1.602817          -0.000001
           72              H       0.914496      15.428755      12.089066       0.150360       1.045497 0.74316696E+01  0.69420988E+02                                 1.522685                            1.451217      -0.796073       2.501559                    0.999876       2.964504       7.309282       0.617010       1.062697      -0.766237      -0.004299       0.013482      -0.003515       0.014580      -0.001985       0.002160       0.000009      -0.010916      -0.005470      -0.005987      -0.000749       0.006736              1.554297       1.614294      -0.169238       0.423443       1.349782      -0.168732       1.698815          -0.000001
           73              H       0.998025      14.216560      13.104179       0.148368       1.045945 0.75039000E+01  0.70290115E+02                                 1.522471                            1.458027      -0.807227       2.492718                    0.999836       2.991867       7.395457       0.615493       1.062369      -0.766027      -0.004082      -0.005331       0.011789       0.013567       0.002447      -0.001041      -0.000851      -0.003496       0.017194      -0.005898      -0.000116       0.006014              1.556886       1.543418       0.423858      -0.089940       1.816732      -0.133421       1.310508          -0.000000
           74              H      -2.180220       3.765118      15.670798       0.129466       1.217199 0.90742110E+01  0.91357959E+02                                 1.835465                            1.721904      -1.322734       2.256002                    0.994864       3.559828       9.887070       0.496510       1.225294      -0.721195       0.031073      -0.006765      -0.000444       0.031804      -0.006016       0.000469      -0.005954       0.018888      -0.005630      -0.013086       0.000605       0.012480              1.917394       2.429125      -0.124457      -0.018305       1.580136      -0.284168       1.742921          -0.000016
           75              H      13.681134       4.621793      15.520838       0.106190       1.275807 0.94486189E+01  0.95663109E+02                                 1.873635                            1.743361      -1.018264       2.386264                    0.997861       3.493050       9.587141       0.501525       1.206251      -0.727285      -0.024883       0.018614      -0.023650       0.039051      -0.007635       0.006316      -0.009265       0.026899      -0.018702      -0.017907      -0.003438       0.021346              1.995008       1.799821      -0.206116       0.257423       1.823962      -0.588841       2.361241           0.000010
           76              H      12.531052       3.630194      17.245376       0.126667       1.124252 0.79527880E+01  0.76327905E+02                                 1.658178                            1.553150      -0.823368       2.494772                    0.999437       3.125535       8.074274       0.561053       1.137467      -0.745726      -0.037403       0.004940       0.001055       0.037743      -0.006030       0.001903      -0.012937       0.023471      -0.005195      -0.020476       0.004503       0.015972              1.708276       2.221634       0.021271      -0.219795       1.355461      -0.134542       1.547733          -0.000044
           77              H      -5.358480       2.073187      18.548872       0.126065       1.108353 0.79810757E+01  0.77397985E+02                                 1.692987                            1.593318      -1.018789       2.399442                    0.998026       3.310660       8.867470       0.529497       1.192820      -0.729964       0.018111      -0.022928       0.024883       0.038377      -0.003981       0.001488      -0.013960       0.001687       0.008917      -0.014230      -0.001156       0.015386              1.761944       1.946919      -0.221603       0.154092       1.556573      -0.363122       1.782340           0.000011
           78              H      -3.398834       1.569889      18.064387       0.114563       1.161387 0.88348683E+01  0.87937428E+02                                 1.751573                            1.677344      -1.094359       2.358903                    0.996958       3.448575       9.376960       0.515296       1.194196      -0.729299      -0.012808      -0.032616       0.015655       0.038379       0.009255      -0.001518      -0.004512      -0.003171      -0.012580      -0.008281      -0.004380       0.012661              1.807133       1.944428       0.036328       0.026486       1.844460      -0.363543       1.632511          -0.000236
           79              H      -1.227164       3.167589      17.602972       0.143749       1.131369 0.84681492E+01  0.83120742E+02                                 1.713766                            1.640648      -0.985901       2.429651                    0.998362       3.204368       8.558594       0.523494       1.191992      -0.732076       0.012949       0.025892      -0.014405       0.032336       0.005182       0.001087      -0.008501       0.001904      -0.017888      -0.012244       0.002193       0.010051              1.749229       1.779488       0.171926       0.016621       1.802258      -0.358857       1.665942          -0.000639
           80              H      -7.339540       1.471375      19.702409       0.112347       1.188091 0.91431286E+01  0.91383866E+02                                 1.752573                            1.686466      -1.055039       2.376777                    0.997304       3.403836       9.141368       0.525339       1.166519      -0.736842       0.017770      -0.026307       0.021765       0.038491      -0.007128       0.003082      -0.004245       0.007835      -0.012828      -0.007871      -0.003870       0.011741              1.806295       1.878515      -0.099335      -0.018414       1.683338      -0.381011       1.857033          -0.000394
           81              H      11.766473       2.805647      19.200621       0.131379       1.170548 0.88919103E+01  0.88259651E+02                                 1.742324                            1.670718      -1.050608       2.387848                    0.997745       3.298956       8.830231       0.524199       1.177179      -0.735139      -0.014917       0.020836      -0.015812       0.030111      -0.006203      -0.001788      -0.010271       0.005596      -0.006105      -0.014005       0.003685       0.010320              1.777495       1.805822      -0.161171       0.007614       1.724598      -0.364562       1.802065          -0.000783
           82              H      -1.518443       5.889672      14.684524       0.068697       1.374452 0.11220028E+02  0.11648375E+03                                 1.852533                            1.807848      -0.731568       2.499082                    0.999359       3.465450       9.085316       0.540099       1.092348      -0.758988       0.009247       0.024878       0.024955       0.036430       0.002071      -0.003546       0.004416       0.009208       0.001556      -0.008362       0.001873       0.006489              1.852368       1.667888       0.185710       0.167499       1.688428       0.182158       2.200787          -0.000000
           83              H      -1.319266       4.662482      13.692482       0.068442       1.299272 0.10150823E+02  0.10243618E+03                                 1.758145                            1.697766      -0.650621       2.537001                    0.999779       3.350006       8.565301       0.569991       1.064843      -0.766390       0.017097      -0.029380      -0.017417       0.038195       0.004003      -0.001812       0.001998      -0.004755      -0.023332      -0.008652       0.000062       0.008589              1.771843       1.738365      -0.358826      -0.156587       2.068254       0.010461       1.508909           0.000001
           84              H      -2.291599       6.733494      12.319773       0.167613       1.156429 0.87043050E+01  0.85346783E+02                                 1.688016                            1.620284      -1.081419       2.375405                    0.998896       3.139052       8.164722       0.552298       1.131044      -0.747668      -0.016770      -0.001814      -0.001964       0.016982      -0.003058       0.004336      -0.003042       0.004331       0.003107      -0.004518      -0.002994       0.007512              1.711687       2.052397      -0.182768       0.273888       1.476423      -0.209439       1.606241          -0.000001
           85              H      -0.914491       5.988186      12.089066       0.149870       1.043340 0.74109105E+01  0.69159067E+02                                 1.518219                            1.447226      -0.779458       2.508393                    0.999890       2.964605       7.299177       0.619293       1.059821      -0.766974       0.004303      -0.013726      -0.003623       0.014834      -0.001876      -0.002316      -0.000024      -0.010875      -0.005567      -0.006069      -0.000627       0.006696              1.549619       1.609434      -0.168562      -0.421364       1.346142       0.167977       1.693280          -0.000004
           86              H      -0.998017       7.200384      13.104179       0.148142       1.044982 0.74948250E+01  0.70177180E+02                                 1.520727                            1.456487      -0.804651       2.493807                    0.999856       2.991641       7.391125       0.616295       1.061410      -0.766273       0.004034       0.005605       0.011837       0.013704       0.002483       0.001056       0.000800      -0.003357       0.017516      -0.005943      -0.000161       0.006104              1.555048       1.541845       0.423078       0.089802       1.814146       0.133051       1.309154          -0.000001
           87              H      14.473539       2.180243       1.251587       0.129532       1.214027 0.90425281E+01  0.90932923E+02                                 1.829916                            1.717034      -1.315596       2.258716                    0.994979       3.554137       9.856132       0.498168       1.222642      -0.721796      -0.007130      -0.031324      -0.000351       0.032127       0.005820      -0.006220      -0.000444      -0.018686      -0.005595      -0.013162       0.000860       0.012302              1.911295       1.575505       0.123894      -0.282680       2.420848       0.018253       1.737533          -0.000000
           88              H      15.330206       7.735786       1.101628       0.106728       1.274771 0.94414974E+01  0.95583068E+02                                 1.873473                            1.743398      -1.018872       2.386281                    0.997872       3.491891       9.586863       0.501167       1.207212      -0.727064       0.018263       0.024854      -0.023768       0.038938       0.007642      -0.009264      -0.006411      -0.026698      -0.019024      -0.017841      -0.003528       0.021369              1.994719       1.823720       0.205827      -0.588416       1.799768      -0.256994       2.360670           0.000001
           89              H      14.338604       8.885877       2.826165       0.126705       1.125316 0.79612580E+01  0.76435552E+02                                 1.660055                            1.554618      -0.830013       2.492097                    0.999403       3.125462       8.077555       0.560396       1.138406      -0.745514       0.004753       0.037454       0.000791       0.037762       0.006052      -0.012755      -0.001805      -0.023707      -0.004787      -0.020412       0.004502       0.015910              1.710336       1.356587      -0.021259      -0.134711       2.225291       0.220321       1.549132           0.000045
           90              H      12.781604       5.358515       4.129662       0.128365       1.103452 0.79437117E+01  0.77007255E+02                                 1.694612                            1.594840      -1.046685       2.389720                    0.997764       3.302652       8.867666       0.526206       1.200720      -0.728175      -0.022349      -0.017611       0.024484       0.037538       0.003942      -0.013773      -0.001435      -0.001254       0.008893      -0.013931      -0.001326       0.015256              1.763730       1.557967       0.221716      -0.363518       1.949151      -0.154035       1.784073          -0.000008
           91              H      12.278309       3.398868       3.645176       0.115959       1.158992 0.88131703E+01  0.87679193E+02                                 1.750185                            1.676082      -1.105837       2.354530                    0.996871       3.444537       9.367787       0.515053       1.195334      -0.729029      -0.032742       0.013264       0.015422       0.038547      -0.009051      -0.004270       0.001404       0.003400      -0.011194      -0.008122      -0.004061       0.012184              1.805757       1.842862      -0.036085      -0.363016       1.943073      -0.026631       1.631338           0.000000
           92              H      13.876013       1.227194       3.183762       0.142561       1.136986 0.85189014E+01  0.83739188E+02                                 1.719246                            1.645413      -1.035521       2.406131                    0.998082       3.210524       8.579618       0.522834       1.191784      -0.732149       0.026913      -0.013409      -0.014738       0.033486      -0.005155      -0.008446      -0.000961      -0.001798      -0.018265      -0.012186       0.002085       0.010101              1.754961       1.808588      -0.173179      -0.361065       1.785196      -0.016384       1.671097          -0.000000
           93              H      12.179787       7.339581       5.283199       0.112283       1.192868 0.91898174E+01  0.91975943E+02                                 1.757899                            1.691253      -1.064907       2.372298                    0.997134       3.410218       9.167493       0.524321       1.167190      -0.736669      -0.026305      -0.017319       0.021978       0.038405       0.007497      -0.004083      -0.003089      -0.008035      -0.013020      -0.007900      -0.004166       0.012066              1.811921       1.688394       0.099978      -0.383064       1.884481       0.018384       1.862888           0.000395
           94              H      13.514055       9.650463       4.781410       0.132385       1.167744 0.88660274E+01  0.87943599E+02                                 1.739973                            1.668632      -1.047772       2.389598                    0.997759       3.294644       8.817352       0.524333       1.177670      -0.735021       0.020640       0.014403      -0.015724       0.029676       0.006433      -0.010113       0.001704      -0.005849      -0.005927      -0.013972       0.003576       0.010395              1.775055       1.722191       0.160681      -0.363632       1.803389      -0.007453       1.799585           0.000780
           95              H      16.598095       1.518459       0.265313       0.068673       1.372666 0.11199661E+02  0.11620021E+03                                 1.849164                            1.804716      -0.728098       2.500266                    0.999437       3.465285       9.077142       0.541327       1.090546      -0.759428       0.024898      -0.009617       0.025117       0.036651      -0.001927       0.004397       0.003584      -0.009168       0.000934      -0.008262       0.001725       0.006536              1.848957       1.685556      -0.185112       0.181754       1.664922      -0.166995       2.196392          -0.000000
           96              H       4.662524      -9.389121      28.111693       0.069185       1.298599 0.10146177E+02  0.10239783E+03                                 1.759593                            1.699114      -0.654362       2.536320                    0.999759       3.345947       8.560807       0.568779       1.067024      -0.765847      -0.029168      -0.017026      -0.016966       0.037796      -0.003861       0.002251       0.001765       0.004629      -0.021910      -0.008313       0.000079       0.008234              1.773319       2.069944       0.359295       0.010372       1.739997       0.156738       1.510015           0.000001
           97              H       6.733534      -8.416796      26.738984       0.168272       1.152670 0.86680202E+01  0.84894195E+02                                 1.683479                            1.616152      -1.053315       2.388304                    0.998913       3.134792       8.146458       0.553442       1.129993      -0.747913      -0.001768       0.016771      -0.001810       0.016961       0.003007      -0.002964      -0.004275      -0.004431       0.003216      -0.004512      -0.002902       0.007414              1.707018       1.472669       0.181999      -0.208426       2.046521      -0.272724       1.601865          -0.000000
           98              H       5.988228      -9.793903      26.508277       0.150758       1.043968 0.74176975E+01  0.69249805E+02                                 1.520075                            1.448905      -0.791058       2.503787                    0.999876       2.963961       7.303016       0.618179       1.061310      -0.766577      -0.013526      -0.004294      -0.003324       0.014575       0.002013       0.000148       0.002168       0.010684      -0.005534      -0.005890      -0.000776       0.006666              1.551556       1.347677       0.168755       0.168273       1.611325       0.422164       1.695665           0.000000
           99              H       7.200426      -9.710376      27.523389       0.149450       1.045071 0.74973450E+01  0.70224358E+02                                 1.522820                            1.458375      -0.815989       2.489591                    0.999829       2.988996       7.391908       0.614701       1.063805      -0.765648       0.005191      -0.003742       0.011632       0.013276      -0.002520       0.000791      -0.000864       0.003143       0.017607      -0.005916      -0.000168       0.006085              1.557251       1.817099      -0.423974       0.133295       1.543878      -0.089885       1.310775          -0.000000
          100              H       6.943328      19.236662       1.251587       0.129925       1.208276 0.89887804E+01  0.90237096E+02                                 1.822265                            1.710480      -1.302709       2.264475                    0.995014       3.545872       9.817397       0.499868       1.220581      -0.722266       0.006986       0.031235      -0.000743       0.032015       0.005924       0.005890       0.000686      -0.018622      -0.006188      -0.012832       0.000363       0.012469              1.902929       1.569672       0.122913       0.280915       2.408425      -0.018146       1.730690           0.000000
          101              H       6.086661      13.681118       1.101628       0.105437       1.273871 0.94300800E+01  0.95399270E+02                                 1.868982                            1.739518      -1.006685       2.390723                    0.998007       3.491838       9.570396       0.503156       1.203300      -0.727954      -0.018833      -0.025247      -0.023886       0.039531       0.007535       0.009296       0.006368      -0.026629      -0.018561      -0.017835      -0.003377       0.021212              1.989626       1.819339       0.205102       0.586173       1.795371       0.256112       2.354166          -0.000001
          102              H       7.078269      12.531033       2.826165       0.126726       1.127799 0.79839904E+01  0.76720886E+02                                 1.663849                            1.557904      -0.837188       2.489100                    0.999357       3.128011       8.091958       0.559139       1.139968      -0.745138      -0.004662      -0.037485       0.000758       0.037781       0.006214       0.012978       0.001702      -0.023645      -0.004741      -0.020641       0.004659       0.015982              1.714375       1.359311      -0.021325       0.135234       2.231240      -0.221108       1.552575          -0.000047
          103              H       8.635273      16.058399       4.129662       0.127049       1.107706 0.79787954E+01  0.77412637E+02                                 1.696825                            1.596662      -1.038282       2.392305                    0.997828       3.308939       8.880804       0.526880       1.198174      -0.728749       0.022750       0.018000       0.024552       0.038005       0.003847       0.013909       0.001526      -0.001617       0.008641      -0.014128      -0.001167       0.015295              1.766121       1.560038       0.222467       0.364620       1.951677       0.154794       1.786648           0.000007
          104              H       9.138566      18.018044       3.645176       0.115091       1.159011 0.88101187E+01  0.87610913E+02                                 1.747362                            1.673507      -1.093456       2.359231                    0.996987       3.444751       9.355758       0.516684       1.192078      -0.729779       0.032976      -0.013351       0.015645       0.038864      -0.009169       0.004380      -0.001394       0.003442      -0.011267      -0.008279      -0.004066       0.012345              1.802702       1.839859      -0.036201       0.362094       1.939583       0.026345       1.628663          -0.000001
          105              H       7.540861      20.189717       3.183762       0.142725       1.136528 0.85148537E+01  0.83687908E+02                                 1.718535                            1.644824      -0.986964       2.428707                    0.998387       3.210323       8.577974       0.523031       1.191497      -0.732207      -0.026702       0.013404      -0.014537       0.033227      -0.005206       0.008538       0.000898      -0.001438      -0.018285      -0.012214       0.001950       0.010264              1.754220       1.807752      -0.172939       0.360722       1.784481       0.016416       1.670426          -0.000001
          106              H       9.237094      14.077337       5.283199       0.111736       1.196998 0.92320265E+01  0.92533657E+02                                 1.764893                            1.697529      -1.079150       2.366703                    0.997054       3.414646       9.195637       0.522077       1.170493      -0.735915       0.026462       0.017598       0.022191       0.038760       0.007416       0.004050       0.003077      -0.007910      -0.013191      -0.007820      -0.004162       0.011981              1.819349       1.695067       0.100704       0.385759       1.892265      -0.018453       1.870714          -0.000395
          107              H       7.902824      11.766453       4.781410       0.132116       1.170775 0.88953972E+01  0.88318758E+02                                 1.744130                            1.672307      -1.057807       2.385530                    0.997677       3.297970       8.833991       0.523264       1.178956      -0.734730      -0.021049      -0.014488      -0.015634       0.029956       0.006251       0.009954      -0.001640      -0.006162      -0.005550      -0.013773       0.003628       0.010145              1.779406       1.726389       0.161408       0.365217       1.807793       0.007541       1.804034          -0.000782
          108              H       4.818769      19.898442       0.265313       0.068153       1.374218 0.11215461E+02  0.11640693E+03                                 1.850877                            1.806256      -0.727859       2.500216                    0.999417       3.466726       9.083038       0.540968       1.090869      -0.759360      -0.025209       0.009263       0.025243       0.036858      -0.002043      -0.004313      -0.003513      -0.009288       0.001298      -0.008268       0.001778       0.006490              1.850694       1.687014      -0.185381      -0.182244       1.666325       0.167270       2.198742          -0.000001
          109              H      -4.662427       9.389217      28.111693       0.069328       1.301683 0.10176526E+02  0.10278179E+03                                 1.762341                            1.701603      -0.655153       2.535545                    0.999756       3.349711       8.573936       0.568383       1.066961      -0.765851       0.028757       0.016609      -0.017078       0.037343      -0.003701      -0.002252      -0.001749       0.004911      -0.023063      -0.008614       0.000241       0.008373              1.776130       2.073543       0.360292      -0.010461       1.742780      -0.157119       1.512066          -0.000001
          110              H      -6.733442       8.416887      26.738984       0.167341       1.155907 0.86978337E+01  0.85258819E+02                                 1.686784                            1.619071      -1.054480       2.387543                    0.998910       3.138501       8.159409       0.552874       1.130191      -0.747885       0.001520      -0.017040      -0.001849       0.017208       0.002922       0.003090       0.004252      -0.004325       0.003265      -0.004523      -0.002875       0.007399              1.710465       1.475311       0.182766       0.209159       2.051263       0.273665       1.604821           0.000001
          111              H      -5.988137       9.793993      26.508277       0.150643       1.045835 0.74344420E+01  0.69452960E+02                                 1.522968                            1.451442      -0.796898       2.501145                    0.999870       2.964525       7.309515       0.616995       1.062630      -0.766253       0.013675       0.004198      -0.003181       0.014655       0.002014      -0.000072      -0.002136       0.010734      -0.005151      -0.005917      -0.000700       0.006617              1.554600       1.350004       0.169396      -0.168854       1.614689      -0.423652       1.699108           0.000000
          112              H      -7.200331       9.710469      27.523389       0.148117       1.046609 0.75092164E+01  0.70346512E+02                                 1.522428                            1.457966      -0.799139       2.495970                    0.999857       2.993517       7.397870       0.615923       1.061528      -0.766242      -0.005488       0.003854       0.011541       0.013348      -0.002669      -0.000969       0.000933       0.003456       0.017307      -0.006075       0.000004       0.006071              1.556845       1.816662      -0.423920      -0.133509       1.543413       0.090027       1.310461          -0.000000
          113              C      -5.496393       4.732540      28.275495      -0.073482      52.354364 0.52641980E+03  0.12963618E+05                                12.284955                            7.744037      -0.467451       1.835216                    0.997654      29.622813      86.746219       0.582208       0.427203      -1.058958       0.056880       0.030909       0.027519       0.070342       0.022987       0.026221       0.009209      -0.033251       0.046455      -0.043136       0.002555       0.040580             18.499804      19.291920       1.718776       2.581560      13.496679      10.207878      22.710815          -0.000557
          114              C      -6.876283       4.621173      28.400077       0.214081      37.154956 0.38846767E+03  0.88838762E+04                                 9.849592                            6.698406      -0.069252       1.979886                    0.999795      26.345453      74.821523       0.618357       0.433131      -1.053257      -0.048306       0.021515       0.044745       0.069271      -0.011949      -0.010053       0.011682       0.001505       0.035568      -0.018033      -0.006553       0.024585             13.202914      16.072961       0.456951      -0.001906       9.903601       6.519877      13.632179           0.000089
          115              C      -7.594392       3.840739      27.501472      -0.285388      43.434789 0.51368716E+03  0.12640171E+05                                10.826356                            7.615909      -0.142077       1.901796                    0.999525      32.487012      96.769358       0.587862       0.423425      -1.055662      -0.006355      -0.011861      -0.006475       0.014933       0.008741      -0.000869      -0.021260       0.017448      -0.002475      -0.027218       0.006525       0.020693             14.493357      13.791673       2.357646       2.020639      12.115114       8.950498      17.573284          -0.000441
          116              C      -6.932611       3.171888      26.478285       0.090536      42.691391 0.40436728E+03  0.92838546E+04                                10.674777                            6.710069      -0.116847       1.971796                    0.999183      26.319465      73.416262       0.638917       0.417551      -1.069455      -0.027737      -0.006792      -0.007929       0.029637       0.004692       0.012242       0.019028      -0.016104       0.000684      -0.020072      -0.007188       0.027260             16.024795      21.114171       4.921565       4.393409      11.284133       7.620663      15.676082           0.000636
          117              C      -5.552720       3.283256      26.353703       0.029279      40.587057 0.40392415E+03  0.92918605E+04                                10.302409                            6.712030      -0.115816       1.970380                    0.999332      26.826599      75.452427       0.636596       0.418253      -1.066622       0.027308       0.000157      -0.014048       0.030710      -0.008347      -0.010255       0.002855       0.000056      -0.006301      -0.011964      -0.002904       0.014867             14.563795      19.333453       0.605573      -1.625903       9.324334       6.345498      15.033599           0.000032
          118              C      -4.834611       4.063689      27.252308       0.066316      38.772804 0.39802095E+03  0.91723285E+04                                10.146435                            6.770530      -0.216525       1.942852                    0.999513      26.939154      77.199792       0.615406       0.431888      -1.052346       0.013325       0.004517      -0.008214       0.016292      -0.004627      -0.002360      -0.004077       0.000995       0.011483      -0.008329       0.002486       0.005843             14.143334      14.986442      -0.252522      -1.844275      10.072471       7.694023      17.371090           0.000085
          119              C      -3.458790       4.131366      27.100041      -0.128940      38.304491 0.43579004E+03  0.10298163E+05                                 9.990626                            7.036291      -0.019832       1.960607                    0.999648      29.951529      87.616804       0.608390       0.426031      -1.053355      -0.017570      -0.010929      -0.013908       0.024931       0.019025       0.027919       0.009667       0.002906      -0.021001      -0.030368      -0.008941       0.039310             12.902996      13.879182      -1.815736      -4.378777       8.728383       6.236492      16.101422          -0.000087
          120              C      -2.754175       3.535975      26.087236      -0.144351      36.185084 0.42639262E+03  0.99667379E+04                                 9.520428                            6.880582       0.157603       2.021425                    0.999699      29.325715      83.810572       0.629348       0.416363      -1.065220      -0.004888      -0.003027      -0.003134       0.006548       0.005105      -0.003097       0.009288       0.047680      -0.022502      -0.025682      -0.002579       0.028261             12.228495      12.057004      -1.816771      -4.139702       8.844656       6.420448      15.783824          -0.000048
          121              C      -3.505908       2.769248      25.162676       0.105717      41.728280 0.40422674E+03  0.92696078E+04                                10.564815                            6.706863      -0.098808       1.979583                    0.999207      26.142231      72.616886       0.640066       0.417297      -1.070797       0.012412       0.006513       0.002432       0.014226      -0.005275      -0.020091       0.035159       0.017337       0.020473      -0.040614      -0.002944       0.043558             16.068839      18.660748      -4.016164      -8.771495      10.048055       7.833427      19.497714           0.000403
          122              C      -4.872306       2.619330      25.306868      -0.196932      41.623589 0.46593993E+03  0.11149343E+05                                10.478899                            7.218271       0.073237       1.980681                    0.999623      30.547298      88.694018       0.610406       0.419341      -1.061988      -0.020075       0.010429       0.017907       0.028852       0.013376       0.023849       0.013812      -0.044094       0.037027      -0.040038       0.001674       0.038364             14.099803      19.918069      -2.169152      -6.204459       8.284537       4.965985      14.096803           0.000092
          123              C      -7.746453       2.306644      25.584294      -0.074342      40.918329 0.39942097E+03  0.92119213E+04                                10.514824                            6.718135      -0.049401       1.964990                    0.999536      28.620550      82.028904       0.626742       0.423738      -1.057456       0.013022       0.020269       0.024046       0.034038      -0.001478      -0.032712      -0.015527      -0.047498       0.060171      -0.050249       0.008231       0.042017             16.426817      23.103099       7.295520      10.356319      11.640180       6.982788      14.537172           0.000544
          124              C      -8.984350       2.460845      25.288988      -0.232464      41.583505 0.43674436E+03  0.10241313E+05                                10.444034                            6.882056       0.206025       2.038294                    0.999689      29.743548      84.363043       0.642299       0.406668      -1.074525      -0.019167       0.014371      -0.000082       0.023956      -0.008909      -0.006069      -0.015353      -0.019729       0.037935      -0.023592      -0.000521       0.024113             16.028188      21.102600       6.726768       9.953833      12.104208       7.258896      14.877756           0.000021
          125              C      11.775051       1.458532      24.315403       0.648702      23.045007 0.24803955E+03  0.51182146E+04                                 7.651502                            5.628631      -0.106795       2.033500                    0.999441      21.688731      60.323529       0.619716       0.478978      -1.017541      -0.016183      -0.023006      -0.025307       0.037837       0.022664      -0.060703      -0.065936       0.014727       0.070048      -0.074163      -0.032805       0.106968             10.552910      11.742813       3.553428       5.640768       9.546456       4.684255      10.369462          -0.000222
          126              C      -2.831277       2.077480      24.033940      -0.066440      42.864695 0.39559210E+03  0.90890561E+04                                10.822525                            6.648700       0.020449       1.985672                    0.999696      28.470673      81.076493       0.636177       0.419042      -1.061878       0.005257       0.010401       0.015340       0.019265       0.000937       0.033352      -0.009771      -0.042167       0.001174      -0.046150       0.015592       0.030558             17.213573      20.848853      -5.909645     -12.741710      10.208726       7.668068      20.583139           0.000543
          127              C      -1.612656       2.188847      23.616360      -0.248881      43.837371 0.42586467E+03  0.99533678E+04                                10.852688                            6.828920       0.171943       2.025903                    0.999498      29.833247      85.314128       0.638181       0.410642      -1.068690       0.000816      -0.002196       0.003198       0.003964       0.013843       0.020690      -0.009252      -0.022003      -0.017577      -0.033396       0.012747       0.020649             16.731557      19.685186      -5.726329     -11.734268      10.791564       7.802083      19.717923           0.000047
          128              C      -1.042967       1.439254      22.525691       0.656122      23.938933 0.24340609E+03  0.50070164E+04                                 7.856325                            5.583443      -0.090973       2.038617                    0.999697      21.613324      60.336091       0.619947       0.480290      -1.015214       0.015519      -0.020091      -0.025749       0.036159      -0.017475       0.045467      -0.071018      -0.025907       0.015896      -0.072805      -0.023843       0.096649             10.919159      11.820402      -3.052904      -6.018393       8.177145       5.063139      12.759929           0.000060
          129              C       1.792568      16.219019       0.597532       0.084280      22.052364 0.29841523E+03  0.63697912E+04                                 6.782806                            5.651699       0.263571       2.110079                    0.999793      25.002864      67.929761       0.714881       0.401392      -1.076731       0.070703       0.050450       0.080215       0.118231      -0.027518      -0.019143      -0.004128       0.061681      -0.077849      -0.039273      -0.018312       0.057586              7.694826       8.596713      -1.663775      -1.992383       6.974739       2.019514       7.513025           0.000001
          130              C       1.471314      17.144231       1.672628      -0.476524      25.502249 0.38100497E+03  0.86271209E+04                                 7.235417                            6.216050       0.417796       2.091987                    0.999651      30.660356      85.218728       0.711281       0.380303      -1.093612       0.024558      -0.065180      -0.072680       0.100667      -0.006012      -0.001499       0.017033      -0.027852       0.042285      -0.022361      -0.006037       0.028398              7.968769       8.108827      -1.549719      -1.705156       7.624312       2.033915       8.173168          -0.000003
          131              C       5.496490      -4.732444      28.275495      -0.071689      52.291888 0.52561028E+03  0.12940122E+05                                12.281832                            7.742412      -0.476565       1.833021                    0.997527      29.599431      86.696871       0.581717       0.427681      -1.058546      -0.056409      -0.030531       0.027189       0.069666       0.022777      -0.027119      -0.010275      -0.032235       0.047927      -0.043140       0.001193       0.041947             18.494296      19.290292       1.716575      -2.577448      13.492526     -10.202677      22.700070           0.000558
          132              C       6.876381      -4.621076      28.400077       0.212936      37.201005 0.38896739E+03  0.88983849E+04                                 9.858152                            6.703119      -0.069372       1.979645                    0.999824      26.363573      74.892033       0.618068       0.433183      -1.053199       0.049134      -0.020491       0.045273       0.069883      -0.011898       0.009898      -0.011577       0.001679       0.033772      -0.017709      -0.006446       0.024155             13.215963      16.090127       0.459306      -0.000414       9.912960      -6.526965      13.644801          -0.000089
          133              C       7.594487      -3.840646      27.501472      -0.283981      43.326243 0.51215602E+03  0.12592757E+05                                10.805314                            7.601404      -0.138625       1.903166                    0.999530      32.449021      96.610407       0.588804       0.423074      -1.055908       0.005996       0.011364      -0.007132       0.014695       0.009130       0.001349       0.020748       0.017103      -0.004169      -0.026676       0.005821       0.020856             14.462682      13.770657       2.351994      -2.013469      12.087244      -8.926665      17.530145           0.000440
          134              C       6.932701      -3.171798      26.478285       0.088685      42.754315 0.40497717E+03  0.93013038E+04                                10.684431                            6.714795      -0.117883       1.971073                    0.999220      26.339127      73.483246       0.638744       0.417509      -1.069488       0.027872       0.007094      -0.007282       0.029668       0.004759      -0.013195      -0.018342      -0.015101       0.001575      -0.020298      -0.006627       0.026925             16.041260      21.135265       4.925377      -4.395622      11.295245      -7.629990      15.693270          -0.000637
          135              C       5.552811      -3.283166      26.353703       0.033549      40.449776 0.40224515E+03  0.92449414E+04                                10.288841                            6.704011      -0.127654       1.967592                    0.999400      26.762626      75.274259       0.636038       0.418996      -1.065995      -0.027090      -0.000187      -0.014698       0.030821      -0.008824       0.009823      -0.003555       0.000588      -0.006783      -0.011420      -0.003939       0.015359             14.544019      19.307789       0.606842       1.621027       9.312301      -6.335657      15.011968          -0.000032
          136              C       4.834705      -4.063596      27.252308       0.063922      38.827033 0.39873625E+03  0.91913579E+04                                10.146796                            6.770535      -0.212120       1.944109                    0.999401      26.965883      77.243708       0.616340       0.431113      -1.052999      -0.014955      -0.004989      -0.008921       0.018114      -0.004469       0.002942       0.003984      -0.000931       0.011369      -0.008343       0.002361       0.005982             14.144197      14.988367      -0.251520       1.842995      10.072903      -7.694325      17.371321          -0.000085
          137              C       3.458883      -4.131274      27.100041      -0.131351      38.361855 0.43659551E+03  0.10322224E+05                                 9.999061                            7.041584      -0.017276       1.960974                    0.999683      29.986906      87.748971       0.608302       0.425885      -1.053418       0.018065       0.011135      -0.014376       0.025633       0.019091      -0.026545      -0.009014       0.001593      -0.019716      -0.029401      -0.008432       0.037833             12.914905      13.888982      -1.815723       4.379731       8.737079      -6.244344      16.118653           0.000087
          138              C       2.754264      -3.535886      26.087236      -0.144261      36.176588 0.42625436E+03  0.99623419E+04                                 9.519219                            6.879721       0.159330       2.021980                    0.999687      29.315609      83.767009       0.629375       0.416394      -1.065239       0.004741       0.002082      -0.001195       0.005314       0.004858       0.004114      -0.009460       0.048043      -0.020353      -0.026147      -0.002054       0.028201             12.228399      12.051539      -1.817150       4.139385       8.845888      -6.423006      15.787770           0.000049
          139              C       3.505995      -2.769162      25.162676       0.109029      41.611519 0.40284574E+03  0.92304011E+04                                10.549528                            6.697457      -0.101536       1.979452                    0.999219      26.092671      72.458937       0.640195       0.417554      -1.070590      -0.012126      -0.006069       0.002253       0.013745      -0.004598       0.020120      -0.035688       0.018040       0.021819      -0.041458      -0.002325       0.043783             16.045579      18.635185      -4.009585       8.758283      10.033341      -7.820195      19.468210          -0.000402
          140              C       4.872393      -2.619244      25.306868      -0.201379      41.805955 0.46833627E+03  0.11220771E+05                                10.506557                            7.234924       0.083004       1.982722                    0.999675      30.625208      88.968434       0.609958       0.419123      -1.062154       0.019986      -0.010562       0.017574       0.028633       0.013602      -0.023879      -0.013548      -0.045477       0.035833      -0.040593       0.002214       0.038379             14.142505      19.984164      -2.179705       6.230951       8.305234      -4.980056      14.138118          -0.000090
          141              C       7.746541      -2.306557      25.584294      -0.076359      40.988798 0.40019856E+03  0.92344708E+04                                10.524548                            6.723420      -0.056974       1.962397                    0.999520      28.653575      82.147775       0.626662       0.423581      -1.057540      -0.013745      -0.020584       0.025289       0.035386      -0.000787       0.032845       0.015562      -0.047361       0.062561      -0.050320       0.007569       0.042751             16.443788      23.128544       7.303805     -10.367700      11.651278      -6.990315      14.551543          -0.000545
          142              C       8.984437      -2.460759      25.288988      -0.230602      41.527154 0.43607886E+03  0.10221594E+05                                10.433410                            6.875768       0.206199       2.038501                    0.999697      29.723136      84.282361       0.642753       0.406545      -1.074630       0.018118      -0.014125      -0.000687       0.022984      -0.008485       0.006108       0.015115      -0.018620       0.037060      -0.022867      -0.000679       0.023547             16.009643      21.079983       6.715739      -9.939676      12.090160      -7.248772      14.858786          -0.000017
          143              C       9.641933      -1.458450      24.315403       0.647388      23.071203 0.24835559E+03  0.51263928E+04                                 7.657252                            5.632316      -0.112787       2.031566                    0.999444      21.702886      60.373622       0.619493       0.478995      -1.017527       0.016527       0.023551      -0.025438       0.038404       0.022609       0.061017       0.065966       0.012866       0.069036      -0.074185      -0.032885       0.107069             10.562643      11.754931       3.558593      -5.647805       9.554020      -4.689280      10.378979           0.000217
          144              C       2.831359      -2.077398      24.033940      -0.068098      42.952116 0.39631286E+03  0.91099460E+04                                10.841001                            6.657241       0.017910       1.984703                    0.999627      28.490589      81.157880       0.635399       0.419355      -1.061658      -0.005884      -0.010255       0.014868       0.018996       0.001545      -0.034106       0.010163      -0.042902       0.001496      -0.047238       0.016159       0.031079             17.250928      20.894285      -5.929475      12.778422      10.227801      -7.686054      20.630698          -0.000542
          145              C       1.612737      -2.188767      23.616360      -0.249136      43.894916 0.42638110E+03  0.99690063E+04                                10.865824                            6.835612       0.168117       2.024553                    0.999504      29.846557      85.382814       0.637476       0.410949      -1.068432      -0.000969       0.002281       0.002645       0.003624       0.013560      -0.020673       0.009160      -0.023610      -0.016687      -0.033498       0.012734       0.020764             16.756297      19.711616      -5.739944      11.756841      10.806340      -7.815650      19.750934          -0.000046
          146              C       1.043044      -1.439177      22.525691       0.654971      23.937228 0.24335384E+03  0.50055564E+04                                 7.855779                            5.582484      -0.094546       2.037733                    0.999705      21.610279      60.320676       0.620074       0.480229      -1.015270      -0.014005       0.020068      -0.025318       0.035212      -0.017521      -0.045601       0.071271      -0.027687       0.018006      -0.072757      -0.024567       0.097325             10.919747      11.822384      -3.053407       6.019984       8.176420      -5.062912      12.760437          -0.000059
          147              C      19.624298       5.197883       0.597532       0.084633      22.070749 0.29870321E+03  0.63776318E+04                                 6.787635                            5.655302       0.260497       2.108985                    0.999828      25.013248      67.972429       0.714469       0.401516      -1.076621      -0.072171      -0.050237       0.081111       0.119630      -0.028533       0.019624       0.004557       0.061285      -0.080746      -0.040547      -0.018057       0.058604              7.701115       8.605553      -1.667897       1.995991       6.979653      -2.022883       7.518138          -0.000003
          148              C      19.945554       4.272674       1.672628      -0.479260      25.551039 0.38197053E+03  0.86542921E+04                                 7.244451                            6.223939       0.417972       2.091492                    0.999616      30.697610      85.343082       0.710841       0.380305      -1.093632      -0.024172       0.066657      -0.071996       0.101049      -0.005165       0.002229      -0.017359      -0.029825       0.041660      -0.022742      -0.006295       0.029037              7.979417       8.118655      -1.555743       1.709962       7.635440      -2.039406       8.184157          -0.000006
          149              C      15.440957       5.496457      13.856285      -0.072167      52.326601 0.52615777E+03  0.12954727E+05                                12.277433                            7.740470      -0.470593       1.834171                    0.997548      29.615361      86.698187       0.582564       0.427022      -1.059138       0.030308      -0.056664       0.026760       0.069610      -0.022589       0.008933      -0.027105       0.033119       0.048363      -0.043669       0.002766       0.040903             18.486404      13.486411      -1.716057      10.198270      19.280598      -2.576850      22.692202           0.000561
          150              C      15.329587       6.876348      13.980867       0.212881      37.195422 0.38894775E+03  0.88976747E+04                                 9.856905                            6.702982      -0.072949       1.978703                    0.999823      26.361034      74.879634       0.618080       0.433188      -1.053214       0.020893       0.048668       0.044910       0.069441       0.012026       0.011949       0.009601      -0.001229       0.037334      -0.018460      -0.006279       0.024739             13.213272       9.910097      -0.457490       6.524307      16.088080       0.002025      13.641639          -0.000122
          151              C      14.549152       7.594455      13.082261      -0.284961      43.395944 0.51316125E+03  0.12624149E+05                                10.819756                            7.611642      -0.144055       1.901278                    0.999548      32.475705      96.727675       0.588063       0.423384      -1.055674      -0.011467       0.007505      -0.005878       0.014912      -0.009245      -0.021651       0.001072      -0.019792      -0.004733      -0.028389       0.007073       0.021316             14.482859      12.104764      -2.355736       8.941304      13.786142      -2.017971      17.557671           0.000451
          152              C      13.880302       6.932671      12.059074       0.090600      42.663115 0.40404313E+03  0.92744809E+04                                10.670005                            6.707047      -0.118794       1.971444                    0.999192      26.308134      73.375152       0.639113       0.417509      -1.069490      -0.006045       0.028560      -0.006850       0.029986      -0.004461       0.018673      -0.011974       0.016296       0.002567      -0.019621      -0.007223       0.026844             16.016414      11.277093      -4.918149       7.614971      21.105628      -4.390080      15.666520          -0.000647
          153              C      13.991672       5.552780      11.934492       0.032029      40.523675 0.40309708E+03  0.92691572E+04                                10.299264                            6.709978      -0.122067       1.968851                    0.999419      26.792183      75.369182       0.635934       0.418855      -1.066115       0.000900      -0.026948      -0.013169       0.030007       0.007402       0.002940       0.009977      -0.001708      -0.005964      -0.010946      -0.003290       0.014236             14.561081       9.321254      -0.606734       6.342170      19.334677       1.624240      15.027311           0.000012
          154              C      14.772106       4.834673      12.833097       0.061680      38.910695 0.39970938E+03  0.92192296E+04                                10.158143                            6.777235      -0.210176       1.944048                    0.999396      27.006465      77.377942       0.616260       0.430915      -1.053140       0.005360      -0.013357      -0.007866       0.016401       0.004421      -0.004794       0.002136       0.003355       0.012399      -0.008477       0.001268       0.007209             14.161619      10.083713       0.253864       7.703725      15.008150       1.848547      17.392993          -0.000112
          155              C      14.839786       3.458851      12.680830      -0.129201      38.300834 0.43570152E+03  0.10295708E+05                                 9.988823                            7.034337      -0.017723       1.961174                    0.999683      29.953783      87.626291       0.608626       0.425881      -1.053431      -0.011577       0.019685      -0.014305       0.026947      -0.018926       0.008489      -0.027040      -0.002811      -0.020772      -0.029822      -0.008162       0.037984             12.902386       8.729204       1.813684       6.238195      13.874969       4.374947      16.102983           0.000092
          156              C      14.244395       2.754233      11.668025      -0.145371      36.236571 0.42710329E+03  0.99872762E+04                                 9.530650                            6.887572       0.158827       2.021612                    0.999695      29.341155      83.864870       0.628871       0.416515      -1.065147      -0.002757       0.004965      -0.002108       0.006058      -0.005126       0.008818       0.004123      -0.048128      -0.021552      -0.025645      -0.002848       0.028493             12.246174       8.860324       1.823319       6.436856      12.061014       4.149291      15.817184          -0.000032
          157              C      13.477668       3.505965      10.743465       0.107107      41.679278 0.40354654E+03  0.92504210E+04                                10.559501                            6.702571      -0.104305       1.978322                    0.999266      26.117445      72.541826       0.640056       0.417465      -1.070653       0.005754      -0.013245       0.003020       0.014753       0.003207       0.035241       0.020004      -0.017672       0.023193      -0.041303      -0.001615       0.042918             16.065750      10.047124       4.019786       7.834766      18.651994       8.775392      19.498132           0.000134
          158              C      13.327747       4.872363      10.887657      -0.195108      41.542597 0.46482408E+03  0.11115449E+05                                10.467185                            7.210800       0.069565       1.980201                    0.999660      30.503160      88.523473       0.610602       0.419478      -1.061951       0.010506       0.020319       0.016784       0.028372      -0.015144       0.014726      -0.023232       0.043241       0.036762      -0.039592       0.000039       0.039553             14.086713       8.276071       2.170142       4.960323      19.901350       6.203457      14.082719          -0.000036
          159              C      13.015056       7.746512      11.165083      -0.078098      41.130342 0.40161854E+03  0.92760074E+04                                10.552852                            6.738683      -0.055657       1.962289                    0.999570      28.696730      82.326692       0.625448       0.424002      -1.057213       0.020931      -0.013845       0.024606       0.035146       0.001728      -0.015792       0.032769       0.046907       0.062895      -0.050344       0.007708       0.042636             16.495000      11.682711      -7.334053       7.012548      23.205485     -10.407940      14.596805          -0.000546
          160              C      13.169255       8.984408      10.869778      -0.229904      41.425470 0.43494099E+03  0.10187696E+05                                10.412653                            6.863687       0.211346       2.040552                    0.999705      29.691846      84.148444       0.643791       0.406177      -1.074933       0.014338       0.017717       0.001004       0.022814       0.008941      -0.014957       0.005646       0.019277       0.039439      -0.023336      -0.000564       0.023901             15.971752      12.065883      -6.693692       7.231371      21.026107      -9.909295      14.823264          -0.000024
          161              C      12.166941       9.641905       9.896193       0.647768      23.071257 0.24835005E+03  0.51261778E+04                                 7.657017                            5.632007      -0.107007       2.033130                    0.999444      21.702280      60.368566       0.619560       0.478954      -1.017564      -0.023814       0.016315      -0.024892       0.038117      -0.022002      -0.066188       0.060638      -0.014450       0.069182      -0.074675      -0.032022       0.106696             10.562600       9.554785      -3.558592       4.689921      11.753949      -5.647607      10.379066           0.000211
          162              C      12.785901       2.831331       9.614730      -0.070638      43.093374 0.39775053E+03  0.91514341E+04                                10.859113                            6.665997       0.020393       1.984594                    0.999662      28.551888      81.374679       0.635444       0.418939      -1.061903       0.010988      -0.005264       0.017021       0.020932      -0.001360      -0.011145      -0.034819       0.045066       0.002237      -0.048678       0.016006       0.032672             17.286948      10.249308       5.943076       7.706128      20.936956      12.806800      20.674579          -0.000017
          163              C      12.897270       1.612708       9.197149      -0.243460      43.696643 0.42417549E+03  0.99039238E+04                                10.827924                            6.813060       0.174922       2.027243                    0.999511      29.784735      85.129245       0.639255       0.410365      -1.068884      -0.002098      -0.002180       0.003017       0.004273      -0.013095      -0.007741      -0.020979       0.025138      -0.015037      -0.033295       0.012537       0.020758             16.695017      10.772825       5.710452       7.788674      19.637782      11.702978      19.674442           0.000080
          164              C      12.147678       1.043017       8.106480       0.651945      24.022080 0.24422329E+03  0.50275024E+04                                 7.872461                            5.591019      -0.091213       2.038268                    0.999714      21.645619      60.427315       0.619890       0.479983      -1.015485      -0.019718      -0.013280      -0.025122       0.034587       0.019057      -0.069910      -0.044005       0.029835       0.023797      -0.069318      -0.027414       0.096731             10.952578       8.201698       3.070230       5.087476      11.852477       6.047096      12.803560           0.000004
          165              C      -5.197871       8.915881      15.016743       0.083158      22.092266 0.29909707E+03  0.63880563E+04                                 6.791296                            5.658487       0.267083       2.110691                    0.999819      25.031214      68.028886       0.714381       0.401439      -1.076688       0.049460      -0.071250       0.081721       0.119169       0.026648      -0.004350       0.019167      -0.060783      -0.079445      -0.039158      -0.017784       0.056942              7.705349       6.983803       1.668442       2.024955       8.609410       1.997971       7.522833          -0.000001
          166              C      -4.272660       9.237136      16.091839      -0.476660      25.520848 0.38138079E+03  0.86378485E+04                                 7.239483                            6.219691       0.415193       2.091122                    0.999655      30.673923      85.270255       0.710967       0.380373      -1.093550      -0.065597      -0.024119      -0.072430       0.100652       0.004963       0.016619       0.001812       0.029312       0.041195      -0.022370      -0.005697       0.028067              7.973432       7.629744       1.552011       2.036280       8.111971       1.707671       8.178583           0.000002
          167              C       5.975954      15.920490      13.856285      -0.070988      52.167301 0.52444473E+03  0.12900227E+05                                12.248805                            7.724503      -0.469950       1.835218                    0.997567      29.559559      86.454139       0.583628       0.426651      -1.059516      -0.030448       0.056813       0.026817       0.069813      -0.022285      -0.009914       0.026495       0.033939       0.049387      -0.043298       0.002103       0.041195             18.438758      13.450416      -1.710271     -10.167163      19.236210       2.567608      22.629647          -0.000561
          168              C       6.087324      14.540600      13.980867       0.212673      37.203719 0.38902575E+03  0.88997278E+04                                 9.858398                            6.703592      -0.069606       1.979520                    0.999799      26.361998      74.878633       0.618073       0.433180      -1.053240      -0.020235      -0.048297       0.044327       0.068607       0.011915      -0.011132      -0.010079      -0.001934       0.038071      -0.018383      -0.006162       0.024545             13.216269       9.911971      -0.461081      -6.525602      16.093980       0.003120      13.642855           0.000121
          169              C       6.867756      13.822489      13.082261      -0.285284      43.402192 0.51319158E+03  0.12625522E+05                                10.819035                            7.609987      -0.141766       1.901943                    0.999535      32.486453      96.773123       0.588324       0.423175      -1.055768       0.012383      -0.006950      -0.005298       0.015156      -0.009317       0.021229      -0.000961      -0.018614      -0.006535      -0.027747       0.006724       0.021024             14.482064      12.101251      -2.355011      -8.936954      13.794697       2.015474      17.550246          -0.000452
          170              C       7.536603      14.484270      12.059074       0.090117      42.684978 0.40431757E+03  0.92819281E+04                                10.672383                            6.708569      -0.116559       1.971971                    0.999182      26.316109      73.390884       0.639178       0.417415      -1.069600       0.004658      -0.026843      -0.006859       0.028095      -0.004089      -0.018091       0.011899       0.016127       0.000659      -0.019553      -0.006469       0.026021             16.020330      11.280294      -4.916401      -7.617509      21.110310       4.385449      15.670386           0.000648
          171              C       7.425232      15.864161      11.934492       0.031058      40.534644 0.40333278E+03  0.92749797E+04                                10.295200                            6.708041      -0.119441       1.969569                    0.999336      26.805575      75.383190       0.636645       0.418369      -1.066535       0.000155       0.028424      -0.014125       0.031740       0.007434      -0.003517      -0.010146      -0.000261      -0.004921      -0.011155      -0.003326       0.014481             14.553611       9.316095      -0.604839      -6.337561      19.325511      -1.626576      15.019227          -0.000012
          172              C       6.644801      16.582271      12.833097       0.062558      38.908884 0.39966178E+03  0.92184286E+04                                10.162092                            6.779784      -0.210770       1.943832                    0.999415      27.000594      77.378029       0.615703       0.431291      -1.052845      -0.004827       0.014179      -0.008301       0.017124       0.004174       0.004828      -0.001549       0.001514       0.010808      -0.007766       0.001020       0.006747             14.167863      10.087699       0.253999      -7.707921      15.013700      -1.849673      17.402189           0.000112
          173              C       6.577158      -3.458808      12.680830      -0.129039      38.256793 0.43516989E+03  0.10279494E+05                                 9.979044                            7.028443      -0.018581       1.961288                    0.999696      29.937367      87.548463       0.609119       0.425687      -1.053604       0.011799      -0.018062      -0.014134       0.025792      -0.018409      -0.009643       0.027278      -0.002750      -0.021904      -0.029740      -0.008678       0.038418             12.888626       8.720624       1.809787      -6.231146      13.859528      -4.367375      16.085726          -0.000091
          174              C       7.172545      -2.754194      11.668025      -0.145280      36.243235 0.42718573E+03  0.99902225E+04                                 9.534997                            6.890842       0.156447       2.020833                    0.999712      29.339668      83.879605       0.628331       0.416830      -1.064889       0.002169      -0.004593      -0.001963       0.005446      -0.004066      -0.009671      -0.003661      -0.048461      -0.022427      -0.026163      -0.002383       0.028545             12.252610       8.864715       1.824457      -6.440652      12.066797      -4.151910      15.826317           0.000033
          175              C       7.939269      -3.505928      10.743465       0.108175      41.612325 0.40282872E+03  0.92296226E+04                                10.548316                            6.696055      -0.104852       1.978618                    0.999223      26.092006      72.448097       0.640463       0.417397      -1.070724      -0.006209       0.012575       0.003037       0.014350       0.003557      -0.035891      -0.020243      -0.017737       0.023288      -0.041879      -0.001844       0.043723             16.047707      10.034353       4.013630      -7.821965      18.636638      -8.764748      19.472130          -0.000134
          176              C       8.089153      16.544574      10.887657      -0.196981      41.625804 0.46584855E+03  0.11146385E+05                                10.482694                            7.219973       0.080181       1.983037                    0.999676      30.535097      88.649672       0.610041       0.419621      -1.061832      -0.009921      -0.020277       0.016464       0.027940      -0.014479      -0.014279       0.023815       0.044301       0.037051      -0.040321       0.001020       0.039302             14.110644       8.287811       2.175446      -4.968350      19.937591      -6.217896      14.106531           0.000037
          177              C       8.401845      13.670426      11.165083      -0.073108      40.892377 0.39919333E+03  0.92056622E+04                                10.510024                            6.716128      -0.051731       1.964364                    0.999542      28.614513      82.015923       0.626828       0.423727      -1.057428      -0.020250       0.013892       0.024072       0.034387       0.001726       0.015012      -0.031747       0.046494       0.061244      -0.049182       0.008007       0.041176             16.416601      11.635530      -7.288972      -6.979438      23.085359      10.346851      14.528914           0.000545
          178              C       8.247645      12.432529      10.869778      -0.233321      41.620790 0.43719081E+03  0.10254114E+05                                10.449496                            6.885334       0.205987       2.037996                    0.999712      29.754617      84.396330       0.642198       0.406640      -1.074574      -0.013667      -0.019116      -0.000697       0.023510       0.008163       0.015940      -0.005054       0.020057       0.040575      -0.023040      -0.002113       0.025154             16.038134      12.109338      -6.733744      -7.262778      21.118216       9.963022      14.886848           0.000022
          179              C       9.249956      11.775028       9.896193       0.646971      23.078635 0.24844372E+03  0.51285536E+04                                 7.657857                            5.632602      -0.113305       2.031221                    0.999422      21.707517      60.384164       0.619609       0.478874      -1.017614       0.024440      -0.015619      -0.025971       0.038932      -0.022527       0.066204      -0.060882      -0.013411       0.072977      -0.074204      -0.033297       0.107501             10.562841       9.554094      -3.558334      -4.688853      11.755885       5.647879      10.378544          -0.000213
          180              C       8.631032      -2.831298       9.614730      -0.068878      43.104247 0.39763346E+03  0.91486139E+04                                10.871276                            6.671673       0.012458       1.982603                    0.999638      28.531077      81.330677       0.634185       0.419776      -1.061310      -0.010694       0.005930       0.016017       0.020151      -0.001417       0.010990       0.034540       0.043871       0.002033      -0.048030       0.015823       0.032207             17.312933      10.261946       5.959681      -7.718467      20.967856     -12.835323      20.708998           0.000017
          181              C       8.519661      -1.612677       9.197149      -0.243708      43.751605 0.42463982E+03  0.99178285E+04                                10.840962                            6.819355       0.171182       2.026260                    0.999503      29.792253      85.173734       0.638577       0.410674      -1.068645       0.003082       0.002414       0.001347       0.004140      -0.012583       0.007368       0.020227       0.025151      -0.013697      -0.032234       0.012087       0.020147             16.720845      10.788884       5.726841      -7.804389      19.662525     -11.727948      19.711125          -0.000081
          182              C       9.269250      -1.042989       8.106480       0.650530      24.040721 0.24441301E+03  0.50323141E+04                                 7.875919                            5.592486      -0.091334       2.037889                    0.999698      21.656158      60.459404       0.619935       0.479862      -1.015563       0.020760       0.015392      -0.026033       0.036683       0.018811       0.070585       0.043881       0.029963       0.020295      -0.070218      -0.026717       0.096935             10.959029       8.206032       3.072680      -5.091041      11.859567      -6.051573      12.811489          -0.000004
          183              C       5.197886      12.501070      15.016743       0.084641      22.060598 0.29856914E+03  0.63741153E+04                                 6.786147                            5.654664       0.262106       2.109624                    0.999831      25.006291      67.952178       0.714383       0.401606      -1.076551      -0.049778       0.070660       0.081044       0.118486       0.026749       0.004023      -0.018510      -0.060624      -0.078444      -0.038462      -0.018138       0.056600              7.698770       6.977924       1.666458      -2.022310       8.599874      -1.993406       7.518512           0.000002
          184              C       4.272678      12.179818      16.091839      -0.476348      25.522167 0.38143766E+03  0.86397952E+04                                 7.242179                            6.222481       0.414264       2.090856                    0.999643      30.670308      85.274304       0.710381       0.380658      -1.093303       0.065608       0.023465      -0.072117       0.100279       0.004721      -0.016823      -0.002344       0.028484       0.040483      -0.021756      -0.006303       0.028060              7.976229       7.631205       1.552268      -2.039129       8.115517      -1.706381       8.181966           0.000001
          185              C       5.212051      -4.732467      14.982136      -0.072205      52.328712 0.52618238E+03  0.12955492E+05                                12.277729                            7.740645      -0.470573       1.834166                    0.997549      29.616182      86.701291       0.582558       0.427021      -1.059138       0.056666      -0.030309      -0.026755       0.069610      -0.022601      -0.027112       0.008953      -0.033096       0.048374      -0.043669       0.002739       0.040930             18.486295      19.281361      -1.716698      -2.578541      13.485546      10.197323      22.691977           0.000561
          186              C       3.832159      -4.621099      14.857554       0.212859      37.196249 0.38895666E+03  0.88979308E+04                                 9.857006                            6.703030      -0.072940       1.978697                    0.999823      26.361524      74.881283       0.618082       0.433184      -1.053217      -0.048669      -0.020889      -0.044907       0.069438       0.012027       0.009614       0.011963       0.001247       0.037338      -0.018464      -0.006294       0.024758             13.213213      16.088172      -0.457859       0.001115       9.909873       6.524078      13.641595          -0.000110
          187              C       3.114051      -3.840666      15.756160      -0.284987      43.397777 0.51318497E+03  0.12624895E+05                                10.820054                            7.611817      -0.144102       1.901252                    0.999548      32.476670      96.731576       0.588055       0.423384      -1.055673      -0.007499       0.011470       0.005877       0.014911      -0.009252       0.001078      -0.021637       0.019819      -0.004736      -0.028385       0.007070       0.021315             14.483241      13.786485      -2.356319      -2.019044      12.104852       8.941436      17.558386           0.000444
          188              C       3.775834      -3.171814      16.779347       0.090593      42.664059 0.40404864E+03  0.92746510E+04                                10.670197                            6.707108      -0.118827       1.971433                    0.999192      26.308354      73.376254       0.639108       0.417511      -1.069488      -0.028562       0.006044       0.006858       0.029989      -0.004463      -0.011968       0.018675      -0.016297       0.002603      -0.019614      -0.007232       0.026846             16.016854      21.105920      -4.919000      -4.391617      11.277313       7.615270      15.667328          -0.000645
          189              C       5.155725      -3.283182      16.903929       0.032046      40.523132 0.40309703E+03  0.92691911E+04                                10.299176                            6.710013      -0.122101       1.968839                    0.999419      26.792407      75.370892       0.635924       0.418860      -1.066108       0.026960      -0.000913       0.013179       0.030022       0.007394       0.009971       0.002914       0.001722      -0.005964      -0.010945      -0.003270       0.014216             14.559831      19.333306      -0.608163       1.621852       9.320328       6.341190      15.025859          -0.000031
          190              C       5.873833      -4.063615      16.005324       0.061678      38.911039 0.39971277E+03  0.92193353E+04                                10.158182                            6.777255      -0.210200       1.944036                    0.999396      27.006722      77.379014       0.616260       0.430914      -1.053140       0.013360      -0.005359       0.007881       0.016411       0.004429       0.002149      -0.004786      -0.003355       0.012432      -0.008491       0.001284       0.007207             14.160703      15.008102       0.252890       1.846985      10.082555       7.702439      17.391454          -0.000100
          191              C       7.249656      -4.131293      16.157591      -0.129259      38.302832 0.43573298E+03  0.10296675E+05                                 9.989122                            7.034567      -0.017605       1.961190                    0.999683      29.955415      87.633075       0.608617       0.425878      -1.053429      -0.019693       0.011579       0.014313       0.026958      -0.018936      -0.027063       0.008492       0.002814      -0.020765      -0.029844      -0.008165       0.038009             12.901486      13.875245       1.812890       4.373882       8.727977       6.236668      16.101236           0.000085
          192              C       7.954272      -3.535901      17.170396      -0.145340      36.243025 0.42719537E+03  0.99902911E+04                                 9.532338                            6.888752       0.157959       2.021295                    0.999695      29.346031      83.891288       0.628737       0.416568      -1.065079      -0.005010       0.002750       0.002101       0.006089      -0.005146       0.004008       0.008756       0.048022      -0.021574      -0.025545      -0.002883       0.028429             12.246552      12.064172       1.822011       4.147925       8.859534       6.435203      15.815951           0.000049
          193              C       7.202539      -2.769174      18.094956       0.106912      41.690525 0.40371921E+03  0.92554833E+04                                10.561165                            6.704104      -0.104625       1.978127                    0.999267      26.123854      72.566886       0.639960       0.417478      -1.070632       0.013174      -0.005881      -0.003153       0.014768       0.003174       0.019910       0.035113       0.017598       0.023078      -0.041152      -0.001584       0.042736             16.063929      18.652066       4.016429       8.771062      10.045165       7.831758      19.494555          -0.000402
          194              C       5.836141      -2.619256      17.950764      -0.195255      41.552877 0.46497501E+03  0.11120161E+05                                10.469063                            7.212224       0.069039       1.979974                    0.999660      30.509491      88.551438       0.610498       0.419508      -1.061914      -0.020346      -0.010552      -0.016783       0.028408      -0.015169      -0.023263       0.014687      -0.043197       0.036762      -0.039607       0.000066       0.039541             14.086803      19.902128       2.167567       6.200077       8.276100       4.959477      14.082182          -0.000092
          195              C       2.961992      -2.306570      17.673338      -0.078080      41.131503 0.40162078E+03  0.92761091E+04                                10.553167                            6.738749      -0.055731       1.962265                    0.999570      28.696995      82.328747       0.625436       0.424008      -1.057205       0.013852      -0.020939      -0.024596       0.035147       0.001722       0.032777      -0.015804      -0.046895       0.062910      -0.050347       0.007693       0.042654             16.496204      23.206356      -7.334900     -10.409494      11.683549       7.013472      14.598708          -0.000545
          196              C       1.724096      -2.460771      17.968643      -0.229924      41.427394 0.43495227E+03  0.10188044E+05                                10.413042                            6.863791       0.211342       2.040545                    0.999705      29.692261      84.150428       0.643782       0.406179      -1.074930      -0.017713      -0.014344      -0.001004       0.022815       0.008935       0.005649      -0.014955      -0.019278       0.039458      -0.023335      -0.000567       0.023902             15.973067      21.027005      -6.694516      -9.910703      12.066891       7.232426      14.825306          -0.000021
          197              C       1.066597      -1.458459      18.942228       0.647784      23.070839 0.24834168E+03  0.51259785E+04                                 7.657005                            5.631941      -0.107038       2.033125                    0.999444      21.702215      60.368877       0.619557       0.478958      -1.017558      -0.016316       0.023817       0.024903       0.038126      -0.022011       0.060638      -0.066190       0.014444       0.069202      -0.074670      -0.032034       0.106704             10.563012      11.753899      -3.558990      -5.648075       9.555141       4.690420      10.379994           0.000211
          198              C       7.877172      -2.077407      19.223691      -0.070060      43.058159 0.39752133E+03  0.91445927E+04                                10.852118                            6.663595       0.021955       1.985166                    0.999662      28.541695      81.331387       0.635644       0.418878      -1.061970       0.005658      -0.010791      -0.016415       0.020443      -0.001210      -0.034145      -0.010356      -0.044636       0.003083      -0.047780       0.016062       0.031718             17.267449      20.913649       5.932583      12.788329      10.237921       7.694333      20.650777          -0.000539
          199              C       9.095795      -2.188774      19.641272      -0.246563      43.726035 0.42467406E+03  0.99186068E+04                                10.833708                            6.818502       0.171409       2.026225                    0.999514      29.797841      85.183401       0.638789       0.410538      -1.068757       0.001514       0.001333      -0.004045       0.004520      -0.014018      -0.021228      -0.008332      -0.023570      -0.017593      -0.033890       0.012494       0.021396             16.697677      19.644021       5.709213      11.703686      10.772394       7.785613      19.676617          -0.000046
          200              C       9.665485      -1.439180      20.731941       0.655204      23.929527 0.24330112E+03  0.50041071E+04                                 7.853344                            5.581556      -0.092000       2.038704                    0.999716      21.607560      60.307204       0.620192       0.480173      -1.015319       0.013093       0.019179       0.024886       0.034038       0.017315      -0.045450      -0.071010      -0.028012       0.018985      -0.072441      -0.024593       0.097034             10.915392      11.815858       3.051735       6.016103       8.174381       5.061521      12.755936          -0.000063
          201              C       1.792591      15.906355      13.821678       0.083162      22.092238 0.29909601E+03  0.63880379E+04                                 6.791301                            5.658480       0.267029       2.110673                    0.999819      25.031335      68.029585       0.714380       0.401440      -1.076686       0.071250      -0.049455      -0.081719       0.119165       0.026651       0.019172      -0.004349       0.060779      -0.079437      -0.039160      -0.017783       0.056943              7.705252       8.609292       1.668392       1.997752       6.983775       2.024805       7.522691          -0.000002
          202              C       1.471337      14.981143      12.746582      -0.476661      25.520976 0.38138250E+03  0.86379033E+04                                 7.239519                            6.219711       0.415174       2.091115                    0.999655      30.674049      85.270892       0.710964       0.380374      -1.093549       0.024114       0.065598       0.072425       0.100648       0.004965       0.001812       0.016622      -0.029309       0.041192      -0.022369      -0.005700       0.028069              7.973396       8.111977       1.552026       1.707501       7.629773       2.036173       8.178439          -0.000002
          203              C      -5.211999       4.732518      14.982136      -0.071025      52.169390 0.52446944E+03  0.12900995E+05                                12.249101                            7.724680      -0.469931       1.835214                    0.997567      29.560379      86.457252       0.583621       0.426650      -1.059515      -0.056814       0.030449      -0.026812       0.069813      -0.022297       0.026502      -0.009935      -0.033916       0.049398      -0.043298       0.002077       0.041221             18.438641      19.236971      -1.710905       2.569283      13.449547     -10.166210      22.629405          -0.000561
          204              C      -3.832108       4.621150      14.857554       0.212652      37.204528 0.38903436E+03  0.88999757E+04                                 9.858495                            6.703638      -0.069596       1.979514                    0.999799      26.362485      74.880271       0.618075       0.433176      -1.053242       0.048299       0.020232      -0.044324       0.068605       0.011916      -0.010091      -0.011146       0.001953       0.038075      -0.018387      -0.006177       0.024564             13.216203      16.094051      -0.461448       0.004026       9.911745      -6.525376      13.642813           0.000110
          205              C      -3.113997       3.840719      15.756160      -0.285310      43.404060 0.51321537E+03  0.12626270E+05                                10.819337                            7.610162      -0.141813       1.901917                    0.999535      32.487418      96.777022       0.588317       0.423174      -1.055767       0.006944      -0.012386       0.005297       0.015155      -0.009323      -0.000966       0.021215       0.018640      -0.006538      -0.027743       0.006720       0.021023             14.482453      13.795036      -2.355590       2.016540      12.101346      -8.937094      17.550977          -0.000444
          206              C      -3.775776       3.171871      16.779347       0.090109      42.685921 0.40432304E+03  0.92820975E+04                                10.672574                            6.708629      -0.116574       1.971966                    0.999182      26.316334      73.392005       0.639173       0.417417      -1.069597       0.026845      -0.004656       0.006867       0.028098      -0.004090       0.011893      -0.018093      -0.016128       0.000695      -0.019546      -0.006477       0.026023             16.020764      21.110587      -4.917240       4.386969      11.280509      -7.617807      15.671195           0.000646
          207              C      -5.155667       3.283239      16.903929       0.031076      40.534098 0.40333277E+03  0.92750151E+04                                10.295114                            6.708078      -0.119478       1.969557                    0.999336      26.805791      75.384887       0.636636       0.418373      -1.066528      -0.028436      -0.000142       0.014136       0.031756       0.007426      -0.010140      -0.003490       0.000274      -0.004920      -0.011153      -0.003306       0.014459             14.552362      19.324149      -0.606260      -1.624202       9.315167      -6.336576      15.017771           0.000031
          208              C      -5.873779       4.063670      16.005324       0.062555      38.909228 0.39966539E+03  0.92185403E+04                                10.162129                            6.779805      -0.210792       1.943820                    0.999415      27.000856      77.379113       0.615703       0.431290      -1.052845      -0.014182       0.004826       0.008317       0.017135       0.004182      -0.001562       0.004820      -0.001513       0.010841      -0.007779       0.001035       0.006743             14.166938      15.013651       0.253029      -1.848116      10.086533      -7.706624      17.400631           0.000100
          209              C      14.167300       4.131347      16.157591      -0.129096      38.258817 0.43520171E+03  0.10280472E+05                                 9.979350                            7.028678      -0.018465       1.961303                    0.999697      29.939005      87.555278       0.609110       0.425685      -1.053602       0.018071      -0.011800       0.014142       0.025803      -0.018418       0.027301      -0.009646       0.002753      -0.021897      -0.029762      -0.008681       0.038442             12.887734      13.859820       1.808996      -4.366315       8.719398      -6.229619      16.083985          -0.000083
          210              C      13.462687       3.535959      17.170396      -0.145248      36.249416 0.42727444E+03  0.99931330E+04                                 9.536609                            6.891973       0.155578       2.020516                    0.999712      29.344479      83.905566       0.628203       0.416880      -1.064823       0.004639      -0.002163       0.001956       0.005479      -0.004086      -0.003547      -0.009608       0.048356      -0.022448      -0.026063      -0.002419       0.028481             12.252877      12.069866       1.823124      -4.150497       8.863839      -6.438923      15.824925          -0.000046
          211              C      14.214423       2.769236      18.094956       0.107980      41.623633 0.40300192E+03  0.92346992E+04                                10.550003                            6.697600      -0.105180       1.978421                    0.999224      26.098422      72.473234       0.640365       0.417410      -1.070702      -0.012504       0.006337      -0.003169       0.014372       0.003524      -0.020150      -0.035763       0.017663       0.023173      -0.041728      -0.001813       0.043541             16.045932      18.636767       4.010288      -8.760456      10.032416      -7.818979      19.468614           0.000402
          212              C      -5.836079       2.619317      17.950764      -0.197129      41.636216 0.46600100E+03  0.11151149E+05                                10.484610                            7.221420       0.079629       1.982802                    0.999675      30.541470      88.677913       0.609935       0.419652      -1.061793       0.020304       0.009968      -0.016462       0.027975      -0.014504       0.023847      -0.014239      -0.044258       0.037052      -0.040336       0.001047       0.039289             14.110785      19.938451       2.172877      -6.214545       8.287862      -4.967517      14.106043           0.000094
          213              C      -2.961931       2.306630      17.673338      -0.073090      40.893592 0.39919634E+03  0.92057851E+04                                10.510348                            6.716201      -0.051805       1.964340                    0.999542      28.614796      82.018026       0.626815       0.423733      -1.057420      -0.013899       0.020258      -0.024062       0.034388       0.001721      -0.031756       0.015024      -0.046481       0.061259      -0.049186       0.007992       0.041193             16.417815      23.086257      -7.289825      10.348406      11.636370      -6.980361      14.530816           0.000546
          214              C      -1.724034       2.460832      17.968643      -0.233341      41.622775 0.43720322E+03  0.10254490E+05                                10.449864                            6.885424       0.205983       2.037989                    0.999712      29.755141      84.398483       0.642194       0.406639      -1.074573       0.019113       0.013673       0.000696       0.023510       0.008156      -0.005057       0.015938      -0.020058       0.040594      -0.023039      -0.002116       0.025155             16.039414      21.119055      -6.734552       9.964406      12.110321      -7.263820      14.888865           0.000020
          215              C      -1.066532       1.458523      18.942228       0.646986      23.078211 0.24843517E+03  0.51283502E+04                                 7.657844                            5.632535      -0.113338       2.031215                    0.999422      21.707454      60.384487       0.619606       0.478879      -1.017608       0.015620      -0.024443       0.025982       0.038942      -0.022536      -0.060882       0.066206       0.013404       0.072997      -0.074200      -0.033309       0.107509             10.563251      11.755833      -3.558730       5.648346       9.554448      -4.689352      10.379473          -0.000213
          216              C      13.539794       2.077472      19.223691      -0.068301      43.068977 0.39740403E+03  0.91417682E+04                                10.864276                            6.669270       0.014008       1.983172                    0.999638      28.520899      81.287495       0.634385       0.419716      -1.061377      -0.006324       0.010499      -0.015413       0.019693      -0.001269       0.033867       0.010202      -0.043443       0.002876      -0.047131       0.015873       0.031258             17.293414      20.944556       5.949157     -12.816835      10.250527      -7.706636      20.685158           0.000543
          217              C      12.321173       2.188841      19.641272      -0.246813      43.780834 0.42513716E+03  0.99324776E+04                                10.846697                            6.824767       0.167650       2.025236                    0.999506      29.805336      85.227712       0.638116       0.410845      -1.068520      -0.001746      -0.002315      -0.002378       0.003750      -0.013508       0.020478       0.007960      -0.023576      -0.016250      -0.032806       0.012052       0.020754             16.723420      19.668680       5.725542     -11.728587      10.788380      -7.801266      19.713198           0.000050
          218              C      11.751486       1.439251      20.731941       0.653813      23.947890 0.24348678E+03  0.50088207E+04                                 7.856826                            5.583033      -0.092133       2.038320                    0.999700      21.617929      60.339166       0.620226       0.480061      -1.015390      -0.015214      -0.020215       0.025799       0.036135       0.017067       0.045314       0.071691      -0.028105       0.015473      -0.073345      -0.023884       0.097229             10.921900      11.823094       3.054224      -6.020679       8.178687      -5.065065      12.763918           0.000058
          219              C      -1.792580       5.510592      13.821678       0.084645      22.060579 0.29856823E+03  0.63741005E+04                                 6.786153                            5.654659       0.262053       2.109606                    0.999831      25.006407      67.952845       0.714382       0.401606      -1.076549      -0.070661       0.049772      -0.081042       0.118482       0.026751      -0.018515       0.004021       0.060620      -0.078437      -0.038463      -0.018138       0.056601              7.698674       8.599749       1.666409      -1.993184       6.977898      -2.022165       7.518375           0.000001
          220              C      -1.471330       6.435800      12.746582      -0.476349      25.522304 0.38143949E+03  0.86398524E+04                                 7.242216                            6.222503       0.414244       2.090849                    0.999643      30.670426      85.274887       0.710378       0.380659      -1.093302      -0.023461      -0.065610       0.072112       0.100276       0.004722      -0.002345      -0.016825      -0.028481       0.040480      -0.021755      -0.006306       0.028061              7.976193       8.115521       1.552281      -1.706207       7.631235      -2.039029       8.181823          -0.000005
          221              C      15.440934       5.212018       0.562926      -0.071086      52.257701 0.52524662E+03  0.12928724E+05                                12.276328                            7.739491      -0.476258       1.833227                    0.997529      29.587560      86.649354       0.581863       0.427654      -1.058580       0.030566       0.056409      -0.027225       0.069696       0.022688      -0.010028      -0.027063       0.032536       0.047792      -0.043197       0.001519       0.041678             18.485114      13.485861       1.716020     -10.196894      19.280857      -2.576939      22.688625          -0.000002
          222              C      15.329569       3.832127       0.438344       0.212916      37.199451 0.38895997E+03  0.88981425E+04                                 9.858086                            6.703233      -0.069841       1.979546                    0.999823      26.362012      74.886466       0.618040       0.433207      -1.053189       0.020496      -0.049157      -0.045290       0.069912      -0.011860      -0.011570       0.009824      -0.001647       0.033742      -0.017671      -0.006408       0.024080             13.216072       9.913048       0.459923      -6.527137      16.090013      -0.001620      13.645157           0.000032
          223              C      14.549140       3.114020       1.336949      -0.283894      43.311243 0.51197315E+03  0.12586757E+05                                10.802039                            7.599498      -0.137517       1.903554                    0.999530      32.441945      96.574071       0.588960       0.423013      -1.055978      -0.011359      -0.005989       0.007056       0.014652       0.009086       0.020769       0.001274      -0.017284      -0.004353      -0.026756       0.005969       0.020787             14.458845      12.084565       2.352001      -8.924857      13.765687      -2.014381      17.526283          -0.000010
          224              C      13.880290       3.775803       2.360136       0.088681      42.738038 0.40483998E+03  0.92970800E+04                                10.680964                            6.713096      -0.116969       1.971414                    0.999221      26.334022      73.457407       0.638924       0.417440      -1.069566      -0.007246      -0.027952       0.007439       0.029819       0.004903      -0.018702      -0.013378       0.014898       0.001888      -0.020528      -0.006839       0.027367             16.037087      11.293134       4.925196      -7.628871      21.127977      -4.396757      15.690150           0.000012
          225              C      13.991656       5.155695       2.484718       0.033654      40.442867 0.40219830E+03  0.92434502E+04                                10.287243                            6.703385      -0.127303       1.967699                    0.999399      26.760439      75.262560       0.636111       0.418967      -1.066030       0.000168       0.027084       0.014631       0.030784      -0.008798      -0.003545       0.009866      -0.000637      -0.006790      -0.011441      -0.003927       0.015368             14.541435       9.311186       0.608261      -6.334699      19.303957       1.618089      15.009161          -0.000045
          226              C      14.772085       5.873802       1.586113       0.063884      38.825192 0.39872859E+03  0.91910896E+04                                10.146592                            6.770575      -0.212324       1.944086                    0.999399      26.964417      77.237815       0.616327       0.431127      -1.052996       0.004965       0.015020       0.008923       0.018162      -0.004440       0.003985       0.002915       0.001019       0.011446      -0.008314       0.002307       0.006008             14.143861      10.072944      -0.250723      -7.694479      14.987202       1.841585      17.371438           0.000027
          227              C      14.839760       7.249624       1.738380      -0.131146      38.348193 0.43644829E+03  0.10317749E+05                                 9.996629                            7.040390      -0.017039       1.961139                    0.999683      29.979796      87.720478       0.608362       0.425885      -1.053432      -0.011127      -0.018055       0.014347       0.025605       0.019093      -0.008918      -0.026513      -0.001532      -0.019854      -0.029423      -0.008337       0.037759             12.910972       8.734558      -1.814559      -6.241927      13.885037       4.377566      16.113321          -0.000004
          228              C      14.244371       7.954241       2.751185      -0.144171      36.164518 0.42611920E+03  0.99582068E+04                                 9.516731                            6.878405       0.159929       2.022237                    0.999687      29.309750      83.741033       0.629478       0.416366      -1.065276      -0.002067      -0.004693       0.001169       0.005259       0.004861      -0.009416       0.004089      -0.047885      -0.020304      -0.026051      -0.002060       0.028112             12.224276       8.843089      -1.815875      -6.420283      12.047899       4.137086      15.781841           0.000080
          229              C      13.477649       7.202510       3.675745       0.109203      41.601213 0.40276974E+03  0.92281608E+04                                10.547755                            6.696872      -0.101558       1.979483                    0.999218      26.089444      72.446379       0.640220       0.417560      -1.070593       0.006027       0.012105      -0.002228       0.013704      -0.004582      -0.035638       0.020078      -0.017975       0.021772      -0.041390      -0.002318       0.043708             16.041215      10.030780      -4.007539      -7.817383      18.630887       8.754580      19.461977          -0.000536
          230              C      13.327733       5.836111       3.531553      -0.201496      41.795016 0.46823902E+03  0.11217554E+05                                10.503873                            7.233639       0.083988       1.983058                    0.999676      30.621234      88.945502       0.610096       0.419061      -1.062222       0.010510      -0.019940      -0.017552       0.028568       0.013616      -0.013617      -0.023870       0.045508       0.035830      -0.040596       0.002150       0.038445             14.137888       8.302982      -2.177690      -4.978064      19.978066       6.226902      14.132615          -0.000055
          231              C      13.015051       2.961963       3.254127      -0.076524      40.987529 0.40013413E+03  0.92324518E+04                                10.525039                            6.723162      -0.057589       1.962331                    0.999520      28.647363      82.122929       0.626645       0.423616      -1.057536       0.021071       0.014352      -0.025397       0.035986      -0.001282       0.016387       0.033343       0.047952       0.063790      -0.051223       0.007500       0.043723             16.449597      11.654797       7.308651      -6.994523      23.135465     -10.374912      14.558527          -0.000002
          232              C      13.169255       1.724066       3.549433      -0.226553      41.450330 0.43508338E+03  0.10191962E+05                                10.419211                            6.866187       0.212834       2.040649                    0.999698      29.690374      84.150726       0.643474       0.406340      -1.074815       0.012526      -0.018959       0.001494       0.022772      -0.007021       0.013470       0.006109       0.020306       0.036826      -0.021749      -0.000501       0.022249             15.990179      12.078478       6.706759      -7.243359      21.048355      -9.926812      14.843705           0.000007
          233              C      12.166947       1.066569       4.523018       0.643900      23.164172 0.24938061E+03  0.51524295E+04                                 7.676765                            5.642937      -0.112371       2.030973                    0.999443      21.741159      60.492475       0.619124       0.478827      -1.017700      -0.023564      -0.016634       0.026098       0.038898       0.024789       0.064290       0.060220      -0.012205       0.072351      -0.071010      -0.035670       0.106680             10.599905       9.586077       3.579661      -4.715394      11.793765      -5.676774      10.419873           0.000000
          234              C      12.785884       7.877144       4.804481      -0.068144      42.943434 0.39626462E+03  0.91084313E+04                                10.839159                            6.656657       0.018250       1.984846                    0.999627      28.487953      81.144819       0.635462       0.419332      -1.061688       0.010242       0.005863      -0.014878       0.018990       0.001543       0.010157      -0.034066       0.042886       0.001517      -0.047193       0.016140       0.031053             17.246084      10.224779      -5.926826      -7.682720      20.889966      12.773948      20.623506          -0.000526
          235              C      12.897250       9.095766       5.222061      -0.248961      43.882585 0.42628257E+03  0.99660483E+04                                10.863662                            6.834787       0.168265       2.024643                    0.999504      29.842416      85.365966       0.637525       0.410945      -1.068443      -0.002293       0.000984      -0.002614       0.003614       0.013556       0.009232      -0.020704       0.023636      -0.016713      -0.033559       0.012786       0.020772             16.751171      10.802901      -5.737199      -7.812131      19.706944      11.752385      19.743670          -0.000127
          236              C      12.147660       9.665458       6.312730       0.654945      23.936495 0.24335729E+03  0.50056076E+04                                 7.855444                            5.582467      -0.094491       2.037759                    0.999704      21.609723      60.317539       0.620090       0.480219      -1.015283      -0.020050       0.013997       0.025306       0.035189      -0.017524       0.071271      -0.045600       0.027697       0.018019      -0.072754      -0.024574       0.097328             10.918412       8.175325      -3.052423      -5.061696      11.821694       6.018791      12.758218          -0.000064
          237              C       5.510632      -8.915807      28.240889       0.084603      22.071404 0.29871915E+03  0.63780007E+04                                 6.787649                            5.655413       0.260691       2.109033                    0.999828      25.013330      67.970833       0.714476       0.401510      -1.076635       0.050278       0.072164      -0.081149       0.119669      -0.028521       0.004600       0.019606      -0.061307      -0.080805      -0.040576      -0.018026       0.058602              7.701044       6.979672      -1.667737      -2.022911       8.605507       1.995764       7.517952           0.000000
          238              C       6.435841      -9.237063      27.165793      -0.479238      25.548715 0.38193489E+03  0.86532163E+04                                 7.243886                            6.223590       0.418230       2.091606                    0.999616      30.695310      85.333230       0.710876       0.380298      -1.093645      -0.066646       0.024194       0.071996       0.101047      -0.005170      -0.017378       0.002242       0.029846       0.041691      -0.022759      -0.006307       0.029066              7.978686       7.634950      -1.555538      -2.039110       8.117621       1.709679       8.183487           0.000001
          239              C       5.975931      16.204884       0.562926      -0.072874      52.319939 0.52605275E+03  0.12952125E+05                                12.279480                            7.741134      -0.467098       1.835440                    0.997657      29.610847      86.698712       0.582349       0.427180      -1.058988      -0.030946      -0.056880      -0.027558       0.070374       0.022898       0.008965       0.026164       0.033548       0.046321      -0.043190       0.002876       0.040314             18.490663      13.490052       1.718230      10.202124      19.282512       2.581063      22.699425           0.000002
          240              C       6.087296      17.584775       0.438344       0.214060      37.153443 0.38846111E+03  0.88836594E+04                                 9.849532                            6.698527      -0.069721       1.979786                    0.999794      26.343923      74.816095       0.618329       0.433154      -1.053247      -0.021521       0.048330      -0.044762       0.069300      -0.011910       0.011674      -0.009979      -0.001474       0.035536      -0.017994      -0.006516       0.024510             13.203020       9.903690       0.457571       6.520047      16.072842      -0.000697      13.632527          -0.000032
          241              C       6.867728      18.302885       1.336949      -0.285302      43.419725 0.51350370E+03  0.12634155E+05                                10.823076                            7.614006      -0.140968       1.902184                    0.999525      32.479990      96.733360       0.588016       0.423364      -1.055730       0.011857       0.006349       0.006399       0.014894       0.008697      -0.021281      -0.000793      -0.017628      -0.002655      -0.027297       0.006676       0.020621             14.489479      12.112389       2.357611       8.948636      13.786711       2.021486      17.569336           0.000010
          242              C       7.536581      17.641105       2.360136       0.090528      42.675212 0.40423216E+03  0.92796936E+04                                10.671314                            6.708384      -0.115929       1.972137                    0.999184      26.314448      73.390762       0.639097       0.417481      -1.069533       0.006945       0.027818       0.008087       0.029791       0.004836       0.019388       0.012424       0.015900       0.000996      -0.020313      -0.007378       0.027691             16.020562      11.281992       4.921299       7.619514      21.106773       4.394417      15.672920          -0.000011
          243              C       7.425215      16.261214       2.484718       0.029387      40.580051 0.40387584E+03  0.92903287E+04                                10.300810                            6.711404      -0.115487       1.970481                    0.999332      26.824370      75.440664       0.636668       0.418225      -1.066656      -0.000137      -0.027301       0.013982       0.030674      -0.008321       0.002846      -0.010299      -0.000107      -0.006310      -0.011985      -0.002894       0.014880             14.561204       9.323227       0.606982       6.344552      19.329578      -1.622978      15.030807           0.000044
          244              C       6.644783      15.543104       1.586113       0.066283      38.770799 0.39801150E+03  0.91720116E+04                                10.146219                            6.770565      -0.216767       1.942819                    0.999512      26.937603      77.193702       0.615392       0.431902      -1.052342      -0.004494      -0.013391       0.008215       0.016340      -0.004598      -0.004075      -0.002334      -0.000911       0.011562      -0.008293       0.002425       0.005868             14.142973      10.072503      -0.251717       7.694167      14.985236      -1.842850      17.371180          -0.000027
          245              C       6.577108      14.167282       1.738380      -0.128737      38.290905 0.43564447E+03  0.10293738E+05                                 9.988207                            7.035109      -0.019602       1.960769                    0.999648      29.944459      87.588461       0.608449       0.426031      -1.053368       0.010921       0.017556       0.013878       0.024902       0.019028       0.009574       0.027885      -0.002846      -0.021141      -0.030386      -0.008850       0.039236             12.899074       8.725872      -1.814577       6.234078      13.875249      -4.376620      16.096102           0.000003
          246              C       7.172501      13.462668       2.751185      -0.144260      36.172897 0.42625644E+03  0.99625708E+04                                 9.517914                            6.879254       0.158202       2.021683                    0.999699      29.319818      83.784411       0.629452       0.416335      -1.065258       0.003012       0.004840       0.003109       0.006493       0.005107       0.009243      -0.003071      -0.047520      -0.022454      -0.025585      -0.002587       0.028172             12.224332       8.841831      -1.815486       6.417697      12.053336      -4.137382      15.777829          -0.000083
          247              C       7.939227      14.214403       3.675745       0.105891      41.717904 0.40415054E+03  0.92673577E+04                                10.563027                            6.706275      -0.098809       1.979620                    0.999206      26.138992      72.604237       0.640092       0.417302      -1.070801      -0.006472      -0.012390      -0.002407       0.014184      -0.005261       0.035110      -0.020049      -0.017269       0.020421      -0.040545      -0.002938       0.043483             16.064437      10.045468      -4.014097       7.830583      18.656429      -8.767757      19.491413           0.000536
          248              C       8.089142      15.580801       3.531553      -0.197051      41.612656 0.46584234E+03  0.11146119E+05                                10.476193                            7.216965       0.074202       1.981010                    0.999624      30.543343      88.671047       0.610548       0.419277      -1.062057      -0.010376       0.020027      -0.017884       0.028785       0.013390       0.013881       0.023838       0.044124       0.037024      -0.040039       0.001611       0.038428             14.095161       8.282280      -2.167138       4.963999      19.911908      -6.200403      14.091295           0.000055
          249              C       8.401824      18.454948       3.254127      -0.074508      40.917429 0.39936111E+03  0.92100369E+04                                10.515406                            6.717942      -0.050025       1.964921                    0.999536      28.614438      82.004528       0.626718       0.423778      -1.057449      -0.020756      -0.013628      -0.024155       0.034641      -0.001972      -0.016351      -0.033208       0.048085       0.061400      -0.051162       0.008171       0.042990             16.432742      11.643785       7.300407       6.987044      23.110188      10.363590      14.544252           0.000001
          250              C       8.247620      19.692846       3.549433      -0.228408      41.503695 0.43571958E+03  0.10210749E+05                                10.429048                            6.872035       0.212639       2.040434                    0.999691      29.710188      84.227078       0.643074       0.406439      -1.074733      -0.012768       0.020008       0.000893       0.023752      -0.007441      -0.013704      -0.006066       0.021418       0.037703      -0.022504      -0.000293       0.022797             16.007283      12.091545       6.716946       7.252772      21.069017       9.939836      14.861289          -0.000008
          251              C       9.249969      -1.066554       4.523018       0.645202      23.138109 0.24906732E+03  0.51443153E+04                                 7.671052                            5.639300      -0.106379       2.032906                    0.999441      21.727154      60.442930       0.619342       0.478812      -1.017713       0.023028       0.016282       0.025969       0.038338       0.024836      -0.064256      -0.059924      -0.014037       0.073377      -0.071012      -0.035575       0.106586             10.590155       9.578621       3.574442       4.710397      11.781512       5.669624      10.410333          -0.000000
          252              C       8.630996      13.539772       4.804481      -0.066487      42.856103 0.39554525E+03  0.90875826E+04                                10.820700                            6.648130       0.020801       1.985817                    0.999696      28.468085      81.063625       0.636238       0.419019      -1.061907      -0.010389      -0.005236      -0.015351       0.019261       0.000934      -0.009768       0.033313       0.042152       0.001189      -0.046107       0.015573       0.030534             17.208754      10.205715      -5.906999       7.664739      20.844575     -12.737256      20.575973           0.000526
          253              C       8.519630      12.321151       5.222061      -0.248706      43.824899 0.42576552E+03  0.99503896E+04                                10.850486                            6.828079       0.172107       2.025997                    0.999498      29.829113      85.297192       0.638232       0.410637      -1.068703       0.002207      -0.000832      -0.003168       0.003949       0.013837      -0.009325       0.020719       0.022031      -0.017604      -0.033457       0.012806       0.020651             16.726352      10.788085      -5.723539       7.798524      19.680411     -11.729734      19.710561           0.000125
          254              C       9.269225      11.751464       6.312730       0.656094      23.938268 0.24341061E+03  0.50070948E+04                                 7.856000                            5.583434      -0.090902       2.038647                    0.999697      21.612816      60.333099       0.619962       0.480280      -1.015227       0.020073      -0.015512       0.025737       0.036138      -0.017479      -0.071019       0.045467       0.025923       0.015915      -0.072801      -0.023853       0.096655             10.917834       8.176065      -3.051920       5.061932      11.819716      -6.017198      12.757722           0.000064
          255              C      -5.510535       8.915903      28.240889       0.084250      22.053040 0.29843172E+03  0.63701757E+04                                 6.782832                            5.651820       0.263755       2.110124                    0.999793      25.002967      67.928284       0.714886       0.401387      -1.076744      -0.050490      -0.070695      -0.080253       0.118269      -0.027507      -0.004171      -0.019125      -0.061703      -0.077909      -0.039303      -0.018281       0.057584              7.694766       6.974773      -1.663616       2.019548       8.596676      -1.992159       7.512850          -0.000001
          256              C      -6.435748       9.237155      27.165793      -0.476501      25.499939 0.38096975E+03  0.86260580E+04                                 7.234854                            6.215704       0.418051       2.092099                    0.999651      30.658069      85.208924       0.711316       0.380296      -1.093626       0.065169      -0.024579       0.072680       0.100665      -0.006017       0.017052      -0.001513       0.027872       0.042314      -0.022376      -0.006051       0.028427              7.968039       7.623827      -1.549516       2.033622       8.107797      -1.704863       8.172494           0.000000
          257              O      10.650020       1.850032      23.858026      -0.557173      32.240975 0.48454276E+03  0.11366275E+05                                 8.087981                            6.764494       0.387553       2.156081                    0.999046      27.867547      72.714136       0.737310       0.354136      -1.141176       0.013979      -0.006297       0.002407       0.015519       0.025333       0.017578      -0.047436       0.088343       0.049234      -0.084344       0.037863       0.046481             10.031905      12.995593       2.218164       4.955430       7.221658       2.025428       9.878465           0.060524
          258              O      12.348383       0.410603      24.007409      -0.538662      30.691474 0.47809879E+03  0.11186574E+05                                 7.826076                            6.751566       0.273193       2.128185                    0.998915      27.461724      71.751039       0.732157       0.357538      -1.137542      -0.009251       0.011767       0.006183       0.016195       0.011993      -0.051695      -0.002876      -0.079845       0.023102      -0.076458       0.029370       0.047087              9.198703       7.620429       2.102219       2.103415      10.725762       4.021375       9.249917          -0.048262
          259              O       0.152309       1.682121      22.168671      -0.551550      33.019200 0.48665179E+03  0.11433824E+05                                 8.252291                            6.798056       0.362211       2.149692                    0.999051      27.812097      72.744742       0.732066       0.356109      -1.139027      -0.016718      -0.009495       0.005189       0.019914      -0.037142      -0.028429      -0.055623       0.066517       0.023091      -0.092552       0.043496       0.049057             10.303567      13.576549      -2.485891      -5.152011       6.966839       2.094855      10.367314           0.060140
          260              O      -1.768357       0.526893      21.999101      -0.559060      31.662691 0.50785279E+03  0.12043601E+05                                 7.980811                            6.944481       0.322822       2.139606                    0.998751      27.825504      72.798787       0.725295       0.356101      -1.140567       0.009113       0.017789       0.013481       0.024109      -0.001407       0.041676       0.011207      -0.094205       0.038169      -0.073919       0.026639       0.047280              9.337798       7.660172      -1.484082      -1.413709       9.362897       4.421607      10.990324          -0.059850
          261              O       3.234139      16.000995       0.615989      -0.224974      28.584813 0.34762374E+03  0.74801384E+04                                 7.525716                            5.740036       0.350485       2.226508                    0.999250      22.988766      56.835704       0.800857       0.355427      -1.143899      -0.111074      -0.049114      -0.119242       0.170201      -0.083714      -0.087686       0.063773       0.195885      -0.133029      -0.126757      -0.069966       0.196723              9.226345      12.943010      -3.440806      -3.770748       6.604312       3.085454       8.131712           0.000028
          262              O      10.766962      -1.849951      23.858026      -0.556266      32.231211 0.48434931E+03  0.11360767E+05                                 8.086924                            6.763631       0.392270       2.157485                    0.999081      27.859824      72.694313       0.737267       0.354187      -1.141119      -0.014295       0.007069       0.002118       0.016088       0.025340      -0.017902       0.047012       0.088359       0.048763      -0.084067       0.037315       0.046752             10.030614      12.994645       2.218368      -4.954842       7.220679      -2.025141       9.876517          -0.060502
          263              O       9.068600      -0.410521      24.007409      -0.538324      30.657354 0.47745908E+03  0.11167611E+05                                 7.819510                            6.746531       0.272374       2.128129                    0.998835      27.447726      71.696272       0.732531       0.357484      -1.137612       0.009015      -0.012555       0.006495       0.016765       0.011816       0.051828       0.002674      -0.080839       0.024936      -0.076985       0.029921       0.047063              9.190077       7.613515       2.099164      -2.100460      10.715622      -4.016528       9.241094           0.048273
          264              O      -0.152233      -1.682046      22.168671      -0.549901      32.983552 0.48595924E+03  0.11413432E+05                                 8.246959                            6.793413       0.364801       2.150631                    0.999047      27.792277      72.678617       0.732288       0.356129      -1.139016       0.017709       0.010078       0.005497       0.021104      -0.036700       0.029439       0.055913       0.067938       0.022050      -0.093231       0.042724       0.050507             10.297495      13.569398      -2.484118       5.149645       6.962151      -2.093400      10.360937          -0.060112
          265              O       1.768432      -0.526818      21.999101      -0.559404      31.667084 0.50795304E+03  0.12046493E+05                                 7.981190                            6.944790       0.323948       2.139918                    0.998769      27.831798      72.815244       0.725342       0.356062      -1.140606      -0.008980      -0.017997       0.013443       0.024192      -0.001354      -0.041470      -0.011031      -0.093346       0.037850      -0.073377       0.026542       0.046834              9.338943       7.660783      -1.484658       1.414245       9.363483      -4.422311      10.992564           0.060019
          266              O      18.182726       5.415907       0.615989      -0.225219      28.607233 0.34790792E+03  0.74880893E+04                                 7.530635                            5.743302       0.351602       2.226765                    0.999252      22.993106      56.861001       0.800404       0.355542      -1.143760       0.110372       0.048608      -0.119371       0.169688      -0.084542       0.087992      -0.063846       0.194818      -0.132456      -0.126560      -0.070524       0.197084              9.232784      12.952512      -3.444087       3.773981       6.608914      -3.087887       8.136926          -0.000028
          267              O      12.558439      10.766934       9.438815      -0.556277      32.233405 0.48440985E+03  0.11362617E+05                                 8.087223                            6.764193       0.388426       2.156300                    0.999035      27.860779      72.699756       0.737209       0.354201      -1.141100      -0.006701      -0.014983       0.002103       0.016548      -0.024661      -0.047212      -0.017869      -0.089360       0.047633      -0.084193       0.037050       0.047143             10.030031       7.220490      -2.217405       2.024791      12.993389      -4.954144       9.876216          -0.060468
          268              O      11.119013       9.068574       9.588198      -0.538640      30.676163 0.47778895E+03  0.11177430E+05                                 7.823263                            6.749234       0.270181       2.127392                    0.998873      27.454713      71.724901       0.732312       0.357523      -1.137563       0.012069       0.009030       0.006018       0.016230      -0.012121      -0.003130       0.051909       0.079250       0.024391      -0.076470       0.029004       0.047466              9.195004      10.721324      -2.100895       4.019039       7.618434      -2.102275       9.245255           0.048248
          269              O      12.390547      -0.152261       7.749460      -0.544941      32.869913 0.48374717E+03  0.11348187E+05                                 8.225697                            6.775737       0.360120       2.150438                    0.999043      27.731729      72.470749       0.733622       0.355898      -1.139235      -0.012687       0.016909       0.002765       0.021320       0.037101      -0.055923       0.030644      -0.070584       0.026751      -0.094662       0.042092       0.052570             10.270239       6.945805       2.477092       2.093084      13.528419       5.139264      10.336491           0.000006
          270              O      11.235316       1.768406       7.579891      -0.554445      31.602932 0.50634423E+03  0.11998444E+05                                 7.969501                            6.932381       0.323461       2.140626                    0.998764      27.773403      72.625107       0.726234       0.355918      -1.140757       0.015759      -0.011037       0.011807       0.022573       0.001548       0.012416      -0.042183       0.096144       0.039148      -0.075238       0.026260       0.048978              9.327849       9.354174       1.487563       4.422747       7.652552       1.421701      10.976820           0.000015
          271              O      -5.415893       7.474309      15.035199      -0.223636      28.516805 0.34667352E+03  0.74543475E+04                                 7.513287                            5.731763       0.355789       2.228696                    0.999276      22.961612      56.742231       0.801549       0.355375      -1.143978      -0.049164       0.111011      -0.120497       0.171055       0.084507       0.064531       0.087855      -0.195372      -0.131465      -0.127399      -0.069846       0.197244              9.210087       6.593487       3.433603       3.079207      12.918485       3.763336       8.118290          -0.000044
          272              O       8.858456      10.649998       9.438815      -0.555852      32.230336 0.48430214E+03  0.11359478E+05                                 8.087217                            6.763646       0.388639       2.156604                    0.999076      27.857571      72.689825       0.737204       0.354223      -1.141080       0.006316       0.014790       0.002889       0.016340      -0.025221       0.047240       0.018056      -0.089672       0.050245      -0.084771       0.037408       0.047363             10.031113       7.220775      -2.218252      -2.025072      12.995873       4.955436       9.876691           0.060490
          273              O      10.297883      12.348358       9.588198      -0.538023      30.630973 0.47694715E+03  0.11152414E+05                                 7.814168                            6.742228       0.272809       2.128561                    0.998882      27.437111      71.653323       0.732891       0.357411      -1.137693      -0.011978      -0.009212       0.006627       0.016500      -0.011687       0.002182      -0.052237       0.079880       0.023573      -0.076980       0.030297       0.046683              9.182510      10.707938      -2.096313      -4.012917       7.607101       2.097575       9.232492          -0.048270
          274              O       9.026380       0.152287       7.749460      -0.545790      32.898273 0.48423438E+03  0.11362610E+05                                 8.230840                            6.779379       0.398767       2.162577                    0.999142      27.744299      72.515946       0.733378       0.355923      -1.139202       0.011688      -0.017380       0.003078       0.021169       0.036828       0.056346      -0.030384      -0.071320       0.027172      -0.094946       0.042320       0.052626             10.278018       6.950910       2.480027      -2.095607      13.538745      -5.143931      10.344398          -0.000009
          275              O      10.181610      -1.768381       7.579891      -0.553454      31.562883 0.50554285E+03  0.11974633E+05                                 7.962621                            6.926643       0.324693       2.141320                    0.998803      27.756951      72.565910       0.726579       0.355893      -1.140785      -0.016804       0.010948       0.011822       0.023280       0.001889      -0.013092       0.041499       0.097312       0.037752      -0.075144       0.025392       0.049752              9.319167       9.346098       1.484313      -4.418412       7.644728      -1.418393      10.966675          -0.000015
          276              O       5.415907      13.942642      15.035199      -0.223742      28.534552 0.34697961E+03  0.74625769E+04                                 7.515611                            5.734073       0.355344       2.228323                    0.999233      22.971273      56.772408       0.801433       0.355348      -1.144000       0.049327      -0.110773      -0.120755       0.171130       0.083823      -0.064321      -0.087686      -0.196878      -0.130824      -0.127649      -0.069398       0.197047              9.212372       6.596347       3.434847      -3.080468      12.920586      -3.762073       8.120184           0.000045
          277              O      -0.058432      -1.849959      19.399606      -0.556298      32.237310 0.48447669E+03  0.11364616E+05                                 8.088016                            6.764762       0.388301       2.156251                    0.999035      27.861732      72.704437       0.737158       0.354212      -1.141087       0.015002       0.006717      -0.002090       0.016570      -0.024676      -0.017861      -0.047217       0.089343       0.047664      -0.084198       0.037069       0.047129             10.031348      12.994364      -2.218054      -4.954994       7.221579       2.025476       9.878100          -0.060455
          278              O       1.639926      -0.410529      19.250223      -0.538673      30.681038 0.47787435E+03  0.11179974E+05                                 7.824278                            6.749955       0.270008       2.127319                    0.998872      27.456115      71.731308       0.732251       0.357536      -1.137548      -0.009058      -0.012083      -0.006013       0.016254      -0.012143       0.051903      -0.003141      -0.079263       0.024433      -0.076473       0.028986       0.047487              9.196775       7.619508      -2.101792      -2.103238      10.723208       4.020212       9.247610           0.048240
          279              O      10.860763      -1.682047      21.088961      -0.550080      32.992992 0.48621999E+03  0.11421161E+05                                 8.248405                            6.795518       0.358624       2.148858                    0.999058      27.798215      72.700776       0.732125       0.356159      -1.138985      -0.017680       0.010566      -0.005585       0.021340       0.036324       0.029118      -0.055651       0.067433       0.022594      -0.092587       0.042503       0.050084             10.297746      13.569397       2.483714       5.148038       6.963166       2.092673      10.360676          -0.060150
          280              O       8.940094      -0.526820      21.258530      -0.559958      31.723294 0.50904251E+03  0.12079296E+05                                 7.992310                            6.953662       0.321264       2.138624                    0.998785      27.850667      72.895430       0.724626       0.356209      -1.140442       0.009129      -0.017590      -0.013774       0.024134       0.001320      -0.042077       0.010577      -0.093449       0.037191      -0.073828       0.027187       0.046641              9.353334       7.673145       1.488764       1.418483       9.376916       4.429995      11.009941           0.059881
          281              O       3.234162      16.124379      13.803222      -0.223661      28.517955 0.34668912E+03  0.74547727E+04                                 7.513487                            5.731897       0.355761       2.228675                    0.999276      22.962109      56.743952       0.801538       0.355376      -1.143977      -0.111017       0.049172       0.120507       0.171069       0.084508       0.087858       0.064534       0.195379      -0.131479      -0.127403      -0.069848       0.197251              9.210105      12.918611       3.433611       3.763003       6.593543       3.079076       8.118161          -0.000039
          282              O       0.058498       1.850025      19.399606      -0.555872      32.234257 0.48436911E+03  0.11361481E+05                                 8.088011                            6.764216       0.388511       2.156554                    0.999076      27.858527      72.694515       0.737153       0.354234      -1.141068      -0.014810      -0.006333      -0.002876       0.016361      -0.025236       0.018048       0.047245       0.089655       0.050276      -0.084776       0.037427       0.047349             10.032433      12.996856      -2.218903       4.956291       7.221865      -2.025757       9.878579           0.060480
          283              O      -1.639860       0.410595      19.250223      -0.538056      30.635789 0.47703138E+03  0.11154923E+05                                 7.815170                            6.742940       0.272635       2.128489                    0.998881      27.438502      71.659672       0.732831       0.357423      -1.137679       0.009240       0.011992      -0.006621       0.016524      -0.011709      -0.052232       0.002193      -0.079893       0.023615      -0.076984       0.030279       0.046704              9.184261       7.608161      -2.097200       2.098530      10.709798      -4.014077       9.234826          -0.048260
          284              O      10.556209       1.682119      21.088961      -0.550861      33.019967 0.48667560E+03  0.11434684E+05                                 8.253333                            6.798936       0.363508       2.150021                    0.999074      27.809855      72.743175       0.731894       0.356183      -1.138951       0.018070      -0.009578      -0.005835       0.021268       0.036047      -0.028891       0.056116       0.068267       0.022979      -0.092938       0.042724       0.050215             10.305297      13.579439       2.486615      -5.152671       6.968076      -2.095165      10.368377           0.060187
          285              O      12.476879       0.526892      21.258530      -0.559055      31.685352 0.50828843E+03  0.12056846E+05                                 7.985775                            6.948253       0.322605       2.139329                    0.998823      27.835416      72.840030       0.724954       0.356182      -1.140471      -0.009040       0.018704      -0.013839       0.024961       0.001694       0.041350      -0.011234      -0.094527       0.035823      -0.073656       0.026304       0.047352              9.345064       7.665723       1.485598      -1.415264       9.369171      -4.425811      11.000298          -0.059983
          286              O      -3.234152       5.292568      13.803222      -0.223767      28.535700 0.34699519E+03  0.74630018E+04                                 7.515811                            5.734207       0.355319       2.228303                    0.999233      22.971772      56.774134       0.801422       0.355349      -1.143998       0.110779      -0.049336       0.120765       0.171143       0.083824      -0.087689      -0.064323       0.196885      -0.130837      -0.127653      -0.069400       0.197053              9.212389      12.920701       3.434855      -3.761741       6.596404      -3.080340       8.120060           0.000039
          287              O      12.558450      -0.058460       4.980395      -0.549541      32.067079 0.48111297E+03  0.11265485E+05                                 8.057481                            6.738758       0.430461       2.171338                    0.999177      27.772661      72.394732       0.739025       0.353952      -1.141356      -0.009607       0.013039       0.000315       0.016199       0.026553       0.047239      -0.019887      -0.090277       0.045965      -0.085676       0.036483       0.049193              9.993430       7.196378       2.210185      -2.022768      12.942425      -4.938646       9.841487          -0.000003
          288              O      11.119017       1.639900       4.831012      -0.531778      30.491173 0.47401962E+03  0.11066252E+05                                 7.787992                            6.719014       0.276978       2.131237                    0.998811      27.353214      71.363225       0.734608       0.357146      -1.137972       0.011134      -0.010299      -0.004081       0.015707       0.012075       0.001358       0.051492       0.081772       0.023556      -0.077124       0.031085       0.046038              9.151930      10.669743       2.087338      -4.002899       7.580745      -2.094184       9.205303           0.000003
          289              O      12.390526      10.860735       6.669750      -0.549864      32.976827 0.48585292E+03  0.11410249E+05                                 8.245600                            6.792509       0.365042       2.150723                    0.999048      27.790708      72.671044       0.732367       0.356112      -1.139036      -0.010057      -0.017679      -0.005487       0.021066      -0.036683       0.055933       0.029442      -0.067979       0.021979      -0.093247       0.042722       0.050524             10.295201       6.960455      -2.482890      -2.092302      13.567203       5.148000      10.357944          -0.060111
          290              O      11.235302       8.940068       6.839320      -0.559342      31.659489 0.50781802E+03  0.12042418E+05                                 7.979650                            6.943714       0.324223       2.140039                    0.998770      27.829457      72.805037       0.725427       0.356047      -1.140625       0.017962       0.008944      -0.013421       0.024141      -0.001306      -0.011025      -0.041495       0.093337       0.037776      -0.073383       0.026533       0.046850              9.336266       9.360790      -1.483445      -4.420301       7.659404       1.413141      10.988602           0.059997
          291              O       5.292606      -7.474236      28.222432      -0.225085      28.600031 0.34782007E+03  0.74856975E+04                                 7.529298                            5.742545       0.351750       2.226872                    0.999251      22.990537      56.852043       0.800466       0.355538      -1.143768      -0.048555      -0.110324       0.119299       0.169592      -0.084537      -0.063877       0.087979      -0.194769      -0.132341      -0.126574      -0.070484       0.197058              9.230779       6.607565      -3.442976      -3.086952      12.949663       3.772583       8.135109           0.000017
          292              O       8.858467       0.058477       4.980395      -0.550525      32.078576 0.48134659E+03  0.11272153E+05                                 8.058796                            6.739900       0.425399       2.169798                    0.999131      27.781522      72.418106       0.739055       0.353900      -1.141415       0.008816      -0.012798      -0.000030       0.015541       0.026546      -0.047625       0.019534      -0.090148       0.046452      -0.085877       0.037048       0.048829              9.994959       7.197587       2.209970       2.023059      12.943636       4.939232       9.843654           0.000001
          293              O      10.297899      -1.639884       4.831012      -0.532031      30.523476 0.47461619E+03  0.11083936E+05                                 7.794297                            6.723784       0.277714       2.131288                    0.998893      27.366069      71.414599       0.734241       0.357204      -1.137898      -0.010277       0.010527      -0.003710       0.015172       0.012225      -0.001538      -0.051407       0.080856       0.021680      -0.076664       0.030587       0.046077              9.160239      10.679566       2.090279       4.007657       7.587336       2.097041       9.213815          -0.000004
          294              O       9.026360      10.556187       6.669750      -0.551511      33.012459 0.48654563E+03  0.11430645E+05                                 8.250932                            6.797157       0.362444       2.149781                    0.999052      27.810511      72.737140       0.732144       0.356092      -1.139046       0.009474       0.016688      -0.005178       0.019876      -0.037125      -0.055641      -0.028432      -0.066560       0.023021      -0.092567       0.043493       0.049074             10.301267       6.965144      -2.484656       2.093752      13.574344      -5.150354      10.364313           0.060135
          295              O      10.181584      12.476855       6.839320      -0.558996      31.654991 0.50771545E+03  0.12039457E+05                                 7.979252                            6.943388       0.323134       2.139738                    0.998752      27.823124      72.788442       0.725380       0.356085      -1.140587      -0.017758      -0.009073      -0.013463       0.024060      -0.001366       0.011205       0.041697       0.094197       0.038093      -0.073923       0.026627       0.047296              9.335095       9.360182      -1.482859       4.419584       7.658774      -1.412596      10.986330          -0.059828
          296              O      -5.292509       7.474332      28.222432      -0.224839      28.577610 0.34753624E+03  0.74777568E+04                                 7.524379                            5.739282       0.350635       2.226616                    0.999250      22.986197      56.826758       0.800919       0.355424      -1.143906       0.049062       0.111026       0.119171       0.170104      -0.083709       0.063803      -0.087673      -0.195837      -0.132914      -0.126771      -0.069925       0.196696              9.224336       6.602967      -3.439694       3.084520      12.940150      -3.769345       8.129893          -0.000016

******************************************************
Auxiliary information for the entire system
The total spin magnetic moment of the unit cell is   -0.000065
The total net atomic charge of the unit cell is   -0.000003
Accuracy of reproducing the electrostatic potential in the unit cell:
  The inner radius (bohr) =    5.0000
  The outer radius (bohr) =   12.0000
  Valid grid points have density less than (e/(bohr^3)) =    0.0001
  The number of valid grid points were=      2490046
  The rms potential error without charges in kcal/mol is=      4.17311
  The rms potential error with partial charges in kcal/mol is=      0.66173
  The RRMSE value at monopole order=      0.15857
  The rms potential error with partial charges and cloud penetration in kcal/mol is=      0.66595
  The RRMSE value at monopole order with cloud penetration is=      0.15958
  The rms potential error with partial charges and atomic dipoles in kcal/mol is=      0.23424
  The RRMSE value at dipole order=      0.05613
  The rms potential error with partial charges, atomic dipoles and cloud penetration in kcal/mol is=      0.22779
  The RRMSE value at dipole order with cloud penetration=      0.05459

******************************************************
The electron densities and ab initio electrostatic potential were computed in VASP using the PBE functional and
projector augmented wave method. See the main text of the journal article for a description of computational details.
The atomic charges, dipoles, and quadrupoles were computed with the DDEC6 method as described in
(a) T. A. Manz and N. Gabaldon Limas, RSC Adv. 6 (2016) 47771-47801 DOI: 10.1039/c6ra04656h
(b) N. Gabaldon Limas and T. A. Manz, RSC Adv. 8 (2018) 2678-2707 DOI: 10.1039/c7ra11829e.
For each atom in the material, the electron cloud parameters were fit to the spherically averaged atom-in-material
electron density using radial positions for which this density was between 10^-4 and 10^-2 electrons per cubic bohr.
The polarizabilities, dispersion coefficients, and quantum Drude oscillator (QDO) parameters were fit using the MCLF method.
The magnetic structure of the system was optimized in VASP from the default ferromagnetic initial guess using spin polarization.
The atomic spin moments (ASMs) were computed on this optimized magnetic structure using the DDEC6 partition as inputs
to the method of T. A. Manz and D. S. Sholl, J. Chem. Theory Comput. 7 (2011) 4146-4164 DOI: 10.1021/ct200539n.
The RMSE and RRMSE were computed using a uniform grid with Ewald summation.
