# Supplementary material for: A collection of forcefield precursors for metal–organic frameworks
Source: RSC Adv. 2019 Nov 13;9(63):36492–507. doi: 10.1039/c9ra07327b (PMC9075174; doi:10.1039/c9ra07327b)
Supplement: RA-009-C9RA07327B-s6104 [file RA-009-C9RA07327B-s6104.xyz]

  240
jmolscript: load "" {1 1 1} spacegroup "x,y,z" unitcell [{     21.049000     0.000000     0.000000 }, {     -0.000037    21.049000     0.000000 }, {    -10.524326   -10.524344    28.939100 }]
Cu    11.576832    11.275851    20.816473     0.913990
Cu     9.472355     9.773373    20.816473     0.915339
Cu     0.751256     9.472295     6.346923     0.913958
Cu    -0.751225    11.576774     6.346923     0.913856
Cu     1.052344     9.773383    22.592177     0.913776
Cu    -1.052138    11.275861    22.592177     0.913669
Cu     0.751281     1.052283     8.122627     0.914005
Cu    -0.751193    -1.052196     8.122627     0.912499
H      8.457547    14.176586    15.650265     0.151535
H      9.217428    13.629323    17.681790     0.145126
H      3.250050    11.972777    19.713315     0.116144
H      5.220230    12.661074    18.590478     0.119603
H      2.911133    15.172203    15.522933     0.111965
H      1.791338    14.267106    17.340309     0.122584
H      1.039901    13.412527    19.290804     0.143524
H      7.057805    12.046440    18.000120     0.113821
H     12.591584     6.872583    15.650265     0.150801
H     11.831725     7.419868    17.681790     0.143866
H     -3.249876     9.076435    19.713315     0.115058
H     -5.220067     8.388127    18.590478     0.119743
H     -2.911004     5.876964    15.522933     0.112789
H     -1.791189     6.782081    17.340309     0.122914
H     -1.039730     7.636681    19.290804     0.144505
H     13.991351     9.002754    18.000120     0.115238
H      3.651986    12.591518     1.180715     0.150914
H      3.104724    11.831660     3.212240     0.143835
H      1.448168    17.799063     5.243765     0.116169
H      2.136468    15.828870     4.120928     0.120043
H      4.647593    18.137929     1.053383     0.110519
H      3.742494    19.257746     2.870759     0.124183
H      2.887951    -1.039795     4.821254     0.141619
H      1.521837    13.991289     3.530570     0.114843
H     17.396990     8.457495     1.180715     0.151145
H     17.944274     9.217374     3.212240     0.144547
H     -1.448149     3.249994     5.243765     0.115824
H     18.912539     5.220174     4.120928     0.121101
H     16.401381     2.911082     1.053383     0.112891
H     17.306500     1.791285     2.870759     0.122460
H     18.161101     1.039847     4.821254     0.142198
H     19.527164     7.057749     3.530570     0.116093
H     -2.066875     6.872648    27.758385     0.150945
H     -1.307018     7.419911    25.726860     0.143845
H     -7.274423     9.076457    23.695335     0.116043
H     -5.304229     8.388160    24.818172     0.119908
H     -7.613284     5.877031    27.885717     0.110639
H     -8.733102     6.782128    26.068341     0.124049
H     11.564437     7.636707    24.117846     0.142398
H     -3.466650     9.002794    25.408530     0.114761
H      2.067173    -6.872349    27.758385     0.151168
H      1.307294    -7.419634    25.726860     0.144556
H      7.274641    11.972799    23.695335     0.115685
H      5.304496    -8.387893    24.818172     0.120961
H      7.613583    -5.876730    27.885717     0.113009
H      8.733382    -6.781847    26.068341     0.122317
H      9.484822    -7.636447    24.117846     0.143003
H      3.466923    -9.002520    25.408530     0.116007
H      3.652077    -2.066940    13.288835     0.150879
H      3.104790    -1.307082    11.257310     0.143520
H      1.448197    13.774515     9.225785     0.115185
H      2.136501    15.744708    10.348622     0.119944
H      4.647668    13.435649    13.416167     0.112737
H      3.742553    12.315832    11.598791     0.122903
H      2.887954    11.564373     9.648296     0.144494
H      1.521908    -3.466711    10.938980     0.115577
H     -3.651934     2.067083    13.288835     0.151632
H     -3.104669     1.307204    11.257310     0.144791
H     -1.448134     7.274584     9.225785     0.116272
H     -2.136427     5.304404    10.348622     0.119813
H     -4.647560     7.613496    13.416167     0.111916
H     -3.742465     8.733293    11.598791     0.122574
H     -2.887888     9.484731     9.648296     0.143514
H     -1.521790     3.466829    10.938980     0.114162
C      1.067275    11.972783    20.708820     0.676446
C      6.866250    13.646157    16.797990     0.099180
C      7.527182    14.271307    15.745764    -0.229504
C      6.809405    15.037486    14.833604     0.294319
C      5.434906    15.178515    14.973669    -0.004813
C      4.776079    14.553365    16.025316     0.036863
C      5.491751    13.787186    16.937476     0.050702
C      9.383726    11.953830    19.059291     0.647479
C      8.712255    12.919973    18.036005    -0.209937
C      2.732242    12.625294    19.273441    -0.055642
C      4.759252    13.204135    17.979284    -0.190405
C      3.424746    13.374632    18.156391     0.132584
C      3.393160    14.690184    16.168854    -0.100625
C      2.715389    14.134496    17.236707    -0.145857
C      1.587178    12.755800    19.683218    -0.224496
C      7.535614    12.785258    17.668478    -0.076472
C     -1.067089     9.076440    20.708820     0.678442
C     14.182893     7.403024    16.797990     0.098504
C     13.521950     6.777863    15.745764    -0.227425
C     14.239718     6.011674    14.833604     0.294041
C     -5.434782     5.870647    14.973669    -0.006140
C     -4.775943     6.495808    16.025316     0.035819
C     -5.491606     7.261996    16.937476     0.052330
C     11.665442     9.095376    19.059291     0.642482
C     12.336902     8.129221    18.036005    -0.206202
C     -2.732071     8.423914    19.273441    -0.053890
C     -4.759096     7.845059    17.979284    -0.191165
C     -3.424588     7.674563    18.156391     0.134277
C     -3.393023     6.358990    16.168854    -0.101699
C     -2.715241     6.914689    17.236707    -0.145991
C     -1.587003     8.293412    19.683218    -0.228093
C     13.513538     8.263933    17.668478    -0.080023
C      1.448207    -1.067151     6.239270     0.678823
C      3.121554    14.182829     2.328440     0.097228
C      3.746705    13.521884     1.276214    -0.227760
C      4.512883    14.239650     0.364054     0.294998
C      4.653909    15.614151     0.504119    -0.005884
C      4.028758    16.272990     1.555766     0.034134
C      3.262581    15.557329     2.467926     0.052149
C      1.429231    11.665381     4.589741     0.640684
C      2.395374    12.336838     3.566455    -0.206243
C      2.100684    18.316866     4.803891    -0.056317
C      2.679528    16.289840     3.509734    -0.191490
C      2.850023    17.624348     3.686841     0.135418
C      4.165575    17.655910     1.699304    -0.098064
C      3.609886    18.333694     2.767157    -0.147522
C      2.231225    -1.587066     5.213668    -0.223135
C      2.260656    13.513475     3.198928    -0.078547
C     -1.448140     1.067218     6.239270     0.677231
C     17.927434     6.866196     2.328440     0.098926
C     17.302272     7.527129     1.276214    -0.228265
C     16.536084     6.809353     0.364054     0.294036
C     16.395059     5.434855     0.504119    -0.005836
C     17.020221     4.776026     1.555766     0.036848
C     17.786409     5.491697     2.467926     0.049944
C     -1.429219     9.383669     4.589741     0.644041
C     18.653628     8.712200     3.566455    -0.207305
C     18.948331     2.732186     4.803891    -0.057309
C     18.369473     4.759198     3.509734    -0.193020
C     18.198979     3.424692     3.686841     0.135338
C     16.883406     3.393108     1.699304    -0.103226
C     17.439107     2.715336     2.767157    -0.143726
C     18.817831     1.587123     5.213668    -0.222087
C     18.788341     7.535559     3.198928    -0.079835
C     11.591790     9.076451    22.699830     0.679433
C     -3.658186     7.403077    26.610660     0.097119
C     -2.997241     6.777927    27.662886    -0.227468
C     -3.715006     6.011748    28.575046     0.294916
C     -5.089506     5.870719    28.434981    -0.005648
C     -5.748346     6.495869    27.383334     0.034247
C     -5.032686     7.262048    26.471174     0.052203
C     -1.140741     9.095404    24.349359     0.640701
C     -1.812197     8.129261    25.372645    -0.206238
C     -7.792225     8.423940    24.135209    -0.054316
C     -5.765198     7.845099    25.429366    -0.191440
C     -7.099706     7.674602    25.252259     0.134463
C     -7.131266     6.359050    27.239796    -0.097777
C     -7.809051     6.914738    26.171943    -0.147663
C     12.111708     8.293434    23.725432    -0.226347
C     -2.988834     8.263976    25.740172    -0.078641
C      9.457417    11.972794    22.699830     0.677831
C      3.658472    -7.402790    26.610660     0.098804
C      2.997538    -6.777629    27.662886    -0.227966
C      3.715313    -6.011440    28.575046     0.293942
C      5.089811    -5.870413    28.434981    -0.005649
C      5.748640    -6.495574    27.383334     0.036967
C      5.032971    -7.261762    26.471174     0.049996
C      1.140966    11.953858    24.349359     0.644058
C      1.812470    -8.128987    25.372645    -0.207311
C      7.792484    -8.423680    24.135209    -0.055354
C      5.765472    -7.844825    25.429366    -0.192980
C      7.099977    -7.674329    25.252259     0.134364
C      7.131559    -6.358756    27.239796    -0.102970
C      7.809332    -6.914455    26.171943    -0.143867
C      8.937547    -8.293178    23.725432    -0.225225
C      2.989111    -8.263699    25.740172    -0.079925
C      1.448195    11.591729     8.230280     0.678423
C      3.121638    -3.658251    12.141110     0.098901
C      3.746798    -2.997306    13.193336    -0.227495
C      4.512988    -3.715072    14.105496     0.294114
C      4.654018    -5.089573    13.965431    -0.006237
C      4.028821    15.300588    12.913784     0.035825
C      3.262631    16.016249    12.001624     0.052365
C      1.429282    -1.140803     9.879809     0.641804
C      2.395438    -1.812260    10.903095    -0.203025
C      2.100719    13.256712     9.665659    -0.053800
C      2.679570    15.283738    10.959816    -0.190915
C      2.850068    13.949230    10.782709     0.134333
C      4.165641    13.917668    12.770246    -0.101815
C      3.609943    13.239884    11.702393    -0.146004
C      2.231222    12.111644     9.255882    -0.228073
C      2.260728    -2.988897    11.270622    -0.080894
C     -1.448144     9.457360     8.230280     0.676427
C     -3.121508     3.658382    12.141110     0.099589
C     -3.746656     2.997449    13.193336    -0.229769
C     -4.512836     3.715225    14.105496     0.294410
C     -4.653868     5.089723    13.965431    -0.004745
C     -4.028719     5.748552    12.913784     0.036824
C     -3.262539     5.032881    12.001624     0.050775
C     -1.429176     1.140909     9.879809     0.646811
C     -2.395321     1.812378    10.903095    -0.206745
C     -2.100652     7.792392     9.665659    -0.055550
C     -2.679489     5.765380    10.959816    -0.190166
C     -2.849989     7.099886    10.782709     0.132662
C     -4.165541     7.131470    12.770246    -0.100697
C     -3.609854     7.809242    11.702393    -0.145891
C     -2.231160     8.937455     9.255882    -0.224467
C     -2.260607     2.989019    11.270622    -0.077336
O     10.589835    12.379022    19.507269    -0.590623
O      1.721903    11.012952    21.295126    -0.597616
O     -0.098838    12.160121    21.145222    -0.556387
O      8.884868    10.935060    19.397300    -0.510457
O      7.501911    15.656321    13.868774    -0.381374
O     10.459338     8.670188    19.507269    -0.589558
O     -1.721711    10.036278    21.295126    -0.597419
O      0.099028     8.889107    21.145222    -0.556812
O     12.164304    10.114149    19.397300    -0.507684
O     13.547201     5.392829    13.868774    -0.381283
O      1.854426    10.459275     5.037719    -0.588464
O      0.488377    -1.721771     6.825576    -0.601117
O      1.635543     0.098966     6.675672    -0.562795
O      0.410461    12.164244     4.927750    -0.506539
O     -5.392607     3.022789    28.338324    -0.381740
O     -1.854408    10.589779     5.037719    -0.590455
O     -0.488303     1.721845     6.825576    -0.601640
O     -1.635471    -0.098894     6.675672    -0.560856
O     -0.410445     8.884809     4.927750    -0.507725
O      5.392911    -3.022484    28.338324    -0.381236
O      0.065365     8.670212    23.901381    -0.588578
O     12.246409    10.036282    22.113524    -0.597392
O     10.425674     8.889113    22.263428    -0.558512
O     -1.639606    10.114174    24.011350    -0.506707
O      7.501839    15.917257     0.600776    -0.381326
O     -0.065108    -8.669954    23.901381    -0.590566
O      8.802791    11.012956    22.113524    -0.597509
O     10.623529    12.160127    22.263428    -0.556977
O      1.639827    10.935085    24.011350    -0.507897
O     13.547131     5.131749     0.600776    -0.380848
O      1.854467     0.065303     9.431831    -0.590686
O      0.488356    12.246349     7.643974    -0.597153
O      1.635531    10.425612     7.793878    -0.556720
O      0.410510    -1.639666     9.541800    -0.507625
O      5.131832    -3.022555    15.070326    -0.381306
O     -1.854366    -0.065201     9.431831    -0.591880
O     -0.488311     8.802733     7.643974    -0.597347
O     -1.635484    10.623472     7.793878    -0.556297
O     -0.410407     1.639769     9.541800    -0.510367
O     -5.131671     3.022718    15.070326    -0.381640

The following XYZ coordinates are in angstroms. Other properties are in atomic units.
The sperically averaged electron density of each atom fit to a function of the form exp(a - br)
eigen_1, eigen_2 and eigen_3 are the three eigenvalues of traceless quadrupole moment tensor
  atom number  atomic symbol              X              Y              Z     net charge C6 coefficient C8 coefficient C10 coefficient fluctuating dipole atomic polarizability isotropic forcefield polarizability              a              b squared Pearson coefficient          <r^3>          <r^4>         wp_QDO          m_QDO          q_QDO       dipole_x       dipole_y       dipole_z         dipole            Qxy            Qxz            Qyz     Q(x^2-y^2)  Q(3z^2 - R^2)        eigen_1        eigen_2        eigen_3 static polarizability      alpha(xx)      alpha(xy)      alpha(xz)      alpha(yy)      alpha(yz)      alpha(zz) atomic spin moment
            1             Cu      11.576832      11.275851      20.816473       0.913990      48.299065 0.71340321E+03  0.17801456E+05                                11.606792                            9.250731       1.068262       2.289639                    0.996154      38.993158      93.623619       0.545679       0.449830      -1.113139       0.115125       0.084071       0.011196       0.142993      -0.090958      -0.008604      -0.000354      -0.072715       0.203600      -0.132156       0.061105       0.071052             15.670401      14.044724      -6.593070      -0.593807      14.028251       0.119148      18.938227          -0.788393
            2             Cu       9.472355       9.773373      20.816473       0.915339      48.217058 0.71192885E+03  0.17755199E+05                                11.594128                            9.241297       1.062485       2.288609                    0.996172      38.957546      93.508333       0.545955       0.449843      -1.113149      -0.113670      -0.083504       0.011253       0.141493      -0.090537       0.008669       0.000871      -0.071822       0.202290      -0.131409       0.061091       0.070318             15.651901      14.028230      -6.584220       0.593833      14.011461      -0.119828      18.916013          -0.788474
            3             Cu       0.751256       9.472295       6.346923       0.913958      48.300434 0.71350113E+03  0.17804618E+05                                11.607364                            9.251811       1.071658       2.290614                    0.996250      38.993518      93.628212       0.545605       0.449873      -1.113106       0.084698      -0.114267       0.011029       0.142662       0.091050      -0.000594       0.008574       0.071058       0.199758      -0.131307       0.061145       0.070163             15.670063      14.027743       6.592622       0.115782      14.046098       0.590115      18.936349           0.922090
            4             Cu      -0.751225      11.576774       6.346923       0.913856      48.339618 0.71417238E+03  0.17826145E+05                                11.615316                            9.257690       1.068075       2.289490                    0.996207      39.000350      93.667235       0.545278       0.450022      -1.112977      -0.083876       0.114826       0.010989       0.142622       0.090818       0.000223      -0.009034       0.071670       0.199550      -0.131182       0.060548       0.070634             15.681491      14.037487       6.598423      -0.116574      14.056953      -0.591680      18.950033           0.922111
            5             Cu       1.052344       9.773383      22.592177       0.913776      48.337695 0.71408255E+03  0.17823163E+05                                11.614332                            9.256428       1.070260       2.290102                    0.996243      39.001589      93.665200       0.545381       0.449956      -1.113029       0.114071      -0.084573      -0.011028       0.142430       0.091127       0.008578      -0.000604      -0.071197       0.200032      -0.131451       0.061219       0.070232             15.681710      14.055250       6.598247       0.590649      14.038007       0.115700      18.951874           0.923272
            6             Cu      -1.052138      11.275861      22.592177       0.913669      48.377160 0.71475943E+03  0.17844872E+05                                11.622328                            9.262342       1.066733       2.288991                    0.996200      39.008547      93.704642       0.545054       0.450104      -1.112901      -0.114635       0.083755      -0.010987       0.142396       0.090894      -0.009038       0.000232      -0.071807       0.199820      -0.131323       0.060620       0.070703             15.693200      14.066177       6.604084      -0.592189      14.047798      -0.116459      18.965626           0.923291
            7             Cu       0.751281       1.052283       8.122627       0.914005      48.516977 0.71660395E+03  0.17905395E+05                                11.653964                            9.281737       1.045197       2.283344                    0.996039      39.005030      93.784376       0.543739       0.450828      -1.112271       0.082366       0.111729      -0.011824       0.139310      -0.090925       0.001033       0.008304       0.073105       0.203436      -0.132181       0.061805       0.070376             15.745812      14.092896      -6.631457      -0.117808      14.111871       0.599275      19.032668          -0.761568
            8             Cu      -0.751193      -1.052196       8.122627       0.912499      48.608289 0.71825374E+03  0.17957297E+05                                11.668232                            9.292428       1.051040       2.284352                    0.996021      39.043875      93.911855       0.543414       0.450829      -1.112248      -0.082939      -0.113166      -0.011670       0.140789      -0.091329      -0.000552      -0.008262       0.074015       0.204702      -0.132914       0.061831       0.071083             15.766601      14.111598      -6.641396       0.117154      14.130636      -0.599390      19.057568           0.891052
            9              H       8.457547      14.176586      15.650265       0.151535       1.200084 0.87093699E+01  0.86233514E+02                                 1.801976                            1.678901      -1.096636       2.386964                    0.997361       3.199557       8.629434       0.509709       1.213653      -0.727582       0.034961      -0.001423      -0.005216       0.035376      -0.004622      -0.001647      -0.001288       0.017828      -0.021834      -0.008587      -0.005174       0.013761              1.891664       2.547820      -0.194149       0.033682       1.483129      -0.158013       1.644045          -0.000331
           10              H       9.217428      13.629323      17.681790       0.145126       1.092217 0.81010756E+01  0.78357810E+02                                 1.649324                            1.583849      -0.984029       2.432238                    0.998537       3.135223       8.215045       0.545319       1.161225      -0.739546       0.013920       0.026424      -0.016272       0.034012       0.005549      -0.000079      -0.007332      -0.000955      -0.017069      -0.010399      -0.000088       0.010487              1.686680       1.788103       0.187081       0.040908       1.688866      -0.288037       1.583072          -0.000787
           11              H       3.250050      11.972777      19.713315       0.116144       1.192516 0.91616044E+01  0.91581910E+02                                 1.754966                            1.686786      -1.095472       2.360327                    0.997091       3.387432       9.087329       0.526124       1.164608      -0.737408       0.013594      -0.026192       0.020746       0.036073      -0.007351       0.002903      -0.002068       0.006376      -0.015623      -0.006002      -0.005379       0.011381              1.803348       1.892841      -0.131187      -0.027769       1.716243      -0.373793       1.800960           0.000393
           12              H       5.220230      12.661074      18.590478       0.119603       1.114250 0.80318128E+01  0.77884475E+02                                 1.686388                            1.587604      -1.031053       2.388918                    0.998040       3.324248       8.855533       0.536743       1.176798      -0.733650       0.016124      -0.020342       0.024398       0.035624      -0.003034       0.001620      -0.012453       0.000097       0.012828      -0.012028      -0.002478       0.014506              1.758909       1.953891      -0.230641       0.156082       1.529359      -0.358592       1.793476          -0.000601
           13              H       2.911133      15.172203      15.522933       0.111965       1.244131 0.90800888E+01  0.90977787E+02                                 1.840019                            1.707752      -0.979170       2.410188                    0.998312       3.421589       9.327310       0.507540       1.204456      -0.727910      -0.027096       0.021081      -0.022976       0.041310      -0.009797       0.007381      -0.008328       0.024432      -0.018234      -0.016437      -0.005714       0.022151              1.973749       1.749949      -0.230382       0.275149       1.786047      -0.591489       2.385251           0.002724
           14              H       1.791338      14.267106      17.340309       0.122584       1.107833 0.78176165E+01  0.74499234E+02                                 1.621438                            1.523415      -0.816250       2.494983                    0.999489       3.105091       7.919687       0.577345       1.113251      -0.751867      -0.036348       0.008576       0.002746       0.037447      -0.007241       0.000309      -0.011708       0.021366      -0.003639      -0.019284       0.004549       0.014735              1.662433       2.134645      -0.041875      -0.213893       1.333834      -0.119618       1.518820          -0.000860
           15              H       1.039901      13.412527      19.290804       0.143524       1.109195 0.81719440E+01  0.79212317E+02                                 1.667873                            1.591926      -0.940317       2.449722                    0.998763       3.140678       8.237021       0.543359       1.162925      -0.739306      -0.011216       0.021346      -0.012698       0.027253      -0.006554      -0.000827      -0.008661      -0.000712      -0.009797      -0.011486       0.000467       0.011019              1.698926       1.710612      -0.202333       0.019149       1.708735      -0.345792       1.677431           0.000960
           16              H       7.057805      12.046440      18.000120       0.113821       1.170401 0.88800055E+01  0.88148395E+02                                 1.737679                            1.664411      -1.032414       2.388140                    0.997368       3.379496       9.058386       0.527431       1.169875      -0.735979      -0.011314      -0.030961       0.010559       0.034614       0.008492       0.000466      -0.004532      -0.006447      -0.016085      -0.009136      -0.003320       0.012456              1.784794       1.959112       0.081115       0.015410       1.823534      -0.313845       1.571735          -0.000459
           17              H      12.591584       6.872583      15.650265       0.150801       1.204157 0.87449212E+01  0.86668505E+02                                 1.805525                            1.681906      -1.097008       2.386128                    0.997415       3.204786       8.645972       0.509474       1.213051      -0.727716      -0.035327       0.001230      -0.005231       0.035733      -0.004602       0.001761       0.001366       0.017995      -0.021870      -0.008719      -0.005125       0.013844              1.895539       2.554159      -0.194875      -0.033781       1.485524       0.158463       1.646934          -0.000331
           18              H      11.831725       7.419868      17.681790       0.143866       1.100965 0.81812493E+01  0.79328295E+02                                 1.658072                            1.591590      -0.987346       2.429416                    0.998481       3.147164       8.256466       0.544031       1.161112      -0.739565      -0.013463      -0.026353      -0.016624       0.033943       0.005845       0.000317       0.007440      -0.000821      -0.018166      -0.010679      -0.000296       0.010975              1.695773       1.798048       0.189278      -0.040888       1.698283       0.290846       1.590988          -0.000790
           19              H      -3.249876       9.076435      19.713315       0.115058       1.192461 0.91559659E+01  0.91459967E+02                                 1.749917                            1.682196      -1.077365       2.366169                    0.997266       3.389690       9.073431       0.529052       1.158992      -0.738716      -0.013869       0.026453       0.020865       0.036434      -0.007383      -0.002843       0.002154       0.006268      -0.015729      -0.006077      -0.005326       0.011403              1.797897       1.886992      -0.130906       0.027258       1.711363       0.372016       1.795336           0.000394
           20              H      -5.220067       8.388127      18.590478       0.119743       1.115407 0.80427715E+01  0.78024738E+02                                 1.688288                            1.589253      -1.032449       2.387953                    0.998013       3.325835       8.864440       0.536127       1.177638      -0.733449      -0.015623       0.020398       0.024587       0.035562      -0.002951      -0.001730       0.012372       0.000242       0.011691      -0.011973      -0.002300       0.014273              1.760965       1.956314      -0.231107      -0.156431       1.531010       0.359259       1.795570          -0.000600
           21              H      -2.911004       5.876964      15.522933       0.112789       1.240392 0.90489119E+01  0.90602668E+02                                 1.837874                            1.706053      -0.979967       2.410667                    0.998278       3.416278       9.314707       0.507156       1.206202      -0.727525       0.026853      -0.020820      -0.022724       0.040877      -0.009677      -0.007191       0.008473       0.024325      -0.018715      -0.016540      -0.005480       0.022021              1.971225       1.748123      -0.229783      -0.274325       1.783879       0.589975       2.381674           0.002710
           22              H      -1.791189       6.782081      17.340309       0.122914       1.107090 0.78090003E+01  0.74375860E+02                                 1.618138                            1.520462      -0.809957       2.496932                    0.999529       3.106104       7.912860       0.579272       1.110163      -0.752599       0.036294      -0.008353       0.002750       0.037344      -0.007298      -0.000490       0.011761       0.021455      -0.003710      -0.019339       0.004420       0.014919              1.659005       2.129834      -0.041761       0.213238       1.331410       0.119189       1.515771          -0.000865
           23              H      -1.039730       7.636681      19.290804       0.144505       1.105973 0.81445391E+01  0.78894854E+02                                 1.666222                            1.590561      -0.940658       2.450363                    0.998776       3.135212       8.224906       0.542823       1.164838      -0.738867       0.011048      -0.021282      -0.012471       0.027028      -0.006310       0.000853       0.008832      -0.000435      -0.010011      -0.011591       0.000679       0.010912              1.697237       1.708946      -0.201694      -0.018874       1.706886       0.345059       1.675879           0.000958
           24              H      13.991351       9.002754      18.000120       0.115238       1.166717 0.88492560E+01  0.87801985E+02                                 1.737473                            1.664325      -1.041915       2.385725                    0.997297       3.373346       9.051554       0.525905       1.173819      -0.735067       0.011569       0.031168       0.009949       0.034702       0.008069      -0.000284       0.004308      -0.006152      -0.015162      -0.008561      -0.003296       0.011857              1.784730       1.959321       0.080484      -0.015842       1.823016       0.313581       1.571852          -0.000458
           25              H       3.651986      12.591518       1.180715       0.150914       1.204361 0.87480330E+01  0.86723896E+02                                 1.807526                            1.683642      -1.104991       2.383300                    0.997307       3.204370       8.651560       0.508461       1.215123      -0.727265      -0.001411      -0.035380      -0.005064       0.035768       0.004523      -0.001371       0.001805      -0.017898      -0.021783      -0.008692      -0.005065       0.013757              1.897773       1.487098       0.195190      -0.158801       2.557441      -0.033843       1.648780          -0.000320
           26              H       3.104724      11.831660       3.212240       0.143835       1.096171 0.81363088E+01  0.78778492E+02                                 1.652849                            1.586921      -0.980859       2.432802                    0.998551       3.140790       8.231916       0.545019       1.160685      -0.739684       0.026428      -0.014007      -0.016173       0.034003      -0.005653      -0.007470       0.000096       0.000867      -0.017472      -0.010615      -0.000067       0.010682              1.690339       1.692751      -0.188106      -0.289271       1.792030      -0.040813       1.586237           0.000868
           27              H       1.448168      17.799063       5.243765       0.116169       1.197744 0.92125798E+01  0.92222305E+02                                 1.759817                            1.691168      -1.097805       2.357961                    0.997114       3.396940       9.120275       0.525567       1.164189      -0.737451      -0.025915      -0.013809       0.020633       0.035888       0.007256      -0.002048      -0.002877      -0.006534      -0.016304      -0.006198      -0.005215       0.011413              1.808551       1.720838       0.131518      -0.375407       1.898667       0.028281       1.806149           0.000375
           28              H       2.136468      15.828870       4.120928       0.120043       1.113672 0.80284864E+01  0.77862445E+02                                 1.687692                            1.588775      -1.037449       2.386533                    0.997997       3.323447       8.860777       0.535660       1.179023      -0.733131      -0.020336      -0.015676       0.024225       0.035301       0.003211      -0.012523      -0.001691      -0.000161       0.012113      -0.012148      -0.002383       0.014532              1.760326       1.530403       0.230811      -0.358962       1.955722      -0.156056       1.794852          -0.000630
           29              H       4.647593      18.137929       1.053383       0.110519       1.242780 0.90651077E+01  0.90757624E+02                                 1.835675                            1.703991      -0.965550       2.415143                    0.998410       3.421096       9.311448       0.509335       1.201137      -0.728674       0.021257       0.027122      -0.023720       0.041835       0.009748      -0.008436      -0.007418      -0.024247      -0.019728      -0.016472      -0.005804       0.022276              1.968805       1.781865       0.229550      -0.589218       1.745892      -0.274143       2.378658           0.002738
           30              H       3.742494      19.257746       2.870759       0.124183       1.101672 0.77637892E+01  0.73847376E+02                                 1.613932                            1.516936      -0.810983       2.497490                    0.999560       3.097877       7.889952       0.579366       1.111455      -0.752285       0.007686       0.035793       0.002678       0.036707       0.007688      -0.011634      -0.000380      -0.021184      -0.003836      -0.019284       0.004250       0.015035              1.654528       1.328588       0.041481      -0.118849       2.122689       0.212195       1.512308          -0.000856
           31              H       2.887951      -1.039795       4.821254       0.141619       1.116069 0.82358579E+01  0.79997577E+02                                 1.676018                            1.599163      -0.947831       2.445902                    0.998676       3.150202       8.273980       0.541540       1.164415      -0.738976       0.022295       0.011959      -0.013203       0.028538       0.006257      -0.008425       0.000883       0.000531      -0.010165      -0.011228       0.000611       0.010617              1.707460       1.717340       0.203856      -0.348655       1.719252      -0.019169       1.685788           0.000773
           32              H       1.521837      13.991289       3.530570       0.114843       1.170309 0.88819197E+01  0.88195782E+02                                 1.739786                            1.666355      -1.048531       2.382207                    0.997269       3.378682       9.065595       0.526145       1.172356      -0.735392      -0.031062       0.011351       0.010326       0.034645      -0.008440      -0.004272      -0.000341       0.006062      -0.015726      -0.008812      -0.003414       0.012226              1.787110       1.825638      -0.080947      -0.314373       1.961990      -0.015683       1.573701           0.000254
           33              H      17.396990       8.457495       1.180715       0.151145       1.200263 0.87100488E+01  0.86223421E+02                                 1.800038                            1.677276      -1.081455       2.392296                    0.997611       3.201693       8.628306       0.510837       1.211210      -0.728105       0.000840       0.035155      -0.005338       0.035568       0.004834       0.001505      -0.001705      -0.017908      -0.022317      -0.008933      -0.005039       0.013973              1.889492       1.481664       0.193816       0.157757       2.544380       0.033604       1.642431          -0.000313
           34              H      17.944274       9.217374       3.212240       0.144547       1.100229 0.81771459E+01  0.79307570E+02                                 1.660686                            1.593946      -1.000878       2.425152                    0.998336       3.143132       8.256740       0.542021       1.165136      -0.738655      -0.026054       0.013743      -0.016220       0.033627      -0.005617       0.007448      -0.000187       0.001146      -0.017804      -0.010580      -0.000173       0.010753              1.698545       1.700997      -0.189709       0.291565       1.801202       0.041029       1.593437           0.000868
           35              H      -1.448149       3.249994       5.243765       0.115824       1.193726 0.91724203E+01  0.91700168E+02                                 1.754085                            1.686044      -1.083728       2.363781                    0.997155       3.392550       9.096082       0.527151       1.162211      -0.737924       0.026342       0.014038       0.020735       0.036344       0.007226       0.001916       0.002565      -0.006217      -0.016011      -0.005999      -0.005155       0.011154              1.802510       1.715217       0.130717       0.373261       1.892197      -0.028176       1.800115          -0.000771
           36              H      18.912539       5.220174       4.120928       0.121101       1.107184 0.79701416E+01  0.77141333E+02                                 1.679717                            1.581885      -1.024897       2.392477                    0.998148       3.313497       8.819973       0.537489       1.177376      -0.733525       0.020280       0.015436       0.024153       0.035113       0.002941       0.012357       0.001606       0.000071       0.012205      -0.011874      -0.002464       0.014338              1.751642       1.523440       0.228873       0.355913       1.945760       0.154510       1.785727          -0.000601
           37              H      16.401381       2.911082       1.053383       0.112891       1.237434 0.90225066E+01  0.90263111E+02                                 1.834129                            1.702931      -0.974796       2.412633                    0.998322       3.412510       9.297467       0.507954       1.205309      -0.727734      -0.020562      -0.026788      -0.022859       0.040779       0.009723       0.008380       0.007092      -0.024062      -0.018990      -0.016392      -0.005527       0.021920              1.966876       1.780204       0.228896       0.587881       1.744517       0.273220       2.375906           0.002729
           38              H      17.306500       1.791285       2.870759       0.122460       1.107507 0.78127602E+01  0.74427381E+02                                 1.619512                            1.521636      -0.817373       2.494390                    0.999525       3.105470       7.914426       0.578535       1.111343      -0.752331      -0.007998      -0.036399       0.002623       0.037360       0.007500       0.011992       0.000383      -0.021568      -0.003280      -0.019674       0.004631       0.015042              1.660443       1.332330       0.041792       0.119394       2.131991      -0.213614       1.517009          -0.000944
           39              H      18.161101       1.039847       4.821254       0.142198       1.116048 0.82350635E+01  0.79980624E+02                                 1.674940                            1.598209      -0.940219       2.448595                    0.998735       3.150975       8.273063       0.542196       1.163139      -0.739247      -0.021836      -0.011382      -0.013043       0.027865       0.006467       0.008663      -0.000820       0.000333      -0.009639      -0.011482       0.000600       0.010882              1.706318       1.716231       0.203667       0.348340       1.718020       0.019187       1.684705          -0.000524
           40              H      19.527164       7.057749       3.530570       0.116093       1.168958 0.88722465E+01  0.88107624E+02                                 1.741539                            1.667943      -1.054265       2.380864                    0.997246       3.375411       9.067941       0.524525       1.175872      -0.734576       0.030319      -0.011231       0.009967       0.033834      -0.008336       0.004543       0.000364       0.006595      -0.015858      -0.008973      -0.003368       0.012341              1.788996       1.827495      -0.080979       0.314845       1.964184       0.015905       1.575310           0.000252
           41              H      -2.066875       6.872648      27.758385       0.150945       1.203864 0.87433794E+01  0.86664843E+02                                 1.806924                            1.683115      -1.104608       2.383525                    0.997313       3.203550       8.648248       0.508585       1.215009      -0.727293       0.035389       0.001423       0.005077       0.035779       0.004522       0.001808      -0.001352       0.017897      -0.021789      -0.008675      -0.005082       0.013758              1.897103       2.556448       0.195096      -0.033850       1.486634      -0.158702       1.648227          -0.000321
           42              H      -1.307018       7.419911      25.726860       0.143845       1.096103 0.81356703E+01  0.78770815E+02                                 1.652790                            1.586866      -0.980808       2.432839                    0.998552       3.140678       8.231562       0.545024       1.160695      -0.739682       0.014016      -0.026421       0.016176       0.034003      -0.005653       0.000100      -0.007466      -0.000870      -0.017471      -0.010609      -0.000073       0.010682              1.690277       1.791944      -0.188085      -0.040818       1.692692      -0.289255       1.586196           0.000869
           43              H      -7.274423       9.076457      23.695335       0.116043       1.193659 0.91712046E+01  0.91690586E+02                                 1.754918                            1.686706      -1.090464       2.361639                    0.997173       3.389375       9.089513       0.526653       1.163278      -0.737710       0.013864       0.025979      -0.020702       0.035995       0.007236      -0.002847      -0.002262       0.006342      -0.016085      -0.006250      -0.005115       0.011365              1.803238       1.892791       0.131366       0.027606       1.716184      -0.373757       1.800740          -0.000787
           44              H      -5.304229       8.388160      24.818172       0.119908       1.114915 0.80393758E+01  0.77993218E+02                                 1.688778                            1.589710      -1.038469       2.385914                    0.997986       3.325329       8.866757       0.535583       1.178813      -0.733176       0.015740       0.020312      -0.024182       0.035286       0.003216      -0.001696      -0.012526       0.000180       0.012098      -0.012158      -0.002375       0.014533              1.761509       1.957036       0.231142      -0.156366       1.531376      -0.359366       1.796115          -0.000611
           45              H      -7.613284       5.877031      27.885717       0.110639       1.242280 0.90607832E+01  0.90705215E+02                                 1.835362                            1.703731      -0.965319       2.415354                    0.998413       3.420259       9.309275       0.509298       1.201344      -0.728629      -0.027123      -0.021258       0.023756       0.041856       0.009746      -0.007433      -0.008431       0.024231      -0.019756      -0.016461      -0.005820       0.022281              1.968419       1.745640       0.229534      -0.274148       1.781505      -0.588978       2.378114           0.002734
           46              H      -8.733102       6.782128      26.068341       0.124049       1.102501 0.77709630E+01  0.73932490E+02                                 1.614700                            1.517600      -0.811028       2.497331                    0.999558       3.099150       7.894029       0.579261       1.111402      -0.752296      -0.035767      -0.007719      -0.002605       0.036683       0.007709      -0.000402      -0.011665       0.021186      -0.003758      -0.019317       0.004256       0.015061              1.655334       2.123976       0.041582       0.212290       1.329125      -0.118860       1.512901          -0.000932
           47              H      11.564437       7.636707      24.117846       0.142398       1.111236 0.81909634E+01  0.79444834E+02                                 1.670428                            1.594215      -0.945142       2.447530                    0.998705       3.143053       8.246428       0.542732       1.163563      -0.739186      -0.011769      -0.022192       0.013171       0.028364       0.006228       0.001031      -0.008484      -0.000389      -0.010106      -0.011354       0.000810       0.010544              1.701589       1.713416       0.202845      -0.019189       1.711378      -0.346590       1.679972          -0.000722
           48              H      -3.466650       9.002794      25.408530       0.114761       1.170919 0.88878748E+01  0.88270491E+02                                 1.740425                            1.666937      -1.048929       2.381942                    0.997264       3.379799       9.069656       0.526038       1.172389      -0.735381      -0.011331       0.031052      -0.010300       0.034622      -0.008427      -0.000348      -0.004258      -0.006035      -0.015741      -0.008801      -0.003405       0.012206              1.787794       1.962771      -0.080914      -0.015768       1.826329      -0.314570       1.574282           0.000252
           49              H       2.067173      -6.872349      27.758385       0.151168       1.199786 0.87055725E+01  0.86166540E+02                                 1.799443                            1.676754      -1.081078       2.392513                    0.997616       3.200926       8.625121       0.510966       1.211079      -0.728137      -0.035164      -0.000852       0.005351       0.035579       0.004833      -0.001707       0.001486       0.017906      -0.022322      -0.008917      -0.005056       0.013973              1.888828       2.543395       0.193724       0.033612       1.481206       0.157660       1.641884          -0.000318
           50              H       1.307294      -7.419634      25.726860       0.144556       1.100166 0.81765621E+01  0.79300595E+02                                 1.660635                            1.593900      -1.000838       2.425183                    0.998337       3.143036       8.256454       0.542023       1.165152      -0.738652      -0.013751       0.026047       0.016223       0.033626      -0.005617      -0.000191       0.007444      -0.001149      -0.017804      -0.010575      -0.000178       0.010753              1.698493       1.801128      -0.189688       0.041036       1.700945       0.291550       1.593407           0.000867
           51              H       7.274641      11.972799      23.695335       0.115685       1.189688 0.91314966E+01  0.91174260E+02                                 1.749184                            1.681579      -1.076415       2.367438                    0.997211       3.385026       9.065300       0.528265       1.161245      -0.738197      -0.014103      -0.026405      -0.020801       0.036453       0.007208       0.002537       0.002132       0.006019      -0.015784      -0.006070      -0.005035       0.011105              1.797195       1.886319       0.130563      -0.027502       1.710560       0.371613       1.794705          -0.000790
           52              H       5.304496      -8.387893      24.818172       0.120961       1.108430 0.79810395E+01  0.77271844E+02                                 1.680797                            1.582816      -1.025925       2.391848                    0.998137       3.315392       8.825940       0.537417       1.177152      -0.733573      -0.015499      -0.020256      -0.024109       0.035097       0.002945       0.001609       0.012361      -0.000050       0.012188      -0.011885      -0.002453       0.014339              1.752818       1.947067       0.229201       0.154816       1.524408       0.356313       1.786981          -0.000612
           53              H       7.613583      -5.876730      27.885717       0.113009       1.236952 0.90183522E+01  0.90212945E+02                                 1.833837                            1.702690      -0.974588       2.412831                    0.998325       3.411713       9.295452       0.507913       1.205522      -0.727687       0.026788       0.020563       0.022893       0.040799       0.009721       0.007106       0.008376       0.024048      -0.019019      -0.016382      -0.005541       0.021924              1.966513       1.744285       0.228882       0.273226       1.779863       0.587649       2.375392           0.002716
           54              H       8.733382      -6.781847      26.068341       0.122317       1.108364 0.78201795E+01  0.74515505E+02                                 1.620301                            1.522318      -0.817438       2.494218                    0.999522       3.106787       7.918628       0.578430       1.111284      -0.752344       0.036373       0.008032      -0.002548       0.037336       0.007521       0.000406       0.012024       0.021570      -0.003204      -0.019707       0.004637       0.015070              1.661271       2.133313       0.041895      -0.213713       1.332882       0.119405       1.517618          -0.000937
           55              H       9.484822      -7.636447      24.117846       0.143003       1.111015 0.81883163E+01  0.79405700E+02                                 1.669193                            1.593117      -0.937455       2.450314                    0.998764       3.143443       8.244364       0.543397       1.162337      -0.739447       0.011194       0.021729       0.013004       0.027687       0.006430      -0.000968       0.008712      -0.000204      -0.009572      -0.011594       0.000795       0.010799              1.700283       1.712017       0.202638       0.019215       1.710110       0.346227       1.678722          -0.000720
           56              H       3.466923      -9.002520      25.408530       0.116007       1.169582 0.88783374E+01  0.88183969E+02                                 1.742188                            1.668533      -1.054675       2.380590                    0.997240       3.376566       9.072105       0.524420       1.175896      -0.734566       0.011212      -0.030309      -0.009941       0.033811      -0.008322       0.000371       0.004529      -0.006568      -0.015874      -0.008962      -0.003358       0.012320              1.789690       1.964976      -0.080945       0.015992       1.828195       0.315044       1.575899           0.000251
           57              H       3.652077      -2.066940      13.288835       0.150879       1.203219 0.87364269E+01  0.86561417E+02                                 1.804441                            1.680978      -1.096576       2.386404                    0.997421       3.203423       8.640542       0.509676       1.212890      -0.727756      -0.001242       0.035349       0.005209       0.035752      -0.004604       0.001372       0.001745      -0.018014      -0.021896      -0.008726      -0.005129       0.013855              1.894340       1.484726      -0.194711       0.158331       2.552269      -0.033801       1.646025          -0.000301
           58              H       3.104790      -1.307082      11.257310       0.143520       1.102852 0.81985262E+01  0.79539245E+02                                 1.660178                            1.593440      -0.988321       2.428885                    0.998474       3.149412       8.265126       0.543617       1.161360      -0.739511       0.026611       0.013627       0.016714       0.034252       0.005953       0.007410       0.000404       0.000970      -0.018304      -0.010654      -0.000465       0.011118              1.697996       1.700624       0.189739       0.291622       1.800370      -0.040912       1.592994           0.000820
           59              H       1.448197      13.774515       9.225785       0.115185       1.191308 0.91445680E+01  0.91316601E+02                                 1.748768                            1.681144      -1.076313       2.366796                    0.997278       3.387614       9.066062       0.529226       1.158985      -0.738725      -0.026464       0.013903      -0.020893       0.036471      -0.007394       0.002168      -0.002859      -0.006264      -0.015729      -0.006086      -0.005335       0.011421              1.796649       1.710255      -0.130893       0.371608       1.885671       0.027081       1.794020           0.000393
           60              H       2.136501      15.744708      10.348622       0.119944       1.113933 0.80293933E+01  0.77863073E+02                                 1.686942                            1.588049      -1.030812       2.388932                    0.998030       3.323202       8.855807       0.536267       1.177813      -0.733417      -0.020417       0.015654      -0.024633       0.035619      -0.002957       0.012365      -0.001756      -0.000214       0.011709      -0.011955      -0.002328       0.014283              1.759512       1.529877      -0.230908       0.358850       1.954596      -0.156368       1.794062          -0.000603
           61              H       4.647668      13.435649      13.416167       0.112737       1.240662 0.90513845E+01  0.90633239E+02                                 1.838084                            1.706241      -0.980198       2.410503                    0.998276       3.416782       9.316254       0.507150       1.206138      -0.727537       0.020814      -0.026848       0.022715       0.040866      -0.009676       0.008475      -0.007187      -0.024336      -0.018702      -0.016546      -0.005475       0.022020              1.971456       1.784062      -0.229822       0.590054       1.748342      -0.274367       2.381963           0.002711
           62              H       3.742553      12.315832      11.598791       0.122903       1.107294 0.78108264E+01  0.74398085E+02                                 1.618384                            1.520677      -0.810066       2.496872                    0.999528       3.106372       7.913968       0.579206       1.110218      -0.752585       0.008354      -0.036291      -0.002760       0.037342      -0.007298       0.011759      -0.000487      -0.021455      -0.003711      -0.019338       0.004421       0.014917              1.659271       1.331584      -0.041771       0.119214       2.130237       0.213300       1.515991          -0.000866
           63              H       2.887954      11.564373       9.648296       0.144494       1.105994 0.81446847E+01  0.78896089E+02                                 1.666195                            1.590538      -0.940612       2.450373                    0.998777       3.135201       8.224688       0.542850       1.164783      -0.738881       0.021285      -0.011047       0.012466       0.027028      -0.006310       0.008837       0.000857       0.000428      -0.010014      -0.011599       0.000686       0.010913              1.697200       1.706857      -0.201706       0.345053       1.708910      -0.018893       1.675834           0.000958
           64              H       1.521908      -3.466711      10.938980       0.115577       1.166370 0.88463848E+01  0.87770023E+02                                 1.737425                            1.664286      -1.043905       2.384936                    0.997292       3.372834       9.051229       0.525780       1.174144      -0.734986      -0.031177      -0.011582      -0.009966       0.034720       0.008135       0.004238      -0.000230       0.006181      -0.015091      -0.008507      -0.003392       0.011898              1.784716       1.822955       0.080389       0.313587       1.959302      -0.015968       1.571890           0.000195
           65              H      -3.651934       2.067083      13.288835       0.151632       1.199048 0.87001172E+01  0.86117602E+02                                 1.800834                            1.677929      -1.096148       2.387280                    0.997368       3.198110       8.623853       0.509901       1.213538      -0.727611       0.001426      -0.034976       0.005194       0.035388      -0.004621      -0.001296      -0.001627      -0.017841      -0.021818      -0.008587      -0.005173       0.013760              1.890399       1.482300      -0.193972      -0.157880       2.545794       0.033707       1.643102          -0.000343
           66              H      -3.104669       1.307204      11.257310       0.144791       1.093977 0.81171889E+01  0.78554388E+02                                 1.651331                            1.585614      -0.985000       2.431731                    0.998530       3.137312       8.223235       0.544905       1.161504      -0.739486      -0.026686      -0.014079       0.016369       0.034327       0.005652      -0.007309      -0.000165       0.001114      -0.017211      -0.010378      -0.000253       0.010631              1.688800       1.691098       0.187513      -0.288779       1.790312       0.040934       1.584991          -0.000714
           67              H      -1.448134       7.274584       9.225785       0.116272       1.191336 0.91499411E+01  0.91435145E+02                                 1.753791                            1.685711      -1.094393       2.360968                    0.997104       3.385310       9.079797       0.526298       1.164607      -0.737417       0.026203      -0.013628      -0.020774       0.036110      -0.007362      -0.002081       0.002918      -0.006372      -0.015622      -0.006010      -0.005388       0.011398              1.802072       1.715110      -0.131173      -0.373375       1.891491      -0.027588       1.799614           0.000392
           68              H      -2.136427       5.304404      10.348622       0.119813       1.112765 0.80183438E+01  0.77721921E+02                                 1.685044                            1.586401      -1.029489       2.389873                    0.998057       3.321594       8.846895       0.536877       1.176990      -0.733614       0.020360      -0.016154      -0.024443       0.035678      -0.003039      -0.012444       0.001645      -0.000066       0.012845      -0.012008      -0.002506       0.014514              1.757458       1.528229      -0.230442      -0.358186       1.952172       0.156019       1.791974          -0.000617
           69              H      -4.647560       7.613496      13.416167       0.111916       1.244379 0.90823786E+01  0.91006317E+02                                 1.840232                            1.707941      -0.979351       2.410057                    0.998311       3.422054       9.328814       0.507524       1.204418      -0.727917      -0.021080       0.027092       0.022965       0.041300      -0.009795      -0.008330       0.007375      -0.024438      -0.018221      -0.016441      -0.005707       0.022147              1.973982       1.786232      -0.230423      -0.591572       1.750170       0.275195       2.385544           0.002730
           70              H      -3.742465       8.733293      11.598791       0.122574       1.108022 0.78193049E+01  0.74519758E+02                                 1.621662                            1.523610      -0.816359       2.494921                    0.999488       3.105342       7.920706       0.577287       1.113296      -0.751855      -0.008578       0.036345      -0.002756       0.037445      -0.007241      -0.011707       0.000305      -0.021367      -0.003640      -0.019284       0.004551       0.014732              1.662676       1.333992      -0.041883      -0.119640       2.135016      -0.213952       1.519019          -0.000859
           71              H      -2.887888       9.484731       9.648296       0.143514       1.109216 0.81720842E+01  0.79213478E+02                                 1.667847                            1.591902      -0.940261       2.449737                    0.998763       3.140660       8.236781       0.543386       1.162870      -0.739320      -0.021350       0.011216       0.012693       0.027253      -0.006554      -0.008666      -0.000830       0.000706      -0.009799      -0.011492       0.000472       0.011020              1.698889       1.708706      -0.202347      -0.345787       1.710576       0.019168       1.677384           0.000961
           72              H      -1.521790       3.466829      10.938980       0.114162       1.170025 0.88768677E+01  0.88113367E+02                                 1.737629                            1.664370      -1.034417       2.387363                    0.997359       3.378926       9.057970       0.527294       1.170231      -0.735891       0.030970       0.011326      -0.010575       0.034630       0.008558      -0.004465       0.000412       0.006477      -0.016022      -0.009085      -0.003416       0.012500              1.784778       1.823473       0.081020      -0.313853       1.959088       0.015537       1.571773          -0.000405
           73              C       1.067275      11.972783      20.708820       0.676446      24.347119 0.22818998E+03  0.46205190E+04                                 7.950053                            5.411794      -0.094130       2.048324                    0.999687      21.024094      58.297989       0.628485       0.481302      -1.014318      -0.008099      -0.022204       0.026555       0.035550       0.022055       0.041896       0.066925      -0.028032       0.015685      -0.065294      -0.028510       0.093804             11.324049      11.768230       3.636876      -6.568848       8.689809      -5.751572      13.514109           0.006443
           74              C       6.866250      13.646157      16.797990       0.099180      40.235838 0.37124164E+03  0.83366115E+04                                10.221697                            6.404131      -0.051582       1.999831                    0.999011      25.541386      70.281429       0.658382       0.414281      -1.072398       0.022793      -0.005609       0.023440       0.033172       0.001031       0.011876      -0.003311      -0.012470      -0.015262      -0.016669       0.006613       0.010056             15.657568      20.491693      -5.646495       5.545377      10.752281      -7.394986      15.728729          -0.012587
           75              C       7.527182      14.271307      15.745764      -0.229504      39.135378 0.45382655E+03  0.10787782E+05                                10.049177                            7.105968       0.119846       2.004940                    0.999530      30.245196      87.515201       0.617555       0.417242      -1.063363       0.027062       0.018277      -0.006218       0.033243       0.008283       0.003747       0.039331      -0.043190      -0.035383      -0.036184      -0.016811       0.052996             13.443184      13.874013      -3.207339       3.294272      10.290544      -7.395933      16.164995           0.044533
           76              C       6.809405      15.037486      14.833604       0.294319      33.237489 0.35132592E+03  0.78648252E+04                                 9.322624                            6.495512      -0.171846       1.969308                    0.999257      25.159056      71.572438       0.607546       0.450348      -1.039106       0.045048       0.024123      -0.021918       0.055602       0.008464       0.010910       0.045647      -0.065506       0.013346      -0.038273      -0.028438       0.066711             12.283542      14.870606      -2.179816       2.250724       8.824268      -5.721364      13.155751           0.008071
           77              C       5.434906      15.178515      14.973669      -0.004813      47.352262 0.47365994E+03  0.11381725E+05                                11.626633                            7.410824      -0.452190       1.856032                    0.998210      28.253434      82.229492       0.586229       0.434808      -1.052323      -0.036146       0.043341      -0.017317       0.059033       0.002809       0.030019       0.028360      -0.075194       0.043241      -0.058232       0.001924       0.056308             17.826873      18.230378      -3.644782       5.041132      12.481444      -9.733175      22.768796           0.226439
           78              C       4.776079      14.553365      16.025316       0.036863      38.301604 0.40509674E+03  0.93582397E+04                                10.022940                            6.799713      -0.174682       1.956121                    0.999480      26.974756      76.902296       0.619465       0.428010      -1.056791      -0.017055       0.008927       0.023154       0.030111       0.009180      -0.009281       0.009181      -0.007864       0.007740      -0.018967       0.007175       0.011793             14.006931      14.144876      -1.113929      -0.227102       9.646014      -7.586760      18.229904          -0.013601
           79              C       5.491751      13.787186      16.937476       0.050702      39.452186 0.38747730E+03  0.88120119E+04                                10.096270                            6.573757      -0.071524       1.990962                    0.999241      26.212143      73.049687       0.643969       0.418227      -1.067771      -0.017234       0.004255       0.020206       0.026896       0.003866       0.000220       0.005203      -0.023036      -0.020143      -0.009091      -0.007560       0.016651             14.385212      19.577552      -1.828127      -0.340845       8.756167      -5.836847      14.821916           0.066128
           80              C       9.383726      11.953830      19.059291       0.647479      23.286404 0.24977365E+03  0.51537283E+04                                 7.692057                            5.643168      -0.075017       2.047592                    0.999489      21.523269      59.512009       0.620870       0.478113      -1.019829       0.022017      -0.023014       0.027882       0.042330      -0.018248      -0.055427       0.069230       0.016691       0.070241      -0.077021      -0.026525       0.103546             10.748923      11.878310      -3.575639       5.868010       9.466091      -4.873904      10.902368          -0.001031
           81              C       8.712255      12.919973      18.036005      -0.209937      41.026129 0.40294530E+03  0.92500858E+04                                10.340326                            6.602861       0.315506       2.083255                    0.999463      28.767033      80.438007       0.657593       0.405742      -1.076336       0.016835       0.005002      -0.001447       0.017621      -0.001262      -0.022287       0.026333      -0.039129       0.039475      -0.038456      -0.005169       0.043625             16.536879      22.369809      -6.854061      11.239020      11.488309      -7.130655      15.752520          -0.019401
           82              C       2.732242      12.625294      19.273441      -0.055642      39.038889 0.35461272E+03  0.79207541E+04                                10.143873                            6.276286       0.134307       2.037050                    0.999748      27.348419      76.566770       0.658281       0.416565      -1.064398       0.001533       0.016020      -0.018764       0.024721       0.009960       0.034051       0.026342      -0.050569       0.035288      -0.050220      -0.003246       0.053466             15.857922      19.139104       5.205842     -11.659885       9.546917      -6.987356      18.887744          -0.005727
           83              C       4.759252      13.204135      17.979284      -0.190405      39.520863 0.43688832E+03  0.10283669E+05                                10.083234                            6.975319       0.114986       2.001921                    0.999723      29.857796      85.884040       0.623074       0.417627      -1.063447       0.011713       0.016577      -0.015589       0.025593      -0.004281       0.028139      -0.002334      -0.062055       0.023620      -0.049012       0.019696       0.029316             13.346137      19.195586       1.417248      -5.676380       7.450652      -4.259809      13.392173          -0.015357
           84              C       3.424746      13.374632      18.156391       0.132584      39.060845 0.37607011E+03  0.84605576E+04                                10.098397                            6.469369      -0.057421       2.004126                    0.999174      25.290716      69.338955       0.652363       0.417336      -1.071923      -0.008590       0.003988       0.005765       0.011087       0.004804      -0.018806      -0.016657       0.001222       0.014325      -0.021534      -0.007231       0.028764             15.058861      17.465562       3.301306      -7.842765       9.421342      -7.209307      18.289679           0.077628
           85              C       3.393160      14.690184      16.168854      -0.100625      36.439466 0.42665874E+03  0.10011026E+05                                 9.654658                            6.959344       0.025351       1.982849                    0.999653      29.254068      84.770973       0.613227       0.425684      -1.055477       0.010814      -0.000848       0.022758       0.025211      -0.017023       0.024537       0.000967      -0.007640      -0.046141      -0.034632       0.003706       0.030926             12.281755      12.456154       0.793467      -3.427141       8.149015      -5.851025      16.240097           0.076463
           86              C       2.715389      14.134496      17.236707      -0.145857      34.582275 0.40935622E+03  0.94532876E+04                                 9.171783                            6.699559       0.226002       2.047439                    0.999757      28.824774      81.368867       0.645063       0.411171      -1.070623       0.009614       0.009617      -0.000571       0.013610      -0.006638      -0.004698      -0.002919       0.035306      -0.049381      -0.018565      -0.008911       0.027476             11.607612      11.028229       1.006315      -3.499109       8.281913      -5.970867      15.512695          -0.022151
           87              C       1.587178      12.755800      19.683218      -0.224496      38.973943 0.35860458E+03  0.80351805E+04                                10.017193                            6.265345       0.214267       2.062106                    0.999589      28.162419      79.060402       0.665918       0.410493      -1.067938      -0.007228       0.010625      -0.000233       0.012853       0.005126       0.025093       0.037863      -0.042494       0.011740      -0.043408      -0.012049       0.055457             15.148900      17.573414       4.908251     -10.399188      10.117189      -7.128665      17.756096           0.041656
           88              C       7.535614      12.785258      17.668478      -0.076472      38.218924 0.34916409E+03  0.77981128E+04                                 9.994590                            6.257244      -0.043327       1.976460                    0.999666      27.760227      78.673002       0.652196       0.420502      -1.057922      -0.011008       0.016426      -0.025787       0.032495      -0.005726      -0.038229       0.028659      -0.049890       0.039611      -0.054802      -0.001166       0.055968             15.873170      22.563854      -6.713685      10.439955      10.781232      -6.503214      14.274424           0.002529
           89              C      -1.067089       9.076440      20.708820       0.678442      24.320536 0.22788511E+03  0.46130990E+04                                 7.947113                            5.409929      -0.090905       2.049359                    0.999674      21.008521      58.259111       0.628248       0.481613      -1.014088       0.008220       0.021712       0.026362       0.035128       0.021069      -0.041330      -0.066143      -0.028817       0.015382      -0.064745      -0.027714       0.092459             11.318609      11.762249       3.634342       6.564195       8.686426       5.748532      13.507151           0.006429
           90              C      14.182893       7.403024      16.797990       0.098504      40.253874 0.37136642E+03  0.83409033E+04                                10.227517                            6.407265      -0.058149       1.997911                    0.998995      25.547067      70.325072       0.657842       0.414547      -1.072124      -0.022021       0.006359       0.023937       0.033141      -0.000408      -0.013421       0.003341      -0.012523      -0.016747      -0.018165       0.006519       0.011646             15.665861      20.502793      -5.649312      -5.548818      10.757077       7.398988      15.737713          -0.012578
           91              C      13.521950       6.777863      15.745764      -0.227425      39.050219 0.45267732E+03  0.10753386E+05                                10.033299                            7.095575       0.123684       2.006532                    0.999509      30.210493      87.379167       0.618204       0.417078      -1.063493      -0.027125      -0.017300      -0.005972       0.032722       0.007444      -0.004534      -0.039510      -0.041888      -0.032735      -0.035950      -0.016603       0.052553             13.418843      13.851606      -3.200563      -3.285607      10.271581       7.380211      16.133341           0.044547
           92              C      14.239718       6.011674      14.833604       0.294041      33.253775 0.35151636E+03  0.78703585E+04                                 9.326668                            6.498076      -0.169864       1.969637                    0.999253      25.165946      71.603880       0.607298       0.450459      -1.039015      -0.044788      -0.025241      -0.021926       0.055891       0.008636      -0.011878      -0.046369      -0.063920       0.010173      -0.038279      -0.028786       0.067065             12.289108      14.877404      -2.181827      -2.253309       8.828166       5.724401      13.161753           0.008075
           93              C      -5.434782       5.870647      14.973669      -0.006140      47.388947 0.47408963E+03  0.11394154E+05                                11.629933                            7.412581      -0.454628       1.855035                    0.998202      28.268113      82.268503       0.586374       0.434620      -1.052481       0.035508      -0.043796      -0.017430       0.059015       0.001732      -0.030133      -0.029319      -0.074326       0.040667      -0.058085       0.001490       0.056594             17.832059      18.236343      -3.645780      -5.042710      12.484431       9.735911      22.775404           0.226527
           94              C      -4.775943       6.495808      16.025316       0.035819      38.314020 0.40529772E+03  0.93628114E+04                                10.018013                            6.796491      -0.165720       1.958917                    0.999402      26.985495      76.899558       0.620365       0.427392      -1.057312       0.015656      -0.009046       0.021412       0.028025       0.010536       0.008736      -0.008936      -0.008453       0.009455      -0.019583       0.007586       0.011997             13.999247      14.139071      -1.114881       0.224784       9.640833       7.581442      18.217835          -0.013587
           95              C      -5.491606       7.261996      16.937476       0.052330      39.410880 0.38688147E+03  0.87963160E+04                                10.097104                            6.573867      -0.078857       1.988908                    0.999345      26.185422      72.999901       0.643114       0.418885      -1.067201       0.016725      -0.004257       0.020536       0.026825       0.003322      -0.000807      -0.005900      -0.022248      -0.022202      -0.008870      -0.007906       0.016776             14.387881      19.583288      -1.832687       0.334276       8.757820       5.837864      14.822535           0.066091
           96              C      11.665442       9.095376      19.059291       0.642482      23.388319 0.25104491E+03  0.51862666E+04                                 7.711319                            5.655609      -0.078713       2.045423                    0.999469      21.582037      59.700639       0.620532       0.477792      -1.020054      -0.021786       0.022341       0.026763       0.041110      -0.020145       0.056106      -0.069527       0.016349       0.074505      -0.076485      -0.029060       0.105545             10.781387      11.914212      -3.591425      -5.890371       9.493197       4.892430      10.936753          -0.001045
           97              C      12.336902       8.129221      18.036005      -0.206202      40.732259 0.39973729E+03  0.91576584E+04                                10.288790                            6.573816       0.313945       2.084249                    0.999436      28.663080      80.051996       0.659485       0.405407      -1.076612      -0.017853      -0.005903      -0.001171       0.018840      -0.000398       0.022142      -0.025014      -0.040099       0.037467      -0.038604      -0.003443       0.042048             16.441276      22.238571      -6.798982     -11.159364      11.428180       7.085590      15.657077          -0.019405
           98              C      -2.732071       8.423914      19.273441      -0.053890      38.932164 0.35355731E+03  0.78911153E+04                                10.129112                            6.268896       0.127532       2.036026                    0.999753      27.302889      76.404178       0.658376       0.416825      -1.064256      -0.001711      -0.015472      -0.017469       0.023398       0.010827      -0.034958      -0.026190      -0.051962       0.030530      -0.051240      -0.002818       0.054058             15.831669      19.110209       5.196152      11.639255       9.531033       6.972763      18.853765          -0.005728
           99              C      -4.759096       7.845059      17.979284      -0.191165      39.515986 0.43692677E+03  0.10284279E+05                                10.079118                            6.973041       0.124301       2.004614                    0.999733      29.862955      85.883422       0.623554       0.417318      -1.063698      -0.011992      -0.016813      -0.016246       0.026275      -0.004511      -0.027990       0.002483      -0.060759       0.025305      -0.048502       0.019571       0.028931             13.339542      19.188317       1.413619       5.669351       7.447304       4.256641      13.383004          -0.015349
          100              C      -3.424588       7.674563      18.156391       0.134277      39.016668 0.37559470E+03  0.84475438E+04                                10.094591                            6.467547      -0.059119       2.003675                    0.999210      25.268548      69.278139       0.652085       0.417629      -1.071691       0.009522      -0.003175       0.005178       0.011295       0.005130       0.018431       0.018531       0.001794       0.011921      -0.022612      -0.007096       0.029707             15.053066      17.463240       3.299615       7.840239       9.416319       7.203897      18.279639           0.077652
          101              C      -3.393023       6.358990      16.168854      -0.101699      36.524918 0.42786998E+03  0.10047478E+05                                 9.673040                            6.972034       0.021143       1.981185                    0.999653      29.292455      84.941375       0.612241       0.426028      -1.055167      -0.012935       0.000259       0.022789       0.026205      -0.016715      -0.024970      -0.001987      -0.006277      -0.048162      -0.035385       0.004621       0.030765             12.306197      12.481991       0.796249       3.436735       8.163767       5.862439      16.272834           0.076400
          102              C      -2.715241       6.914689      17.236707      -0.145991      34.567035 0.40912357E+03  0.94462795E+04                                 9.168707                            6.697638       0.230028       2.048750                    0.999756      28.815632      81.327791       0.645178       0.411169      -1.070658      -0.010293      -0.010951      -0.001959       0.015156      -0.006763       0.004805       0.002950       0.034435      -0.044494      -0.017480      -0.008860       0.026341             11.603553      11.024581       1.006334       3.498364       8.279015       5.968062      15.507062          -0.022132
          103              C      -1.587003       8.293412      19.683218      -0.228093      39.121451 0.36017577E+03  0.80791218E+04                                10.040066                            6.277808       0.207643       2.059509                    0.999600      28.226876      79.281359       0.665463       0.410330      -1.068056       0.007077      -0.011202      -0.000731       0.013270       0.004777      -0.026433      -0.038736      -0.041849       0.014076      -0.044920      -0.011643       0.056563             15.187960      17.617146       4.926863      10.431774      10.141407       7.149392      17.805326           0.041688
          104              C      13.513538       8.263933      17.668478      -0.080023      38.470101 0.35162188E+03  0.78674575E+04                                10.038207                            6.280025      -0.038137       1.976370                    0.999665      27.860524      79.051869       0.650833       0.420609      -1.057765       0.010218      -0.017721      -0.025894       0.032999      -0.007320       0.037775      -0.029106      -0.047785       0.042666      -0.053464      -0.003375       0.056839             15.953843      22.688020      -6.755933     -10.502964      10.828114       6.536538      14.345395           0.002526
          105              C       1.448207      -1.067151       6.239270       0.678823      24.309483 0.22772387E+03  0.46097487E+04                                 7.947372                            5.409355      -0.092715       2.048760                    0.999658      21.017525      58.313664       0.627948       0.481852      -1.013802      -0.021843       0.009379       0.026834       0.035849      -0.022976       0.065843      -0.040802       0.031426       0.019779      -0.062737      -0.030725       0.093462             11.322439       8.690646      -3.638994      -5.753367      11.764085       6.568567      13.512586           0.001621
          106              C       3.121554      14.182829       2.328440       0.097228      40.288538 0.37175472E+03  0.83512405E+04                                10.230123                            6.408672      -0.056136       1.998302                    0.998968      25.562794      70.359602       0.658113       0.414296      -1.072359      -0.006280      -0.021326       0.023751       0.032533      -0.000156      -0.001652      -0.013212       0.013862      -0.015694      -0.018054       0.007841       0.010213             15.670767      10.761165       5.649926      -7.402584      20.507458      -5.548218      15.743677          -0.010498
          107              C       3.746705      13.521884       1.276214      -0.227760      39.096855 0.45326307E+03  0.10771191E+05                                10.041690                            7.100298       0.116444       2.004171                    0.999557      30.232111      87.468315       0.617958       0.417094      -1.063442       0.017157      -0.026733      -0.004663       0.032106      -0.008170       0.039311      -0.003392       0.041797      -0.032839      -0.035916      -0.016432       0.052349             13.432186      10.281267       3.204308      -7.388085      13.866663      -3.289308      16.148626           0.044099
          108              C       4.512883      14.239650       0.364054       0.294998      33.225402 0.35114258E+03  0.78598807E+04                                 9.321650                            6.494530      -0.170742       1.969635                    0.999199      25.152349      71.555055       0.607478       0.450447      -1.039025       0.024803      -0.044835      -0.021782       0.055676      -0.008098       0.045441      -0.011601       0.064900       0.009248      -0.038344      -0.027972       0.066316             12.282882       8.824134       2.181420      -5.721525      14.869808      -2.252409      13.154705           0.008491
          109              C       4.653909      15.614151       0.504119      -0.005884      47.426868 0.47441101E+03  0.11404524E+05                                11.638440                            7.416495      -0.459003       1.853674                    0.998201      28.281042      82.332511       0.586016       0.434784      -1.052316       0.043396       0.035734      -0.017048       0.058743      -0.001630       0.029833      -0.030305       0.073443       0.042917      -0.058118       0.001134       0.056984             17.848678      12.496996       3.651296      -9.748127      18.250341      -5.050251      22.798698           0.226860
          110              C       4.028758      16.272990       1.555766       0.034134      38.327085 0.40546833E+03  0.93673690E+04                                10.019218                            6.797274      -0.164619       1.959323                    0.999413      26.990301      76.905879       0.620442       0.427311      -1.057404       0.009489       0.015599       0.021217       0.027992      -0.010290       0.010037       0.009195       0.009172       0.010769      -0.020414       0.007153       0.013260             14.001963       9.643668       1.112450      -7.585125      14.137842       0.228511      18.224380          -0.013187
          111              C       3.262581      15.557329       2.467926       0.052149      39.413946 0.38701195E+03  0.87987289E+04                                10.090503                            6.570246      -0.066967       1.992446                    0.999246      26.194708      72.988378       0.644081       0.418283      -1.067742       0.005096       0.016678       0.019989       0.026527      -0.002099       0.005128      -0.001084       0.023304      -0.018965      -0.008940      -0.007263       0.016203             14.377565       8.752182       1.826786      -5.834158      19.566327       0.341153      14.814186           0.066144
          112              C       1.429231      11.665381       4.589741       0.640684      23.409222 0.25130700E+03  0.51925706E+04                                 7.712307                            5.656073      -0.068754       2.048381                    0.999419      21.594687      59.723286       0.620971       0.477372      -1.020369      -0.021300      -0.022164       0.026291       0.040450       0.019771       0.070163       0.055801      -0.015348       0.077364      -0.076781      -0.029164       0.105946             10.782381       9.493215       3.591518      -4.892112      11.916603      -5.891355      10.937325           0.002311
          113              C       2.395374      12.336838       3.566455      -0.206243      40.841186 0.40084965E+03  0.91899476E+04                                10.309881                            6.585517       0.318923       2.085012                    0.999456      28.693995      80.180113       0.658484       0.405723      -1.076353       0.005271      -0.017046      -0.001476       0.017903      -0.000009       0.024947       0.022008       0.040129       0.040458      -0.038812      -0.003307       0.042119             16.480998      11.451716       6.821982      -7.103479      22.294885     -11.193404      15.696393           0.013758
          114              C       2.100684      18.316866       4.803891      -0.056317      39.072397 0.35482943E+03  0.79272410E+04                                10.151344                            6.278976       0.132650       2.036492                    0.999753      27.361532      76.625197       0.657983       0.416667      -1.064274       0.016672      -0.000600      -0.018743       0.025092      -0.009934       0.025932      -0.034086       0.051553       0.032629      -0.050484      -0.002591       0.053075             15.875370       9.555911      -5.212565      -6.995528      19.164439      11.675414      18.905761          -0.005181
          115              C       2.679528      16.289840       3.509734      -0.191490      39.538994 0.43713896E+03  0.10290577E+05                                10.083853                            6.975349       0.122099       2.004104                    0.999705      29.865789      85.898511       0.623365       0.417392      -1.063646       0.016541      -0.012411      -0.016846       0.026672       0.005086      -0.002645      -0.028450       0.062090       0.029685      -0.049755       0.020099       0.029656             13.349379       7.451482      -1.419367      -4.260752      19.202445       5.680603      13.394209          -0.014661
          116              C       2.850023      17.624348       3.686841       0.135418      38.964732 0.37494303E+03  0.84292500E+04                                10.086094                            6.461955      -0.058216       2.004242                    0.999249      25.246905      69.204494       0.652362       0.417632      -1.071686       0.002984       0.008494       0.005466       0.010533      -0.005372      -0.017411       0.018143      -0.001191       0.012631      -0.021407      -0.007493       0.028900             15.042417       9.411458      -3.299877      -7.201161      17.447044       7.836786      18.268750           0.076497
          117              C       4.165575      17.655910       1.699304      -0.098064      36.407705 0.42616785E+03  0.99971964E+04                                 9.653578                            6.959023       0.022775       1.982410                    0.999650      29.231256      84.710737       0.612719       0.426135      -1.055138       0.000566      -0.012342       0.021810       0.025067       0.018321       0.000954      -0.025093       0.005410      -0.048923      -0.035544       0.002755       0.032789             12.280651       8.148835      -0.795163      -5.850597      12.454340       3.429092      16.238777           0.076645
          118              C       3.609886      18.333694       2.767157      -0.147522      34.651080 0.41035289E+03  0.94822519E+04                                 9.186413                            6.710095       0.224948       2.046853                    0.999754      28.848967      81.467926       0.644200       0.411463      -1.070412       0.010569      -0.011048      -0.001607       0.015374       0.007414      -0.002896       0.004883      -0.034232      -0.042944      -0.017262      -0.008986       0.026248             11.629136       8.299009      -1.011901      -5.986779      11.040102       3.508503      15.548297          -0.021878
          119              C       2.231225      -1.587066       5.213668      -0.223135      38.989012 0.35865438E+03  0.80365446E+04                                10.016276                            6.262556       0.213129       2.061794                    0.999614      28.176711      79.100757       0.666583       0.410070      -1.068217       0.011505       0.009335      -0.000811       0.014838      -0.004449       0.039407      -0.027759       0.045221       0.011975      -0.047249      -0.010903       0.058152             15.151290      10.120588      -4.908118      -7.132488      17.576742      10.399926      17.756539           0.030091
          120              C       2.260656      13.513475       3.198928      -0.078547      38.345262 0.35040378E+03  0.78331101E+04                                10.015442                            6.268212      -0.043545       1.975598                    0.999681      27.813960      78.874373       0.651615       0.420484      -1.057883       0.018432       0.010735      -0.026059       0.033676       0.006452       0.029312       0.037891       0.048462       0.040851      -0.053977      -0.002637       0.056613             15.911032      10.803555       6.732163      -6.519079      22.621703     -10.468396      14.307838           0.001417
          121              C      -1.448140       1.067218       6.239270       0.677231      24.352260 0.22814592E+03  0.46203204E+04                                 7.955469                            5.413488      -0.091739       2.048574                    0.999667      21.037940      58.378586       0.627876       0.481696      -1.013909       0.022949      -0.008606       0.026381       0.036009      -0.024092      -0.065739       0.040853       0.029700       0.018317      -0.062464      -0.031163       0.093627             11.337021       8.700891      -3.645513       5.762226      11.779206      -6.579633      13.530966           0.002170
          122              C      17.927434       6.866196       2.328440       0.098926      40.202492 0.37085066E+03  0.83258109E+04                                10.216879                            6.401469      -0.054080       1.999389                    0.998975      25.528505      70.242231       0.658396       0.414373      -1.072316       0.006065       0.022065       0.023554       0.032839       0.001492       0.001282       0.012550       0.011550      -0.016741      -0.016899       0.006479       0.010420             15.647161      10.744912       5.640035       7.389072      20.478423       5.537170      15.718147          -0.010515
          123              C      17.302272       7.527129       1.276214      -0.228265      39.123288 0.45363387E+03  0.10782142E+05                                10.048548                            7.105727       0.115830       2.003780                    0.999517      30.235787      87.485928       0.617396       0.417391      -1.063260      -0.017638       0.026543      -0.005323       0.032310      -0.007371      -0.040175       0.004076       0.041440      -0.031881      -0.036471      -0.016425       0.052897             13.441484      10.290350       3.205750       7.396824      13.867995       3.292536      16.166106           0.044151
          124              C      16.536084       6.809353       0.364054       0.294036      33.255283 0.35153935E+03  0.78707015E+04                                 9.324535                            6.496581      -0.170882       1.969523                    0.999219      25.169453      71.604145       0.607630       0.450222      -1.039191      -0.025467       0.045129      -0.021535       0.056116      -0.008199      -0.046200       0.011138       0.064344       0.009371      -0.037902      -0.028910       0.066812             12.285769       8.826046       2.179105       5.723134      14.871817       2.249707      13.159445           0.008496
          125              C      16.395059       5.434855       0.504119      -0.005836      47.396846 0.47412380E+03  0.11395390E+05                                11.631975                            7.413501      -0.457443       1.854218                    0.998221      28.269076      82.277760       0.586249       0.434697      -1.052415      -0.043531      -0.036424      -0.017127       0.059288      -0.000213      -0.029120       0.030681       0.077413       0.042821      -0.060208       0.003243       0.056965             17.834923      12.486208       3.644614       9.738185      18.237731       5.040910      22.780830           0.226989
          126              C      17.020221       4.776026       1.555766       0.036848      38.272248 0.40481637E+03  0.93488199E+04                                10.011089                            6.792750      -0.165521       1.959358                    0.999398      26.968653      76.837239       0.620502       0.427430      -1.057299      -0.009103      -0.016068       0.022039       0.028753      -0.009510      -0.008903      -0.008202       0.007494       0.009524      -0.018352       0.006727       0.011625             13.988374       9.634179       1.110481       7.576189      14.124718      -0.229707      18.206225          -0.013233
          127              C      17.786409       5.491697       2.467926       0.049944      39.464210 0.38756373E+03  0.88141069E+04                                10.096138                            6.573148      -0.069814       1.991323                    0.999293      26.217173      73.054440       0.644223       0.418056      -1.067923      -0.004100      -0.016813       0.019914       0.026383      -0.002162      -0.006205       0.000916       0.023530      -0.018403      -0.008994      -0.007750       0.016744             14.386489       8.755648       1.828580       5.835690      19.583742      -0.341557      14.820077           0.066237
          128              C      -1.429219       9.383669       4.589741       0.644041      23.353026 0.25061809E+03  0.51753000E+04                                 7.704418                            5.651493      -0.073720       2.047454                    0.999441      21.561354      59.633045       0.620637       0.477909      -1.019981       0.022060       0.022766       0.027449       0.041933       0.019041      -0.070442      -0.055413      -0.016088       0.073723      -0.077491      -0.027656       0.105147             10.768939       9.483095       3.585171       4.885299      11.900526       5.881398      10.923196           0.002295
          129              C      18.653628       8.712200       3.566455      -0.207305      40.777482 0.40033772E+03  0.91745221E+04                                10.292157                            6.576117       0.274540       2.073944                    0.999647      28.688746      80.127730       0.659789       0.405083      -1.076867      -0.005296       0.017156      -0.001391       0.018009       0.000884      -0.025093      -0.021673       0.040313       0.040526      -0.038311      -0.004137       0.042448             16.445074      11.429452       6.797805       7.085019      22.247799      11.160438      15.657970           0.013745
          130              C      18.948331       2.732186       4.803891      -0.057309      39.175735 0.35571334E+03  0.79523206E+04                                10.172800                            6.289414       0.128552       2.034875                    0.999735      27.390000      76.742864       0.656993       0.417015      -1.064000      -0.015627       0.002421      -0.018536       0.024365      -0.010966      -0.025920       0.034021       0.051775       0.033833      -0.050458      -0.003153       0.053611             15.916332       9.577325      -5.233020       7.015440      19.213925     -11.714081      18.957745          -0.004958
          131              C      18.369473       4.759198       3.509734      -0.193020      39.645898 0.43841223E+03  0.10328548E+05                                10.105865                            6.988756       0.114096       2.001323                    0.999711      29.901180      86.046952       0.622302       0.417781      -1.063348      -0.017774       0.012849      -0.017255       0.027906       0.004507       0.001468       0.027575       0.063090       0.029981      -0.049513       0.020986       0.028527             13.383348       7.465778      -1.429238       4.269216      19.257980      -5.706394      13.426287          -0.014612
          132              C      18.198979       3.424692       3.686841       0.135338      38.965421 0.37490242E+03  0.84277602E+04                                10.084722                            6.460255      -0.056085       2.004965                    0.999201      25.245977      69.190231       0.652679       0.417458      -1.071842      -0.002682      -0.007852       0.005206       0.009796      -0.004592       0.016761      -0.018213      -0.001365       0.010218      -0.021588      -0.006334       0.027922             15.041954       9.410398      -3.301374       7.200741      17.446836      -7.839304      18.268628           0.078121
          133              C      16.883406       3.393108       1.699304      -0.103226      36.558040 0.42841294E+03  0.10062832E+05                                 9.677196                            6.975606       0.022676       1.981425                    0.999644      29.308049      84.981437       0.612232       0.425924      -1.055293       0.000294       0.012734       0.022771       0.026092       0.017545      -0.002142       0.025332       0.008899      -0.048436      -0.036420       0.004997       0.031423             12.312004       8.166934      -0.799695       5.865058      12.487492      -3.443598      16.281587           0.076709
          134              C      17.439107       2.715336       2.767157      -0.143726      34.509433 0.40830611E+03  0.94227803E+04                                 9.159905                            6.691668       0.229296       2.049042                    0.999780      28.781676      81.214502       0.645355       0.411258      -1.070590      -0.010821       0.010162      -0.001776       0.014950       0.007362       0.003432      -0.005388      -0.035469      -0.045922      -0.018561      -0.008800       0.027360             11.592508       8.271220      -1.005859       5.961911      11.015202      -3.496084      15.491102          -0.022094
          135              C      18.817831       1.587123       5.213668      -0.222087      38.948510 0.35815829E+03  0.80229637E+04                                10.011945                            6.259742       0.210960       2.061384                    0.999601      28.155259      79.038423       0.666465       0.410269      -1.068046      -0.011433      -0.007752      -0.000967       0.013847      -0.005406      -0.039134       0.026786       0.042770       0.011515      -0.045375      -0.011988       0.057363             15.145146      10.117686      -4.907328       7.131013      17.566786     -10.395545      17.750967           0.032177
          136              C      18.788341       7.535559       3.198928      -0.079835      38.416384 0.35112830E+03  0.78533825E+04                                10.026590                            6.274019      -0.035687       1.977347                    0.999667      27.842750      78.977230       0.651415       0.420395      -1.057936      -0.018708      -0.010957      -0.025969       0.033830       0.007612      -0.029649      -0.036577       0.047186       0.039617      -0.052125      -0.004343       0.056469             15.930307      10.813285       6.739720       6.524198      22.656916      10.481746      14.320720           0.001412
          137              C      11.591790       9.076451      22.699830       0.679433      24.281523 0.22751953E+03  0.46038203E+04                                 7.938954                            5.405893      -0.090700       2.049781                    0.999658      20.990065      58.194830       0.628433       0.481668      -1.014066      -0.009049       0.021281      -0.026581       0.035232      -0.021408      -0.041396       0.066133      -0.029855       0.016150      -0.064490      -0.028342       0.092832             11.304532      11.747331      -3.627959       6.553664       8.676420      -5.740203      13.489845          -0.001932
          138              C      -3.658186       7.403077      26.610660       0.097119      40.287212 0.37174922E+03  0.83510201E+04                                10.229674                            6.408461      -0.055642       1.998464                    0.998968      25.562452      70.356440       0.658155       0.414275      -1.072381       0.021338       0.006319      -0.023701       0.032511      -0.000146      -0.013192      -0.001666      -0.013751      -0.015731      -0.018011       0.007819       0.010192             15.670465      20.505736       5.651106      -5.550722      10.761323      -7.403051      15.744337          -0.010648
          139              C      -2.997241       6.777927      27.662886      -0.227468      39.082265 0.45308422E+03  0.10765762E+05                                10.039156                            7.098875       0.116812       2.004371                    0.999557      30.224829      87.439368       0.618029       0.417092      -1.063456       0.026740      -0.017047       0.004705       0.032058      -0.008182      -0.003416       0.039442      -0.041954      -0.032729      -0.035990      -0.016532       0.052522             13.428498      13.862791       3.203933      -3.289690      10.278332      -7.385675      16.144372           0.044129
          140              C      -3.715006       6.011748      28.575046       0.294916      33.223341 0.35113960E+03  0.78597034E+04                                 9.321072                            6.494411      -0.170584       1.969721                    0.999198      25.150757      71.547224       0.607504       0.450434      -1.039045       0.044838      -0.024755       0.021879       0.055695      -0.008044      -0.011627       0.045439      -0.065004       0.009308      -0.038423      -0.027915       0.066338             12.281913      14.868814       2.181877      -2.253816       8.823254      -5.720716      13.153672           0.008222
          141              C      -5.089506       5.870719      28.434981      -0.005648      47.421002 0.47435643E+03  0.11403016E+05                                11.638146                            7.416527      -0.459607       1.853520                    0.998200      28.279094      82.329248       0.585954       0.434838      -1.052271      -0.035774      -0.043314       0.017075       0.058715      -0.001705      -0.030245       0.029875      -0.073558       0.042950      -0.058107       0.001047       0.057060             17.847844      18.249771       3.652288      -5.053131      12.495794      -9.746771      22.797966           0.226751
          142              C      -5.748346       6.495869      27.383334       0.034247      38.321729 0.40541601E+03  0.93659020E+04                                10.018592                            6.797062      -0.164888       1.959302                    0.999411      26.987713      76.898623       0.620418       0.427339      -1.057381      -0.015584      -0.009457      -0.021094       0.027879      -0.010271       0.009157       0.010092      -0.009204       0.010766      -0.020406       0.007082       0.013324             14.000043      14.136462       1.114230       0.225270       9.642024      -7.583297      18.221643          -0.013113
          143              C      -5.032686       7.262048      26.471174       0.052203      39.407646 0.38696733E+03  0.87975148E+04                                10.089660                            6.570089      -0.066884       1.992535                    0.999247      26.192823      72.983755       0.644052       0.418311      -1.067717      -0.016694      -0.005018      -0.020013       0.026540      -0.002131      -0.001049       0.005140      -0.023374      -0.018767      -0.008966      -0.007252       0.016218             14.375071      19.561990       1.829158       0.336610       8.751147      -5.833235      14.812076           0.066012
          144              C      -1.140741       9.095404      24.349359       0.640701      23.408556 0.25129397E+03  0.51922790E+04                                 7.712324                            5.655992      -0.068813       2.048369                    0.999418      21.594992      59.725686       0.620960       0.477383      -1.020355       0.022196       0.021332      -0.026271       0.040471       0.019794       0.055788       0.070161       0.015309       0.077505      -0.076750      -0.029212       0.105961             10.783027      11.916695       3.592089      -5.892139       9.493619      -4.892864      10.938766           0.002312
          145              C      -1.812197       8.129261      25.372645      -0.206238      40.844019 0.40086295E+03  0.91903488E+04                                10.310489                            6.585682       0.318681       2.084931                    0.999455      28.694367      80.182146       0.658466       0.405730      -1.076346       0.017082      -0.005242       0.001552       0.017936      -0.000008       0.022013       0.025003      -0.040160       0.040530      -0.038842      -0.003344       0.042186             16.482953      22.296302       6.823113     -11.195556      11.453064      -7.105001      15.699493           0.013728
          146              C      -7.792225       8.423940      24.135209      -0.054316      38.975797 0.35406247E+03  0.79051922E+04                                10.133398                            6.271567       0.134760       2.037536                    0.999754      27.325516      76.480448       0.658522       0.416585      -1.064412       0.000311      -0.016692       0.018466       0.024894      -0.009830      -0.034184       0.025877      -0.051724       0.032845      -0.050648      -0.002417       0.053065             15.836816      19.117994      -5.194907      11.641280       9.533736      -6.974164      18.858719          -0.004154
          147              C      -5.765198       7.845099      25.429366      -0.191440      39.542270 0.43724680E+03  0.10293942E+05                                10.084278                            6.976383       0.121505       2.003814                    0.999706      29.872116      85.925356       0.623284       0.417412      -1.063613       0.012532      -0.016688       0.017055       0.026952       0.005250      -0.028611      -0.002570      -0.061951       0.029427      -0.049821       0.020134       0.029687             13.346270      19.197640      -1.414559       5.672966       7.450587      -4.259020      13.390584          -0.014506
          148              C      -7.099706       7.674602      25.252259       0.134463      38.977637 0.37522654E+03  0.84370675E+04                                10.086625                            6.463718      -0.057129       2.004435                    0.999253      25.258128      69.237150       0.652388       0.417544      -1.071761      -0.008528      -0.003094      -0.005352       0.010533      -0.005433       0.018430      -0.017770       0.001664       0.013041      -0.021805      -0.007624       0.029429             15.037235      17.443951      -3.293978       7.828402       9.407588      -7.195605      18.260165           0.075954
          149              C      -7.131266       6.359050      27.239796      -0.097777      36.395059 0.42603246E+03  0.99933201E+04                                 9.651880                            6.958383       0.022359       1.982413                    0.999648      29.224866      84.691848       0.612680       0.426192      -1.055092       0.012297      -0.000486      -0.021759       0.024998       0.018265      -0.025092       0.001025      -0.005542      -0.048838      -0.035561       0.002870       0.032690             12.276503      12.451697      -0.793332       3.425957       8.145574      -5.846871      16.232239           0.076244
          150              C      -7.809051       6.914738      26.171943      -0.147663      34.656120 0.41047269E+03  0.94858411E+04                                 9.187150                            6.711150       0.225276       2.046856                    0.999755      28.855182      81.492612       0.644130       0.411473      -1.070391       0.011199      -0.010568       0.001755       0.015498       0.007573       0.004747      -0.003018       0.034562      -0.042968      -0.017404      -0.009027       0.026431             11.627531      11.041863      -1.009280       3.505245       8.296938      -5.983348      15.543792          -0.021686
          151              C      12.111708       8.293434      23.725432      -0.226347      39.004685 0.35907560E+03  0.80476654E+04                                10.017074                            6.265839       0.213509       2.061883                    0.999614      28.188523      79.120376       0.666528       0.410019      -1.068341      -0.008945      -0.012062       0.001376       0.015080      -0.003784      -0.027220       0.038735      -0.043953       0.010919      -0.046583      -0.010191       0.056774             15.146523      17.572614      -4.905204      10.395826      10.115421      -7.125988      17.751534           0.020046
          152              C      -2.988834       8.263976      25.740172      -0.078641      38.350045 0.35044180E+03  0.78342103E+04                                10.016237                            6.268488      -0.043421       1.975594                    0.999681      27.816654      78.884512       0.651607       0.420476      -1.057883      -0.010699      -0.018378       0.026146       0.033702       0.006458       0.037879       0.029302      -0.048428       0.040725      -0.053949      -0.002637       0.056586             15.913295      22.623464       6.733647     -10.470990      10.805237      -6.520812      14.311183           0.001428
          153              C       9.457417      11.972794      22.699830       0.677831      24.323788 0.22793844E+03  0.46142910E+04                                 7.946862                            5.409948      -0.089595       2.049642                    0.999667      21.010084      58.257662       0.628375       0.481504      -1.014181       0.008320      -0.022367      -0.026118       0.035378      -0.022479       0.041500      -0.065997      -0.028231       0.014804      -0.064225      -0.028773       0.092998             11.318785      11.762170      -3.634358      -6.564450       8.686463       5.748864      13.507721          -0.001946
          154              C       3.658472      -7.402790      26.610660       0.098804      40.201685 0.37084941E+03  0.83257134E+04                                10.216522                            6.401297      -0.053592       1.999548                    0.998975      25.528334      70.239748       0.658435       0.414352      -1.072337      -0.022078      -0.006100      -0.023505       0.032820       0.001505       0.012528       0.001302      -0.011436      -0.016776      -0.016856       0.006437       0.010420             15.647044      20.476957       5.641311       5.539792      10.745191       7.389638      15.718985          -0.010663
          155              C       2.997538      -6.777629      27.662886      -0.227966      39.108969 0.45345753E+03  0.10776796E+05                                10.046095                            7.104350       0.116150       2.003964                    0.999517      30.228614      87.457663       0.617461       0.417391      -1.063270      -0.026547       0.017527       0.005362       0.032260      -0.007382       0.004098      -0.040306      -0.041593      -0.031766      -0.036546      -0.016522       0.053069             13.437925      13.864224       3.205414       3.292973      10.287517       7.394508      16.162033           0.044164
          156              C       3.715313      -6.011440      28.575046       0.293942      33.253770 0.35154252E+03  0.78706958E+04                                 9.324040                            6.496505      -0.170698       1.969611                    0.999217      25.168177      71.597360       0.607656       0.450208      -1.039212      -0.045137       0.025422       0.021634       0.056140      -0.008143       0.011160      -0.046189      -0.064439       0.009438      -0.037974      -0.028849       0.066823             12.284921      14.870949       2.179578       2.251137       8.825250       5.722400      13.158565           0.008242
          157              C       5.089811      -5.870413      28.434981      -0.005649      47.391904 0.47408148E+03  0.11394217E+05                                11.631661                            7.413517      -0.457985       1.854074                    0.998219      28.267525      82.274980       0.586203       0.434737      -1.052382       0.036469       0.043452       0.017148       0.059263      -0.000282       0.030619      -0.029144      -0.077508       0.042871      -0.060189       0.003170       0.057020             17.834047      18.237145       3.645585       5.043754      12.484967       9.736797      22.780030           0.226829
          158              C       5.748640      -6.495574      27.383334       0.036967      38.266994 0.40476427E+03  0.93473637E+04                                10.010487                            6.792544      -0.165797       1.959332                    0.999396      26.966142      76.830334       0.620476       0.427459      -1.057276       0.016048       0.009076      -0.021914       0.028638      -0.009492      -0.008166      -0.008955      -0.007527       0.009518      -0.018344       0.006659       0.011685             13.986482      14.123422       1.112284      -0.226442       9.632543       7.574359      18.203481          -0.013100
          159              C       5.032971      -7.261762      26.471174       0.049996      39.458174 0.38752132E+03  0.88129612E+04                                10.095354                            6.573020      -0.069770       1.991399                    0.999294      26.215396      73.050360       0.644190       0.418086      -1.067897       0.016834       0.004015      -0.019937       0.026401      -0.002199       0.000880      -0.006212      -0.023604      -0.018228      -0.009037      -0.007726       0.016763             14.384078      19.579570       1.831006      -0.336945       8.754657       5.834789      14.818008           0.065990
          160              C       1.140966      11.953858      24.349359       0.644058      23.352406 0.25060538E+03  0.51750183E+04                                 7.704455                            5.651419      -0.073784       2.047440                    0.999441      21.561695      59.635626       0.620624       0.477921      -1.019965      -0.022798      -0.022093      -0.027430       0.041955       0.019064      -0.055400      -0.070440       0.016049       0.073861      -0.077460      -0.027702       0.105162             10.769634      11.900658       3.585769       5.882222       9.483542       4.886092      10.924702           0.002297
          161              C       1.812470      -8.128987      25.372645      -0.207311      40.780962 0.40035732E+03  0.91751090E+04                                10.292891                            6.576344       0.274274       2.073854                    0.999647      28.689346      80.130739       0.659766       0.405091      -1.076858      -0.017193       0.005268       0.001468       0.018042       0.000885      -0.021676      -0.025145      -0.040344       0.040593      -0.038337      -0.004173       0.042510             16.447289      22.249556       6.799071      11.162809      11.430969       7.086677      15.661342           0.013717
          162              C       7.792484      -8.423680      24.135209      -0.055354      39.080068 0.35495972E+03  0.79306030E+04                                10.154872                            6.282041       0.130759       2.035927                    0.999736      27.354709      76.599540       0.657545       0.416921      -1.064149      -0.002161       0.015670       0.018272       0.024167      -0.010839       0.034136      -0.025873      -0.051915       0.033957      -0.050624      -0.002972       0.053596             15.877721      19.167475      -5.215339     -11.679877       9.555112       6.994005      18.910575          -0.004153
          163              C       5.765472      -7.844825      25.429366      -0.192980      39.649751 0.43852810E+03  0.10332155E+05                                10.106381                            6.989857       0.113497       2.001027                    0.999711      29.907824      86.075013       0.622218       0.417802      -1.063314      -0.012974       0.017917       0.017473       0.028190       0.004673       0.027733       0.001405      -0.062937       0.029740      -0.049567       0.021019       0.028548             13.380322      19.253334      -1.424400      -5.698725       7.464932       4.267495      13.422700          -0.014487
          164              C       7.099977      -7.674329      25.252259       0.134364      38.978626 0.37519014E+03  0.84356942E+04                                10.085261                            6.462037      -0.055002       2.005153                    0.999205      25.257432      69.223582       0.652706       0.417368      -1.071919       0.007884       0.002814      -0.005120       0.009813      -0.004637      -0.018509       0.017125       0.001867       0.010759      -0.021984      -0.006483       0.028467             15.036705      17.443677      -3.295411      -7.830790       9.406513       7.195145      18.259925           0.075997
          165              C       7.131559      -6.358756      27.239796      -0.102970      36.546567 0.42829340E+03  0.10059424E+05                                 9.675702                            6.975097       0.022252       1.981416                    0.999642      29.302328      84.965117       0.612187       0.425981      -1.055247      -0.012688      -0.000378      -0.022721       0.026027       0.017488       0.025331      -0.002197      -0.009020      -0.048362      -0.036432       0.005097       0.031335             12.308107      12.485136      -0.797868      -3.440526       8.163822       5.861441      16.275362           0.076212
          166              C       7.809332      -6.914455      26.171943      -0.143867      34.515093 0.40843369E+03  0.94265983E+04                                 9.160761                            6.692802       0.229578       2.049025                    0.999781      28.788257      81.240705       0.645278       0.411269      -1.070567      -0.010316       0.010821       0.001930       0.015075       0.007524      -0.005253       0.003558       0.035815      -0.045949      -0.018701      -0.008848       0.027549             11.591038      11.017136      -1.003238      -3.492858       8.269241       5.958538      15.486737          -0.021698
          167              C       8.937547      -8.293178      23.725432      -0.225225      38.959888 0.35853734E+03  0.80328577E+04                                10.011901                            6.262575       0.211489       2.061543                    0.999602      28.165048      79.049635       0.666450       0.410207      -1.068183       0.007455       0.011977       0.001580       0.014196      -0.004802       0.026217      -0.038513      -0.041466       0.010257      -0.044693      -0.011331       0.056024             15.138991      17.561317      -4.903914     -10.390454      10.111550       7.123669      17.744106           0.020038
          168              C       2.989111      -8.263699      25.740172      -0.079925      38.421431 0.35116799E+03  0.78545369E+04                                10.027463                            6.274328      -0.035577       1.977338                    0.999668      27.845545      78.987968       0.651403       0.420389      -1.057934       0.010922       0.018655       0.026056       0.033856       0.007617      -0.036567      -0.029639      -0.047151       0.039487      -0.052099      -0.004343       0.056442             15.932741      22.658900       6.741299      10.484489      10.815079       6.526024      14.324243           0.001423
          169              C       1.448195      11.591729       8.230280       0.678423      24.320287 0.22789670E+03  0.46133276E+04                                 7.946749                            5.409950      -0.090771       2.049401                    0.999674      21.007759      58.254296       0.628276       0.481592      -1.014114      -0.021678      -0.008206      -0.026366       0.035106       0.021043      -0.066140      -0.041346       0.028762       0.015269      -0.064778      -0.027660       0.092438             11.316991       8.685317       3.633169       5.747231      11.761024       6.562532      13.504631           0.006425
          170              C       3.121638      -3.658251      12.141110       0.098901      40.240628 0.37122790E+03  0.83369381E+04                                10.225326                            6.406023      -0.058173       1.997948                    0.998993      25.541654      70.304472       0.657919       0.414541      -1.072138      -0.006456       0.022105      -0.024060       0.033305      -0.000403       0.003352      -0.013433       0.012610      -0.016720      -0.018195       0.006526       0.011668             15.663781      10.755986      -5.649847       7.398749      20.498757      -5.551028      15.736599          -0.012132
          171              C       3.746798      -2.997306      13.193336      -0.227495      39.044227 0.45261123E+03  0.10751189E+05                                10.031816                            7.094741       0.123973       2.006659                    0.999509      30.207070      87.360471       0.618295       0.417041      -1.063540       0.017350       0.027184       0.005918       0.032787       0.007408      -0.039502      -0.004611       0.041890      -0.032832      -0.035960      -0.016592       0.052552             13.417496      10.270964      -3.200907       7.380332      13.848379      -3.286992      16.133144           0.045282
          172              C       4.512988      -3.715072      14.105496       0.294114      33.251041 0.35148326E+03  0.78693893E+04                                 9.326062                            6.497705      -0.169751       1.969683                    0.999254      25.164479      71.597390       0.607328       0.450450      -1.039026       0.025258       0.044790       0.021889       0.055885       0.008686      -0.046390      -0.011862       0.063886       0.010135      -0.038239      -0.028842       0.067082             12.288537       8.827735      -2.181881       5.724267      14.876320      -2.253800      13.161555           0.008159
          173              C       4.654018      -5.089573      13.965431      -0.006237      47.388023 0.47408797E+03  0.11394003E+05                                11.629420                            7.412346      -0.454412       1.855103                    0.998202      28.267839      82.264910       0.586415       0.434594      -1.052506       0.043807      -0.035500       0.017414       0.059014       0.001691      -0.029312      -0.030164       0.074298       0.040655      -0.058105       0.001528       0.056577             17.831127      12.483224      -3.645894       9.734850      18.236103      -5.043409      22.774055           0.226903
          174              C       4.028821      15.300588      12.913784       0.035825      38.311719 0.40527813E+03  0.93621645E+04                                10.017336                            6.796154      -0.165382       1.959019                    0.999403      26.984669      76.894223       0.620410       0.427370      -1.057334       0.009057      -0.015655      -0.021433       0.028044       0.010540      -0.008937       0.008752       0.008468       0.009433      -0.019598       0.007599       0.011999             13.998001       9.639677      -1.115674       7.580114      14.139035       0.223443      18.215290          -0.013539
          175              C       3.262631      16.016249      12.001624       0.052365      39.402236 0.38681253E+03  0.87942075E+04                                10.095278                            6.573071      -0.078643       1.989014                    0.999345      26.182126      72.984421       0.643195       0.418859      -1.067236       0.004270      -0.016731      -0.020587       0.026869       0.003303      -0.005894      -0.000843       0.022284      -0.022055      -0.008822      -0.007945       0.016767             14.385088       8.756316      -1.834407       5.836399      19.580312       0.330645      14.818636           0.066131
          176              C       1.429282      -1.140803       9.879809       0.641804      23.410641 0.25130036E+03  0.51932088E+04                                 7.717330                            5.659067      -0.079391       2.044938                    0.999469      21.599128      59.770456       0.620205       0.477890      -1.019934      -0.022283       0.021792      -0.027291       0.041427      -0.021532      -0.069025       0.055815      -0.015781       0.076924      -0.075110      -0.030765       0.105874             10.793610       9.502718      -3.598456       4.901268      11.925555      -5.900354      10.952557           0.001082
          177              C       2.395438      -1.812260      10.903095      -0.203025      40.666120 0.39892613E+03  0.91344067E+04                                10.277890                            6.566646       0.317144       2.085483                    0.999440      28.633760      79.948860       0.659921       0.405346      -1.076656       0.005034       0.018319       0.000312       0.019000      -0.001053      -0.024664       0.022376       0.040947       0.038698      -0.038847      -0.003430       0.042277             16.425213      11.418630      -6.790610       7.080855      22.212515     -11.147976      15.644495          -0.002931
          178              C       2.100719      13.256712       9.665659      -0.053800      38.916970 0.35345350E+03  0.78880461E+04                                10.125999                            6.267752       0.128095       2.036277                    0.999753      27.297220      76.379196       0.658486       0.416795      -1.064299       0.015518       0.001760       0.017417       0.023393       0.010841      -0.026202      -0.034989       0.051925       0.030579      -0.051255      -0.002833       0.054087             15.824439       9.526723       5.192648       6.968324      19.102793      11.632634      18.843802          -0.005736
          179              C       2.679570      15.283738      10.959816      -0.190915      39.491819 0.43666970E+03  0.10276429E+05                                10.074532                            6.970691       0.125170       2.005033                    0.999734      29.851290      85.834535       0.623716       0.417282      -1.063751       0.016848       0.012043       0.016170       0.026275      -0.004476       0.002398      -0.028027       0.060814       0.025402      -0.048561       0.019691       0.028870             13.332014       7.443429       1.411230       4.253312      19.178676       5.663606      13.373937          -0.015355
          180              C       2.850068      13.949230      10.782709       0.134333      39.007318 0.37553620E+03  0.84458122E+04                                10.092736                            6.466967      -0.058858       2.003790                    0.999210      25.266006      69.267134       0.652132       0.417620      -1.071708       0.003193      -0.009507      -0.005224       0.011308       0.005108       0.018535       0.018392      -0.001792       0.011945      -0.022598      -0.007074       0.029672             15.048462       9.413550       3.297416       7.200883      17.458809       7.836054      18.273028           0.077815
          181              C       4.165641      13.917668      12.770246      -0.101815      36.529395 0.42793092E+03  0.10049256E+05                                 9.673620                            6.972398       0.021161       1.981139                    0.999653      29.295347      84.950936       0.612243       0.426012      -1.055179      -0.000229       0.012956      -0.022813       0.026237      -0.016720      -0.001955      -0.024975       0.006221      -0.048104      -0.035364       0.004579       0.030785             12.306638       8.163724       0.796024       5.862188      12.483232       3.436719      16.272958           0.076518
          182              C       3.609943      13.239884      11.702393      -0.146004      34.568470 0.40914552E+03  0.94469354E+04                                 9.168953                            6.697829       0.229869       2.048684                    0.999756      28.816742      81.332199       0.645166       0.411170      -1.070654       0.010979       0.010297       0.001926       0.015174      -0.006756       0.002934       0.004822      -0.034435      -0.044476      -0.017467      -0.008872       0.026340             11.603413       8.278650       1.006091       5.967517      11.025237       3.498197      15.506353          -0.022121
          183              C       2.231222      12.111644       9.255882      -0.228073      39.114773 0.36014313E+03  0.80781372E+04                                10.038595                            6.277388       0.207883       2.059593                    0.999601      28.225462      79.273924       0.665512       0.410312      -1.068077       0.011220      -0.007054       0.000676       0.013270       0.004764      -0.038706      -0.026428       0.041772       0.014006      -0.044896      -0.011612       0.056508             15.184115      10.138959       4.924897       7.146841      17.613394      10.428238      17.799993           0.041727
          184              C       2.260728      -2.988897      11.270622      -0.080894      38.493753 0.35181012E+03  0.78726490E+04                                10.042428                            6.281690      -0.038299       1.976297                    0.999664      27.866466      79.071232       0.650755       0.420607      -1.057776       0.017915      -0.010575       0.025880       0.033204      -0.007204      -0.029302       0.037841       0.047999       0.043505      -0.053673      -0.003421       0.057094             15.965001      10.834417      -6.762499       6.542470      22.703310     -10.513874      14.357276           0.001336
          185              C      -1.448144       9.457360       8.230280       0.676427      24.346851 0.22820169E+03  0.46207499E+04                                 7.949681                            5.411815      -0.093992       2.048368                    0.999687      21.023322      58.293107       0.628513       0.481281      -1.014343       0.022170       0.008085      -0.026557       0.035527       0.022030       0.066922       0.041913       0.027978       0.015574      -0.065327      -0.028457       0.093784             11.322421       8.688698       3.635704      -5.750264      11.767001      -6.567177      13.511563           0.006438
          186              C      -3.121508       3.658382      12.141110       0.099589      40.223861 0.37111149E+03  0.83328955E+04                                10.219746                            6.402967      -0.051697       1.999828                    0.999008      25.536413      70.262671       0.658454       0.414276      -1.072409       0.005713      -0.022874      -0.023579       0.033344       0.001028      -0.003308       0.011894       0.012516      -0.015336      -0.016703       0.006623       0.010080             15.656040      10.751615      -5.647303      -7.395164      20.488171       5.547955      15.728333          -0.011181
          187              C      -3.746656       2.997449      13.193336      -0.229769      39.136286 0.45384930E+03  0.10788221E+05                                10.048763                            7.105754       0.120226       2.005056                    0.999530      30.245090      87.508203       0.617629       0.417196      -1.063416      -0.018347      -0.027176       0.006190       0.033369       0.008250       0.039227       0.003809       0.043082      -0.035288      -0.036080      -0.016785       0.052865             13.443555      10.291349      -3.208197      -7.397374      13.872053       3.296312      16.167262           0.043288
          188              C      -4.512836       3.715225      14.105496       0.294410      33.235575 0.35129556E+03  0.78639680E+04                                 9.322212                            6.495177      -0.171784       1.969326                    0.999258      25.158293      71.569238       0.607570       0.450340      -1.039112      -0.024149      -0.045083       0.021882       0.055628       0.008468       0.045691       0.010878       0.065409       0.013147      -0.038197      -0.028519       0.066716             12.283342       8.824147      -2.179895      -5.721545      14.869790       2.251185      13.156091           0.008116
          189              C      -4.653868       5.089723      13.965431      -0.004745      47.349288 0.47362782E+03  0.11380760E+05                                11.626240                            7.410624      -0.452303       1.856014                    0.998209      28.252229      82.225276       0.586231       0.434814      -1.052319      -0.043383       0.036136       0.017262       0.059042       0.002827       0.028400       0.030069       0.075252       0.043236      -0.058292       0.001913       0.056379             17.826251      12.480506      -3.644999      -9.732323      18.230569       5.041853      22.767680           0.226608
          190              C      -4.028719       5.748552      12.913784       0.036824      38.300677 0.40509293E+03  0.93580594E+04                                10.022529                            6.799518      -0.174457       1.956186                    0.999480      26.974470      76.899221       0.619501       0.427989      -1.056812      -0.008957       0.017033      -0.023179       0.030127       0.009193       0.009181      -0.009300       0.007861       0.007741      -0.018990       0.007198       0.011791             14.006135       9.645166      -1.114729      -7.585721      14.145314      -0.225823      18.227925          -0.013471
          191              C      -3.262539       5.032881      12.001624       0.050775      39.443601 0.38740807E+03  0.88099111E+04                                10.094529                            6.573003      -0.071380       1.991045                    0.999241      26.208833      73.034681       0.644040       0.418206      -1.067800      -0.004272       0.017224      -0.020246       0.026922       0.003842       0.005217       0.000255       0.023126      -0.020030      -0.009100      -0.007577       0.016677             14.382571       8.754767      -1.829817      -5.835492      19.574723      -0.337276      14.818223           0.066351
          192              C      -1.429176       1.140909       9.879809       0.646811      23.308797 0.25002840E+03  0.51606545E+04                                 7.698147                            5.646653      -0.075833       2.047057                    0.999489      21.540481      59.582617       0.620535       0.478216      -1.019704       0.022956      -0.022017      -0.028413       0.042651      -0.019636       0.068738      -0.055134      -0.016114       0.072621      -0.075639      -0.028239       0.103878             10.761343       9.475679      -3.582758      -4.882842      11.889918       5.878168      10.918432          -0.000387
          193              C      -2.395321       1.812378      10.903095      -0.206745      40.961191 0.40213675E+03  0.92268960E+04                                10.329877                            6.595876       0.318654       2.084483                    0.999467      28.737564      80.335624       0.657994       0.405698      -1.076364      -0.004172      -0.017290       0.000571       0.017795      -0.001915       0.025977      -0.022511       0.039997       0.040846      -0.038695      -0.005173       0.043868             16.521900      11.479396      -6.846362      -7.126534      22.345116      11.228678      15.741190          -0.004334
          194              C      -2.100652       7.792392       9.665659      -0.055550      39.023186 0.35450471E+03  0.79175601E+04                                10.140673                            6.275103       0.134892       2.037312                    0.999748      27.342516      76.540826       0.658394       0.416535      -1.064441      -0.016067      -0.001585       0.018710       0.024713       0.009977       0.026358       0.034080       0.050527       0.035322      -0.050230      -0.003269       0.053499             15.850551       9.542522       5.202290      -6.982835      19.131553     -11.653155      18.877578          -0.005733
          195              C      -2.679489       5.765380      10.959816      -0.190166      39.496492 0.43662850E+03  0.10275733E+05                                10.078595                            6.972929       0.115897       2.002355                    0.999723      29.846023      85.834617       0.623240       0.417590      -1.063502      -0.016611      -0.011749       0.015502       0.025579      -0.004244      -0.002237       0.028165       0.062118       0.023697      -0.049064       0.019811       0.029253             13.338546       7.446767       1.414890      -4.256504      19.185776      -5.670634      13.383094          -0.015297
          196              C      -2.849989       7.099886      10.782709       0.132662      39.050815 0.37600521E+03  0.84586443E+04                                10.096443                            6.468743      -0.057169       2.004241                    0.999174      25.287909      69.327033       0.652412       0.417328      -1.071940      -0.004004       0.008556      -0.005822       0.011096       0.004790      -0.016653      -0.018760      -0.001212       0.014359      -0.021502      -0.007221       0.028723             15.054104       9.418479       3.299093      -7.206205      17.460979      -7.838521      18.282853           0.077739
          197              C      -4.165541       7.131470      12.770246      -0.100697      36.442610 0.42670028E+03  0.10012244E+05                                 9.655070                            6.959589       0.025402       1.982827                    0.999654      29.256180      84.778100       0.613228       0.425672      -1.055484       0.000817      -0.010818      -0.022796       0.025245      -0.017033       0.000951       0.024542       0.007616      -0.046106      -0.034626       0.003683       0.030943             12.281974       8.148837       0.793239      -5.850655      12.457233      -3.427072      16.239854           0.076591
          198              C      -3.609854       7.809242      11.702393      -0.145891      34.583751 0.40937961E+03  0.94539767E+04                                 9.172014                            6.699745       0.225871       2.047381                    0.999757      28.825923      81.373147       0.645054       0.411170      -1.070622      -0.009664      -0.009621       0.000554       0.013648      -0.006633      -0.002910      -0.004715      -0.035302      -0.049376      -0.018562      -0.008913       0.027475             11.607459       8.281533       1.006109      -5.970310      11.028897      -3.498990      15.511947          -0.022114
          199              C      -2.231160       8.937455       9.255882      -0.224467      38.966843 0.35856804E+03  0.80340846E+04                                10.015640                            6.264882       0.214503       2.062191                    0.999590      28.160828      79.052235       0.665972       0.410474      -1.067960      -0.010642       0.007206       0.000178       0.012854       0.005116       0.037836       0.025091       0.042418       0.011669      -0.043388      -0.012020       0.055408             15.144930      10.114667       4.906242      -7.126051      17.569524     -10.395557      17.750598           0.041679
          200              C      -2.260607       2.989019      11.270622      -0.077336      38.242507 0.34934778E+03  0.78031770E+04                                 9.998854                            6.258889      -0.043492       1.976391                    0.999666      27.766009      78.692119       0.652116       0.420502      -1.057931      -0.016627       0.011352       0.025795       0.032722      -0.005594       0.028847      -0.038290       0.050124       0.040427      -0.055018      -0.001191       0.056208             15.884516      10.787709      -6.720397      -6.509364      22.579182      10.451074      14.286658           0.002638
          201              O      10.589835      12.379022      19.507269      -0.590623      33.405542 0.52561257E+03  0.12552250E+05                                 8.234383                            7.012489       0.460141       2.164843                    0.999175      28.623819      74.758118       0.731039       0.350841      -1.146651      -0.010006       0.001041      -0.006402       0.011924      -0.005679       0.033706       0.037492       0.106174       0.008558      -0.076371       0.006187       0.070184             10.171501      13.268182      -1.965387       4.764777       7.293305      -1.889563       9.953015          -0.091728
          202              O       1.721903      11.012952      21.295126      -0.597616      33.947422 0.54692458E+03  0.13213783E+05                                 8.366226                            7.205372       0.307281       2.120643                    0.998861      28.607121      75.562508       0.712180       0.355973      -1.140581      -0.035132       0.022100      -0.006171       0.041961       0.010077       0.045813      -0.020284      -0.112865       0.061525      -0.088569       0.029166       0.059403              9.838025       7.874758       1.691012      -1.534421       9.953338      -4.834717      11.685978           0.090747
          203              O      -0.098838      12.160121      21.145222      -0.556387      34.494270 0.49718026E+03  0.11751721E+05                                 8.526629                            6.888633       0.313841       2.130726                    0.999040      27.979463      73.563687       0.723994       0.357918      -1.136824       0.030940      -0.022091       0.004654       0.038301       0.051523      -0.028017       0.063400       0.047996       0.029843      -0.103469       0.042793       0.060676             10.892887      14.196208       2.976100      -5.870606       7.294891      -2.480484      11.187562           0.096257
          204              O       8.884868      10.935060      19.397300      -0.510457      29.510457 0.44433108E+03  0.10231687E+05                                 7.662180                            6.545145       0.209844       2.117270                    0.998877      26.926248      70.326412       0.735703       0.361546      -1.131732       0.013017       0.007247      -0.009316       0.017571      -0.027633      -0.054637       0.022081      -0.068113       0.089327      -0.079248       0.002867       0.076381              9.057243       7.427722      -2.084625       2.202384      10.256815      -4.135750       9.487193          -0.050807
          205              O       7.501911      15.656321      13.868774      -0.381374      26.781309 0.39334902E+03  0.87435699E+04                                 7.081317                            6.084759       0.656631       2.262233                    0.999298      26.030869      65.752805       0.780648       0.352972      -1.144056      -0.040400      -0.023631       0.074160       0.087694       0.096406      -0.084914       0.067116      -0.245817       0.175492      -0.223024       0.074400       0.148624              7.832167       7.864167       1.661642      -2.466847       6.549639      -2.968585       9.082697           0.360085
          206              O      10.459338       8.670188      19.507269      -0.589558      33.383247 0.52526417E+03  0.12541922E+05                                 8.230207                            7.010108       0.464553       2.166212                    0.999179      28.617726      74.737609       0.731167       0.350835      -1.146649       0.011622      -0.001201      -0.007266       0.013759      -0.005755      -0.033415      -0.037570       0.107179       0.007123      -0.076697       0.006327       0.070370             10.164319      13.258536      -1.962947      -4.759749       7.288598       1.886983       9.945823          -0.091958
          207              O      -1.721711      10.036278      21.295126      -0.597419      33.913041 0.54624515E+03  0.13193363E+05                                 8.361527                            7.201520       0.305958       2.120679                    0.998796      28.588978      75.504917       0.712273       0.356034      -1.140524       0.035153      -0.022268      -0.005993       0.042042       0.010280      -0.045823       0.021247      -0.114447       0.061903      -0.089393       0.028651       0.060742              9.831652       7.868943       1.688964       1.531642       9.948048       4.831342      11.677963           0.090792
          208              O       0.099028       8.889107      21.145222      -0.556812      34.488779 0.49705628E+03  0.11747848E+05                                 8.525282                            6.887258       0.311961       2.130109                    0.999007      27.977708      73.551812       0.724161       0.357864      -1.136887      -0.030529       0.022582       0.004455       0.038234       0.050899       0.028519      -0.064024       0.047942       0.029238      -0.103750       0.043162       0.060588             10.891676      14.194823       2.976351       5.869971       7.294322       2.480473      11.185884           0.096394
          209              O      12.164304      10.114149      19.397300      -0.507684      29.454532 0.44326031E+03  0.10200780E+05                                 7.651947                            6.536924       0.208645       2.117246                    0.998833      26.899534      70.232963       0.736228       0.361509      -1.131771      -0.014030      -0.009181      -0.009891       0.019467      -0.026324       0.054801      -0.021577      -0.069410       0.086786      -0.079386       0.004095       0.075290              9.043914       7.416747      -2.079653      -2.197474      10.242350       4.128454       9.472645          -0.050704
          210              O      13.547201       5.392829      13.868774      -0.381283      26.788626 0.39349999E+03  0.87478280E+04                                 7.082695                            6.086093       0.654463       2.261397                    0.999297      26.033496      65.764386       0.780525       0.352991      -1.144032       0.040822       0.023708       0.073819       0.087623       0.096329       0.085072      -0.066820      -0.245132       0.172550      -0.222467       0.074270       0.148197              7.833392       7.865624       1.662019       2.467269       6.550696       2.968901       9.083857           0.360001
          211              O       1.854426      10.459275       5.037719      -0.588464      33.371232 0.52493168E+03  0.12532336E+05                                 8.229990                            7.009197       0.463910       2.166220                    0.999162      28.604253      74.704077       0.730991       0.350966      -1.146512      -0.000381       0.012217      -0.007301       0.014238       0.004787       0.037743      -0.033854      -0.106941       0.005543      -0.076475       0.005544       0.070931             10.165169       7.288539       1.963656      -1.887593      13.260549      -4.761367       9.946421           0.106390
          212              O       0.488377      -1.721771       6.825576      -0.601117      34.141035 0.55069437E+03  0.13329004E+05                                 8.400318                            7.231800       0.302872       2.118290                    0.998847      28.679269      75.845459       0.710568       0.356134      -1.140343       0.022403       0.037208      -0.005713       0.043806      -0.010118      -0.021439      -0.048062       0.119836       0.065820      -0.093514       0.030494       0.063020              9.883226       9.997102      -1.706225      -4.861202       7.913311       1.549861      11.739264           0.082761
          213              O       1.635543       0.098966       6.675672      -0.562795      34.816988 0.50279849E+03  0.11919509E+05                                 8.581652                            6.929498       0.309966       2.127599                    0.999027      28.103403      74.029849       0.721441       0.358130      -1.136507      -0.023847      -0.028977       0.006350       0.038061      -0.053474       0.067196       0.028597      -0.049592       0.035222      -0.108341       0.043803       0.064537             10.970807       7.347835      -3.006359      -2.507619      14.294608       5.919337      11.269979          -0.066276
          214              O       0.410461      12.164244       4.927750      -0.506539      29.410465 0.44245607E+03  0.10177333E+05                                 7.643419                            6.530389       0.209471       2.117837                    0.998848      26.880072      70.157989       0.736721       0.361443      -1.131859       0.009518      -0.014016      -0.010047       0.019697       0.027762       0.021263       0.054402       0.069493       0.086511      -0.079528       0.004128       0.075400              9.032056      10.230077       2.075471      -4.121864       7.407057      -2.192716       9.459032           0.058712
          215              O      -5.392607       3.022789      28.338324      -0.381740      26.803910 0.39377020E+03  0.87553232E+04                                 7.085243                            6.088084       0.651565       2.260440                    0.999268      26.041258      65.789233       0.780418       0.352980      -1.144043      -0.023512       0.040346       0.073726       0.087271      -0.096230       0.067401       0.084635       0.245576       0.173333      -0.222508       0.073646       0.148863              7.836593       6.553139      -1.662705      -2.970631       7.868696       2.468581       9.087942           0.360533
          216              O      -1.854408      10.589779       5.037719      -0.590455      33.432933 0.52618739E+03  0.12569791E+05                                 8.239129                            7.016954       0.465383       2.166113                    0.999190      28.634394      74.804453       0.730685       0.350904      -1.146565      -0.001192      -0.010009      -0.006870       0.012198       0.005233      -0.037627       0.033453      -0.106279       0.008495      -0.076353       0.006243       0.070111             10.176425       7.297053       1.966826       1.890781      13.274430       4.766743       9.957793           0.106325
          217              O      -0.488303       1.721845       6.825576      -0.601640      34.133106 0.55054201E+03  0.13324258E+05                                 8.398572                            7.230402       0.302897       2.118301                    0.998818      28.679303      75.839998       0.710702       0.356095      -1.140386      -0.022359      -0.037079      -0.005523       0.043649      -0.010316       0.021115       0.047531       0.119075       0.066683      -0.092909       0.030557       0.062352              9.881403       9.995367      -1.705931       4.860456       7.911526      -1.549444      11.737317          -0.062700
          218              O      -1.635471      -0.098894       6.675672      -0.560856      34.757835 0.50171599E+03  0.11887459E+05                                 8.572678                            6.922429       0.309341       2.127840                    0.999030      28.075432      73.936685       0.721746       0.358171      -1.136473       0.023289       0.030892       0.005878       0.039131      -0.054185      -0.066896      -0.029807      -0.051526       0.033209      -0.109386       0.045677       0.063709             10.959107       7.339779      -3.002437       2.504312      14.279753      -5.913143      11.257788           0.088639
          219              O      -0.410445       8.884809       4.927750      -0.507725      29.443086 0.44308161E+03  0.10195421E+05                                 7.649333                            6.535164       0.244733       2.129019                    0.998960      26.894691      70.211126       0.736417       0.361460      -1.131834      -0.008848       0.013668      -0.009185       0.018694       0.027012      -0.021406      -0.054945       0.069215       0.088872      -0.079785       0.003998       0.075788              9.039403      10.237464       2.077300       4.125062       7.413867       2.195160       9.466877           0.058722
          220              O       5.392911      -3.022484      28.338324      -0.381236      26.795803 0.39358802E+03  0.87503746E+04                                 7.084743                            6.087295       0.654013       2.261385                    0.999288      26.033226      65.768378       0.780339       0.353052      -1.143969       0.023843      -0.040943       0.074045       0.087906      -0.096505      -0.067267      -0.084679       0.245596       0.173279      -0.222667       0.073857       0.148810              7.836470       6.552920      -1.663086       2.970725       7.868634      -2.469043       9.087857           0.359890
          221              O       0.065365       8.670212      23.901381      -0.588578      33.380512 0.52510344E+03  0.12537536E+05                                 8.231708                            7.010488       0.463665       2.166111                    0.999161      28.607005      74.715967       0.730896       0.350980      -1.146493      -0.012233       0.000449       0.007290       0.014247       0.004797      -0.033818       0.037797       0.106936       0.005677      -0.076522       0.005625       0.070897             10.167751      13.263006       1.964663      -4.763001       7.290556      -1.888775       9.949691           0.106506
          222              O      12.246409      10.036282      22.113524      -0.597392      33.934070 0.54670172E+03  0.13207141E+05                                 8.364775                            7.204583       0.304466       2.119971                    0.998851      28.598218      75.537034       0.712113       0.356040      -1.140520      -0.035364      -0.023085       0.006504       0.042729      -0.009222      -0.046185      -0.021403      -0.114439       0.061617      -0.089400       0.028198       0.061202              9.835022       7.873308      -1.689047       1.532103       9.950417      -4.831724      11.681340          -0.069880
          223              O      10.425674       8.889113      22.263428      -0.558512      34.576842 0.49869147E+03  0.11796593E+05                                 8.540239                            6.899382       0.312647       2.129738                    0.999032      28.014911      73.689641       0.723372       0.357948      -1.136781       0.028978       0.021799      -0.004753       0.036572      -0.051388       0.027564       0.064218       0.046390       0.032330      -0.103597       0.041788       0.061809             10.910850      14.218958      -2.982249       5.880178       7.307352      -2.485736      11.206241          -0.072940
          224              O      -1.639606      10.114174      24.011350      -0.506707      29.424701 0.44270754E+03  0.10184687E+05                                 7.646296                            6.532530       0.208908       2.117584                    0.998847      26.885212      70.179586       0.736543       0.361474      -1.131820       0.014144      -0.009521       0.010068       0.019800       0.027796       0.054400       0.021299      -0.069596       0.086735      -0.079588       0.004120       0.075469              9.036416       7.410229       2.077323      -2.194884      10.234427      -4.124641       9.464591           0.058765
          225              O       7.501839      15.917257       0.600776      -0.381326      26.782164 0.39339398E+03  0.87447894E+04                                 7.081174                            6.084983       0.652052       2.260758                    0.999268      26.032339      65.756619       0.780660       0.352957      -1.144071      -0.040471       0.023555      -0.073610       0.087242      -0.096103       0.084773       0.067481      -0.245944       0.173225      -0.222643       0.073623       0.149020              7.831485       7.863641      -1.661284       2.466207       6.549159      -2.967920       9.081656           0.360475
          226              O      -0.065108      -8.669954      23.901381      -0.590566      33.442362 0.52636201E+03  0.12575081E+05                                 8.240883                            7.018273       0.465139       2.166005                    0.999190      28.637139      74.816429       0.730588       0.350919      -1.146546       0.010024       0.001125       0.006860       0.012198       0.005242       0.033419      -0.037680       0.106274       0.008629      -0.076399       0.006322       0.070078             10.179070      13.276963       1.967851       4.768427       7.299107       1.891988       9.961138           0.106439
          227              O       8.802791      11.012956      22.113524      -0.597509      33.914123 0.54631264E+03  0.13195221E+05                                 8.361059                            7.201631       0.304581       2.120088                    0.998822      28.592588      75.511749       0.712326       0.356001      -1.140565       0.035269       0.023074       0.006300       0.042615      -0.009458       0.045704       0.020915      -0.113684       0.062678      -0.088839       0.028457       0.060382              9.830611       7.869532      -1.687937      -1.530900       9.946181       4.829477      11.676119          -0.069872
          228              O      10.623529      12.160127      22.263428      -0.556977      34.527146 0.49777954E+03  0.11769646E+05                                 8.532638                            6.893367       0.312050       2.129918                    0.999034      27.991728      73.612094       0.723640       0.357979      -1.136755      -0.030862      -0.021198      -0.004292       0.037686      -0.052057      -0.028835      -0.063816       0.048582       0.030543      -0.104620       0.043789       0.060831             10.901039      14.206495      -2.979137      -5.875027       7.300689       2.483077      11.195934          -0.072950
          229              O       1.639827      10.935085      24.011350      -0.507897      29.457544 0.44333666E+03  0.10202883E+05                                 7.652253                            6.537333       0.244175       2.128767                    0.998959      26.899927      70.233093       0.736238       0.361492      -1.131795      -0.013795       0.008853       0.009208       0.018801       0.027047      -0.054942      -0.021443      -0.069317       0.089098      -0.079845       0.003988       0.075857              9.043834       7.417084       2.079183       2.197366      10.241889       4.127895       9.472528           0.058778
          230              O      13.547131       5.131749       0.600776      -0.380848      26.774766 0.39322395E+03  0.87401772E+04                                 7.080772                            6.084266       0.654435       2.261672                    0.999288      26.024779      65.737144       0.780581       0.353027      -1.144000       0.041069      -0.023890      -0.073937       0.087887      -0.096371      -0.084824      -0.067334      -0.245953       0.173150      -0.222793       0.073842       0.148951              7.831479       7.863682      -1.661693      -2.466712       6.549033       2.968077       9.081724           0.359846
          231              O       1.854467       0.065303       9.431831      -0.590686      33.492766 0.52736078E+03  0.12605182E+05                                 8.249134                            7.024895       0.463603       2.165334                    0.999175      28.657315      74.892865       0.730233       0.350916      -1.146524       0.000153      -0.011188       0.005577       0.012502      -0.007673      -0.039862      -0.034645      -0.110494       0.007393      -0.080543       0.008029       0.072513             10.190755       7.307785      -1.971798       1.897807      13.288430      -4.775823       9.976049          -0.082509
          232              O       0.488356      12.246349       7.643974      -0.597153      33.888684 0.54578566E+03  0.13179289E+05                                 8.356996                            7.198132       0.306781       2.121055                    0.998798      28.580691      75.470706       0.712504       0.355999      -1.140570       0.022255      -0.034993       0.005982       0.041900       0.010240       0.021285      -0.045813       0.114275       0.061605      -0.089286       0.028556       0.060730              9.824950       9.941717       1.686431       4.826928       7.864298       1.528920      11.668836           0.090781
          233              O       1.635531      10.425612       7.793878      -0.556720      34.477591 0.49687871E+03  0.11742499E+05                                 8.523117                            6.885808       0.312291       2.130242                    0.999008      27.974906      73.538743       0.724278       0.357841      -1.136915      -0.022518       0.030495      -0.004434       0.038166       0.050857      -0.063971       0.028529      -0.047988       0.029171      -0.103694       0.043186       0.060508             10.888126       7.291798       2.974672       2.478837      14.190981       5.867453      11.181600           0.096358
          234              O       0.410510      -1.639666       9.541800      -0.507625      29.488413 0.44383789E+03  0.10217718E+05                                 7.658625                            6.541656       0.210115       2.117660                    0.998826      26.908381      70.275824       0.735858       0.361562      -1.131695       0.008704       0.014681       0.008780       0.019193      -0.026529      -0.021634       0.055502       0.070366       0.086097      -0.080283       0.004451       0.075832              9.054292      10.251141      -2.084176       4.135273       7.425245      -2.204197       9.486490           0.057618
          235              O       5.131832      -3.022555      15.070326      -0.381306      26.790734 0.39353962E+03  0.87489347E+04                                 7.083066                            6.086411       0.654332       2.261328                    0.999297      26.034563      65.768060       0.780502       0.352992      -1.144030      -0.023740      -0.040756      -0.073920       0.087685       0.096462      -0.066987       0.084990       0.245068       0.172653      -0.222526       0.074172       0.148355              7.833810       6.551027       1.662050       2.969086       7.865965       2.467225       9.084437           0.360268
          236              O      -1.854366      -0.065201       9.431831      -0.591880      33.519571 0.52779301E+03  0.12618043E+05                                 8.254069                            7.027838       0.459063       2.163903                    0.999170      28.665192      74.919892       0.730073       0.350922      -1.146524       0.000017       0.009550       0.004700       0.010644      -0.007608       0.039847       0.034924      -0.109602       0.008824      -0.080315       0.007952       0.072362             10.199044       7.313212      -1.974625      -1.900736      13.299591       4.781531       9.984329           0.095670
          237              O      -0.488311       8.802733       7.643974      -0.597347      33.922841 0.54646125E+03  0.13199587E+05                                 8.361656                            7.201958       0.308110       2.121022                    0.998863      28.598757      75.527987       0.712413       0.355937      -1.140628      -0.022084       0.034972       0.006160       0.041817       0.010035      -0.020322       0.045804       0.112694       0.061224      -0.088462       0.029070       0.059393              9.831269       9.946961       1.688467      -4.830268       7.870083      -1.531683      11.676764           0.090731
          238              O      -1.635484      10.623472       7.793878      -0.556297      34.483135 0.49700365E+03  0.11746402E+05                                 8.524472                            6.887190       0.314172       2.130858                    0.999041      27.976698      73.550749       0.724111       0.357895      -1.136852       0.022027      -0.030908      -0.004631       0.038235       0.051482       0.063349      -0.028026      -0.048040       0.029778      -0.103413       0.042815       0.060598             10.889352       7.292385       2.974435      -2.478861      14.192385      -5.868096      11.183286           0.096220
          239              O      -0.410407       1.639769       9.541800      -0.510367      29.544192 0.44490732E+03  0.10248600E+05                                 7.668836                            6.549868       0.211298       2.117672                    0.998870      26.935064      70.369198       0.735334       0.361599      -1.131655      -0.006789      -0.013680       0.008213       0.017340      -0.027843       0.022124      -0.055322       0.069026       0.088601      -0.080109       0.003212       0.076897              9.067606      10.265497      -2.089058      -4.142572       7.436153       2.209083       9.501167          -0.050033
          240              O      -5.131671       3.022718      15.070326      -0.381640      26.793013 0.39355740E+03  0.87493955E+04                                 7.083457                            6.086452       0.656327       2.262042                    0.999298      26.036044      65.771233       0.780521       0.352981      -1.144043       0.023657       0.040284      -0.074286       0.087755       0.096287       0.067078      -0.085005       0.245827       0.175034      -0.222954       0.074380       0.148574              7.834673       6.551617       1.662194      -2.969792       7.866614      -2.467607       9.085789           0.359827

******************************************************
Auxiliary information for the entire system
The total spin magnetic moment of the unit cell is   9.820801
The total net atomic charge of the unit cell is   0.000000
Accuracy of reproducing the electrostatic potential in the unit cell:
  The inner radius (bohr) =    5.0000
  The outer radius (bohr) =   12.0000
  Valid grid points have density less than (e/(bohr^3)) =    0.0001
  The number of valid grid points were=      2429159
  The rms potential error without charges in kcal/mol is=      6.30696
  The rms potential error with partial charges in kcal/mol is=      0.59670
  The RRMSE value at monopole order=      0.09461
  The rms potential error with partial charges and cloud penetration in kcal/mol is=      0.59959
  The RRMSE value at monopole order with cloud penetration is=      0.09507
  The rms potential error with partial charges and atomic dipoles in kcal/mol is=      0.40488
  The RRMSE value at dipole order=      0.06420
  The rms potential error with partial charges, atomic dipoles and cloud penetration in kcal/mol is=      0.39885
  The RRMSE value at dipole order with cloud penetration=      0.06324

******************************************************
The electron densities and ab initio electrostatic potential were computed in VASP using the PBE functional and
projector augmented wave method. See the main text of the journal article for a description of computational details.
The atomic charges, dipoles, and quadrupoles were computed with the DDEC6 method as described in
(a) T. A. Manz and N. Gabaldon Limas, RSC Adv. 6 (2016) 47771-47801 DOI: 10.1039/c6ra04656h
(b) N. Gabaldon Limas and T. A. Manz, RSC Adv. 8 (2018) 2678-2707 DOI: 10.1039/c7ra11829e.
For each atom in the material, the electron cloud parameters were fit to the spherically averaged atom-in-material
electron density using radial positions for which this density was between 10^-4 and 10^-2 electrons per cubic bohr.
The polarizabilities, dispersion coefficients, and quantum Drude oscillator (QDO) parameters were fit using the MCLF method.
The magnetic structure of the system was optimized in VASP from the default ferromagnetic initial guess using spin polarization.
The atomic spin moments (ASMs) were computed on this optimized magnetic structure using the DDEC6 partition as inputs
to the method of T. A. Manz and D. S. Sholl, J. Chem. Theory Comput. 7 (2011) 4146-4164 DOI: 10.1021/ct200539n.
The RMSE and RRMSE were computed using a uniform grid with Ewald summation.
