# Supplementary material for: A collection of forcefield precursors for metal–organic frameworks
Source: RSC Adv. 2019 Nov 13;9(63):36492–507. doi: 10.1039/c9ra07327b (PMC9075174; doi:10.1039/c9ra07327b)
Supplement: RA-009-C9RA07327B-s6105 [file RA-009-C9RA07327B-s6105.xyz]

  344
jmolscript: load "" {1 1 1} spacegroup "x,y,z" unitcell [{     23.849000     0.000000     0.000000 }, {     -0.000083    23.849000     0.000000 }, {    -11.924572   -11.924613    36.554978 }]
Cu    12.820379    12.877424    26.637612     0.928292
Cu    11.028372    10.971412    26.637612     0.926872
Cu     0.952942    11.028467     8.360123     0.926983
Cu    -0.953077    12.820481     8.360123     0.928489
Cu     0.895881    10.971407    28.194855     0.926957
Cu    -0.896139    12.877419    28.194855     0.928477
Cu     0.952972     0.895976     9.917366     0.926854
Cu    -0.953034    -0.896038     9.917366     0.928272
H     -1.946176     7.366884    23.248966     0.117702
H     -0.777584     8.285065    25.047471     0.120916
H     -3.446298    11.304348    25.237557     0.125381
H     -4.614890    10.386167    23.439052     0.118052
H     14.101820     7.064005    22.240049     0.120095
H     12.906976     8.194443    23.892334     0.125180
H     15.265633    11.428369    23.380564     0.124225
H     16.460476    10.297931    21.735590     0.118042
H     14.593116     7.354970    19.768932     0.148348
H     -2.473233     7.445593    21.114155     0.123985
H     -3.653750     6.491638    19.359516     0.108700
H     -5.971890     8.788287    22.634842     0.113607
H     16.095617     5.573458    17.334371     0.394527
H      1.946032    -7.367028    23.248966     0.116251
H      0.777345    15.563780    25.047471     0.120460
H      3.446058    12.544496    25.237557     0.125529
H      4.614662    13.462688    23.439052     0.117877
H      9.747042    -7.064143    22.240049     0.120227
H     10.941793    15.654410    23.892334     0.125022
H      8.583139    12.420487    23.380564     0.124812
H      7.388306    13.550935    21.735590     0.119342
H      9.255678    16.493907    19.768932     0.148012
H      2.473019    16.403277    21.114155     0.123038
H      3.653546    17.357242    19.359516     0.109837
H      5.971667    15.060574    22.634842     0.114024
H      7.753275    -5.573565    17.334371     0.392995
H     19.291434     1.946063     4.971477     0.116964
H     20.209619     0.777456     6.769982     0.118214
H     -0.620108     3.446159     6.960068     0.126914
H     -1.538293     4.614766     5.161563     0.117833
H     18.988528     9.747074     3.962560     0.120081
H     20.118961    10.941904     5.614845     0.125471
H     -0.496105     8.583239     5.103075     0.124509
H     22.222462     7.388410     3.458101     0.118339
H     19.279495     9.255792     1.491443     0.148480
H     19.370140     2.473133     2.836666     0.122478
H     18.416182     3.653663     1.082027     0.110154
H     20.712822     5.971776     4.357353     0.113770
H      5.573415    -4.171300    35.611860     0.391971
H      4.557452    21.902906     4.971477     0.114976
H      3.639339    -0.777498     6.769982     0.120765
H      0.619981    20.402798     6.960068     0.127007
H      1.538178    19.234203     5.161563     0.118037
H      4.860365    14.101901     3.962560     0.121007
H      3.729921    12.907061     5.614845     0.124676
H      0.495990    15.265729     5.103075     0.122815
H      1.626434    16.460569     3.458101     0.118836
H      4.569413    14.593198     1.491443     0.149121
H      4.478759    21.375850     2.836666     0.123803
H      5.432729    20.195330     1.082027     0.110938
H      3.136068    17.877197     4.357353     0.113641
H     -5.573636     4.171080    35.611860     0.392552
H      9.978349    -7.367054    31.583501     0.116967
H     11.146959    -8.285235    29.784996     0.118220
H      8.478184    12.544483    29.594910     0.126920
H      7.309574    13.462663    31.393415     0.117837
H      2.177337    -7.064175    32.592418     0.120080
H      0.982511    -8.194612    30.940133     0.125467
H      3.341104    12.420462    31.451903     0.124501
H      4.536013   -10.298101    33.096877     0.118336
H      2.668620    -7.355140    35.063535     0.148485
H      9.451280    -7.445762    33.718312     0.122476
H      8.270746    -6.491807    35.472951     0.110156
H      5.952641    -8.788456    32.197625     0.113769
H     16.095665     6.350986     0.943118     0.391974
H     -9.978545     7.366858    31.583501     0.114980
H     12.701856     8.285051    29.784996     0.120770
H     -8.478451    11.304335    29.594910     0.127014
H     -7.309852    10.386142    31.393415     0.118040
H     -2.177539     7.063973    32.592418     0.121007
H     -0.982703     8.194421    30.940133     0.124670
H     -3.341382    11.428344    31.451903     0.122807
H     -4.536218    10.297896    33.096877     0.118832
H     -2.668838     7.354923    35.063535     0.149126
H     -9.451489     7.445554    33.718312     0.123801
H     -8.270966     6.491588    35.472951     0.110940
H     -5.952841     8.788257    32.197625     0.113640
H      7.753246    17.498008     0.943118     0.392555
H     19.291380     9.978380    13.306012     0.116251
H     -3.639432    11.146987    11.507507     0.120464
H     -0.620139     8.478285    11.317421     0.125539
H     -1.538327     7.309678    13.115926     0.117881
H     18.988522     2.177369    14.314929     0.120224
H     -3.730026     0.982540    12.662644     0.125018
H     -0.496112     3.341204    13.174414     0.124805
H     -1.626564     4.536034    14.819388     0.119339
H     -4.569530     2.668651    16.786046     0.148012
H     -4.478923     9.451311    15.440823     0.123035
H     -5.432884     8.270780    17.195462     0.109834
H     -3.136207     5.952667    13.920136     0.114027
H     17.497937     4.171131    19.220607     0.392993
H      4.557454    13.870537    13.306012     0.117702
H      3.639277    12.701942    11.507507     0.120921
H      0.619985    15.370646    11.317421     0.125389
H      1.538162    16.539241    13.115926     0.118057
H      4.860389    -2.177458    14.314929     0.120093
H      3.729948    -0.982618    12.662644     0.125178
H      0.496030    -3.341286    13.174414     0.124219
H      1.626472    -4.536126    14.819388     0.118040
H      4.569426    -2.668755    16.786046     0.148349
H      4.478744    14.397594    15.440823     0.123982
H      5.432695    15.578114    17.195462     0.108696
H      3.136038    17.896247    13.920136     0.113610
H      6.350944    -4.171250    19.220607     0.394524
C     13.333861    10.734358    24.820830     0.589995
C     -3.393815     8.788285    23.171469     0.089809
C     -2.249063     8.161055    23.649609    -0.157064
C     -1.552677     8.709578    24.720669    -0.090927
C     -2.001044     9.882947    25.312860    -0.022703
C     -3.143412    10.510178    24.834721    -0.078403
C     -3.839797     9.964039    23.763660    -0.151595
C     15.396817     8.571263    21.829171     0.096794
C     14.335536     7.944032    22.472538    -0.154232
C     13.622446     8.618956    23.456598    -0.075969
C     13.970636     9.921110    23.796560    -0.016038
C     15.029531    10.548341    23.153192    -0.098228
C     15.742622     9.873417    22.169132    -0.153092
C     16.231537     7.843872    20.861926     0.047904
C     -6.231836     7.734166    20.912372     0.038606
C     -5.549749     7.061627    19.905648     0.063247
C     17.595711     6.496409    18.847747    -0.168146
C     16.210084     6.606115    18.797301     0.302709
C     15.527997     7.281038    19.804025    -0.276765
C     -4.125974     8.189678    22.039727     0.068781
C     -3.408114     7.519525    21.070289    -0.142920
C     -1.266500    10.550716    26.370761     0.585612
C     -4.125963     6.959076    20.024086    -0.137193
C     -5.511601     8.311309    21.965155    -0.203225
C     10.514901    13.114488    24.820830     0.585979
C      3.393588    15.060572    23.171469     0.088337
C      2.248833    15.687799    23.649609    -0.155431
C      1.552440    15.139269    24.720669    -0.089029
C      2.000804    13.965896    25.312860    -0.020922
C      3.143175    13.338669    24.834721    -0.079873
C      3.839567    13.884814    23.763660    -0.150448
C      8.451965    15.277602    21.829171     0.097733
C      9.513241    15.904829    22.472538    -0.153400
C     10.226325    15.229899    23.456598    -0.077342
C      9.878133    13.927742    23.796560    -0.012516
C      8.819242    13.300516    23.153192    -0.100413
C      8.106158    13.975445    22.169132    -0.155056
C      7.617250    16.004999    20.861926     0.045985
C      6.231623    16.114705    20.912372     0.037774
C      5.549542    16.787250    19.905648     0.067369
C      6.253089    17.352474    18.847747    -0.170590
C      7.638716    17.242769    18.797301     0.302869
C      8.320797    16.567839    19.804025    -0.274970
C      4.125754    15.659185    22.039727     0.067397
C      3.407900    16.329345    21.070289    -0.137081
C      1.266254    13.298121    26.370761     0.583053
C      4.125756    16.889800    20.024086    -0.143448
C      5.511382    15.537556    21.965155    -0.203875
C     -1.190122    10.515004     6.543341     0.589939
C     20.712829     3.393698     4.893980     0.092702
C     20.085603     2.248944     5.372120    -0.157962
C     20.634129     1.552550     6.443180    -0.086075
C     -2.041503     2.000909     7.035371    -0.023454
C     -1.414277     3.143278     6.557232    -0.081241
C     21.888582     3.839672     5.486171    -0.153807
C     20.495790     8.452075     3.551682     0.094943
C     19.868556     9.513353     4.195049    -0.152702
C     20.543477    10.226435     5.179109    -0.076766
C     21.845632     9.878239     5.519071    -0.015618
C     -1.376133     8.819345     4.875703    -0.099133
C     21.797946     8.106263     3.891643    -0.152478
C     19.768402     7.617363     2.584437     0.049576
C     19.658701     6.231736     2.634883     0.034218
C     18.986165     5.549657     1.628159     0.065641
C     18.420944     6.253206     0.570258    -0.168857
C     18.530645     7.638833     0.519812     0.303267
C     19.205566     8.320911     1.526536    -0.276725
C     20.114221     4.125865     3.762238     0.067928
C     19.444069     3.408013     2.792800    -0.139557
C     -1.373732     1.266357     8.093272     0.589488
C     18.883618     4.125872     1.746597    -0.140116
C     20.235846     5.511493     3.687666    -0.202326
C      1.189998    13.333956     6.543341     0.588536
C      3.136057    20.455272     4.893980     0.091756
C      3.763280    21.600023     5.372120    -0.155249
C      3.214831    -1.552590     6.443180    -0.091633
C      2.041460    -2.000953     7.035371    -0.020043
C      1.414153    20.705682     6.557232    -0.080473
C      1.960301    20.009294     5.486171    -0.153063
C      3.353105    15.396903     3.551682     0.096195
C      3.980335    14.335621     4.195049    -0.154696
C      3.305408    13.622533     5.179109    -0.075273
C      2.003250    13.970727     5.519071    -0.014685
C      1.376020    15.029625     4.875703    -0.096289
C      2.050947    15.742713     3.891643    -0.154842
C      4.080499    16.231621     2.584437     0.049054
C      4.190200    17.617248     2.634883     0.034909
C      4.862742    18.299333     1.628159     0.066198
C      5.427969    17.595790     0.570258    -0.168321
C      5.318269    16.210164     0.519812     0.304286
C      4.643342    15.528079     1.526536    -0.278908
C      3.734673    19.723111     3.762238     0.068590
C      4.404830    20.440969     2.792800    -0.142329
C      1.373682    -1.266407     8.093272     0.584441
C      4.965288    19.723118     1.746597    -0.141440
C      3.613048    18.337485     3.687666    -0.201174
C      1.409337    13.114472    30.011637     0.589938
C      8.530720    -8.788454    31.660998     0.092701
C      9.675471    -8.161224    31.182858    -0.157960
C     10.371867    -8.709748    30.111798    -0.086075
C      9.923429    13.965883    29.519607    -0.023448
C      8.781062    13.338653    29.997746    -0.081240
C      8.084749    -9.964208    31.068807    -0.153803
C      3.472342    -8.571433    33.003296     0.094941
C      2.411061    -7.944202    32.359929    -0.152704
C      1.697981    -8.619126    31.375869    -0.076768
C      2.046182    -9.921280    31.035907    -0.015618
C      3.104995    13.300489    31.679275    -0.099134
C      3.818158    -9.873587    32.663335    -0.152479
C      4.307051    -7.844041    33.970541     0.049580
C      5.692678    -7.734336    33.920095     0.034219
C      6.374754    -7.061797    34.926819     0.065641
C      5.671203    -6.496579    35.984720    -0.168859
C      4.285576    -6.606284    36.035166     0.303268
C      3.603500    -7.281208    35.028442    -0.276727
C      7.798550    -8.189848    32.792740     0.067929
C      8.516399    -7.519694    33.762178    -0.139557
C     10.657983    13.298114    28.461706     0.589488
C      7.798539    -6.959246    34.808381    -0.140117
C      6.412923    -8.311478    32.867312    -0.202326
C     -1.409606    10.734342    30.011637     0.588535
C     -8.530916     8.788259    31.660998     0.091755
C     -9.675665     8.161031    31.182858    -0.155246
C     13.476946     8.709562    30.111798    -0.091632
C     13.925305     9.882934    29.519607    -0.020037
C     -8.781332    10.510162    29.997746    -0.080472
C     -8.084942     9.964016    31.068807    -0.153060
C     -3.472547     8.571229    33.003296     0.096192
C     -2.411262     7.944002    32.359929    -0.154698
C     -1.698176     8.618932    31.375869    -0.075276
C     -2.046375     9.921088    31.035907    -0.014685
C     -3.105275    10.548315    31.679275    -0.096291
C     -3.818361     9.873385    32.663335    -0.154844
C     -4.307262     7.843831    33.970541     0.049058
C     -5.692889     7.734126    33.920095     0.034910
C     -6.374971     7.061581    34.926819     0.066198
C     -5.671427     6.496356    35.984720    -0.168322
C     -4.285800     6.606062    36.035166     0.304287
C     -3.603718     7.280991    35.028442    -0.278909
C     -7.798753     8.189645    32.792740     0.068591
C     -8.516609     7.519485    33.762178    -0.142330
C     13.190757    10.550710    28.461706     0.584441
C     -7.798755     6.959031    34.808381    -0.141441
C     -6.413127     8.311275    32.867312    -0.201174
C     -1.190106     1.409440    11.734148     0.585979
C     -3.136215     8.530746    13.383509     0.088340
C     -3.763446     9.675499    12.905369    -0.155427
C     -3.214918    10.371894    11.834309    -0.089026
C     -2.041544     9.923534    11.242118    -0.020920
C     -1.414313     8.781166    11.720257    -0.079870
C     -1.960456     8.084771    12.791318    -0.150445
C     -3.353227     3.472369    14.725807     0.097735
C     -3.980450     2.411090    14.082440    -0.153401
C     -3.305518     1.698008    13.098380    -0.077343
C     -2.003363     2.046205    12.758418    -0.012521
C     -1.376140     3.105098    13.401786    -0.100411
C     -2.051072     3.818180    14.385846    -0.155059
C     -4.080628     4.307081    15.693052     0.045982
C     -4.190338     5.692708    15.642606     0.037775
C     -4.862885     6.374786    16.649330     0.067369
C     -5.428107     5.671237    17.707231    -0.170587
C     -5.318397     4.285610    17.757677     0.302869
C     -4.643465     3.603532    16.750953    -0.274966
C     -3.734826     7.798578    14.515251     0.067396
C     -4.404988     8.516430    15.484689    -0.137081
C     -1.373771    10.658087    10.184217     0.583053
C     -4.965440     7.798572    16.530892    -0.143445
C     -3.613191     6.412951    14.589823    -0.203873
C      1.190034    -1.409512    11.734148     0.589995
C      3.136049    15.318171    13.383509     0.089812
C      3.763283    14.173421    12.905369    -0.157061
C      3.214762    13.477033    11.834309    -0.090925
C      2.041391    13.925396    11.242118    -0.022703
C      1.414157    15.067762    11.720257    -0.078401
C      1.960293    15.764149    12.791318    -0.151593
C      3.353136    -3.472460    14.725807     0.096797
C      3.980363    -2.411177    14.082440    -0.154233
C      3.305437    -1.698089    13.098380    -0.075969
C      2.003284    -2.046284    12.758418    -0.016043
C      1.376056    -3.105181    13.401786    -0.098227
C      2.050983    -3.818269    14.385846    -0.153094
C      4.080530    -4.307178    15.693052     0.047900
C      4.190158    18.156195    15.642606     0.038607
C      4.862699    17.474111    16.649330     0.063247
C      5.427997    -5.671347    17.707231    -0.168143
C      5.318287    -4.285720    17.757677     0.302709
C      4.643361    -3.603636    16.750953    -0.276762
C      3.734652    16.050332    14.515251     0.068779
C      4.404809    15.332474    15.484689    -0.142921
C      1.373625    13.190850    10.184217     0.585612
C      4.965255    16.050326    16.530892    -0.137190
C      3.613018    17.435959    14.589823    -0.203224
O     13.658203    11.833796    25.240481    -0.510736
O     -0.162292    10.276451    26.781639    -0.494329
O     -1.764951    11.817096    26.856211    -0.628815
O     12.205804    10.102358    25.355264    -0.622533
O     15.559011     6.017048    17.787652    -0.486117
O     10.190558    12.015048    25.240481    -0.507993
O      0.162043    13.572383    26.781639    -0.495131
O      1.764701    12.031737    26.856211    -0.627883
O     11.642955    13.746485    25.355264    -0.622296
O      8.289795    17.831842    17.787652    -0.484836
O     -0.090683    10.190656     6.962992    -0.510083
O     -1.647993     0.162147     8.504150    -0.496411
O     -0.107353     1.764799     8.578722    -0.630167
O     -1.822126    11.643060     7.077775    -0.623074
O      6.017003    -3.634699    36.065141    -0.484233
O      0.090557    13.658301     6.962992    -0.510309
O      1.647940    -0.162199     8.504150    -0.493756
O      0.107300    -1.764853     8.578722    -0.629040
O      1.821999    12.205896     7.077775    -0.622607
O     -6.017227     3.634476    36.065141    -0.485312
O      1.733689    12.015035    29.591986    -0.510081
O     11.762192    13.572379    28.050828    -0.496415
O     10.159545    12.031734    27.976256    -0.630171
O      0.281279    13.746472    29.477203    -0.623072
O     15.559066     5.907396     0.489837    -0.484231
O     -1.733955    11.833782    29.591986    -0.510308
O     12.086550    10.276447    28.050828    -0.493760
O     13.689198    11.817093    27.976256    -0.629043
O     -0.281545    10.102345    29.477203    -0.622606
O      8.289848    17.941601     0.489837    -0.485310
O     -0.090667     1.733787    11.314497    -0.507989
O     -1.648037    11.762297     9.773339    -0.495132
O     -0.107386    10.159644     9.698767    -0.627883
O     -1.822099     0.281384    11.199714    -0.622291
O     -5.907468     3.634530    18.767326    -0.484833
O      0.090597    -1.733857    11.314497    -0.510733
O      1.647893    12.086643     9.773339    -0.494331
O      0.107243    13.689296     9.698767    -0.628816
O      1.822030    -0.281453    11.199714    -0.622528
O      5.907352    -3.634646    18.767326    -0.486115

The following XYZ coordinates are in angstroms. Other properties are in atomic units.
The sperically averaged electron density of each atom fit to a function of the form exp(a - br)
eigen_1, eigen_2 and eigen_3 are the three eigenvalues of traceless quadrupole moment tensor
  atom number  atomic symbol              X              Y              Z     net charge C6 coefficient C8 coefficient C10 coefficient fluctuating dipole atomic polarizability isotropic forcefield polarizability              a              b squared Pearson coefficient          <r^3>          <r^4>         wp_QDO          m_QDO          q_QDO       dipole_x       dipole_y       dipole_z         dipole            Qxy            Qxz            Qyz     Q(x^2-y^2)  Q(3z^2 - R^2)        eigen_1        eigen_2        eigen_3 static polarizability      alpha(xx)      alpha(xy)      alpha(xz)      alpha(yy)      alpha(yz)      alpha(zz) atomic spin moment
            1             Cu      12.820379      12.877424      26.637612       0.928292      53.153551 0.72423019E+03  0.18159637E+05                                12.422024                            9.339173       0.873038       2.229162                    0.995474      39.060278      94.349120       0.540884       0.451618      -1.110821       0.084441       0.085101       0.010193       0.120318      -0.102978      -0.008788      -0.001316       0.017403       0.233159      -0.142422       0.062474       0.079948             18.433011      17.598306      -8.170549      -0.834219      14.599153       0.458218      23.101575           0.697860
            2             Cu      11.028372      10.971412      26.637612       0.926872      53.227985 0.72545178E+03  0.18198434E+05                                12.434523                            9.348191       0.873333       2.228975                    0.995423      39.080825      94.428439       0.540509       0.451729      -1.110722      -0.084998      -0.084928       0.009866       0.120560      -0.101591       0.008914       0.000426       0.016570       0.233347      -0.141005       0.060758       0.080246             18.452750      17.618040      -8.180317       0.829586      14.614336      -0.454036      23.125875          -0.697437
            3             Cu       0.952942      11.028467       8.360123       0.926983      53.201359 0.72497661E+03  0.18183124E+05                                12.429032                            9.343850       0.868927       2.227952                    0.995327      39.077610      94.404895       0.540758       0.451605      -1.110823       0.085273      -0.084945       0.009746       0.120756       0.101359      -0.000898       0.008641      -0.016177       0.236867      -0.141352       0.060444       0.080908             18.444512      14.607998       8.176430       0.457546      17.609044       0.834079      23.116495          -0.697783
            4             Cu      -0.953077      12.820481       8.360123       0.928489      53.137289 0.72396513E+03  0.18151671E+05                                12.421328                            9.339009       0.871208       2.228787                    0.995421      39.045522      94.315849       0.540744       0.451768      -1.110708      -0.085638       0.083412       0.010367       0.119995       0.103239       0.000088      -0.009436      -0.017074       0.231837      -0.142421       0.061910       0.080510             18.431151      14.598265       8.169644      -0.457745      17.596219      -0.834270      23.098969           0.697320
            5             Cu       0.895881      10.971407      28.194855       0.926957      53.204377 0.72502061E+03  0.18184537E+05                                12.429582                            9.344205       0.868838       2.227918                    0.995327      39.078235      94.407781       0.540740       0.451612      -1.110817       0.084944      -0.085272      -0.009746       0.120756       0.101363       0.008641      -0.000898       0.016175       0.236875      -0.141357       0.060446       0.080911             18.445466      17.609896       8.176921       0.834112      14.608778       0.457567      23.117722           0.697773
            6             Cu      -0.896139      12.877419      28.194855       0.928477      53.139064 0.72399088E+03  0.18152496E+05                                12.421641                            9.339208       0.871170       2.228772                    0.995421      39.045918      94.317570       0.540735       0.451771      -1.110705      -0.083410       0.085635      -0.010367       0.119992       0.103241      -0.009436       0.000089       0.017073       0.231842      -0.142424       0.061912       0.080512             18.431707      17.596692       8.169932      -0.834293      14.598740      -0.457762      23.099689          -0.697338
            7             Cu       0.952972       0.895976       9.917366       0.926854      53.231196 0.72549727E+03  0.18199909E+05                                12.435161                            9.348602       0.873219       2.228937                    0.995423      39.081235      94.431118       0.540485       0.451740      -1.110712       0.084931       0.085001      -0.009866       0.120565      -0.101590       0.000427       0.008914      -0.016567       0.233345      -0.141003       0.060758       0.080245             18.453866      14.615242      -8.180891      -0.454064      17.619043       0.829636      23.127312           0.697433
            8             Cu      -0.953034      -0.896038       9.917366       0.928272      53.156752 0.72427589E+03  0.18161113E+05                                12.422643                            9.339570       0.872935       2.229127                    0.995473      39.060764      94.351899       0.540862       0.451628      -1.110812      -0.085104      -0.084443      -0.010193       0.120321      -0.102977      -0.001316      -0.008788      -0.017401       0.233158      -0.142421       0.062473       0.079948             18.434092      14.600035      -8.171105       0.458248      17.599277      -0.834268      23.102964          -0.697872
            9              H      -1.946176       7.366884      23.248966       0.117702       1.189653 0.86383428E+01  0.84686383E+02                                 1.723696                            1.619528      -0.921266       2.440984                    0.998688       3.242404       8.480951       0.548713       1.138618      -0.745123       0.013904      -0.032159      -0.012578       0.037226      -0.012530       0.008192       0.008355      -0.002583      -0.019703      -0.019706       0.003796       0.015910              1.777542       1.526398      -0.175521       0.055190       1.990989       0.432397       1.815238          -0.000063
           10              H      -0.777584       8.285065      25.047471       0.120916       1.202073 0.87520171E+01  0.85994512E+02                                 1.735290                            1.630597      -0.873008       2.468592                    0.998952       3.199279       8.349914       0.547176       1.139243      -0.745776       0.034525      -0.019800       0.013022       0.041876      -0.013147       0.007106       0.005466      -0.000665      -0.018280      -0.017238       0.000984       0.016254              1.784364       2.076714      -0.244942       0.401419       1.591546      -0.036070       1.684833           0.000183
           11              H      -3.446298      11.304348      25.237557       0.125381       1.208717 0.88693942E+01  0.87796005E+02                                 1.764173                            1.658238      -1.019595       2.401979                    0.997991       3.276214       8.697585       0.532224       1.162601      -0.738981      -0.015751       0.037265       0.017094       0.043920      -0.015090       0.001931       0.004439      -0.003305      -0.025607      -0.014328      -0.005268       0.019596              1.817553       1.625827      -0.104972       0.050194       2.015923       0.465506       1.810909          -0.000595
           12              H      -4.614890      10.386167      23.439052       0.118052       1.136054 0.81143481E+01  0.78567116E+02                                 1.687725                            1.581104      -0.877019       2.462439                    0.999027       3.245580       8.525876       0.547546       1.155310      -0.740031      -0.030014       0.018736      -0.010290       0.036847      -0.012871       0.008685       0.007259      -0.003583      -0.014534      -0.019383       0.003962       0.015421              1.755082       2.140240      -0.178761       0.425539       1.510294       0.022071       1.614711           0.000086
           13              H      14.101820       7.064005      22.240049       0.120095       1.184245 0.86264291E+01  0.84333871E+02                                 1.702122                            1.606421      -0.919219       2.442610                    0.998731       3.208891       8.314885       0.558491       1.121809      -0.749731      -0.012151      -0.035348      -0.006583       0.037953       0.010418      -0.010550       0.004144      -0.010311      -0.024837      -0.019100       0.003116       0.015984              1.749383       1.523346       0.149762      -0.098697       2.121516       0.311671       1.603288           0.000071
           14              H      12.906976       8.194443      23.892334       0.125180       1.201378 0.86585595E+01  0.84998651E+02                                 1.745469                            1.629665      -0.916913       2.451729                    0.998810       3.206467       8.413407       0.542447       1.150223      -0.742673      -0.033739      -0.020232       0.019541       0.043926       0.013014      -0.008831       0.000248      -0.006817      -0.022021      -0.016156      -0.002103       0.018260              1.825027       2.078820       0.203285      -0.501288       1.615185      -0.053684       1.781076          -0.000315
           15              H      15.265633      11.428369      23.380564       0.124225       1.131597 0.82191123E+01  0.79488926E+02                                 1.660025                            1.574614      -0.929561       2.445100                    0.998751       3.162340       8.184683       0.559847       1.131240      -0.747195       0.012699       0.039049       0.008392       0.041910       0.010491      -0.006715       0.002064      -0.011423      -0.026061      -0.015040      -0.001367       0.016407              1.696717       1.510760       0.027506      -0.109252       2.044830       0.292267       1.534561           0.000241
           16              H      16.460476      10.297931      21.735590       0.118042       1.197657 0.87936548E+01  0.86697863E+02                                 1.741827                            1.642641      -0.900525       2.452377                    0.998787       3.255567       8.573025       0.539908       1.150661      -0.742275       0.029281       0.020254      -0.016398       0.039198       0.010257      -0.011571       0.003498      -0.010681      -0.013653      -0.018976       0.004455       0.014521              1.814713       2.154997       0.113118      -0.429595       1.599035      -0.068731       1.690105          -0.000081
           17              H      14.593116       7.354970      19.768932       0.148348       1.184957 0.85682472E+01  0.84379344E+02                                 1.777193                            1.658041      -0.955939       2.448416                    0.998601       3.181380       8.520569       0.516930       1.203178      -0.730121      -0.034708       0.002556      -0.004999       0.035159      -0.001753       0.004894       0.007487       0.021537      -0.002502      -0.015056       0.002092       0.012964              1.866847       2.481017      -0.139932      -0.089831       1.448036       0.160164       1.671488          -0.000001
           18              H      -2.473233       7.445593      21.114155       0.123985       1.167337 0.83815280E+01  0.81591240E+02                                 1.707621                            1.600177      -0.892560       2.460586                    0.998940       3.191217       8.331081       0.549214       1.145629      -0.743614       0.037919      -0.003314      -0.002127       0.038123      -0.005199      -0.004456       0.011264       0.023649      -0.005498      -0.018626       0.001835       0.016791              1.750895       2.252762      -0.022042       0.156755       1.355650       0.129279       1.644271          -0.000002
           19              H      -3.653750       6.491638      19.359516       0.108700       1.283776 0.93730076E+01  0.94541481E+02                                 1.868361                            1.725714      -1.024965       2.383371                    0.997890       3.466031       9.440970       0.509651       1.191489      -0.730806       0.025991      -0.018505      -0.025447       0.040811      -0.008374      -0.005685       0.010316       0.029772      -0.013970      -0.020059      -0.002009       0.022068              2.035953       1.760865      -0.212881      -0.286324       1.798660       0.628885       2.548335          -0.000000
           20              H      -5.971890       8.788287      22.634842       0.113607       1.287405 0.97075463E+01  0.99669495E+02                                 1.915128                            1.787670      -1.372371       2.217376                    0.994254       3.767761      10.662697       0.483233       1.234516      -0.717875      -0.015671       0.015252       0.027579       0.035197       0.000606      -0.001762       0.007502       0.003321       0.026582      -0.009438      -0.002669       0.012107              2.040033       2.235877      -0.254024      -0.197263       1.754973       0.495112       2.129250          -0.000001
           21              H      16.095617       5.573458      17.334371       0.394527       0.544065 0.32908753E+01  0.26130809E+02                                 1.152198                            1.099248      -1.232186       2.453509                    0.999991       2.228230       5.794397       0.560214       1.376927      -0.689219       0.007237      -0.016868      -0.021401       0.028194       0.000838       0.003894       0.017454      -0.012024       0.033135      -0.013848      -0.010520       0.024369              1.200917       1.183774      -0.135878      -0.161302       1.147037       0.258423       1.271941           0.000001
           22              H       1.946032      -7.367028      23.248966       0.116251       1.191536 0.86536369E+01  0.84847836E+02                                 1.722733                            1.618763      -0.908479       2.445507                    0.998793       3.247579       8.486563       0.550129       1.135532      -0.745858      -0.013975       0.032526      -0.013003       0.037713      -0.012885      -0.008036      -0.008270      -0.002559      -0.019514      -0.019725       0.003494       0.016232              1.776446       1.525541      -0.175331      -0.055168       1.989651      -0.431938       1.814146           0.000064
           23              H       0.777345      15.563780      25.047471       0.120460       1.210610 0.88302968E+01  0.86993836E+02                                 1.747633                            1.641188      -0.895240       2.459935                    0.998706       3.205777       8.389555       0.543526       1.143860      -0.744707      -0.034726       0.019539       0.013168       0.041965      -0.013436      -0.007156      -0.005671      -0.001268      -0.018108      -0.017596       0.001092       0.016505              1.797504       2.093633      -0.248124      -0.406442       1.602256       0.036643       1.696623          -0.000184
           24              H       3.446058      12.544496      25.237557       0.125529       1.212548 0.89077028E+01  0.88310273E+02                                 1.772121                            1.665213      -1.039012       2.394974                    0.997850       3.278432       8.723037       0.529243       1.167361      -0.737892       0.015857      -0.037315       0.017311       0.044085      -0.014804      -0.001750      -0.004194      -0.003027      -0.025736      -0.013860      -0.005448       0.019308              1.826033       1.632948      -0.105575      -0.050800       2.025664      -0.468938       1.819487           0.000593
           25              H       4.614662      13.462688      23.439052       0.117877       1.139438 0.81453557E+01  0.78962655E+02                                 1.693174                            1.585796      -0.892713       2.455834                    0.998918       3.249539       8.548528       0.545731       1.157753      -0.739452       0.029903      -0.018762      -0.010125       0.036725      -0.012991      -0.008425      -0.007018      -0.003350      -0.014440      -0.019102       0.003592       0.015511              1.761031       2.148331      -0.179663      -0.428007       1.514778      -0.022219       1.619984          -0.000086
           26              H       9.747042      -7.064143      22.240049       0.120227       1.180565 0.85917277E+01  0.83897732E+02                                 1.697244                            1.602069      -0.905461       2.448442                    0.998871       3.205611       8.297622       0.559916       1.120246      -0.750102       0.012437       0.035510      -0.006233       0.038138       0.010221       0.010463      -0.004255      -0.009950      -0.024373      -0.018906       0.003272       0.015634              1.744238       1.519180       0.149180       0.098136       2.114815      -0.310213       1.598720          -0.000069
           27              H      10.941793      15.654410      23.892334       0.125022       1.197290 0.86220192E+01  0.84532666E+02                                 1.739564                            1.624676      -0.901795       2.457663                    0.998879       3.203504       8.394516       0.544170       1.148037      -0.743183       0.033375       0.020238       0.019757       0.043747       0.013194       0.008862      -0.000475      -0.006393      -0.021945      -0.016321      -0.002008       0.018329              1.818547       2.070682       0.201996       0.498152       1.610105       0.053247       1.774855           0.000315
           28              H       8.583139      12.420487      23.380564       0.124812       1.128108 0.81877824E+01  0.79100777E+02                                 1.655464                            1.570692      -0.923610       2.446991                    0.998780       3.158695       8.167620       0.561105       1.129919      -0.747504      -0.012532      -0.038593       0.008540       0.041466       0.011030       0.006483      -0.002207      -0.011346      -0.027628      -0.015263      -0.001836       0.017099              1.691914       1.507044       0.027258       0.108812       2.038056      -0.290757       1.530641          -0.000242
           29              H       7.388306      13.550935      21.735590       0.119342       1.198307 0.88011825E+01  0.86817276E+02                                 1.745129                            1.645461      -0.911452       2.448642                    0.998715       3.253967       8.579637       0.538240       1.153626      -0.741570      -0.028531      -0.019608      -0.016753       0.038460       0.010686       0.011539      -0.003573      -0.010660      -0.015186      -0.019242       0.004139       0.015103              1.818347       2.159874       0.113569       0.431104       1.601854       0.068988       1.693313           0.000081
           30              H       9.255678      16.493907      19.768932       0.148012       1.184268 0.85605230E+01  0.84270283E+02                                 1.775045                            1.656142      -0.953543       2.449336                    0.998706       3.181094       8.513519       0.517852       1.201506      -0.730496       0.034670      -0.002152      -0.005333       0.035143      -0.001748      -0.004621      -0.007096       0.021228      -0.003207      -0.014542       0.001824       0.012718              1.864474       2.477694      -0.139670       0.089590       1.446438      -0.159775       1.669289           0.000001
           31              H       2.473019      16.403277      21.114155       0.123038       1.172564 0.84246840E+01  0.82106340E+02                                 1.711675                            1.603450      -0.892565       2.459699                    0.998938       3.197655       8.349275       0.549155       1.144427      -0.743903      -0.037822       0.003823      -0.002105       0.038073      -0.004923       0.004512      -0.011186       0.024163      -0.005853      -0.018697       0.001842       0.016856              1.755194       2.260028      -0.022187      -0.157518       1.358041      -0.129653       1.647514           0.000002
           32              H       3.653546      17.357242      19.359516       0.109837       1.280896 0.93527996E+01  0.94318960E+02                                 1.868648                            1.726298      -1.030924       2.381812                    0.997827       3.462088       9.439817       0.508309       1.194872      -0.730039      -0.026105       0.018678      -0.025061       0.040724      -0.008313       0.005885      -0.009686       0.029543      -0.013830      -0.019394      -0.002533       0.021927              2.036055       1.761276      -0.212444       0.285579       1.798778      -0.628351       2.548110           0.000000
           33              H       5.971667      15.060574      22.634842       0.114024       1.285760 0.96934339E+01  0.99495735E+02                                 1.914125                            1.786873      -1.370659       2.218106                    0.994304       3.765731      10.657970       0.483101       1.235211      -0.717721       0.015438      -0.015295       0.027323       0.034912       0.000907       0.001847      -0.007638       0.003398       0.026580      -0.009685      -0.002505       0.012190              2.038894       2.234656      -0.253647       0.196807       1.754106      -0.494606       2.127919           0.000001
           34              H       7.753275      -5.573565      17.334371       0.392995       0.544260 0.32911534E+01  0.26122587E+02                                 1.150428                            1.097679      -1.229551       2.452808                    0.999990       2.228751       5.786644       0.562088       1.372884      -0.690015      -0.007810       0.016972      -0.021744       0.028668       0.001054      -0.004019      -0.017530      -0.011882       0.032651      -0.013796      -0.010593       0.024389              1.198977       1.181886      -0.135495       0.160819       1.145257      -0.257691       1.269789          -0.000001
           35              H      19.291434       1.946063       4.971477       0.116964       1.184907 0.85943428E+01  0.84102644E+02                                 1.714194                            1.611490      -0.894254       2.451381                    0.998919       3.241082       8.455074       0.552377       1.133114      -0.746425      -0.032519      -0.013480      -0.012879       0.037485       0.013074       0.008201      -0.008198       0.002301      -0.019614      -0.019902       0.003494       0.016408              1.767273       1.978300       0.173744       0.427912       1.518734      -0.054907       1.804784           0.000063
           36              H      20.209619       0.777456       6.769982       0.118214       1.210933 0.88285262E+01  0.86928422E+02                                 1.743455                            1.637412      -0.875377       2.466402                    0.998853       3.210658       8.386261       0.546227       1.138831      -0.745902      -0.019729      -0.035342       0.013308       0.042607       0.013314       0.005576      -0.007340       0.001173      -0.017915      -0.017584       0.001214       0.016370              1.793112       1.598490       0.247405      -0.036707       2.088376      -0.405026       1.692470          -0.000185
           37              H      -0.620108       3.446159       6.960068       0.126914       1.199781 0.87898834E+01  0.86825647E+02                                 1.756900                            1.651950      -1.017118       2.404384                    0.997989       3.263276       8.658133       0.532597       1.164239      -0.738616       0.036944       0.015964       0.017378       0.043837       0.014766       0.004283      -0.001989       0.002889      -0.026093      -0.014075      -0.005234       0.019309              1.809874       2.006695       0.104167       0.462136       1.619618      -0.049952       1.803311           0.000591
           38              H      -1.538293       4.614766       5.161563       0.117833       1.132607 0.80835717E+01  0.78184815E+02                                 1.683404                            1.577411      -0.873969       2.463893                    0.999063       3.241355       8.506640       0.548617       1.154297      -0.740288       0.018864       0.030285      -0.010527       0.037200       0.012469       0.007197      -0.008282       0.003351      -0.014544      -0.018791       0.003786       0.015005              1.750440       1.506836       0.177794       0.022158       2.133652      -0.423574       1.610832          -0.000087
           39              H      18.988528       9.747074       3.962560       0.120081       1.189561 0.86749447E+01  0.84952976E+02                                 1.710124                            1.613262      -0.966861       2.421458                    0.998450       3.212298       8.339091       0.555929       1.125057      -0.748961      -0.035332       0.012156      -0.006403       0.037909      -0.010291       0.004220       0.010611       0.010533      -0.024300      -0.019119       0.003305       0.015813              1.757922       2.133480      -0.151103       0.314363       1.529883       0.099333       1.610404          -0.000070
           40              H      20.118961      10.941904       5.614845       0.125471       1.195486 0.86069495E+01  0.84354847E+02                                 1.738686                            1.623996      -0.906875       2.456116                    0.998875       3.199646       8.385128       0.543868       1.149084      -0.742954      -0.020277       0.033500       0.019754       0.043859      -0.012804       0.000293       0.008749       0.006806      -0.022535      -0.016035      -0.002064       0.018099              1.817528       1.609254      -0.201719      -0.053138       2.069373       0.497705       1.773958           0.000315
           41              H      -0.496105       8.583239       5.103075       0.124509       1.130668 0.82129633E+01  0.79434723E+02                                 1.661474                            1.575962      -0.938651       2.441865                    0.998654       3.159182       8.183551       0.558435       1.134025      -0.746547       0.038965      -0.012661       0.008600       0.041864      -0.010694       0.002027       0.006602       0.010945      -0.026601      -0.014995      -0.001576       0.016571              1.698245       2.046629      -0.027433       0.292643       1.512112       0.109499       1.535994          -0.000242
           42              H      22.222462       7.388410       3.458101       0.118339       1.198086 0.87970883E+01  0.86742822E+02                                 1.742450                            1.643114      -0.901329       2.452069                    0.998806       3.255726       8.574846       0.539739       1.150874      -0.742218       0.020325      -0.028929      -0.016412       0.038979      -0.010645       0.003842       0.011842       0.010439      -0.013455      -0.019507       0.004729       0.014778              1.815399       1.599497      -0.113351      -0.068862       2.155985       0.430067       1.690716           0.000080
           43              H      19.279495       9.255792       1.491443       0.148480       1.183161 0.85517401E+01  0.84167677E+02                                 1.774464                            1.655700      -0.952306       2.449510                    0.998691       3.179664       8.510677       0.517697       1.202098      -0.730358       0.002042       0.034543      -0.004961       0.034957       0.001781       0.007222      -0.004886      -0.021206      -0.003369      -0.014685       0.001789       0.012895              1.863863       1.446138       0.139643       0.159813       2.476318       0.089687       1.669132           0.000002
           44              H      19.370140       2.473133       2.836666       0.122478       1.172203 0.84205121E+01  0.82030118E+02                                 1.708355                            1.600674      -0.879146       2.464143                    0.999009       3.200530       8.346526       0.551027       1.141033      -0.744687      -0.002967      -0.038297      -0.002151       0.038472       0.005504       0.011213       0.004324      -0.024431      -0.006046      -0.018885       0.001727       0.017158              1.751634       1.355922       0.022102       0.129224       2.254583      -0.156969       1.644396           0.000001
           45              H      18.416182       3.653663       1.082027       0.110154       1.284803 0.93871331E+01  0.94768645E+02                                 1.874000                            1.730657      -1.039950       2.378228                    0.997836       3.465579       9.459938       0.507054       1.196521      -0.729659      -0.018300      -0.025803      -0.024875       0.040242       0.008173       0.010141       0.005864      -0.029628      -0.013737      -0.019805      -0.002140       0.021945              2.042458       1.803982       0.213702       0.631715       1.766123       0.287368       2.557269           0.000001
           46              H      20.712822       5.971776       4.357353       0.113770       1.284735 0.96822880E+01  0.99337988E+02                                 1.911909                            1.784928      -1.361669       2.221918                    0.994301       3.763452      10.644029       0.483809       1.233942      -0.718012       0.015280       0.015142       0.027562       0.034963      -0.000682       0.007409       0.001830      -0.003436       0.026660      -0.009462      -0.002601       0.012062              2.036402       1.752191       0.253290       0.493728       2.231626       0.196600       2.125390           0.000000
           47              H       5.573415      -4.171300      35.611860       0.391971       0.549109 0.33284919E+01  0.26500851E+02                                 1.158625                            1.104966      -1.228627       2.453437                    0.999988       2.239276       5.828208       0.559258       1.375567      -0.689489      -0.017223      -0.007661      -0.021912       0.028904      -0.001083       0.017604      -0.003631       0.011942       0.032397      -0.013572      -0.010799       0.024370              1.207922       1.153497       0.137238       0.261042       1.190558       0.162912       1.279711           0.000000
           48              H       4.557452      21.902906       4.971477       0.114976       1.190521 0.86421339E+01  0.84684227E+02                                 1.719477                            1.615858      -0.902698       2.447185                    0.998833       3.248680       8.479483       0.551706       1.132966      -0.746479       0.032845       0.013754      -0.013392       0.038043       0.012913      -0.008196       0.008060       0.002768      -0.019518      -0.019712       0.003444       0.016268              1.773011       1.985638       0.174844      -0.430630       1.522881       0.054911       1.810515          -0.000065
           49              H       3.639339      -0.777498       6.769982       0.120765       1.202919 0.87608479E+01  0.86119376E+02                                 1.738114                            1.633040      -0.881715       2.466013                    0.998865       3.198257       8.354286       0.545849       1.141507      -0.745265       0.019962       0.034783       0.012877       0.042120       0.013083      -0.005747       0.007422       0.001177      -0.017217      -0.017596       0.001578       0.016018              1.787361       1.594053       0.245667       0.036175       2.080514       0.402470       1.687518           0.000181
           50              H       0.619981      20.402798       6.960068       0.127007       1.205261 0.88412080E+01  0.87482430E+02                                 1.764526                            1.658577      -1.035426       2.396680                    0.997801       3.268704       8.687297       0.530525       1.166785      -0.738022      -0.036586      -0.015955       0.017145       0.043440       0.014854      -0.004367       0.001820       0.002900      -0.026938      -0.014102      -0.005457       0.019559              1.817984       2.016224       0.104894      -0.465548       1.626306       0.050361       1.811420          -0.000593
           51              H       1.538178      19.234203       5.161563       0.118037       1.133889 0.80951840E+01  0.78327693E+02                                 1.684782                            1.578624      -0.872816       2.464196                    0.999046       3.243266       8.514190       0.548347       1.154415      -0.740246      -0.018973      -0.030356      -0.010345       0.037262       0.012373      -0.007007       0.008276       0.003282      -0.014643      -0.018606       0.003682       0.014924              1.751904       1.507932       0.178030      -0.022157       2.135676       0.424196       1.612106           0.000086
           52              H       4.860365      14.101901       3.962560       0.121007       1.187157 0.86559593E+01  0.84740648E+02                                 1.709933                            1.613221      -0.939189       2.435742                    0.998537       3.207561       8.331922       0.554914       1.127467      -0.748384       0.034922      -0.011828      -0.006375       0.037418      -0.010535      -0.004139      -0.010394       0.010086      -0.023952      -0.018898       0.003005       0.015893              1.757687       2.132781      -0.150929      -0.314124       1.529919      -0.099409       1.610359           0.000070
           53              H       3.729921      12.907061       5.614845       0.124676       1.199942 0.86449644E+01  0.84812857E+02                                 1.742059                            1.626801      -0.907608       2.455213                    0.998808       3.206298       8.404217       0.543839       1.147987      -0.743201       0.020155      -0.033753       0.019681       0.043964      -0.013296      -0.000162      -0.008768       0.006666      -0.021545      -0.016155      -0.002303       0.018458              1.821243       1.612122      -0.202520       0.053451       2.074116      -0.499562       1.777490          -0.000316
           54              H       0.495990      15.265729       5.103075       0.122815       1.131390 0.82143424E+01  0.79404856E+02                                 1.657113                            1.571972      -0.915249       2.449898                    0.998832       3.164248       8.178776       0.561673       1.128102      -0.747963      -0.039551       0.012531       0.008710       0.042393      -0.010840      -0.002081      -0.006636       0.011461      -0.026406      -0.015151      -0.001626       0.016777              1.693674       2.040995      -0.027516      -0.291480       1.508131      -0.108844       1.531898           0.000242
           55              H       1.626434      16.460569       3.458101       0.118836       1.194470 0.87660841E+01  0.86370046E+02                                 1.739973                            1.641061      -0.901022       2.452943                    0.998833       3.250604       8.561012       0.539602       1.152060      -0.741948      -0.020171       0.028915      -0.016274       0.038831      -0.010317      -0.003715      -0.011759       0.010695      -0.014059      -0.019282       0.004671       0.014611              1.812675       1.597539      -0.112861       0.068569       2.152201      -0.428637       1.688285          -0.000081
           56              H       4.569413      14.593198       1.491443       0.149121       1.178201 0.85091958E+01  0.83652827E+02                                 1.770530                            1.652428      -0.954689       2.449661                    0.998704       3.172506       8.489373       0.517757       1.203339      -0.730098      -0.002293      -0.034273      -0.005098       0.034726       0.001814      -0.007470       0.004727      -0.020816      -0.004736      -0.014707       0.001930       0.012776              1.859471       1.443418       0.139005      -0.159213       2.469289      -0.089268       1.665707          -0.000001
           57              H       4.478759      21.375850       2.836666       0.123803       1.164940 0.83588940E+01  0.81300168E+02                                 1.703662                            1.596739      -0.888422       2.461881                    0.998971       3.188867       8.316064       0.550571       1.143800      -0.744056       0.003331       0.037874      -0.001995       0.038073       0.005287      -0.011201      -0.004611      -0.023606      -0.006237      -0.018539       0.001559       0.016980              1.746688       1.352959       0.021977      -0.128739       2.246720       0.156137       1.640386          -0.000003
           58              H       5.432729      20.195330       1.082027       0.110938       1.282063 0.93614340E+01  0.94437916E+02                                 1.870576                            1.727646      -1.038726       2.378483                    0.997767       3.462354       9.445436       0.507813       1.195634      -0.729844       0.018421       0.025667      -0.024859       0.040201       0.008274      -0.009804      -0.005708      -0.029929      -0.014220      -0.019635      -0.002382       0.022017              2.038540       1.800782       0.213179      -0.629965       1.762988      -0.286683       2.551851          -0.000001
           59              H       3.136068      17.877197       4.357353       0.113641       1.285898 0.96931459E+01  0.99482313E+02                                 1.913495                            1.786257      -1.368778       2.218965                    0.994277       3.765269      10.652699       0.483471       1.234396      -0.717909      -0.015592      -0.015980       0.027288       0.035257      -0.000833      -0.007396      -0.001751      -0.003293       0.027073      -0.009479      -0.002667       0.012146              2.038184       1.753555       0.253690      -0.494422       2.233714      -0.197039       2.127282          -0.000001
           60              H      -5.573636       4.171080      35.611860       0.392552       0.544335 0.32912425E+01  0.26120387E+02                                 1.149990                            1.097265      -1.230356       2.452325                    0.999992       2.228733       5.784045       0.562590       1.371810      -0.690232       0.017264       0.007416      -0.021731       0.028728      -0.000828      -0.017386       0.003683       0.012038       0.032918      -0.013672      -0.010567       0.024239              1.198514       1.144819       0.135447      -0.257558       1.181440      -0.160776       1.269282           0.000000
           61              H       9.978349      -7.367054      31.583501       0.116967       1.184891 0.85941893E+01  0.84100681E+02                                 1.714170                            1.611469      -0.894250       2.451384                    0.998919       3.241059       8.454963       0.552385       1.133105      -0.746427       0.013480       0.032520       0.012879       0.037485       0.013074      -0.008198       0.008201      -0.002302      -0.019615      -0.019902       0.003494       0.016408              1.767247       1.518713       0.173740      -0.054906       1.978271       0.427902       1.804756          -0.000063
           62              H      11.146959      -8.285235      29.784996       0.118220       1.210908 0.88282887E+01  0.86925375E+02                                 1.743419                            1.637380      -0.875361       2.466409                    0.998853       3.210626       8.386104       0.546239       1.138816      -0.745906       0.035341       0.019730      -0.013307       0.042607       0.013314      -0.007340       0.005576      -0.001173      -0.017915      -0.017584       0.001214       0.016370              1.793073       2.088326       0.247400      -0.405012       1.598460      -0.036708       1.692433           0.000183
           63              H       8.478184      12.544483      29.594910       0.126920       1.199730 0.87894043E+01  0.86819464E+02                                 1.756825                            1.651884      -1.017090       2.404397                    0.997990       3.263211       8.657801       0.532620       1.164209      -0.738623      -0.015964      -0.036944      -0.017378       0.043837       0.014766      -0.001989       0.004283      -0.002890      -0.026093      -0.014075      -0.005234       0.019309              1.809793       1.619549       0.104161      -0.049947       2.006603       0.462103       1.803229          -0.000593
           64              H       7.309574      13.462663      31.393415       0.117837       1.132592 0.80834320E+01  0.78183086E+02                                 1.683386                            1.577395      -0.873961       2.463898                    0.999063       3.241327       8.506532       0.548622       1.154293      -0.740289      -0.030286      -0.018864       0.010528       0.037201       0.012469      -0.008282       0.007196      -0.003351      -0.014543      -0.018791       0.003786       0.015005              1.750419       2.133624       0.177796      -0.423565       1.506823       0.022155       1.610812           0.000086
           65              H       2.177337      -7.064175      32.592418       0.120080       1.189544 0.86747765E+01  0.84950763E+02                                 1.710091                            1.613233      -0.966868       2.421454                    0.998449       3.212290       8.338993       0.555942       1.125039      -0.748966      -0.012157       0.035332       0.006403       0.037909      -0.010292       0.010611       0.004220      -0.010533      -0.024301      -0.019119       0.003305       0.015814              1.757888       1.529856      -0.151101       0.099329       2.133434       0.314353       1.610373           0.000069
           66              H       0.982511      -8.194612      30.940133       0.125467       1.195478 0.86068696E+01  0.84353752E+02                                 1.738664                            1.623977      -0.906888       2.456109                    0.998875       3.199654       8.385096       0.543877       1.149069      -0.742957      -0.033500       0.020277      -0.019754       0.043859      -0.012805       0.008749       0.000293      -0.006806      -0.022536      -0.016035      -0.002064       0.018100              1.817505       2.069345      -0.201713       0.497693       1.609234      -0.053135       1.773935          -0.000315
           67              H       3.341104      12.420462      31.451903       0.124501       1.130697 0.82132331E+01  0.79438042E+02                                 1.661508                            1.575992      -0.938676       2.441852                    0.998654       3.159229       8.183729       0.558427       1.134031      -0.746545       0.012661      -0.038965      -0.008600       0.041864      -0.010694       0.006602       0.002026      -0.010945      -0.026602      -0.014995      -0.001576       0.016571              1.698281       1.512143      -0.027435       0.109503       2.046674       0.292653       1.536026           0.000240
           68              H       4.536013     -10.298101      33.096877       0.118336       1.198093 0.87971518E+01  0.86743586E+02                                 1.742455                            1.643118      -0.901336       2.452064                    0.998806       3.255739       8.574881       0.539739       1.150872      -0.742219       0.028929      -0.020325       0.016412       0.038979      -0.010645       0.011842       0.003842      -0.010439      -0.013455      -0.019507       0.004729       0.014778              1.815405       2.155993      -0.113349       0.430070       1.599500      -0.068860       1.690722          -0.000081
           69              H       2.668620      -7.355140      35.063535       0.148485       1.183108 0.85512494E+01  0.84161367E+02                                 1.774381                            1.655628      -0.952298       2.449514                    0.998691       3.179613       8.510376       0.517721       1.202063      -0.730366      -0.034543      -0.002042       0.004961       0.034957       0.001782      -0.004886       0.007221       0.021206      -0.003370      -0.014684       0.001789       0.012896              1.863771       2.476177       0.139635       0.089679       1.446080       0.159801       1.669056          -0.000002
           70              H       9.451280      -7.445762      33.718312       0.122476       1.172192 0.84204038E+01  0.82028663E+02                                 1.708331                            1.600652      -0.879148       2.464141                    0.999009       3.200521       8.346437       0.551037       1.141018      -0.744690       0.038297       0.002968       0.002152       0.038472       0.005504       0.004324       0.011213       0.024431      -0.006045      -0.018885       0.001727       0.017158              1.751608       2.254547       0.022105      -0.156965       1.355905       0.129219       1.644371          -0.000003
           71              H       8.270746      -6.491807      35.472951       0.110156       1.284786 0.93869812E+01  0.94766705E+02                                 1.873982                            1.730642      -1.039943       2.378233                    0.997836       3.465553       9.459839       0.507057       1.196520      -0.729659       0.025803       0.018300       0.024876       0.040243       0.008173       0.005864       0.010141       0.029627      -0.013737      -0.019805      -0.002141       0.021945              2.042437       1.766105       0.213699       0.287362       1.803967       0.631705       2.557238          -0.000001
           72              H       5.952641      -8.788456      32.197625       0.113769       1.284738 0.96823174E+01  0.99338373E+02                                 1.911914                            1.784932      -1.361667       2.221918                    0.994301       3.763454      10.644042       0.483808       1.233943      -0.718012      -0.015142      -0.015280      -0.027562       0.034963      -0.000682       0.001830       0.007410       0.003436       0.026660      -0.009462      -0.002601       0.012063              2.036408       2.231630       0.253295       0.196602       1.752198       0.493731       2.125395          -0.000001
           73              H      16.095665       6.350986       0.943118       0.391974       0.549104 0.33284462E+01  0.26500373E+02                                 1.158613                            1.104955      -1.228627       2.453438                    0.999988       2.239260       5.828137       0.559264       1.375557      -0.689491       0.007661       0.017223       0.021912       0.028904      -0.001083      -0.003631       0.017603      -0.011942       0.032397      -0.013572      -0.010798       0.024370              1.207909       1.190545       0.137237       0.162910       1.153486       0.261039       1.279697          -0.000000
           74              H      -9.978545       7.366858      31.583501       0.114980       1.190502 0.86419551E+01  0.84681934E+02                                 1.719449                            1.615833      -0.902694       2.447188                    0.998833       3.248653       8.479352       0.551715       1.132954      -0.746482      -0.013754      -0.032845       0.013392       0.038043       0.012913       0.008060      -0.008196      -0.002768      -0.019518      -0.019712       0.003444       0.016268              1.772981       1.522856       0.174839       0.054909       1.985604      -0.430617       1.810481           0.000064
           75              H      12.701856       8.285051      29.784996       0.120770       1.202885 0.87605245E+01  0.86115201E+02                                 1.738061                            1.632992      -0.881701       2.466019                    0.998865       3.198221       8.354080       0.545867       1.141483      -0.745270      -0.034782      -0.019962      -0.012876       0.042120       0.013083       0.007422      -0.005747      -0.001177      -0.017217      -0.017596       0.001578       0.016018              1.787304       2.080441       0.245659       0.402449       1.594008       0.036176       1.687464          -0.000183
           76              H      -8.478451      11.304335      29.594910       0.127014       1.205218 0.88407947E+01  0.87477119E+02                                 1.764465                            1.658523      -1.035395       2.396695                    0.997801       3.268643       8.687010       0.530542       1.166764      -0.738027       0.015955       0.036585      -0.017145       0.043440       0.014854       0.001820      -0.004368      -0.002901      -0.026937      -0.014102      -0.005457       0.019559              1.817917       1.626250       0.104889       0.050357       2.016150      -0.465521       1.811353           0.000592
           77              H      -7.309852      10.386142      31.393415       0.118040       1.133878 0.80950867E+01  0.78326512E+02                                 1.684772                            1.578615      -0.872809       2.464202                    0.999046       3.243243       8.514115       0.548348       1.154416      -0.740246       0.030357       0.018972       0.010345       0.037263       0.012373       0.008276      -0.007007      -0.003282      -0.014642      -0.018606       0.003682       0.014924              1.751893       2.135660       0.178032       0.424191       1.507925      -0.022154       1.612094          -0.000086
           78              H      -2.177539       7.063973      32.592418       0.121007       1.187142 0.86558034E+01  0.84738613E+02                                 1.709904                            1.613196      -0.939192       2.435740                    0.998537       3.207551       8.331830       0.554925       1.127452      -0.748388       0.011828      -0.034922       0.006375       0.037418      -0.010535      -0.010394      -0.004139      -0.010085      -0.023953      -0.018899       0.003005       0.015894              1.757656       1.529896      -0.150927      -0.099404       2.132741      -0.314116       1.610332          -0.000070
           79              H      -0.982703       8.194421      30.940133       0.124670       1.199933 0.86448761E+01  0.84811636E+02                                 1.742034                            1.626780      -0.907625       2.455204                    0.998807       3.206308       8.404181       0.543850       1.147969      -0.743205       0.033753      -0.020156      -0.019680       0.043964      -0.013297      -0.008768      -0.000162      -0.006667      -0.021547      -0.016155      -0.002304       0.018459              1.821216       2.074083      -0.202514      -0.499550       1.612101       0.053447       1.777464           0.000315
           80              H      -3.341382      11.428344      31.451903       0.122807       1.131421 0.82146283E+01  0.79408387E+02                                 1.657151                            1.572006      -0.915273       2.449884                    0.998832       3.164295       8.178963       0.561663       1.128111      -0.747961      -0.012531       0.039551      -0.008710       0.042393      -0.010840      -0.006636      -0.002080      -0.011461      -0.026406      -0.015151      -0.001626       0.016777              1.693714       1.508164      -0.027517      -0.108849       2.041046      -0.291491       1.531933          -0.000242
           81              H      -4.536218      10.297896      33.096877       0.118832       1.194480 0.87661797E+01  0.86371222E+02                                 1.739983                            1.641069      -0.901030       2.452937                    0.998833       3.250622       8.561070       0.539601       1.152059      -0.741948      -0.028915       0.020171       0.016274       0.038830      -0.010316      -0.011758      -0.003715      -0.010694      -0.014059      -0.019282       0.004671       0.014611              1.812686       2.152215      -0.112859      -0.428643       1.597546       0.068568       1.688295           0.000081
           82              H      -2.668838       7.354923      35.063535       0.149126       1.178145 0.85086736E+01  0.83646133E+02                                 1.770443                            1.652353      -0.954677       2.449667                    0.998704       3.172450       8.489052       0.517782       1.203304      -0.730106       0.034273       0.002293       0.005099       0.034726       0.001814       0.004727      -0.007469       0.020816      -0.004737      -0.014707       0.001930       0.012777              1.859375       2.469141       0.138997      -0.089260       1.443357      -0.159200       1.665627           0.000001
           83              H      -9.451489       7.445554      33.718312       0.123801       1.164920 0.83586951E+01  0.81297561E+02                                 1.703622                            1.596703      -0.888425       2.461879                    0.998971       3.188852       8.315927       0.550587       1.143777      -0.744061      -0.037874      -0.003331       0.001995       0.038072       0.005287      -0.004611      -0.011201       0.023606      -0.006237      -0.018539       0.001558       0.016980              1.746646       2.246660       0.021979       0.156131       1.352932      -0.128733       1.640346           0.000002
           84              H      -8.270966       6.491588      35.472951       0.110940       1.282045 0.93612755E+01  0.94435895E+02                                 1.870558                            1.727630      -1.038720       2.378488                    0.997767       3.462326       9.445331       0.507816       1.195633      -0.729845      -0.025666      -0.018422       0.024860       0.040201       0.008274      -0.005708      -0.009804       0.029929      -0.014220      -0.019635      -0.002382       0.022017              2.038518       1.762970       0.213176      -0.286677       1.800765      -0.629954       2.551819           0.000001
           85              H      -5.952841       8.788257      32.197625       0.113640       1.285902 0.96931745E+01  0.99482696E+02                                 1.913500                            1.786262      -1.368776       2.218965                    0.994277       3.765271      10.652715       0.483470       1.234399      -0.717909       0.015980       0.015591      -0.027287       0.035257      -0.000833      -0.001751      -0.007396       0.003293       0.027073      -0.009479      -0.002667       0.012146              2.038190       2.233718       0.253694      -0.197040       1.753562      -0.494426       2.127289           0.000001
           86              H       7.753246      17.498008       0.943118       0.392555       0.544328 0.32911793E+01  0.26119723E+02                                 1.149972                            1.097248      -1.230357       2.452326                    0.999992       2.228712       5.783945       0.562600       1.371795      -0.690235      -0.007416      -0.017264       0.021731       0.028728      -0.000828       0.003684      -0.017386      -0.012038       0.032918      -0.013672      -0.010567       0.024239              1.198494       1.181421       0.135446      -0.160772       1.144803      -0.257552       1.269260           0.000000
           87              H      19.291380       9.978380      13.306012       0.116251       1.191567 0.86539376E+01  0.84851791E+02                                 1.722791                            1.618815      -0.908473       2.445511                    0.998793       3.247599       8.486754       0.550107       1.135564      -0.745850      -0.032526       0.013975       0.013003       0.037713      -0.012885      -0.008270      -0.008036       0.002559      -0.019513      -0.019725       0.003494       0.016231              1.776508       1.989725      -0.175338      -0.431962       1.525588      -0.055174       1.814212          -0.000064
           88              H      -3.639432      11.146987      11.507507       0.120464       1.210632 0.88305155E+01  0.86996757E+02                                 1.747680                            1.641229      -0.895221       2.459946                    0.998706       3.205774       8.389656       0.543507       1.143889      -0.744701      -0.019539       0.034726      -0.013168       0.041965      -0.013435      -0.005671      -0.007156       0.001268      -0.018107      -0.017596       0.001092       0.016504              1.797555       1.602298      -0.248137       0.036646       2.093696      -0.406462       1.696670           0.000183
           89              H      -0.620139       8.478285      11.317421       0.125539       1.212503 0.89072807E+01  0.88304924E+02                                 1.772067                            1.665165      -1.038974       2.394994                    0.997850       3.278360       8.722750       0.529256       1.167349      -0.737895       0.037315      -0.015857      -0.017311       0.044085      -0.014803      -0.004194      -0.001750       0.003027      -0.025735      -0.013860      -0.005448       0.019308              1.825975       2.025599      -0.105572      -0.468914       1.632898      -0.050796       1.819427          -0.000594
           90              H      -1.538327       7.309678      13.115926       0.117881       1.139429 0.81452702E+01  0.78961659E+02                                 1.693170                            1.585792      -0.892698       2.455843                    0.998919       3.249515       8.548470       0.545729       1.157759      -0.739451       0.018762      -0.029904       0.010125       0.036726      -0.012991      -0.007018      -0.008425       0.003350      -0.014440      -0.019102       0.003592       0.015511              1.761026       1.514776      -0.179667      -0.022217       2.148324      -0.428004       1.619977           0.000086
           91              H      18.988522       2.177369      14.314929       0.120224       1.180585 0.85919192E+01  0.83900155E+02                                 1.697271                            1.602094      -0.905466       2.448438                    0.998871       3.205638       8.297747       0.559908       1.120255      -0.750100      -0.035510      -0.012438       0.006233       0.038138       0.010221      -0.004255       0.010463       0.009950      -0.024373      -0.018906       0.003272       0.015635              1.744268       2.114852       0.149184      -0.310222       1.519205       0.098138       1.598747           0.000069
           92              H      -3.730026       0.982540      12.662644       0.125018       1.197313 0.86222300E+01  0.84535385E+02                                 1.739599                            1.624707      -0.901811       2.457656                    0.998879       3.203537       8.394679       0.544159       1.148052      -0.743180      -0.020238      -0.033376      -0.019757       0.043748       0.013194      -0.000475       0.008861       0.006393      -0.021945      -0.016321      -0.002009       0.018329              1.818586       1.610135       0.201999       0.053245       2.070729       0.498169       1.774893          -0.000316
           93              H      -0.496112       3.341204      13.174414       0.124805       1.128140 0.81880820E+01  0.79104540E+02                                 1.655511                            1.570734      -0.923633       2.446980                    0.998780       3.158737       8.167823       0.561090       1.129937      -0.747500       0.038593       0.012532      -0.008540       0.041466       0.011030      -0.002207       0.006483       0.011346      -0.027628      -0.015263      -0.001836       0.017099              1.691963       2.038120       0.027259      -0.290771       1.507086       0.108818       1.530684           0.000240
           94              H      -1.626564       4.536034      14.819388       0.119339       1.198321 0.88013086E+01  0.86818837E+02                                 1.745142                            1.645472      -0.911459       2.448637                    0.998715       3.253991       8.579718       0.538238       1.153626      -0.741570       0.019608       0.028530       0.016753       0.038459       0.010687      -0.003574       0.011539       0.010660      -0.015187      -0.019242       0.004139       0.015103              1.818361       1.601864       0.113567       0.068986       2.159894       0.431110       1.693326          -0.000081
           95              H      -4.569530       2.668651      16.786046       0.148012       1.184295 0.85607801E+01  0.84273668E+02                                 1.775096                            1.656186      -0.953543       2.449337                    0.998706       3.181114       8.513689       0.517835       1.201534      -0.730490       0.002153      -0.034670       0.005333       0.035144      -0.001748      -0.007096      -0.004621      -0.021228      -0.003207      -0.014542       0.001824       0.012718              1.864530       1.446476      -0.139680      -0.159784       2.477779       0.089595       1.669337          -0.000001
           96              H      -4.478923       9.451311      15.440823       0.123035       1.172621 0.84252149E+01  0.82113141E+02                                 1.711766                            1.603529      -0.892570       2.459696                    0.998938       3.197708       8.349607       0.549124       1.144469      -0.743894      -0.003823       0.037822       0.002105       0.038073      -0.004924      -0.011186       0.004512      -0.024163      -0.005852      -0.018698       0.001842       0.016855              1.755292       1.358103      -0.022191      -0.129665       2.260169      -0.157534       1.647603          -0.000002
           97              H      -5.432884       8.270780      17.195462       0.109834       1.280917 0.93529926E+01  0.94321450E+02                                 1.868673                            1.726320      -1.030934       2.381805                    0.997827       3.462121       9.439953       0.508304       1.194877      -0.730038      -0.018678       0.026105       0.025061       0.040723      -0.008313      -0.009686       0.005885      -0.029543      -0.013829      -0.019395      -0.002533       0.021927              2.036084       1.798804      -0.212447      -0.628366       1.761297       0.285582       2.548151          -0.000000
           98              H      -3.136207       5.952667      13.920136       0.114027       1.285748 0.96933235E+01  0.99494307E+02                                 1.914112                            1.786862      -1.370658       2.218108                    0.994304       3.765712      10.657896       0.483103       1.235210      -0.717721       0.015295      -0.015438      -0.027323       0.034912       0.000907      -0.007638       0.001847      -0.003397       0.026581      -0.009685      -0.002505       0.012190              2.038880       1.754097      -0.253648      -0.494601       2.234640       0.196805       2.127902          -0.000001
           99              H      17.497937       4.171131      19.220607       0.392993       0.544266 0.32912078E+01  0.26123157E+02                                 1.150443                            1.097693      -1.229551       2.452807                    0.999990       2.228769       5.786728       0.562080       1.372896      -0.690013      -0.016973       0.007810       0.021744       0.028668       0.001053      -0.017530      -0.004018       0.011882       0.032651      -0.013796      -0.010593       0.024389              1.198994       1.145274      -0.135497      -0.257697       1.181901       0.160821       1.269807           0.000001
          100              H       4.557454      13.870537      13.306012       0.117702       1.189676 0.86385686E+01  0.84689357E+02                                 1.723741                            1.619567      -0.921259       2.440988                    0.998688       3.242419       8.481096       0.548696       1.138643      -0.745118       0.032159      -0.013904       0.012578       0.037226      -0.012529       0.008355       0.008192       0.002584      -0.019702      -0.019706       0.003796       0.015909              1.777589       1.991045      -0.175526       0.432415       1.526433       0.055196       1.815289           0.000063
          101              H       3.639277      12.701942      11.507507       0.120921       1.202096 0.87522341E+01  0.85997406E+02                                 1.735337                            1.630638      -0.872987       2.468603                    0.998952       3.199275       8.350013       0.547157       1.139272      -0.745770       0.019800      -0.034525      -0.013023       0.041876      -0.013146       0.005466       0.007106       0.000664      -0.018279      -0.017238       0.000985       0.016253              1.784415       1.591588      -0.244954      -0.036073       2.076777       0.401439       1.684880          -0.000184
          102              H       0.619985      15.370646      11.317421       0.125389       1.208672 0.88689793E+01  0.87790712E+02                                 1.764116                            1.658187      -1.019565       2.401994                    0.997992       3.276147       8.697297       0.532239       1.162585      -0.738985      -0.037265       0.015751      -0.017095       0.043921      -0.015090       0.004439       0.001931       0.003306      -0.025606      -0.014328      -0.005268       0.019596              1.817491       2.015854      -0.104968       0.465481       1.625775       0.050190       1.810845           0.000594
          103              H       1.538162      16.539241      13.115926       0.118057       1.136042 0.81142438E+01  0.78565876E+02                                 1.687717                            1.581097      -0.877002       2.462449                    0.999027       3.245552       8.525798       0.547545       1.155314      -0.740030      -0.018736       0.030014       0.010290       0.036848      -0.012871       0.007259       0.008685       0.003583      -0.014534      -0.019383       0.003962       0.015421              1.755072       1.510289      -0.178764       0.022068       2.140227       0.425534       1.614701          -0.000086
          104              H       4.860389      -2.177458      14.314929       0.120093       1.184263 0.86265969E+01  0.84336006E+02                                 1.702147                            1.606443      -0.919222       2.442608                    0.998730       3.208914       8.314996       0.558483       1.121818      -0.749728       0.035347       0.012152       0.006583       0.037953       0.010418       0.004144      -0.010550       0.010311      -0.024836      -0.019100       0.003116       0.015984              1.749410       2.121550       0.149766       0.311680       1.523368      -0.098699       1.603312          -0.000071
          105              H       3.729948      -0.982618      12.662644       0.125178       1.201401 0.86587815E+01  0.85001538E+02                                 1.745508                            1.629699      -0.916924       2.451725                    0.998810       3.206494       8.413566       0.542434       1.150242      -0.742669       0.020232       0.033740      -0.019541       0.043927       0.013014       0.000248      -0.008830       0.006817      -0.022020      -0.016156      -0.002104       0.018260              1.825070       1.615219       0.203289      -0.053683       2.078872      -0.501306       1.781118           0.000313
          106              H       0.496030      -3.341286      13.174414       0.124219       1.131625 0.82193741E+01  0.79492231E+02                                 1.660067                            1.574651      -0.929581       2.445091                    0.998751       3.162378       8.184868       0.559833       1.131257      -0.747191      -0.039049      -0.012699      -0.008392       0.041911       0.010492       0.002064      -0.006715       0.011422      -0.026062      -0.015040      -0.001367       0.016407              1.696761       2.044887       0.027507       0.292280       1.510797      -0.109257       1.534599          -0.000242
          107              H       1.626472      -4.536126      14.819388       0.118040       1.197671 0.87937874E+01  0.86699521E+02                                 1.741843                            1.642655      -0.900529       2.452374                    0.998787       3.255589       8.573108       0.539905       1.150663      -0.742274      -0.020254      -0.029280       0.016397       0.039197       0.010257       0.003499      -0.011571       0.010681      -0.013654      -0.018976       0.004455       0.014521              1.814730       1.599048       0.113116      -0.068729       2.155021      -0.429602       1.690121           0.000081
          108              H       4.569426      -2.668755      16.786046       0.148349       1.184982 0.85684906E+01  0.84382559E+02                                 1.777242                            1.658084      -0.955936       2.448419                    0.998601       3.181397       8.520728       0.516913       1.203206      -0.730115      -0.002556       0.034708       0.004998       0.035159      -0.001753       0.007487       0.004894      -0.021537      -0.002502      -0.015056       0.002093       0.012964              1.866902       1.448072      -0.139942       0.160172       2.481098      -0.089835       1.671534           0.000001
          109              H       4.478744      14.397594      15.440823       0.123982       1.167387 0.83819920E+01  0.81597184E+02                                 1.707702                            1.600247      -0.892564       2.460584                    0.998940       3.191263       8.331373       0.549187       1.145667      -0.743606       0.003314      -0.037919       0.002127       0.038123      -0.005200       0.011265      -0.004455      -0.023649      -0.005497      -0.018626       0.001835       0.016791              1.750981       1.355705      -0.022046       0.129289       2.252887       0.156769       1.644349           0.000002
          110              H       5.432695      15.578114      17.195462       0.108696       1.283797 0.93732045E+01  0.94544014E+02                                 1.868386                            1.725736      -1.024975       2.383364                    0.997890       3.466063       9.441101       0.509646       1.191494      -0.730805       0.018505      -0.025991       0.025447       0.040811      -0.008374       0.010316      -0.005685      -0.029772      -0.013970      -0.020060      -0.002009       0.022068              2.035982       1.798685      -0.212885       0.628899       1.760887      -0.286327       2.548375           0.000000
          111              H       3.136038      17.896247      13.920136       0.113610       1.287393 0.97074236E+01  0.99667883E+02                                 1.915112                            1.787657      -1.372370       2.217378                    0.994254       3.767739      10.662603       0.483236       1.234513      -0.717876      -0.015252       0.015671      -0.027580       0.035197       0.000606       0.007501      -0.001762      -0.003320       0.026583      -0.009437      -0.002670       0.012107              2.040016       1.754960      -0.254025       0.495105       2.235856      -0.197261       2.129230           0.000000
          112              H       6.350944      -4.171250      19.220607       0.394524       0.544071 0.32909209E+01  0.26131275E+02                                 1.152208                            1.099258      -1.232186       2.453508                    0.999991       2.228245       5.794457       0.560209       1.376933      -0.689217       0.016868      -0.007237       0.021401       0.028194       0.000838       0.017454       0.003894       0.012024       0.033135      -0.013849      -0.010520       0.024369              1.200929       1.147049      -0.135879       0.258427       1.183784      -0.161303       1.271954          -0.000000
          113              C      13.333861      10.734358      24.820830       0.589995      27.320709 0.27192113E+03  0.57464515E+04                                 8.547394                            5.886570      -0.065247       2.034029                    0.999734      22.621873      63.855435       0.606508       0.477874      -1.017241      -0.028809       0.029099       0.044043       0.060137      -0.014537       0.064986      -0.075606       0.033634       0.034380      -0.093369      -0.016512       0.109881             12.748914      11.652486      -4.455630      -7.371220      11.567698       7.049855      15.026558           0.000353
          114              C      -3.393815       8.788285      23.171469       0.089809      40.926296 0.40992632E+03  0.94552855E+04                                10.514864                            6.798132      -0.163828       1.957379                    0.999275      26.473815      74.316378       0.628106       0.422770      -1.064829       0.003892       0.001602       0.009047       0.009978       0.010386      -0.006039       0.009257       0.025552       0.040080      -0.026085       0.008946       0.017140             16.275717      15.278679       3.174472      10.434942      11.901915       8.327344      21.646556           0.000271
          115              C      -2.249063       8.161055      23.649609      -0.157064      37.473259 0.43407323E+03  0.10199957E+05                                 9.782502                            6.946960       0.104802       1.999408                    0.999666      29.709073      85.357277       0.625191       0.416925      -1.063994       0.007000       0.011971       0.019608       0.024016      -0.019993      -0.001233       0.019392      -0.028085      -0.027474      -0.025620      -0.010537       0.036157             13.210852      13.126143       1.490853       7.932845       9.856338       5.304776      16.650073          -0.000353
          116              C      -1.552677       8.709578      24.720669      -0.090927      35.012522 0.41011030E+03  0.94998038E+04                                 9.356267                            6.761232       0.065032       1.994772                    0.999664      28.829773      82.205270       0.632572       0.418006      -1.063442      -0.020705       0.010121      -0.013493       0.026705      -0.018004       0.007879      -0.010602       0.016556      -0.068098      -0.026552      -0.007336       0.033888             12.354371      10.909940       1.671029       6.193564      10.854057       6.058202      15.299116          -0.000444
          117              C      -2.001044       9.882947      25.312860      -0.022703      41.166828 0.41596114E+03  0.95940905E+04                                10.378889                            6.736695       0.014501       2.015035                    0.999217      26.810895      74.358270       0.649057       0.409140      -1.077562      -0.015801      -0.018016      -0.038159       0.045060      -0.002813       0.008392       0.002599       0.009056      -0.016446      -0.011042      -0.000537       0.011578             16.003887      15.087145       4.147758      10.066450      12.895242       8.698366      20.029273           0.001325
          118              C      -3.143412      10.510178      24.834721      -0.078403      35.739900 0.40929874E+03  0.94882422E+04                                 9.544220                            6.785227      -0.018586       1.971366                    0.999623      28.760716      82.377540       0.626385       0.421813      -1.059700       0.007484      -0.015538      -0.013891       0.022145      -0.009901      -0.021594       0.003699      -0.020116      -0.055006      -0.033024       0.005864       0.027160             13.046702      13.470027       2.161973       7.905564       9.672807       5.508340      15.997272           0.000201
          119              C      -3.839797       9.964039      23.763660      -0.151595      37.053116 0.42830026E+03  0.10024274E+05                                 9.695016                            6.892821       0.165118       2.022220                    0.999726      29.402151      84.131782       0.629107       0.415984      -1.065274       0.010955       0.003373       0.018093       0.021419      -0.017475       0.011566      -0.000691       0.018972      -0.060914      -0.024212      -0.007873       0.032085             13.199225      12.329263       2.150741       7.041447      10.880624       6.655350      16.387788           0.000460
          120              C      15.396817       8.571263      21.829171       0.096794      40.534368 0.41017316E+03  0.94694007E+04                                10.458099                            6.823034      -0.252023       1.934128                    0.998967      26.389041      74.290545       0.623350       0.425617      -1.062258      -0.001553      -0.002142      -0.001098       0.002864      -0.011349       0.010182       0.015898       0.026778       0.058635      -0.033747       0.007034       0.026713             16.756036      18.203613      -5.112448     -11.309300      13.569565       8.011060      18.494928           0.000120
          121              C      14.335536       7.944032      22.472538      -0.154232      37.144530 0.42637118E+03  0.99632118E+04                                 9.688960                            6.860357       0.183075       2.026568                    0.999758      29.427143      84.007792       0.633224       0.413940      -1.067086      -0.009774       0.013595       0.016681       0.023635       0.019027      -0.002148       0.006690      -0.033351      -0.046359      -0.021549      -0.012035       0.033584             13.610294      14.704370      -2.554002      -8.768265      11.011662       5.177299      15.114850           0.000378
          122              C      13.622446       8.618956      23.456598      -0.075969      35.169754 0.40614782E+03  0.93887492E+04                                 9.399578                            6.745867      -0.020088       1.971407                    0.999553      28.641659      81.685779       0.630608       0.420168      -1.061671       0.019363       0.010107      -0.009969       0.024010       0.016744      -0.007228      -0.013133       0.011860      -0.028603      -0.019970      -0.007603       0.027573             12.767444      12.065954      -2.845431      -7.045421      12.271599       5.905214      13.964780           0.000296
          123              C      13.970636       9.921110      23.796560      -0.016038      41.184180 0.41654485E+03  0.96096546E+04                                10.390152                            6.745780      -0.012616       2.006455                    0.999160      26.757814      74.187190       0.648077       0.409670      -1.077356       0.007583      -0.035387      -0.027592       0.045509       0.003476      -0.008993      -0.005247       0.023302      -0.002324      -0.013441      -0.004289       0.017730             16.433013      15.538752      -5.423098     -10.582467      14.843762       8.925144      18.916524           0.000730
          124              C      15.029531      10.548341      23.153192      -0.098228      35.275168 0.40777469E+03  0.94230948E+04                                 9.403535                            6.726023       0.121635       2.012881                    0.999701      28.698210      81.474020       0.637096       0.416033      -1.065732       0.001691      -0.020639      -0.011260       0.023572       0.010236       0.014377       0.001320      -0.026721      -0.044005      -0.025939       0.000785       0.025154             13.208391      14.333326      -3.539909      -8.576126      10.878739       5.256683      14.413110          -0.000747
          125              C      15.742622       9.873417      22.169132      -0.153092      36.173505 0.42930995E+03  0.10061122E+05                                 9.554702                            6.912216       0.152727       2.019547                    0.999661      29.482736      84.618196       0.626233       0.417345      -1.063633      -0.012281       0.009431       0.018233       0.023921       0.016710      -0.011214      -0.010152       0.015397      -0.033135      -0.017693      -0.011746       0.029438             13.181312      13.678734      -3.865142      -7.416806      12.342417       5.996164      13.522785          -0.000422
          126              C      16.231537       7.843872      20.861926       0.047904      45.832707 0.42669974E+03  0.99391322E+04                                11.198950                            6.898591      -0.206504       1.934039                    0.999019      27.112618      76.427837       0.628710       0.418244      -1.067936      -0.010010       0.003461       0.002712       0.010934       0.011762      -0.008953      -0.001383      -0.036325       0.022722      -0.027365       0.008055       0.019309             18.062464      21.820480      -5.419095      -7.202222      11.667425       9.176573      20.699488           0.000038
          127              C      -6.231836       7.734166      20.912372       0.038606      41.031934 0.39966423E+03  0.91862529E+04                                10.416910                            6.698748      -0.182820       1.949885                    0.999402      26.877669      76.015891       0.632907       0.421040      -1.062914       0.019958       0.001052       0.009119       0.021968       0.003193       0.012421      -0.003548       0.009882       0.001149      -0.012954      -0.002225       0.015179             15.382193      18.787322      -1.243717      -0.099762       9.219874       7.137384      18.139383          -0.000015
          128              C      -5.549749       7.061627      19.905648       0.063247      39.954636 0.41437106E+03  0.96244588E+04                                10.287413                            6.858890      -0.190996       1.942011                    0.999448      27.241418      77.810898       0.619398       0.425745      -1.058452       0.014345       0.005569      -0.006676       0.016774      -0.002179       0.005470      -0.001737       0.008397       0.029960      -0.009733      -0.002819       0.012552             15.153814      14.229059      -0.772789       0.000824       9.716498       8.381270      21.515884           0.000039
          129              C      17.595711       6.496409      18.847747      -0.168146      55.253421 0.58971099E+03  0.14871702E+05                                12.586854                            8.072492      -0.220888       1.892350                    0.998455      30.909910      90.230861       0.586108       0.414388      -1.071975       0.084747      -0.001107      -0.046532       0.096687      -0.018368      -0.037013       0.022427      -0.022030       0.076550      -0.044525      -0.014249       0.058774             20.781496      18.948470      -3.206127      -6.063148      13.422183      11.743302      29.973835           0.000015
          130              C      16.210084       6.606115      18.797301       0.302709      33.153668 0.34515204E+03  0.76514650E+04                                 9.154334                            6.313592       0.123076       2.054544                    0.999483      24.849234      69.129685       0.637967       0.433086      -1.054929      -0.090552      -0.008161      -0.069022       0.114151       0.015092       0.029800       0.021206       0.040691       0.036635      -0.035916      -0.015565       0.051481             12.772864      12.868752      -1.902487      -2.969689       8.983673       6.949478      16.466169           0.000044
          131              C      15.527997       7.281038      19.804025      -0.276765      43.091324 0.47973524E+03  0.11565930E+05                                10.688180                            7.286651      -0.031929       1.947268                    0.999379      31.347231      91.421812       0.612127       0.415036      -1.064507      -0.016219       0.008530      -0.007170       0.019678       0.017979       0.027034      -0.011223       0.032760      -0.012188      -0.038340       0.000243       0.038097             15.298698      14.426551      -3.025333      -4.324001      10.824587       8.850276      20.644956           0.000015
          132              C      -4.125974       8.189678      22.039727       0.068781      43.086035 0.40927303E+03  0.94336303E+04                                10.781550                            6.752419      -0.117885       1.968735                    0.999283      26.633217      74.664744       0.636068       0.417770      -1.068321      -0.000805      -0.010774      -0.012690       0.016667      -0.002454       0.014867       0.009326      -0.009843       0.006706      -0.019884       0.003198       0.016686             16.644726      17.756897       3.164085       8.024203      10.030098       8.484813      22.147184          -0.000007
          133              C      -3.408114       7.519525      21.070289      -0.142920      37.179342 0.42404617E+03  0.99112869E+04                                 9.706129                            6.861887       0.105529       2.001021                    0.999723      29.521324      84.731220       0.629338       0.416395      -1.063796      -0.007747       0.001547      -0.004308       0.008998      -0.007664      -0.005279      -0.001165       0.040796      -0.032193      -0.017168      -0.010635       0.027802             12.884557      11.562662       1.178236       3.469464       8.665497       6.933336      18.425512           0.000016
          134              C      -1.266500      10.550716      26.370761       0.585612      28.430050 0.27485900E+03  0.58206442E+04                                 8.776208                            5.922994      -0.053993       2.039471                    0.999675      22.584590      63.690751       0.604284       0.478634      -1.017452       0.027668       0.043482       0.039020       0.064643       0.008697      -0.068564      -0.065288      -0.033813       0.041527      -0.089664      -0.013812       0.103476             13.149573      13.330115       4.419856       8.500555       9.901816       6.548237      16.216788           0.000775
          135              C      -4.125963       6.959076      20.024086      -0.137193      39.540816 0.45959252E+03  0.10977890E+05                                10.162746                            7.197926       0.003826       1.963582                    0.999648      30.212420      88.116735       0.606579       0.422740      -1.058102      -0.014585       0.016191       0.015801       0.026918      -0.021923      -0.022968       0.020143       0.024854       0.001567      -0.028316      -0.016941       0.045257             13.444364      12.929075       1.019267       3.567071       8.638535       6.702292      18.765483          -0.000002
          136              C      -5.511601       8.311309      21.965155      -0.203225      43.830974 0.48690094E+03  0.11832028E+05                                10.954682                            7.455454      -0.069946       1.932358                    0.999429      31.394067      93.195586       0.588774       0.428094      -1.051853      -0.008419      -0.015538      -0.015160       0.023284      -0.004904      -0.023097      -0.001349      -0.043659       0.051787      -0.040285       0.013649       0.026636             14.926744      20.513307       1.686873       5.879376       8.366039       5.465076      15.900884           0.000145
          137              C      10.514901      13.114488      24.820830       0.585979      27.402775 0.27280785E+03  0.57697210E+04                                 8.563356                            5.895613      -0.064195       2.033606                    0.999687      22.658476      63.977957       0.606144       0.477785      -1.017317       0.028557      -0.027902       0.043590       0.059111      -0.014241      -0.065228       0.077960       0.035412       0.034250      -0.096007      -0.015506       0.111513             12.777696      11.679472      -4.469202       7.392060      11.591741      -7.068485      15.061876          -0.000357
          138              C       3.393588      15.060572      23.171469       0.088337      40.940771 0.41009300E+03  0.94598996E+04                                10.516261                            6.798771      -0.166762       1.956553                    0.999248      26.481099      74.334923       0.628192       0.422678      -1.064908      -0.002225      -0.001609       0.008488       0.008921       0.011325       0.004786      -0.010171       0.027700       0.036384      -0.027145       0.011538       0.015606             16.276765      15.280607       3.173210     -10.434671      11.904116      -8.327320      21.645573          -0.000271
          139              C       2.248833      15.687799      23.649609      -0.155431      37.436199 0.43351719E+03  0.10184104E+05                                 9.780777                            6.946017       0.095586       1.997069                    0.999678      29.683699      85.285720       0.624731       0.417346      -1.063676      -0.004658      -0.010973       0.017669       0.021314      -0.022166       0.000960      -0.020642      -0.027638      -0.031355      -0.028030      -0.010521       0.038551             13.207882      13.128125       1.489443      -7.934175       9.850542      -5.299475      16.644979           0.000355
          140              C       1.552440      15.139269      24.720669      -0.089029      34.916488 0.40877878E+03  0.94607430E+04                                 9.334109                            6.745428       0.070438       1.996859                    0.999693      28.793080      82.050216       0.634026       0.417409      -1.063881       0.021140      -0.008782      -0.014584       0.027142      -0.017535      -0.008539       0.009542       0.014846      -0.065786      -0.025311      -0.007511       0.032822             12.320397      10.889663       1.656285      -6.176020      10.822458      -6.030767      15.249071           0.000445
          141              C       2.000804      13.965896      25.312860      -0.020922      41.132389 0.41548724E+03  0.95812857E+04                                10.378057                            6.736781       0.008629       2.013501                    0.999201      26.789425      74.313146       0.648428       0.409617      -1.077152       0.015024       0.016480      -0.037245       0.043410      -0.000860      -0.008555      -0.002914       0.009263      -0.017245      -0.010923      -0.000797       0.011720             15.999355      15.085134       4.141215     -10.060769      12.893958      -8.693095      20.018972          -0.001323
          142              C       3.143175      13.338669      24.834721      -0.079873      35.795628 0.40997169E+03  0.95076246E+04                                 9.549763                            6.786957      -0.008475       1.973854                    0.999635      28.795887      82.491237       0.626845       0.421335      -1.060014      -0.007415       0.014746      -0.013495       0.021320      -0.010529       0.022248      -0.003518      -0.020430      -0.055391      -0.033807       0.005899       0.027908             13.056248      13.478576       2.163309      -7.911769       9.681075      -5.514549      16.009092          -0.000201
          143              C       3.839567      13.884814      23.763660      -0.150448      37.028963 0.42782283E+03  0.10010583E+05                                 9.691114                            6.888489       0.160138       2.020854                    0.999727      29.389532      84.092645       0.629355       0.415925      -1.065283      -0.011339      -0.003546       0.017943       0.021520      -0.017494      -0.012018       0.000911       0.019247      -0.063729      -0.025140      -0.007639       0.032778             13.195098      12.326361       2.149142      -7.040511      10.876858      -6.652849      16.382074          -0.000460
          144              C       8.451965      15.277602      21.829171       0.097733      40.524075 0.40996599E+03  0.94644470E+04                                10.461760                            6.825101      -0.258327       1.932430                    0.998972      26.380295      74.291512       0.622669       0.426090      -1.061848       0.000498       0.001911      -0.001973       0.002792      -0.010180      -0.011466      -0.017357       0.025269       0.051381      -0.033015       0.006583       0.026432             16.763456      18.212003      -5.117020      11.315130      13.575169      -8.015970      18.503197          -0.000120
          145              C       9.513241      15.904829      22.472538      -0.153400      37.113601 0.42599313E+03  0.99520490E+04                                 9.684281                            6.857998       0.178620       2.025771                    0.999745      29.408152      83.940410       0.633246       0.414022      -1.067046       0.007968      -0.015812       0.016981       0.024533       0.020195       0.001859      -0.006681      -0.033172      -0.049899      -0.022018      -0.012968       0.034986             13.602601      14.697475      -2.552608       8.762942      11.004317      -5.173061      15.106012          -0.000377
          146              C      10.226325      15.229899      23.456598      -0.077342      35.256729 0.40736911E+03  0.94245998E+04                                 9.418688                            6.759457      -0.025281       1.969580                    0.999581      28.676038      81.832426       0.629455       0.420598      -1.061338      -0.018397      -0.008361      -0.010555       0.022799       0.016708       0.006964       0.013959       0.012804      -0.027274      -0.020923      -0.006778       0.027701             12.796202      12.091026      -2.857119       7.062007      12.299936      -5.923406      13.997644          -0.000296
          147              C       9.878133      13.927742      23.796560      -0.012516      41.068593 0.41525882E+03  0.95722354E+04                                10.369918                            6.734245      -0.006835       2.008553                    0.999151      26.716873      74.034917       0.648816       0.409534      -1.077484      -0.006464       0.035885      -0.028091       0.046028       0.003787       0.010746       0.005450       0.023122      -0.003223      -0.013474      -0.005829       0.019302             16.396681      15.505375      -5.409082      10.556892      14.810752      -8.902524      18.873916          -0.000732
          148              C       8.819242      13.300516      23.153192      -0.100413      35.369452 0.40905871E+03  0.94601012E+04                                 9.420455                            6.737259       0.125158       2.013329                    0.999701      28.740580      81.623196       0.636479       0.416114      -1.065692      -0.003256       0.019947      -0.011422       0.023215       0.008111      -0.015554      -0.001220      -0.027429      -0.039974      -0.026444       0.002926       0.023517             13.236304      14.369169      -3.551266       8.600724      10.893502      -5.267415      14.446241           0.000747
          149              C       8.106158      13.975445      22.169132      -0.155056      36.148545 0.42898874E+03  0.10051237E+05                                 9.546488                            6.906575       0.149622       2.018850                    0.999650      29.477800      84.581026       0.626934       0.416976      -1.063919       0.012791      -0.010430       0.019280       0.025379       0.016495       0.010307       0.009928       0.014816      -0.034795      -0.017719      -0.011070       0.028789             13.168118      13.668581      -3.857793       7.409740      12.327418      -5.985993      13.508356           0.000422
          150              C       7.617250      16.004999      20.861926       0.045985      45.897025 0.42742747E+03  0.99593295E+04                                11.203354                            6.900643      -0.208436       1.933051                    0.999059      27.140813      76.494789       0.629203       0.417780      -1.068339       0.009459      -0.004228       0.002341       0.010622       0.011720       0.009619       0.001804      -0.035298       0.023120      -0.027228       0.007858       0.019370             18.071630      21.827908      -5.422758       7.206493      11.674646      -9.183651      20.712335          -0.000037
          151              C       6.231623      16.114705      20.912372       0.037774      41.036088 0.39973381E+03  0.91874820E+04                                10.414325                            6.697061      -0.169824       1.953748                    0.999438      26.880175      76.000635       0.633361       0.420755      -1.063183      -0.019101      -0.001605       0.010155       0.021692       0.005290      -0.012690       0.003721       0.010078      -0.003965      -0.014704      -0.000858       0.015562             15.378787      18.780484      -1.243696       0.099939       9.218918      -7.137193      18.136958           0.000015
          152              C       5.549542      16.787250      19.905648       0.067369      39.797343 0.41258723E+03  0.95724374E+04                                10.260385                            6.843712      -0.188566       1.943288                    0.999478      27.181121      77.588909       0.620155       0.425695      -1.058512      -0.013923      -0.006473      -0.006974       0.016864      -0.000146      -0.004910       0.000191       0.008355       0.028243      -0.008888      -0.002545       0.011433             15.107161      14.190061      -0.771054      -0.000412       9.688985      -8.351523      21.442436          -0.000039
          153              C       6.253089      17.352474      18.847747      -0.170590      55.504312 0.59259743E+03  0.14965491E+05                                12.630508                            8.097208      -0.225626       1.889886                    0.998493      30.992720      90.590365       0.584565       0.414899      -1.071449      -0.084893       0.001280      -0.048655       0.097856      -0.020320       0.036236      -0.022443      -0.023075       0.075313      -0.044909      -0.013917       0.058826             20.864243      19.018715      -3.222351       6.095403      13.473331     -11.795417      30.100684          -0.000014
          154              C       7.638716      17.242769      18.797301       0.302869      33.160836 0.34527635E+03  0.76550107E+04                                 9.154496                            6.313988       0.125983       2.055371                    0.999452      24.857715      69.159819       0.638051       0.432984      -1.054977       0.090104       0.008674      -0.068674       0.113623       0.013755      -0.031024      -0.020972       0.041538       0.037138      -0.036045      -0.016086       0.052131             12.772428      12.866925      -1.901621       2.967842       8.984338      -6.949513      16.466020          -0.000044
          155              C       8.320797      16.567839      19.804025      -0.274970      43.021087 0.47877271E+03  0.11537014E+05                                10.679221                            7.281098      -0.034403       1.947221                    0.999377      31.310939      91.295562       0.612134       0.415237      -1.064370       0.015823      -0.009257      -0.006570       0.019473       0.017491      -0.026343       0.010427       0.033015      -0.011938      -0.037054      -0.000532       0.037586             15.285428      14.412773      -3.022708       4.319725      10.816585      -8.842923      20.626927          -0.000015
          156              C       4.125754      15.659185      22.039727       0.067397      43.151573 0.40995050E+03  0.94531494E+04                                10.791904                            6.757853      -0.118242       1.968255                    0.999274      26.654796      74.740564       0.635834       0.417751      -1.068333       0.000988       0.009019      -0.012450       0.015406      -0.001934      -0.016021      -0.009468      -0.008431       0.006802      -0.020441       0.002586       0.017855             16.662736      17.772871       3.168229      -8.033631      10.041407      -8.496590      22.173929           0.000007
          157              C       3.407900      16.329345      21.070289      -0.137081      36.971205 0.42118596E+03  0.98274261E+04                                 9.669439                            6.837605       0.113348       2.004343                    0.999720      29.423968      84.368530       0.630630       0.416261      -1.063921       0.009197      -0.001001      -0.005355       0.010689      -0.005785       0.004476       0.000278       0.042616      -0.031232      -0.016996      -0.010795       0.027791             12.830329      11.523955       1.170135      -3.450451       8.629448      -6.898216      18.337584          -0.000016
          158              C       1.266254      13.298121      26.370761       0.583053      28.502557 0.27573230E+03  0.58430495E+04                                 8.783867                            5.928058      -0.059675       2.037399                    0.999667      22.625911      63.802920       0.604764       0.477935      -1.017949      -0.028125      -0.044512       0.039597       0.065881       0.009676       0.068109       0.065452      -0.031388       0.039347      -0.088690      -0.014750       0.103440             13.161138      13.342630       4.424331      -8.509204       9.909825      -6.553987      16.230960          -0.000777
          159              C       4.125756      16.889800      20.024086      -0.143448      39.786687 0.46310090E+03  0.11082502E+05                                10.200347                            7.222853       0.001374       1.961457                    0.999649      30.332591      88.544148       0.605858       0.422448      -1.058307       0.015728      -0.014295       0.014039       0.025472      -0.021285       0.024947      -0.017955       0.025913      -0.000284      -0.026333      -0.019170       0.045503             13.497460      12.978494       1.026761      -3.587837       8.670093      -6.730882      18.843794           0.000003
          160              C       5.511382      15.537556      21.965155      -0.203875      43.867409 0.48733183E+03  0.11845875E+05                                10.963873                            7.461177      -0.073339       1.931212                    0.999431      31.405220      93.261441       0.588224       0.428372      -1.051615       0.009061       0.016964      -0.014726       0.024222      -0.005317       0.023318       0.002405      -0.044969       0.048343      -0.040813       0.015040       0.025773             14.940636      20.532864       1.690719      -5.888851       8.373169      -5.470429      15.915874          -0.000144
          161              C      -1.190122      10.515004       6.543341       0.589939      27.297109 0.27162856E+03  0.57388563E+04                                 8.544936                            5.885145      -0.061464       2.035324                    0.999684      22.605015      63.804806       0.606298       0.478157      -1.017067       0.027780       0.028664       0.043748       0.059222       0.013112      -0.076707      -0.064505      -0.034014       0.033202      -0.094887      -0.014566       0.109453             12.745087      11.564661       4.453807       7.047937      11.648329       7.368548      15.022270          -0.000356
          162              C      20.712829       3.393698       4.893980       0.092702      40.782076 0.40831944E+03  0.94090572E+04                                10.492712                            6.785482      -0.164933       1.957999                    0.999236      26.418884      74.128115       0.628590       0.422856      -1.064766       0.003497      -0.003802       0.010054       0.011303      -0.007951       0.009865       0.004817      -0.026239       0.035218      -0.024443       0.008885       0.015557             16.237399      11.875864      -3.166129       8.306123      15.241908     -10.407468      21.594426          -0.000271
          163              C      20.085603       2.248944       5.372120      -0.157962      37.559070 0.43531999E+03  0.10237506E+05                                 9.805666                            6.964113       0.092316       1.995556                    0.999657      29.732133      85.482912       0.623399       0.417786      -1.063350       0.011459      -0.006818       0.019027       0.023234       0.021020       0.020536       0.001540       0.028028      -0.029569      -0.026807      -0.011015       0.037822             13.244408       9.869648      -1.498179       5.311999      13.167809      -7.963920      16.695767           0.000351
          164              C      20.634129       1.552550       6.443180      -0.086075      34.811873 0.40739232E+03  0.94207462E+04                                 9.318616                            6.736726       0.069403       1.997341                    0.999686      28.738397      81.862769       0.634041       0.417750      -1.063653       0.008484       0.018772      -0.012992       0.024355       0.020189      -0.010275      -0.008918      -0.015573      -0.070283      -0.026989      -0.009280       0.036269             12.296554      10.800841      -1.651017       6.015009      10.870830      -6.162409      15.217990           0.000443
          165              C      -2.041503       2.000909       7.035371      -0.023454      41.161650 0.41599676E+03  0.95946735E+04                                10.376885                            6.736177       0.014144       2.014949                    0.999173      26.809539      74.342343       0.649228       0.409042      -1.077677      -0.017262       0.017890      -0.039201       0.046419       0.004453       0.000506      -0.009224      -0.009551      -0.018759      -0.011441      -0.001970       0.013410             16.000205      12.891756      -4.146508       8.695417      15.084464     -10.064344      20.024396          -0.001326
          166              C      -1.414277       3.143278       6.557232      -0.081241      35.850223 0.41076153E+03  0.95308196E+04                                 9.564356                            6.798099      -0.014752       1.971853                    0.999609      28.807786      82.554742       0.625675       0.421907      -1.059622      -0.016645      -0.006774      -0.015030       0.023428       0.008570       0.002070       0.022054       0.020092      -0.053971      -0.033339       0.008060       0.025279             13.079183       9.690378      -2.173305       5.522176      13.506033      -7.932681      16.041137          -0.000201
          167              C      21.888582       3.839672       5.486171      -0.153807      37.170523 0.42983183E+03  0.10069590E+05                                 9.717084                            6.906844       0.156241       2.018966                    0.999734      29.452842      84.329840       0.628204       0.416190      -1.065091       0.005763      -0.010158       0.018905       0.022221       0.017386      -0.001963      -0.011459      -0.020579      -0.065478      -0.024961      -0.008335       0.033296             13.234108      10.907915      -2.162010       6.677563      12.358501      -7.063415      16.435908          -0.000462
          168              C      20.495790       8.452075       3.551682       0.094943      40.614001 0.41110511E+03  0.94957466E+04                                10.468602                            6.829032      -0.247052       1.935115                    0.999010      26.419525      74.381065       0.623352       0.425399      -1.062456      -0.002178       0.000864      -0.001722       0.002908       0.012373       0.016185      -0.011124      -0.025741       0.054271      -0.034009       0.007927       0.026082             16.775410      13.585243       5.119639       8.021455      18.225445      11.323735      18.515542          -0.000120
          169              C      19.868556       9.513353       4.195049      -0.152702      37.042570 0.42502629E+03  0.99235102E+04                                 9.666961                            6.845727       0.186416       2.028140                    0.999766      29.392126      83.860892       0.634457       0.413480      -1.067429       0.014880       0.008015       0.015971       0.023254      -0.019979       0.006654       0.001977       0.032581      -0.047127      -0.021778      -0.012394       0.034172             13.573667      10.995404       2.541920       5.165172      14.656743       8.734204      15.068855          -0.000378
          170              C      20.543477      10.226435       5.179109      -0.076766      35.255735 0.40735313E+03  0.94238152E+04                                 9.417664                            6.758495      -0.025686       1.969436                    0.999566      28.674788      81.817906       0.629637       0.420494      -1.061440       0.009439      -0.019657      -0.010418       0.024167      -0.017024      -0.012959       0.006272      -0.013778      -0.027494      -0.020514      -0.006829       0.027343             12.795169      12.303547       2.858824       5.927374      12.085107       7.059060      13.996853          -0.000296
          171              C      21.845632       9.878239       5.519071      -0.015618      41.143329 0.41620422E+03  0.95988284E+04                                10.378248                            6.739368      -0.007099       2.008204                    0.999132      26.752601      74.135929       0.648980       0.409226      -1.077761      -0.035585      -0.006521      -0.027900       0.045686      -0.003797      -0.005243       0.009486      -0.023988      -0.001077      -0.013852      -0.004559       0.018412             16.410197      14.825247       5.412906       8.911257      15.515919      10.564635      18.889425          -0.000730
          172              C      -1.376133       8.819345       4.875703      -0.099133      35.345451 0.40877955E+03  0.94520896E+04                                 9.414121                            6.733023       0.126504       2.013728                    0.999705      28.736284      81.605906       0.636950       0.415875      -1.065838      -0.019679      -0.002034      -0.011483       0.022875      -0.010001       0.001349      -0.014919       0.027563      -0.040841      -0.026188       0.001305       0.024883             13.224402      10.892003       3.545355       5.264512      14.350018       8.587393      14.431187           0.000746
          173              C      21.797946       8.106263       3.891643      -0.152478      36.107801 0.42836630E+03  0.10033147E+05                                 9.542275                            6.903711       0.153640       2.020473                    0.999677      29.451834      84.495501       0.626763       0.417235      -1.063739       0.007931       0.011760       0.018799       0.023550      -0.015985      -0.011501       0.010860      -0.015679      -0.031922      -0.018785      -0.010291       0.029076             13.161926      12.325716       3.856976       5.986021      13.657519       7.404119      13.502543           0.000421
          174              C      19.768402       7.617363       2.584437       0.049576      45.760737 0.42596543E+03  0.99175669E+04                                11.187125                            6.892475      -0.208224       1.933692                    0.999051      27.089683      76.341250       0.629025       0.418222      -1.067970       0.003809       0.007835       0.002247       0.008997      -0.011087      -0.002247       0.009335       0.036045       0.016861      -0.026206       0.006136       0.020070             18.040489      11.654069       5.411313       9.164299      21.793928       7.190465      20.673471          -0.000038
          175              C      19.658701       6.231736       2.634883       0.034218      41.137514 0.40086345E+03  0.92194694E+04                                10.426583                            6.703608      -0.178043       1.950960                    0.999449      26.925802      76.141608       0.633497       0.420390      -1.063469       0.001638      -0.020107       0.010121       0.022570      -0.004517      -0.004259      -0.012242      -0.008870       0.003483      -0.014049      -0.000790       0.014839             15.398527       9.229194       1.245093       7.146416      18.805926       0.099470      18.160461           0.000016
          176              C      18.986165       5.549657       1.628159       0.065641      39.852083 0.41323224E+03  0.95910287E+04                                10.268621                            6.848576      -0.192485       1.941961                    0.999473      27.204610      77.667513       0.620008       0.425635      -1.058562       0.006103      -0.013418      -0.005617       0.015774      -0.000088      -0.000938      -0.004560      -0.007528       0.030553      -0.008917      -0.002890       0.011807             15.121477       9.697424       0.772258       8.360932      14.200950       0.000915      21.466058          -0.000038
          177              C      18.420944       6.253206       0.570258      -0.168857      55.401655 0.59150608E+03  0.14930121E+05                                12.612299                            8.087841      -0.226160       1.890112                    0.998454      30.961538      90.457213       0.585147       0.414703      -1.071642      -0.000459      -0.084885      -0.047379       0.097213       0.019281       0.023880       0.036906       0.022752       0.075806      -0.044735      -0.015202       0.059937             20.828831      13.452042       3.214941      11.773507      18.985488       6.082031      30.048964          -0.000015
          178              C      18.530645       7.638833       0.519812       0.303267      33.151354 0.34515006E+03  0.76514821E+04                                 9.153809                            6.313541       0.131440       2.057023                    0.999538      24.848809      69.130905       0.637968       0.433081      -1.054922      -0.008284       0.091408      -0.070040       0.115454      -0.014563       0.020386      -0.031446      -0.039505       0.038007      -0.034871      -0.017423       0.052294             12.772324       8.985089       1.903034       6.951239      12.863809       2.970565      16.468075          -0.000043
          179              C      19.205566       8.320911       1.526536      -0.276725      43.127404 0.48014978E+03  0.11578515E+05                                10.695267                            7.290869      -0.034722       1.946407                    0.999348      31.357229      91.463572       0.611810       0.415158      -1.064420       0.008977       0.016282      -0.006875       0.019823      -0.016997      -0.010919      -0.026936      -0.032350      -0.013840      -0.037433      -0.000266       0.037699             15.311165      10.834177       3.029482       8.859634      14.435458       4.330331      20.663859          -0.000014
          180              C      20.114221       4.125865       3.762238       0.067928      43.163920 0.41002432E+03  0.94556396E+04                                10.796360                            6.759605      -0.116596       1.968897                    0.999270      26.655051      74.753750       0.635566       0.417892      -1.068202      -0.010194       0.000380      -0.011961       0.015720       0.002345       0.009911      -0.015513       0.008879       0.009249      -0.020382       0.002468       0.017914             16.672653      10.046647      -3.172575       8.502507      17.781595      -8.043062      22.189716           0.000007
          181              C      19.444069       3.408013       2.792800      -0.139557      37.021982 0.42189589E+03  0.98481164E+04                                 9.679530                            6.844687       0.106222       2.002182                    0.999743      29.447393      84.452837       0.630123       0.416421      -1.063821       0.000858       0.006967      -0.003658       0.007916       0.008286      -0.001322       0.005335      -0.042284      -0.035472      -0.017766      -0.011463       0.029229             12.845490       8.640181      -1.172310       6.909120      11.531523      -3.455246      18.364767          -0.000016
          182              C      -1.373732       1.266357       8.093272       0.589488      28.373112 0.27424626E+03  0.58049612E+04                                 8.768820                            5.919135      -0.054270       2.039510                    0.999664      22.556413      63.615512       0.604005       0.479079      -1.017122       0.043568      -0.028186       0.038832       0.064811      -0.007601      -0.064280       0.066183       0.033366       0.038682      -0.087755      -0.012665       0.100420             13.136337       9.891800      -4.413903       6.539516      13.317919      -8.490742      16.199291          -0.000769
          183              C      18.883618       4.125872       1.746597      -0.140116      39.655397 0.46127043E+03  0.11027914E+05                                10.178555                            7.208182       0.005620       1.963160                    0.999649      30.273211      88.331339       0.606514       0.422403      -1.058322       0.015980       0.015685       0.015952       0.027493       0.020739       0.019012       0.023409      -0.025115      -0.002276      -0.026778      -0.017592       0.044371             13.466962       8.652719      -1.019912       6.716116      12.947409      -3.571010      18.800758           0.000002
          184              C      20.235846       5.511493       3.687666      -0.202326      43.849375 0.48705586E+03  0.11837784E+05                                10.962913                            7.460544      -0.074979       1.930689                    0.999418      31.394523      93.231779       0.588059       0.428542      -1.051485      -0.016643       0.009117      -0.016354       0.025051       0.005526      -0.001890       0.023347       0.044690       0.051250      -0.040994       0.014415       0.026579             14.939331       8.372650      -1.691069       5.470210      20.529327      -5.889153      15.916014          -0.000145
          185              C       1.189998      13.333956       6.543341       0.588536      27.348277 0.27222745E+03  0.57546000E+04                                 8.553461                            5.890181      -0.063299       2.034363                    0.999677      22.635065      63.903984       0.606270       0.477922      -1.017206      -0.029208      -0.029398       0.043893       0.060365       0.012307       0.077230       0.064772      -0.034511       0.031557      -0.096006      -0.013472       0.109478             12.759054      11.577270       4.460136      -7.056927      11.660793      -7.377535      15.039100           0.000356
          186              C       3.136057      20.455272       4.893980       0.091756      40.837105 0.40894113E+03  0.94265345E+04                                10.499825                            6.789289      -0.167036       1.956995                    0.999248      26.438712      74.185014       0.628631       0.422687      -1.064921      -0.001558       0.004279       0.008350       0.009511      -0.008096      -0.010491      -0.006260      -0.025767       0.034815      -0.024874       0.008226       0.016648             16.250063      11.885056      -3.168809      -8.314034      15.252819      10.415965      21.612313           0.000270
          187              C       3.763280      21.600023       5.372120      -0.155249      37.425551 0.43339651E+03  0.10180602E+05                                 9.780165                            6.946352       0.093243       1.996536                    0.999663      29.676177      85.262480       0.624538       0.417503      -1.063572      -0.009676       0.008216       0.019382       0.023169       0.022777      -0.021611      -0.002895       0.030876      -0.037193      -0.027892      -0.013700       0.041592             13.206746       9.850576      -1.490141      -5.300070      13.124863       7.932181      16.644798          -0.000356
          188              C       3.214831      -1.552590       6.443180      -0.091633      35.017996 0.41029329E+03  0.95047359E+04                                 9.354210                            6.760412       0.071298       1.996636                    0.999679      28.838314      82.222264       0.632961       0.417718      -1.063666      -0.008069      -0.020532      -0.014779       0.026553       0.016638       0.011196       0.008765      -0.016446      -0.065225      -0.026232      -0.006507       0.032739             12.349452      10.849508      -1.666914      -6.052354      10.908377       6.190271      15.290472          -0.000446
          189              C       2.041460      -2.000953       7.035371      -0.020043      41.071775 0.41485134E+03  0.95623726E+04                                10.365603                            6.729616       0.011683       2.014723                    0.999198      26.770424      74.229073       0.649103       0.409373      -1.077379       0.019519      -0.015447      -0.037789       0.045251       0.002965      -0.002943       0.007868      -0.008307      -0.015781      -0.010839       0.000010       0.010829             15.979087      12.876534      -4.137432      -8.681785      15.065042      10.047942      19.995685           0.001324
          190              C       1.414153      20.705682       6.557232      -0.080473      35.833442 0.41055161E+03  0.95243487E+04                                 9.557116                            6.792828      -0.013101       1.972275                    0.999635      28.808891      82.540142       0.626432       0.421468      -1.059941       0.016495       0.007977      -0.015214       0.023815       0.008706      -0.002623      -0.021898       0.019951      -0.053387      -0.033029       0.007513       0.025516             13.067069       9.686211      -2.167443      -5.518274      13.490915       7.920601      16.024080           0.000199
          191              C       1.960301      20.009294       5.486171      -0.153063      37.136135 0.42934971E+03  0.10055384E+05                                 9.711142                            6.902825       0.161217       2.020704                    0.999713      29.437553      84.271403       0.628413       0.416173      -1.065112      -0.004428       0.010257       0.018216       0.021369       0.017250       0.001585       0.011429      -0.018484      -0.062387      -0.024229      -0.007891       0.032120             13.224976      10.901725      -2.159738      -6.673412      12.348891       7.057099      16.424311           0.000459
          192              C       3.353105      15.396903       3.551682       0.096195      40.538595 0.41023785E+03  0.94713156E+04                                10.458935                            6.823996      -0.254513       1.933438                    0.998974      26.391038      74.299044       0.623244       0.425670      -1.062220       0.002046      -0.000529      -0.001010       0.002342       0.012296      -0.016413       0.011247      -0.024772       0.053055      -0.033721       0.007792       0.025928             16.755260      13.569320       5.109582      -8.008677      18.203922     -11.307884      18.492537           0.000121
          193              C       3.980335      14.335621       4.195049      -0.154696      37.132968 0.42627429E+03  0.99602408E+04                                 9.682836                            6.856117       0.180839       2.026156                    0.999786      29.432957      84.017526       0.633909       0.413522      -1.067371      -0.015266      -0.007998       0.015734       0.023337      -0.020968      -0.005916      -0.002775       0.031647      -0.047005      -0.022466      -0.011968       0.034434             13.598089      11.010721       2.547745      -5.173929      14.685905      -8.753797      15.097640           0.000378
          194              C       3.305408      13.622533       5.179109      -0.075273      35.176862 0.40623350E+03  0.93911113E+04                                 9.402004                            6.747698      -0.021500       1.971115                    0.999566      28.640497      81.680892       0.630374       0.420307      -1.061596      -0.009030       0.018360      -0.010195       0.022860      -0.015780       0.013674      -0.007161      -0.012663      -0.028330      -0.020410      -0.006581       0.026992             12.771492      12.279117       2.849805      -5.912086      12.065250      -7.045827      13.970109           0.000296
          195              C       2.003250      13.970727       5.519071      -0.014685      41.146754 0.41616850E+03  0.95980664E+04                                10.381280                            6.740578      -0.005215       2.008721                    0.999165      26.746258      74.125339       0.648687       0.409408      -1.077611       0.035770       0.007290      -0.026672       0.045211      -0.002791       0.004763      -0.010655      -0.022956       0.001593      -0.013414      -0.005167       0.018581             16.417091      14.831181       5.417652      -8.917084      15.521828     -10.570132      18.898265           0.000730
          196              C       1.376020      15.029625       4.875703      -0.096289      35.236820 0.40725794E+03  0.94079079E+04                                 9.397232                            6.722283       0.125239       2.014165                    0.999704      28.677043      81.392473       0.637217       0.416098      -1.065721       0.017779       0.002527      -0.011467       0.021307      -0.010272      -0.001970       0.014577       0.027311      -0.041331      -0.025796       0.000584       0.025211             13.198176      10.870644       3.536638      -5.251988      14.321891      -8.568407      14.401992          -0.000748
          197              C       2.050947      15.742713       3.891643      -0.154842      36.224165 0.43007981E+03  0.10083999E+05                                 9.564738                            6.919539       0.149731       2.018476                    0.999653      29.505527      84.712701       0.625728       0.417481      -1.063513      -0.008417      -0.011854       0.018673       0.023665      -0.017055       0.011152      -0.010704      -0.015861      -0.030650      -0.018387      -0.011238       0.029625             13.195239      12.356330       3.870484      -6.003506      13.692731      -7.424121      13.536655          -0.000422
          198              C       4.080499      16.231621       2.584437       0.049054      45.723073 0.42566170E+03  0.99080847E+04                                11.178731                            6.888431      -0.211301       1.933163                    0.999052      27.078375      76.283922       0.629468       0.418030      -1.068163      -0.004423      -0.010020       0.001514       0.011057      -0.010801       0.001362      -0.009552       0.035987       0.018488      -0.026487       0.007257       0.019230             18.023604      11.643227       5.405090      -9.154150      21.774323      -7.182611      20.653263           0.000038
          199              C       4.190200      17.617248       2.634883       0.034909      41.109297 0.40061997E+03  0.92126475E+04                                10.423701                            6.702869      -0.178758       1.950761                    0.999393      26.913554      76.106716       0.633336       0.420552      -1.063346      -0.001214       0.018473       0.010192       0.021133      -0.004079       0.004535       0.011665      -0.009450      -0.003190      -0.013829      -0.000367       0.014196             15.391882       9.225024       1.243795      -7.141694      18.800418      -0.098303      18.150203          -0.000015
          200              C       4.862742      18.299333       1.628159       0.066198      39.852732 0.41326240E+03  0.95921763E+04                                10.270497                            6.850044      -0.189869       1.942629                    0.999441      27.203224      77.672571       0.619759       0.425787      -1.058438      -0.006915       0.013588      -0.005957       0.016369       0.001574       0.000683       0.005194      -0.008052       0.028832      -0.009134      -0.002702       0.011836             15.122934       9.697747       0.770465      -8.360677      14.204267       0.002726      21.466790           0.000038
          201              C       5.427969      17.595790       0.570258      -0.168321      55.315324 0.59050808E+03  0.14897570E+05                                12.598323                            8.079951      -0.216435       1.893187                    0.998491      30.927901      90.315447       0.585590       0.414594      -1.071789       0.000973       0.083861      -0.048361       0.096812       0.017857      -0.022744      -0.035779       0.021702       0.079633      -0.043545      -0.014840       0.058384             20.800126      13.433294       3.209134     -11.753857      18.966241      -6.069169      30.000843           0.000015
          202              C       5.318269      16.210164       0.519812       0.304286      33.137606 0.34497697E+03  0.76468654E+04                                 9.151666                            6.312280       0.128576       2.056190                    0.999530      24.844094      69.119563       0.637968       0.433125      -1.054870       0.008422      -0.092414      -0.068645       0.115427      -0.015116      -0.022155       0.030997      -0.040375       0.039627      -0.036688      -0.016427       0.053115             12.767126       8.980027       1.899279      -6.945475      12.862575      -2.964400      16.458776           0.000044
          203              C       4.643342      15.528079       1.526536      -0.278908      43.205229 0.48125093E+03  0.11611527E+05                                10.707300                            7.299187      -0.035562       1.945702                    0.999392      31.388851      91.576379       0.611476       0.415153      -1.064440      -0.009195      -0.015780      -0.006695       0.019452      -0.018297       0.012541       0.027042      -0.033116      -0.011411      -0.039577       0.001523       0.038054             15.329094      10.847473       3.031829      -8.872742      14.445710      -4.335064      20.694099           0.000015
          204              C       3.734673      19.723111       3.762238       0.068590      43.128350 0.40964616E+03  0.94451783E+04                                10.792443                            6.757872      -0.119929       1.968119                    0.999289      26.643156      74.724839       0.635422       0.418064      -1.068043       0.010521       0.001319      -0.013613       0.017255       0.003705      -0.009612       0.015318       0.009328       0.009072      -0.020848       0.003836       0.017012             16.664969      10.043027      -3.170415      -8.498568      17.773096       8.036978      22.178783          -0.000007
          205              C       4.404830      20.440969       2.792800      -0.142329      37.167600 0.42389748E+03  0.99068416E+04                                 9.704561                            6.861173       0.106116       2.001278                    0.999730      29.514970      84.706006       0.629310       0.416454      -1.063769      -0.000544      -0.007958      -0.005725       0.009818       0.006886       0.001865      -0.004723      -0.042050      -0.034313      -0.017575      -0.010750       0.028325             12.882469       8.665773      -1.177431      -6.933953      11.556159       3.466794      18.425475           0.000016
          206              C       1.373682      -1.266407       8.093272       0.584441      28.495370 0.27560137E+03  0.58398615E+04                                 8.785203                            5.928383      -0.051776       2.039571                    0.999684      22.616689      63.784654       0.604453       0.478214      -1.017752      -0.044234       0.027120       0.039163       0.065006      -0.007473       0.065482      -0.068552       0.032845       0.042541      -0.090173      -0.012924       0.103097             13.164635       9.912034      -4.425851      -6.556611      13.345331       8.512165      16.236539           0.000782
          207              C       4.965288      19.723118       1.746597      -0.141440      39.652369 0.46121829E+03  0.11025819E+05                                10.176182                            7.206524       0.004790       1.963143                    0.999655      30.273111      88.313590       0.606772       0.422257      -1.058465      -0.016644      -0.015868       0.017075       0.028642       0.020586      -0.017863      -0.023354      -0.026159      -0.001902      -0.026232      -0.017601       0.043833             13.463788       8.651273      -1.019853      -6.714470      12.943892       3.570019      18.796199          -0.000003
          208              C       3.613048      18.337485       3.687666      -0.201174      43.808038 0.48662346E+03  0.11824355E+05                                10.954552                            7.455985      -0.068688       1.932689                    0.999425      31.380404      93.170788       0.588401       0.428399      -1.051599       0.017650      -0.008026      -0.015429       0.024779       0.005525       0.001443      -0.022231       0.044747       0.052102      -0.040311       0.014249       0.026062             14.925585       8.365998      -1.686859      -5.464599      20.511156       5.878403      15.899602           0.000143
          209              C       1.409337      13.114472      30.011637       0.589938      27.297124 0.27162816E+03  0.57388498E+04                                 8.544959                            5.885152      -0.061467       2.035324                    0.999684      22.605046      63.805051       0.606295       0.478158      -1.017066      -0.028664      -0.027779      -0.043748       0.059222       0.013114      -0.064504      -0.076706       0.034014       0.033204      -0.094886      -0.014567       0.109453             12.745158      11.648362       4.453848       7.368591      11.564734       7.048018      15.022379           0.000356
          210              C       8.530720      -8.788454      31.660998       0.092701      40.781942 0.40831908E+03  0.94090438E+04                                10.492676                            6.785474      -0.164931       1.958000                    0.999236      26.418867      74.127972       0.628591       0.422855      -1.064767       0.003802      -0.003497      -0.010055       0.011304      -0.007949       0.004818       0.009864       0.026239       0.035216      -0.024441       0.008884       0.015558             16.237281      15.241841      -3.166065     -10.407401      11.875756       8.305992      21.594246           0.000271
          211              C       9.675471      -8.161224      31.182858      -0.157960      37.558820 0.43531766E+03  0.10237431E+05                                 9.805603                            6.964084       0.092320       1.995557                    0.999657      29.732047      85.482417       0.623402       0.417785      -1.063352       0.006818      -0.011458      -0.019027       0.023234       0.021019       0.001539       0.020536      -0.028027      -0.029565      -0.026806      -0.011014       0.037820             13.244283      13.167716      -1.498128      -7.963843       9.869547       5.311888      16.695587          -0.000353
          212              C      10.371867      -8.709748      30.111798      -0.086075      34.811712 0.40739140E+03  0.94207112E+04                                 9.318558                            6.736702       0.069420       1.997345                    0.999686      28.738364      81.862375       0.634045       0.417748      -1.063655      -0.018773      -0.008483       0.012992       0.024356       0.020190      -0.008917      -0.010275       0.015573      -0.070286      -0.026990      -0.009280       0.036270             12.296441      10.870745      -1.650986      -6.162347      10.800738       6.014913      15.217839          -0.000444
          213              C       9.923429      13.965883      29.519607      -0.023448      41.161315 0.41599482E+03  0.95946113E+04                                10.376802                            6.736147       0.014149       2.014950                    0.999173      26.809484      74.341964       0.649232       0.409041      -1.077678      -0.017891       0.017262       0.039200       0.046419       0.004452      -0.009225       0.000506       0.009551      -0.018757      -0.011441      -0.001969       0.013410             15.999998      15.084302      -4.146419     -10.064206      12.891570       8.695240      20.024122           0.001325
          214              C       8.781062      13.338653      29.997746      -0.081240      35.849955 0.41075992E+03  0.95307600E+04                                 9.564275                            6.798068      -0.014730       1.971860                    0.999609      28.807680      82.553982       0.625680       0.421905      -1.059625       0.006773       0.016646       0.015030       0.023428       0.008571       0.022054       0.002070      -0.020092      -0.053973      -0.033340       0.008059       0.025281             13.079019      13.505912      -2.173242      -7.932586       9.690228       5.522030      16.040918           0.000199
          215              C       8.084749      -9.964208      31.068807      -0.153803      37.170181 0.42982895E+03  0.10069500E+05                                 9.717006                            6.906813       0.156246       2.018970                    0.999734      29.452721      84.329251       0.628207       0.416189      -1.065092       0.010157      -0.005762      -0.018906       0.022221       0.017385      -0.011459      -0.001963       0.020579      -0.065474      -0.024960      -0.008335       0.033295             13.233944      12.358382      -2.161935      -7.063309      10.907779       6.677418      16.435673           0.000460
          216              C       3.472342      -8.571433      33.003296       0.094941      40.614078 0.41110576E+03  0.94957647E+04                                10.468615                            6.829035      -0.247051       1.935115                    0.999010      26.419547      74.381115       0.623352       0.425399      -1.062457      -0.000864       0.002178       0.001722       0.002908       0.012373      -0.011123       0.016185       0.025740       0.054272      -0.034009       0.007927       0.026082             16.775468      18.225455       5.119707      11.323757      13.585333       8.021551      18.515617           0.000120
          217              C       2.411061      -7.944202      32.359929      -0.152704      37.042642 0.42502766E+03  0.99235461E+04                                 9.666965                            6.845734       0.186408       2.028137                    0.999766      29.392156      83.860882       0.634457       0.413480      -1.067430      -0.008016      -0.014880      -0.015971       0.023254      -0.019980       0.001977       0.006654      -0.032581      -0.047129      -0.021779      -0.012394       0.034173             13.573683      14.656740       2.541950       8.734199      10.995430       5.165216      15.068879           0.000378
          218              C       1.697981      -8.619126      31.375869      -0.076768      35.255928 0.40735572E+03  0.94238919E+04                                 9.417712                            6.758529      -0.025700       1.969431                    0.999566      28.674854      81.818220       0.629633       0.420496      -1.061438       0.019658      -0.009439       0.010417       0.024167      -0.017025       0.006272      -0.012959       0.013777      -0.027494      -0.020514      -0.006829       0.027343             12.795249      12.085146       2.858858       7.059081      12.303655       5.927459      13.996947           0.000296
          219              C       2.046182      -9.921280      31.035907      -0.015618      41.143479 0.41620478E+03  0.95988483E+04                                10.378289                            6.739380      -0.007103       2.008203                    0.999132      26.752616      74.136093       0.648978       0.409227      -1.077760       0.006521       0.035585       0.027899       0.045685      -0.003796       0.009484      -0.005244       0.023988      -0.001075      -0.013853      -0.004557       0.018411             16.410315      15.515991       5.412967      10.564709      14.825367       8.911377      18.889589           0.000731
          220              C       3.104995      13.300489      31.679275      -0.099134      35.345573 0.40878024E+03  0.94521147E+04                                 9.414157                            6.733036       0.126488       2.013723                    0.999705      28.736337      81.606241       0.636948       0.415875      -1.065837       0.002033       0.019679       0.011483       0.022874      -0.010000      -0.014918       0.001348      -0.027563      -0.040839      -0.026188       0.001306       0.024882             13.224488      14.350070       3.545407       8.587446      10.892101       5.264601      14.431294          -0.000747
          221              C       3.818158      -9.873587      32.663335      -0.152479      36.107852 0.42836635E+03  0.10033147E+05                                 9.542277                            6.903705       0.153642       2.020473                    0.999677      29.451854      84.495516       0.626764       0.417235      -1.063739      -0.011761      -0.007931      -0.018798       0.023549      -0.015985       0.010860      -0.011502       0.015679      -0.031922      -0.018786      -0.010291       0.029077             13.161960      13.657519       3.857012       7.404138      12.325767       5.986081      13.502594          -0.000422
          222              C       4.307051      -7.844041      33.970541       0.049580      45.760610 0.42596438E+03  0.99175356E+04                                11.187107                            6.892467      -0.208225       1.933692                    0.999051      27.089633      76.341064       0.629025       0.418222      -1.067971      -0.007836      -0.003809      -0.002247       0.008997      -0.011088       0.009335      -0.002249      -0.036045       0.016860      -0.026206       0.006135       0.020072             18.040481      21.793845       5.411385       7.190493      11.654122       9.164340      20.673477           0.000038
          223              C       5.692678      -7.734336      33.920095       0.034219      41.137390 0.40086255E+03  0.92194429E+04                                10.426562                            6.703601      -0.178041       1.950961                    0.999449      26.925760      76.141454       0.633497       0.420390      -1.063469       0.020107      -0.001638      -0.010121       0.022571      -0.004517      -0.012243      -0.004259       0.008869       0.003486      -0.014050      -0.000789       0.014839             15.398490      18.805836       1.245151       0.099497       9.229194       7.146412      18.160438          -0.000015
          224              C       6.374754      -7.061797      34.926819       0.065641      39.852007 0.41323166E+03  0.95910111E+04                                10.268606                            6.848570      -0.192480       1.941963                    0.999473      27.204584      77.667401       0.620009       0.425635      -1.058563       0.013418      -0.006103       0.005617       0.015775      -0.000087      -0.004559      -0.000938       0.007529       0.030553      -0.008918      -0.002889       0.011806             15.121451      14.200890       0.772288       0.000922       9.697423       8.360927      21.466039           0.000038
          225              C       5.671203      -6.496579      35.984720      -0.168859      55.401649 0.59150643E+03  0.14930133E+05                                12.612301                            8.087847      -0.226166       1.890110                    0.998454      30.961541      90.457243       0.585146       0.414703      -1.071642       0.084885       0.000459       0.047379       0.097213       0.019281       0.036905       0.023879      -0.022754       0.075804      -0.044735      -0.015201       0.059935             20.828840      18.985436       3.214977       6.082028      13.452083      11.773544      30.049001           0.000015
          226              C       4.285576      -6.606284      36.035166       0.303268      33.151235 0.34514946E+03  0.76514628E+04                                 9.153776                            6.313531       0.131443       2.057025                    0.999538      24.848763      69.130667       0.637970       0.433081      -1.054923      -0.091409       0.008283       0.070040       0.115455      -0.014563      -0.031446       0.020386       0.039504       0.038006      -0.034870      -0.017422       0.052293             12.772265      12.863727       1.903032       2.970518       8.985067       6.951210      16.468000           0.000044
          227              C       3.603500      -7.281208      35.028442      -0.276727      43.127358 0.48015045E+03  0.11578527E+05                                10.695254                            7.290876      -0.034720       1.946408                    0.999348      31.357179      91.463185       0.611810       0.415158      -1.064421      -0.016282      -0.008977       0.006875       0.019823      -0.016996      -0.026937      -0.010921       0.032348      -0.013840      -0.037434      -0.000264       0.037698             15.311146      14.435346       3.029492       4.330310      10.834210       8.859663      20.663882           0.000014
          228              C       7.798550      -8.189848      32.792740       0.067929      43.163765 0.41002358E+03  0.94556157E+04                                10.796321                            6.759592      -0.116588       1.968900                    0.999270      26.655029      74.753595       0.635567       0.417891      -1.068203      -0.000380       0.010193       0.011960       0.015719       0.002344      -0.015515       0.009912      -0.008878       0.009254      -0.020383       0.002467       0.017917             16.672538      17.781517      -3.172499      -8.042997      10.046554       8.502398      22.189543          -0.000007
          229              C       8.516399      -7.519694      33.762178      -0.139557      37.021890 0.42189519E+03  0.98480906E+04                                 9.679496                            6.844672       0.106234       2.002185                    0.999743      29.447359      84.452547       0.630125       0.416420      -1.063822      -0.006967      -0.000858       0.003660       0.007917       0.008287       0.005337      -0.001322       0.042286      -0.035471      -0.017768      -0.011464       0.029231             12.845420      11.531468      -1.172279      -3.455221       8.640130       6.909060      18.364661           0.000016
          230              C      10.657983      13.298114      28.461706       0.589488      28.373063 0.27424660E+03  0.58049654E+04                                 8.768787                            5.919127      -0.054265       2.039511                    0.999664      22.556381      63.615236       0.604007       0.479077      -1.017124       0.028187      -0.043569      -0.038834       0.064813      -0.007599       0.066183      -0.064279      -0.033366       0.038675      -0.087756      -0.012661       0.100418             13.136227      13.317848      -4.413823      -8.490657       9.891699       6.539405      16.199135           0.000769
          231              C       7.798539      -6.959246      34.808381      -0.140117      39.655315 0.46126996E+03  0.11027899E+05                                10.178541                            7.208182       0.005615       1.963159                    0.999649      30.273160      88.331139       0.606514       0.422404      -1.058321      -0.015684      -0.015981      -0.015951       0.027492       0.020739       0.023408       0.019012       0.025114      -0.002276      -0.026777      -0.017592       0.044370             13.466922      12.947373      -1.019885      -3.571003       8.652693       6.716078      18.800702          -0.000002
          232              C       6.412923      -8.311478      32.867312      -0.202326      43.849260 0.48705496E+03  0.11837756E+05                                10.962891                            7.460537      -0.074976       1.930690                    0.999418      31.394493      93.231666       0.588059       0.428542      -1.051485      -0.009118       0.016643       0.016355       0.025052       0.005526       0.023348      -0.001892      -0.044689       0.051247      -0.040994       0.014415       0.026579             14.939269      20.529251      -1.690980      -5.889088       8.372612       5.470161      15.915944           0.000144
          233              C      -1.409606      10.734342      30.011637       0.588535      27.348302 0.27222731E+03  0.57546001E+04                                 8.553484                            5.890189      -0.063302       2.034362                    0.999677      22.635104      63.904251       0.606268       0.477923      -1.017204       0.029398       0.029209      -0.043893       0.060365       0.012308       0.064772       0.077230       0.034510       0.031560      -0.096005      -0.013474       0.109479             12.759127      11.660836       4.460177      -7.377584      11.577337      -7.057000      15.039206          -0.000357
          234              C      -8.530916       8.788259      31.660998       0.091755      40.836967 0.40894086E+03  0.94265238E+04                                10.499789                            6.789282      -0.167034       1.956995                    0.999248      26.438694      74.184870       0.628632       0.422687      -1.064922      -0.004279       0.001558      -0.008351       0.009512      -0.008094      -0.006262      -0.010490       0.025767       0.034813      -0.024873       0.008224       0.016649             16.249942      15.252736      -3.168747      10.415886      11.884958      -8.313913      21.612132          -0.000270
          235              C      -9.675665       8.161031      31.182858      -0.155246      37.425271 0.43339434E+03  0.10180531E+05                                 9.780091                            6.946322       0.093247       1.996537                    0.999663      29.676082      85.261902       0.624541       0.417501      -1.063573      -0.008215       0.009675      -0.019382       0.023169       0.022775      -0.002894      -0.021612      -0.030875      -0.037190      -0.027892      -0.013699       0.041591             13.206596      13.124739      -1.490084       7.932076       9.850470      -5.299951      16.644579           0.000354
          236              C      13.476946       8.709562      30.111798      -0.091632      35.017827 0.41029257E+03  0.95047049E+04                                 9.354148                            6.760390       0.071313       1.996639                    0.999679      28.838274      82.221800       0.632966       0.417716      -1.063669       0.020533       0.008068       0.014778       0.026554       0.016640       0.008764       0.011196       0.016446      -0.065229      -0.026233      -0.006508       0.032740             12.349330      10.908273      -1.666886       6.190193      10.849408      -6.052262      15.290310           0.000444
          237              C      13.925305       9.882934      29.519607      -0.020037      41.071451 0.41484947E+03  0.95623127E+04                                10.365523                            6.729588       0.011688       2.014724                    0.999198      26.770371      74.228707       0.649107       0.409372      -1.077380       0.015448      -0.019519       0.037788       0.045250       0.002964       0.007869      -0.002944       0.008308      -0.015779      -0.010839       0.000010       0.010829             15.978884      15.064891      -4.137343      10.047811      12.876346      -8.681604      19.995416          -0.001325
          238              C      -8.781332      10.510162      29.997746      -0.080472      35.833188 0.41054994E+03  0.95242885E+04                                 9.557035                            6.792794      -0.013077       1.972282                    0.999635      28.808796      82.539437       0.626437       0.421466      -1.059943      -0.007976      -0.016496       0.015213       0.023815       0.008707      -0.021898      -0.002624      -0.019952      -0.053388      -0.033030       0.007512       0.025517             13.066911      13.490796      -2.167383       7.920510       9.686068      -5.518135      16.023870          -0.000199
          239              C      -8.084942       9.964016      31.068807      -0.153060      37.135827 0.42934685E+03  0.10055296E+05                                 9.711073                            6.902795       0.161224       2.020708                    0.999713      29.437436      84.270858       0.628415       0.416172      -1.065113      -0.010256       0.004427      -0.018217       0.021369       0.017249       0.011430       0.001585       0.018485      -0.062382      -0.024227      -0.007891       0.032118             13.224833      12.348791      -2.159676       7.057012      10.901602      -6.673283      16.424106          -0.000460
          240              C      -3.472547       8.571229      33.003296       0.096192      40.538660 0.41023840E+03  0.94713299E+04                                10.458944                            6.823997      -0.254511       1.933438                    0.998974      26.391055      74.299059       0.623245       0.425670      -1.062220       0.000530      -0.002046       0.001009       0.002342       0.012296       0.011246      -0.016413       0.024772       0.053056      -0.033721       0.007793       0.025929             16.755309      18.203922       5.109646     -11.307899      13.569403      -8.008766      18.492601          -0.000120
          241              C      -2.411262       7.944002      32.359929      -0.154698      37.133015 0.42627527E+03  0.99602655E+04                                 9.682835                            6.856120       0.180836       2.026155                    0.999786      29.432974      84.017474       0.633910       0.413521      -1.067371       0.007998       0.015266      -0.015735       0.023337      -0.020969      -0.002775      -0.005916      -0.031646      -0.047007      -0.022467      -0.011969       0.034435             13.598098      14.685892       2.547773      -8.753784      11.010747      -5.173972      15.097655          -0.000378
          242              C      -1.698176       8.618932      31.375869      -0.075276      35.177037 0.40623569E+03  0.93911770E+04                                 9.402052                            6.747732      -0.021518       1.971110                    0.999566      28.640551      81.681180       0.630370       0.420309      -1.061594      -0.018360       0.009029       0.010195       0.022860      -0.015780      -0.007160       0.013674       0.012662      -0.028331      -0.020411      -0.006581       0.026992             12.771575      12.065289       2.849843      -7.045850      12.279229      -5.912176      13.970208          -0.000297
          243              C      -2.046375       9.921088      31.035907      -0.014685      41.146893 0.41616904E+03  0.95980857E+04                                10.381320                            6.740590      -0.005220       2.008720                    0.999165      26.746274      74.125508       0.648685       0.409409      -1.077610      -0.007290      -0.035769       0.026672       0.045210      -0.002790      -0.010653       0.004764       0.022956       0.001595      -0.013415      -0.005165       0.018580             16.417206      15.521903       5.417709     -10.570206      14.831293      -8.917196      18.898421          -0.000729
          244              C      -3.105275      10.548315      31.679275      -0.096291      35.236964 0.40725907E+03  0.94079455E+04                                 9.397268                            6.722298       0.125223       2.014160                    0.999704      28.677116      81.392862       0.637215       0.416098      -1.065720      -0.002526      -0.017779       0.011467       0.021307      -0.010271       0.014576      -0.001969      -0.027311      -0.041330      -0.025795       0.000585       0.025211             13.198258      14.321941       3.536683      -8.568457      10.870740      -5.252071      14.402093           0.000748
          245              C      -3.818361       9.873385      32.663335      -0.154844      36.224198 0.43007966E+03  0.10083994E+05                                 9.564737                            6.919530       0.149731       2.018475                    0.999653      29.505558      84.712758       0.625730       0.417480      -1.063513       0.011855       0.008418      -0.018672       0.023666      -0.017055      -0.010705       0.011152       0.015861      -0.030651      -0.018388      -0.011238       0.029625             13.195266      13.692725       3.870513      -7.424136      12.356373      -6.003559      13.536699           0.000422
          246              C      -4.307262       7.843831      33.970541       0.049058      45.722922 0.42566032E+03  0.99080442E+04                                11.178710                            6.888420      -0.211302       1.933164                    0.999052      27.078317      76.283710       0.629468       0.418030      -1.068163       0.010020       0.004423      -0.001514       0.011057      -0.010801      -0.009552       0.001363      -0.035988       0.018487      -0.026487       0.007256       0.019231             18.023590      21.774222       5.405159      -7.182634      11.643279      -9.154192      20.653268          -0.000037
          247              C      -5.692889       7.734126      33.920095       0.034910      41.109172 0.40061894E+03  0.92126177E+04                                10.423680                            6.702861      -0.178755       1.950762                    0.999393      26.913511      76.106562       0.633336       0.420553      -1.063346      -0.018473       0.001215      -0.010192       0.021133      -0.004079       0.011666       0.004535       0.009449      -0.003188      -0.013830      -0.000367       0.014196             15.391846      18.800316       1.243855      -0.098334       9.225029      -7.141698      18.150192           0.000016
          248              C      -6.374971       7.061581      34.926819       0.066198      39.852644 0.41326152E+03  0.95921504E+04                                10.270479                            6.850036      -0.189864       1.942631                    0.999441      27.203198      77.672466       0.619759       0.425787      -1.058438      -0.013589       0.006915       0.005957       0.016369       0.001575       0.005193       0.000683       0.008053       0.028831      -0.009134      -0.002701       0.011835             15.122906      14.204202       0.770500       0.002707       9.697749      -8.360676      21.466768          -0.000038
          249              C      -5.671427       6.496356      35.984720      -0.168322      55.315361 0.59050914E+03  0.14897604E+05                                12.598332                            8.079962      -0.216442       1.893186                    0.998491      30.927911      90.315500       0.585589       0.414594      -1.071789      -0.083861      -0.000973       0.048361       0.096811       0.017857      -0.035778      -0.022743      -0.021704       0.079631      -0.043544      -0.014838       0.058383             20.800151      18.966180       3.209182      -6.069180      13.433361     -11.753918      30.000911          -0.000015
          250              C      -4.285800       6.606062      36.035166       0.304287      33.137500 0.34497657E+03  0.76468514E+04                                 9.151635                            6.312271       0.128579       2.056191                    0.999530      24.844046      69.119315       0.637970       0.433125      -1.054871       0.092415      -0.008422       0.068645       0.115428      -0.015116       0.030996      -0.022155       0.040374       0.039626      -0.036687      -0.016427       0.053114             12.767069      12.862489       1.899283      -2.964359       8.980010      -6.945451      16.458710          -0.000043
          251              C      -3.603718       7.280991      35.028442      -0.278909      43.205164 0.48125105E+03  0.11611522E+05                                10.707283                            7.299190      -0.035558       1.945703                    0.999392      31.388793      91.575957       0.611476       0.415154      -1.064441       0.015780       0.009196       0.006695       0.019453      -0.018297       0.027043       0.012543       0.033114      -0.011411      -0.039578       0.001525       0.038053             15.329070      14.445582       3.031837      -4.335040      10.847505      -8.872772      20.694124          -0.000015
          252              C      -7.798753       8.189645      32.792740       0.068591      43.128217 0.40964594E+03  0.94451696E+04                                10.792409                            6.757865      -0.119920       1.968122                    0.999289      26.643137      74.724706       0.635424       0.418063      -1.068043      -0.001319      -0.010520       0.013612       0.017254       0.003704       0.015320      -0.009613      -0.009327       0.009076      -0.020849       0.003834       0.017015             16.664862      17.773011      -3.170345       8.036918      10.042947      -8.498471      22.178628           0.000007
          253              C      -8.516609       7.519485      33.762178      -0.142330      37.167487 0.42389695E+03  0.99068203E+04                                 9.704525                            6.861162       0.106128       2.001281                    0.999730      29.514940      84.705715       0.629312       0.416453      -1.063770       0.007958       0.000544       0.005726       0.009819       0.006887      -0.004725       0.001864       0.042054      -0.034313      -0.017576      -0.010751       0.028327             12.882392      11.556095      -1.177402       3.466773       8.665720      -6.933887      18.425362          -0.000016
          254              C      13.190757      10.550710      28.461706       0.584441      28.495316 0.27560172E+03  0.58398664E+04                                 8.785170                            5.928376      -0.051772       2.039572                    0.999684      22.616662      63.784405       0.604455       0.478212      -1.017753      -0.027121       0.044235      -0.039165       0.065009      -0.007472      -0.068552       0.065481      -0.032845       0.042535      -0.090174      -0.012921       0.103095             13.164524      13.345259      -4.425767       8.512080       9.911932      -6.556496      16.236382          -0.000782
          255              C      -7.798755       6.959031      34.808381      -0.141441      39.652283 0.46121791E+03  0.11025806E+05                                10.176168                            7.206526       0.004785       1.963142                    0.999655      30.273064      88.313416       0.606771       0.422257      -1.058465       0.015868       0.016644      -0.017074       0.028641       0.020585      -0.023353      -0.017863       0.026158      -0.001902      -0.026231      -0.017601       0.043832             13.463745      12.943868      -1.019824       3.570010       8.651238      -6.714421      18.796129           0.000002
          256              C      -6.413127       8.311275      32.867312      -0.201174      43.807893 0.48662235E+03  0.11824321E+05                                10.954526                            7.455977      -0.068684       1.932691                    0.999425      31.380368      93.170664       0.588401       0.428399      -1.051599       0.008026      -0.017651       0.015430       0.024780       0.005525      -0.022232       0.001445      -0.044747       0.052100      -0.040311       0.014249       0.026062             14.925518      20.511049      -1.686774       5.878338       8.365963      -5.464559      15.899543          -0.000144
          257              C      -1.190106       1.409440      11.734148       0.585979      27.402795 0.27280743E+03  0.57697147E+04                                 8.563384                            5.895620      -0.064198       2.033606                    0.999687      22.658504      63.978214       0.606141       0.477787      -1.017316       0.027900      -0.028556      -0.043588       0.059108      -0.014243       0.077960      -0.065228      -0.035411       0.034255      -0.096006      -0.015509       0.111515             12.777792      11.591843      -4.469266      -7.068593      11.679522       7.392122      15.062012           0.000357
          258              C      -3.136215       8.530746      13.383509       0.088340      40.940638 0.41009248E+03  0.94598841E+04                                10.516231                            6.798765      -0.166756       1.956555                    0.999248      26.481079      74.334838       0.628192       0.422678      -1.064909       0.001609       0.002225      -0.008487       0.008920       0.011325      -0.010171       0.004787      -0.027700       0.036382      -0.027144       0.011538       0.015606             16.276661      11.904024       3.173129      -8.327192      15.280560     -10.434607      21.645400           0.000271
          259              C      -3.763446       9.675499      12.905369      -0.155427      37.436102 0.43351551E+03  0.10184061E+05                                 9.780777                            6.946010       0.095597       1.997074                    0.999678      29.683656      85.285763       0.624730       0.417347      -1.063674       0.010973       0.004659      -0.017668       0.021313      -0.022165      -0.020642       0.000960       0.027638      -0.031352      -0.028030      -0.010520       0.038550             13.207875       9.850534       1.489415      -5.299447      13.128126      -7.934181      16.644963          -0.000354
          260              C      -3.214918      10.371894      11.834309      -0.089026      34.916212 0.40877493E+03  0.94606313E+04                                 9.334049                            6.745382       0.070458       1.996866                    0.999693      28.792985      82.049833       0.634030       0.417407      -1.063882       0.008782      -0.021139       0.014584       0.027142      -0.017534       0.009542      -0.008539      -0.014847      -0.065784      -0.025311      -0.007510       0.032821             12.320302      10.822353       1.656246      -6.030672      10.889614      -6.175995      15.248938          -0.000445
          261              C      -2.041544       9.923534      11.242118      -0.020920      41.132140 0.41548592E+03  0.95812416E+04                                10.377991                            6.736757       0.008634       2.013502                    0.999201      26.789389      74.312840       0.648431       0.409616      -1.077154      -0.016480      -0.015023       0.037245       0.043411      -0.000861      -0.002915      -0.008556      -0.009263      -0.017246      -0.010924      -0.000796       0.011721             15.999190      12.893828       4.141130      -8.692954      15.085003     -10.060648      20.018738           0.001324
          262              C      -1.414313       8.781166      11.720257      -0.079870      35.795295 0.40996889E+03  0.95075319E+04                                 9.549669                            6.786912      -0.008448       1.973862                    0.999635      28.795747      82.490387       0.626851       0.421332      -1.060017      -0.014746       0.007414       0.013496       0.021320      -0.010529      -0.003519       0.022249       0.020430      -0.055391      -0.033807       0.005899       0.027908             13.056069       9.680928       2.163235      -5.514402      13.478438      -7.911656      16.008842           0.000200
          263              C      -1.960456       8.084771      12.791318      -0.150445      37.028737 0.42782101E+03  0.10010528E+05                                 9.691068                            6.888473       0.160149       2.020858                    0.999727      29.389448      84.092303       0.629356       0.415925      -1.065283       0.003546       0.011338      -0.017944       0.021520      -0.017495       0.000911      -0.012018      -0.019248      -0.063727      -0.025139      -0.007639       0.032778             13.194986      10.876764       2.149076      -6.652734      12.326298      -7.040439      16.381896           0.000459
          264              C      -3.353227       3.472369      14.725807       0.097735      40.524155 0.40996612E+03  0.94644531E+04                                10.461782                            6.825105      -0.258323       1.932431                    0.998972      26.380314      74.291639       0.622668       0.426091      -1.061848      -0.001910      -0.000499       0.001975       0.002792      -0.010182      -0.017359      -0.011464      -0.025269       0.051381      -0.033017       0.006585       0.026432             16.763541      13.575275      -5.117082      -8.016077      18.212037      11.315174      18.503309           0.000120
          265              C      -3.980450       2.411090      14.082440      -0.153401      37.113865 0.42599547E+03  0.99521235E+04                                 9.684347                            6.858027       0.178618       2.025770                    0.999745      29.408234      83.940897       0.633243       0.414023      -1.067045       0.015813      -0.007969      -0.016980       0.024533       0.020196      -0.006680       0.001859       0.033172      -0.049901      -0.022018      -0.012969       0.034988             13.602738      11.004445      -2.552678      -5.173181      14.697584       8.763034      15.106183           0.000376
          266              C      -3.305518       1.698008      13.098380      -0.077343      35.256910 0.40737008E+03  0.94246383E+04                                 9.418755                            6.759485      -0.025300       1.969575                    0.999581      28.676098      81.832956       0.629450       0.420600      -1.061335       0.008361       0.018396       0.010554       0.022798       0.016708       0.013959       0.006964      -0.012804      -0.027271      -0.020922      -0.006777       0.027699             12.796335      12.300072      -2.857168      -5.923517      12.091126       7.062089      13.997807           0.000294
          267              C      -2.003363       2.046205      12.758418      -0.012521      41.068896 0.41526066E+03  0.95722944E+04                                10.369996                            6.734273      -0.006840       2.008552                    0.999151      26.716927      74.035287       0.648812       0.409536      -1.077482      -0.035885       0.006462       0.028091       0.046028       0.003788       0.005451       0.010745      -0.023121      -0.003224      -0.013474      -0.005828       0.019302             16.396883      14.810968      -5.409178      -8.902708      15.505513      10.557020      18.874167           0.000731
          268              C      -1.376140       3.105098      13.401786      -0.100411      35.369580 0.40905922E+03  0.94601245E+04                                 9.420503                            6.737277       0.125143       2.013325                    0.999701      28.740619      81.623599       0.636475       0.416115      -1.065690      -0.019946       0.003254       0.011423       0.023214       0.008110      -0.001221      -0.015553       0.027429      -0.039971      -0.026442       0.002926       0.023517             13.236411      10.893630      -3.551324      -5.267520      14.369236       8.600788      14.446365          -0.000748
          269              C      -2.051072       3.818180      14.385846      -0.155059      36.148842 0.42899179E+03  0.10051331E+05                                 9.546555                            6.906607       0.149622       2.018848                    0.999650      29.477918      84.581579       0.626931       0.416977      -1.063918       0.010430      -0.012792      -0.019279       0.025379       0.016496       0.009929       0.010307      -0.014816      -0.034800      -0.017720      -0.011071       0.028791             13.168255      12.327565      -3.857866      -5.986110      13.668688       7.409824      13.508512          -0.000423
          270              C      -4.080628       4.307081      15.693052       0.045982      45.897214 0.42742861E+03  0.99593642E+04                                11.203394                            6.900656      -0.208439       1.933050                    0.999059      27.140849      76.494963       0.629201       0.417781      -1.068339       0.004228      -0.009459      -0.002340       0.010622       0.011721       0.001805       0.009618       0.035297       0.023116      -0.027227       0.007855       0.019372             18.071738      11.674753      -5.422838      -9.183747      21.827991       7.206527      20.712471           0.000037
          271              C      -4.190338       5.692708      15.642606       0.037775      41.036100 0.39973388E+03  0.91874842E+04                                10.414329                            6.697062      -0.169827       1.953747                    0.999438      26.880179      76.000658       0.633361       0.420755      -1.063183       0.001605       0.019101      -0.010155       0.021692       0.005289       0.003721      -0.012689      -0.010077      -0.003964      -0.014702      -0.000859       0.015561             15.378790       9.218918      -1.243752      -7.137176      18.780526       0.099947      18.136926          -0.000015
          272              C      -4.862885       6.374786      16.649330       0.067369      39.797419 0.41258780E+03  0.95724540E+04                                10.260399                            6.843717      -0.188566       1.943287                    0.999478      27.181143      77.588988       0.620155       0.425695      -1.058512       0.006473       0.013923       0.006974       0.016863      -0.000145       0.000192      -0.004911      -0.008354       0.028243      -0.008888      -0.002546       0.011433             15.107176       9.688985      -0.771080      -8.351510      14.190122      -0.000431      21.442422           0.000039
          273              C      -5.428107       5.671237      17.707231      -0.170587      55.504265 0.59259658E+03  0.14965462E+05                                12.630496                            8.097197      -0.225621       1.889888                    0.998493      30.992691      90.590217       0.584566       0.414898      -1.071449      -0.001281       0.084893       0.048655       0.097856      -0.020320      -0.022445       0.036237       0.023074       0.075316      -0.044909      -0.013919       0.058828             20.864219      13.473319      -3.222365     -11.795405      19.018715       6.095354      30.100622           0.000014
          274              C      -5.318397       4.285610      17.757677       0.302869      33.160927 0.34527655E+03  0.76550180E+04                                 9.154521                            6.313992       0.125987       2.055371                    0.999452      24.857747      69.159980       0.638050       0.432984      -1.054977      -0.008674      -0.090104       0.068674       0.113622       0.013756      -0.020972      -0.031025      -0.041539       0.037138      -0.036045      -0.016087       0.052132             12.772486       8.984390      -1.901653      -6.949573      12.866952       2.967851      16.466115           0.000045
          275              C      -4.643465       3.603532      16.750953      -0.274966      43.021034 0.47877079E+03  0.11536963E+05                                10.679222                            7.281084      -0.034402       1.947222                    0.999377      31.310906      91.295603       0.612134       0.415237      -1.064369       0.009257      -0.015824       0.006569       0.019474       0.017490       0.010426      -0.026341      -0.033014      -0.011937      -0.037052      -0.000532       0.037584             15.285453      10.816612      -3.022737      -8.842953      14.412797       4.319720      20.626950           0.000014
          276              C      -3.734826       7.798578      14.515251       0.067396      43.151567 0.40995107E+03  0.94531651E+04                                10.791894                            6.757853      -0.118232       1.968257                    0.999274      26.654824      74.740633       0.635835       0.417750      -1.068334      -0.009020      -0.000988       0.012451       0.015406      -0.001934      -0.009469      -0.016021       0.008429       0.006802      -0.020442       0.002586       0.017856             16.662675      10.041332       3.168144      -8.496495      17.772888      -8.033579      22.173805          -0.000007
          277              C      -4.404988       8.516430      15.484689      -0.137081      36.971264 0.42118594E+03  0.98274344E+04                                 9.669458                            6.837605       0.113341       2.004340                    0.999720      29.424046      84.369039       0.630630       0.416261      -1.063920       0.001000      -0.009197       0.005355       0.010690      -0.005785       0.000277       0.004475      -0.042617      -0.031231      -0.016997      -0.010795       0.027792             12.830341       8.629414       1.170119      -6.898171      11.524070      -3.450490      18.337539           0.000017
          278              C      -1.373771      10.658087      10.184217       0.583053      28.502465 0.27573218E+03  0.58430418E+04                                 8.783825                            5.928045      -0.059670       2.037400                    0.999667      22.625867      63.802612       0.604767       0.477933      -1.017951       0.044513       0.028125      -0.039598       0.065881       0.009675       0.065452       0.068109       0.031388       0.039343      -0.088691      -0.014748       0.103440             13.161030       9.909732       4.424261      -6.553887      13.342553      -8.509122      16.230805           0.000777
          279              C      -4.965440       7.798572      16.530892      -0.143445      39.786753 0.46310090E+03  0.11082505E+05                                10.200365                            7.222854       0.001372       1.961456                    0.999649      30.332618      88.544317       0.605858       0.422448      -1.058307       0.014295      -0.015728      -0.014040       0.025473      -0.021285      -0.017956       0.024947      -0.025913      -0.000283      -0.026334      -0.019170       0.045503             13.497484       8.670082       1.026752      -6.730867      12.978562      -3.587889      18.843809          -0.000003
          280              C      -3.613191       6.412951      14.589823      -0.203873      43.867382 0.48733152E+03  0.11845863E+05                                10.963866                            7.461173      -0.073341       1.931212                    0.999431      31.405187      93.261278       0.588224       0.428372      -1.051615      -0.016964      -0.009062       0.014726       0.024223      -0.005317       0.002406       0.023318       0.044969       0.048341      -0.040813       0.015040       0.025773             14.940609       8.373131       1.690639      -5.470369      20.532901      -5.888825      15.915795           0.000144
          281              C       1.190034      -1.409512      11.734148       0.589995      27.320732 0.27192060E+03  0.57464419E+04                                 8.547420                            5.886575      -0.065249       2.034029                    0.999734      22.621899      63.855677       0.606505       0.477875      -1.017240      -0.029098       0.028808      -0.044041       0.060135      -0.014539      -0.075606       0.064986      -0.033633       0.034384      -0.093367      -0.016515       0.109882             12.749008      11.567796      -4.455695       7.049960      11.652535      -7.371285      15.026694          -0.000353
          282              C       3.136049      15.318171      13.383509       0.089812      40.926148 0.40992548E+03  0.94552599E+04                                10.514831                            6.798122      -0.163823       1.957381                    0.999275      26.473780      74.316219       0.628106       0.422770      -1.064829      -0.001603      -0.003892      -0.009046       0.009977       0.010385       0.009257      -0.006040      -0.025552       0.040078      -0.026085       0.008945       0.017139             16.275608      11.901813       3.174396       8.327211      15.278631      10.434880      21.646379          -0.000270
          283              C       3.763283      14.173421      12.905369      -0.157061      37.473126 0.43407121E+03  0.10199902E+05                                 9.782489                            6.946947       0.104811       1.999412                    0.999666      29.709027      85.357231       0.625191       0.416925      -1.063993      -0.011971      -0.007001      -0.019607       0.024016      -0.019992       0.019392      -0.001232       0.028086      -0.027471      -0.025620      -0.010536       0.036156             13.210823       9.856309       1.490824       5.304731      13.126131       7.932841      16.650030           0.000353
          284              C       3.214762      13.477033      11.834309      -0.090925      35.012250 0.41010669E+03  0.94996979E+04                                 9.356202                            6.761184       0.065055       1.994780                    0.999664      28.829694      82.204905       0.632577       0.418004      -1.063444      -0.010121       0.020705       0.013494       0.026706      -0.018004      -0.010602       0.007880      -0.016557      -0.068098      -0.026552      -0.007336       0.033888             12.354265      10.853941       1.670988       6.058097      10.909887       6.193533      15.298968           0.000444
          285              C       2.041391      13.925396      11.242118      -0.022703      41.166642 0.41596023E+03  0.95940583E+04                                10.378832                            6.736674       0.014506       2.015036                    0.999218      26.810872      74.358007       0.649060       0.409139      -1.077564       0.018016       0.015802       0.038160       0.045061      -0.002814       0.002601       0.008393      -0.009057      -0.016448      -0.011044      -0.000536       0.011580             16.003740      12.895119       4.147683       8.698235      15.087034      10.066348      20.029066          -0.001324
          286              C       1.414157      15.067762      11.720257      -0.078401      35.739616 0.40929630E+03  0.94881605E+04                                 9.544139                            6.785190      -0.018566       1.971372                    0.999623      28.760578      82.376725       0.626389       0.421811      -1.059703       0.015538      -0.007483       0.013891       0.022145      -0.009901       0.003700      -0.021594       0.020116      -0.055006      -0.033024       0.005864       0.027161             13.046547       9.672668       2.161908       5.508202      13.469916       7.905474      15.997057          -0.000202
          287              C       1.960293      15.764149      12.791318      -0.151593      37.052886 0.42829831E+03  0.10024214E+05                                 9.694966                            6.892802       0.165133       2.022225                    0.999726      29.402053      84.131354       0.629109       0.415984      -1.065275      -0.003374      -0.010955      -0.018093       0.021419      -0.017475      -0.000691       0.011565      -0.018973      -0.060913      -0.024212      -0.007873       0.032085             13.199109      10.880524       2.150678       6.655233      12.329195       7.041376      16.387609          -0.000461
          288              C       3.353136      -3.472460      14.725807       0.096797      40.534416 0.41017303E+03  0.94693989E+04                                10.458114                            6.823036      -0.252020       1.934129                    0.998967      26.389045      74.290608       0.623349       0.425618      -1.062258       0.002141       0.001553       0.001099       0.002864      -0.011350       0.015899       0.010181      -0.026778       0.058635      -0.033749       0.007036       0.026713             16.756104      13.569653      -5.112499       8.011150      18.203637     -11.309335      18.495022          -0.000120
          289              C       3.980363      -2.411177      14.082440      -0.154233      37.144668 0.42637200E+03  0.99632402E+04                                 9.688996                            6.860368       0.183076       2.026568                    0.999758      29.427196      84.008106       0.633223       0.413940      -1.067085      -0.013596       0.009775      -0.016680       0.023635       0.019028       0.006689      -0.002148       0.033351      -0.046361      -0.021549      -0.012036       0.033585             13.610380      11.011750      -2.554052       5.177389      14.704427      -8.768319      15.114962          -0.000379
          290              C       3.305437      -1.698089      13.098380      -0.075969      35.169930 0.40614901E+03  0.93887920E+04                                 9.399638                            6.745893      -0.020103       1.971403                    0.999553      28.641707      81.686222       0.630604       0.420170      -1.061669      -0.010108      -0.019362       0.009969       0.024009       0.016743      -0.013133      -0.007228      -0.011860      -0.028599      -0.019969      -0.007602       0.027571             12.767563      12.271720      -2.845472       5.905310      12.066044      -7.045494      13.964925          -0.000298
          291              C       2.003284      -2.046284      12.758418      -0.016043      41.184491 0.41654675E+03  0.96097147E+04                                10.390226                            6.745806      -0.012621       2.006454                    0.999160      26.757869      74.187532       0.648073       0.409671      -1.077355       0.035387      -0.007582       0.027593       0.045509       0.003478      -0.005248      -0.008993      -0.023301      -0.002326      -0.013441      -0.004289       0.017730             16.433207      14.843963      -5.423192       8.925319      15.538887     -10.582594      18.916770          -0.000730
          292              C       1.376056      -3.105181      13.401786      -0.098227      35.275285 0.40777500E+03  0.94231128E+04                                 9.403583                            6.726041       0.121621       2.012877                    0.999701      28.698253      81.474442       0.637093       0.416035      -1.065730       0.020638      -0.001689       0.011261       0.023571       0.010235       0.001322       0.014376       0.026721      -0.044002      -0.025938       0.000784       0.025153             13.208498      10.878861      -3.539966       5.256785      14.333394      -8.576192      14.413239           0.000746
          293              C       2.050983      -3.818269      14.385846      -0.153094      36.173821 0.42931318E+03  0.10061221E+05                                 9.554772                            6.912249       0.152728       2.019546                    0.999661      29.482851      84.618748       0.626230       0.417346      -1.063632      -0.009432       0.012283      -0.018231       0.023921       0.016712      -0.010152      -0.011214      -0.015397      -0.033140      -0.017694      -0.011746       0.029440             13.181455      12.342565      -3.865218       5.996285      13.678847      -7.416898      13.522952           0.000421
          294              C       4.080530      -4.307178      15.693052       0.047900      45.832901 0.42670106E+03  0.99391718E+04                                11.198988                            6.898604      -0.206507       1.934037                    0.999019      27.112660      76.428018       0.628709       0.418244      -1.067936      -0.003461       0.010010      -0.002711       0.010933       0.011763      -0.001384      -0.008952       0.036324       0.022718      -0.027364       0.008053       0.019311             18.062565      11.667522      -5.419174       9.176657      21.820568      -7.202253      20.699606          -0.000037
          295              C       4.190158      18.156195      15.642606       0.038607      41.031932 0.39966400E+03  0.91862460E+04                                10.416907                            6.698744      -0.182823       1.949884                    0.999402      26.877670      76.015881       0.632907       0.421040      -1.062914      -0.001052      -0.019957      -0.009119       0.021968       0.003192      -0.003547       0.012420      -0.009881       0.001150      -0.012953      -0.002225       0.015178             15.382187       9.219870      -1.243775       7.137365      18.787345      -0.099771      18.139347           0.000016
          296              C       4.862699      17.474111      16.649330       0.063247      39.954693 0.41437120E+03  0.96244629E+04                                10.287421                            6.858890      -0.190996       1.942011                    0.999448      27.241435      77.810947       0.619398       0.425745      -1.058453      -0.005568      -0.014344       0.006676       0.016773      -0.002178      -0.001738       0.005470      -0.008397       0.029959      -0.009733      -0.002819       0.012552             15.153819       9.716489      -0.772817       8.381249      14.229113       0.000843      21.515857          -0.000039
          297              C       5.427997      -5.671347      17.707231      -0.168143      55.253303 0.58970929E+03  0.14871646E+05                                12.586832                            8.072476      -0.220883       1.892352                    0.998455      30.909859      90.230629       0.586109       0.414388      -1.071976       0.001107      -0.084747       0.046532       0.096687      -0.018369       0.022429      -0.037014       0.022028       0.076552      -0.044525      -0.014251       0.058776             20.781450      13.422150      -3.206132      11.743272      18.948450      -6.063088      29.973751          -0.000015
          298              C       5.318287      -4.285720      17.757677       0.302709      33.153752 0.34515237E+03  0.76514755E+04                                 9.154356                            6.313597       0.123080       2.054545                    0.999483      24.849261      69.129812       0.637966       0.433086      -1.054929       0.008161       0.090551       0.069022       0.114150       0.015092       0.021206       0.029801      -0.040691       0.036635      -0.035916      -0.015566       0.051482             12.772913       8.983719      -1.902516       6.949529      12.868775      -2.969695      16.466244          -0.000044
          299              C       4.643361      -3.603636      16.750953      -0.276762      43.091281 0.47973378E+03  0.11565891E+05                                10.688180                            7.286640      -0.031929       1.947269                    0.999379      31.347211      91.421884       0.612127       0.415036      -1.064506      -0.008531       0.016219       0.007169       0.019678       0.017978      -0.011222       0.027032      -0.032759      -0.012187      -0.038338       0.000243       0.038095             15.298718      10.824611      -3.025361       8.850299      14.426574      -4.323991      20.644968          -0.000015
          300              C       3.734652      16.050332      14.515251       0.068779      43.086049 0.40927380E+03  0.94336504E+04                                10.781540                            6.752419      -0.117875       1.968737                    0.999283      26.633241      74.664770       0.636069       0.417769      -1.068321       0.010775       0.000805       0.012691       0.016667      -0.002454       0.009327       0.014868       0.009841       0.006706      -0.019884       0.003197       0.016687             16.644670      10.030026       3.164017       8.484721      17.756919       8.024173      22.147064           0.000007
          301              C       4.404809      15.332474      15.484689      -0.142921      37.179367 0.42404617E+03  0.99112942E+04                                 9.706139                            6.861885       0.105523       2.001019                    0.999723      29.521397      84.731659       0.629338       0.416395      -1.063795      -0.001547       0.007747       0.004308       0.008998      -0.007664      -0.001164      -0.005278      -0.040797      -0.032192      -0.017168      -0.010635       0.027803             12.884554       8.665458       1.178221       6.933281      11.562762       3.469503      18.425441          -0.000016
          302              C       1.373625      13.190850      10.184217       0.585612      28.429989 0.27485895E+03  0.58206385E+04                                 8.776171                            5.922981      -0.053988       2.039472                    0.999675      22.584558      63.690483       0.604287       0.478632      -1.017453      -0.043482      -0.027669      -0.039020       0.064644       0.008695      -0.065288      -0.068564       0.033812       0.041524      -0.089665      -0.013810       0.103475             13.149472       9.901731       4.419792       6.548146      13.330038       8.500479      16.216648          -0.000775
          303              C       4.965255      16.050326      16.530892      -0.137190      39.540856 0.45959231E+03  0.10977885E+05                                10.162757                            7.197923       0.003824       1.963581                    0.999648      30.212438      88.116850       0.606579       0.422740      -1.058101      -0.016191       0.014585      -0.015802       0.026918      -0.021923       0.020143      -0.022968      -0.024853       0.001568      -0.028316      -0.016941       0.045257             13.444374       8.638514       1.019253       6.702263      12.929144       3.567115      18.765464           0.000002
          304              C       3.613018      17.435959      14.589823      -0.203224      43.830931 0.48690038E+03  0.11832008E+05                                10.954668                            7.455446      -0.069949       1.932357                    0.999429      31.394030      93.195371       0.588775       0.428093      -1.051854       0.015538       0.008420       0.015160       0.023284      -0.004904      -0.001350      -0.023097       0.043659       0.051785      -0.040286       0.013650       0.026636             14.926709       8.365997       1.686802       5.465016      20.513323       5.879353      15.900806          -0.000145
          305              O      13.658203      11.833796      25.240481      -0.510736      34.299138 0.49117226E+03  0.11604369E+05                                 8.572721                            6.920420       0.147284       2.086793                    0.998895      27.606138      73.179347       0.709016       0.365647      -1.127856      -0.015201      -0.025826      -0.002422       0.030065      -0.035441       0.062211      -0.001231      -0.053736       0.061334      -0.085447       0.016507       0.068940             10.975372       8.573219      -3.275395      -3.413655      12.078506       5.747029      12.274392           0.046282
          306              O      -0.162292      10.276451      26.781639      -0.494329      35.210138 0.48473314E+03  0.11425529E+05                                 8.763980                            6.892772       0.120180       2.082558                    0.998868      27.390397      72.751496       0.706995       0.367550      -1.125308      -0.019636       0.043045      -0.012860       0.049029       0.047908      -0.011114      -0.064853       0.058182       0.088745      -0.094298       0.008962       0.085335             11.744293      14.419825       3.354523       6.939047       7.592132       2.988785      13.220922           0.054084
          307              O      -1.764951      11.817096      26.856211      -0.628815      38.950430 0.64867357E+03  0.16315446E+05                                 9.214973                            7.846920       0.331594       2.109413                    0.998793      29.865932      79.856356       0.684116       0.355962      -1.143355       0.033257      -0.018074      -0.023371       0.044485       0.003386      -0.024316       0.042099      -0.121607       0.001795      -0.072063      -0.010634       0.082697             11.442165       9.478377       3.024674       3.179889      11.630605       5.362842      13.217511          -0.082481
          308              O      12.205804      10.102358      25.355264      -0.622533      39.010361 0.62654027E+03  0.15635026E+05                                 9.245817                            7.715101       0.351985       2.118696                    0.998841      29.670780      79.228533       0.688955       0.356259      -1.142206       0.027335       0.004299      -0.006619       0.028452       0.005814      -0.030523      -0.042430       0.089843       0.001429      -0.071577       0.005105       0.066472             12.167948      14.091243      -2.906295      -6.829547       8.440048       2.845679      13.972554          -0.066185
          309              O      15.559011       6.017048      17.787652      -0.486117      20.846212 0.27887673E+03  0.57224150E+04                                 5.909280                            4.999965       0.471918       2.248699                    0.998926      24.433512      60.467970       0.887945       0.336165      -1.151187       0.046253       0.063859       0.081757       0.113585      -0.014250      -0.009793       0.133545      -0.070809       0.227226      -0.103559      -0.073305       0.176864              6.728805       6.277092       0.407858       0.876757       5.594645       2.974651       8.314677           0.000019
          310              O      10.190558      12.015048      25.240481      -0.507993      34.192589 0.48935765E+03  0.11550336E+05                                 8.553490                            6.906427       0.145246       2.086892                    0.998901      27.566588      73.029568       0.709947       0.365520      -1.127999       0.016458       0.028192      -0.002735       0.032759      -0.034685      -0.062381       0.000473      -0.055357       0.057936      -0.085770       0.017924       0.067846             10.947094       8.550647      -3.263994       3.401047      12.049479      -5.729977      12.241156          -0.046290
          311              O       0.162043      13.572383      26.781639      -0.495131      35.186655 0.48438206E+03  0.11414620E+05                                 8.757614                            6.888566       0.127896       2.084802                    0.998782      27.390915      72.732678       0.707509       0.367368      -1.125503       0.020241      -0.040780      -0.014282       0.047715       0.049730       0.012383       0.065307       0.057378       0.088148      -0.095007       0.007601       0.087406             11.733659      14.407845       3.350089      -6.931577       7.585388      -2.984382      13.207743          -0.054216
          312              O       1.764701      12.031737      26.856211      -0.627883      38.941997 0.64844345E+03  0.16308254E+05                                 9.213991                            7.845803       0.330224       2.109013                    0.998811      29.859491      79.836392       0.684127       0.355987      -1.143332      -0.033242       0.019559      -0.022793       0.044801       0.002188       0.025013      -0.041241      -0.122273       0.002596      -0.072498      -0.009877       0.082375             11.441455       9.477878       3.025604      -3.180872      11.629867      -5.363053      13.216619           0.082413
          313              O      11.642955      13.746485      25.355264      -0.622296      38.963730 0.62568154E+03  0.15607838E+05                                 9.237086                            7.708714       0.358719       2.120884                    0.998901      29.660250      79.179073       0.689406       0.356157      -1.142317      -0.028436      -0.004717      -0.007527       0.029791       0.006803       0.030015       0.042734       0.088942      -0.000788      -0.071282       0.004977       0.066305             12.154684      14.076599      -2.901953       6.820426       8.431374      -2.840773      13.956079           0.066201
          314              O       8.289795      17.831842      17.787652      -0.484836      20.848808 0.27890268E+03  0.57232826E+04                                 5.911779                            5.002147       0.467928       2.247616                    0.998937      24.430378      60.468952       0.887201       0.336427      -1.150922      -0.046863      -0.062033       0.080627       0.112004      -0.015043       0.010659      -0.133118      -0.070745       0.228432      -0.103233      -0.073552       0.176785              6.731582       6.280320       0.409708      -0.879705       5.596607      -2.975347       8.317820          -0.000020
          315              O      -0.090683      10.190656       6.962992      -0.510083      34.279671 0.49084652E+03  0.11594458E+05                                 8.568422                            6.917271       0.139364       2.084643                    0.998976      27.599603      73.149021       0.709327       0.365557      -1.127954      -0.026704       0.015991      -0.002095       0.031196       0.034520      -0.001113      -0.062770       0.054800       0.059702      -0.085752       0.017077       0.068676             10.969491      12.071946       3.273084       5.743768       8.568359       3.411575      12.268167          -0.046181
          316              O      -1.647993       0.162147       8.504150      -0.496411      35.239145 0.48528352E+03  0.11441690E+05                                 8.768238                            6.896310       0.123230       2.083213                    0.998851      27.405107      72.799495       0.706874       0.367510      -1.125344       0.042800       0.018628      -0.012936       0.048437      -0.047626      -0.065935       0.012272      -0.057854       0.090030      -0.094590       0.007696       0.086894             11.749554       7.595554      -3.355570       2.989862      14.426416      -6.941630      13.226692          -0.054101
          317              O      -0.107353       1.764799       8.578722      -0.630167      39.004091 0.64972160E+03  0.16348458E+05                                 9.222908                            7.852706       0.331505       2.109052                    0.998861      29.888888      79.934892       0.683934       0.355912      -1.143391      -0.017406      -0.031998      -0.022709       0.042925      -0.003545       0.041540       0.024391       0.121473       0.003578      -0.072204      -0.009865       0.082069             11.453978      11.641642      -3.029374       5.369374       9.488733      -3.185406      13.231558           0.082481
          318              O      -1.822126      11.643060       7.077775      -0.623074      38.987932 0.62616902E+03  0.15623079E+05                                 9.241184                            7.712021       0.353489       2.119251                    0.998873      29.667525      79.206962       0.689215       0.356185      -1.142292       0.004888      -0.027329      -0.007150       0.028669      -0.006435      -0.043018       0.030368      -0.089178      -0.000444      -0.071720       0.005127       0.066593             12.160131       8.435892       2.903722       2.843022      14.081735       6.823068      13.962766           0.066198
          319              O       6.017003      -3.634699      36.065141      -0.484233      20.798837 0.27803680E+03  0.57008984E+04                                 5.898985                            4.990984       0.478397       2.250861                    0.998923      24.409950      60.387641       0.889127       0.335971      -1.151350       0.061125      -0.048127       0.079800       0.111447       0.016112       0.133347       0.010750       0.069667       0.227875      -0.104080      -0.072751       0.176831              6.716656       5.585602      -0.402877       2.969663       6.265663      -0.869949       8.298702          -0.000019
          320              O       0.090557      13.658301       6.962992      -0.510309      34.285169 0.49095493E+03  0.11597987E+05                                 8.570193                            6.918762       0.145993       2.086646                    0.998927      27.602835      73.167413       0.709118       0.365634      -1.127862       0.026633      -0.015762      -0.001802       0.031000       0.034384       0.001563       0.062718       0.054891       0.060009      -0.085572       0.016717       0.068855             10.971087      12.074591       3.273137      -5.744288       8.569406      -3.411143      12.269264           0.046244
          321              O       1.647940      -0.162199       8.504150      -0.493756      35.150766 0.48377228E+03  0.11397030E+05                                 8.753731                            6.885754       0.122167       2.083379                    0.998835      27.368332      72.670147       0.707395       0.367530      -1.125342      -0.043065      -0.019699      -0.012815       0.049060      -0.048388       0.064872      -0.011375      -0.057867       0.090360      -0.094547       0.008642       0.085905             11.727838       7.581667      -3.347638      -2.982326      14.400620       6.927439      13.201228           0.054152
          322              O       0.107300      -1.764853       8.578722      -0.629040      38.935636 0.64835536E+03  0.16305296E+05                                 9.212199                            7.844683       0.333168       2.109979                    0.998797      29.862067      79.838428       0.684261       0.355934      -1.143388       0.018688       0.033617      -0.023662       0.045158      -0.002008      -0.041606      -0.025521       0.120489       0.001089      -0.072000      -0.010129       0.082129             11.438663      11.626931      -3.023840      -5.360935       9.475623       3.179183      13.213436          -0.082560
          323              O       1.821999      12.205896       7.077775      -0.622607      38.982647 0.62605027E+03  0.15619722E+05                                 9.241305                            7.712096       0.351439       2.118782                    0.998880      29.662304      79.197749       0.689089       0.356260      -1.142207      -0.004933       0.027587      -0.006438       0.028755      -0.006911       0.042677      -0.029991      -0.089217       0.001408      -0.071355       0.005017       0.066337             12.160122       8.435509       2.903456      -2.842764      14.081787      -6.823283      13.963069          -0.066203
          324              O      -6.017227       3.634476      36.065141      -0.485312      20.840868 0.27874443E+03  0.57191760E+04                                 5.910513                            5.000900       0.471605       2.248566                    0.998968      24.424533      60.448302       0.887273       0.336451      -1.150912      -0.061922       0.047151       0.079513       0.111265       0.015790      -0.133756      -0.011420       0.069901       0.226938      -0.104127      -0.073043       0.177171              6.730542       5.595829      -0.409344      -2.975336       6.278535       0.878962       8.317262           0.000019
          325              O       1.733689      12.015035      29.591986      -0.510081      34.280232 0.49085502E+03  0.11594717E+05                                 8.568544                            6.917352       0.139351       2.084639                    0.998976      27.599685      73.149589       0.709319       0.365559      -1.127951      -0.015993       0.026704       0.002093       0.031197       0.034521      -0.062770      -0.001113      -0.054803       0.059705      -0.085754       0.017078       0.068676             10.969694       8.568498       3.273163       3.411674      12.072153       5.743919      12.268432           0.046179
          326              O      11.762192      13.572379      28.050828      -0.496415      35.238636 0.48527651E+03  0.11441475E+05                                 8.768122                            6.896238       0.123236       2.083213                    0.998851      27.405083      72.799106       0.706882       0.367508      -1.125346      -0.018628      -0.042799       0.012937       0.048437      -0.047625       0.012274      -0.065935       0.057852       0.090027      -0.094588       0.007694       0.086894             11.749345      14.426208      -3.355447      -6.941476       7.595397       2.989734      13.226430           0.054099
          327              O      10.159545      12.031734      27.976256      -0.630171      39.003130 0.64970410E+03  0.16347893E+05                                 9.222708                            7.852565       0.331516       2.109054                    0.998861      29.888794      79.934101       0.683945       0.355909      -1.143395       0.031996       0.017407       0.022710       0.042924      -0.003545       0.024391       0.041537      -0.121467       0.003574      -0.072201      -0.009864       0.082065             11.453659       9.488484      -3.029233      -3.185244      11.641339       5.369163      13.231153          -0.082486
          328              O       0.281279      13.746472      29.477203      -0.623072      38.988281 0.62617503E+03  0.15623271E+05                                 9.241250                            7.712065       0.353480       2.119248                    0.998873      29.667584      79.207291       0.689212       0.356186      -1.142291       0.027330      -0.004890       0.007149       0.028670      -0.006434       0.030368      -0.043018       0.089179      -0.000444      -0.071721       0.005128       0.066593             12.160247      14.081839       2.903790       6.823147       8.435991       2.843103      13.962913          -0.066196
          329              O      15.559066       5.907396       0.489837      -0.484231      20.798488 0.27803114E+03  0.57007495E+04                                 5.898899                            4.990916       0.478413       2.250868                    0.998923      24.409839      60.387060       0.889138       0.335968      -1.151353       0.048127      -0.061125      -0.079799       0.111446       0.016110       0.010747       0.133346      -0.069667       0.227876      -0.104079      -0.072751       0.176830              6.716550       6.265571      -0.402859      -0.869935       5.585516       2.969601       8.298562           0.000018
          330              O      -1.733955      11.833782      29.591986      -0.510308      34.285760 0.49096447E+03  0.11598277E+05                                 8.570319                            6.918851       0.145983       2.086643                    0.998927      27.602946      73.168070       0.709110       0.365636      -1.127860       0.015764      -0.026634       0.001801       0.031002       0.034385       0.062717       0.001563      -0.054893       0.060012      -0.085573       0.016717       0.068856             10.971290       8.569549       3.273214      -3.411237      12.074798      -5.744430      12.269522          -0.046244
          331              O      12.086550      10.276447      28.050828      -0.493760      35.150326 0.48376670E+03  0.11396858E+05                                 8.753626                            6.885692       0.122168       2.083378                    0.998835      27.368345      72.669890       0.707402       0.367528      -1.125344       0.019700       0.043064       0.012816       0.049060      -0.048388      -0.011377       0.064872       0.057866       0.090358      -0.094546       0.008639       0.085906             11.727642      14.400427      -3.347512       6.927292       7.581517      -2.982198      13.200983          -0.054155
          332              O      13.689198      11.817093      27.976256      -0.629043      38.934714 0.64833838E+03  0.16304748E+05                                 9.212010                            7.844549       0.333182       2.109983                    0.998797      29.861963      79.837643       0.684271       0.355931      -1.143392      -0.033615      -0.018689       0.023663       0.045157      -0.002008      -0.025521      -0.041603      -0.120483       0.001085      -0.071997      -0.010128       0.082125             11.438362       9.475389      -3.023711       3.179032      11.626647      -5.360734      13.213050           0.082558
          333              O      -0.281545      10.102345      29.477203      -0.622606      38.983061 0.62605691E+03  0.15619934E+05                                 9.241383                            7.712144       0.351430       2.118779                    0.998880      29.662365      79.198110       0.689085       0.356261      -1.142206      -0.027586       0.004935       0.006436       0.028754      -0.006910      -0.029992       0.042678       0.089219       0.001409      -0.071356       0.005017       0.066339             12.160265      14.081922       2.903535      -6.823390       8.435622      -2.842858      13.963250           0.066201
          334              O       8.289848      17.941601       0.489837      -0.485310      20.840466 0.27873798E+03  0.57190057E+04                                 5.910412                            5.000823       0.471620       2.248572                    0.998968      24.424412      60.447635       0.887286       0.336448      -1.150915      -0.047151       0.061922      -0.079512       0.111264       0.015789      -0.011417      -0.133755      -0.069901       0.226940      -0.104127      -0.073043       0.177170              6.730418       6.278425      -0.409326       0.878945       5.595731      -2.975265       8.317099          -0.000019
          335              O      -0.090667       1.733787      11.314497      -0.507989      34.193195 0.48936677E+03  0.11550615E+05                                 8.553633                            6.906521       0.145241       2.086892                    0.998901      27.566618      73.030054       0.709937       0.365524      -1.127996      -0.028191      -0.016459       0.002734       0.032759      -0.034685       0.000472      -0.062380       0.055361       0.057939      -0.085772       0.017927       0.067845             10.947335      12.049726      -3.264097      -5.730154       8.550818       3.401170      12.241462           0.046287
          336              O      -1.648037      11.762297       9.773339      -0.495132      35.186307 0.48437710E+03  0.11414470E+05                                 8.757546                            6.888525       0.127906       2.084806                    0.998782      27.390839      72.732299       0.707512       0.367367      -1.125504       0.040779      -0.020240       0.014283       0.047713       0.049729       0.065307       0.012384      -0.057378       0.088146      -0.095006       0.007600       0.087406             11.733536       7.585289       3.350011      -2.984302      14.407725      -6.931490      13.207593           0.054217
          337              O      -0.107386      10.159644       9.698767      -0.627883      38.941169 0.64842844E+03  0.16307772E+05                                 9.213830                            7.845691       0.330239       2.109018                    0.998812      29.859359      79.835621       0.684135       0.355985      -1.143334      -0.019560       0.033240       0.022795       0.044800       0.002188      -0.041240       0.025013       0.122269       0.002593      -0.072495      -0.009877       0.082373             11.441197      11.629625       3.025496      -5.362880       9.477683      -3.180743      13.216284          -0.082417
          338              O      -1.822099       0.281384      11.199714      -0.622291      38.964317 0.62569128E+03  0.15608150E+05                                 9.237210                            7.708796       0.358714       2.120884                    0.998901      29.660270      79.179449       0.689399       0.356159      -1.142315       0.004718       0.028435       0.007525       0.029789       0.006802       0.042735       0.030018      -0.088945      -0.000788      -0.071284       0.004976       0.066308             12.154909       8.431547      -2.902080      -2.840916      14.076816       6.820593      13.956365          -0.066203
          339              O      -5.907468       3.634530      18.767326      -0.484833      20.849116 0.27890742E+03  0.57234087E+04                                 5.911862                            5.002209       0.467922       2.247614                    0.998937      24.430445      60.469432       0.887190       0.336430      -1.150919       0.062033       0.046863      -0.080628       0.112005      -0.015044      -0.133118       0.010660       0.070745       0.228429      -0.103233      -0.073552       0.176785              6.731686       5.596687       0.409715      -2.975407       6.280407      -0.879731       8.317964           0.000021
          340              O       0.090597      -1.733857      11.314497      -0.510733      34.299771 0.49118157E+03  0.11604653E+05                                 8.572867                            6.920514       0.147277       2.086792                    0.998895      27.606186      73.179881       0.709006       0.365650      -1.127852       0.025825       0.015202       0.002421       0.030065      -0.035442      -0.001230       0.062210       0.053739       0.061337      -0.085448       0.016510       0.068939             10.975619      12.078760      -3.275505       5.747211       8.573393      -3.413783      12.274705          -0.046284
          341              O       1.647893      12.086643       9.773339      -0.494331      35.209821 0.48472883E+03  0.11425399E+05                                 8.763915                            6.892735       0.120191       2.082562                    0.998868      27.390356      72.751220       0.706998       0.367549      -1.125308      -0.043043       0.019636       0.012862       0.049028       0.047908      -0.064852      -0.011116      -0.058180       0.088744      -0.094295       0.008960       0.085335             11.744171       7.592034       3.354445       2.988703      14.419708       6.938957      13.220771          -0.054086
          342              O       0.107243      13.689296       9.698767      -0.628816      38.949661 0.64865910E+03  0.16314981E+05                                 9.214822                            7.846810       0.331608       2.109418                    0.998793      29.865801      79.855596       0.684124       0.355960      -1.143358       0.018073      -0.033255       0.023372       0.044483       0.003385       0.042099      -0.024316       0.121605       0.001791      -0.072061      -0.010635       0.082696             11.441928      11.630386       3.024582       5.362687       9.478195       3.179776      13.217203           0.082482
          343              O       1.822030      -0.281453      11.199714      -0.622528      39.010835 0.62654788E+03  0.15635271E+05                                 9.245921                            7.715167       0.351983       2.118697                    0.998841      29.670767      79.228767       0.688949       0.356261      -1.142204      -0.004300      -0.027334       0.006617       0.028451       0.005814      -0.042431      -0.030527      -0.089846       0.001429      -0.071579       0.005103       0.066476             12.168142       8.440200      -2.906409       2.845810      14.091421      -6.829693      13.972803           0.066182
          344              O       5.907352      -3.634646      18.767326      -0.486115      20.846428 0.27887999E+03  0.57225019E+04                                 5.909338                            5.000008       0.471915       2.248698                    0.998926      24.433561      60.468311       0.887937       0.336167      -1.151185      -0.063859      -0.046253      -0.081758       0.113585      -0.014250       0.133545      -0.009795       0.070809       0.227224      -0.103559      -0.073305       0.176864              6.728877       5.594702       0.407862       2.974693       6.277151       0.876776       8.314779          -0.000017

******************************************************
Auxiliary information for the entire system
The total spin magnetic moment of the unit cell is   -0.000123
The total net atomic charge of the unit cell is   -0.000000
Accuracy of reproducing the electrostatic potential in the unit cell:
  The inner radius (bohr) =    5.0000
  The outer radius (bohr) =   12.0000
  Valid grid points have density less than (e/(bohr^3)) =    0.0001
  The number of valid grid points were=      3662362
  The rms potential error without charges in kcal/mol is=      2.54348
  The rms potential error with partial charges in kcal/mol is=      0.68152
  The RRMSE value at monopole order=      0.26795
  The rms potential error with partial charges and cloud penetration in kcal/mol is=      0.68441
  The RRMSE value at monopole order with cloud penetration is=      0.26908
  The rms potential error with partial charges and atomic dipoles in kcal/mol is=      0.22311
  The RRMSE value at dipole order=      0.08772
  The rms potential error with partial charges, atomic dipoles and cloud penetration in kcal/mol is=      0.21662
  The RRMSE value at dipole order with cloud penetration=      0.08517

******************************************************
The electron densities and ab initio electrostatic potential were computed in VASP using the PBE functional and
projector augmented wave method. See the main text of the journal article for a description of computational details.
The atomic charges, dipoles, and quadrupoles were computed with the DDEC6 method as described in
(a) T. A. Manz and N. Gabaldon Limas, RSC Adv. 6 (2016) 47771-47801 DOI: 10.1039/c6ra04656h
(b) N. Gabaldon Limas and T. A. Manz, RSC Adv. 8 (2018) 2678-2707 DOI: 10.1039/c7ra11829e.
For each atom in the material, the electron cloud parameters were fit to the spherically averaged atom-in-material
electron density using radial positions for which this density was between 10^-4 and 10^-2 electrons per cubic bohr.
The polarizabilities, dispersion coefficients, and quantum Drude oscillator (QDO) parameters were fit using the MCLF method.
The magnetic structure of the system was optimized in VASP from the default ferromagnetic initial guess using spin polarization.
The atomic spin moments (ASMs) were computed on this optimized magnetic structure using the DDEC6 partition as inputs
to the method of T. A. Manz and D. S. Sholl, J. Chem. Theory Comput. 7 (2011) 4146-4164 DOI: 10.1021/ct200539n.
The RMSE and RRMSE were computed using a uniform grid with Ewald summation.
